# Supplementary material for: Peripheral Transcriptomic Signatures Reveal Convergent Neuroinflammatory, Metabolic, and miRNA Dysregulation in Major Psychiatric Disorders
Source: Biology (Basel). 2026 Apr 24;15(9):673. doi: 10.3390/biology15090673 (PMC13162896; doi:10.3390/biology15090673)
Supplement: Supplementary file 1 [file biology-15-00673-s001.zip]

Archive with 153 entries (149 files):
- Supplementary Files/
- Supplementary Files/Dataset S1. Summary of Preserved Modules in Different Permutations.xlsx
- Supplementary Files/Dataset S2. miRNA-Hub genes interaction/
- Supplementary Files/Dataset S2. miRNA-Hub genes interaction/hub_gene_miRNA_interactions_Black.csv
- Supplementary Files/Dataset S2. miRNA-Hub genes interaction/hub_gene_miRNA_interactions_Cyan.csv
- Supplementary Files/Dataset S2. miRNA-Hub genes interaction/hub_gene_miRNA_interactions_Green.csv
- Supplementary Files/Dataset S2. miRNA-Hub genes interaction/hub_gene_miRNA_interactions_Greenyellow.csv
- Supplementary Files/Dataset S2. miRNA-Hub genes interaction/hub_gene_miRNA_interactions_Pink.csv
- Supplementary Files/Dataset S2. miRNA-Hub genes interaction/hub_gene_miRNA_interactions_Red.csv
- Supplementary Files/Dataset S2. miRNA-Hub genes interaction/hub_gene_miRNA_interactions_Yellow.csv
- Supplementary Files/Dataset S3. Ranked miRNA interactions/
- Supplementary Files/Dataset S3. Ranked miRNA interactions/miRNA_ranked_black.csv
- Supplementary Files/Dataset S3. Ranked miRNA interactions/miRNA_ranked_cyan.csv
- Supplementary Files/Dataset S3. Ranked miRNA interactions/miRNA_ranked_green.csv
- Supplementary Files/Dataset S3. Ranked miRNA interactions/miRNA_ranked_greenyellow.csv
- Supplementary Files/Dataset S3. Ranked miRNA interactions/miRNA_ranked_pink.csv
- Supplementary Files/Dataset S3. Ranked miRNA interactions/miRNA_ranked_red.csv
- Supplementary Files/Dataset S3. Ranked miRNA interactions/miRNA_ranked_yellow.csv
- Supplementary Files/Dataset S4. Hub genes GWAS results/
- Supplementary Files/Dataset S4. Hub genes GWAS results/ACTR2.tsv
- Supplementary Files/Dataset S4. Hub genes GWAS results/AKT1.tsv
- Supplementary Files/Dataset S4. Hub genes GWAS results/ANALYSIS_SUMMARY.txt
- Supplementary Files/Dataset S4. Hub genes GWAS results/APBB1IP.tsv
- Supplementary Files/Dataset S4. Hub genes GWAS results/ARID1A.tsv
- Supplementary Files/Dataset S4. Hub genes GWAS results/Black_Neuropsychiatric_Diseases.csv
- Supplementary Files/Dataset S4. Hub genes GWAS results/Black_Primary_Disorders.csv
- Supplementary Files/Dataset S4. Hub genes GWAS results/C5AR1.tsv
- Supplementary Files/Dataset S4. Hub genes GWAS results/CALML4.tsv
- Supplementary Files/Dataset S4. Hub genes GWAS results/CBL.tsv
- Supplementary Files/Dataset S4. Hub genes GWAS results/CCR1.tsv
- Supplementary Files/Dataset S4. Hub genes GWAS results/CD274.tsv
- Supplementary Files/Dataset S4. Hub genes GWAS results/CEBPB.tsv
- Supplementary Files/Dataset S4. Hub genes GWAS results/CFL1.tsv
- Supplementary Files/Dataset S4. Hub genes GWAS results/CREBBP.tsv
- Supplementary Files/Dataset S4. Hub genes GWAS results/CSF3R.tsv
- Supplementary Files/Dataset S4. Hub genes GWAS results/CTSS.tsv
- Supplementary Files/Dataset S4. Hub genes GWAS results/CXCL1.tsv
- Supplementary Files/Dataset S4. Hub genes GWAS results/CXCR1.tsv
- Supplementary Files/Dataset S4. Hub genes GWAS results/CXCR2.tsv
- Supplementary Files/Dataset S4. Hub genes GWAS results/CXCR4.tsv
- Supplementary Files/Dataset S4. Hub genes GWAS results/Cyan_Neuropsychiatric_Diseases.csv
- Supplementary Files/Dataset S4. Hub genes GWAS results/Cyan_Primary_Disorders.csv
- Supplementary Files/Dataset S4. Hub genes GWAS results/DDX3X.tsv
- Supplementary Files/Dataset S4. Hub genes GWAS results/EEF1B2.tsv
- Supplementary Files/Dataset S4. Hub genes GWAS results/FAU.tsv
- Supplementary Files/Dataset S4. Hub genes GWAS results/FCER1G.tsv
- Supplementary Files/Dataset S4. Hub genes GWAS results/FCGR2A.tsv
- Supplementary Files/Dataset S4. Hub genes GWAS results/FCGR3A.tsv
- Supplementary Files/Dataset S4. Hub genes GWAS results/FCGR3B.tsv
- Supplementary Files/Dataset S4. Hub genes GWAS results/FGR.tsv
- Supplementary Files/Dataset S4. Hub genes GWAS results/FOS.tsv
- Supplementary Files/Dataset S4. Hub genes GWAS results/FPR1.tsv
- Supplementary Files/Dataset S4. Hub genes GWAS results/GBP1.tsv
- Supplementary Files/Dataset S4. Hub genes GWAS results/GBP5.tsv
- Supplementary Files/Dataset S4. Hub genes GWAS results/Gene_DiseaseCounts_byModule.csv
- Supplementary Files/Dataset S4. Hub genes GWAS results/Green_Neuropsychiatric_Diseases.csv
- Supplementary Files/Dataset S4. Hub genes GWAS results/Green_Primary_Disorders.csv
- Supplementary Files/Dataset S4. Hub genes GWAS results/Green_yellow_Neuropsychiatric_Diseases.csv
- Supplementary Files/Dataset S4. Hub genes GWAS results/Green_yellow_Primary_Disorders.csv
- Supplementary Files/Dataset S4. Hub genes GWAS results/GSK3B.tsv
- Supplementary Files/Dataset S4. Hub genes GWAS results/H2AC20.tsv
- Supplementary Files/Dataset S4. Hub genes GWAS results/HCK.tsv
- Supplementary Files/Dataset S4. Hub genes GWAS results/HIF1A.tsv
- Supplementary Files/Dataset S4. Hub genes GWAS results/HLA-E.tsv
- Supplementary Files/Dataset S4. Hub genes GWAS results/ICAM1.tsv
- Supplementary Files/Dataset S4. Hub genes GWAS results/IFI35.tsv
- Supplementary Files/Dataset S4. Hub genes GWAS results/IFI44.tsv
- Supplementary Files/Dataset S4. Hub genes GWAS results/IFIH1.tsv
- Supplementary Files/Dataset S4. Hub genes GWAS results/IFIT1.tsv
- Supplementary Files/Dataset S4. Hub genes GWAS results/IFIT3.tsv
- Supplementary Files/Dataset S4. Hub genes GWAS results/IGF1R.tsv
- Supplementary Files/Dataset S4. Hub genes GWAS results/IL1B.tsv
- Supplementary Files/Dataset S4. Hub genes GWAS results/IL1RN.tsv
- Supplementary Files/Dataset S4. Hub genes GWAS results/IQGAP1.tsv
- Supplementary Files/Dataset S4. Hub genes GWAS results/ISG15.tsv
- Supplementary Files/Dataset S4. Hub genes GWAS results/ITGA5.tsv
- Supplementary Files/Dataset S4. Hub genes GWAS results/ITGAM.tsv
- Supplementary Files/Dataset S4. Hub genes GWAS results/ITGAX.tsv
- Supplementary Files/Dataset S4. Hub genes GWAS results/ITGB2.tsv
- Supplementary Files/Dataset S4. Hub genes GWAS results/JUN.tsv
- Supplementary Files/Dataset S4. Hub genes GWAS results/KDM2A.tsv
- Supplementary Files/Dataset S4. Hub genes GWAS results/KDM3B.tsv
- Supplementary Files/Dataset S4. Hub genes GWAS results/KMT2D.tsv
- Supplementary Files/Dataset S4. Hub genes GWAS results/LCP2.tsv
- Supplementary Files/Dataset S4. Hub genes GWAS results/LYN.tsv
- Supplementary Files/Dataset S4. Hub genes GWAS results/MEFV.tsv
- Supplementary Files/Dataset S4. Hub genes GWAS results/MMP9.tsv
- Supplementary Files/Dataset S4. Hub genes GWAS results/Module_Summary.csv
- Supplementary Files/Dataset S4. Hub genes GWAS results/MYO1F.tsv
- Supplementary Files/Dataset S4. Hub genes GWAS results/Neurodegenerative_Disorders.csv
- Supplementary Files/Dataset S4. Hub genes GWAS results/Neuroinflammatory_Disorders.csv
- Supplementary Files/Dataset S4. Hub genes GWAS results/Neuropsychiatric_Module_Matrix.csv
- Supplementary Files/Dataset S4. Hub genes GWAS results/NFKBIA.tsv
- Supplementary Files/Dataset S4. Hub genes GWAS results/NOTCH1.tsv
- Supplementary Files/Dataset S4. Hub genes GWAS results/OAS1.tsv
- Supplementary Files/Dataset S4. Hub genes GWAS results/OAS2.tsv
- Supplementary Files/Dataset S4. Hub genes GWAS results/OAS3.tsv
- Supplementary Files/Dataset S4. Hub genes GWAS results/PAK1.tsv
- Supplementary Files/Dataset S4. Hub genes GWAS results/PARP9.tsv
- Supplementary Files/Dataset S4. Hub genes GWAS results/Pink_Neuropsychiatric_Diseases.csv
- Supplementary Files/Dataset S4. Hub genes GWAS results/Pink_Primary_Disorders.csv
- Supplementary Files/Dataset S4. Hub genes GWAS results/Primary_Neuropsychiatric_Detailed.csv
- Supplementary Files/Dataset S4. Hub genes GWAS results/Primary_Neuropsychiatric_Disorders.csv
- Supplementary Files/Dataset S4. Hub genes GWAS results/Primary_Neuropsychiatric_Disorders_Detailed.csv
- Supplementary Files/Dataset S4. Hub genes GWAS results/PTGS2.tsv
- Supplementary Files/Dataset S4. Hub genes GWAS results/PTPN6.tsv
- Supplementary Files/Dataset S4. Hub genes GWAS results/PXN.tsv
- Supplementary Files/Dataset S4. Hub genes GWAS results/RAB7A.tsv
- Supplementary Files/Dataset S4. Hub genes GWAS results/RAC2.tsv
- Supplementary Files/Dataset S4. Hub genes GWAS results/Red_Neuropsychiatric_Diseases.csv
- Supplementary Files/Dataset S4. Hub genes GWAS results/Red_Primary_Disorders.csv
- Supplementary Files/Dataset S4. Hub genes GWAS results/RHOA.tsv
- Supplementary Files/Dataset S4. Hub genes GWAS results/RPL11.tsv
- Supplementary Files/Dataset S4. Hub genes GWAS results/RPL12.tsv
- Supplementary Files/Dataset S4. Hub genes GWAS results/RPL27.tsv
- Supplementary Files/Dataset S4. Hub genes GWAS results/RPL31.tsv
- Supplementary Files/Dataset S4. Hub genes GWAS results/RPL35A.tsv
- Supplementary Files/Dataset S4. Hub genes GWAS results/RPL39.tsv
- Supplementary Files/Dataset S4. Hub genes GWAS results/RPL5.tsv
- Supplementary Files/Dataset S4. Hub genes GWAS results/RPL9.tsv
- Supplementary Files/Dataset S4. Hub genes GWAS results/RPS20.tsv
- Supplementary Files/Dataset S4. Hub genes GWAS results/RPS27A.tsv
- Supplementary Files/Dataset S4. Hub genes GWAS results/RPS3.tsv
- Supplementary Files/Dataset S4. Hub genes GWAS results/RPS3A.tsv
- Supplementary Files/Dataset S4. Hub genes GWAS results/RPSA.tsv
- Supplementary Files/Dataset S4. Hub genes GWAS results/RSAD2.tsv
- Supplementary Files/Dataset S4. Hub genes GWAS results/SELL.tsv
- Supplementary Files/Dataset S4. Hub genes GWAS results/SNAP23.tsv
- Supplementary Files/Dataset S4. Hub genes GWAS results/SOCS3.tsv
- Supplementary Files/Dataset S4. Hub genes GWAS results/SP1.tsv
- Supplementary Files/Dataset S4. Hub genes GWAS results/SPI1.tsv
- Supplementary Files/Dataset S4. Hub genes GWAS results/STAT3.tsv
- Supplementary Files/Dataset S4. Hub genes GWAS results/STAT5A.tsv
- Supplementary Files/Dataset S4. Hub genes GWAS results/Summary_Statistics.csv
- Supplementary Files/Dataset S4. Hub genes GWAS results/TBK1.tsv
- Supplementary Files/Dataset S4. Hub genes GWAS results/TLE3.tsv
- Supplementary Files/Dataset S4. Hub genes GWAS results/TLN1.tsv
- Supplementary Files/Dataset S4. Hub genes GWAS results/TLR2.tsv
- Supplementary Files/Dataset S4. Hub genes GWAS results/TNFRSF1A.tsv
- Supplementary Files/Dataset S4. Hub genes GWAS results/TNFSF13B.tsv
- Supplementary Files/Dataset S4. Hub genes GWAS results/Top20_Genes_Individual_Reports.csv
- Supplementary Files/Dataset S4. Hub genes GWAS results/Top20_HubGenes_Disease_Associations.csv
- Supplementary Files/Dataset S4. Hub genes GWAS results/Top20_HubGenes_Summary.csv
- Supplementary Files/Dataset S4. Hub genes GWAS results/TopGenes_PrimaryDisorder_Associations.csv
- Supplementary Files/Dataset S4. Hub genes GWAS results/TYROBP.tsv
- Supplementary Files/Dataset S4. Hub genes GWAS results/UBE2L6.tsv
- Supplementary Files/Dataset S4. Hub genes GWAS results/UPF1.tsv
- Supplementary Files/Dataset S4. Hub genes GWAS results/Yellow_Neuropsychiatric_Diseases.csv
- Supplementary Files/Dataset S4. Hub genes GWAS results/Yellow_Primary_Disorders.csv
- Supplementary Files/Dataset S4. Hub genes GWAS results/YWHAZ.tsv
- Supplementary Files/Dataset S4. Hub genes GWAS results/ZC3H18.tsv
- Supplementary Files/Supplementary Figures.pdf
- Supplementary Files/Supplementary Tables.pdf
