# Supplementary material for: Peripheral Transcriptomic Signatures Reveal Convergent Neuroinflammatory, Metabolic, and miRNA Dysregulation in Major Psychiatric Disorders
Source: Biology (Basel). 2026 Apr 24;15(9):673. doi: 10.3390/biology15090673 (PMC13162896; doi:10.3390/biology15090673)
Supplement: Supplementary file 1 [file biology-15-00673-s001.zip › Supplementary Files/Dataset S1. Summary of Preserved Modules in Different Permutations.xlsx]

## Sheet: 100P
Module	Zsummary.pres	TestSet	moduleSize
black	11.7246	BP	193
cyan	10.9959	BP	41
gold	13.6122	BP	1000
green	17.468	BP	307
greenyellow	13.3455	BP	150
magenta	13.4291	BP	178
pink	18.6673	BP	186
purple	10.0316	BP	156
red	17.1113	BP	210
salmon	10.0737	BP	45
tan	11.1373	BP	60
black	13.8813	SZ	193
brown	14.8505	SZ	589
cyan	10.2735	SZ	41
green	22.979	SZ	307
greenyellow	15.4758	SZ	150
pink	13.9225	SZ	186
red	19.6269	SZ	210
yellow	14.0194	SZ	570
black	11.5239	MDD2	193
cyan	10.809	MDD2	41
green	17.1459	MDD2	307
greenyellow	13.1275	MDD2	150
pink	11.0739	MDD2	186
red	16.4756	MDD2	210
yellow	14.1128	MDD2	570

## Sheet: 1000P
Module	Zsummary.pres	TestSet	moduleSize
black	12.0454	BP	193
cyan	10.462	BP	41
gold	12.9084	BP	1000
green	18.4112	BP	307
greenyellow	13.1247	BP	150
magenta	12.9475	BP	178
pink	19.1415	BP	186
red	17.5924	BP	210
tan	11.2594	BP	60
black	13.0573	SZ	193
brown	11.7318	SZ	589
cyan	11.2274	SZ	41
green	20.4415	SZ	307
greenyellow	14.4198	SZ	150
pink	13.4097	SZ	186
red	19.859	SZ	210
yellow	14.2807	SZ	570
black	10.2455	MDD2	193
cyan	10.8987	MDD2	41
green	15.7333	MDD2	307
greenyellow	13.0465	MDD2	150
pink	11.1146	MDD2	186
red	16.6753	MDD2	210
yellow	13.3168	MDD2	570
