# Supplementary material for: Peripheral Transcriptomic Signatures Reveal Convergent Neuroinflammatory, Metabolic, and miRNA Dysregulation in Major Psychiatric Disorders
Source: Biology (Basel). 2026 Apr 24;15(9):673. doi: 10.3390/biology15090673 (PMC13162896; doi:10.3390/biology15090673)
Supplement: Supplementary file 1 [file biology-15-00673-s001.zip › Supplementary Files/Dataset S2. miRNA-Hub genes interaction/hub_gene_miRNA_interactions_Black.csv]

miRNA	gene	database	type	validation_score	database_count	enrichment_score	module
hsa-miR-27a-3p	SP1	mirecords	validated	2	6	3.8918202981106265	Black
hsa-miR-124-3p	SP1	mirecords	validated	2	8	4.394449154672439	Black
hsa-miR-29b-3p	SP1	mirecords	validated	2	6	3.8918202981106265	Black
hsa-miR-218-5p	SP1	mirecords	validated	2	3	2.772588722239781	Black
hsa-miR-124-3p	TLN1	mirecords	validated	2	7	4.1588830833596715	Black
hsa-miR-21-5p	STAT3	mirecords	validated	2	6	3.8918202981106265	Black
hsa-miR-29b-3p	SP1	mirtarbase	validated	2	6	3.8918202981106265	Black
hsa-miR-27a-3p	SP1	mirtarbase	validated	2	6	3.8918202981106265	Black
hsa-miR-124-3p	SP1	mirtarbase	validated	2	8	4.394449154672439	Black
hsa-miR-218-5p	SP1	mirtarbase	validated	2	3	2.772588722239781	Black
hsa-miR-21-5p	SP1	mirtarbase	validated	2	2	2.1972245773362196	Black
hsa-miR-375	SP1	mirtarbase	validated	2	1	1.3862943611198906	Black
hsa-miR-149-5p	SP1	mirtarbase	validated	2	4	3.2188758248682006	Black
hsa-miR-22-3p	SP1	mirtarbase	validated	2	4	3.2188758248682006	Black
hsa-miR-335-5p	SP1	mirtarbase	validated	2	2	2.1972245773362196	Black
hsa-miR-16-5p	SP1	mirtarbase	validated	2	3	2.772588722239781	Black
hsa-miR-1-3p	SP1	mirtarbase	validated	2	3	2.772588722239781	Black
hsa-miR-133a-3p	SP1	mirtarbase	validated	2	4	3.2188758248682006	Black
hsa-miR-625-5p	SP1	mirtarbase	validated	2	4	3.2188758248682006	Black
hsa-miR-99b-5p	SP1	mirtarbase	validated	2	1	1.3862943611198906	Black
hsa-miR-186-5p	SP1	mirtarbase	validated	2	3	2.772588722239781	Black
hsa-miR-125a-5p	SP1	mirtarbase	validated	2	3	2.772588722239781	Black
hsa-let-7f-5p	SP1	mirtarbase	validated	2	2	2.1972245773362196	Black
hsa-let-7b-5p	SP1	mirtarbase	validated	2	2	2.1972245773362196	Black
hsa-let-7a-5p	SP1	mirtarbase	validated	2	2	2.1972245773362196	Black
hsa-miR-200b-3p	SP1	mirtarbase	validated	2	3	2.772588722239781	Black
hsa-miR-200c-3p	SP1	mirtarbase	validated	2	3	2.772588722239781	Black
hsa-miR-145-5p	SP1	mirtarbase	validated	2	2	2.1972245773362196	Black
hsa-miR-133b	SP1	mirtarbase	validated	2	5	3.58351893845611	Black
hsa-miR-155-5p	SP1	mirtarbase	validated	2	5	3.58351893845611	Black
hsa-miR-4530	SP1	mirtarbase	validated	2	2	2.1972245773362196	Black
hsa-miR-6734-5p	SP1	mirtarbase	validated	2	1	1.3862943611198906	Black
hsa-miR-4667-5p	SP1	mirtarbase	validated	2	2	2.1972245773362196	Black
hsa-miR-4700-5p	SP1	mirtarbase	validated	2	2	2.1972245773362196	Black
hsa-miR-8089	SP1	mirtarbase	validated	2	1	1.3862943611198906	Black
hsa-miR-129-5p	SP1	mirtarbase	validated	2	3	2.772588722239781	Black
hsa-miR-4276	SP1	mirtarbase	validated	2	1	1.3862943611198906	Black
hsa-miR-4428	SP1	mirtarbase	validated	2	1	1.3862943611198906	Black
hsa-miR-4533	SP1	mirtarbase	validated	2	2	2.1972245773362196	Black
hsa-miR-4747-5p	SP1	mirtarbase	validated	2	2	2.1972245773362196	Black
hsa-miR-5196-5p	SP1	mirtarbase	validated	2	2	2.1972245773362196	Black
hsa-miR-190a-3p	SP1	mirtarbase	validated	2	2	2.1972245773362196	Black
hsa-miR-31-3p	SP1	mirtarbase	validated	2	2	2.1972245773362196	Black
hsa-miR-296-5p	SP1	mirtarbase	validated	2	1	1.3862943611198906	Black
hsa-miR-518a-5p	SP1	mirtarbase	validated	2	2	2.1972245773362196	Black
hsa-miR-527	SP1	mirtarbase	validated	2	2	2.1972245773362196	Black
hsa-miR-4749-3p	SP1	mirtarbase	validated	2	1	1.3862943611198906	Black
hsa-miR-7160-3p	SP1	mirtarbase	validated	2	1	1.3862943611198906	Black
hsa-miR-374a-5p	SP1	mirtarbase	validated	2	3	2.772588722239781	Black
hsa-miR-374b-5p	SP1	mirtarbase	validated	2	5	3.58351893845611	Black
hsa-miR-6752-3p	SP1	mirtarbase	validated	2	2	2.1972245773362196	Black
hsa-miR-31-5p	SP1	mirtarbase	validated	2	3	2.772588722239781	Black
hsa-miR-202-3p	SP1	mirtarbase	validated	2	2	2.1972245773362196	Black
hsa-miR-605-3p	SP1	mirtarbase	validated	2	2	2.1972245773362196	Black
hsa-miR-922	SP1	mirtarbase	validated	2	2	2.1972245773362196	Black
hsa-miR-3153	SP1	mirtarbase	validated	2	2	2.1972245773362196	Black
hsa-miR-4257	SP1	mirtarbase	validated	2	1	1.3862943611198906	Black
hsa-miR-2467-3p	SP1	mirtarbase	validated	2	2	2.1972245773362196	Black
hsa-miR-6126	SP1	mirtarbase	validated	2	1	1.3862943611198906	Black
hsa-miR-6733-5p	SP1	mirtarbase	validated	2	1	1.3862943611198906	Black
hsa-miR-6739-5p	SP1	mirtarbase	validated	2	1	1.3862943611198906	Black
hsa-miR-6835-3p	SP1	mirtarbase	validated	2	1	1.3862943611198906	Black
hsa-miR-7977	SP1	mirtarbase	validated	2	2	2.1972245773362196	Black
hsa-miR-369-3p	SP1	mirtarbase	validated	2	1	1.3862943611198906	Black
hsa-miR-410-3p	SP1	mirtarbase	validated	2	4	3.2188758248682006	Black
hsa-miR-5011-5p	SP1	mirtarbase	validated	2	3	2.772588722239781	Black
hsa-miR-5692c	SP1	mirtarbase	validated	2	3	2.772588722239781	Black
hsa-miR-5692b	SP1	mirtarbase	validated	2	3	2.772588722239781	Black
hsa-miR-24-3p	SP1	mirtarbase	validated	2	4	3.2188758248682006	Black
hsa-miR-4668-5p	SP1	mirtarbase	validated	2	2	2.1972245773362196	Black
hsa-miR-8485	SP1	mirtarbase	validated	2	2	2.1972245773362196	Black
hsa-miR-1277-5p	SP1	mirtarbase	validated	2	3	2.772588722239781	Black
hsa-miR-3127-3p	SP1	mirtarbase	validated	2	1	1.3862943611198906	Black
hsa-miR-4691-5p	SP1	mirtarbase	validated	2	2	2.1972245773362196	Black
hsa-miR-6756-3p	SP1	mirtarbase	validated	2	1	1.3862943611198906	Black
hsa-miR-6792-3p	SP1	mirtarbase	validated	2	2	2.1972245773362196	Black
hsa-miR-216a-3p	SP1	mirtarbase	validated	2	4	3.2188758248682006	Black
hsa-miR-128-3p	SP1	mirtarbase	validated	2	7	4.1588830833596715	Black
hsa-miR-3681-3p	SP1	mirtarbase	validated	2	4	3.2188758248682006	Black
hsa-miR-5582-5p	SP1	mirtarbase	validated	2	3	2.772588722239781	Black
hsa-miR-6124	SP1	mirtarbase	validated	2	2	2.1972245773362196	Black
hsa-miR-330-3p	SP1	mirtarbase	validated	2	2	2.1972245773362196	Black
hsa-miR-33a-5p	SP1	mirtarbase	validated	2	3	2.772588722239781	Black
hsa-miR-150-5p	SP1	mirtarbase	validated	2	5	3.58351893845611	Black
hsa-miR-711	SP1	mirtarbase	validated	2	2	2.1972245773362196	Black
hsa-miR-223-3p	SP1	mirtarbase	validated	2	2	2.1972245773362196	Black
hsa-miR-6738-5p	SP1	mirtarbase	validated	2	1	1.3862943611198906	Black
hsa-miR-5194	SP1	mirtarbase	validated	2	1	1.3862943611198906	Black
hsa-miR-1914-3p	SP1	mirtarbase	validated	2	1	1.3862943611198906	Black
hsa-miR-423-5p	SP1	mirtarbase	validated	2	3	2.772588722239781	Black
hsa-miR-3184-5p	SP1	mirtarbase	validated	2	2	2.1972245773362196	Black
hsa-miR-5190	SP1	mirtarbase	validated	2	1	1.3862943611198906	Black
hsa-miR-6794-5p	SP1	mirtarbase	validated	2	1	1.3862943611198906	Black
hsa-miR-4716-3p	SP1	mirtarbase	validated	2	3	2.772588722239781	Black
hsa-miR-6083	SP1	mirtarbase	validated	2	1	1.3862943611198906	Black
hsa-miR-2110	SP1	mirtarbase	validated	2	3	2.772588722239781	Black
hsa-miR-1200	SP1	mirtarbase	validated	2	5	3.58351893845611	Black
hsa-miR-378a-5p	SP1	mirtarbase	validated	2	2	2.1972245773362196	Black
hsa-miR-7159-5p	SP1	mirtarbase	validated	2	1	1.3862943611198906	Black
hsa-miR-6780b-5p	SP1	mirtarbase	validated	2	1	1.3862943611198906	Black
hsa-miR-4725-3p	SP1	mirtarbase	validated	2	2	2.1972245773362196	Black
hsa-miR-4271	SP1	mirtarbase	validated	2	3	2.772588722239781	Black
hsa-miR-4493	SP1	mirtarbase	validated	2	1	1.3862943611198906	Black
hsa-miR-6852-5p	SP1	mirtarbase	validated	2	1	1.3862943611198906	Black
hsa-miR-3140-5p	SP1	mirtarbase	validated	2	1	1.3862943611198906	Black
hsa-miR-6791-5p	SP1	mirtarbase	validated	2	1	1.3862943611198906	Black
hsa-miR-4292	SP1	mirtarbase	validated	2	1	1.3862943611198906	Black
hsa-miR-4308	SP1	mirtarbase	validated	2	1	1.3862943611198906	Black
hsa-miR-3065-5p	SP1	mirtarbase	validated	2	4	3.2188758248682006	Black
hsa-miR-6871-5p	SP1	mirtarbase	validated	2	1	1.3862943611198906	Black
hsa-miR-5590-5p	SP1	mirtarbase	validated	2	1	1.3862943611198906	Black
hsa-miR-6749-3p	SP1	mirtarbase	validated	2	1	1.3862943611198906	Black
hsa-miR-211-5p	SP1	mirtarbase	validated	2	2	2.1972245773362196	Black
hsa-miR-204-5p	SP1	mirtarbase	validated	2	2	2.1972245773362196	Black
hsa-miR-2355-5p	SP1	mirtarbase	validated	2	2	2.1972245773362196	Black
hsa-miR-4685-3p	SP1	mirtarbase	validated	2	1	1.3862943611198906	Black
hsa-miR-4287	SP1	mirtarbase	validated	2	1	1.3862943611198906	Black
hsa-miR-6832-3p	SP1	mirtarbase	validated	2	1	1.3862943611198906	Black
hsa-miR-6793-3p	SP1	mirtarbase	validated	2	1	1.3862943611198906	Black
hsa-miR-186-3p	SP1	mirtarbase	validated	2	4	3.2188758248682006	Black
hsa-miR-141-5p	SP1	mirtarbase	validated	2	2	2.1972245773362196	Black
hsa-miR-466	SP1	mirtarbase	validated	2	1	1.3862943611198906	Black
hsa-miR-4672	SP1	mirtarbase	validated	2	1	1.3862943611198906	Black
hsa-miR-3941	SP1	mirtarbase	validated	2	1	1.3862943611198906	Black
hsa-miR-603	SP1	mirtarbase	validated	2	3	2.772588722239781	Black
hsa-miR-362-3p	SP1	mirtarbase	validated	2	3	2.772588722239781	Black
hsa-miR-329-3p	SP1	mirtarbase	validated	2	2	2.1972245773362196	Black
hsa-miR-3692-3p	SP1	mirtarbase	validated	2	1	1.3862943611198906	Black
hsa-miR-5006-3p	SP1	mirtarbase	validated	2	1	1.3862943611198906	Black
hsa-miR-4755-5p	SP1	mirtarbase	validated	2	1	1.3862943611198906	Black
hsa-miR-670-5p	SP1	mirtarbase	validated	2	4	3.2188758248682006	Black
hsa-miR-4312	SP1	mirtarbase	validated	2	1	1.3862943611198906	Black
hsa-miR-6859-3p	SP1	mirtarbase	validated	2	1	1.3862943611198906	Black
hsa-miR-627-3p	SP1	mirtarbase	validated	2	1	1.3862943611198906	Black
hsa-miR-1248	SP1	mirtarbase	validated	2	1	1.3862943611198906	Black
hsa-miR-6747-3p	SP1	mirtarbase	validated	2	1	1.3862943611198906	Black
hsa-miR-216b-3p	SP1	mirtarbase	validated	2	1	1.3862943611198906	Black
hsa-miR-670-3p	SP1	mirtarbase	validated	2	1	1.3862943611198906	Black
hsa-miR-520f-5p	SP1	mirtarbase	validated	2	1	1.3862943611198906	Black
hsa-miR-6796-3p	SP1	mirtarbase	validated	2	1	1.3862943611198906	Black
hsa-miR-27b-3p	SP1	mirtarbase	validated	2	6	3.8918202981106265	Black
hsa-miR-29c-3p	SP1	mirtarbase	validated	2	5	3.58351893845611	Black
hsa-miR-612	SP1	mirtarbase	validated	2	4	3.2188758248682006	Black
hsa-miR-324-5p	SP1	mirtarbase	validated	2	3	2.772588722239781	Black
hsa-miR-429	SP1	mirtarbase	validated	2	3	2.772588722239781	Black
hsa-miR-326	SP1	mirtarbase	validated	2	2	2.1972245773362196	Black
hsa-miR-137	SP1	mirtarbase	validated	2	1	1.3862943611198906	Black
hsa-miR-892b	SP1	mirtarbase	validated	2	3	2.772588722239781	Black
hsa-miR-1296-5p	SP1	mirtarbase	validated	2	2	2.1972245773362196	Black
hsa-miR-7-5p	SP1	mirtarbase	validated	2	6	3.8918202981106265	Black
hsa-miR-548b-3p	SP1	mirtarbase	validated	2	3	2.772588722239781	Black
hsa-miR-199a-3p	SP1	mirtarbase	validated	2	2	2.1972245773362196	Black
hsa-miR-331-3p	SP1	mirtarbase	validated	2	2	2.1972245773362196	Black
hsa-miR-199a-5p	SP1	mirtarbase	validated	2	3	2.772588722239781	Black
hsa-miR-92a-3p	SP1	mirtarbase	validated	2	4	3.2188758248682006	Black
hsa-miR-130a-3p	SP1	mirtarbase	validated	2	3	2.772588722239781	Black
hsa-miR-130b-3p	SP1	mirtarbase	validated	2	4	3.2188758248682006	Black
hsa-miR-124-3p	TLN1	mirtarbase	validated	2	7	4.1588830833596715	Black
hsa-miR-760	TLN1	mirtarbase	validated	2	1	1.3862943611198906	Black
hsa-miR-92b-3p	TLN1	mirtarbase	validated	2	2	2.1972245773362196	Black
hsa-miR-484	TLN1	mirtarbase	validated	2	2	2.1972245773362196	Black
hsa-miR-186-5p	TLN1	mirtarbase	validated	2	2	2.1972245773362196	Black
hsa-miR-222-3p	TLN1	mirtarbase	validated	2	2	2.1972245773362196	Black
hsa-miR-92a-3p	TLN1	mirtarbase	validated	2	2	2.1972245773362196	Black
hsa-miR-25-3p	TLN1	mirtarbase	validated	2	2	2.1972245773362196	Black
hsa-let-7b-5p	TLN1	mirtarbase	validated	2	2	2.1972245773362196	Black
hsa-miR-218-5p	TLN1	mirtarbase	validated	2	2	2.1972245773362196	Black
hsa-miR-2681-5p	TLN1	mirtarbase	validated	2	1	1.3862943611198906	Black
hsa-miR-3682-5p	TLN1	mirtarbase	validated	2	1	1.3862943611198906	Black
hsa-miR-372-5p	TLN1	mirtarbase	validated	2	1	1.3862943611198906	Black
hsa-miR-371a-5p	TLN1	mirtarbase	validated	2	1	1.3862943611198906	Black
hsa-miR-616-5p	TLN1	mirtarbase	validated	2	1	1.3862943611198906	Black
hsa-miR-373-5p	TLN1	mirtarbase	validated	2	1	1.3862943611198906	Black
hsa-miR-371b-5p	TLN1	mirtarbase	validated	2	1	1.3862943611198906	Black
hsa-miR-6827-3p	TLN1	mirtarbase	validated	2	1	1.3862943611198906	Black
hsa-miR-340-3p	TLN1	mirtarbase	validated	2	2	2.1972245773362196	Black
hsa-miR-3613-3p	TLN1	mirtarbase	validated	2	2	2.1972245773362196	Black
hsa-miR-4282	TLN1	mirtarbase	validated	2	2	2.1972245773362196	Black
hsa-miR-6513-5p	TLN1	mirtarbase	validated	2	1	1.3862943611198906	Black
hsa-miR-887-5p	TLN1	mirtarbase	validated	2	1	1.3862943611198906	Black
hsa-miR-3913-5p	TLN1	mirtarbase	validated	2	1	1.3862943611198906	Black
hsa-miR-3122	TLN1	mirtarbase	validated	2	1	1.3862943611198906	Black
hsa-miR-450a-1-3p	TLN1	mirtarbase	validated	2	2	2.1972245773362196	Black
hsa-miR-6780a-5p	TLN1	mirtarbase	validated	2	1	1.3862943611198906	Black
hsa-miR-6779-5p	TLN1	mirtarbase	validated	2	1	1.3862943611198906	Black
hsa-miR-3689c	TLN1	mirtarbase	validated	2	1	1.3862943611198906	Black
hsa-miR-3689b-3p	TLN1	mirtarbase	validated	2	1	1.3862943611198906	Black
hsa-miR-3689a-3p	TLN1	mirtarbase	validated	2	1	1.3862943611198906	Black
hsa-miR-30b-3p	TLN1	mirtarbase	validated	2	1	1.3862943611198906	Black
hsa-miR-1273h-5p	TLN1	mirtarbase	validated	2	1	1.3862943611198906	Black
hsa-miR-6788-5p	TLN1	mirtarbase	validated	2	1	1.3862943611198906	Black
hsa-miR-30c-2-3p	TLN1	mirtarbase	validated	2	3	2.772588722239781	Black
hsa-miR-30c-1-3p	TLN1	mirtarbase	validated	2	3	2.772588722239781	Black
hsa-miR-7977	TLN1	mirtarbase	validated	2	1	1.3862943611198906	Black
hsa-miR-920	TLN1	mirtarbase	validated	2	2	2.1972245773362196	Black
hsa-miR-6726-5p	TLN1	mirtarbase	validated	2	1	1.3862943611198906	Black
hsa-miR-5591-5p	TLN1	mirtarbase	validated	2	1	1.3862943611198906	Black
hsa-miR-4300	TLN1	mirtarbase	validated	2	1	1.3862943611198906	Black
hsa-miR-6090	TLN1	mirtarbase	validated	2	1	1.3862943611198906	Black
hsa-miR-6827-5p	TLN1	mirtarbase	validated	2	1	1.3862943611198906	Black
hsa-miR-1827	TLN1	mirtarbase	validated	2	1	1.3862943611198906	Black
hsa-miR-4649-3p	TLN1	mirtarbase	validated	2	1	1.3862943611198906	Black
hsa-miR-544b	TLN1	mirtarbase	validated	2	1	1.3862943611198906	Black
hsa-miR-383-3p	TLN1	mirtarbase	validated	2	1	1.3862943611198906	Black
hsa-miR-940	TLN1	mirtarbase	validated	2	2	2.1972245773362196	Black
hsa-miR-6893-5p	TLN1	mirtarbase	validated	2	1	1.3862943611198906	Black
hsa-miR-6808-5p	TLN1	mirtarbase	validated	2	1	1.3862943611198906	Black
hsa-miR-4293	TLN1	mirtarbase	validated	2	1	1.3862943611198906	Black
hsa-miR-6821-5p	TLN1	mirtarbase	validated	2	1	1.3862943611198906	Black
hsa-miR-1268b	TLN1	mirtarbase	validated	2	1	1.3862943611198906	Black
hsa-miR-1268a	TLN1	mirtarbase	validated	2	1	1.3862943611198906	Black
hsa-miR-24-3p	TLN1	mirtarbase	validated	2	2	2.1972245773362196	Black
hsa-miR-4284	TLN1	mirtarbase	validated	2	1	1.3862943611198906	Black
hsa-miR-561-5p	TLN1	mirtarbase	validated	2	2	2.1972245773362196	Black
hsa-miR-6830-5p	TLN1	mirtarbase	validated	2	1	1.3862943611198906	Black
hsa-miR-8080	TLN1	mirtarbase	validated	2	1	1.3862943611198906	Black
hsa-miR-193b-3p	TLN1	mirtarbase	validated	2	2	2.1972245773362196	Black
hsa-miR-193a-3p	TLN1	mirtarbase	validated	2	2	2.1972245773362196	Black
hsa-miR-1229-5p	TLN1	mirtarbase	validated	2	1	1.3862943611198906	Black
hsa-miR-1275	TLN1	mirtarbase	validated	2	1	1.3862943611198906	Black
hsa-miR-197-5p	TLN1	mirtarbase	validated	2	2	2.1972245773362196	Black
hsa-miR-3115	TLN1	mirtarbase	validated	2	1	1.3862943611198906	Black
hsa-miR-3132	TLN1	mirtarbase	validated	2	1	1.3862943611198906	Black
hsa-miR-4271	TLN1	mirtarbase	validated	2	2	2.1972245773362196	Black
hsa-miR-4447	TLN1	mirtarbase	validated	2	2	2.1972245773362196	Black
hsa-miR-4472	TLN1	mirtarbase	validated	2	2	2.1972245773362196	Black
hsa-miR-4525	TLN1	mirtarbase	validated	2	1	1.3862943611198906	Black
hsa-miR-4651	TLN1	mirtarbase	validated	2	1	1.3862943611198906	Black
hsa-miR-4662a-3p	TLN1	mirtarbase	validated	2	1	1.3862943611198906	Black
hsa-miR-4665-5p	TLN1	mirtarbase	validated	2	2	2.1972245773362196	Black
hsa-miR-4723-5p	TLN1	mirtarbase	validated	2	1	1.3862943611198906	Black
hsa-miR-4725-3p	TLN1	mirtarbase	validated	2	1	1.3862943611198906	Black
hsa-miR-4731-5p	TLN1	mirtarbase	validated	2	3	2.772588722239781	Black
hsa-miR-5010-5p	TLN1	mirtarbase	validated	2	1	1.3862943611198906	Black
hsa-miR-5698	TLN1	mirtarbase	validated	2	1	1.3862943611198906	Black
hsa-miR-608	TLN1	mirtarbase	validated	2	1	1.3862943611198906	Black
hsa-miR-625-5p	TLN1	mirtarbase	validated	2	3	2.772588722239781	Black
hsa-miR-637	TLN1	mirtarbase	validated	2	2	2.1972245773362196	Black
hsa-miR-6751-5p	TLN1	mirtarbase	validated	2	1	1.3862943611198906	Black
hsa-miR-6752-5p	TLN1	mirtarbase	validated	2	1	1.3862943611198906	Black
hsa-miR-6756-5p	TLN1	mirtarbase	validated	2	1	1.3862943611198906	Black
hsa-miR-6766-5p	TLN1	mirtarbase	validated	2	1	1.3862943611198906	Black
hsa-miR-6769a-3p	TLN1	mirtarbase	validated	2	1	1.3862943611198906	Black
hsa-miR-6780b-5p	TLN1	mirtarbase	validated	2	1	1.3862943611198906	Black
hsa-miR-6782-5p	TLN1	mirtarbase	validated	2	1	1.3862943611198906	Black
hsa-miR-6803-5p	TLN1	mirtarbase	validated	2	1	1.3862943611198906	Black
hsa-miR-6835-5p	TLN1	mirtarbase	validated	2	1	1.3862943611198906	Black
hsa-miR-6842-5p	TLN1	mirtarbase	validated	2	1	1.3862943611198906	Black
hsa-miR-6870-5p	TLN1	mirtarbase	validated	2	1	1.3862943611198906	Black
hsa-miR-7110-5p	TLN1	mirtarbase	validated	2	1	1.3862943611198906	Black
hsa-miR-7111-5p	TLN1	mirtarbase	validated	2	1	1.3862943611198906	Black
hsa-miR-92a-2-5p	TLN1	mirtarbase	validated	2	2	2.1972245773362196	Black
rno-miR-9a-5p	TLN1	mirtarbase	validated	2	1	1.3862943611198906	Black
hsa-miR-16-5p	TLN1	mirtarbase	validated	2	2	2.1972245773362196	Black
hsa-miR-20b-5p	STAT3	mirtarbase	validated	2	8	4.394449154672439	Black
hsa-miR-125b-5p	STAT3	mirtarbase	validated	2	5	3.58351893845611	Black
hsa-miR-337-3p	STAT3	mirtarbase	validated	2	5	3.58351893845611	Black
hsa-miR-155-5p	STAT3	mirtarbase	validated	2	2	2.1972245773362196	Black
hsa-miR-93-5p	STAT3	mirtarbase	validated	2	7	4.1588830833596715	Black
hsa-miR-21-5p	STAT3	mirtarbase	validated	2	6	3.8918202981106265	Black
hsa-miR-92a-3p	STAT3	mirtarbase	validated	2	2	2.1972245773362196	Black
hsa-miR-20a-5p	STAT3	mirtarbase	validated	2	7	4.1588830833596715	Black
hsa-let-7e-5p	STAT3	mirtarbase	validated	2	4	3.2188758248682006	Black
hsa-miR-124-3p	STAT3	mirtarbase	validated	2	4	3.2188758248682006	Black
hsa-miR-130b-3p	STAT3	mirtarbase	validated	2	3	2.772588722239781	Black
hsa-miR-106a-5p	STAT3	mirtarbase	validated	2	8	4.394449154672439	Black
hsa-miR-106b-5p	STAT3	mirtarbase	validated	2	8	4.394449154672439	Black
hsa-miR-874-3p	STAT3	mirtarbase	validated	2	5	3.58351893845611	Black
hsa-miR-4516	STAT3	mirtarbase	validated	2	1	1.3862943611198906	Black
hsa-miR-17-5p	STAT3	mirtarbase	validated	2	8	4.394449154672439	Black
hsa-miR-200a-3p	STAT3	mirtarbase	validated	2	1	1.3862943611198906	Black
hsa-miR-544a	STAT3	mirtarbase	validated	2	2	2.1972245773362196	Black
hsa-miR-181a-5p	STAT3	mirtarbase	validated	2	3	2.772588722239781	Black
hsa-miR-1234-3p	STAT3	mirtarbase	validated	2	1	1.3862943611198906	Black
hsa-miR-1181	STAT3	mirtarbase	validated	2	1	1.3862943611198906	Black
hsa-miR-6878-5p	STAT3	mirtarbase	validated	2	1	1.3862943611198906	Black
hsa-miR-5681a	STAT3	mirtarbase	validated	2	1	1.3862943611198906	Black
hsa-miR-6837-5p	STAT3	mirtarbase	validated	2	1	1.3862943611198906	Black
hsa-miR-4685-5p	STAT3	mirtarbase	validated	2	1	1.3862943611198906	Black
hsa-miR-7113-5p	STAT3	mirtarbase	validated	2	1	1.3862943611198906	Black
hsa-miR-6754-5p	STAT3	mirtarbase	validated	2	1	1.3862943611198906	Black
hsa-miR-4270	STAT3	mirtarbase	validated	2	2	2.1972245773362196	Black
hsa-miR-4441	STAT3	mirtarbase	validated	2	1	1.3862943611198906	Black
hsa-miR-922	STAT3	mirtarbase	validated	2	2	2.1972245773362196	Black
hsa-miR-6760-5p	STAT3	mirtarbase	validated	2	1	1.3862943611198906	Black
hsa-miR-1288-5p	STAT3	mirtarbase	validated	2	1	1.3862943611198906	Black
hsa-miR-6871-3p	STAT3	mirtarbase	validated	2	1	1.3862943611198906	Black
hsa-miR-6809-3p	STAT3	mirtarbase	validated	2	1	1.3862943611198906	Black
hsa-miR-6833-3p	STAT3	mirtarbase	validated	2	1	1.3862943611198906	Black
hsa-miR-4768-5p	STAT3	mirtarbase	validated	2	1	1.3862943611198906	Black
hsa-miR-1178-3p	STAT3	mirtarbase	validated	2	1	1.3862943611198906	Black
hsa-miR-7158-5p	STAT3	mirtarbase	validated	2	1	1.3862943611198906	Black
hsa-miR-4684-5p	STAT3	mirtarbase	validated	2	1	1.3862943611198906	Black
hsa-miR-138-2-3p	STAT3	mirtarbase	validated	2	4	3.2188758248682006	Black
hsa-miR-371b-3p	STAT3	mirtarbase	validated	2	3	2.772588722239781	Black
hsa-miR-548n	STAT3	mirtarbase	validated	2	2	2.1972245773362196	Black
hsa-miR-6875-3p	STAT3	mirtarbase	validated	2	1	1.3862943611198906	Black
hsa-miR-5581-3p	STAT3	mirtarbase	validated	2	1	1.3862943611198906	Black
hsa-miR-4778-3p	STAT3	mirtarbase	validated	2	1	1.3862943611198906	Black
hsa-miR-7110-3p	STAT3	mirtarbase	validated	2	1	1.3862943611198906	Black
hsa-miR-6845-3p	STAT3	mirtarbase	validated	2	1	1.3862943611198906	Black
hsa-miR-877-3p	STAT3	mirtarbase	validated	2	1	1.3862943611198906	Black
hsa-miR-618	STAT3	mirtarbase	validated	2	2	2.1972245773362196	Black
hsa-miR-6807-5p	STAT3	mirtarbase	validated	2	1	1.3862943611198906	Black
hsa-miR-4720-3p	STAT3	mirtarbase	validated	2	1	1.3862943611198906	Black
hsa-miR-6762-3p	STAT3	mirtarbase	validated	2	1	1.3862943611198906	Black
hsa-miR-4804-3p	STAT3	mirtarbase	validated	2	1	1.3862943611198906	Black
hsa-miR-6872-3p	STAT3	mirtarbase	validated	2	1	1.3862943611198906	Black
hsa-miR-7151-3p	STAT3	mirtarbase	validated	2	1	1.3862943611198906	Black
hsa-miR-5095	STAT3	mirtarbase	validated	2	1	1.3862943611198906	Black
hsa-miR-365b-5p	STAT3	mirtarbase	validated	2	1	1.3862943611198906	Black
hsa-miR-365a-5p	STAT3	mirtarbase	validated	2	1	1.3862943611198906	Black
hsa-miR-8052	STAT3	mirtarbase	validated	2	1	1.3862943611198906	Black
hsa-miR-3199	STAT3	mirtarbase	validated	2	1	1.3862943611198906	Black
hsa-miR-6789-3p	STAT3	mirtarbase	validated	2	1	1.3862943611198906	Black
hsa-miR-500b-3p	STAT3	mirtarbase	validated	2	1	1.3862943611198906	Black
hsa-miR-4438	STAT3	mirtarbase	validated	2	1	1.3862943611198906	Black
hsa-miR-519d-3p	STAT3	mirtarbase	validated	2	5	3.58351893845611	Black
hsa-miR-520c-3p	STAT3	mirtarbase	validated	2	3	2.772588722239781	Black
hsa-miR-125a-5p	STAT3	mirtarbase	validated	2	4	3.2188758248682006	Black
hsa-miR-21-3p	STAT3	mirtarbase	validated	2	2	2.1972245773362196	Black
hsa-miR-519a-3p	STAT3	mirtarbase	validated	2	4	3.2188758248682006	Black
hsa-miR-148a-3p	STAT3	mirtarbase	validated	2	2	2.1972245773362196	Black
hsa-miR-223-3p	STAT3	mirtarbase	validated	2	1	1.3862943611198906	Black
hsa-let-7c-5p	STAT3	mirtarbase	validated	2	5	3.58351893845611	Black
hsa-miR-29b-1-5p	STAT3	mirtarbase	validated	2	1	1.3862943611198906	Black
hsa-miR-23a-3p	STAT3	mirtarbase	validated	2	2	2.1972245773362196	Black
hsa-miR-323a-3p	STAT3	mirtarbase	validated	2	1	1.3862943611198906	Black
hsa-miR-375	STAT3	mirtarbase	validated	2	1	1.3862943611198906	Black
hsa-miR-124-5p	STAT3	mirtarbase	validated	2	2	2.1972245773362196	Black
hsa-miR-29b-3p	STAT3	mirtarbase	validated	2	3	2.772588722239781	Black
hsa-let-7a-5p	STAT3	mirtarbase	validated	2	5	3.58351893845611	Black
hsa-miR-340-5p	STAT3	mirtarbase	validated	2	3	2.772588722239781	Black
hsa-miR-410-5p	STAT3	mirtarbase	validated	2	1	1.3862943611198906	Black
hsa-miR-1301-3p	STAT3	mirtarbase	validated	2	2	2.1972245773362196	Black
hsa-miR-19b-3p	STAT3	mirtarbase	validated	2	2	2.1972245773362196	Black
hsa-miR-140-3p	STAT3	mirtarbase	validated	2	2	2.1972245773362196	Black
hsa-miR-30b-3p	STAT3	mirtarbase	validated	2	2	2.1972245773362196	Black
hsa-miR-135b-5p	STAT3	mirtarbase	validated	2	1	1.3862943611198906	Black
hsa-miR-532-5p	STAT3	mirtarbase	validated	2	1	1.3862943611198906	Black
hsa-miR-590-5p	STAT3	mirtarbase	validated	2	5	3.58351893845611	Black
hsa-miR-301b-3p	STAT3	mirtarbase	validated	2	3	2.772588722239781	Black
hsa-miR-296-5p	STAT3	mirtarbase	validated	2	1	1.3862943611198906	Black
hsa-miR-298	STAT3	mirtarbase	validated	2	3	2.772588722239781	Black
hsa-miR-130a-3p	STAT3	mirtarbase	validated	2	3	2.772588722239781	Black
hsa-miR-199a-3p	STAT3	mirtarbase	validated	2	1	1.3862943611198906	Black
hsa-miR-143-3p	STAT3	mirtarbase	validated	2	1	1.3862943611198906	Black
hsa-miR-204-5p	STAT3	mirtarbase	validated	2	1	1.3862943611198906	Black
hsa-miR-4500	STAT3	mirtarbase	validated	2	2	2.1972245773362196	Black
hsa-miR-634	STAT3	mirtarbase	validated	2	1	1.3862943611198906	Black
hsa-miR-551b-3p	STAT3	mirtarbase	validated	2	1	1.3862943611198906	Black
hsa-miR-296-3p	STAT3	mirtarbase	validated	2	1	1.3862943611198906	Black
hsa-miR-29b-2-5p	STAT3	mirtarbase	validated	2	2	2.1972245773362196	Black
hsa-miR-34a-5p	CFL1	mirtarbase	validated	2	2	2.1972245773362196	Black
hsa-miR-1301-3p	CFL1	mirtarbase	validated	2	1	1.3862943611198906	Black
hsa-miR-877-3p	CFL1	mirtarbase	validated	2	1	1.3862943611198906	Black
hsa-miR-193b-3p	CFL1	mirtarbase	validated	2	2	2.1972245773362196	Black
hsa-miR-484	CFL1	mirtarbase	validated	2	2	2.1972245773362196	Black
hsa-miR-324-5p	CFL1	mirtarbase	validated	2	2	2.1972245773362196	Black
hsa-miR-1207-5p	CFL1	mirtarbase	validated	2	4	3.2188758248682006	Black
hsa-miR-1321	CFL1	mirtarbase	validated	2	1	1.3862943611198906	Black
hsa-miR-1470	CFL1	mirtarbase	validated	2	1	1.3862943611198906	Black
hsa-miR-149-3p	CFL1	mirtarbase	validated	2	1	1.3862943611198906	Black
hsa-miR-1914-3p	CFL1	mirtarbase	validated	2	1	1.3862943611198906	Black
hsa-miR-2053	CFL1	mirtarbase	validated	2	1	1.3862943611198906	Black
hsa-miR-2110	CFL1	mirtarbase	validated	2	2	2.1972245773362196	Black
hsa-miR-3125	CFL1	mirtarbase	validated	2	2	2.1972245773362196	Black
hsa-miR-3128	CFL1	mirtarbase	validated	2	2	2.1972245773362196	Black
hsa-miR-3179	CFL1	mirtarbase	validated	2	1	1.3862943611198906	Black
hsa-miR-3202	CFL1	mirtarbase	validated	2	1	1.3862943611198906	Black
hsa-miR-3914	CFL1	mirtarbase	validated	2	1	1.3862943611198906	Black
hsa-miR-3916	CFL1	mirtarbase	validated	2	3	2.772588722239781	Black
hsa-miR-3928-3p	CFL1	mirtarbase	validated	2	1	1.3862943611198906	Black
hsa-miR-4270	CFL1	mirtarbase	validated	2	1	1.3862943611198906	Black
hsa-miR-4271	CFL1	mirtarbase	validated	2	1	1.3862943611198906	Black
hsa-miR-4441	CFL1	mirtarbase	validated	2	1	1.3862943611198906	Black
hsa-miR-4450	CFL1	mirtarbase	validated	2	1	1.3862943611198906	Black
hsa-miR-4476	CFL1	mirtarbase	validated	2	1	1.3862943611198906	Black
hsa-miR-4668-5p	CFL1	mirtarbase	validated	2	1	1.3862943611198906	Black
hsa-miR-4720-5p	CFL1	mirtarbase	validated	2	1	1.3862943611198906	Black
hsa-miR-4725-3p	CFL1	mirtarbase	validated	2	1	1.3862943611198906	Black
hsa-miR-4728-5p	CFL1	mirtarbase	validated	2	2	2.1972245773362196	Black
hsa-miR-4736	CFL1	mirtarbase	validated	2	1	1.3862943611198906	Black
hsa-miR-4739	CFL1	mirtarbase	validated	2	1	1.3862943611198906	Black
hsa-miR-4751	CFL1	mirtarbase	validated	2	1	1.3862943611198906	Black
hsa-miR-4756-5p	CFL1	mirtarbase	validated	2	1	1.3862943611198906	Black
hsa-miR-4763-3p	CFL1	mirtarbase	validated	2	1	1.3862943611198906	Black
hsa-miR-4772-3p	CFL1	mirtarbase	validated	2	1	1.3862943611198906	Black
hsa-miR-4799-3p	CFL1	mirtarbase	validated	2	1	1.3862943611198906	Black
hsa-miR-486-3p	CFL1	mirtarbase	validated	2	3	2.772588722239781	Black
hsa-miR-491-5p	CFL1	mirtarbase	validated	2	2	2.1972245773362196	Black
hsa-miR-5194	CFL1	mirtarbase	validated	2	1	1.3862943611198906	Black
hsa-miR-5588-5p	CFL1	mirtarbase	validated	2	1	1.3862943611198906	Black
hsa-miR-596	CFL1	mirtarbase	validated	2	2	2.1972245773362196	Black
hsa-miR-6124	CFL1	mirtarbase	validated	2	1	1.3862943611198906	Black
hsa-miR-6716-5p	CFL1	mirtarbase	validated	2	1	1.3862943611198906	Black
hsa-miR-6731-5p	CFL1	mirtarbase	validated	2	1	1.3862943611198906	Black
hsa-miR-6738-5p	CFL1	mirtarbase	validated	2	1	1.3862943611198906	Black
hsa-miR-6753-5p	CFL1	mirtarbase	validated	2	1	1.3862943611198906	Black
hsa-miR-6754-5p	CFL1	mirtarbase	validated	2	1	1.3862943611198906	Black
hsa-miR-6760-5p	CFL1	mirtarbase	validated	2	1	1.3862943611198906	Black
hsa-miR-6780b-5p	CFL1	mirtarbase	validated	2	1	1.3862943611198906	Black
hsa-miR-6783-5p	CFL1	mirtarbase	validated	2	1	1.3862943611198906	Black
hsa-miR-6785-5p	CFL1	mirtarbase	validated	2	1	1.3862943611198906	Black
hsa-miR-6805-5p	CFL1	mirtarbase	validated	2	1	1.3862943611198906	Black
hsa-miR-6857-5p	CFL1	mirtarbase	validated	2	1	1.3862943611198906	Black
hsa-miR-6859-5p	CFL1	mirtarbase	validated	2	2	2.1972245773362196	Black
hsa-miR-6868-5p	CFL1	mirtarbase	validated	2	1	1.3862943611198906	Black
hsa-miR-6876-5p	CFL1	mirtarbase	validated	2	1	1.3862943611198906	Black
hsa-miR-6883-5p	CFL1	mirtarbase	validated	2	1	1.3862943611198906	Black
hsa-miR-6887-3p	CFL1	mirtarbase	validated	2	1	1.3862943611198906	Black
hsa-miR-7150	CFL1	mirtarbase	validated	2	2	2.1972245773362196	Black
hsa-miR-8085	CFL1	mirtarbase	validated	2	1	1.3862943611198906	Black
hsa-miR-873-5p	CFL1	mirtarbase	validated	2	1	1.3862943611198906	Black
hsa-miR-92a-2-5p	CFL1	mirtarbase	validated	2	2	2.1972245773362196	Black
hsa-miR-324-3p	CREBBP	mirtarbase	validated	2	1	1.3862943611198906	Black
hsa-miR-1301-3p	CREBBP	mirtarbase	validated	2	2	2.1972245773362196	Black
hsa-miR-935	CREBBP	mirtarbase	validated	2	1	1.3862943611198906	Black
hsa-miR-769-5p	CREBBP	mirtarbase	validated	2	2	2.1972245773362196	Black
hsa-miR-125b-5p	CREBBP	mirtarbase	validated	2	1	1.3862943611198906	Black
hsa-miR-100-5p	CREBBP	mirtarbase	validated	2	1	1.3862943611198906	Black
hsa-let-7e-5p	CREBBP	mirtarbase	validated	2	2	2.1972245773362196	Black
hsa-miR-543	CREBBP	mirtarbase	validated	2	4	3.2188758248682006	Black
hsa-miR-4635	CREBBP	mirtarbase	validated	2	2	2.1972245773362196	Black
hsa-miR-218-5p	CREBBP	mirtarbase	validated	2	2	2.1972245773362196	Black
hsa-miR-33a-3p	CREBBP	mirtarbase	validated	2	4	3.2188758248682006	Black
hsa-miR-1264	CREBBP	mirtarbase	validated	2	3	2.772588722239781	Black
hsa-miR-6507-3p	CREBBP	mirtarbase	validated	2	1	1.3862943611198906	Black
hsa-miR-4684-5p	CREBBP	mirtarbase	validated	2	1	1.3862943611198906	Black
hsa-miR-3143	CREBBP	mirtarbase	validated	2	1	1.3862943611198906	Black
hsa-miR-601	CREBBP	mirtarbase	validated	2	2	2.1972245773362196	Black
hsa-miR-4765	CREBBP	mirtarbase	validated	2	1	1.3862943611198906	Black
hsa-miR-942-5p	CREBBP	mirtarbase	validated	2	5	3.58351893845611	Black
hsa-miR-1251-5p	CREBBP	mirtarbase	validated	2	2	2.1972245773362196	Black
hsa-miR-517-5p	CREBBP	mirtarbase	validated	2	1	1.3862943611198906	Black
hsa-miR-325	CREBBP	mirtarbase	validated	2	1	1.3862943611198906	Black
hsa-miR-628-3p	CREBBP	mirtarbase	validated	2	3	2.772588722239781	Black
hsa-miR-6729-3p	CREBBP	mirtarbase	validated	2	1	1.3862943611198906	Black
hsa-miR-8079	CREBBP	mirtarbase	validated	2	1	1.3862943611198906	Black
hsa-miR-1245a	CREBBP	mirtarbase	validated	2	3	2.772588722239781	Black
hsa-miR-5586-3p	CREBBP	mirtarbase	validated	2	1	1.3862943611198906	Black
hsa-miR-802	CREBBP	mirtarbase	validated	2	3	2.772588722239781	Black
hsa-miR-2681-5p	CREBBP	mirtarbase	validated	2	2	2.1972245773362196	Black
hsa-miR-302c-5p	CREBBP	mirtarbase	validated	2	4	3.2188758248682006	Black
hsa-miR-5681b	CREBBP	mirtarbase	validated	2	1	1.3862943611198906	Black
hsa-miR-571	CREBBP	mirtarbase	validated	2	5	3.58351893845611	Black
hsa-miR-5680	CREBBP	mirtarbase	validated	2	3	2.772588722239781	Black
hsa-miR-6512-5p	CREBBP	mirtarbase	validated	2	1	1.3862943611198906	Black
hsa-miR-338-5p	CREBBP	mirtarbase	validated	2	4	3.2188758248682006	Black
hsa-miR-4517	CREBBP	mirtarbase	validated	2	3	2.772588722239781	Black
hsa-miR-1252-3p	CREBBP	mirtarbase	validated	2	2	2.1972245773362196	Black
hsa-miR-219a-1-3p	CREBBP	mirtarbase	validated	2	2	2.1972245773362196	Black
hsa-miR-4268	CREBBP	mirtarbase	validated	2	1	1.3862943611198906	Black
hsa-miR-4641	CREBBP	mirtarbase	validated	2	1	1.3862943611198906	Black
hsa-miR-4264	CREBBP	mirtarbase	validated	2	1	1.3862943611198906	Black
hsa-miR-4797-3p	CREBBP	mirtarbase	validated	2	2	2.1972245773362196	Black
hsa-miR-6769b-3p	CREBBP	mirtarbase	validated	2	1	1.3862943611198906	Black
hsa-miR-4723-3p	CREBBP	mirtarbase	validated	2	1	1.3862943611198906	Black
hsa-miR-3183	CREBBP	mirtarbase	validated	2	1	1.3862943611198906	Black
hsa-miR-660-3p	CREBBP	mirtarbase	validated	2	1	1.3862943611198906	Black
hsa-miR-5193	CREBBP	mirtarbase	validated	2	1	1.3862943611198906	Black
hsa-miR-4328	CREBBP	mirtarbase	validated	2	3	2.772588722239781	Black
hsa-miR-122-5p	IGF1R	mirtarbase	validated	2	4	3.2188758248682006	Black
hsa-miR-133b	IGF1R	mirtarbase	validated	2	3	2.772588722239781	Black
hsa-miR-145-5p	IGF1R	mirtarbase	validated	2	5	3.58351893845611	Black
hsa-miR-7-5p	IGF1R	mirtarbase	validated	2	4	3.2188758248682006	Black
hsa-miR-138-5p	IGF1R	mirtarbase	validated	2	2	2.1972245773362196	Black
hsa-miR-194-5p	IGF1R	mirtarbase	validated	2	5	3.58351893845611	Black
hsa-miR-99a-5p	IGF1R	mirtarbase	validated	2	4	3.2188758248682006	Black
hsa-miR-223-3p	IGF1R	mirtarbase	validated	2	4	3.2188758248682006	Black
hsa-miR-100-5p	IGF1R	mirtarbase	validated	2	4	3.2188758248682006	Black
hsa-miR-497-5p	IGF1R	mirtarbase	validated	2	6	3.8918202981106265	Black
hsa-miR-152-3p	IGF1R	mirtarbase	validated	2	2	2.1972245773362196	Black
hsa-miR-139-5p	IGF1R	mirtarbase	validated	2	2	2.1972245773362196	Black
hsa-miR-376c-3p	IGF1R	mirtarbase	validated	2	3	2.772588722239781	Black
hsa-miR-376a-3p	IGF1R	mirtarbase	validated	2	3	2.772588722239781	Black
hsa-miR-181b-5p	IGF1R	mirtarbase	validated	2	2	2.1972245773362196	Black
hsa-miR-383-5p	IGF1R	mirtarbase	validated	2	3	2.772588722239781	Black
hsa-miR-335-5p	IGF1R	mirtarbase	validated	2	3	2.772588722239781	Black
hsa-miR-215-5p	IGF1R	mirtarbase	validated	2	1	1.3862943611198906	Black
hsa-miR-183-5p	IGF1R	mirtarbase	validated	2	3	2.772588722239781	Black
hsa-miR-182-5p	IGF1R	mirtarbase	validated	2	6	3.8918202981106265	Black
hsa-miR-196a-5p	IGF1R	mirtarbase	validated	2	2	2.1972245773362196	Black
hsa-miR-192-5p	IGF1R	mirtarbase	validated	2	2	2.1972245773362196	Black
hsa-miR-30a-5p	IGF1R	mirtarbase	validated	2	4	3.2188758248682006	Black
hsa-let-7d-5p	IGF1R	mirtarbase	validated	2	8	4.394449154672439	Black
hsa-miR-1226-3p	IGF1R	mirtarbase	validated	2	1	1.3862943611198906	Black
hsa-miR-484	IGF1R	mirtarbase	validated	2	2	2.1972245773362196	Black
hsa-miR-320a	IGF1R	mirtarbase	validated	2	1	1.3862943611198906	Black
hsa-miR-34a-5p	IGF1R	mirtarbase	validated	2	3	2.772588722239781	Black
hsa-miR-92a-3p	IGF1R	mirtarbase	validated	2	2	2.1972245773362196	Black
hsa-let-7e-5p	IGF1R	mirtarbase	validated	2	8	4.394449154672439	Black
hsa-miR-125b-2-3p	IGF1R	mirtarbase	validated	2	1	1.3862943611198906	Black
hsa-let-7c-5p	IGF1R	mirtarbase	validated	2	8	4.394449154672439	Black
hsa-miR-16-5p	IGF1R	mirtarbase	validated	2	5	3.58351893845611	Black
hsa-miR-630	IGF1R	mirtarbase	validated	2	1	1.3862943611198906	Black
hsa-let-7b-5p	IGF1R	mirtarbase	validated	2	8	4.394449154672439	Black
hsa-miR-143-3p	IGF1R	mirtarbase	validated	2	3	2.772588722239781	Black
hsa-miR-133a-3p	IGF1R	mirtarbase	validated	2	3	2.772588722239781	Black
hsa-miR-140-5p	IGF1R	mirtarbase	validated	2	4	3.2188758248682006	Black
hsa-miR-150-3p	IGF1R	mirtarbase	validated	2	1	1.3862943611198906	Black
hsa-miR-375	IGF1R	mirtarbase	validated	2	1	1.3862943611198906	Black
hsa-miR-511-3p	IGF1R	mirtarbase	validated	2	1	1.3862943611198906	Black
hsa-miR-548n	IGF1R	mirtarbase	validated	2	2	2.1972245773362196	Black
hsa-miR-548t-5p	IGF1R	mirtarbase	validated	2	4	3.2188758248682006	Black
hsa-miR-3609	IGF1R	mirtarbase	validated	2	2	2.1972245773362196	Black
hsa-miR-548ah-5p	IGF1R	mirtarbase	validated	2	2	2.1972245773362196	Black
hsa-miR-548at-5p	IGF1R	mirtarbase	validated	2	2	2.1972245773362196	Black
hsa-miR-548az-5p	IGF1R	mirtarbase	validated	2	2	2.1972245773362196	Black
hsa-let-7a-2-3p	IGF1R	mirtarbase	validated	2	3	2.772588722239781	Black
hsa-let-7g-3p	IGF1R	mirtarbase	validated	2	4	3.2188758248682006	Black
hsa-miR-503-5p	IGF1R	mirtarbase	validated	2	5	3.58351893845611	Black
hsa-miR-4670-3p	IGF1R	mirtarbase	validated	2	1	1.3862943611198906	Black
hsa-miR-583	IGF1R	mirtarbase	validated	2	4	3.2188758248682006	Black
hsa-miR-885-5p	IGF1R	mirtarbase	validated	2	1	1.3862943611198906	Black
hsa-miR-4668-5p	IGF1R	mirtarbase	validated	2	2	2.1972245773362196	Black
hsa-miR-6124	IGF1R	mirtarbase	validated	2	1	1.3862943611198906	Black
hsa-miR-7151-5p	IGF1R	mirtarbase	validated	2	1	1.3862943611198906	Black
hsa-let-7a-5p	IGF1R	mirtarbase	validated	2	7	4.1588830833596715	Black
hsa-let-7f-5p	IGF1R	mirtarbase	validated	2	7	4.1588830833596715	Black
hsa-miR-33a-3p	IGF1R	mirtarbase	validated	2	4	3.2188758248682006	Black
hsa-miR-98-5p	IGF1R	mirtarbase	validated	2	6	3.8918202981106265	Black
hsa-let-7g-5p	IGF1R	mirtarbase	validated	2	7	4.1588830833596715	Black
hsa-let-7i-5p	IGF1R	mirtarbase	validated	2	7	4.1588830833596715	Black
hsa-miR-577	IGF1R	mirtarbase	validated	2	3	2.772588722239781	Black
hsa-miR-1294	IGF1R	mirtarbase	validated	2	2	2.1972245773362196	Black
hsa-miR-3927-3p	IGF1R	mirtarbase	validated	2	5	3.58351893845611	Black
hsa-miR-3935	IGF1R	mirtarbase	validated	2	1	1.3862943611198906	Black
hsa-miR-4458	IGF1R	mirtarbase	validated	2	5	3.58351893845611	Black
hsa-miR-4500	IGF1R	mirtarbase	validated	2	5	3.58351893845611	Black
hsa-miR-5586-3p	IGF1R	mirtarbase	validated	2	2	2.1972245773362196	Black
hsa-miR-6740-5p	IGF1R	mirtarbase	validated	2	1	1.3862943611198906	Black
hsa-miR-6831-5p	IGF1R	mirtarbase	validated	2	2	2.1972245773362196	Black
hsa-miR-1275	IGF1R	mirtarbase	validated	2	2	2.1972245773362196	Black
hsa-miR-4665-5p	IGF1R	mirtarbase	validated	2	1	1.3862943611198906	Black
hsa-miR-3919	IGF1R	mirtarbase	validated	2	3	2.772588722239781	Black
hsa-miR-8485	IGF1R	mirtarbase	validated	2	2	2.1972245773362196	Black
hsa-miR-625-5p	IGF1R	mirtarbase	validated	2	3	2.772588722239781	Black
hsa-miR-3148	IGF1R	mirtarbase	validated	2	1	1.3862943611198906	Black
hsa-miR-4641	IGF1R	mirtarbase	validated	2	3	2.772588722239781	Black
hsa-miR-4710	IGF1R	mirtarbase	validated	2	1	1.3862943611198906	Black
hsa-miR-4792	IGF1R	mirtarbase	validated	2	1	1.3862943611198906	Black
hsa-miR-302a-3p	IGF1R	mirtarbase	validated	2	3	2.772588722239781	Black
hsa-miR-302b-3p	IGF1R	mirtarbase	validated	2	3	2.772588722239781	Black
hsa-miR-302c-3p	IGF1R	mirtarbase	validated	2	3	2.772588722239781	Black
hsa-miR-302d-3p	IGF1R	mirtarbase	validated	2	5	3.58351893845611	Black
hsa-miR-372-3p	IGF1R	mirtarbase	validated	2	2	2.1972245773362196	Black
hsa-miR-373-3p	IGF1R	mirtarbase	validated	2	2	2.1972245773362196	Black
hsa-miR-520e	IGF1R	mirtarbase	validated	2	1	1.3862943611198906	Black
hsa-miR-520a-3p	IGF1R	mirtarbase	validated	2	4	3.2188758248682006	Black
hsa-miR-520b	IGF1R	mirtarbase	validated	2	1	1.3862943611198906	Black
hsa-miR-520c-3p	IGF1R	mirtarbase	validated	2	2	2.1972245773362196	Black
hsa-miR-520d-3p	IGF1R	mirtarbase	validated	2	2	2.1972245773362196	Black
hsa-miR-1253	IGF1R	mirtarbase	validated	2	3	2.772588722239781	Black
hsa-miR-302e	IGF1R	mirtarbase	validated	2	3	2.772588722239781	Black
hsa-miR-4299	IGF1R	mirtarbase	validated	2	1	1.3862943611198906	Black
hsa-miR-3646	IGF1R	mirtarbase	validated	2	2	2.1972245773362196	Black
hsa-miR-3662	IGF1R	mirtarbase	validated	2	3	2.772588722239781	Black
hsa-miR-6770-5p	IGF1R	mirtarbase	validated	2	1	1.3862943611198906	Black
hsa-miR-7855-5p	IGF1R	mirtarbase	validated	2	1	1.3862943611198906	Black
hsa-miR-99b-5p	IGF1R	mirtarbase	validated	2	4	3.2188758248682006	Black
hsa-miR-378a-3p	IGF1R	mirtarbase	validated	2	4	3.2188758248682006	Black
hsa-miR-224-3p	IGF1R	mirtarbase	validated	2	3	2.772588722239781	Black
hsa-miR-522-3p	IGF1R	mirtarbase	validated	2	4	3.2188758248682006	Black
hsa-miR-1468-3p	IGF1R	mirtarbase	validated	2	1	1.3862943611198906	Black
hsa-miR-885-3p	IGF1R	mirtarbase	validated	2	5	3.58351893845611	Black
hsa-miR-3613-3p	IGF1R	mirtarbase	validated	2	3	2.772588722239781	Black
hsa-miR-190a-3p	IGF1R	mirtarbase	validated	2	2	2.1972245773362196	Black
hsa-miR-1277-5p	IGF1R	mirtarbase	validated	2	1	1.3862943611198906	Black
hsa-miR-5011-5p	IGF1R	mirtarbase	validated	2	2	2.1972245773362196	Black
hsa-miR-548d-3p	IGF1R	mirtarbase	validated	2	2	2.1972245773362196	Black
hsa-miR-548h-3p	IGF1R	mirtarbase	validated	2	2	2.1972245773362196	Black
hsa-miR-548z	IGF1R	mirtarbase	validated	2	2	2.1972245773362196	Black
hsa-miR-548ac	IGF1R	mirtarbase	validated	2	2	2.1972245773362196	Black
hsa-miR-548as-3p	IGF1R	mirtarbase	validated	2	3	2.772588722239781	Black
hsa-miR-548bb-3p	IGF1R	mirtarbase	validated	2	1	1.3862943611198906	Black
hsa-miR-5681a	IGF1R	mirtarbase	validated	2	2	2.1972245773362196	Black
hsa-miR-34a-3p	IGF1R	mirtarbase	validated	2	1	1.3862943611198906	Black
hsa-miR-539-5p	IGF1R	mirtarbase	validated	2	3	2.772588722239781	Black
hsa-miR-1827	IGF1R	mirtarbase	validated	2	1	1.3862943611198906	Black
hsa-miR-1910-3p	IGF1R	mirtarbase	validated	2	1	1.3862943611198906	Black
hsa-miR-3617-3p	IGF1R	mirtarbase	validated	2	1	1.3862943611198906	Black
hsa-miR-6511a-5p	IGF1R	mirtarbase	validated	2	1	1.3862943611198906	Black
hsa-miR-8060	IGF1R	mirtarbase	validated	2	1	1.3862943611198906	Black
hsa-miR-96-5p	IGF1R	mirtarbase	validated	2	7	4.1588830833596715	Black
hsa-miR-1271-5p	IGF1R	mirtarbase	validated	2	4	3.2188758248682006	Black
hsa-miR-3125	IGF1R	mirtarbase	validated	2	2	2.1972245773362196	Black
hsa-miR-3916	IGF1R	mirtarbase	validated	2	2	2.1972245773362196	Black
hsa-miR-6859-5p	IGF1R	mirtarbase	validated	2	1	1.3862943611198906	Black
hsa-miR-592	IGF1R	mirtarbase	validated	2	3	2.772588722239781	Black
hsa-miR-597-5p	IGF1R	mirtarbase	validated	2	4	3.2188758248682006	Black
hsa-miR-520a-5p	IGF1R	mirtarbase	validated	2	5	3.58351893845611	Black
hsa-miR-525-5p	IGF1R	mirtarbase	validated	2	5	3.58351893845611	Black
hsa-miR-2467-3p	IGF1R	mirtarbase	validated	2	3	2.772588722239781	Black
hsa-miR-185-5p	IGF1R	mirtarbase	validated	2	2	2.1972245773362196	Black
hsa-miR-206	IGF1R	mirtarbase	validated	2	2	2.1972245773362196	Black
hsa-miR-21-5p	IGF1R	mirtarbase	validated	2	2	2.1972245773362196	Black
hsa-miR-26b-5p	IGF1R	mirtarbase	validated	2	2	2.1972245773362196	Black
hsa-miR-486-5p	IGF1R	mirtarbase	validated	2	1	1.3862943611198906	Black
hsa-miR-218-5p	IGF1R	mirtarbase	validated	2	2	2.1972245773362196	Black
hsa-miR-4535	IGF1R	mirtarbase	validated	2	1	1.3862943611198906	Black
hsa-miR-4800-5p	IGF1R	mirtarbase	validated	2	1	1.3862943611198906	Black
hsa-miR-8071	IGF1R	mirtarbase	validated	2	1	1.3862943611198906	Black
hsa-miR-6745	IGF1R	mirtarbase	validated	2	1	1.3862943611198906	Black
hsa-miR-363-5p	IGF1R	mirtarbase	validated	2	1	1.3862943611198906	Black
hsa-miR-8085	IGF1R	mirtarbase	validated	2	1	1.3862943611198906	Black
hsa-miR-3175	IGF1R	mirtarbase	validated	2	1	1.3862943611198906	Black
hsa-miR-6731-5p	IGF1R	mirtarbase	validated	2	1	1.3862943611198906	Black
hsa-miR-659-5p	IGF1R	mirtarbase	validated	2	1	1.3862943611198906	Black
hsa-miR-492	IGF1R	mirtarbase	validated	2	3	2.772588722239781	Black
hsa-miR-6861-3p	IGF1R	mirtarbase	validated	2	1	1.3862943611198906	Black
hsa-miR-6804-5p	IGF1R	mirtarbase	validated	2	1	1.3862943611198906	Black
hsa-miR-5572	IGF1R	mirtarbase	validated	2	1	1.3862943611198906	Black
hsa-miR-4260	IGF1R	mirtarbase	validated	2	1	1.3862943611198906	Black
hsa-miR-450a-2-3p	IGF1R	mirtarbase	validated	2	2	2.1972245773362196	Black
hsa-miR-6803-5p	IGF1R	mirtarbase	validated	2	1	1.3862943611198906	Black
hsa-miR-6751-5p	IGF1R	mirtarbase	validated	2	1	1.3862943611198906	Black
hsa-miR-7109-5p	IGF1R	mirtarbase	validated	2	1	1.3862943611198906	Black
hsa-miR-4789-5p	IGF1R	mirtarbase	validated	2	3	2.772588722239781	Black
hsa-miR-466	IGF1R	mirtarbase	validated	2	4	3.2188758248682006	Black
hsa-miR-5010-5p	IGF1R	mirtarbase	validated	2	1	1.3862943611198906	Black
hsa-miR-4525	IGF1R	mirtarbase	validated	2	1	1.3862943611198906	Black
hsa-miR-7111-5p	IGF1R	mirtarbase	validated	2	1	1.3862943611198906	Black
hsa-miR-6870-5p	IGF1R	mirtarbase	validated	2	1	1.3862943611198906	Black
hsa-miR-5698	IGF1R	mirtarbase	validated	2	1	1.3862943611198906	Black
hsa-miR-4723-5p	IGF1R	mirtarbase	validated	2	1	1.3862943611198906	Black
hsa-miR-202-3p	IGF1R	mirtarbase	validated	2	4	3.2188758248682006	Black
hsa-miR-3163	IGF1R	mirtarbase	validated	2	4	3.2188758248682006	Black
hsa-miR-4643	IGF1R	mirtarbase	validated	2	1	1.3862943611198906	Black
hsa-miR-4789-3p	IGF1R	mirtarbase	validated	2	1	1.3862943611198906	Black
hsa-miR-340-5p	IGF1R	mirtarbase	validated	2	5	3.58351893845611	Black
hsa-miR-4539	IGF1R	mirtarbase	validated	2	1	1.3862943611198906	Black
hsa-miR-3200-5p	IGF1R	mirtarbase	validated	2	1	1.3862943611198906	Black
hsa-miR-7161-5p	IGF1R	mirtarbase	validated	2	1	1.3862943611198906	Black
hsa-miR-548u	IGF1R	mirtarbase	validated	2	2	2.1972245773362196	Black
hsa-miR-3191-5p	IGF1R	mirtarbase	validated	2	3	2.772588722239781	Black
hsa-miR-6873-3p	IGF1R	mirtarbase	validated	2	1	1.3862943611198906	Black
hsa-miR-7978	IGF1R	mirtarbase	validated	2	1	1.3862943611198906	Black
hsa-miR-494-3p	IGF1R	mirtarbase	validated	2	3	2.772588722239781	Black
hsa-miR-4456	IGF1R	mirtarbase	validated	2	1	1.3862943611198906	Black
hsa-miR-548q	IGF1R	mirtarbase	validated	2	1	1.3862943611198906	Black
hsa-miR-6824-3p	IGF1R	mirtarbase	validated	2	1	1.3862943611198906	Black
hsa-miR-6764-3p	IGF1R	mirtarbase	validated	2	1	1.3862943611198906	Black
hsa-miR-518c-5p	IGF1R	mirtarbase	validated	2	2	2.1972245773362196	Black
hsa-miR-6817-3p	IGF1R	mirtarbase	validated	2	1	1.3862943611198906	Black
hsa-miR-7110-3p	IGF1R	mirtarbase	validated	2	1	1.3862943611198906	Black
hsa-miR-4423-3p	IGF1R	mirtarbase	validated	2	1	1.3862943611198906	Black
hsa-miR-449c-5p	IGF1R	mirtarbase	validated	2	2	2.1972245773362196	Black
hsa-miR-34b-5p	IGF1R	mirtarbase	validated	2	1	1.3862943611198906	Black
hsa-miR-2682-5p	IGF1R	mirtarbase	validated	2	1	1.3862943611198906	Black
hsa-miR-940	IGF1R	mirtarbase	validated	2	1	1.3862943611198906	Black
hsa-miR-6893-5p	IGF1R	mirtarbase	validated	2	1	1.3862943611198906	Black
hsa-miR-6808-5p	IGF1R	mirtarbase	validated	2	1	1.3862943611198906	Black
hsa-miR-551b-5p	IGF1R	mirtarbase	validated	2	2	2.1972245773362196	Black
hsa-miR-548c-3p	IGF1R	mirtarbase	validated	2	3	2.772588722239781	Black
hsa-miR-675-3p	IGF1R	mirtarbase	validated	2	2	2.1972245773362196	Black
hsa-miR-223-5p	IGF1R	mirtarbase	validated	2	1	1.3862943611198906	Black
hsa-miR-7157-5p	IGF1R	mirtarbase	validated	2	1	1.3862943611198906	Black
hsa-miR-4310	IGF1R	mirtarbase	validated	2	1	1.3862943611198906	Black
hsa-miR-4655-5p	IGF1R	mirtarbase	validated	2	1	1.3862943611198906	Black
hsa-miR-224-5p	IGF1R	mirtarbase	validated	2	2	2.1972245773362196	Black
hsa-miR-502-5p	IGF1R	mirtarbase	validated	2	2	2.1972245773362196	Black
hsa-miR-3941	IGF1R	mirtarbase	validated	2	1	1.3862943611198906	Black
hsa-miR-3124-3p	IGF1R	mirtarbase	validated	2	1	1.3862943611198906	Black
hsa-miR-603	IGF1R	mirtarbase	validated	2	1	1.3862943611198906	Black
hsa-miR-362-3p	IGF1R	mirtarbase	validated	2	3	2.772588722239781	Black
hsa-miR-329-3p	IGF1R	mirtarbase	validated	2	2	2.1972245773362196	Black
hsa-miR-4433b-5p	IGF1R	mirtarbase	validated	2	1	1.3862943611198906	Black
hsa-miR-203a-3p	IGF1R	mirtarbase	validated	2	3	2.772588722239781	Black
hsa-miR-6794-3p	IGF1R	mirtarbase	validated	2	1	1.3862943611198906	Black
hsa-miR-377-3p	IGF1R	mirtarbase	validated	2	3	2.772588722239781	Black
hsa-miR-4433a-5p	IGF1R	mirtarbase	validated	2	1	1.3862943611198906	Black
hsa-miR-342-3p	IGF1R	mirtarbase	validated	2	3	2.772588722239781	Black
hsa-miR-6884-3p	IGF1R	mirtarbase	validated	2	1	1.3862943611198906	Black
hsa-miR-4639-3p	IGF1R	mirtarbase	validated	2	1	1.3862943611198906	Black
hsa-miR-4511	IGF1R	mirtarbase	validated	2	1	1.3862943611198906	Black
hsa-miR-629-3p	IGF1R	mirtarbase	validated	2	1	1.3862943611198906	Black
hsa-miR-3180-5p	IGF1R	mirtarbase	validated	2	1	1.3862943611198906	Black
hsa-miR-488-5p	IGF1R	mirtarbase	validated	2	2	2.1972245773362196	Black
hsa-miR-7161-3p	IGF1R	mirtarbase	validated	2	1	1.3862943611198906	Black
hsa-miR-6738-3p	IGF1R	mirtarbase	validated	2	1	1.3862943611198906	Black
hsa-miR-544a	IGF1R	mirtarbase	validated	2	2	2.1972245773362196	Black
hsa-miR-5001-3p	IGF1R	mirtarbase	validated	2	1	1.3862943611198906	Black
hsa-miR-4727-5p	IGF1R	mirtarbase	validated	2	1	1.3862943611198906	Black
hsa-miR-570-3p	IGF1R	mirtarbase	validated	2	3	2.772588722239781	Black
hsa-miR-125b-1-3p	IGF1R	mirtarbase	validated	2	1	1.3862943611198906	Black
hsa-miR-588	IGF1R	mirtarbase	validated	2	2	2.1972245773362196	Black
hsa-miR-4701-5p	IGF1R	mirtarbase	validated	2	2	2.1972245773362196	Black
hsa-miR-6727-5p	IGF1R	mirtarbase	validated	2	1	1.3862943611198906	Black
hsa-miR-6084	IGF1R	mirtarbase	validated	2	1	1.3862943611198906	Black
hsa-miR-6762-3p	IGF1R	mirtarbase	validated	2	1	1.3862943611198906	Black
hsa-miR-4755-3p	IGF1R	mirtarbase	validated	2	1	1.3862943611198906	Black
hsa-miR-6774-5p	IGF1R	mirtarbase	validated	2	1	1.3862943611198906	Black
hsa-miR-635	IGF1R	mirtarbase	validated	2	1	1.3862943611198906	Black
hsa-miR-4508	IGF1R	mirtarbase	validated	2	1	1.3862943611198906	Black
hsa-miR-6775-5p	IGF1R	mirtarbase	validated	2	1	1.3862943611198906	Black
hsa-miR-5090	IGF1R	mirtarbase	validated	2	1	1.3862943611198906	Black
hsa-miR-10b-3p	IGF1R	mirtarbase	validated	2	1	1.3862943611198906	Black
hsa-miR-6867-5p	IGF1R	mirtarbase	validated	2	2	2.1972245773362196	Black
hsa-miR-5003-5p	IGF1R	mirtarbase	validated	2	1	1.3862943611198906	Black
hsa-miR-15b-3p	IGF1R	mirtarbase	validated	2	2	2.1972245773362196	Black
hsa-miR-7-1-3p	IGF1R	mirtarbase	validated	2	3	2.772588722239781	Black
hsa-miR-125b-5p	IGF1R	mirtarbase	validated	2	1	1.3862943611198906	Black
hsa-miR-141-3p	IGF1R	mirtarbase	validated	2	4	3.2188758248682006	Black
hsa-miR-214-5p	IGF1R	mirtarbase	validated	2	1	1.3862943611198906	Black
hsa-miR-448	IGF1R	mirtarbase	validated	2	5	3.58351893845611	Black
hsa-miR-217	IGF1R	mirtarbase	validated	2	1	1.3862943611198906	Black
hsa-miR-150-5p	IGF1R	mirtarbase	validated	2	2	2.1972245773362196	Black
hsa-miR-153-3p	IGF1R	mirtarbase	validated	2	3	2.772588722239781	Black
hsa-miR-133a-5p	IGF1R	mirtarbase	validated	2	1	1.3862943611198906	Black
hsa-miR-145-3p	IGF1R	mirtarbase	validated	2	1	1.3862943611198906	Black
hsa-miR-939-5p	IGF1R	mirtarbase	validated	2	1	1.3862943611198906	Black
hsa-miR-338-3p	IGF1R	mirtarbase	validated	2	2	2.1972245773362196	Black
hsa-let-7b-3p	IGF1R	mirtarbase	validated	2	3	2.772588722239781	Black
hsa-miR-10a-5p	TLE3	mirtarbase	validated	2	2	2.1972245773362196	Black
hsa-miR-296-3p	TLE3	mirtarbase	validated	2	1	1.3862943611198906	Black
hsa-miR-615-3p	TLE3	mirtarbase	validated	2	1	1.3862943611198906	Black
hsa-miR-505-3p	TLE3	mirtarbase	validated	2	1	1.3862943611198906	Black
hsa-miR-196b-5p	TLE3	mirtarbase	validated	2	2	2.1972245773362196	Black
hsa-miR-222-3p	TLE3	mirtarbase	validated	2	6	3.8918202981106265	Black
hsa-miR-34a-5p	TLE3	mirtarbase	validated	2	2	2.1972245773362196	Black
hsa-miR-93-5p	TLE3	mirtarbase	validated	2	2	2.1972245773362196	Black
hsa-miR-92a-3p	TLE3	mirtarbase	validated	2	2	2.1972245773362196	Black
hsa-miR-18a-5p	TLE3	mirtarbase	validated	2	2	2.1972245773362196	Black
hsa-miR-1260b	TLE3	mirtarbase	validated	2	1	1.3862943611198906	Black
hsa-miR-6858-5p	TLE3	mirtarbase	validated	2	1	1.3862943611198906	Black
hsa-miR-8085	TLE3	mirtarbase	validated	2	1	1.3862943611198906	Black
hsa-miR-4689	TLE3	mirtarbase	validated	2	1	1.3862943611198906	Black
hsa-miR-6731-5p	TLE3	mirtarbase	validated	2	1	1.3862943611198906	Black
hsa-miR-765	TLE3	mirtarbase	validated	2	2	2.1972245773362196	Black
hsa-miR-4644	TLE3	mirtarbase	validated	2	1	1.3862943611198906	Black
hsa-miR-4306	TLE3	mirtarbase	validated	2	1	1.3862943611198906	Black
hsa-miR-185-5p	TLE3	mirtarbase	validated	2	2	2.1972245773362196	Black
hsa-miR-7160-5p	TLE3	mirtarbase	validated	2	1	1.3862943611198906	Black
hsa-miR-6133	TLE3	mirtarbase	validated	2	1	1.3862943611198906	Black
hsa-miR-6129	TLE3	mirtarbase	validated	2	1	1.3862943611198906	Black
hsa-miR-6130	TLE3	mirtarbase	validated	2	1	1.3862943611198906	Black
hsa-miR-6127	TLE3	mirtarbase	validated	2	1	1.3862943611198906	Black
hsa-miR-4510	TLE3	mirtarbase	validated	2	1	1.3862943611198906	Black
hsa-miR-4419a	TLE3	mirtarbase	validated	2	1	1.3862943611198906	Black
hsa-miR-4784	TLE3	mirtarbase	validated	2	1	1.3862943611198906	Black
hsa-miR-3150b-3p	TLE3	mirtarbase	validated	2	1	1.3862943611198906	Black
hsa-miR-6760-5p	TLE3	mirtarbase	validated	2	1	1.3862943611198906	Black
hsa-miR-4786-5p	TLE3	mirtarbase	validated	2	1	1.3862943611198906	Black
hsa-miR-4478	TLE3	mirtarbase	validated	2	1	1.3862943611198906	Black
hsa-miR-4419b	TLE3	mirtarbase	validated	2	1	1.3862943611198906	Black
hsa-miR-3929	TLE3	mirtarbase	validated	2	1	1.3862943611198906	Black
hsa-miR-6873-5p	TLE3	mirtarbase	validated	2	1	1.3862943611198906	Black
hsa-miR-6758-5p	TLE3	mirtarbase	validated	2	1	1.3862943611198906	Black
hsa-miR-6856-5p	TLE3	mirtarbase	validated	2	1	1.3862943611198906	Black
hsa-miR-6739-5p	TLE3	mirtarbase	validated	2	1	1.3862943611198906	Black
hsa-miR-767-5p	TLE3	mirtarbase	validated	2	2	2.1972245773362196	Black
hsa-miR-648	TLE3	mirtarbase	validated	2	1	1.3862943611198906	Black
hsa-miR-1911-3p	TLE3	mirtarbase	validated	2	1	1.3862943611198906	Black
hsa-miR-595	TLE3	mirtarbase	validated	2	1	1.3862943611198906	Black
hsa-miR-5583-5p	TLE3	mirtarbase	validated	2	1	1.3862943611198906	Black
hsa-miR-4311	TLE3	mirtarbase	validated	2	2	2.1972245773362196	Black
hsa-miR-3129-3p	TLE3	mirtarbase	validated	2	1	1.3862943611198906	Black
hsa-miR-141-5p	TLE3	mirtarbase	validated	2	1	1.3862943611198906	Black
hsa-miR-3163	TLE3	mirtarbase	validated	2	4	3.2188758248682006	Black
hsa-miR-548c-3p	TLE3	mirtarbase	validated	2	3	2.772588722239781	Black
hsa-miR-744-5p	TLE3	mirtarbase	validated	2	1	1.3862943611198906	Black
hsa-miR-130b-3p	KMT2D	mirtarbase	validated	2	2	2.1972245773362196	Black
hsa-miR-186-5p	KMT2D	mirtarbase	validated	2	2	2.1972245773362196	Black
hsa-miR-9-5p	KMT2D	mirtarbase	validated	2	2	2.1972245773362196	Black
hsa-miR-34a-5p	KMT2D	mirtarbase	validated	2	4	3.2188758248682006	Black
hsa-miR-93-5p	KMT2D	mirtarbase	validated	2	2	2.1972245773362196	Black
hsa-miR-1229-3p	KMT2D	mirtarbase	validated	2	1	1.3862943611198906	Black
hsa-miR-1224-3p	KMT2D	mirtarbase	validated	2	3	2.772588722239781	Black
hsa-miR-760	KMT2D	mirtarbase	validated	2	4	3.2188758248682006	Black
hsa-miR-877-5p	KMT2D	mirtarbase	validated	2	3	2.772588722239781	Black
hsa-miR-744-5p	KMT2D	mirtarbase	validated	2	3	2.772588722239781	Black
hsa-miR-766-3p	KMT2D	mirtarbase	validated	2	4	3.2188758248682006	Black
hsa-miR-615-3p	KMT2D	mirtarbase	validated	2	3	2.772588722239781	Black
hsa-miR-92b-3p	KMT2D	mirtarbase	validated	2	2	2.1972245773362196	Black
hsa-miR-18a-3p	KMT2D	mirtarbase	validated	2	3	2.772588722239781	Black
hsa-miR-196b-5p	KMT2D	mirtarbase	validated	2	2	2.1972245773362196	Black
hsa-miR-106b-5p	KMT2D	mirtarbase	validated	2	2	2.1972245773362196	Black
hsa-miR-320a	KMT2D	mirtarbase	validated	2	1	1.3862943611198906	Black
hsa-miR-125b-5p	KMT2D	mirtarbase	validated	2	3	2.772588722239781	Black
hsa-miR-15b-5p	KMT2D	mirtarbase	validated	2	6	3.8918202981106265	Black
hsa-miR-222-3p	KMT2D	mirtarbase	validated	2	2	2.1972245773362196	Black
hsa-miR-30c-5p	KMT2D	mirtarbase	validated	2	4	3.2188758248682006	Black
hsa-miR-92a-3p	KMT2D	mirtarbase	validated	2	2	2.1972245773362196	Black
hsa-miR-27a-3p	KMT2D	mirtarbase	validated	2	2	2.1972245773362196	Black
hsa-miR-218-5p	KMT2D	mirtarbase	validated	2	2	2.1972245773362196	Black
hsa-miR-30c-1-3p	KMT2D	mirtarbase	validated	2	3	2.772588722239781	Black
hsa-miR-4260	KMT2D	mirtarbase	validated	2	1	1.3862943611198906	Black
hsa-miR-4665-5p	KMT2D	mirtarbase	validated	2	2	2.1972245773362196	Black
hsa-miR-1275	KMT2D	mirtarbase	validated	2	4	3.2188758248682006	Black
hsa-miR-1227-5p	KMT2D	mirtarbase	validated	2	2	2.1972245773362196	Black
hsa-miR-3147	KMT2D	mirtarbase	validated	2	1	1.3862943611198906	Black
hsa-miR-4447	KMT2D	mirtarbase	validated	2	4	3.2188758248682006	Black
hsa-miR-4472	KMT2D	mirtarbase	validated	2	3	2.772588722239781	Black
hsa-miR-1294	KMT2D	mirtarbase	validated	2	4	3.2188758248682006	Black
hsa-miR-92a-2-5p	KMT2D	mirtarbase	validated	2	4	3.2188758248682006	Black
hsa-miR-5010-5p	KMT2D	mirtarbase	validated	2	2	2.1972245773362196	Black
hsa-miR-4525	KMT2D	mirtarbase	validated	2	3	2.772588722239781	Black
hsa-miR-625-5p	KMT2D	mirtarbase	validated	2	4	3.2188758248682006	Black
hsa-miR-486-3p	KMT2D	mirtarbase	validated	2	6	3.8918202981106265	Black
hsa-miR-8085	KMT2D	mirtarbase	validated	2	1	1.3862943611198906	Black
hsa-miR-6731-5p	KMT2D	mirtarbase	validated	2	1	1.3862943611198906	Black
hsa-miR-6134	KMT2D	mirtarbase	validated	2	1	1.3862943611198906	Black
hsa-miR-3616-3p	KMT2D	mirtarbase	validated	2	2	2.1972245773362196	Black
hsa-miR-296-3p	KMT2D	mirtarbase	validated	2	3	2.772588722239781	Black
hsa-miR-7843-5p	KMT2D	mirtarbase	validated	2	1	1.3862943611198906	Black
hsa-miR-6879-5p	KMT2D	mirtarbase	validated	2	1	1.3862943611198906	Black
hsa-miR-6735-5p	KMT2D	mirtarbase	validated	2	1	1.3862943611198906	Black
hsa-miR-4632-5p	KMT2D	mirtarbase	validated	2	2	2.1972245773362196	Black
hsa-miR-4436b-3p	KMT2D	mirtarbase	validated	2	3	2.772588722239781	Black
hsa-miR-5197-3p	KMT2D	mirtarbase	validated	2	2	2.1972245773362196	Black
hsa-miR-449a	KMT2D	mirtarbase	validated	2	4	3.2188758248682006	Black
hsa-miR-34c-5p	KMT2D	mirtarbase	validated	2	2	2.1972245773362196	Black
hsa-miR-449b-5p	KMT2D	mirtarbase	validated	2	3	2.772588722239781	Black
hsa-miR-6741-5p	KMT2D	mirtarbase	validated	2	1	1.3862943611198906	Black
hsa-miR-6759-5p	KMT2D	mirtarbase	validated	2	1	1.3862943611198906	Black
hsa-miR-6793-5p	KMT2D	mirtarbase	validated	2	1	1.3862943611198906	Black
hsa-miR-6748-5p	KMT2D	mirtarbase	validated	2	1	1.3862943611198906	Black
hsa-miR-675-5p	KMT2D	mirtarbase	validated	2	2	2.1972245773362196	Black
hsa-miR-4466	KMT2D	mirtarbase	validated	2	2	2.1972245773362196	Black
hsa-miR-4749-5p	KMT2D	mirtarbase	validated	2	2	2.1972245773362196	Black
hsa-miR-4706	KMT2D	mirtarbase	validated	2	1	1.3862943611198906	Black
hsa-miR-202-3p	KMT2D	mirtarbase	validated	2	2	2.1972245773362196	Black
hsa-miR-1252-3p	KMT2D	mirtarbase	validated	2	1	1.3862943611198906	Black
hsa-miR-3646	KMT2D	mirtarbase	validated	2	1	1.3862943611198906	Black
hsa-let-7d-5p	KMT2D	mirtarbase	validated	2	5	3.58351893845611	Black
hsa-let-7c-5p	KMT2D	mirtarbase	validated	2	5	3.58351893845611	Black
hsa-miR-4500	KMT2D	mirtarbase	validated	2	3	2.772588722239781	Black
hsa-miR-4458	KMT2D	mirtarbase	validated	2	2	2.1972245773362196	Black
hsa-let-7a-5p	KMT2D	mirtarbase	validated	2	5	3.58351893845611	Black
hsa-let-7i-5p	KMT2D	mirtarbase	validated	2	6	3.8918202981106265	Black
hsa-let-7b-5p	KMT2D	mirtarbase	validated	2	5	3.58351893845611	Black
hsa-let-7f-5p	KMT2D	mirtarbase	validated	2	4	3.2188758248682006	Black
hsa-miR-98-5p	KMT2D	mirtarbase	validated	2	4	3.2188758248682006	Black
hsa-let-7e-5p	KMT2D	mirtarbase	validated	2	5	3.58351893845611	Black
hsa-let-7g-5p	KMT2D	mirtarbase	validated	2	6	3.8918202981106265	Black
hsa-miR-4446-5p	KMT2D	mirtarbase	validated	2	1	1.3862943611198906	Black
hsa-miR-524-5p	KMT2D	mirtarbase	validated	2	3	2.772588722239781	Black
hsa-miR-520d-5p	KMT2D	mirtarbase	validated	2	4	3.2188758248682006	Black
hsa-miR-3189-5p	KMT2D	mirtarbase	validated	2	1	1.3862943611198906	Black
hsa-miR-4758-3p	KMT2D	mirtarbase	validated	2	2	2.1972245773362196	Black
hsa-miR-5699-5p	KMT2D	mirtarbase	validated	2	1	1.3862943611198906	Black
hsa-miR-324-3p	KMT2D	mirtarbase	validated	2	4	3.2188758248682006	Black
hsa-miR-1913	KMT2D	mirtarbase	validated	2	2	2.1972245773362196	Black
hsa-miR-6832-3p	KMT2D	mirtarbase	validated	2	1	1.3862943611198906	Black
hsa-miR-6756-3p	KMT2D	mirtarbase	validated	2	1	1.3862943611198906	Black
hsa-miR-3127-3p	KMT2D	mirtarbase	validated	2	2	2.1972245773362196	Black
hsa-miR-4726-3p	KMT2D	mirtarbase	validated	2	1	1.3862943611198906	Black
hsa-miR-6764-5p	KMT2D	mirtarbase	validated	2	1	1.3862943611198906	Black
hsa-miR-1915-3p	KMT2D	mirtarbase	validated	2	2	2.1972245773362196	Black
hsa-miR-6840-3p	KMT2D	mirtarbase	validated	2	1	1.3862943611198906	Black
hsa-miR-6729-3p	KMT2D	mirtarbase	validated	2	2	2.1972245773362196	Black
hsa-miR-346	KMT2D	mirtarbase	validated	2	3	2.772588722239781	Black
hsa-miR-6516-5p	KMT2D	mirtarbase	validated	2	2	2.1972245773362196	Black
hsa-miR-510-3p	KMT2D	mirtarbase	validated	2	1	1.3862943611198906	Black
hsa-miR-5047	KMT2D	mirtarbase	validated	2	4	3.2188758248682006	Black
hsa-miR-1301-3p	KMT2D	mirtarbase	validated	2	6	3.8918202981106265	Black
hsa-miR-7156-3p	KMT2D	mirtarbase	validated	2	2	2.1972245773362196	Black
hsa-miR-6858-5p	KMT2D	mirtarbase	validated	2	1	1.3862943611198906	Black
hsa-miR-4689	KMT2D	mirtarbase	validated	2	1	1.3862943611198906	Black
hsa-miR-3915	KMT2D	mirtarbase	validated	2	2	2.1972245773362196	Black
hsa-miR-6867-3p	KMT2D	mirtarbase	validated	2	1	1.3862943611198906	Black
hsa-miR-6828-5p	KMT2D	mirtarbase	validated	2	1	1.3862943611198906	Black
hsa-miR-4660	KMT2D	mirtarbase	validated	2	2	2.1972245773362196	Black
hsa-miR-3928-3p	KMT2D	mirtarbase	validated	2	1	1.3862943611198906	Black
hsa-miR-494-3p	KMT2D	mirtarbase	validated	2	3	2.772588722239781	Black
hsa-miR-302a-5p	KMT2D	mirtarbase	validated	2	3	2.772588722239781	Black
hsa-miR-4685-3p	KMT2D	mirtarbase	validated	2	2	2.1972245773362196	Black
hsa-miR-7113-3p	KMT2D	mirtarbase	validated	2	1	1.3862943611198906	Black
hsa-miR-4287	KMT2D	mirtarbase	validated	2	2	2.1972245773362196	Black
hsa-miR-646	KMT2D	mirtarbase	validated	2	5	3.58351893845611	Black
hsa-miR-1224-5p	KMT2D	mirtarbase	validated	2	3	2.772588722239781	Black
hsa-miR-4469	KMT2D	mirtarbase	validated	2	2	2.1972245773362196	Black
hsa-miR-1233-5p	KMT2D	mirtarbase	validated	2	2	2.1972245773362196	Black
hsa-miR-1306-5p	KMT2D	mirtarbase	validated	2	2	2.1972245773362196	Black
hsa-miR-134-5p	KMT2D	mirtarbase	validated	2	2	2.1972245773362196	Black
hsa-miR-149-3p	KMT2D	mirtarbase	validated	2	3	2.772588722239781	Black
hsa-miR-15a-5p	KMT2D	mirtarbase	validated	2	5	3.58351893845611	Black
hsa-miR-16-5p	KMT2D	mirtarbase	validated	2	5	3.58351893845611	Black
hsa-miR-195-5p	KMT2D	mirtarbase	validated	2	5	3.58351893845611	Black
hsa-miR-3118	KMT2D	mirtarbase	validated	2	1	1.3862943611198906	Black
hsa-miR-3126-5p	KMT2D	mirtarbase	validated	2	2	2.1972245773362196	Black
hsa-miR-3136-5p	KMT2D	mirtarbase	validated	2	1	1.3862943611198906	Black
hsa-miR-3153	KMT2D	mirtarbase	validated	2	1	1.3862943611198906	Black
hsa-miR-3175	KMT2D	mirtarbase	validated	2	2	2.1972245773362196	Black
hsa-miR-424-5p	KMT2D	mirtarbase	validated	2	5	3.58351893845611	Black
hsa-miR-4300	KMT2D	mirtarbase	validated	2	2	2.1972245773362196	Black
hsa-miR-4419a	KMT2D	mirtarbase	validated	2	3	2.772588722239781	Black
hsa-miR-4439	KMT2D	mirtarbase	validated	2	1	1.3862943611198906	Black
hsa-miR-4510	KMT2D	mirtarbase	validated	2	4	3.2188758248682006	Black
hsa-miR-4513	KMT2D	mirtarbase	validated	2	1	1.3862943611198906	Black
hsa-miR-4723-5p	KMT2D	mirtarbase	validated	2	3	2.772588722239781	Black
hsa-miR-4728-5p	KMT2D	mirtarbase	validated	2	3	2.772588722239781	Black
hsa-miR-4796-3p	KMT2D	mirtarbase	validated	2	1	1.3862943611198906	Black
hsa-miR-497-5p	KMT2D	mirtarbase	validated	2	5	3.58351893845611	Black
hsa-miR-5584-5p	KMT2D	mirtarbase	validated	2	2	2.1972245773362196	Black
hsa-miR-5591-5p	KMT2D	mirtarbase	validated	2	3	2.772588722239781	Black
hsa-miR-5698	KMT2D	mirtarbase	validated	2	3	2.772588722239781	Black
hsa-miR-597-3p	KMT2D	mirtarbase	validated	2	1	1.3862943611198906	Black
hsa-miR-6090	KMT2D	mirtarbase	validated	2	1	1.3862943611198906	Black
hsa-miR-6127	KMT2D	mirtarbase	validated	2	2	2.1972245773362196	Black
hsa-miR-6129	KMT2D	mirtarbase	validated	2	2	2.1972245773362196	Black
hsa-miR-6130	KMT2D	mirtarbase	validated	2	1	1.3862943611198906	Black
hsa-miR-6133	KMT2D	mirtarbase	validated	2	2	2.1972245773362196	Black
hsa-miR-6511a-3p	KMT2D	mirtarbase	validated	2	1	1.3862943611198906	Black
hsa-miR-6511b-3p	KMT2D	mirtarbase	validated	2	1	1.3862943611198906	Black
hsa-miR-6512-3p	KMT2D	mirtarbase	validated	2	1	1.3862943611198906	Black
hsa-miR-6720-5p	KMT2D	mirtarbase	validated	2	1	1.3862943611198906	Black
hsa-miR-6726-5p	KMT2D	mirtarbase	validated	2	1	1.3862943611198906	Black
hsa-miR-6733-5p	KMT2D	mirtarbase	validated	2	1	1.3862943611198906	Black
hsa-miR-6739-5p	KMT2D	mirtarbase	validated	2	1	1.3862943611198906	Black
hsa-miR-6778-5p	KMT2D	mirtarbase	validated	2	1	1.3862943611198906	Black
hsa-miR-6784-3p	KMT2D	mirtarbase	validated	2	1	1.3862943611198906	Black
hsa-miR-6785-5p	KMT2D	mirtarbase	validated	2	1	1.3862943611198906	Black
hsa-miR-6825-5p	KMT2D	mirtarbase	validated	2	1	1.3862943611198906	Black
hsa-miR-6827-5p	KMT2D	mirtarbase	validated	2	1	1.3862943611198906	Black
hsa-miR-6834-5p	KMT2D	mirtarbase	validated	2	1	1.3862943611198906	Black
hsa-miR-6838-5p	KMT2D	mirtarbase	validated	2	1	1.3862943611198906	Black
hsa-miR-6849-3p	KMT2D	mirtarbase	validated	2	1	1.3862943611198906	Black
hsa-miR-6855-3p	KMT2D	mirtarbase	validated	2	1	1.3862943611198906	Black
hsa-miR-6857-3p	KMT2D	mirtarbase	validated	2	1	1.3862943611198906	Black
hsa-miR-6862-3p	KMT2D	mirtarbase	validated	2	1	1.3862943611198906	Black
hsa-miR-6870-5p	KMT2D	mirtarbase	validated	2	2	2.1972245773362196	Black
hsa-miR-6875-5p	KMT2D	mirtarbase	validated	2	1	1.3862943611198906	Black
hsa-miR-6883-5p	KMT2D	mirtarbase	validated	2	1	1.3862943611198906	Black
hsa-miR-7111-5p	KMT2D	mirtarbase	validated	2	2	2.1972245773362196	Black
hsa-miR-7854-3p	KMT2D	mirtarbase	validated	2	2	2.1972245773362196	Black
hsa-miR-7855-5p	KMT2D	mirtarbase	validated	2	1	1.3862943611198906	Black
hsa-miR-920	KMT2D	mirtarbase	validated	2	3	2.772588722239781	Black
hsa-miR-92a-1-5p	KMT2D	mirtarbase	validated	2	1	1.3862943611198906	Black
hsa-miR-1-3p	ARID1A	mirtarbase	validated	2	2	2.1972245773362196	Black
hsa-miR-101-3p	ARID1A	mirtarbase	validated	2	8	4.394449154672439	Black
hsa-miR-221-3p	ARID1A	mirtarbase	validated	2	5	3.58351893845611	Black
hsa-miR-98-5p	ARID1A	mirtarbase	validated	2	3	2.772588722239781	Black
hsa-miR-877-3p	ARID1A	mirtarbase	validated	2	3	2.772588722239781	Black
hsa-miR-296-3p	ARID1A	mirtarbase	validated	2	3	2.772588722239781	Black
hsa-miR-181a-2-3p	ARID1A	mirtarbase	validated	2	2	2.1972245773362196	Black
hsa-miR-18a-3p	ARID1A	mirtarbase	validated	2	2	2.1972245773362196	Black
hsa-miR-193b-3p	ARID1A	mirtarbase	validated	2	4	3.2188758248682006	Black
hsa-miR-484	ARID1A	mirtarbase	validated	2	2	2.1972245773362196	Black
hsa-miR-324-3p	ARID1A	mirtarbase	validated	2	2	2.1972245773362196	Black
hsa-miR-331-3p	ARID1A	mirtarbase	validated	2	2	2.1972245773362196	Black
hsa-miR-92a-3p	ARID1A	mirtarbase	validated	2	2	2.1972245773362196	Black
hsa-let-7e-5p	ARID1A	mirtarbase	validated	2	3	2.772588722239781	Black
hsa-miR-203a-3p	ARID1A	mirtarbase	validated	2	3	2.772588722239781	Black
hsa-miR-324-5p	ARID1A	mirtarbase	validated	2	4	3.2188758248682006	Black
hsa-miR-891a-3p	ARID1A	mirtarbase	validated	2	1	1.3862943611198906	Black
hsa-miR-3688-5p	ARID1A	mirtarbase	validated	2	1	1.3862943611198906	Black
hsa-miR-4642	ARID1A	mirtarbase	validated	2	1	1.3862943611198906	Black
hsa-let-7a-2-3p	ARID1A	mirtarbase	validated	2	3	2.772588722239781	Black
hsa-let-7g-3p	ARID1A	mirtarbase	validated	2	4	3.2188758248682006	Black
hsa-miR-144-3p	ARID1A	mirtarbase	validated	2	5	3.58351893845611	Black
hsa-miR-3177-5p	ARID1A	mirtarbase	validated	2	1	1.3862943611198906	Black
hsa-miR-185-5p	ARID1A	mirtarbase	validated	2	5	3.58351893845611	Black
hsa-miR-135b-3p	ARID1A	mirtarbase	validated	2	2	2.1972245773362196	Black
hsa-miR-561-5p	ARID1A	mirtarbase	validated	2	2	2.1972245773362196	Black
hsa-miR-583	ARID1A	mirtarbase	validated	2	4	3.2188758248682006	Black
hsa-miR-609	ARID1A	mirtarbase	validated	2	3	2.772588722239781	Black
hsa-miR-765	ARID1A	mirtarbase	validated	2	6	3.8918202981106265	Black
hsa-miR-3173-3p	ARID1A	mirtarbase	validated	2	3	2.772588722239781	Black
hsa-miR-4306	ARID1A	mirtarbase	validated	2	4	3.2188758248682006	Black
hsa-miR-3150b-3p	ARID1A	mirtarbase	validated	2	1	1.3862943611198906	Black
hsa-miR-4644	ARID1A	mirtarbase	validated	2	2	2.1972245773362196	Black
hsa-miR-4784	ARID1A	mirtarbase	validated	2	1	1.3862943611198906	Black
hsa-miR-6891-5p	ARID1A	mirtarbase	validated	2	2	2.1972245773362196	Black
hsa-miR-19a-5p	ARID1A	mirtarbase	validated	2	3	2.772588722239781	Black
hsa-miR-19b-1-5p	ARID1A	mirtarbase	validated	2	2	2.1972245773362196	Black
hsa-miR-19b-2-5p	ARID1A	mirtarbase	validated	2	2	2.1972245773362196	Black
hsa-miR-507	ARID1A	mirtarbase	validated	2	4	3.2188758248682006	Black
hsa-miR-557	ARID1A	mirtarbase	validated	2	3	2.772588722239781	Black
hsa-miR-450b-5p	ARID1A	mirtarbase	validated	2	5	3.58351893845611	Black
hsa-miR-876-3p	ARID1A	mirtarbase	validated	2	6	3.8918202981106265	Black
hsa-miR-3680-3p	ARID1A	mirtarbase	validated	2	4	3.2188758248682006	Black
hsa-miR-4649-3p	ARID1A	mirtarbase	validated	2	2	2.1972245773362196	Black
hsa-miR-6134	ARID1A	mirtarbase	validated	2	2	2.1972245773362196	Black
hsa-miR-7162-3p	ARID1A	mirtarbase	validated	2	1	1.3862943611198906	Black
hsa-miR-488-3p	ARID1A	mirtarbase	validated	2	1	1.3862943611198906	Black
hsa-miR-5681a	ARID1A	mirtarbase	validated	2	1	1.3862943611198906	Black
hsa-miR-4666a-3p	ARID1A	mirtarbase	validated	2	1	1.3862943611198906	Black
hsa-miR-1182	ARID1A	mirtarbase	validated	2	3	2.772588722239781	Black
hsa-miR-31-5p	ARID1A	mirtarbase	validated	2	6	3.8918202981106265	Black
hsa-miR-222-3p	ARID1A	mirtarbase	validated	2	4	3.2188758248682006	Black
hsa-miR-485-3p	ARID1A	mirtarbase	validated	2	6	3.8918202981106265	Black
hsa-miR-539-3p	ARID1A	mirtarbase	validated	2	4	3.2188758248682006	Black
hsa-miR-664a-3p	ARID1A	mirtarbase	validated	2	4	3.2188758248682006	Black
hsa-miR-1266-5p	ARID1A	mirtarbase	validated	2	4	3.2188758248682006	Black
hsa-miR-4518	ARID1A	mirtarbase	validated	2	2	2.1972245773362196	Black
hsa-miR-4695-3p	ARID1A	mirtarbase	validated	2	1	1.3862943611198906	Black
hsa-miR-6823-5p	ARID1A	mirtarbase	validated	2	2	2.1972245773362196	Black
hsa-miR-7641	ARID1A	mirtarbase	validated	2	1	1.3862943611198906	Black
hsa-miR-7854-3p	ARID1A	mirtarbase	validated	2	1	1.3862943611198906	Black
hsa-miR-218-5p	ARID1A	mirtarbase	validated	2	2	2.1972245773362196	Black
hsa-miR-127-5p	ARID1A	mirtarbase	validated	2	2	2.1972245773362196	Black
hsa-miR-3613-5p	ARID1A	mirtarbase	validated	2	3	2.772588722239781	Black
hsa-miR-3664-3p	ARID1A	mirtarbase	validated	2	1	1.3862943611198906	Black
hsa-miR-6830-5p	ARID1A	mirtarbase	validated	2	1	1.3862943611198906	Black
hsa-miR-377-3p	ARID1A	mirtarbase	validated	2	4	3.2188758248682006	Black
hsa-miR-3190-3p	ARID1A	mirtarbase	validated	2	1	1.3862943611198906	Black
hsa-miR-3202	ARID1A	mirtarbase	validated	2	1	1.3862943611198906	Black
hsa-miR-4533	ARID1A	mirtarbase	validated	2	1	1.3862943611198906	Black
hsa-miR-4768-3p	ARID1A	mirtarbase	validated	2	2	2.1972245773362196	Black
hsa-miR-3618	ARID1A	mirtarbase	validated	2	1	1.3862943611198906	Black
hsa-miR-6730-5p	ARID1A	mirtarbase	validated	2	1	1.3862943611198906	Black
hsa-miR-4708-3p	ARID1A	mirtarbase	validated	2	1	1.3862943611198906	Black
hsa-miR-548x-3p	ARID1A	mirtarbase	validated	2	5	3.58351893845611	Black
hsa-miR-548j-3p	ARID1A	mirtarbase	validated	2	2	2.1972245773362196	Black
hsa-miR-548aq-3p	ARID1A	mirtarbase	validated	2	3	2.772588722239781	Black
hsa-miR-548am-3p	ARID1A	mirtarbase	validated	2	3	2.772588722239781	Black
hsa-miR-548aj-3p	ARID1A	mirtarbase	validated	2	3	2.772588722239781	Black
hsa-miR-548ah-3p	ARID1A	mirtarbase	validated	2	3	2.772588722239781	Black
hsa-miR-548ae-3p	ARID1A	mirtarbase	validated	2	3	2.772588722239781	Black
hsa-miR-548z	ARID1A	mirtarbase	validated	2	3	2.772588722239781	Black
hsa-miR-548h-3p	ARID1A	mirtarbase	validated	2	3	2.772588722239781	Black
hsa-miR-548d-3p	ARID1A	mirtarbase	validated	2	3	2.772588722239781	Black
hsa-miR-548bb-3p	ARID1A	mirtarbase	validated	2	2	2.1972245773362196	Black
hsa-miR-548ac	ARID1A	mirtarbase	validated	2	3	2.772588722239781	Black
hsa-miR-448	ARID1A	mirtarbase	validated	2	4	3.2188758248682006	Black
hsa-miR-196a-3p	ARID1A	mirtarbase	validated	2	2	2.1972245773362196	Black
hsa-miR-5692a	ARID1A	mirtarbase	validated	2	2	2.1972245773362196	Black
hsa-miR-153-3p	ARID1A	mirtarbase	validated	2	4	3.2188758248682006	Black
hsa-miR-4303	ARID1A	mirtarbase	validated	2	2	2.1972245773362196	Black
hsa-miR-5583-5p	ARID1A	mirtarbase	validated	2	1	1.3862943611198906	Black
hsa-miR-3129-3p	ARID1A	mirtarbase	validated	2	1	1.3862943611198906	Black
hsa-miR-4652-3p	ARID1A	mirtarbase	validated	2	1	1.3862943611198906	Black
hsa-miR-4743-3p	ARID1A	mirtarbase	validated	2	1	1.3862943611198906	Black
hsa-miR-628-5p	ARID1A	mirtarbase	validated	2	3	2.772588722239781	Black
hsa-miR-7114-3p	ARID1A	mirtarbase	validated	2	1	1.3862943611198906	Black
hsa-miR-1180-5p	ARID1A	mirtarbase	validated	2	1	1.3862943611198906	Black
hsa-miR-4750-3p	ARID1A	mirtarbase	validated	2	1	1.3862943611198906	Black
hsa-miR-2681-5p	ARID1A	mirtarbase	validated	2	2	2.1972245773362196	Black
hsa-miR-3149	ARID1A	mirtarbase	validated	2	1	1.3862943611198906	Black
hsa-miR-6512-5p	ARID1A	mirtarbase	validated	2	2	2.1972245773362196	Black
hsa-miR-124-3p	KDM2A	mirtarbase	validated	2	2	2.1972245773362196	Black
hsa-miR-16-5p	KDM2A	mirtarbase	validated	2	3	2.772588722239781	Black
hsa-miR-1226-3p	KDM2A	mirtarbase	validated	2	1	1.3862943611198906	Black
hsa-miR-296-3p	KDM2A	mirtarbase	validated	2	3	2.772588722239781	Black
hsa-miR-769-5p	KDM2A	mirtarbase	validated	2	3	2.772588722239781	Black
hsa-miR-92b-3p	KDM2A	mirtarbase	validated	2	3	2.772588722239781	Black
hsa-miR-29b-3p	KDM2A	mirtarbase	validated	2	3	2.772588722239781	Black
hsa-miR-137	KDM2A	mirtarbase	validated	2	1	1.3862943611198906	Black
hsa-let-7i-3p	KDM2A	mirtarbase	validated	2	2	2.1972245773362196	Black
hsa-miR-106b-3p	KDM2A	mirtarbase	validated	2	1	1.3862943611198906	Black
hsa-miR-1273h-5p	KDM2A	mirtarbase	validated	2	1	1.3862943611198906	Black
hsa-miR-1294	KDM2A	mirtarbase	validated	2	1	1.3862943611198906	Black
hsa-miR-1539	KDM2A	mirtarbase	validated	2	1	1.3862943611198906	Black
hsa-miR-185-5p	KDM2A	mirtarbase	validated	2	4	3.2188758248682006	Black
hsa-miR-30b-3p	KDM2A	mirtarbase	validated	2	2	2.1972245773362196	Black
hsa-miR-30c-1-3p	KDM2A	mirtarbase	validated	2	2	2.1972245773362196	Black
hsa-miR-30c-2-3p	KDM2A	mirtarbase	validated	2	2	2.1972245773362196	Black
hsa-miR-3122	KDM2A	mirtarbase	validated	2	1	1.3862943611198906	Black
hsa-miR-3134	KDM2A	mirtarbase	validated	2	1	1.3862943611198906	Black
hsa-miR-3150b-3p	KDM2A	mirtarbase	validated	2	2	2.1972245773362196	Black
hsa-miR-3654	KDM2A	mirtarbase	validated	2	1	1.3862943611198906	Black
hsa-miR-3689a-3p	KDM2A	mirtarbase	validated	2	1	1.3862943611198906	Black
hsa-miR-3689b-3p	KDM2A	mirtarbase	validated	2	1	1.3862943611198906	Black
hsa-miR-3689c	KDM2A	mirtarbase	validated	2	1	1.3862943611198906	Black
hsa-miR-377-5p	KDM2A	mirtarbase	validated	2	2	2.1972245773362196	Black
hsa-miR-3913-5p	KDM2A	mirtarbase	validated	2	1	1.3862943611198906	Black
hsa-miR-3939	KDM2A	mirtarbase	validated	2	1	1.3862943611198906	Black
hsa-miR-4306	KDM2A	mirtarbase	validated	2	3	2.772588722239781	Black
hsa-miR-4464	KDM2A	mirtarbase	validated	2	1	1.3862943611198906	Black
hsa-miR-4477b	KDM2A	mirtarbase	validated	2	1	1.3862943611198906	Black
hsa-miR-450a-1-3p	KDM2A	mirtarbase	validated	2	1	1.3862943611198906	Black
hsa-miR-4534	KDM2A	mirtarbase	validated	2	4	3.2188758248682006	Black
hsa-miR-4644	KDM2A	mirtarbase	validated	2	2	2.1972245773362196	Black
hsa-miR-4683	KDM2A	mirtarbase	validated	2	1	1.3862943611198906	Black
hsa-miR-4693-3p	KDM2A	mirtarbase	validated	2	1	1.3862943611198906	Black
hsa-miR-4695-3p	KDM2A	mirtarbase	validated	2	1	1.3862943611198906	Black
hsa-miR-4748	KDM2A	mirtarbase	validated	2	1	1.3862943611198906	Black
hsa-miR-4784	KDM2A	mirtarbase	validated	2	2	2.1972245773362196	Black
hsa-miR-4802-5p	KDM2A	mirtarbase	validated	2	3	2.772588722239781	Black
hsa-miR-5192	KDM2A	mirtarbase	validated	2	2	2.1972245773362196	Black
hsa-miR-574-5p	KDM2A	mirtarbase	validated	2	1	1.3862943611198906	Black
hsa-miR-6086	KDM2A	mirtarbase	validated	2	1	1.3862943611198906	Black
hsa-miR-6513-5p	KDM2A	mirtarbase	validated	2	1	1.3862943611198906	Black
hsa-miR-655-5p	KDM2A	mirtarbase	validated	2	1	1.3862943611198906	Black
hsa-miR-6731-5p	KDM2A	mirtarbase	validated	2	2	2.1972245773362196	Black
hsa-miR-6740-5p	KDM2A	mirtarbase	validated	2	1	1.3862943611198906	Black
hsa-miR-6746-5p	KDM2A	mirtarbase	validated	2	1	1.3862943611198906	Black
hsa-miR-6779-5p	KDM2A	mirtarbase	validated	2	1	1.3862943611198906	Black
hsa-miR-6780a-5p	KDM2A	mirtarbase	validated	2	1	1.3862943611198906	Black
hsa-miR-6788-5p	KDM2A	mirtarbase	validated	2	1	1.3862943611198906	Black
hsa-miR-6878-5p	KDM2A	mirtarbase	validated	2	1	1.3862943611198906	Black
hsa-miR-6894-5p	KDM2A	mirtarbase	validated	2	1	1.3862943611198906	Black
hsa-miR-7154-3p	KDM2A	mirtarbase	validated	2	1	1.3862943611198906	Black
hsa-miR-765	KDM2A	mirtarbase	validated	2	5	3.58351893845611	Black
hsa-miR-766-5p	KDM2A	mirtarbase	validated	2	3	2.772588722239781	Black
hsa-miR-8082	KDM2A	mirtarbase	validated	2	2	2.1972245773362196	Black
hsa-miR-8085	KDM2A	mirtarbase	validated	2	2	2.1972245773362196	Black
hsa-miR-887-5p	KDM2A	mirtarbase	validated	2	1	1.3862943611198906	Black
hsa-miR-101-3p	KDM3B	mirtarbase	validated	2	5	3.58351893845611	Black
hsa-miR-93-5p	KDM3B	mirtarbase	validated	2	2	2.1972245773362196	Black
hsa-miR-935	KDM3B	mirtarbase	validated	2	1	1.3862943611198906	Black
hsa-miR-877-3p	KDM3B	mirtarbase	validated	2	1	1.3862943611198906	Black
hsa-miR-186-5p	KDM3B	mirtarbase	validated	2	3	2.772588722239781	Black
hsa-miR-128-3p	KDM3B	mirtarbase	validated	2	1	1.3862943611198906	Black
hsa-miR-92a-3p	KDM3B	mirtarbase	validated	2	2	2.1972245773362196	Black
hsa-miR-23a-3p	KDM3B	mirtarbase	validated	2	2	2.1972245773362196	Black
hsa-miR-3679-3p	KDM3B	mirtarbase	validated	2	1	1.3862943611198906	Black
hsa-miR-8070	KDM3B	mirtarbase	validated	2	1	1.3862943611198906	Black
hsa-miR-519e-5p	KDM3B	mirtarbase	validated	2	2	2.1972245773362196	Black
hsa-miR-515-5p	KDM3B	mirtarbase	validated	2	2	2.1972245773362196	Black
hsa-miR-6826-3p	KDM3B	mirtarbase	validated	2	1	1.3862943611198906	Black
hsa-miR-5695	KDM3B	mirtarbase	validated	2	2	2.1972245773362196	Black
hsa-miR-519d-5p	KDM3B	mirtarbase	validated	2	1	1.3862943611198906	Black
hsa-miR-454-5p	KDM3B	mirtarbase	validated	2	1	1.3862943611198906	Black
hsa-miR-197-3p	MEFV	mirtarbase	validated	2	1	1.3862943611198906	Black
hsa-miR-423-3p	UPF1	mirtarbase	validated	2	3	2.772588722239781	Black
hsa-miR-93-5p	UPF1	mirtarbase	validated	2	2	2.1972245773362196	Black
hsa-miR-4635	UPF1	mirtarbase	validated	2	1	1.3862943611198906	Black
hsa-miR-483-3p	UPF1	mirtarbase	validated	2	1	1.3862943611198906	Black
hsa-miR-186-5p	UPF1	mirtarbase	validated	2	4	3.2188758248682006	Black
hsa-miR-17-5p	CBL	mirtarbase	validated	2	3	2.772588722239781	Black
hsa-let-7c-5p	CBL	mirtarbase	validated	2	4	3.2188758248682006	Black
hsa-miR-150-5p	CBL	mirtarbase	validated	2	5	3.58351893845611	Black
hsa-miR-155-5p	CBL	mirtarbase	validated	2	4	3.2188758248682006	Black
hsa-miR-98-5p	CBL	mirtarbase	validated	2	4	3.2188758248682006	Black
hsa-miR-188-3p	CBL	mirtarbase	validated	2	1	1.3862943611198906	Black
hsa-miR-218-5p	CBL	mirtarbase	validated	2	3	2.772588722239781	Black
hsa-miR-1273d	CBL	mirtarbase	validated	2	1	1.3862943611198906	Black
hsa-miR-7973	CBL	mirtarbase	validated	2	1	1.3862943611198906	Black
hsa-miR-6846-3p	CBL	mirtarbase	validated	2	1	1.3862943611198906	Black
hsa-miR-6859-3p	CBL	mirtarbase	validated	2	1	1.3862943611198906	Black
hsa-miR-4287	CBL	mirtarbase	validated	2	1	1.3862943611198906	Black
hsa-miR-4685-3p	CBL	mirtarbase	validated	2	1	1.3862943611198906	Black
hsa-miR-1224-3p	CBL	mirtarbase	validated	2	1	1.3862943611198906	Black
hsa-miR-1306-5p	CBL	mirtarbase	validated	2	1	1.3862943611198906	Black
hsa-miR-216a-5p	CBL	mirtarbase	validated	2	1	1.3862943611198906	Black
hsa-miR-124-3p	CBL	mirtarbase	validated	2	7	4.1588830833596715	Black
hsa-miR-1972	CBL	mirtarbase	validated	2	1	1.3862943611198906	Black
hsa-miR-3150b-3p	CBL	mirtarbase	validated	2	1	1.3862943611198906	Black
hsa-miR-4524a-3p	CBL	mirtarbase	validated	2	1	1.3862943611198906	Black
hsa-miR-4524b-3p	CBL	mirtarbase	validated	2	1	1.3862943611198906	Black
hsa-miR-4693-3p	CBL	mirtarbase	validated	2	1	1.3862943611198906	Black
hsa-miR-4717-5p	CBL	mirtarbase	validated	2	1	1.3862943611198906	Black
hsa-miR-4784	CBL	mirtarbase	validated	2	1	1.3862943611198906	Black
hsa-miR-5192	CBL	mirtarbase	validated	2	1	1.3862943611198906	Black
hsa-miR-6894-5p	CBL	mirtarbase	validated	2	1	1.3862943611198906	Black
hsa-miR-7154-3p	CBL	mirtarbase	validated	2	1	1.3862943611198906	Black
hsa-miR-765	CBL	mirtarbase	validated	2	2	2.1972245773362196	Black
hsa-miR-766-5p	CBL	mirtarbase	validated	2	1	1.3862943611198906	Black
hsa-miR-7847-3p	CBL	mirtarbase	validated	2	1	1.3862943611198906	Black
ebv-miR-BART13-3p	CBL	mirtarbase	validated	2	1	1.3862943611198906	Black
hsa-miR-122-5p	CBL	mirtarbase	validated	2	3	2.772588722239781	Black
hsa-miR-486-5p	CBL	mirtarbase	validated	2	1	1.3862943611198906	Black
hsa-miR-1914-3p	ZC3H18	mirtarbase	validated	2	1	1.3862943611198906	Black
hsa-miR-29b-2-5p	ZC3H18	mirtarbase	validated	2	1	1.3862943611198906	Black
hsa-miR-93-3p	ZC3H18	mirtarbase	validated	2	2	2.1972245773362196	Black
hsa-miR-484	ZC3H18	mirtarbase	validated	2	2	2.1972245773362196	Black
hsa-miR-18b-5p	ZC3H18	mirtarbase	validated	2	2	2.1972245773362196	Black
hsa-miR-106b-5p	ZC3H18	mirtarbase	validated	2	2	2.1972245773362196	Black
hsa-miR-218-5p	ZC3H18	mirtarbase	validated	2	1	1.3862943611198906	Black
hsa-miR-183-5p	ZC3H18	mirtarbase	validated	2	2	2.1972245773362196	Black
hsa-miR-10b-5p	ZC3H18	mirtarbase	validated	2	2	2.1972245773362196	Black
hsa-miR-10a-5p	ZC3H18	mirtarbase	validated	2	2	2.1972245773362196	Black
hsa-miR-92a-3p	ZC3H18	mirtarbase	validated	2	2	2.1972245773362196	Black
hsa-miR-31-5p	ZC3H18	mirtarbase	validated	2	2	2.1972245773362196	Black
hsa-miR-18a-5p	ZC3H18	mirtarbase	validated	2	2	2.1972245773362196	Black
hsa-miR-17-5p	ZC3H18	mirtarbase	validated	2	2	2.1972245773362196	Black
hsa-let-7f-5p	ZC3H18	mirtarbase	validated	2	2	2.1972245773362196	Black
hsa-let-7a-5p	ZC3H18	mirtarbase	validated	2	2	2.1972245773362196	Black
hsa-miR-183-5p	SP1	tarbase	validated	2	1	1.3862943611198906	Black
hsa-let-7e-5p	SP1	tarbase	validated	2	1	1.3862943611198906	Black
hsa-miR-34a-5p	SP1	tarbase	validated	2	2	2.1972245773362196	Black
hsa-miR-571	SP1	tarbase	validated	2	1	1.3862943611198906	Black
hsa-miR-219a-1-3p	SP1	tarbase	validated	2	2	2.1972245773362196	Black
hsa-miR-378c	SP1	tarbase	validated	2	1	1.3862943611198906	Black
hsa-miR-1827	SP1	tarbase	validated	2	2	2.1972245773362196	Black
hsa-miR-340-5p	SP1	tarbase	validated	2	2	2.1972245773362196	Black
hsa-miR-1304-5p	SP1	tarbase	validated	2	2	2.1972245773362196	Black
hsa-miR-34c-5p	SP1	tarbase	validated	2	2	2.1972245773362196	Black
hsa-miR-374b-5p	SP1	tarbase	validated	2	5	3.58351893845611	Black
hsa-miR-374a-5p	SP1	tarbase	validated	2	3	2.772588722239781	Black
hsa-miR-520c-3p	SP1	tarbase	validated	2	1	1.3862943611198906	Black
hsa-miR-520f-3p	SP1	tarbase	validated	2	8	4.394449154672439	Black
hsa-miR-7-5p	SP1	tarbase	validated	2	6	3.8918202981106265	Black
hsa-miR-302c-3p	SP1	tarbase	validated	2	1	1.3862943611198906	Black
hsa-miR-302a-3p	SP1	tarbase	validated	2	1	1.3862943611198906	Black
hsa-miR-20b-5p	SP1	tarbase	validated	2	2	2.1972245773362196	Black
hsa-miR-512-3p	SP1	tarbase	validated	2	1	1.3862943611198906	Black
hsa-miR-17-5p	SP1	tarbase	validated	2	3	2.772588722239781	Black
hsa-miR-302e	SP1	tarbase	validated	2	2	2.1972245773362196	Black
hsa-miR-765	SP1	tarbase	validated	2	3	2.772588722239781	Black
hsa-miR-194-5p	SP1	tarbase	validated	2	2	2.1972245773362196	Black
hsa-miR-30e-3p	SP1	tarbase	validated	2	2	2.1972245773362196	Black
hsa-miR-342-5p	SP1	tarbase	validated	2	2	2.1972245773362196	Black
hsa-miR-30a-5p	SP1	tarbase	validated	2	1	1.3862943611198906	Black
hsa-miR-301b-3p	SP1	tarbase	validated	2	2	2.1972245773362196	Black
hsa-miR-766-5p	SP1	tarbase	validated	2	2	2.1972245773362196	Black
hsa-miR-6507-5p	SP1	tarbase	validated	2	1	1.3862943611198906	Black
hsa-miR-16-2-3p	SP1	tarbase	validated	2	1	1.3862943611198906	Black
hsa-miR-140-5p	SP1	tarbase	validated	2	1	1.3862943611198906	Black
hsa-miR-3689f	SP1	tarbase	validated	2	1	1.3862943611198906	Black
hsa-miR-155-5p	SP1	tarbase	validated	2	5	3.58351893845611	Black
hsa-miR-152-3p	SP1	tarbase	validated	2	1	1.3862943611198906	Black
hsa-miR-148b-5p	SP1	tarbase	validated	2	2	2.1972245773362196	Black
hsa-miR-29b-1-5p	SP1	tarbase	validated	2	1	1.3862943611198906	Black
hsa-miR-142-5p	SP1	tarbase	validated	2	1	1.3862943611198906	Black
hsa-let-7a-5p	SP1	tarbase	validated	2	2	2.1972245773362196	Black
hsa-miR-27b-3p	SP1	tarbase	validated	2	6	3.8918202981106265	Black
hsa-miR-454-3p	SP1	tarbase	validated	2	1	1.3862943611198906	Black
hsa-miR-33a-5p	SP1	tarbase	validated	2	3	2.772588722239781	Black
hsa-let-7b-5p	SP1	tarbase	validated	2	2	2.1972245773362196	Black
hsa-let-7i-5p	SP1	tarbase	validated	2	1	1.3862943611198906	Black
hsa-miR-30b-5p	SP1	tarbase	validated	2	1	1.3862943611198906	Black
hsa-miR-491-5p	SP1	tarbase	validated	2	1	1.3862943611198906	Black
hsa-miR-130b-3p	SP1	tarbase	validated	2	4	3.2188758248682006	Black
hsa-miR-6516-3p	SP1	tarbase	validated	2	1	1.3862943611198906	Black
hsa-miR-301a-3p	SP1	tarbase	validated	2	2	2.1972245773362196	Black
hsa-miR-148b-3p	SP1	tarbase	validated	2	1	1.3862943611198906	Black
hsa-miR-1275	SP1	tarbase	validated	2	2	2.1972245773362196	Black
hsa-miR-142-3p	SP1	tarbase	validated	2	1	1.3862943611198906	Black
hsa-let-7c-5p	SP1	tarbase	validated	2	1	1.3862943611198906	Black
hsa-miR-628-5p	SP1	tarbase	validated	2	1	1.3862943611198906	Black
hsa-miR-30c-5p	SP1	tarbase	validated	2	1	1.3862943611198906	Black
hsa-miR-15a-5p	SP1	tarbase	validated	2	2	2.1972245773362196	Black
hsa-miR-1285-3p	SP1	tarbase	validated	2	3	2.772588722239781	Black
hsa-miR-125a-3p	SP1	tarbase	validated	2	2	2.1972245773362196	Black
hsa-miR-122-5p	SP1	tarbase	validated	2	2	2.1972245773362196	Black
hsa-miR-146a-5p	SP1	tarbase	validated	2	1	1.3862943611198906	Black
hsa-miR-576-3p	SP1	tarbase	validated	2	1	1.3862943611198906	Black
hsa-miR-135b-5p	SP1	tarbase	validated	2	4	3.2188758248682006	Black
hsa-miR-182-5p	SP1	tarbase	validated	2	1	1.3862943611198906	Black
hsa-miR-424-5p	SP1	tarbase	validated	2	3	2.772588722239781	Black
hsa-miR-150-5p	SP1	tarbase	validated	2	5	3.58351893845611	Black
hsa-miR-92b-3p	SP1	tarbase	validated	2	3	2.772588722239781	Black
hsa-miR-185-5p	SP1	tarbase	validated	2	2	2.1972245773362196	Black
hsa-miR-24-3p	SP1	tarbase	validated	2	4	3.2188758248682006	Black
hsa-miR-27a-5p	SP1	tarbase	validated	2	1	1.3862943611198906	Black
hsa-miR-548j-5p	SP1	tarbase	validated	2	3	2.772588722239781	Black
hsa-miR-30c-1-3p	SP1	tarbase	validated	2	3	2.772588722239781	Black
hsa-miR-103a-3p	SP1	tarbase	validated	2	2	2.1972245773362196	Black
hsa-miR-20a-5p	SP1	tarbase	validated	2	3	2.772588722239781	Black
hsa-miR-671-3p	SP1	tarbase	validated	2	1	1.3862943611198906	Black
hsa-miR-7977	SP1	tarbase	validated	2	2	2.1972245773362196	Black
hsa-miR-629-3p	SP1	tarbase	validated	2	1	1.3862943611198906	Black
hsa-miR-423-5p	SP1	tarbase	validated	2	3	2.772588722239781	Black
hsa-miR-30d-5p	SP1	tarbase	validated	2	1	1.3862943611198906	Black
hsa-miR-532-3p	SP1	tarbase	validated	2	2	2.1972245773362196	Black
hsa-miR-1273h-5p	SP1	tarbase	validated	2	1	1.3862943611198906	Black
hsa-miR-532-5p	SP1	tarbase	validated	2	1	1.3862943611198906	Black
hsa-miR-15b-5p	SP1	tarbase	validated	2	3	2.772588722239781	Black
hsa-miR-195-5p	SP1	tarbase	validated	2	2	2.1972245773362196	Black
hsa-miR-2110	SP1	tarbase	validated	2	3	2.772588722239781	Black
hsa-miR-4443	SP1	tarbase	validated	2	1	1.3862943611198906	Black
hsa-miR-221-5p	SP1	tarbase	validated	2	1	1.3862943611198906	Black
hsa-miR-107	SP1	tarbase	validated	2	2	2.1972245773362196	Black
hsa-miR-21-5p	SP1	tarbase	validated	2	2	2.1972245773362196	Black
hsa-miR-34a-3p	SP1	tarbase	validated	2	1	1.3862943611198906	Black
hsa-miR-4524a-3p	SP1	tarbase	validated	2	2	2.1972245773362196	Black
hsa-miR-16-5p	SP1	tarbase	validated	2	3	2.772588722239781	Black
hsa-miR-2116-3p	SP1	tarbase	validated	2	1	1.3862943611198906	Black
hsa-miR-338-3p	SP1	tarbase	validated	2	1	1.3862943611198906	Black
hsa-let-7d-5p	SP1	tarbase	validated	2	2	2.1972245773362196	Black
hsa-miR-106a-5p	SP1	tarbase	validated	2	5	3.58351893845611	Black
hsa-miR-18a-5p	SP1	tarbase	validated	2	2	2.1972245773362196	Black
hsa-miR-196a-5p	SP1	tarbase	validated	2	2	2.1972245773362196	Black
hsa-miR-221-3p	SP1	tarbase	validated	2	2	2.1972245773362196	Black
hsa-miR-23a-3p	SP1	tarbase	validated	2	2	2.1972245773362196	Black
hsa-miR-25-3p	SP1	tarbase	validated	2	1	1.3862943611198906	Black
hsa-miR-627-5p	SP1	tarbase	validated	2	1	1.3862943611198906	Black
hsa-miR-98-5p	SP1	tarbase	validated	2	1	1.3862943611198906	Black
hsa-miR-93-5p	SP1	tarbase	validated	2	2	2.1972245773362196	Black
hsa-miR-505-5p	SP1	tarbase	validated	2	1	1.3862943611198906	Black
hsa-miR-10a-5p	SP1	tarbase	validated	2	1	1.3862943611198906	Black
hsa-miR-10b-5p	SP1	tarbase	validated	2	1	1.3862943611198906	Black
hsa-miR-1255a	SP1	tarbase	validated	2	1	1.3862943611198906	Black
hsa-miR-19a-3p	SP1	tarbase	validated	2	1	1.3862943611198906	Black
hsa-miR-19b-3p	SP1	tarbase	validated	2	1	1.3862943611198906	Black
hsa-miR-335-3p	SP1	tarbase	validated	2	1	1.3862943611198906	Black
hsa-miR-134-5p	SP1	tarbase	validated	2	1	1.3862943611198906	Black
hsa-miR-139-5p	SP1	tarbase	validated	2	1	1.3862943611198906	Black
hsa-miR-181a-5p	SP1	tarbase	validated	2	2	2.1972245773362196	Black
hsa-miR-181b-5p	SP1	tarbase	validated	2	2	2.1972245773362196	Black
hsa-miR-191-5p	SP1	tarbase	validated	2	1	1.3862943611198906	Black
hsa-miR-193a-3p	SP1	tarbase	validated	2	2	2.1972245773362196	Black
hsa-miR-193b-5p	SP1	tarbase	validated	2	1	1.3862943611198906	Black
hsa-miR-205-5p	SP1	tarbase	validated	2	1	1.3862943611198906	Black
hsa-miR-26a-5p	SP1	tarbase	validated	2	1	1.3862943611198906	Black
hsa-miR-28-5p	SP1	tarbase	validated	2	1	1.3862943611198906	Black
hsa-miR-30c-2-3p	SP1	tarbase	validated	2	3	2.772588722239781	Black
hsa-miR-33b-5p	SP1	tarbase	validated	2	1	1.3862943611198906	Black
hsa-miR-342-3p	SP1	tarbase	validated	2	1	1.3862943611198906	Black
hsa-miR-377-3p	SP1	tarbase	validated	2	1	1.3862943611198906	Black
hsa-miR-500a-3p	SP1	tarbase	validated	2	1	1.3862943611198906	Black
hsa-miR-625-5p	SP1	tarbase	validated	2	4	3.2188758248682006	Black
hsa-miR-92a-3p	SP1	tarbase	validated	2	4	3.2188758248682006	Black
hsa-miR-654-3p	SP1	tarbase	validated	2	2	2.1972245773362196	Black
hsa-miR-124-3p	SP1	tarbase	validated	2	8	4.394449154672439	Black
hsa-miR-138-5p	SP1	tarbase	validated	2	4	3.2188758248682006	Black
hsa-miR-1224-5p	SP1	tarbase	validated	2	3	2.772588722239781	Black
hsa-miR-23a-5p	SP1	tarbase	validated	2	1	1.3862943611198906	Black
hsa-miR-31-3p	SP1	tarbase	validated	2	2	2.1972245773362196	Black
hsa-miR-196b-5p	SP1	tarbase	validated	2	1	1.3862943611198906	Black
hsa-miR-32-5p	SP1	tarbase	validated	2	2	2.1972245773362196	Black
hsa-miR-96-5p	SP1	tarbase	validated	2	1	1.3862943611198906	Black
hsa-miR-203a-3p	SP1	tarbase	validated	2	1	1.3862943611198906	Black
hsa-miR-331-5p	SP1	tarbase	validated	2	2	2.1972245773362196	Black
hsa-let-7g-5p	SP1	tarbase	validated	2	1	1.3862943611198906	Black
hsa-miR-584-5p	SP1	tarbase	validated	2	2	2.1972245773362196	Black
hsa-miR-550a-5p	SP1	tarbase	validated	2	3	2.772588722239781	Black
hsa-let-7f-5p	SP1	tarbase	validated	2	2	2.1972245773362196	Black
hsa-miR-590-3p	SP1	tarbase	validated	2	3	2.772588722239781	Black
hsa-miR-18b-5p	SP1	tarbase	validated	2	2	2.1972245773362196	Black
hsa-miR-876-5p	SP1	tarbase	validated	2	3	2.772588722239781	Black
hsa-miR-143-3p	SP1	tarbase	validated	2	1	1.3862943611198906	Black
hsa-miR-101-5p	SP1	tarbase	validated	2	1	1.3862943611198906	Black
hsa-miR-328-3p	SP1	tarbase	validated	2	2	2.1972245773362196	Black
hsa-miR-210-3p	SP1	tarbase	validated	2	1	1.3862943611198906	Black
hsa-miR-28-3p	SP1	tarbase	validated	2	1	1.3862943611198906	Black
hsa-miR-194-3p	SP1	tarbase	validated	2	1	1.3862943611198906	Black
hsa-miR-629-5p	SP1	tarbase	validated	2	2	2.1972245773362196	Black
hsa-miR-147b-3p	SP1	tarbase	validated	2	1	1.3862943611198906	Black
hsa-miR-365a-3p	SP1	tarbase	validated	2	1	1.3862943611198906	Black
hsa-let-7f-2-3p	SP1	tarbase	validated	2	1	1.3862943611198906	Black
hsa-miR-33b-3p	SP1	tarbase	validated	2	1	1.3862943611198906	Black
hsa-miR-339-5p	SP1	tarbase	validated	2	2	2.1972245773362196	Black
hsa-miR-361-5p	SP1	tarbase	validated	2	5	3.58351893845611	Black
hsa-miR-135a-5p	SP1	tarbase	validated	2	5	3.58351893845611	Black
hsa-miR-27a-3p	SP1	tarbase	validated	2	6	3.8918202981106265	Black
hsa-miR-106b-5p	SP1	tarbase	validated	2	2	2.1972245773362196	Black
hsa-miR-128-3p	SP1	tarbase	validated	2	7	4.1588830833596715	Black
hsa-miR-222-5p	SP1	tarbase	validated	2	1	1.3862943611198906	Black
hsa-miR-26b-5p	SP1	tarbase	validated	2	1	1.3862943611198906	Black
hsa-miR-296-3p	SP1	tarbase	validated	2	1	1.3862943611198906	Black
hsa-miR-29a-3p	SP1	tarbase	validated	2	4	3.2188758248682006	Black
hsa-miR-29b-3p	SP1	tarbase	validated	2	6	3.8918202981106265	Black
hsa-miR-29c-3p	SP1	tarbase	validated	2	5	3.58351893845611	Black
hsa-miR-141-3p	SP1	tarbase	validated	2	3	2.772588722239781	Black
hsa-miR-200a-3p	SP1	tarbase	validated	2	3	2.772588722239781	Black
hsa-miR-200b-3p	SP1	tarbase	validated	2	3	2.772588722239781	Black
hsa-miR-105-5p	SP1	tarbase	validated	2	4	3.2188758248682006	Black
hsa-miR-127-5p	SP1	tarbase	validated	2	2	2.1972245773362196	Black
hsa-miR-297	SP1	tarbase	validated	2	2	2.1972245773362196	Black
hsa-miR-320a-3p	SP1	tarbase	validated	2	4	3.2188758248682006	Black
hsa-miR-320c	SP1	tarbase	validated	2	4	3.2188758248682006	Black
hsa-miR-337-5p	SP1	tarbase	validated	2	1	1.3862943611198906	Black
hsa-miR-370-5p	SP1	tarbase	validated	2	1	1.3862943611198906	Black
hsa-miR-4474-3p	SP1	tarbase	validated	2	1	1.3862943611198906	Black
hsa-miR-450a-2-3p	SP1	tarbase	validated	2	1	1.3862943611198906	Black
hsa-miR-494-3p	SP1	tarbase	validated	2	1	1.3862943611198906	Black
hsa-miR-6770-5p	SP1	tarbase	validated	2	1	1.3862943611198906	Black
hsa-miR-6810-5p	SP1	tarbase	validated	2	1	1.3862943611198906	Black
hsa-miR-1285-5p	SP1	tarbase	validated	2	1	1.3862943611198906	Black
hsa-miR-154-3p	SP1	tarbase	validated	2	3	2.772588722239781	Black
hsa-miR-320e	SP1	tarbase	validated	2	3	2.772588722239781	Black
hsa-miR-345-5p	SP1	tarbase	validated	2	2	2.1972245773362196	Black
hsa-miR-363-3p	SP1	tarbase	validated	2	1	1.3862943611198906	Black
hsa-miR-431-3p	SP1	tarbase	validated	2	1	1.3862943611198906	Black
hsa-miR-4423-5p	SP1	tarbase	validated	2	1	1.3862943611198906	Black
hsa-miR-487a-5p	SP1	tarbase	validated	2	1	1.3862943611198906	Black
hsa-miR-496	SP1	tarbase	validated	2	1	1.3862943611198906	Black
hsa-miR-503-5p	SP1	tarbase	validated	2	2	2.1972245773362196	Black
hsa-miR-592	SP1	tarbase	validated	2	1	1.3862943611198906	Black
hsa-miR-597-5p	SP1	tarbase	validated	2	2	2.1972245773362196	Black
hsa-miR-876-3p	SP1	tarbase	validated	2	1	1.3862943611198906	Black
hsa-miR-9985	SP1	tarbase	validated	2	1	1.3862943611198906	Black
hsa-miR-130a-3p	SP1	tarbase	validated	2	3	2.772588722239781	Black
hsa-miR-30b-3p	SP1	tarbase	validated	2	1	1.3862943611198906	Black
hsa-miR-574-5p	SP1	tarbase	validated	2	1	1.3862943611198906	Black
hsa-miR-4521	SP1	tarbase	validated	2	1	1.3862943611198906	Black
hsa-miR-181a-2-3p	SP1	tarbase	validated	2	2	2.1972245773362196	Black
hsa-miR-331-3p	SP1	tarbase	validated	2	2	2.1972245773362196	Black
hsa-miR-146b-5p	SP1	tarbase	validated	2	1	1.3862943611198906	Black
hsa-miR-148a-3p	SP1	tarbase	validated	2	1	1.3862943611198906	Black
hsa-miR-125b-5p	SP1	tarbase	validated	2	3	2.772588722239781	Black
hsa-miR-21-3p	SP1	tarbase	validated	2	3	2.772588722239781	Black
hsa-miR-26b-3p	SP1	tarbase	validated	2	1	1.3862943611198906	Black
hsa-miR-449a	SP1	tarbase	validated	2	2	2.1972245773362196	Black
hsa-miR-132-3p	SP1	tarbase	validated	2	1	1.3862943611198906	Black
hsa-miR-140-3p	SP1	tarbase	validated	2	1	1.3862943611198906	Black
hsa-miR-653-3p	SP1	tarbase	validated	2	1	1.3862943611198906	Black
hsa-miR-9903	SP1	tarbase	validated	2	1	1.3862943611198906	Black
hsa-let-7a-3p	SP1	tarbase	validated	2	2	2.1972245773362196	Black
hsa-let-7b-3p	SP1	tarbase	validated	2	2	2.1972245773362196	Black
hsa-let-7e-3p	SP1	tarbase	validated	2	1	1.3862943611198906	Black
hsa-miR-1269a	SP1	tarbase	validated	2	2	2.1972245773362196	Black
hsa-miR-1269b	SP1	tarbase	validated	2	1	1.3862943611198906	Black
hsa-miR-1301-3p	SP1	tarbase	validated	2	3	2.772588722239781	Black
hsa-miR-181d-5p	SP1	tarbase	validated	2	2	2.1972245773362196	Black
hsa-miR-450b-5p	SP1	tarbase	validated	2	1	1.3862943611198906	Black
hsa-miR-671-5p	SP1	tarbase	validated	2	3	2.772588722239781	Black
hsa-miR-98-3p	SP1	tarbase	validated	2	1	1.3862943611198906	Black
hsa-miR-126-3p	SP1	tarbase	validated	2	1	1.3862943611198906	Black
hsa-miR-1287-5p	SP1	tarbase	validated	2	1	1.3862943611198906	Black
hsa-miR-15b-3p	SP1	tarbase	validated	2	1	1.3862943611198906	Black
hsa-miR-181c-3p	SP1	tarbase	validated	2	1	1.3862943611198906	Black
hsa-miR-186-5p	SP1	tarbase	validated	2	3	2.772588722239781	Black
hsa-miR-17-3p	SP1	tarbase	validated	2	1	1.3862943611198906	Black
hsa-miR-181b-3p	SP1	tarbase	validated	2	1	1.3862943611198906	Black
hsa-miR-320b	SP1	tarbase	validated	2	4	3.2188758248682006	Black
hsa-miR-324-3p	SP1	tarbase	validated	2	1	1.3862943611198906	Black
hsa-miR-421	SP1	tarbase	validated	2	3	2.772588722239781	Black
hsa-miR-31-5p	SP1	tarbase	validated	2	3	2.772588722239781	Black
hsa-miR-484	SP1	tarbase	validated	2	2	2.1972245773362196	Black
hsa-miR-4677-3p	SP1	tarbase	validated	2	1	1.3862943611198906	Black
hsa-miR-335-5p	SP1	tarbase	validated	2	2	2.1972245773362196	Black
hsa-let-7d-3p	SP1	tarbase	validated	2	1	1.3862943611198906	Black
hsa-miR-30e-5p	SP1	tarbase	validated	2	1	1.3862943611198906	Black
hsa-miR-576-5p	SP1	tarbase	validated	2	2	2.1972245773362196	Black
hsa-miR-130b-5p	SP1	tarbase	validated	2	2	2.1972245773362196	Black
hsa-miR-145-3p	SP1	tarbase	validated	2	1	1.3862943611198906	Black
hsa-miR-148a-5p	SP1	tarbase	validated	2	2	2.1972245773362196	Black
hsa-miR-222-3p	SP1	tarbase	validated	2	2	2.1972245773362196	Black
hsa-miR-197-3p	SP1	tarbase	validated	2	1	1.3862943611198906	Black
hsa-miR-18a-3p	SP1	tarbase	validated	2	1	1.3862943611198906	Black
hsa-miR-660-5p	SP1	tarbase	validated	2	1	1.3862943611198906	Black
hsa-miR-125a-5p	SP1	tarbase	validated	2	3	2.772588722239781	Black
hsa-miR-22-3p	SP1	tarbase	validated	2	4	3.2188758248682006	Black
hsa-miR-378a-3p	SP1	tarbase	validated	2	1	1.3862943611198906	Black
hsa-miR-375-3p	SP1	tarbase	validated	2	4	3.2188758248682006	Black
hsa-miR-877-5p	SP1	tarbase	validated	2	1	1.3862943611198906	Black
hsa-miR-330-5p	SP1	tarbase	validated	2	2	2.1972245773362196	Black
hsa-miR-193b-3p	SP1	tarbase	validated	2	2	2.1972245773362196	Black
hsa-miR-200a-5p	SP1	tarbase	validated	2	1	1.3862943611198906	Black
hsa-miR-101-3p	SP1	tarbase	validated	2	1	1.3862943611198906	Black
hsa-miR-449c-5p	SP1	tarbase	validated	2	1	1.3862943611198906	Black
hsa-miR-125b-1-3p	SP1	tarbase	validated	2	1	1.3862943611198906	Black
hsa-miR-1910-5p	SP1	tarbase	validated	2	1	1.3862943611198906	Black
hsa-miR-339-3p	SP1	tarbase	validated	2	1	1.3862943611198906	Black
hsa-miR-128-1-5p	SP1	tarbase	validated	2	1	1.3862943611198906	Black
hsa-miR-9-5p	SP1	tarbase	validated	2	1	1.3862943611198906	Black
hsa-miR-23b-3p	SP1	tarbase	validated	2	2	2.1972245773362196	Black
hsa-miR-589-5p	SP1	tarbase	validated	2	2	2.1972245773362196	Black
hsa-miR-589-3p	SP1	tarbase	validated	2	1	1.3862943611198906	Black
hsa-let-7i-3p	SP1	tarbase	validated	2	1	1.3862943611198906	Black
hsa-miR-141-5p	SP1	tarbase	validated	2	2	2.1972245773362196	Black
hsa-miR-2355-5p	SP1	tarbase	validated	2	2	2.1972245773362196	Black
hsa-miR-3065-5p	SP1	tarbase	validated	2	4	3.2188758248682006	Black
hsa-miR-30a-3p	SP1	tarbase	validated	2	2	2.1972245773362196	Black
hsa-miR-324-5p	SP1	tarbase	validated	2	3	2.772588722239781	Black
hsa-miR-4446-3p	SP1	tarbase	validated	2	1	1.3862943611198906	Black
hsa-miR-1266-5p	SP1	tarbase	validated	2	1	1.3862943611198906	Black
hsa-miR-152-5p	SP1	tarbase	validated	2	1	1.3862943611198906	Black
hsa-miR-3614-5p	SP1	tarbase	validated	2	1	1.3862943611198906	Black
hsa-miR-200c-3p	SP1	tarbase	validated	2	3	2.772588722239781	Black
hsa-miR-4713-5p	SP1	tarbase	validated	2	2	2.1972245773362196	Black
hsa-miR-550a-3-5p	SP1	tarbase	validated	2	2	2.1972245773362196	Black
hsa-miR-7706	SP1	tarbase	validated	2	1	1.3862943611198906	Black
hsa-miR-182-3p	SP1	tarbase	validated	2	1	1.3862943611198906	Black
hsa-miR-504-5p	SP1	tarbase	validated	2	1	1.3862943611198906	Black
hsa-miR-942-5p	SP1	tarbase	validated	2	2	2.1972245773362196	Black
hsa-miR-203b-5p	SP1	tarbase	validated	2	1	1.3862943611198906	Black
hsa-miR-744-5p	SP1	tarbase	validated	2	1	1.3862943611198906	Black
hsa-miR-151a-5p	SP1	tarbase	validated	2	1	1.3862943611198906	Black
hsa-miR-93-3p	SP1	tarbase	validated	2	1	1.3862943611198906	Black
hsa-miR-149-5p	SP1	tarbase	validated	2	4	3.2188758248682006	Black
hsa-miR-767-5p	SP1	tarbase	validated	2	2	2.1972245773362196	Black
hsa-miR-103b	SP1	tarbase	validated	2	1	1.3862943611198906	Black
hsa-miR-486-3p	SP1	tarbase	validated	2	2	2.1972245773362196	Black
hsa-miR-181a-3p	SP1	tarbase	validated	2	1	1.3862943611198906	Black
hsa-miR-497-5p	SP1	tarbase	validated	2	2	2.1972245773362196	Black
hsa-miR-3184-5p	SP1	tarbase	validated	2	2	2.1972245773362196	Black
hsa-miR-450a-5p	SP1	tarbase	validated	2	1	1.3862943611198906	Black
hsa-miR-3184-3p	SP1	tarbase	validated	2	1	1.3862943611198906	Black
hsa-miR-1226-3p	SP1	tarbase	validated	2	2	2.1972245773362196	Black
hsa-miR-940	SP1	tarbase	validated	2	2	2.1972245773362196	Black
hsa-miR-106b-3p	SP1	tarbase	validated	2	1	1.3862943611198906	Black
hsa-miR-378i	SP1	tarbase	validated	2	1	1.3862943611198906	Black
hsa-miR-3529-3p	SP1	tarbase	validated	2	1	1.3862943611198906	Black
hsa-miR-26a-2-3p	SP1	tarbase	validated	2	1	1.3862943611198906	Black
hsa-miR-1296-5p	SP1	tarbase	validated	2	2	2.1972245773362196	Black
hsa-miR-760	SP1	tarbase	validated	2	3	2.772588722239781	Black
hsa-miR-505-3p	SP1	tarbase	validated	2	2	2.1972245773362196	Black
hsa-miR-454-5p	SP1	tarbase	validated	2	1	1.3862943611198906	Black
hsa-miR-769-5p	SP1	tarbase	validated	2	1	1.3862943611198906	Black
hsa-miR-3652	SP1	tarbase	validated	2	2	2.1972245773362196	Black
hsa-miR-502-5p	SP1	tarbase	validated	2	2	2.1972245773362196	Black
hsa-miR-3157-5p	SP1	tarbase	validated	2	2	2.1972245773362196	Black
hsa-miR-203b-3p	SP1	tarbase	validated	2	1	1.3862943611198906	Black
hsa-miR-4429	SP1	tarbase	validated	2	2	2.1972245773362196	Black
hsa-miR-485-5p	SP1	tarbase	validated	2	2	2.1972245773362196	Black
hsa-miR-206	SP1	tarbase	validated	2	2	2.1972245773362196	Black
hsa-miR-299-5p	SP1	tarbase	validated	2	4	3.2188758248682006	Black
hsa-miR-3913-5p	SP1	tarbase	validated	2	1	1.3862943611198906	Black
hsa-miR-2278	SP1	tarbase	validated	2	3	2.772588722239781	Black
hsa-miR-29a-5p	SP1	tarbase	validated	2	1	1.3862943611198906	Black
hsa-miR-199b-3p	SP1	tarbase	validated	2	1	1.3862943611198906	Black
hsa-miR-199a-3p	SP1	tarbase	validated	2	2	2.1972245773362196	Black
hsa-miR-151a-3p	SP1	tarbase	validated	2	1	1.3862943611198906	Black
hsa-miR-429	SP1	tarbase	validated	2	3	2.772588722239781	Black
hsa-miR-147a	SP1	tarbase	validated	2	1	1.3862943611198906	Black
hsa-miR-133b	SP1	tarbase	validated	2	5	3.58351893845611	Black
hsa-miR-133a-3p	SP1	tarbase	validated	2	4	3.2188758248682006	Black
hsa-miR-145-5p	SP1	tarbase	validated	2	2	2.1972245773362196	Black
hsa-miR-1-3p	SP1	tarbase	validated	2	3	2.772588722239781	Black
hsa-miR-182-5p	TLN1	tarbase	validated	2	2	2.1972245773362196	Black
hsa-miR-30c-2-3p	TLN1	tarbase	validated	2	3	2.772588722239781	Black
hsa-miR-34a-5p	TLN1	tarbase	validated	2	1	1.3862943611198906	Black
hsa-miR-20b-3p	TLN1	tarbase	validated	2	1	1.3862943611198906	Black
hsa-miR-17-3p	TLN1	tarbase	validated	2	1	1.3862943611198906	Black
hsa-miR-367-3p	TLN1	tarbase	validated	2	1	1.3862943611198906	Black
hsa-miR-516b-5p	TLN1	tarbase	validated	2	1	1.3862943611198906	Black
hsa-miR-378a-3p	TLN1	tarbase	validated	2	1	1.3862943611198906	Black
hsa-miR-378c	TLN1	tarbase	validated	2	1	1.3862943611198906	Black
hsa-miR-92b-3p	TLN1	tarbase	validated	2	2	2.1972245773362196	Black
hsa-let-7d-5p	TLN1	tarbase	validated	2	1	1.3862943611198906	Black
hsa-miR-155-5p	TLN1	tarbase	validated	2	2	2.1972245773362196	Black
hsa-let-7e-5p	TLN1	tarbase	validated	2	1	1.3862943611198906	Black
hsa-let-7g-5p	TLN1	tarbase	validated	2	1	1.3862943611198906	Black
hsa-miR-16-5p	TLN1	tarbase	validated	2	2	2.1972245773362196	Black
hsa-miR-629-3p	TLN1	tarbase	validated	2	1	1.3862943611198906	Black
hsa-let-7i-5p	TLN1	tarbase	validated	2	1	1.3862943611198906	Black
hsa-miR-503-5p	TLN1	tarbase	validated	2	3	2.772588722239781	Black
hsa-miR-5100	TLN1	tarbase	validated	2	1	1.3862943611198906	Black
hsa-miR-183-5p	TLN1	tarbase	validated	2	1	1.3862943611198906	Black
hsa-miR-766-3p	TLN1	tarbase	validated	2	1	1.3862943611198906	Black
hsa-miR-30e-3p	TLN1	tarbase	validated	2	1	1.3862943611198906	Black
hsa-miR-32-5p	TLN1	tarbase	validated	2	1	1.3862943611198906	Black
hsa-miR-96-5p	TLN1	tarbase	validated	2	2	2.1972245773362196	Black
hsa-miR-338-3p	TLN1	tarbase	validated	2	1	1.3862943611198906	Black
hsa-miR-92a-3p	TLN1	tarbase	validated	2	2	2.1972245773362196	Black
hsa-miR-15a-5p	TLN1	tarbase	validated	2	1	1.3862943611198906	Black
hsa-miR-25-3p	TLN1	tarbase	validated	2	2	2.1972245773362196	Black
hsa-miR-195-5p	TLN1	tarbase	validated	2	1	1.3862943611198906	Black
hsa-miR-424-5p	TLN1	tarbase	validated	2	2	2.1972245773362196	Black
hsa-miR-29b-3p	TLN1	tarbase	validated	2	1	1.3862943611198906	Black
hsa-miR-1271-5p	TLN1	tarbase	validated	2	1	1.3862943611198906	Black
hsa-let-7c-5p	TLN1	tarbase	validated	2	1	1.3862943611198906	Black
hsa-miR-4286	TLN1	tarbase	validated	2	1	1.3862943611198906	Black
hsa-miR-222-5p	TLN1	tarbase	validated	2	1	1.3862943611198906	Black
hsa-miR-500a-3p	TLN1	tarbase	validated	2	1	1.3862943611198906	Black
hsa-miR-148b-5p	TLN1	tarbase	validated	2	1	1.3862943611198906	Black
hsa-miR-29c-3p	TLN1	tarbase	validated	2	1	1.3862943611198906	Black
hsa-miR-4425	TLN1	tarbase	validated	2	1	1.3862943611198906	Black
hsa-miR-660-5p	TLN1	tarbase	validated	2	1	1.3862943611198906	Black
hsa-miR-6842-3p	TLN1	tarbase	validated	2	1	1.3862943611198906	Black
hsa-miR-29a-3p	TLN1	tarbase	validated	2	1	1.3862943611198906	Black
hsa-miR-210-3p	TLN1	tarbase	validated	2	1	1.3862943611198906	Black
hsa-miR-106a-5p	TLN1	tarbase	validated	2	2	2.1972245773362196	Black
hsa-miR-106b-5p	TLN1	tarbase	validated	2	2	2.1972245773362196	Black
hsa-miR-17-5p	TLN1	tarbase	validated	2	2	2.1972245773362196	Black
hsa-miR-20a-5p	TLN1	tarbase	validated	2	2	2.1972245773362196	Black
hsa-miR-20b-5p	TLN1	tarbase	validated	2	2	2.1972245773362196	Black
hsa-miR-221-3p	TLN1	tarbase	validated	2	1	1.3862943611198906	Black
hsa-miR-93-5p	TLN1	tarbase	validated	2	2	2.1972245773362196	Black
hsa-miR-107	TLN1	tarbase	validated	2	1	1.3862943611198906	Black
hsa-miR-181a-5p	TLN1	tarbase	validated	2	1	1.3862943611198906	Black
hsa-miR-18a-5p	TLN1	tarbase	validated	2	1	1.3862943611198906	Black
hsa-miR-10a-5p	TLN1	tarbase	validated	2	1	1.3862943611198906	Black
hsa-miR-15b-3p	TLN1	tarbase	validated	2	3	2.772588722239781	Black
hsa-miR-15b-5p	TLN1	tarbase	validated	2	1	1.3862943611198906	Black
hsa-miR-181b-5p	TLN1	tarbase	validated	2	1	1.3862943611198906	Black
hsa-miR-181d-5p	TLN1	tarbase	validated	2	1	1.3862943611198906	Black
hsa-miR-196a-5p	TLN1	tarbase	validated	2	1	1.3862943611198906	Black
hsa-miR-19a-3p	TLN1	tarbase	validated	2	1	1.3862943611198906	Black
hsa-miR-19b-3p	TLN1	tarbase	validated	2	1	1.3862943611198906	Black
hsa-miR-27a-3p	TLN1	tarbase	validated	2	1	1.3862943611198906	Black
hsa-miR-449a	TLN1	tarbase	validated	2	1	1.3862943611198906	Black
hsa-miR-744-3p	TLN1	tarbase	validated	2	1	1.3862943611198906	Black
hsa-miR-597-5p	TLN1	tarbase	validated	2	1	1.3862943611198906	Black
hsa-miR-124-3p	TLN1	tarbase	validated	2	7	4.1588830833596715	Black
hsa-let-7b-5p	TLN1	tarbase	validated	2	2	2.1972245773362196	Black
hsa-miR-130a-3p	TLN1	tarbase	validated	2	1	1.3862943611198906	Black
hsa-miR-130b-3p	TLN1	tarbase	validated	2	1	1.3862943611198906	Black
hsa-miR-148a-3p	TLN1	tarbase	validated	2	1	1.3862943611198906	Black
hsa-let-7f-5p	TLN1	tarbase	validated	2	1	1.3862943611198906	Black
hsa-miR-423-5p	TLN1	tarbase	validated	2	2	2.1972245773362196	Black
hsa-miR-148b-3p	TLN1	tarbase	validated	2	1	1.3862943611198906	Black
hsa-miR-582-5p	TLN1	tarbase	validated	2	1	1.3862943611198906	Black
hsa-miR-27b-5p	TLN1	tarbase	validated	2	1	1.3862943611198906	Black
hsa-miR-449c-5p	TLN1	tarbase	validated	2	1	1.3862943611198906	Black
hsa-miR-18b-5p	TLN1	tarbase	validated	2	1	1.3862943611198906	Black
hsa-miR-331-5p	TLN1	tarbase	validated	2	1	1.3862943611198906	Black
hsa-let-7a-5p	TLN1	tarbase	validated	2	1	1.3862943611198906	Black
hsa-miR-125b-1-3p	TLN1	tarbase	validated	2	1	1.3862943611198906	Black
hsa-miR-143-3p	TLN1	tarbase	validated	2	1	1.3862943611198906	Black
hsa-miR-212-5p	TLN1	tarbase	validated	2	1	1.3862943611198906	Black
hsa-miR-214-3p	TLN1	tarbase	validated	2	2	2.1972245773362196	Black
hsa-miR-22-3p	TLN1	tarbase	validated	2	2	2.1972245773362196	Black
hsa-miR-24-3p	TLN1	tarbase	validated	2	2	2.1972245773362196	Black
hsa-miR-26a-5p	TLN1	tarbase	validated	2	1	1.3862943611198906	Black
hsa-miR-26b-5p	TLN1	tarbase	validated	2	1	1.3862943611198906	Black
hsa-miR-450b-5p	TLN1	tarbase	validated	2	1	1.3862943611198906	Black
hsa-miR-493-3p	TLN1	tarbase	validated	2	1	1.3862943611198906	Black
hsa-miR-493-5p	TLN1	tarbase	validated	2	1	1.3862943611198906	Black
hsa-miR-708-5p	TLN1	tarbase	validated	2	1	1.3862943611198906	Black
hsa-miR-98-5p	TLN1	tarbase	validated	2	1	1.3862943611198906	Black
hsa-miR-103a-3p	TLN1	tarbase	validated	2	1	1.3862943611198906	Black
hsa-miR-125a-3p	TLN1	tarbase	validated	2	1	1.3862943611198906	Black
hsa-miR-1301-3p	TLN1	tarbase	validated	2	1	1.3862943611198906	Black
hsa-miR-138-5p	TLN1	tarbase	validated	2	1	1.3862943611198906	Black
hsa-miR-140-3p	TLN1	tarbase	validated	2	1	1.3862943611198906	Black
hsa-miR-148a-5p	TLN1	tarbase	validated	2	1	1.3862943611198906	Black
hsa-miR-152-3p	TLN1	tarbase	validated	2	1	1.3862943611198906	Black
hsa-miR-196b-5p	TLN1	tarbase	validated	2	1	1.3862943611198906	Black
hsa-miR-197-3p	TLN1	tarbase	validated	2	2	2.1972245773362196	Black
hsa-miR-199a-3p	TLN1	tarbase	validated	2	1	1.3862943611198906	Black
hsa-miR-199b-3p	TLN1	tarbase	validated	2	1	1.3862943611198906	Black
hsa-miR-222-3p	TLN1	tarbase	validated	2	2	2.1972245773362196	Black
hsa-miR-23a-3p	TLN1	tarbase	validated	2	1	1.3862943611198906	Black
hsa-miR-23b-3p	TLN1	tarbase	validated	2	1	1.3862943611198906	Black
hsa-miR-27b-3p	TLN1	tarbase	validated	2	1	1.3862943611198906	Black
hsa-miR-301a-3p	TLN1	tarbase	validated	2	2	2.1972245773362196	Black
hsa-miR-301b-3p	TLN1	tarbase	validated	2	2	2.1972245773362196	Black
hsa-miR-30a-3p	TLN1	tarbase	validated	2	1	1.3862943611198906	Black
hsa-miR-30a-5p	TLN1	tarbase	validated	2	1	1.3862943611198906	Black
hsa-miR-30c-1-3p	TLN1	tarbase	validated	2	3	2.772588722239781	Black
hsa-miR-324-3p	TLN1	tarbase	validated	2	1	1.3862943611198906	Black
hsa-miR-33a-5p	TLN1	tarbase	validated	2	1	1.3862943611198906	Black
hsa-miR-33b-5p	TLN1	tarbase	validated	2	1	1.3862943611198906	Black
hsa-miR-378d	TLN1	tarbase	validated	2	1	1.3862943611198906	Black
hsa-miR-432-5p	TLN1	tarbase	validated	2	5	3.58351893845611	Black
hsa-miR-454-3p	TLN1	tarbase	validated	2	1	1.3862943611198906	Black
hsa-miR-625-5p	TLN1	tarbase	validated	2	3	2.772588722239781	Black
hsa-miR-31-5p	TLN1	tarbase	validated	2	1	1.3862943611198906	Black
hsa-miR-370-3p	TLN1	tarbase	validated	2	1	1.3862943611198906	Black
hsa-miR-139-5p	TLN1	tarbase	validated	2	1	1.3862943611198906	Black
hsa-miR-146a-5p	TLN1	tarbase	validated	2	1	1.3862943611198906	Black
hsa-miR-193a-3p	TLN1	tarbase	validated	2	2	2.1972245773362196	Black
hsa-miR-193b-3p	TLN1	tarbase	validated	2	2	2.1972245773362196	Black
hsa-miR-21-5p	TLN1	tarbase	validated	2	1	1.3862943611198906	Black
hsa-miR-217-3p	TLN1	tarbase	validated	2	1	1.3862943611198906	Black
hsa-miR-299-5p	TLN1	tarbase	validated	2	1	1.3862943611198906	Black
hsa-miR-379-5p	TLN1	tarbase	validated	2	1	1.3862943611198906	Black
hsa-miR-147b-3p	TLN1	tarbase	validated	2	1	1.3862943611198906	Black
hsa-miR-191-5p	TLN1	tarbase	validated	2	1	1.3862943611198906	Black
hsa-miR-2115-5p	TLN1	tarbase	validated	2	1	1.3862943611198906	Black
hsa-miR-28-5p	TLN1	tarbase	validated	2	1	1.3862943611198906	Black
hsa-miR-376b-5p	TLN1	tarbase	validated	2	1	1.3862943611198906	Black
hsa-miR-526b-5p	TLN1	tarbase	validated	2	1	1.3862943611198906	Black
hsa-miR-133a-3p	TLN1	tarbase	validated	2	2	2.1972245773362196	Black
hsa-let-7g-3p	TLN1	tarbase	validated	2	1	1.3862943611198906	Black
hsa-let-7i-3p	TLN1	tarbase	validated	2	1	1.3862943611198906	Black
hsa-miR-106a-3p	TLN1	tarbase	validated	2	1	1.3862943611198906	Black
hsa-miR-1270	TLN1	tarbase	validated	2	1	1.3862943611198906	Black
hsa-miR-212-3p	TLN1	tarbase	validated	2	1	1.3862943611198906	Black
hsa-miR-3158-3p	TLN1	tarbase	validated	2	1	1.3862943611198906	Black
hsa-miR-3200-3p	TLN1	tarbase	validated	2	1	1.3862943611198906	Black
hsa-miR-370-5p	TLN1	tarbase	validated	2	1	1.3862943611198906	Black
hsa-miR-380-5p	TLN1	tarbase	validated	2	1	1.3862943611198906	Black
hsa-miR-4446-3p	TLN1	tarbase	validated	2	1	1.3862943611198906	Black
hsa-miR-519a-2-5p	TLN1	tarbase	validated	2	1	1.3862943611198906	Black
hsa-miR-520b-5p	TLN1	tarbase	validated	2	1	1.3862943611198906	Black
hsa-miR-6747-3p	TLN1	tarbase	validated	2	1	1.3862943611198906	Black
hsa-miR-876-3p	TLN1	tarbase	validated	2	1	1.3862943611198906	Black
hsa-miR-885-3p	TLN1	tarbase	validated	2	1	1.3862943611198906	Black
hsa-miR-103a-2-5p	TLN1	tarbase	validated	2	2	2.1972245773362196	Black
hsa-miR-124-5p	TLN1	tarbase	validated	2	1	1.3862943611198906	Black
hsa-miR-1285-3p	TLN1	tarbase	validated	2	2	2.1972245773362196	Black
hsa-miR-133b	TLN1	tarbase	validated	2	2	2.1972245773362196	Black
hsa-miR-150-5p	TLN1	tarbase	validated	2	1	1.3862943611198906	Black
hsa-miR-218-1-3p	TLN1	tarbase	validated	2	1	1.3862943611198906	Black
hsa-miR-223-3p	TLN1	tarbase	validated	2	1	1.3862943611198906	Black
hsa-miR-299-3p	TLN1	tarbase	validated	2	1	1.3862943611198906	Black
hsa-miR-3188	TLN1	tarbase	validated	2	1	1.3862943611198906	Black
hsa-miR-34b-5p	TLN1	tarbase	validated	2	1	1.3862943611198906	Black
hsa-miR-4423-5p	TLN1	tarbase	validated	2	1	1.3862943611198906	Black
hsa-miR-449b-5p	TLN1	tarbase	validated	2	1	1.3862943611198906	Black
hsa-miR-497-5p	TLN1	tarbase	validated	2	2	2.1972245773362196	Black
hsa-miR-516a-5p	TLN1	tarbase	validated	2	1	1.3862943611198906	Black
hsa-miR-542-3p	TLN1	tarbase	validated	2	1	1.3862943611198906	Black
hsa-miR-590-5p	TLN1	tarbase	validated	2	1	1.3862943611198906	Black
hsa-miR-619-5p	TLN1	tarbase	validated	2	1	1.3862943611198906	Black
hsa-miR-629-5p	TLN1	tarbase	validated	2	1	1.3862943611198906	Black
hsa-miR-671-5p	TLN1	tarbase	validated	2	1	1.3862943611198906	Black
hsa-miR-766-5p	TLN1	tarbase	validated	2	1	1.3862943611198906	Black
hsa-miR-7843-5p	TLN1	tarbase	validated	2	1	1.3862943611198906	Black
hsa-miR-873-5p	TLN1	tarbase	validated	2	1	1.3862943611198906	Black
hsa-miR-889-5p	TLN1	tarbase	validated	2	1	1.3862943611198906	Black
hsa-miR-9-5p	TLN1	tarbase	validated	2	3	2.772588722239781	Black
hsa-miR-9985	TLN1	tarbase	validated	2	1	1.3862943611198906	Black
hsa-miR-1179	TLN1	tarbase	validated	2	1	1.3862943611198906	Black
hsa-miR-1287-5p	TLN1	tarbase	validated	2	2	2.1972245773362196	Black
hsa-miR-33b-3p	TLN1	tarbase	validated	2	1	1.3862943611198906	Black
hsa-miR-484	TLN1	tarbase	validated	2	2	2.1972245773362196	Black
hsa-miR-128-3p	TLN1	tarbase	validated	2	1	1.3862943611198906	Black
hsa-miR-142-3p	TLN1	tarbase	validated	2	1	1.3862943611198906	Black
hsa-miR-505-3p	TLN1	tarbase	validated	2	1	1.3862943611198906	Black
hsa-miR-135a-2-3p	TLN1	tarbase	validated	2	1	1.3862943611198906	Black
hsa-miR-330-5p	TLN1	tarbase	validated	2	4	3.2188758248682006	Black
hsa-miR-653-3p	TLN1	tarbase	validated	2	1	1.3862943611198906	Black
hsa-miR-744-5p	TLN1	tarbase	validated	2	2	2.1972245773362196	Black
hsa-let-7a-2-3p	TLN1	tarbase	validated	2	1	1.3862943611198906	Black
hsa-miR-1269a	TLN1	tarbase	validated	2	1	1.3862943611198906	Black
hsa-miR-140-5p	TLN1	tarbase	validated	2	1	1.3862943611198906	Black
hsa-miR-200c-3p	TLN1	tarbase	validated	2	5	3.58351893845611	Black
hsa-miR-221-5p	TLN1	tarbase	validated	2	1	1.3862943611198906	Black
hsa-miR-34c-5p	TLN1	tarbase	validated	2	1	1.3862943611198906	Black
hsa-miR-378i	TLN1	tarbase	validated	2	1	1.3862943611198906	Black
hsa-miR-561-5p	TLN1	tarbase	validated	2	2	2.1972245773362196	Black
hsa-miR-7-5p	TLN1	tarbase	validated	2	1	1.3862943611198906	Black
hsa-miR-218-5p	TLN1	tarbase	validated	2	2	2.1972245773362196	Black
hsa-miR-615-3p	TLN1	tarbase	validated	2	1	1.3862943611198906	Black
hsa-miR-205-5p	TLN1	tarbase	validated	2	1	1.3862943611198906	Black
hsa-miR-340-3p	TLN1	tarbase	validated	2	2	2.1972245773362196	Black
hsa-miR-25-5p	TLN1	tarbase	validated	2	1	1.3862943611198906	Black
hsa-miR-149-5p	TLN1	tarbase	validated	2	1	1.3862943611198906	Black
hsa-miR-151a-3p	TLN1	tarbase	validated	2	1	1.3862943611198906	Black
hsa-miR-151a-5p	TLN1	tarbase	validated	2	1	1.3862943611198906	Black
hsa-miR-101-3p	TLN1	tarbase	validated	2	1	1.3862943611198906	Black
hsa-miR-151b	TLN1	tarbase	validated	2	1	1.3862943611198906	Black
hsa-miR-548k	TLN1	tarbase	validated	2	1	1.3862943611198906	Black
hsa-miR-181a-2-3p	TLN1	tarbase	validated	2	1	1.3862943611198906	Black
hsa-miR-30d-3p	TLN1	tarbase	validated	2	1	1.3862943611198906	Black
hsa-miR-181c-5p	TLN1	tarbase	validated	2	1	1.3862943611198906	Black
hsa-miR-128-1-5p	TLN1	tarbase	validated	2	1	1.3862943611198906	Black
hsa-miR-1296-5p	TLN1	tarbase	validated	2	1	1.3862943611198906	Black
hsa-miR-100-3p	TLN1	tarbase	validated	2	1	1.3862943611198906	Black
hsa-miR-1304-3p	TLN1	tarbase	validated	2	1	1.3862943611198906	Black
hsa-miR-1307-3p	TLN1	tarbase	validated	2	1	1.3862943611198906	Black
hsa-miR-330-3p	TLN1	tarbase	validated	2	1	1.3862943611198906	Black
hsa-miR-335-5p	TLN1	tarbase	validated	2	1	1.3862943611198906	Black
hsa-miR-574-5p	TLN1	tarbase	validated	2	1	1.3862943611198906	Black
hsa-miR-1910-5p	TLN1	tarbase	validated	2	1	1.3862943611198906	Black
hsa-miR-192-5p	TLN1	tarbase	validated	2	1	1.3862943611198906	Black
hsa-miR-141-5p	TLN1	tarbase	validated	2	1	1.3862943611198906	Black
hsa-miR-342-3p	TLN1	tarbase	validated	2	1	1.3862943611198906	Black
hsa-miR-145-3p	TLN1	tarbase	validated	2	1	1.3862943611198906	Black
hsa-miR-10b-5p	TLN1	tarbase	validated	2	1	1.3862943611198906	Black
hsa-miR-1180-3p	TLN1	tarbase	validated	2	1	1.3862943611198906	Black
hsa-miR-125a-5p	TLN1	tarbase	validated	2	1	1.3862943611198906	Black
hsa-miR-125b-5p	TLN1	tarbase	validated	2	1	1.3862943611198906	Black
hsa-miR-423-3p	TLN1	tarbase	validated	2	1	1.3862943611198906	Black
hsa-miR-339-5p	TLN1	tarbase	validated	2	1	1.3862943611198906	Black
hsa-miR-27a-5p	TLN1	tarbase	validated	2	1	1.3862943611198906	Black
hsa-miR-375-3p	TLN1	tarbase	validated	2	1	1.3862943611198906	Black
hsa-miR-941	TLN1	tarbase	validated	2	1	1.3862943611198906	Black
hsa-miR-584-5p	TLN1	tarbase	validated	2	1	1.3862943611198906	Black
hsa-miR-589-5p	TLN1	tarbase	validated	2	1	1.3862943611198906	Black
hsa-miR-4677-3p	TLN1	tarbase	validated	2	1	1.3862943611198906	Black
hsa-miR-200a-5p	TLN1	tarbase	validated	2	1	1.3862943611198906	Black
hsa-miR-877-5p	TLN1	tarbase	validated	2	1	1.3862943611198906	Black
hsa-miR-532-5p	TLN1	tarbase	validated	2	1	1.3862943611198906	Black
hsa-miR-769-5p	TLN1	tarbase	validated	2	1	1.3862943611198906	Black
hsa-miR-335-3p	TLN1	tarbase	validated	2	1	1.3862943611198906	Black
hsa-miR-652-3p	TLN1	tarbase	validated	2	1	1.3862943611198906	Black
hsa-miR-192-3p	TLN1	tarbase	validated	2	1	1.3862943611198906	Black
hsa-miR-1266-5p	TLN1	tarbase	validated	2	1	1.3862943611198906	Black
hsa-miR-3127-5p	TLN1	tarbase	validated	2	1	1.3862943611198906	Black
hsa-miR-132-3p	TLN1	tarbase	validated	2	1	1.3862943611198906	Black
hsa-miR-135b-5p	TLN1	tarbase	validated	2	1	1.3862943611198906	Black
hsa-miR-203b-5p	TLN1	tarbase	validated	2	1	1.3862943611198906	Black
hsa-miR-103b	TLN1	tarbase	validated	2	1	1.3862943611198906	Black
hsa-miR-93-3p	TLN1	tarbase	validated	2	1	1.3862943611198906	Black
hsa-miR-106b-3p	TLN1	tarbase	validated	2	1	1.3862943611198906	Black
hsa-miR-186-5p	TLN1	tarbase	validated	2	2	2.1972245773362196	Black
hsa-miR-187-3p	TLN1	tarbase	validated	2	1	1.3862943611198906	Black
hsa-miR-3184-5p	TLN1	tarbase	validated	2	1	1.3862943611198906	Black
hsa-miR-1225-5p	TLN1	tarbase	validated	2	1	1.3862943611198906	Black
hsa-miR-450a-5p	TLN1	tarbase	validated	2	1	1.3862943611198906	Black
hsa-miR-126-3p	TLN1	tarbase	validated	2	1	1.3862943611198906	Black
hsa-miR-126-5p	TLN1	tarbase	validated	2	1	1.3862943611198906	Black
hsa-miR-4664-3p	TLN1	tarbase	validated	2	1	1.3862943611198906	Black
hsa-miR-512-3p	TLN1	tarbase	validated	2	3	2.772588722239781	Black
hsa-miR-3184-3p	TLN1	tarbase	validated	2	1	1.3862943611198906	Black
hsa-miR-182-3p	TLN1	tarbase	validated	2	1	1.3862943611198906	Black
hsa-miR-197-5p	TLN1	tarbase	validated	2	2	2.1972245773362196	Black
hsa-miR-940	TLN1	tarbase	validated	2	2	2.1972245773362196	Black
hsa-miR-185-5p	TLN1	tarbase	validated	2	1	1.3862943611198906	Black
hsa-miR-363-3p	TLN1	tarbase	validated	2	1	1.3862943611198906	Black
hsa-miR-3177-3p	TLN1	tarbase	validated	2	1	1.3862943611198906	Black
hsa-miR-24-2-5p	TLN1	tarbase	validated	2	1	1.3862943611198906	Black
hsa-miR-486-3p	TLN1	tarbase	validated	2	1	1.3862943611198906	Black
hsa-miR-574-3p	TLN1	tarbase	validated	2	1	1.3862943611198906	Black
hsa-miR-194-5p	TLN1	tarbase	validated	2	1	1.3862943611198906	Black
hsa-miR-214-5p	TLN1	tarbase	validated	2	1	1.3862943611198906	Black
hsa-miR-16-1-3p	TLN1	tarbase	validated	2	1	1.3862943611198906	Black
hsa-miR-624-5p	TLN1	tarbase	validated	2	1	1.3862943611198906	Black
hsa-miR-7851-3p	TLN1	tarbase	validated	2	1	1.3862943611198906	Black
hsa-miR-876-5p	TLN1	tarbase	validated	2	1	1.3862943611198906	Black
hsa-miR-433-3p	TLN1	tarbase	validated	2	1	1.3862943611198906	Black
hsa-miR-4326	TLN1	tarbase	validated	2	1	1.3862943611198906	Black
hsa-miR-454-5p	TLN1	tarbase	validated	2	1	1.3862943611198906	Black
hsa-miR-129-2-3p	TLN1	tarbase	validated	2	1	1.3862943611198906	Black
hsa-miR-522-5p	TLN1	tarbase	validated	2	1	1.3862943611198906	Black
hsa-miR-17-5p	STAT3	tarbase	validated	2	8	4.394449154672439	Black
hsa-miR-106a-5p	STAT3	tarbase	validated	2	8	4.394449154672439	Black
hsa-miR-130b-3p	STAT3	tarbase	validated	2	3	2.772588722239781	Black
hsa-miR-106b-5p	STAT3	tarbase	validated	2	8	4.394449154672439	Black
hsa-miR-302b-3p	STAT3	tarbase	validated	2	2	2.1972245773362196	Black
hsa-miR-20a-5p	STAT3	tarbase	validated	2	7	4.1588830833596715	Black
hsa-miR-148b-3p	STAT3	tarbase	validated	2	1	1.3862943611198906	Black
hsa-miR-20b-5p	STAT3	tarbase	validated	2	8	4.394449154672439	Black
hsa-miR-18a-5p	STAT3	tarbase	validated	2	2	2.1972245773362196	Black
hsa-miR-18b-5p	STAT3	tarbase	validated	2	1	1.3862943611198906	Black
hsa-miR-93-5p	STAT3	tarbase	validated	2	7	4.1588830833596715	Black
hsa-miR-519c-3p	STAT3	tarbase	validated	2	4	3.2188758248682006	Black
hsa-miR-23a-3p	STAT3	tarbase	validated	2	2	2.1972245773362196	Black
hsa-miR-103a-3p	STAT3	tarbase	validated	2	1	1.3862943611198906	Black
hsa-miR-766-5p	STAT3	tarbase	validated	2	1	1.3862943611198906	Black
hsa-miR-107	STAT3	tarbase	validated	2	1	1.3862943611198906	Black
hsa-miR-142-5p	STAT3	tarbase	validated	2	1	1.3862943611198906	Black
hsa-miR-122-5p	STAT3	tarbase	validated	2	1	1.3862943611198906	Black
hsa-miR-378c	STAT3	tarbase	validated	2	1	1.3862943611198906	Black
hsa-miR-182-5p	STAT3	tarbase	validated	2	1	1.3862943611198906	Black
hsa-miR-130a-3p	STAT3	tarbase	validated	2	3	2.772588722239781	Black
hsa-miR-3928-3p	STAT3	tarbase	validated	2	1	1.3862943611198906	Black
hsa-miR-34a-5p	STAT3	tarbase	validated	2	1	1.3862943611198906	Black
hsa-miR-98-5p	STAT3	tarbase	validated	2	3	2.772588722239781	Black
hsa-miR-873-3p	STAT3	tarbase	validated	2	1	1.3862943611198906	Black
hsa-miR-23b-3p	STAT3	tarbase	validated	2	1	1.3862943611198906	Black
hsa-miR-3187-3p	STAT3	tarbase	validated	2	1	1.3862943611198906	Black
hsa-miR-210-3p	STAT3	tarbase	validated	2	1	1.3862943611198906	Black
hsa-miR-196a-5p	STAT3	tarbase	validated	2	3	2.772588722239781	Black
hsa-let-7a-5p	STAT3	tarbase	validated	2	5	3.58351893845611	Black
hsa-let-7b-5p	STAT3	tarbase	validated	2	4	3.2188758248682006	Black
hsa-miR-1273h-5p	STAT3	tarbase	validated	2	1	1.3862943611198906	Black
hsa-let-7c-5p	STAT3	tarbase	validated	2	5	3.58351893845611	Black
hsa-let-7d-5p	STAT3	tarbase	validated	2	3	2.772588722239781	Black
hsa-let-7e-5p	STAT3	tarbase	validated	2	4	3.2188758248682006	Black
hsa-let-7f-5p	STAT3	tarbase	validated	2	2	2.1972245773362196	Black
hsa-let-7g-5p	STAT3	tarbase	validated	2	4	3.2188758248682006	Black
hsa-let-7i-5p	STAT3	tarbase	validated	2	4	3.2188758248682006	Black
hsa-miR-4425	STAT3	tarbase	validated	2	1	1.3862943611198906	Black
hsa-miR-20a-3p	STAT3	tarbase	validated	2	1	1.3862943611198906	Black
hsa-miR-4496	STAT3	tarbase	validated	2	1	1.3862943611198906	Black
hsa-miR-625-5p	STAT3	tarbase	validated	2	2	2.1972245773362196	Black
hsa-miR-26b-5p	STAT3	tarbase	validated	2	1	1.3862943611198906	Black
hsa-miR-769-5p	STAT3	tarbase	validated	2	1	1.3862943611198906	Black
hsa-miR-542-5p	STAT3	tarbase	validated	2	1	1.3862943611198906	Black
hsa-miR-29b-2-5p	STAT3	tarbase	validated	2	2	2.1972245773362196	Black
hsa-miR-320a-3p	STAT3	tarbase	validated	2	3	2.772588722239781	Black
hsa-miR-320b	STAT3	tarbase	validated	2	3	2.772588722239781	Black
hsa-miR-9-3p	STAT3	tarbase	validated	2	1	1.3862943611198906	Black
hsa-miR-22-5p	STAT3	tarbase	validated	2	1	1.3862943611198906	Black
hsa-miR-320c	STAT3	tarbase	validated	2	2	2.1972245773362196	Black
hsa-miR-30c-1-3p	STAT3	tarbase	validated	2	1	1.3862943611198906	Black
hsa-miR-590-3p	STAT3	tarbase	validated	2	3	2.772588722239781	Black
hsa-miR-219a-5p	STAT3	tarbase	validated	2	1	1.3862943611198906	Black
hsa-miR-301a-3p	STAT3	tarbase	validated	2	2	2.1972245773362196	Black
hsa-miR-423-3p	STAT3	tarbase	validated	2	1	1.3862943611198906	Black
hsa-miR-301b-3p	STAT3	tarbase	validated	2	3	2.772588722239781	Black
hsa-miR-15a-5p	STAT3	tarbase	validated	2	1	1.3862943611198906	Black
hsa-miR-15b-5p	STAT3	tarbase	validated	2	1	1.3862943611198906	Black
hsa-miR-195-5p	STAT3	tarbase	validated	2	1	1.3862943611198906	Black
hsa-miR-21-5p	STAT3	tarbase	validated	2	6	3.8918202981106265	Black
hsa-miR-138-5p	STAT3	tarbase	validated	2	1	1.3862943611198906	Black
hsa-miR-146a-5p	STAT3	tarbase	validated	2	1	1.3862943611198906	Black
hsa-miR-146b-5p	STAT3	tarbase	validated	2	1	1.3862943611198906	Black
hsa-miR-376a-5p	STAT3	tarbase	validated	2	2	2.1972245773362196	Black
hsa-miR-93-3p	STAT3	tarbase	validated	2	2	2.1972245773362196	Black
hsa-miR-1283	STAT3	tarbase	validated	2	1	1.3862943611198906	Black
hsa-miR-1285-3p	STAT3	tarbase	validated	2	1	1.3862943611198906	Black
hsa-miR-1301-3p	STAT3	tarbase	validated	2	2	2.1972245773362196	Black
hsa-miR-148a-3p	STAT3	tarbase	validated	2	2	2.1972245773362196	Black
hsa-miR-152-3p	STAT3	tarbase	validated	2	1	1.3862943611198906	Black
hsa-miR-196b-5p	STAT3	tarbase	validated	2	3	2.772588722239781	Black
hsa-miR-203a-3p	STAT3	tarbase	validated	2	1	1.3862943611198906	Black
hsa-miR-2682-5p	STAT3	tarbase	validated	2	1	1.3862943611198906	Black
hsa-miR-26a-5p	STAT3	tarbase	validated	2	1	1.3862943611198906	Black
hsa-miR-29a-3p	STAT3	tarbase	validated	2	2	2.1972245773362196	Black
hsa-miR-29c-3p	STAT3	tarbase	validated	2	2	2.1972245773362196	Black
hsa-miR-31-3p	STAT3	tarbase	validated	2	1	1.3862943611198906	Black
hsa-miR-423-5p	STAT3	tarbase	validated	2	1	1.3862943611198906	Black
hsa-miR-516b-5p	STAT3	tarbase	validated	2	2	2.1972245773362196	Black
hsa-miR-140-5p	STAT3	tarbase	validated	2	1	1.3862943611198906	Black
hsa-miR-199a-5p	STAT3	tarbase	validated	2	1	1.3862943611198906	Black
hsa-miR-331-5p	STAT3	tarbase	validated	2	1	1.3862943611198906	Black
hsa-miR-155-5p	STAT3	tarbase	validated	2	2	2.1972245773362196	Black
hsa-miR-183-3p	STAT3	tarbase	validated	2	1	1.3862943611198906	Black
hsa-miR-19a-5p	STAT3	tarbase	validated	2	1	1.3862943611198906	Black
hsa-miR-590-5p	STAT3	tarbase	validated	2	5	3.58351893845611	Black
hsa-miR-651-5p	STAT3	tarbase	validated	2	1	1.3862943611198906	Black
hsa-miR-21-3p	STAT3	tarbase	validated	2	2	2.1972245773362196	Black
hsa-miR-486-3p	STAT3	tarbase	validated	2	1	1.3862943611198906	Black
hsa-miR-10a-5p	STAT3	tarbase	validated	2	1	1.3862943611198906	Black
hsa-miR-10b-5p	STAT3	tarbase	validated	2	1	1.3862943611198906	Black
hsa-miR-129-2-3p	STAT3	tarbase	validated	2	2	2.1972245773362196	Black
hsa-miR-24-3p	STAT3	tarbase	validated	2	1	1.3862943611198906	Black
hsa-miR-671-5p	STAT3	tarbase	validated	2	2	2.1972245773362196	Black
hsa-miR-19a-3p	STAT3	tarbase	validated	2	1	1.3862943611198906	Black
hsa-miR-19b-3p	STAT3	tarbase	validated	2	2	2.1972245773362196	Black
hsa-let-7f-2-3p	STAT3	tarbase	validated	2	1	1.3862943611198906	Black
hsa-miR-15b-3p	STAT3	tarbase	validated	2	1	1.3862943611198906	Black
hsa-miR-16-5p	STAT3	tarbase	validated	2	1	1.3862943611198906	Black
hsa-miR-181a-5p	STAT3	tarbase	validated	2	3	2.772588722239781	Black
hsa-miR-181b-5p	STAT3	tarbase	validated	2	2	2.1972245773362196	Black
hsa-miR-187-5p	STAT3	tarbase	validated	2	3	2.772588722239781	Black
hsa-miR-2278	STAT3	tarbase	validated	2	1	1.3862943611198906	Black
hsa-miR-377-5p	STAT3	tarbase	validated	2	1	1.3862943611198906	Black
hsa-miR-485-5p	STAT3	tarbase	validated	2	1	1.3862943611198906	Black
hsa-miR-526b-5p	STAT3	tarbase	validated	2	1	1.3862943611198906	Black
hsa-miR-550b-2-5p	STAT3	tarbase	validated	2	1	1.3862943611198906	Black
hsa-miR-338-3p	STAT3	tarbase	validated	2	1	1.3862943611198906	Black
hsa-miR-151a-3p	STAT3	tarbase	validated	2	1	1.3862943611198906	Black
hsa-miR-592	STAT3	tarbase	validated	2	1	1.3862943611198906	Black
hsa-miR-124-3p	STAT3	tarbase	validated	2	4	3.2188758248682006	Black
hsa-miR-139-5p	STAT3	tarbase	validated	2	1	1.3862943611198906	Black
hsa-miR-221-3p	STAT3	tarbase	validated	2	1	1.3862943611198906	Black
hsa-miR-29a-5p	STAT3	tarbase	validated	2	1	1.3862943611198906	Black
hsa-miR-370-5p	STAT3	tarbase	validated	2	1	1.3862943611198906	Black
hsa-miR-380-5p	STAT3	tarbase	validated	2	1	1.3862943611198906	Black
hsa-miR-4474-3p	STAT3	tarbase	validated	2	1	1.3862943611198906	Black
hsa-miR-484	STAT3	tarbase	validated	2	1	1.3862943611198906	Black
hsa-miR-543	STAT3	tarbase	validated	2	1	1.3862943611198906	Black
hsa-miR-544a	STAT3	tarbase	validated	2	2	2.1972245773362196	Black
hsa-miR-584-5p	STAT3	tarbase	validated	2	1	1.3862943611198906	Black
hsa-miR-6741-3p	STAT3	tarbase	validated	2	1	1.3862943611198906	Black
hsa-miR-92b-3p	STAT3	tarbase	validated	2	1	1.3862943611198906	Black
hsa-miR-96-5p	STAT3	tarbase	validated	2	1	1.3862943611198906	Black
hsa-miR-124-5p	STAT3	tarbase	validated	2	2	2.1972245773362196	Black
hsa-miR-1250-5p	STAT3	tarbase	validated	2	1	1.3862943611198906	Black
hsa-miR-139-3p	STAT3	tarbase	validated	2	1	1.3862943611198906	Black
hsa-miR-140-3p	STAT3	tarbase	validated	2	2	2.1972245773362196	Black
hsa-miR-16-1-3p	STAT3	tarbase	validated	2	1	1.3862943611198906	Black
hsa-miR-181b-3p	STAT3	tarbase	validated	2	1	1.3862943611198906	Black
hsa-miR-181d-5p	STAT3	tarbase	validated	2	2	2.1972245773362196	Black
hsa-miR-194-5p	STAT3	tarbase	validated	2	1	1.3862943611198906	Black
hsa-miR-20b-3p	STAT3	tarbase	validated	2	1	1.3862943611198906	Black
hsa-miR-25-3p	STAT3	tarbase	validated	2	1	1.3862943611198906	Black
hsa-miR-3188	STAT3	tarbase	validated	2	1	1.3862943611198906	Black
hsa-miR-337-5p	STAT3	tarbase	validated	2	1	1.3862943611198906	Black
hsa-miR-33b-5p	STAT3	tarbase	validated	2	1	1.3862943611198906	Black
hsa-miR-34b-5p	STAT3	tarbase	validated	2	1	1.3862943611198906	Black
hsa-miR-361-5p	STAT3	tarbase	validated	2	3	2.772588722239781	Black
hsa-miR-4423-5p	STAT3	tarbase	validated	2	1	1.3862943611198906	Black
hsa-miR-4510	STAT3	tarbase	validated	2	1	1.3862943611198906	Black
hsa-miR-4524a-3p	STAT3	tarbase	validated	2	2	2.1972245773362196	Black
hsa-miR-454-3p	STAT3	tarbase	validated	2	2	2.1972245773362196	Black
hsa-miR-491-5p	STAT3	tarbase	validated	2	1	1.3862943611198906	Black
hsa-miR-503-5p	STAT3	tarbase	validated	2	1	1.3862943611198906	Black
hsa-miR-5100	STAT3	tarbase	validated	2	2	2.1972245773362196	Black
hsa-miR-589-5p	STAT3	tarbase	validated	2	1	1.3862943611198906	Black
hsa-miR-6830-3p	STAT3	tarbase	validated	2	1	1.3862943611198906	Black
hsa-miR-708-3p	STAT3	tarbase	validated	2	1	1.3862943611198906	Black
hsa-miR-744-5p	STAT3	tarbase	validated	2	1	1.3862943611198906	Black
hsa-miR-873-5p	STAT3	tarbase	validated	2	1	1.3862943611198906	Black
hsa-miR-92a-3p	STAT3	tarbase	validated	2	2	2.1972245773362196	Black
hsa-miR-1270	STAT3	tarbase	validated	2	1	1.3862943611198906	Black
hsa-miR-30a-5p	STAT3	tarbase	validated	2	1	1.3862943611198906	Black
hsa-miR-432-5p	STAT3	tarbase	validated	2	1	1.3862943611198906	Black
hsa-miR-424-5p	STAT3	tarbase	validated	2	2	2.1972245773362196	Black
hsa-miR-193b-3p	STAT3	tarbase	validated	2	1	1.3862943611198906	Black
hsa-miR-2110	STAT3	tarbase	validated	2	1	1.3862943611198906	Black
hsa-miR-29b-3p	STAT3	tarbase	validated	2	3	2.772588722239781	Black
hsa-miR-4326	STAT3	tarbase	validated	2	1	1.3862943611198906	Black
hsa-miR-489-3p	STAT3	tarbase	validated	2	1	1.3862943611198906	Black
hsa-miR-365a-3p	STAT3	tarbase	validated	2	1	1.3862943611198906	Black
hsa-miR-365b-3p	STAT3	tarbase	validated	2	1	1.3862943611198906	Black
hsa-miR-27a-3p	STAT3	tarbase	validated	2	1	1.3862943611198906	Black
hsa-miR-27b-3p	STAT3	tarbase	validated	2	1	1.3862943611198906	Black
hsa-miR-4521	STAT3	tarbase	validated	2	1	1.3862943611198906	Black
hsa-miR-548k	STAT3	tarbase	validated	2	2	2.1972245773362196	Black
hsa-miR-363-3p	STAT3	tarbase	validated	2	1	1.3862943611198906	Black
hsa-miR-101-3p	STAT3	tarbase	validated	2	1	1.3862943611198906	Black
hsa-miR-191-5p	STAT3	tarbase	validated	2	1	1.3862943611198906	Black
hsa-miR-561-5p	STAT3	tarbase	validated	2	1	1.3862943611198906	Black
hsa-miR-218-5p	STAT3	tarbase	validated	2	1	1.3862943611198906	Black
hsa-miR-22-3p	STAT3	tarbase	validated	2	2	2.1972245773362196	Black
hsa-miR-145-3p	STAT3	tarbase	validated	2	1	1.3862943611198906	Black
hsa-miR-4454	STAT3	tarbase	validated	2	1	1.3862943611198906	Black
hsa-miR-450b-5p	STAT3	tarbase	validated	2	1	1.3862943611198906	Black
hsa-miR-181a-3p	STAT3	tarbase	validated	2	1	1.3862943611198906	Black
hsa-miR-30e-3p	STAT3	tarbase	validated	2	1	1.3862943611198906	Black
hsa-miR-183-5p	STAT3	tarbase	validated	2	1	1.3862943611198906	Black
hsa-miR-1304-3p	STAT3	tarbase	validated	2	1	1.3862943611198906	Black
hsa-miR-17-3p	STAT3	tarbase	validated	2	1	1.3862943611198906	Black
hsa-miR-128-1-5p	STAT3	tarbase	validated	2	1	1.3862943611198906	Black
hsa-miR-7706	STAT3	tarbase	validated	2	1	1.3862943611198906	Black
hsa-miR-30d-3p	STAT3	tarbase	validated	2	1	1.3862943611198906	Black
hsa-miR-455-5p	STAT3	tarbase	validated	2	1	1.3862943611198906	Black
hsa-miR-877-5p	STAT3	tarbase	validated	2	1	1.3862943611198906	Black
hsa-miR-576-5p	STAT3	tarbase	validated	2	1	1.3862943611198906	Black
hsa-miR-30d-5p	STAT3	tarbase	validated	2	1	1.3862943611198906	Black
hsa-miR-31-5p	STAT3	tarbase	validated	2	1	1.3862943611198906	Black
hsa-miR-374a-3p	STAT3	tarbase	validated	2	3	2.772588722239781	Black
hsa-miR-190a-5p	STAT3	tarbase	validated	2	1	1.3862943611198906	Black
hsa-miR-3613-5p	STAT3	tarbase	validated	2	1	1.3862943611198906	Black
hsa-miR-425-5p	STAT3	tarbase	validated	2	1	1.3862943611198906	Black
hsa-miR-30a-3p	STAT3	tarbase	validated	2	1	1.3862943611198906	Black
hsa-miR-147b-3p	STAT3	tarbase	validated	2	1	1.3862943611198906	Black
hsa-miR-486-5p	STAT3	tarbase	validated	2	1	1.3862943611198906	Black
hsa-miR-30e-5p	STAT3	tarbase	validated	2	1	1.3862943611198906	Black
hsa-miR-30b-5p	STAT3	tarbase	validated	2	1	1.3862943611198906	Black
hsa-miR-4664-3p	STAT3	tarbase	validated	2	1	1.3862943611198906	Black
hsa-miR-340-3p	STAT3	tarbase	validated	2	1	1.3862943611198906	Black
hsa-miR-30c-5p	STAT3	tarbase	validated	2	1	1.3862943611198906	Black
hsa-miR-425-3p	STAT3	tarbase	validated	2	1	1.3862943611198906	Black
hsa-miR-3184-5p	STAT3	tarbase	validated	2	1	1.3862943611198906	Black
hsa-miR-143-5p	STAT3	tarbase	validated	2	2	2.1972245773362196	Black
hsa-miR-214-3p	STAT3	tarbase	validated	2	3	2.772588722239781	Black
hsa-miR-5699-3p	STAT3	tarbase	validated	2	1	1.3862943611198906	Black
hsa-miR-1284	STAT3	tarbase	validated	2	1	1.3862943611198906	Black
hsa-miR-450a-5p	STAT3	tarbase	validated	2	1	1.3862943611198906	Black
hsa-miR-874-3p	STAT3	tarbase	validated	2	5	3.58351893845611	Black
hsa-miR-495-3p	STAT3	tarbase	validated	2	2	2.1972245773362196	Black
hsa-miR-1275	CFL1	tarbase	validated	2	1	1.3862943611198906	Black
hsa-miR-1292-5p	CFL1	tarbase	validated	2	1	1.3862943611198906	Black
hsa-miR-191-5p	CFL1	tarbase	validated	2	1	1.3862943611198906	Black
hsa-miR-766-5p	CFL1	tarbase	validated	2	1	1.3862943611198906	Black
hsa-miR-342-5p	CFL1	tarbase	validated	2	1	1.3862943611198906	Black
hsa-miR-423-3p	CFL1	tarbase	validated	2	1	1.3862943611198906	Black
hsa-miR-30b-3p	CFL1	tarbase	validated	2	1	1.3862943611198906	Black
hsa-miR-2110	CFL1	tarbase	validated	2	2	2.1972245773362196	Black
hsa-miR-576-3p	CFL1	tarbase	validated	2	1	1.3862943611198906	Black
hsa-let-7a-5p	CFL1	tarbase	validated	2	1	1.3862943611198906	Black
hsa-miR-196a-5p	CFL1	tarbase	validated	2	1	1.3862943611198906	Black
hsa-miR-15a-3p	CFL1	tarbase	validated	2	1	1.3862943611198906	Black
hsa-miR-224-5p	CFL1	tarbase	validated	2	1	1.3862943611198906	Black
hsa-miR-182-5p	CFL1	tarbase	validated	2	6	3.8918202981106265	Black
hsa-miR-103a-3p	CFL1	tarbase	validated	2	2	2.1972245773362196	Black
hsa-miR-218-5p	CFL1	tarbase	validated	2	1	1.3862943611198906	Black
hsa-miR-107	CFL1	tarbase	validated	2	2	2.1972245773362196	Black
hsa-miR-625-5p	CFL1	tarbase	validated	2	1	1.3862943611198906	Black
hsa-miR-34a-5p	CFL1	tarbase	validated	2	2	2.1972245773362196	Black
hsa-miR-20b-5p	CFL1	tarbase	validated	2	1	1.3862943611198906	Black
hsa-miR-146b-5p	CFL1	tarbase	validated	2	1	1.3862943611198906	Black
hsa-miR-671-5p	CFL1	tarbase	validated	2	1	1.3862943611198906	Black
[truncated: 8,990 more rows]
