# Supplementary material for: Peripheral Transcriptomic Signatures Reveal Convergent Neuroinflammatory, Metabolic, and miRNA Dysregulation in Major Psychiatric Disorders
Source: Biology (Basel). 2026 Apr 24;15(9):673. doi: 10.3390/biology15090673 (PMC13162896; doi:10.3390/biology15090673)
Supplement: Supplementary file 1 [file biology-15-00673-s001.zip › Supplementary Files/Dataset S2. miRNA-Hub genes interaction/hub_gene_miRNA_interactions_Cyan.csv]

miRNA	gene	database	type	validation_score	database_count	enrichment_score	module
hsa-miR-124-3p	GBP1	mirtarbase	validated	2	2	2.1972245773362196	Cyan
hsa-miR-375	IFIT1	mirtarbase	validated	2	1	1.3862943611198906	Cyan
hsa-miR-146a-5p	IFIT1	mirtarbase	validated	2	2	2.1972245773362196	Cyan
hsa-miR-1-3p	IFIT1	mirtarbase	validated	2	3	2.772588722239781	Cyan
hsa-miR-203a-3p	IFIT1	mirtarbase	validated	2	4	3.2188758248682006	Cyan
hsa-miR-335-3p	IFIT1	mirtarbase	validated	2	1	1.3862943611198906	Cyan
hsa-miR-578	IFIT1	mirtarbase	validated	2	1	1.3862943611198906	Cyan
hsa-miR-2054	IFIT1	mirtarbase	validated	2	1	1.3862943611198906	Cyan
hsa-miR-526b-5p	IFIT1	mirtarbase	validated	2	1	1.3862943611198906	Cyan
hsa-miR-6516-3p	IFIT1	mirtarbase	validated	2	1	1.3862943611198906	Cyan
hsa-miR-1250-3p	IFIT1	mirtarbase	validated	2	1	1.3862943611198906	Cyan
hsa-miR-380-3p	IFIT1	mirtarbase	validated	2	1	1.3862943611198906	Cyan
hsa-miR-4795-3p	IFIT1	mirtarbase	validated	2	1	1.3862943611198906	Cyan
hsa-miR-6868-3p	IFIT1	mirtarbase	validated	2	1	1.3862943611198906	Cyan
hsa-miR-1248	IFIT1	mirtarbase	validated	2	1	1.3862943611198906	Cyan
hsa-miR-1237-3p	IFIT1	mirtarbase	validated	2	1	1.3862943611198906	Cyan
hsa-miR-126-5p	IFIT1	mirtarbase	validated	2	1	1.3862943611198906	Cyan
hsa-miR-4756-5p	IFIT1	mirtarbase	validated	2	1	1.3862943611198906	Cyan
hsa-miR-146a-5p	IFIT3	mirtarbase	validated	2	3	2.772588722239781	Cyan
hsa-miR-124-3p	IFIT3	mirtarbase	validated	2	2	2.1972245773362196	Cyan
hsa-miR-1-3p	IFIT3	mirtarbase	validated	2	2	2.1972245773362196	Cyan
hsa-miR-92b-3p	IFIT3	mirtarbase	validated	2	2	2.1972245773362196	Cyan
hsa-miR-570-3p	IFIT3	mirtarbase	validated	2	1	1.3862943611198906	Cyan
hsa-miR-5089-5p	IFIT3	mirtarbase	validated	2	1	1.3862943611198906	Cyan
hsa-miR-6807-5p	IFIT3	mirtarbase	validated	2	1	1.3862943611198906	Cyan
hsa-miR-7151-3p	IFIT3	mirtarbase	validated	2	1	1.3862943611198906	Cyan
hsa-miR-5095	IFIT3	mirtarbase	validated	2	1	1.3862943611198906	Cyan
hsa-miR-3926	IFIT3	mirtarbase	validated	2	1	1.3862943611198906	Cyan
hsa-miR-5589-5p	IFIT3	mirtarbase	validated	2	1	1.3862943611198906	Cyan
hsa-miR-4731-5p	IFIT3	mirtarbase	validated	2	1	1.3862943611198906	Cyan
hsa-miR-4252	IFIT3	mirtarbase	validated	2	1	1.3862943611198906	Cyan
hsa-miR-6506-5p	IFIT3	mirtarbase	validated	2	1	1.3862943611198906	Cyan
hsa-miR-619-5p	IFIT3	mirtarbase	validated	2	1	1.3862943611198906	Cyan
hsa-miR-1273g-3p	IFIT3	mirtarbase	validated	2	1	1.3862943611198906	Cyan
hsa-miR-3613-3p	IFIT3	mirtarbase	validated	2	1	1.3862943611198906	Cyan
hsa-miR-6504-3p	IFIT3	mirtarbase	validated	2	1	1.3862943611198906	Cyan
hsa-miR-512-3p	IFIT3	mirtarbase	validated	2	1	1.3862943611198906	Cyan
hsa-miR-4438	IFIT3	mirtarbase	validated	2	1	1.3862943611198906	Cyan
hsa-miR-100-5p	IFIT3	mirtarbase	validated	2	1	1.3862943611198906	Cyan
hsa-miR-202-5p	IFIT3	mirtarbase	validated	2	1	1.3862943611198906	Cyan
hsa-miR-337-3p	IFIT3	mirtarbase	validated	2	1	1.3862943611198906	Cyan
hsa-miR-3927-5p	IFIT3	mirtarbase	validated	2	1	1.3862943611198906	Cyan
hsa-miR-5003-5p	IFIT3	mirtarbase	validated	2	1	1.3862943611198906	Cyan
hsa-miR-99a-5p	IFIT3	mirtarbase	validated	2	1	1.3862943611198906	Cyan
hsa-miR-99b-5p	IFIT3	mirtarbase	validated	2	1	1.3862943611198906	Cyan
hsa-miR-143-3p	IFIT3	mirtarbase	validated	2	3	2.772588722239781	Cyan
hsa-miR-335-5p	OAS1	mirtarbase	validated	2	2	2.1972245773362196	Cyan
hsa-miR-335-5p	OAS2	mirtarbase	validated	2	2	2.1972245773362196	Cyan
hsa-miR-132-3p	OAS2	mirtarbase	validated	2	2	2.1972245773362196	Cyan
hsa-miR-7-5p	OAS2	mirtarbase	validated	2	2	2.1972245773362196	Cyan
hsa-miR-620	OAS2	mirtarbase	validated	2	1	1.3862943611198906	Cyan
hsa-miR-4531	OAS2	mirtarbase	validated	2	1	1.3862943611198906	Cyan
hsa-miR-1270	OAS2	mirtarbase	validated	2	2	2.1972245773362196	Cyan
hsa-miR-573	OAS2	mirtarbase	validated	2	1	1.3862943611198906	Cyan
hsa-miR-3616-5p	OAS2	mirtarbase	validated	2	1	1.3862943611198906	Cyan
hsa-miR-5192	OAS2	mirtarbase	validated	2	1	1.3862943611198906	Cyan
hsa-miR-4644	OAS2	mirtarbase	validated	2	2	2.1972245773362196	Cyan
hsa-miR-4306	OAS2	mirtarbase	validated	2	2	2.1972245773362196	Cyan
hsa-miR-185-5p	OAS2	mirtarbase	validated	2	3	2.772588722239781	Cyan
hsa-miR-6823-3p	OAS2	mirtarbase	validated	2	1	1.3862943611198906	Cyan
hsa-miR-2114-3p	OAS2	mirtarbase	validated	2	1	1.3862943611198906	Cyan
hsa-miR-4635	OAS2	mirtarbase	validated	2	2	2.1972245773362196	Cyan
hsa-miR-4670-3p	OAS2	mirtarbase	validated	2	1	1.3862943611198906	Cyan
hsa-miR-6751-3p	OAS2	mirtarbase	validated	2	1	1.3862943611198906	Cyan
hsa-miR-1199-5p	OAS2	mirtarbase	validated	2	1	1.3862943611198906	Cyan
hsa-miR-148a-5p	OAS2	mirtarbase	validated	2	3	2.772588722239781	Cyan
hsa-miR-146a-5p	ISG15	mirtarbase	validated	2	2	2.1972245773362196	Cyan
hsa-miR-1-3p	ISG15	mirtarbase	validated	2	2	2.1972245773362196	Cyan
hsa-miR-146a-5p	IFI44	mirtarbase	validated	2	2	2.1972245773362196	Cyan
hsa-miR-1-3p	IFI44	mirtarbase	validated	2	2	2.1972245773362196	Cyan
hsa-miR-26b-5p	IFI44	mirtarbase	validated	2	2	2.1972245773362196	Cyan
hsa-miR-26b-5p	IFIH1	mirtarbase	validated	2	2	2.1972245773362196	Cyan
hsa-miR-424-5p	IFIH1	mirtarbase	validated	2	2	2.1972245773362196	Cyan
hsa-miR-15b-5p	IFIH1	mirtarbase	validated	2	2	2.1972245773362196	Cyan
hsa-miR-29b-3p	IFIH1	mirtarbase	validated	2	2	2.1972245773362196	Cyan
hsa-miR-124-3p	PARP9	mirtarbase	validated	2	5	3.58351893845611	Cyan
hsa-miR-21-5p	PARP9	mirtarbase	validated	2	2	2.1972245773362196	Cyan
hsa-miR-146a-5p	RSAD2	mirtarbase	validated	2	2	2.1972245773362196	Cyan
hsa-miR-26b-5p	RSAD2	mirtarbase	validated	2	2	2.1972245773362196	Cyan
hsa-miR-502-5p	OAS3	mirtarbase	validated	2	1	1.3862943611198906	Cyan
hsa-miR-1273f	OAS3	mirtarbase	validated	2	1	1.3862943611198906	Cyan
hsa-miR-4708-5p	OAS3	mirtarbase	validated	2	1	1.3862943611198906	Cyan
hsa-miR-6088	OAS3	mirtarbase	validated	2	1	1.3862943611198906	Cyan
hsa-miR-4770	OAS3	mirtarbase	validated	2	1	1.3862943611198906	Cyan
hsa-miR-143-3p	OAS3	mirtarbase	validated	2	1	1.3862943611198906	Cyan
hsa-miR-26a-5p	GBP1	tarbase	validated	2	2	2.1972245773362196	Cyan
hsa-miR-26b-5p	GBP1	tarbase	validated	2	2	2.1972245773362196	Cyan
hsa-miR-183-5p	GBP1	tarbase	validated	2	1	1.3862943611198906	Cyan
hsa-miR-766-5p	GBP1	tarbase	validated	2	1	1.3862943611198906	Cyan
hsa-miR-302c-3p	GBP1	tarbase	validated	2	1	1.3862943611198906	Cyan
hsa-miR-92b-3p	GBP1	tarbase	validated	2	1	1.3862943611198906	Cyan
hsa-miR-142-3p	GBP1	tarbase	validated	2	1	1.3862943611198906	Cyan
hsa-miR-32-5p	GBP1	tarbase	validated	2	1	1.3862943611198906	Cyan
hsa-miR-671-5p	GBP1	tarbase	validated	2	1	1.3862943611198906	Cyan
hsa-miR-30c-1-3p	GBP1	tarbase	validated	2	1	1.3862943611198906	Cyan
hsa-miR-18a-5p	GBP1	tarbase	validated	2	1	1.3862943611198906	Cyan
hsa-miR-30e-3p	GBP1	tarbase	validated	2	3	2.772588722239781	Cyan
hsa-miR-31-5p	GBP1	tarbase	validated	2	1	1.3862943611198906	Cyan
hsa-miR-3662	GBP1	tarbase	validated	2	1	1.3862943611198906	Cyan
hsa-miR-10b-5p	GBP1	tarbase	validated	2	1	1.3862943611198906	Cyan
hsa-miR-27a-5p	GBP1	tarbase	validated	2	1	1.3862943611198906	Cyan
hsa-miR-21-3p	GBP1	tarbase	validated	2	1	1.3862943611198906	Cyan
hsa-miR-7-5p	GBP1	tarbase	validated	2	1	1.3862943611198906	Cyan
hsa-miR-194-5p	GBP1	tarbase	validated	2	1	1.3862943611198906	Cyan
hsa-miR-27a-3p	GBP1	tarbase	validated	2	1	1.3862943611198906	Cyan
hsa-miR-124-3p	GBP1	tarbase	validated	2	2	2.1972245773362196	Cyan
hsa-miR-372-3p	GBP1	tarbase	validated	2	1	1.3862943611198906	Cyan
hsa-miR-186-5p	IFIT1	tarbase	validated	2	1	1.3862943611198906	Cyan
hsa-miR-18b-5p	IFIT1	tarbase	validated	2	1	1.3862943611198906	Cyan
hsa-miR-155-3p	IFIT1	tarbase	validated	2	3	2.772588722239781	Cyan
hsa-miR-106b-5p	IFIT1	tarbase	validated	2	1	1.3862943611198906	Cyan
hsa-miR-92a-1-5p	IFIT1	tarbase	validated	2	1	1.3862943611198906	Cyan
hsa-miR-106a-5p	IFIT1	tarbase	validated	2	1	1.3862943611198906	Cyan
hsa-miR-17-5p	IFIT1	tarbase	validated	2	1	1.3862943611198906	Cyan
hsa-miR-1290	IFIT1	tarbase	validated	2	1	1.3862943611198906	Cyan
hsa-miR-93-5p	IFIT1	tarbase	validated	2	1	1.3862943611198906	Cyan
hsa-miR-135b-5p	IFIT1	tarbase	validated	2	1	1.3862943611198906	Cyan
hsa-miR-20a-5p	IFIT1	tarbase	validated	2	1	1.3862943611198906	Cyan
hsa-miR-142-5p	IFIT1	tarbase	validated	2	1	1.3862943611198906	Cyan
hsa-miR-20b-5p	IFIT1	tarbase	validated	2	1	1.3862943611198906	Cyan
hsa-miR-33a-3p	IFIT1	tarbase	validated	2	2	2.1972245773362196	Cyan
hsa-miR-26a-5p	IFIT1	tarbase	validated	2	1	1.3862943611198906	Cyan
hsa-miR-26b-5p	IFIT1	tarbase	validated	2	1	1.3862943611198906	Cyan
hsa-miR-23a-3p	IFIT1	tarbase	validated	2	1	1.3862943611198906	Cyan
hsa-miR-33a-5p	IFIT1	tarbase	validated	2	1	1.3862943611198906	Cyan
hsa-miR-127-5p	IFIT1	tarbase	validated	2	1	1.3862943611198906	Cyan
hsa-miR-139-5p	IFIT1	tarbase	validated	2	1	1.3862943611198906	Cyan
hsa-miR-181b-5p	IFIT1	tarbase	validated	2	1	1.3862943611198906	Cyan
hsa-miR-188-5p	IFIT1	tarbase	validated	2	1	1.3862943611198906	Cyan
hsa-miR-19b-3p	IFIT1	tarbase	validated	2	1	1.3862943611198906	Cyan
hsa-miR-21-5p	IFIT1	tarbase	validated	2	1	1.3862943611198906	Cyan
hsa-miR-29b-3p	IFIT1	tarbase	validated	2	1	1.3862943611198906	Cyan
hsa-miR-34a-5p	IFIT1	tarbase	validated	2	1	1.3862943611198906	Cyan
hsa-miR-365a-3p	IFIT1	tarbase	validated	2	1	1.3862943611198906	Cyan
hsa-miR-365b-3p	IFIT1	tarbase	validated	2	1	1.3862943611198906	Cyan
hsa-miR-374a-5p	IFIT1	tarbase	validated	2	1	1.3862943611198906	Cyan
hsa-miR-589-5p	IFIT1	tarbase	validated	2	1	1.3862943611198906	Cyan
hsa-miR-7-5p	IFIT1	tarbase	validated	2	1	1.3862943611198906	Cyan
hsa-miR-92b-3p	IFIT1	tarbase	validated	2	1	1.3862943611198906	Cyan
hsa-miR-143-5p	IFIT1	tarbase	validated	2	1	1.3862943611198906	Cyan
hsa-miR-15a-5p	IFIT1	tarbase	validated	2	1	1.3862943611198906	Cyan
hsa-miR-15b-5p	IFIT1	tarbase	validated	2	1	1.3862943611198906	Cyan
hsa-miR-181a-5p	IFIT1	tarbase	validated	2	1	1.3862943611198906	Cyan
hsa-miR-181d-5p	IFIT1	tarbase	validated	2	1	1.3862943611198906	Cyan
hsa-miR-29a-3p	IFIT1	tarbase	validated	2	1	1.3862943611198906	Cyan
hsa-miR-29c-3p	IFIT1	tarbase	validated	2	1	1.3862943611198906	Cyan
hsa-miR-25-3p	IFIT1	tarbase	validated	2	1	1.3862943611198906	Cyan
hsa-miR-27a-3p	IFIT1	tarbase	validated	2	1	1.3862943611198906	Cyan
hsa-miR-27b-3p	IFIT1	tarbase	validated	2	1	1.3862943611198906	Cyan
hsa-miR-18a-5p	IFIT1	tarbase	validated	2	1	1.3862943611198906	Cyan
hsa-miR-203a-3p	IFIT1	tarbase	validated	2	4	3.2188758248682006	Cyan
hsa-miR-671-5p	IFIT1	tarbase	validated	2	1	1.3862943611198906	Cyan
hsa-miR-561-5p	IFIT1	tarbase	validated	2	1	1.3862943611198906	Cyan
hsa-miR-330-3p	IFIT1	tarbase	validated	2	1	1.3862943611198906	Cyan
hsa-miR-101-3p	IFIT1	tarbase	validated	2	1	1.3862943611198906	Cyan
hsa-miR-194-5p	IFIT1	tarbase	validated	2	1	1.3862943611198906	Cyan
hsa-miR-28-3p	IFIT1	tarbase	validated	2	1	1.3862943611198906	Cyan
hsa-miR-30a-5p	IFIT1	tarbase	validated	2	1	1.3862943611198906	Cyan
hsa-miR-30d-5p	IFIT1	tarbase	validated	2	1	1.3862943611198906	Cyan
hsa-miR-30e-5p	IFIT1	tarbase	validated	2	1	1.3862943611198906	Cyan
hsa-miR-155-5p	IFIT1	tarbase	validated	2	1	1.3862943611198906	Cyan
hsa-miR-193b-3p	IFIT1	tarbase	validated	2	1	1.3862943611198906	Cyan
hsa-miR-206	IFIT1	tarbase	validated	2	2	2.1972245773362196	Cyan
hsa-miR-450a-5p	IFIT1	tarbase	validated	2	1	1.3862943611198906	Cyan
hsa-miR-340-5p	IFIT1	tarbase	validated	2	1	1.3862943611198906	Cyan
hsa-miR-210-3p	IFIT1	tarbase	validated	2	1	1.3862943611198906	Cyan
hsa-miR-27a-5p	IFIT1	tarbase	validated	2	1	1.3862943611198906	Cyan
hsa-miR-21-3p	IFIT1	tarbase	validated	2	1	1.3862943611198906	Cyan
hsa-miR-1-3p	IFIT1	tarbase	validated	2	3	2.772588722239781	Cyan
hsa-miR-16-5p	IFIT1	tarbase	validated	2	1	1.3862943611198906	Cyan
hsa-miR-124-3p	IFIT1	tarbase	validated	2	1	1.3862943611198906	Cyan
hsa-miR-146a-5p	IFIT1	tarbase	validated	2	2	2.1972245773362196	Cyan
hsa-miR-372-3p	IFIT1	tarbase	validated	2	1	1.3862943611198906	Cyan
hsa-miR-373-3p	IFIT1	tarbase	validated	2	1	1.3862943611198906	Cyan
hsa-let-7a-5p	IFIT3	tarbase	validated	2	1	1.3862943611198906	Cyan
hsa-let-7b-5p	IFIT3	tarbase	validated	2	1	1.3862943611198906	Cyan
hsa-let-7i-5p	IFIT3	tarbase	validated	2	1	1.3862943611198906	Cyan
hsa-let-7c-5p	IFIT3	tarbase	validated	2	1	1.3862943611198906	Cyan
hsa-let-7d-5p	IFIT3	tarbase	validated	2	1	1.3862943611198906	Cyan
hsa-let-7e-5p	IFIT3	tarbase	validated	2	1	1.3862943611198906	Cyan
hsa-let-7f-5p	IFIT3	tarbase	validated	2	1	1.3862943611198906	Cyan
hsa-let-7g-5p	IFIT3	tarbase	validated	2	1	1.3862943611198906	Cyan
hsa-miR-196a-5p	IFIT3	tarbase	validated	2	1	1.3862943611198906	Cyan
hsa-miR-98-5p	IFIT3	tarbase	validated	2	1	1.3862943611198906	Cyan
hsa-miR-140-5p	IFIT3	tarbase	validated	2	1	1.3862943611198906	Cyan
hsa-miR-92a-3p	IFIT3	tarbase	validated	2	1	1.3862943611198906	Cyan
hsa-miR-4425	IFIT3	tarbase	validated	2	1	1.3862943611198906	Cyan
hsa-miR-92b-3p	IFIT3	tarbase	validated	2	2	2.1972245773362196	Cyan
hsa-miR-769-5p	IFIT3	tarbase	validated	2	1	1.3862943611198906	Cyan
hsa-miR-551b-3p	IFIT3	tarbase	validated	2	1	1.3862943611198906	Cyan
hsa-miR-33b-5p	IFIT3	tarbase	validated	2	1	1.3862943611198906	Cyan
hsa-miR-27b-3p	IFIT3	tarbase	validated	2	1	1.3862943611198906	Cyan
hsa-miR-182-3p	IFIT3	tarbase	validated	2	1	1.3862943611198906	Cyan
hsa-miR-27a-3p	IFIT3	tarbase	validated	2	1	1.3862943611198906	Cyan
hsa-miR-143-3p	IFIT3	tarbase	validated	2	3	2.772588722239781	Cyan
hsa-miR-196b-5p	IFIT3	tarbase	validated	2	1	1.3862943611198906	Cyan
hsa-miR-3074-5p	IFIT3	tarbase	validated	2	1	1.3862943611198906	Cyan
hsa-miR-193b-3p	IFIT3	tarbase	validated	2	1	1.3862943611198906	Cyan
hsa-miR-206	IFIT3	tarbase	validated	2	1	1.3862943611198906	Cyan
hsa-miR-34a-5p	IFIT3	tarbase	validated	2	1	1.3862943611198906	Cyan
hsa-miR-450a-5p	IFIT3	tarbase	validated	2	1	1.3862943611198906	Cyan
hsa-miR-210-3p	IFIT3	tarbase	validated	2	1	1.3862943611198906	Cyan
hsa-miR-23b-3p	IFIT3	tarbase	validated	2	1	1.3862943611198906	Cyan
hsa-miR-10b-5p	IFIT3	tarbase	validated	2	1	1.3862943611198906	Cyan
hsa-miR-27a-5p	IFIT3	tarbase	validated	2	1	1.3862943611198906	Cyan
hsa-miR-21-3p	IFIT3	tarbase	validated	2	1	1.3862943611198906	Cyan
hsa-miR-16-5p	IFIT3	tarbase	validated	2	1	1.3862943611198906	Cyan
hsa-miR-1-3p	IFIT3	tarbase	validated	2	2	2.1972245773362196	Cyan
hsa-miR-155-5p	IFIT3	tarbase	validated	2	1	1.3862943611198906	Cyan
hsa-miR-124-3p	IFIT3	tarbase	validated	2	2	2.1972245773362196	Cyan
hsa-miR-146a-5p	IFIT3	tarbase	validated	2	3	2.772588722239781	Cyan
hsa-miR-182-5p	OAS1	tarbase	validated	2	1	1.3862943611198906	Cyan
hsa-miR-9-5p	OAS1	tarbase	validated	2	3	2.772588722239781	Cyan
hsa-miR-96-5p	OAS1	tarbase	validated	2	1	1.3862943611198906	Cyan
hsa-miR-196a-5p	OAS1	tarbase	validated	2	1	1.3862943611198906	Cyan
hsa-let-7a-5p	OAS1	tarbase	validated	2	1	1.3862943611198906	Cyan
hsa-let-7b-5p	OAS1	tarbase	validated	2	1	1.3862943611198906	Cyan
hsa-let-7c-5p	OAS1	tarbase	validated	2	1	1.3862943611198906	Cyan
hsa-let-7e-5p	OAS1	tarbase	validated	2	1	1.3862943611198906	Cyan
hsa-let-7f-5p	OAS1	tarbase	validated	2	1	1.3862943611198906	Cyan
hsa-let-7g-5p	OAS1	tarbase	validated	2	1	1.3862943611198906	Cyan
hsa-let-7i-5p	OAS1	tarbase	validated	2	1	1.3862943611198906	Cyan
hsa-miR-625-3p	OAS1	tarbase	validated	2	1	1.3862943611198906	Cyan
hsa-miR-15b-5p	OAS1	tarbase	validated	2	1	1.3862943611198906	Cyan
hsa-miR-16-5p	OAS1	tarbase	validated	2	1	1.3862943611198906	Cyan
hsa-miR-15a-5p	OAS1	tarbase	validated	2	1	1.3862943611198906	Cyan
hsa-miR-424-5p	OAS1	tarbase	validated	2	1	1.3862943611198906	Cyan
hsa-miR-222-3p	OAS1	tarbase	validated	2	1	1.3862943611198906	Cyan
hsa-miR-629-5p	OAS1	tarbase	validated	2	1	1.3862943611198906	Cyan
hsa-miR-296-3p	OAS1	tarbase	validated	2	1	1.3862943611198906	Cyan
hsa-miR-191-5p	OAS1	tarbase	validated	2	1	1.3862943611198906	Cyan
hsa-miR-330-5p	OAS1	tarbase	validated	2	1	1.3862943611198906	Cyan
hsa-miR-362-5p	OAS1	tarbase	validated	2	1	1.3862943611198906	Cyan
hsa-let-7d-5p	OAS1	tarbase	validated	2	1	1.3862943611198906	Cyan
hsa-miR-98-5p	OAS1	tarbase	validated	2	1	1.3862943611198906	Cyan
hsa-miR-183-5p	OAS1	tarbase	validated	2	1	1.3862943611198906	Cyan
hsa-miR-34a-5p	OAS1	tarbase	validated	2	1	1.3862943611198906	Cyan
hsa-miR-195-5p	OAS1	tarbase	validated	2	1	1.3862943611198906	Cyan
hsa-miR-107	OAS1	tarbase	validated	2	1	1.3862943611198906	Cyan
hsa-miR-335-3p	OAS1	tarbase	validated	2	1	1.3862943611198906	Cyan
hsa-miR-31-5p	OAS1	tarbase	validated	2	2	2.1972245773362196	Cyan
hsa-miR-375-3p	OAS1	tarbase	validated	2	1	1.3862943611198906	Cyan
hsa-miR-210-3p	OAS1	tarbase	validated	2	1	1.3862943611198906	Cyan
hsa-miR-27a-5p	OAS1	tarbase	validated	2	1	1.3862943611198906	Cyan
hsa-miR-21-3p	OAS1	tarbase	validated	2	1	1.3862943611198906	Cyan
hsa-miR-155-5p	OAS1	tarbase	validated	2	1	1.3862943611198906	Cyan
hsa-miR-374a-5p	OAS1	tarbase	validated	2	1	1.3862943611198906	Cyan
hsa-miR-29c-3p	OAS1	tarbase	validated	2	1	1.3862943611198906	Cyan
hsa-miR-335-5p	OAS1	tarbase	validated	2	2	2.1972245773362196	Cyan
hsa-miR-372-3p	OAS1	tarbase	validated	2	1	1.3862943611198906	Cyan
hsa-miR-373-3p	OAS1	tarbase	validated	2	1	1.3862943611198906	Cyan
hsa-let-7a-5p	OAS2	tarbase	validated	2	1	1.3862943611198906	Cyan
hsa-miR-196b-5p	OAS2	tarbase	validated	2	1	1.3862943611198906	Cyan
hsa-miR-19a-3p	OAS2	tarbase	validated	2	1	1.3862943611198906	Cyan
hsa-miR-142-5p	OAS2	tarbase	validated	2	2	2.1972245773362196	Cyan
hsa-let-7c-5p	OAS2	tarbase	validated	2	1	1.3862943611198906	Cyan
hsa-miR-146a-5p	OAS2	tarbase	validated	2	2	2.1972245773362196	Cyan
hsa-let-7d-5p	OAS2	tarbase	validated	2	1	1.3862943611198906	Cyan
hsa-miR-491-5p	OAS2	tarbase	validated	2	1	1.3862943611198906	Cyan
hsa-miR-155-5p	OAS2	tarbase	validated	2	1	1.3862943611198906	Cyan
hsa-miR-3934-5p	OAS2	tarbase	validated	2	1	1.3862943611198906	Cyan
hsa-miR-3940-5p	OAS2	tarbase	validated	2	1	1.3862943611198906	Cyan
hsa-let-7g-5p	OAS2	tarbase	validated	2	1	1.3862943611198906	Cyan
hsa-let-7i-5p	OAS2	tarbase	validated	2	1	1.3862943611198906	Cyan
hsa-miR-4521	OAS2	tarbase	validated	2	1	1.3862943611198906	Cyan
hsa-miR-7850-5p	OAS2	tarbase	validated	2	1	1.3862943611198906	Cyan
hsa-miR-106a-5p	OAS2	tarbase	validated	2	1	1.3862943611198906	Cyan
hsa-miR-106b-5p	OAS2	tarbase	validated	2	1	1.3862943611198906	Cyan
hsa-miR-561-5p	OAS2	tarbase	validated	2	1	1.3862943611198906	Cyan
hsa-miR-185-5p	OAS2	tarbase	validated	2	3	2.772588722239781	Cyan
hsa-miR-1268b	OAS2	tarbase	validated	2	1	1.3862943611198906	Cyan
hsa-miR-1270	OAS2	tarbase	validated	2	2	2.1972245773362196	Cyan
hsa-miR-194-5p	OAS2	tarbase	validated	2	1	1.3862943611198906	Cyan
hsa-miR-196a-5p	OAS2	tarbase	validated	2	1	1.3862943611198906	Cyan
hsa-miR-30c-1-3p	OAS2	tarbase	validated	2	1	1.3862943611198906	Cyan
hsa-miR-4446-3p	OAS2	tarbase	validated	2	1	1.3862943611198906	Cyan
hsa-miR-17-5p	OAS2	tarbase	validated	2	1	1.3862943611198906	Cyan
hsa-miR-19b-3p	OAS2	tarbase	validated	2	1	1.3862943611198906	Cyan
hsa-miR-374b-5p	OAS2	tarbase	validated	2	1	1.3862943611198906	Cyan
hsa-miR-505-5p	OAS2	tarbase	validated	2	1	1.3862943611198906	Cyan
hsa-miR-18a-5p	OAS2	tarbase	validated	2	1	1.3862943611198906	Cyan
hsa-miR-93-5p	OAS2	tarbase	validated	2	1	1.3862943611198906	Cyan
hsa-miR-191-5p	OAS2	tarbase	validated	2	1	1.3862943611198906	Cyan
hsa-miR-887-3p	OAS2	tarbase	validated	2	1	1.3862943611198906	Cyan
hsa-miR-7-1-3p	OAS2	tarbase	validated	2	1	1.3862943611198906	Cyan
hsa-miR-3689a-3p	OAS2	tarbase	validated	2	1	1.3862943611198906	Cyan
hsa-miR-193b-5p	OAS2	tarbase	validated	2	2	2.1972245773362196	Cyan
hsa-miR-423-5p	OAS2	tarbase	validated	2	1	1.3862943611198906	Cyan
hsa-miR-30b-3p	OAS2	tarbase	validated	2	1	1.3862943611198906	Cyan
hsa-miR-374a-5p	OAS2	tarbase	validated	2	2	2.1972245773362196	Cyan
hsa-miR-671-5p	OAS2	tarbase	validated	2	1	1.3862943611198906	Cyan
hsa-miR-15a-5p	OAS2	tarbase	validated	2	1	1.3862943611198906	Cyan
hsa-miR-15b-5p	OAS2	tarbase	validated	2	1	1.3862943611198906	Cyan
hsa-miR-122-5p	OAS2	tarbase	validated	2	1	1.3862943611198906	Cyan
hsa-miR-5001-5p	OAS2	tarbase	validated	2	1	1.3862943611198906	Cyan
hsa-miR-182-5p	OAS2	tarbase	validated	2	3	2.772588722239781	Cyan
hsa-miR-34a-5p	OAS2	tarbase	validated	2	1	1.3862943611198906	Cyan
hsa-miR-16-5p	OAS2	tarbase	validated	2	1	1.3862943611198906	Cyan
hsa-miR-424-5p	OAS2	tarbase	validated	2	1	1.3862943611198906	Cyan
hsa-miR-576-3p	OAS2	tarbase	validated	2	1	1.3862943611198906	Cyan
hsa-miR-939-5p	OAS2	tarbase	validated	2	1	1.3862943611198906	Cyan
hsa-miR-421	OAS2	tarbase	validated	2	1	1.3862943611198906	Cyan
hsa-miR-4425	OAS2	tarbase	validated	2	1	1.3862943611198906	Cyan
hsa-miR-1273h-5p	OAS2	tarbase	validated	2	1	1.3862943611198906	Cyan
hsa-miR-1290	OAS2	tarbase	validated	2	1	1.3862943611198906	Cyan
hsa-let-7e-5p	OAS2	tarbase	validated	2	1	1.3862943611198906	Cyan
hsa-miR-183-5p	OAS2	tarbase	validated	2	1	1.3862943611198906	Cyan
hsa-miR-27b-5p	OAS2	tarbase	validated	2	1	1.3862943611198906	Cyan
hsa-miR-30d-5p	OAS2	tarbase	validated	2	1	1.3862943611198906	Cyan
hsa-miR-30c-5p	OAS2	tarbase	validated	2	1	1.3862943611198906	Cyan
hsa-miR-107	OAS2	tarbase	validated	2	2	2.1972245773362196	Cyan
hsa-miR-766-5p	OAS2	tarbase	validated	2	1	1.3862943611198906	Cyan
hsa-miR-1287-5p	OAS2	tarbase	validated	2	1	1.3862943611198906	Cyan
hsa-miR-29a-3p	OAS2	tarbase	validated	2	1	1.3862943611198906	Cyan
hsa-miR-361-5p	OAS2	tarbase	validated	2	1	1.3862943611198906	Cyan
hsa-miR-30b-5p	OAS2	tarbase	validated	2	1	1.3862943611198906	Cyan
hsa-miR-769-5p	OAS2	tarbase	validated	2	1	1.3862943611198906	Cyan
hsa-miR-548k	OAS2	tarbase	validated	2	1	1.3862943611198906	Cyan
hsa-miR-625-5p	OAS2	tarbase	validated	2	1	1.3862943611198906	Cyan
hsa-miR-296-3p	OAS2	tarbase	validated	2	1	1.3862943611198906	Cyan
hsa-miR-590-3p	OAS2	tarbase	validated	2	1	1.3862943611198906	Cyan
hsa-miR-548j-5p	OAS2	tarbase	validated	2	1	1.3862943611198906	Cyan
hsa-miR-29c-3p	OAS2	tarbase	validated	2	1	1.3862943611198906	Cyan
hsa-miR-151a-3p	OAS2	tarbase	validated	2	1	1.3862943611198906	Cyan
hsa-miR-1260a	OAS2	tarbase	validated	2	1	1.3862943611198906	Cyan
hsa-miR-26b-5p	OAS2	tarbase	validated	2	3	2.772588722239781	Cyan
hsa-miR-101-3p	OAS2	tarbase	validated	2	1	1.3862943611198906	Cyan
hsa-miR-362-5p	OAS2	tarbase	validated	2	2	2.1972245773362196	Cyan
hsa-miR-500b-5p	OAS2	tarbase	validated	2	2	2.1972245773362196	Cyan
hsa-miR-340-5p	OAS2	tarbase	validated	2	4	3.2188758248682006	Cyan
hsa-miR-500a-5p	OAS2	tarbase	validated	2	2	2.1972245773362196	Cyan
hsa-miR-876-5p	OAS2	tarbase	validated	2	1	1.3862943611198906	Cyan
hsa-miR-10a-5p	OAS2	tarbase	validated	2	1	1.3862943611198906	Cyan
hsa-miR-1-3p	OAS2	tarbase	validated	2	2	2.1972245773362196	Cyan
hsa-miR-103a-3p	OAS2	tarbase	validated	2	2	2.1972245773362196	Cyan
hsa-miR-30a-5p	OAS2	tarbase	validated	2	1	1.3862943611198906	Cyan
hsa-miR-320a-3p	OAS2	tarbase	validated	2	2	2.1972245773362196	Cyan
hsa-miR-320b	OAS2	tarbase	validated	2	2	2.1972245773362196	Cyan
hsa-miR-4423-5p	OAS2	tarbase	validated	2	1	1.3862943611198906	Cyan
hsa-miR-33b-5p	OAS2	tarbase	validated	2	2	2.1972245773362196	Cyan
hsa-miR-18b-5p	OAS2	tarbase	validated	2	1	1.3862943611198906	Cyan
hsa-miR-193b-3p	OAS2	tarbase	validated	2	2	2.1972245773362196	Cyan
hsa-miR-10b-5p	OAS2	tarbase	validated	2	1	1.3862943611198906	Cyan
hsa-miR-28-5p	OAS2	tarbase	validated	2	1	1.3862943611198906	Cyan
hsa-miR-3065-3p	OAS2	tarbase	validated	2	1	1.3862943611198906	Cyan
hsa-miR-181b-5p	OAS2	tarbase	validated	2	1	1.3862943611198906	Cyan
hsa-miR-124-3p	OAS2	tarbase	validated	2	1	1.3862943611198906	Cyan
hsa-miR-193a-3p	OAS2	tarbase	validated	2	2	2.1972245773362196	Cyan
hsa-miR-23a-3p	OAS2	tarbase	validated	2	1	1.3862943611198906	Cyan
hsa-miR-23b-3p	OAS2	tarbase	validated	2	1	1.3862943611198906	Cyan
hsa-miR-32-5p	OAS2	tarbase	validated	2	1	1.3862943611198906	Cyan
hsa-miR-20a-5p	OAS2	tarbase	validated	2	1	1.3862943611198906	Cyan
hsa-let-7b-5p	OAS2	tarbase	validated	2	1	1.3862943611198906	Cyan
hsa-miR-940	OAS2	tarbase	validated	2	2	2.1972245773362196	Cyan
hsa-miR-26a-5p	OAS2	tarbase	validated	2	3	2.772588722239781	Cyan
hsa-miR-1225-5p	OAS2	tarbase	validated	2	1	1.3862943611198906	Cyan
hsa-miR-31-5p	OAS2	tarbase	validated	2	2	2.1972245773362196	Cyan
hsa-miR-151a-5p	OAS2	tarbase	validated	2	1	1.3862943611198906	Cyan
hsa-miR-320d	OAS2	tarbase	validated	2	2	2.1972245773362196	Cyan
hsa-miR-183-3p	OAS2	tarbase	validated	2	1	1.3862943611198906	Cyan
hsa-miR-486-3p	OAS2	tarbase	validated	2	1	1.3862943611198906	Cyan
hsa-miR-484	OAS2	tarbase	validated	2	1	1.3862943611198906	Cyan
hsa-miR-27a-5p	OAS2	tarbase	validated	2	2	2.1972245773362196	Cyan
hsa-miR-21-3p	OAS2	tarbase	validated	2	1	1.3862943611198906	Cyan
hsa-miR-7-5p	OAS2	tarbase	validated	2	2	2.1972245773362196	Cyan
hsa-miR-335-5p	OAS2	tarbase	validated	2	2	2.1972245773362196	Cyan
hsa-miR-132-3p	OAS2	tarbase	validated	2	2	2.1972245773362196	Cyan
hsa-miR-372-3p	OAS2	tarbase	validated	2	1	1.3862943611198906	Cyan
hsa-miR-373-3p	OAS2	tarbase	validated	2	1	1.3862943611198906	Cyan
hsa-let-7g-5p	ISG15	tarbase	validated	2	1	1.3862943611198906	Cyan
hsa-let-7a-5p	ISG15	tarbase	validated	2	1	1.3862943611198906	Cyan
hsa-let-7b-5p	ISG15	tarbase	validated	2	1	1.3862943611198906	Cyan
hsa-let-7d-5p	ISG15	tarbase	validated	2	1	1.3862943611198906	Cyan
hsa-let-7i-5p	ISG15	tarbase	validated	2	1	1.3862943611198906	Cyan
hsa-miR-98-5p	ISG15	tarbase	validated	2	1	1.3862943611198906	Cyan
hsa-miR-10a-5p	ISG15	tarbase	validated	2	1	1.3862943611198906	Cyan
hsa-miR-182-5p	ISG15	tarbase	validated	2	1	1.3862943611198906	Cyan
hsa-miR-339-5p	ISG15	tarbase	validated	2	1	1.3862943611198906	Cyan
hsa-miR-221-5p	ISG15	tarbase	validated	2	1	1.3862943611198906	Cyan
hsa-miR-486-3p	ISG15	tarbase	validated	2	1	1.3862943611198906	Cyan
hsa-miR-423-3p	ISG15	tarbase	validated	2	1	1.3862943611198906	Cyan
hsa-miR-3074-5p	ISG15	tarbase	validated	2	1	1.3862943611198906	Cyan
hsa-let-7e-5p	ISG15	tarbase	validated	2	1	1.3862943611198906	Cyan
hsa-miR-155-5p	ISG15	tarbase	validated	2	1	1.3862943611198906	Cyan
hsa-miR-450a-5p	ISG15	tarbase	validated	2	1	1.3862943611198906	Cyan
hsa-miR-21-3p	ISG15	tarbase	validated	2	1	1.3862943611198906	Cyan
hsa-miR-27a-5p	ISG15	tarbase	validated	2	1	1.3862943611198906	Cyan
hsa-miR-1-3p	ISG15	tarbase	validated	2	2	2.1972245773362196	Cyan
hsa-miR-124-3p	ISG15	tarbase	validated	2	1	1.3862943611198906	Cyan
hsa-miR-146a-5p	ISG15	tarbase	validated	2	2	2.1972245773362196	Cyan
hsa-miR-23b-3p	ISG15	tarbase	validated	2	1	1.3862943611198906	Cyan
hsa-miR-19a-3p	IFI44	tarbase	validated	2	1	1.3862943611198906	Cyan
hsa-miR-19b-3p	IFI44	tarbase	validated	2	1	1.3862943611198906	Cyan
hsa-miR-106b-5p	IFI44	tarbase	validated	2	1	1.3862943611198906	Cyan
hsa-miR-16-5p	IFI44	tarbase	validated	2	1	1.3862943611198906	Cyan
hsa-miR-130a-3p	IFI44	tarbase	validated	2	1	1.3862943611198906	Cyan
hsa-miR-130b-3p	IFI44	tarbase	validated	2	1	1.3862943611198906	Cyan
hsa-miR-148b-3p	IFI44	tarbase	validated	2	1	1.3862943611198906	Cyan
hsa-miR-302c-3p	IFI44	tarbase	validated	2	2	2.1972245773362196	Cyan
hsa-miR-148a-3p	IFI44	tarbase	validated	2	1	1.3862943611198906	Cyan
hsa-miR-301b-3p	IFI44	tarbase	validated	2	1	1.3862943611198906	Cyan
hsa-let-7a-5p	IFI44	tarbase	validated	2	1	1.3862943611198906	Cyan
hsa-let-7d-5p	IFI44	tarbase	validated	2	1	1.3862943611198906	Cyan
hsa-miR-103a-3p	IFI44	tarbase	validated	2	1	1.3862943611198906	Cyan
hsa-miR-3074-5p	IFI44	tarbase	validated	2	1	1.3862943611198906	Cyan
hsa-miR-196a-5p	IFI44	tarbase	validated	2	1	1.3862943611198906	Cyan
hsa-miR-195-5p	IFI44	tarbase	validated	2	1	1.3862943611198906	Cyan
hsa-miR-1271-5p	IFI44	tarbase	validated	2	1	1.3862943611198906	Cyan
hsa-miR-210-3p	IFI44	tarbase	validated	2	1	1.3862943611198906	Cyan
hsa-miR-126-3p	IFI44	tarbase	validated	2	1	1.3862943611198906	Cyan
hsa-miR-27a-5p	IFI44	tarbase	validated	2	1	1.3862943611198906	Cyan
hsa-miR-21-3p	IFI44	tarbase	validated	2	1	1.3862943611198906	Cyan
hsa-miR-1-3p	IFI44	tarbase	validated	2	2	2.1972245773362196	Cyan
hsa-let-7b-5p	IFI44	tarbase	validated	2	1	1.3862943611198906	Cyan
hsa-miR-155-5p	IFI44	tarbase	validated	2	1	1.3862943611198906	Cyan
hsa-miR-7-5p	IFI44	tarbase	validated	2	1	1.3862943611198906	Cyan
hsa-miR-20a-5p	IFI44	tarbase	validated	2	1	1.3862943611198906	Cyan
hsa-miR-374a-5p	IFI44	tarbase	validated	2	1	1.3862943611198906	Cyan
hsa-miR-26b-5p	IFI44	tarbase	validated	2	2	2.1972245773362196	Cyan
hsa-miR-146a-5p	IFI44	tarbase	validated	2	2	2.1972245773362196	Cyan
hsa-miR-373-3p	IFI44	tarbase	validated	2	2	2.1972245773362196	Cyan
hsa-miR-302a-3p	IFI44	tarbase	validated	2	2	2.1972245773362196	Cyan
hsa-miR-372-3p	IFI44	tarbase	validated	2	2	2.1972245773362196	Cyan
hsa-miR-191-5p	IFIH1	tarbase	validated	2	1	1.3862943611198906	Cyan
hsa-let-7a-5p	IFIH1	tarbase	validated	2	1	1.3862943611198906	Cyan
hsa-miR-196a-5p	IFIH1	tarbase	validated	2	2	2.1972245773362196	Cyan
hsa-let-7b-5p	IFIH1	tarbase	validated	2	1	1.3862943611198906	Cyan
hsa-miR-92b-3p	IFIH1	tarbase	validated	2	1	1.3862943611198906	Cyan
hsa-miR-142-5p	IFIH1	tarbase	validated	2	1	1.3862943611198906	Cyan
hsa-let-7c-5p	IFIH1	tarbase	validated	2	1	1.3862943611198906	Cyan
hsa-let-7e-5p	IFIH1	tarbase	validated	2	1	1.3862943611198906	Cyan
hsa-let-7f-5p	IFIH1	tarbase	validated	2	1	1.3862943611198906	Cyan
hsa-let-7g-5p	IFIH1	tarbase	validated	2	1	1.3862943611198906	Cyan
hsa-let-7i-5p	IFIH1	tarbase	validated	2	1	1.3862943611198906	Cyan
hsa-miR-103a-3p	IFIH1	tarbase	validated	2	1	1.3862943611198906	Cyan
hsa-miR-182-5p	IFIH1	tarbase	validated	2	1	1.3862943611198906	Cyan
hsa-miR-107	IFIH1	tarbase	validated	2	1	1.3862943611198906	Cyan
hsa-miR-98-5p	IFIH1	tarbase	validated	2	1	1.3862943611198906	Cyan
hsa-miR-331-5p	IFIH1	tarbase	validated	2	1	1.3862943611198906	Cyan
hsa-miR-34a-5p	IFIH1	tarbase	validated	2	1	1.3862943611198906	Cyan
hsa-miR-424-5p	IFIH1	tarbase	validated	2	2	2.1972245773362196	Cyan
hsa-miR-18a-5p	IFIH1	tarbase	validated	2	2	2.1972245773362196	Cyan
hsa-miR-296-3p	IFIH1	tarbase	validated	2	1	1.3862943611198906	Cyan
hsa-miR-92a-3p	IFIH1	tarbase	validated	2	1	1.3862943611198906	Cyan
hsa-miR-2110	IFIH1	tarbase	validated	2	1	1.3862943611198906	Cyan
hsa-miR-26b-5p	IFIH1	tarbase	validated	2	2	2.1972245773362196	Cyan
hsa-miR-26a-5p	IFIH1	tarbase	validated	2	1	1.3862943611198906	Cyan
hsa-miR-155-5p	IFIH1	tarbase	validated	2	1	1.3862943611198906	Cyan
hsa-miR-550a-3-5p	IFIH1	tarbase	validated	2	1	1.3862943611198906	Cyan
hsa-miR-186-5p	IFIH1	tarbase	validated	2	4	3.2188758248682006	Cyan
hsa-miR-532-5p	IFIH1	tarbase	validated	2	1	1.3862943611198906	Cyan
hsa-miR-33b-3p	IFIH1	tarbase	validated	2	1	1.3862943611198906	Cyan
hsa-miR-365b-3p	IFIH1	tarbase	validated	2	1	1.3862943611198906	Cyan
hsa-miR-3928-3p	IFIH1	tarbase	validated	2	1	1.3862943611198906	Cyan
hsa-miR-421	IFIH1	tarbase	validated	2	1	1.3862943611198906	Cyan
hsa-miR-501-3p	IFIH1	tarbase	validated	2	1	1.3862943611198906	Cyan
hsa-miR-21-3p	IFIH1	tarbase	validated	2	1	1.3862943611198906	Cyan
hsa-miR-30a-5p	IFIH1	tarbase	validated	2	1	1.3862943611198906	Cyan
hsa-miR-4496	IFIH1	tarbase	validated	2	1	1.3862943611198906	Cyan
hsa-miR-365a-3p	IFIH1	tarbase	validated	2	1	1.3862943611198906	Cyan
hsa-miR-877-5p	IFIH1	tarbase	validated	2	1	1.3862943611198906	Cyan
hsa-miR-15a-5p	IFIH1	tarbase	validated	2	1	1.3862943611198906	Cyan
hsa-miR-15b-5p	IFIH1	tarbase	validated	2	2	2.1972245773362196	Cyan
hsa-miR-16-5p	IFIH1	tarbase	validated	2	1	1.3862943611198906	Cyan
hsa-miR-195-5p	IFIH1	tarbase	validated	2	1	1.3862943611198906	Cyan
hsa-miR-27b-3p	IFIH1	tarbase	validated	2	1	1.3862943611198906	Cyan
hsa-miR-423-5p	IFIH1	tarbase	validated	2	1	1.3862943611198906	Cyan
hsa-miR-15b-3p	IFIH1	tarbase	validated	2	1	1.3862943611198906	Cyan
hsa-miR-17-5p	IFIH1	tarbase	validated	2	1	1.3862943611198906	Cyan
hsa-miR-30d-5p	IFIH1	tarbase	validated	2	1	1.3862943611198906	Cyan
hsa-miR-21-5p	IFIH1	tarbase	validated	2	1	1.3862943611198906	Cyan
hsa-miR-29b-3p	IFIH1	tarbase	validated	2	2	2.1972245773362196	Cyan
hsa-miR-33a-5p	IFIH1	tarbase	validated	2	1	1.3862943611198906	Cyan
hsa-miR-17-3p	IFIH1	tarbase	validated	2	1	1.3862943611198906	Cyan
hsa-miR-194-5p	IFIH1	tarbase	validated	2	1	1.3862943611198906	Cyan
hsa-miR-20b-3p	IFIH1	tarbase	validated	2	1	1.3862943611198906	Cyan
hsa-miR-30b-5p	IFIH1	tarbase	validated	2	1	1.3862943611198906	Cyan
hsa-miR-30c-5p	IFIH1	tarbase	validated	2	1	1.3862943611198906	Cyan
hsa-miR-30e-5p	IFIH1	tarbase	validated	2	1	1.3862943611198906	Cyan
hsa-miR-337-5p	IFIH1	tarbase	validated	2	1	1.3862943611198906	Cyan
hsa-miR-382-5p	IFIH1	tarbase	validated	2	1	1.3862943611198906	Cyan
hsa-miR-4326	IFIH1	tarbase	validated	2	1	1.3862943611198906	Cyan
hsa-miR-450b-5p	IFIH1	tarbase	validated	2	1	1.3862943611198906	Cyan
hsa-miR-28-5p	IFIH1	tarbase	validated	2	1	1.3862943611198906	Cyan
hsa-let-7d-5p	IFIH1	tarbase	validated	2	1	1.3862943611198906	Cyan
hsa-miR-106a-5p	IFIH1	tarbase	validated	2	1	1.3862943611198906	Cyan
hsa-miR-106b-5p	IFIH1	tarbase	validated	2	1	1.3862943611198906	Cyan
hsa-miR-181a-5p	IFIH1	tarbase	validated	2	1	1.3862943611198906	Cyan
hsa-miR-181b-5p	IFIH1	tarbase	validated	2	1	1.3862943611198906	Cyan
hsa-miR-181d-5p	IFIH1	tarbase	validated	2	1	1.3862943611198906	Cyan
hsa-miR-19a-3p	IFIH1	tarbase	validated	2	1	1.3862943611198906	Cyan
hsa-miR-19b-3p	IFIH1	tarbase	validated	2	1	1.3862943611198906	Cyan
hsa-miR-135b-5p	IFIH1	tarbase	validated	2	1	1.3862943611198906	Cyan
hsa-miR-141-5p	IFIH1	tarbase	validated	2	1	1.3862943611198906	Cyan
hsa-miR-4677-3p	IFIH1	tarbase	validated	2	1	1.3862943611198906	Cyan
hsa-miR-449c-5p	IFIH1	tarbase	validated	2	1	1.3862943611198906	Cyan
hsa-miR-561-5p	IFIH1	tarbase	validated	2	1	1.3862943611198906	Cyan
hsa-miR-31-5p	IFIH1	tarbase	validated	2	1	1.3862943611198906	Cyan
hsa-miR-193b-5p	IFIH1	tarbase	validated	2	1	1.3862943611198906	Cyan
hsa-let-7i-3p	IFIH1	tarbase	validated	2	1	1.3862943611198906	Cyan
hsa-miR-497-5p	IFIH1	tarbase	validated	2	1	1.3862943611198906	Cyan
hsa-miR-1271-5p	IFIH1	tarbase	validated	2	1	1.3862943611198906	Cyan
hsa-miR-449a	IFIH1	tarbase	validated	2	1	1.3862943611198906	Cyan
hsa-miR-3117-3p	IFIH1	tarbase	validated	2	1	1.3862943611198906	Cyan
hsa-miR-3158-3p	IFIH1	tarbase	validated	2	1	1.3862943611198906	Cyan
hsa-miR-597-5p	IFIH1	tarbase	validated	2	1	1.3862943611198906	Cyan
hsa-miR-23a-3p	IFIH1	tarbase	validated	2	1	1.3862943611198906	Cyan
hsa-miR-3662	IFIH1	tarbase	validated	2	1	1.3862943611198906	Cyan
hsa-miR-210-3p	IFIH1	tarbase	validated	2	1	1.3862943611198906	Cyan
hsa-miR-27a-5p	IFIH1	tarbase	validated	2	1	1.3862943611198906	Cyan
hsa-miR-7-5p	IFIH1	tarbase	validated	2	1	1.3862943611198906	Cyan
hsa-miR-372-3p	IFIH1	tarbase	validated	2	1	1.3862943611198906	Cyan
hsa-miR-302a-3p	IFIH1	tarbase	validated	2	1	1.3862943611198906	Cyan
hsa-miR-373-3p	IFIH1	tarbase	validated	2	1	1.3862943611198906	Cyan
hsa-let-7a-5p	PARP9	tarbase	validated	2	1	1.3862943611198906	Cyan
hsa-let-7f-5p	PARP9	tarbase	validated	2	1	1.3862943611198906	Cyan
hsa-miR-142-3p	PARP9	tarbase	validated	2	1	1.3862943611198906	Cyan
hsa-miR-191-3p	PARP9	tarbase	validated	2	1	1.3862943611198906	Cyan
hsa-let-7b-5p	PARP9	tarbase	validated	2	1	1.3862943611198906	Cyan
hsa-let-7c-5p	PARP9	tarbase	validated	2	1	1.3862943611198906	Cyan
hsa-let-7d-5p	PARP9	tarbase	validated	2	1	1.3862943611198906	Cyan
hsa-let-7e-5p	PARP9	tarbase	validated	2	1	1.3862943611198906	Cyan
hsa-miR-26b-5p	PARP9	tarbase	validated	2	1	1.3862943611198906	Cyan
hsa-miR-142-5p	PARP9	tarbase	validated	2	2	2.1972245773362196	Cyan
hsa-let-7g-5p	PARP9	tarbase	validated	2	1	1.3862943611198906	Cyan
hsa-let-7i-5p	PARP9	tarbase	validated	2	1	1.3862943611198906	Cyan
hsa-miR-19b-1-5p	PARP9	tarbase	validated	2	1	1.3862943611198906	Cyan
hsa-miR-106a-5p	PARP9	tarbase	validated	2	1	1.3862943611198906	Cyan
hsa-miR-15a-5p	PARP9	tarbase	validated	2	1	1.3862943611198906	Cyan
hsa-miR-15b-5p	PARP9	tarbase	validated	2	1	1.3862943611198906	Cyan
hsa-miR-16-5p	PARP9	tarbase	validated	2	1	1.3862943611198906	Cyan
hsa-miR-664b-5p	PARP9	tarbase	validated	2	1	1.3862943611198906	Cyan
hsa-miR-424-5p	PARP9	tarbase	validated	2	1	1.3862943611198906	Cyan
hsa-miR-196a-5p	PARP9	tarbase	validated	2	1	1.3862943611198906	Cyan
hsa-miR-942-5p	PARP9	tarbase	validated	2	1	1.3862943611198906	Cyan
hsa-miR-30c-1-3p	PARP9	tarbase	validated	2	1	1.3862943611198906	Cyan
hsa-miR-576-3p	PARP9	tarbase	validated	2	2	2.1972245773362196	Cyan
hsa-miR-195-5p	PARP9	tarbase	validated	2	1	1.3862943611198906	Cyan
hsa-miR-26a-5p	PARP9	tarbase	validated	2	1	1.3862943611198906	Cyan
hsa-miR-98-5p	PARP9	tarbase	validated	2	1	1.3862943611198906	Cyan
hsa-miR-19a-3p	PARP9	tarbase	validated	2	2	2.1972245773362196	Cyan
hsa-miR-19b-3p	PARP9	tarbase	validated	2	2	2.1972245773362196	Cyan
hsa-miR-21-5p	PARP9	tarbase	validated	2	2	2.1972245773362196	Cyan
hsa-miR-7-5p	PARP9	tarbase	validated	2	1	1.3862943611198906	Cyan
hsa-miR-744-3p	PARP9	tarbase	validated	2	1	1.3862943611198906	Cyan
hsa-miR-103a-3p	PARP9	tarbase	validated	2	1	1.3862943611198906	Cyan
hsa-miR-107	PARP9	tarbase	validated	2	1	1.3862943611198906	Cyan
hsa-miR-124-3p	PARP9	tarbase	validated	2	5	3.58351893845611	Cyan
hsa-miR-18a-5p	PARP9	tarbase	validated	2	2	2.1972245773362196	Cyan
hsa-miR-18b-5p	PARP9	tarbase	validated	2	2	2.1972245773362196	Cyan
hsa-miR-20b-5p	PARP9	tarbase	validated	2	1	1.3862943611198906	Cyan
hsa-miR-139-3p	PARP9	tarbase	validated	2	1	1.3862943611198906	Cyan
hsa-miR-148b-5p	PARP9	tarbase	validated	2	3	2.772588722239781	Cyan
hsa-miR-9-5p	PARP9	tarbase	validated	2	1	1.3862943611198906	Cyan
hsa-miR-196b-5p	PARP9	tarbase	validated	2	1	1.3862943611198906	Cyan
hsa-miR-671-5p	PARP9	tarbase	validated	2	1	1.3862943611198906	Cyan
hsa-miR-99b-3p	PARP9	tarbase	validated	2	1	1.3862943611198906	Cyan
hsa-miR-101-3p	PARP9	tarbase	validated	2	1	1.3862943611198906	Cyan
hsa-miR-139-5p	PARP9	tarbase	validated	2	1	1.3862943611198906	Cyan
hsa-miR-374a-5p	PARP9	tarbase	validated	2	3	2.772588722239781	Cyan
hsa-miR-374b-5p	PARP9	tarbase	validated	2	2	2.1972245773362196	Cyan
hsa-miR-194-5p	PARP9	tarbase	validated	2	1	1.3862943611198906	Cyan
hsa-miR-10a-5p	PARP9	tarbase	validated	2	1	1.3862943611198906	Cyan
hsa-miR-32-5p	PARP9	tarbase	validated	2	1	1.3862943611198906	Cyan
hsa-miR-29b-3p	PARP9	tarbase	validated	2	1	1.3862943611198906	Cyan
hsa-miR-29c-3p	PARP9	tarbase	validated	2	1	1.3862943611198906	Cyan
hsa-miR-3184-5p	PARP9	tarbase	validated	2	1	1.3862943611198906	Cyan
hsa-miR-210-3p	PARP9	tarbase	validated	2	1	1.3862943611198906	Cyan
hsa-miR-92a-3p	PARP9	tarbase	validated	2	1	1.3862943611198906	Cyan
hsa-miR-93-3p	PARP9	tarbase	validated	2	1	1.3862943611198906	Cyan
hsa-miR-25-3p	PARP9	tarbase	validated	2	1	1.3862943611198906	Cyan
hsa-miR-33a-5p	PARP9	tarbase	validated	2	1	1.3862943611198906	Cyan
hsa-miR-512-3p	PARP9	tarbase	validated	2	2	2.1972245773362196	Cyan
hsa-miR-92b-3p	PARP9	tarbase	validated	2	1	1.3862943611198906	Cyan
hsa-miR-1271-5p	PARP9	tarbase	validated	2	1	1.3862943611198906	Cyan
hsa-miR-3662	PARP9	tarbase	validated	2	3	2.772588722239781	Cyan
hsa-miR-21-3p	PARP9	tarbase	validated	2	1	1.3862943611198906	Cyan
hsa-miR-27a-5p	PARP9	tarbase	validated	2	1	1.3862943611198906	Cyan
hsa-miR-372-3p	PARP9	tarbase	validated	2	1	1.3862943611198906	Cyan
hsa-miR-106b-5p	RSAD2	tarbase	validated	2	1	1.3862943611198906	Cyan
hsa-let-7b-5p	RSAD2	tarbase	validated	2	1	1.3862943611198906	Cyan
hsa-miR-20a-5p	RSAD2	tarbase	validated	2	1	1.3862943611198906	Cyan
hsa-miR-15a-5p	RSAD2	tarbase	validated	2	1	1.3862943611198906	Cyan
hsa-miR-320a-3p	RSAD2	tarbase	validated	2	1	1.3862943611198906	Cyan
hsa-miR-320b	RSAD2	tarbase	validated	2	1	1.3862943611198906	Cyan
hsa-let-7a-5p	RSAD2	tarbase	validated	2	1	1.3862943611198906	Cyan
hsa-let-7c-5p	RSAD2	tarbase	validated	2	1	1.3862943611198906	Cyan
hsa-let-7e-5p	RSAD2	tarbase	validated	2	1	1.3862943611198906	Cyan
hsa-let-7f-5p	RSAD2	tarbase	validated	2	1	1.3862943611198906	Cyan
hsa-let-7g-5p	RSAD2	tarbase	validated	2	1	1.3862943611198906	Cyan
hsa-let-7i-5p	RSAD2	tarbase	validated	2	1	1.3862943611198906	Cyan
hsa-miR-26a-5p	RSAD2	tarbase	validated	2	1	1.3862943611198906	Cyan
hsa-miR-26b-5p	RSAD2	tarbase	validated	2	2	2.1972245773362196	Cyan
hsa-let-7a-3p	RSAD2	tarbase	validated	2	1	1.3862943611198906	Cyan
hsa-let-7b-3p	RSAD2	tarbase	validated	2	1	1.3862943611198906	Cyan
hsa-miR-185-5p	RSAD2	tarbase	validated	2	1	1.3862943611198906	Cyan
hsa-miR-197-5p	RSAD2	tarbase	validated	2	1	1.3862943611198906	Cyan
hsa-miR-877-5p	RSAD2	tarbase	validated	2	1	1.3862943611198906	Cyan
hsa-miR-34a-5p	RSAD2	tarbase	validated	2	1	1.3862943611198906	Cyan
hsa-miR-320c	RSAD2	tarbase	validated	2	1	1.3862943611198906	Cyan
hsa-miR-210-3p	RSAD2	tarbase	validated	2	1	1.3862943611198906	Cyan
hsa-miR-27a-5p	RSAD2	tarbase	validated	2	1	1.3862943611198906	Cyan
hsa-miR-21-3p	RSAD2	tarbase	validated	2	1	1.3862943611198906	Cyan
hsa-miR-146a-5p	RSAD2	tarbase	validated	2	2	2.1972245773362196	Cyan
hsa-miR-17-5p	RSAD2	tarbase	validated	2	1	1.3862943611198906	Cyan
hsa-miR-372-3p	RSAD2	tarbase	validated	2	2	2.1972245773362196	Cyan
hsa-miR-373-3p	RSAD2	tarbase	validated	2	2	2.1972245773362196	Cyan
hsa-miR-302a-3p	RSAD2	tarbase	validated	2	2	2.1972245773362196	Cyan
hsa-miR-1285-3p	IFI35	tarbase	validated	2	2	2.1972245773362196	Cyan
hsa-miR-182-5p	IFI35	tarbase	validated	2	1	1.3862943611198906	Cyan
hsa-miR-142-3p	IFI35	tarbase	validated	2	2	2.1972245773362196	Cyan
hsa-miR-19b-1-5p	IFI35	tarbase	validated	2	3	2.772588722239781	Cyan
hsa-miR-19a-5p	IFI35	tarbase	validated	2	3	2.772588722239781	Cyan
hsa-miR-199a-5p	IFI35	tarbase	validated	2	1	1.3862943611198906	Cyan
hsa-miR-450b-5p	IFI35	tarbase	validated	2	2	2.1972245773362196	Cyan
hsa-miR-3605-3p	IFI35	tarbase	validated	2	1	1.3862943611198906	Cyan
hsa-miR-221-5p	IFI35	tarbase	validated	2	1	1.3862943611198906	Cyan
hsa-miR-34a-5p	IFI35	tarbase	validated	2	3	2.772588722239781	Cyan
hsa-let-7d-5p	IFI35	tarbase	validated	2	1	1.3862943611198906	Cyan
hsa-miR-203a-3p	IFI35	tarbase	validated	2	1	1.3862943611198906	Cyan
hsa-miR-15a-5p	IFI35	tarbase	validated	2	1	1.3862943611198906	Cyan
hsa-miR-21-5p	IFI35	tarbase	validated	2	1	1.3862943611198906	Cyan
hsa-miR-340-5p	IFI35	tarbase	validated	2	1	1.3862943611198906	Cyan
hsa-miR-3662	IFI35	tarbase	validated	2	1	1.3862943611198906	Cyan
hsa-miR-375-3p	IFI35	tarbase	validated	2	1	1.3862943611198906	Cyan
hsa-miR-214-3p	IFI35	tarbase	validated	2	1	1.3862943611198906	Cyan
hsa-miR-27a-5p	IFI35	tarbase	validated	2	1	1.3862943611198906	Cyan
hsa-miR-21-3p	IFI35	tarbase	validated	2	1	1.3862943611198906	Cyan
hsa-let-7b-5p	IFI35	tarbase	validated	2	1	1.3862943611198906	Cyan
hsa-miR-1-3p	IFI35	tarbase	validated	2	1	1.3862943611198906	Cyan
hsa-miR-146a-5p	IFI35	tarbase	validated	2	1	1.3862943611198906	Cyan
hsa-miR-205-5p	IFI35	tarbase	validated	2	1	1.3862943611198906	Cyan
hsa-miR-372-3p	IFI35	tarbase	validated	2	1	1.3862943611198906	Cyan
hsa-miR-4454	GBP5	tarbase	validated	2	1	1.3862943611198906	Cyan
hsa-miR-378c	GBP5	tarbase	validated	2	1	1.3862943611198906	Cyan
hsa-miR-182-5p	GBP5	tarbase	validated	2	3	2.772588722239781	Cyan
hsa-miR-505-5p	GBP5	tarbase	validated	2	1	1.3862943611198906	Cyan
hsa-miR-98-5p	GBP5	tarbase	validated	2	1	1.3862943611198906	Cyan
hsa-miR-21-3p	GBP5	tarbase	validated	2	1	1.3862943611198906	Cyan
hsa-miR-27a-5p	GBP5	tarbase	validated	2	1	1.3862943611198906	Cyan
hsa-miR-373-3p	GBP5	tarbase	validated	2	1	1.3862943611198906	Cyan
hsa-miR-372-3p	GBP5	tarbase	validated	2	1	1.3862943611198906	Cyan
hsa-miR-302a-3p	GBP5	tarbase	validated	2	1	1.3862943611198906	Cyan
hsa-miR-342-5p	UBE2L6	tarbase	validated	2	1	1.3862943611198906	Cyan
hsa-miR-1246	UBE2L6	tarbase	validated	2	1	1.3862943611198906	Cyan
hsa-miR-423-5p	UBE2L6	tarbase	validated	2	1	1.3862943611198906	Cyan
hsa-miR-374b-5p	UBE2L6	tarbase	validated	2	1	1.3862943611198906	Cyan
hsa-miR-877-5p	UBE2L6	tarbase	validated	2	1	1.3862943611198906	Cyan
hsa-miR-1270	UBE2L6	tarbase	validated	2	1	1.3862943611198906	Cyan
hsa-miR-93-3p	UBE2L6	tarbase	validated	2	1	1.3862943611198906	Cyan
hsa-miR-27b-3p	UBE2L6	tarbase	validated	2	1	1.3862943611198906	Cyan
hsa-miR-18a-5p	UBE2L6	tarbase	validated	2	1	1.3862943611198906	Cyan
hsa-miR-18b-5p	UBE2L6	tarbase	validated	2	1	1.3862943611198906	Cyan
hsa-miR-500a-3p	UBE2L6	tarbase	validated	2	1	1.3862943611198906	Cyan
hsa-miR-376a-5p	UBE2L6	tarbase	validated	2	1	1.3862943611198906	Cyan
hsa-miR-24-3p	UBE2L6	tarbase	validated	2	1	1.3862943611198906	Cyan
hsa-miR-30b-3p	UBE2L6	tarbase	validated	2	1	1.3862943611198906	Cyan
hsa-miR-370-5p	UBE2L6	tarbase	validated	2	1	1.3862943611198906	Cyan
hsa-miR-592	UBE2L6	tarbase	validated	2	1	1.3862943611198906	Cyan
hsa-miR-26b-5p	UBE2L6	tarbase	validated	2	1	1.3862943611198906	Cyan
hsa-miR-27a-3p	UBE2L6	tarbase	validated	2	1	1.3862943611198906	Cyan
hsa-miR-9985	UBE2L6	tarbase	validated	2	1	1.3862943611198906	Cyan
hsa-miR-183-5p	UBE2L6	tarbase	validated	2	1	1.3862943611198906	Cyan
hsa-miR-182-5p	UBE2L6	tarbase	validated	2	1	1.3862943611198906	Cyan
hsa-let-7a-5p	UBE2L6	tarbase	validated	2	1	1.3862943611198906	Cyan
hsa-let-7e-5p	UBE2L6	tarbase	validated	2	1	1.3862943611198906	Cyan
hsa-let-7f-5p	UBE2L6	tarbase	validated	2	1	1.3862943611198906	Cyan
hsa-let-7g-5p	UBE2L6	tarbase	validated	2	1	1.3862943611198906	Cyan
hsa-let-7i-5p	UBE2L6	tarbase	validated	2	1	1.3862943611198906	Cyan
hsa-miR-15a-5p	UBE2L6	tarbase	validated	2	1	1.3862943611198906	Cyan
hsa-miR-16-5p	UBE2L6	tarbase	validated	2	1	1.3862943611198906	Cyan
hsa-miR-221-3p	UBE2L6	tarbase	validated	2	1	1.3862943611198906	Cyan
hsa-miR-130b-3p	UBE2L6	tarbase	validated	2	1	1.3862943611198906	Cyan
hsa-miR-152-3p	UBE2L6	tarbase	validated	2	1	1.3862943611198906	Cyan
hsa-miR-25-3p	UBE2L6	tarbase	validated	2	1	1.3862943611198906	Cyan
hsa-miR-454-3p	UBE2L6	tarbase	validated	2	1	1.3862943611198906	Cyan
hsa-miR-222-3p	UBE2L6	tarbase	validated	2	1	1.3862943611198906	Cyan
hsa-miR-10b-5p	UBE2L6	tarbase	validated	2	1	1.3862943611198906	Cyan
hsa-miR-205-5p	UBE2L6	tarbase	validated	2	1	1.3862943611198906	Cyan
hsa-miR-100-5p	UBE2L6	tarbase	validated	2	1	1.3862943611198906	Cyan
hsa-miR-338-3p	UBE2L6	tarbase	validated	2	1	1.3862943611198906	Cyan
hsa-miR-19a-3p	UBE2L6	tarbase	validated	2	1	1.3862943611198906	Cyan
hsa-miR-19b-3p	UBE2L6	tarbase	validated	2	1	1.3862943611198906	Cyan
hsa-miR-125a-3p	UBE2L6	tarbase	validated	2	1	1.3862943611198906	Cyan
hsa-miR-181b-5p	UBE2L6	tarbase	validated	2	1	1.3862943611198906	Cyan
hsa-miR-34a-5p	UBE2L6	tarbase	validated	2	1	1.3862943611198906	Cyan
hsa-miR-490-3p	UBE2L6	tarbase	validated	2	1	1.3862943611198906	Cyan
hsa-miR-30e-5p	UBE2L6	tarbase	validated	2	1	1.3862943611198906	Cyan
hsa-miR-450a-5p	UBE2L6	tarbase	validated	2	1	1.3862943611198906	Cyan
hsa-miR-3662	UBE2L6	tarbase	validated	2	2	2.1972245773362196	Cyan
hsa-miR-1343-3p	UBE2L6	tarbase	validated	2	1	1.3862943611198906	Cyan
hsa-miR-21-3p	UBE2L6	tarbase	validated	2	1	1.3862943611198906	Cyan
hsa-miR-27a-5p	UBE2L6	tarbase	validated	2	1	1.3862943611198906	Cyan
hsa-miR-7-5p	UBE2L6	tarbase	validated	2	1	1.3862943611198906	Cyan
hsa-miR-1-3p	UBE2L6	tarbase	validated	2	1	1.3862943611198906	Cyan
hsa-miR-152-3p	OAS3	tarbase	validated	2	1	1.3862943611198906	Cyan
hsa-miR-103a-3p	OAS3	tarbase	validated	2	1	1.3862943611198906	Cyan
hsa-let-7a-5p	OAS3	tarbase	validated	2	1	1.3862943611198906	Cyan
hsa-miR-15a-5p	OAS3	tarbase	validated	2	1	1.3862943611198906	Cyan
hsa-miR-15b-3p	OAS3	tarbase	validated	2	1	1.3862943611198906	Cyan
hsa-miR-107	OAS3	tarbase	validated	2	1	1.3862943611198906	Cyan
hsa-miR-17-5p	OAS3	tarbase	validated	2	1	1.3862943611198906	Cyan
hsa-miR-1246	OAS3	tarbase	validated	2	1	1.3862943611198906	Cyan
hsa-miR-1275	OAS3	tarbase	validated	2	1	1.3862943611198906	Cyan
hsa-miR-1285-3p	OAS3	tarbase	validated	2	1	1.3862943611198906	Cyan
hsa-miR-331-5p	OAS3	tarbase	validated	2	1	1.3862943611198906	Cyan
hsa-miR-182-5p	OAS3	tarbase	validated	2	2	2.1972245773362196	Cyan
hsa-miR-130b-3p	OAS3	tarbase	validated	2	1	1.3862943611198906	Cyan
hsa-miR-183-5p	OAS3	tarbase	validated	2	2	2.1972245773362196	Cyan
hsa-miR-26a-5p	OAS3	tarbase	validated	2	1	1.3862943611198906	Cyan
hsa-let-7i-5p	OAS3	tarbase	validated	2	1	1.3862943611198906	Cyan
hsa-miR-106b-5p	OAS3	tarbase	validated	2	1	1.3862943611198906	Cyan
hsa-miR-15b-5p	OAS3	tarbase	validated	2	1	1.3862943611198906	Cyan
hsa-miR-193b-5p	OAS3	tarbase	validated	2	1	1.3862943611198906	Cyan
hsa-miR-151a-5p	OAS3	tarbase	validated	2	1	1.3862943611198906	Cyan
hsa-miR-423-5p	OAS3	tarbase	validated	2	1	1.3862943611198906	Cyan
hsa-miR-98-5p	OAS3	tarbase	validated	2	1	1.3862943611198906	Cyan
hsa-miR-30c-1-3p	OAS3	tarbase	validated	2	1	1.3862943611198906	Cyan
hsa-miR-454-3p	OAS3	tarbase	validated	2	1	1.3862943611198906	Cyan
hsa-miR-16-2-3p	OAS3	tarbase	validated	2	2	2.1972245773362196	Cyan
hsa-miR-21-5p	OAS3	tarbase	validated	2	1	1.3862943611198906	Cyan
hsa-miR-210-3p	OAS3	tarbase	validated	2	1	1.3862943611198906	Cyan
hsa-miR-424-5p	OAS3	tarbase	validated	2	2	2.1972245773362196	Cyan
hsa-miR-2110	OAS3	tarbase	validated	2	1	1.3862943611198906	Cyan
hsa-miR-190b-5p	OAS3	tarbase	validated	2	1	1.3862943611198906	Cyan
hsa-miR-590-5p	OAS3	tarbase	validated	2	1	1.3862943611198906	Cyan
hsa-miR-135b-5p	OAS3	tarbase	validated	2	1	1.3862943611198906	Cyan
hsa-miR-34a-5p	OAS3	tarbase	validated	2	1	1.3862943611198906	Cyan
hsa-miR-671-5p	OAS3	tarbase	validated	2	1	1.3862943611198906	Cyan
hsa-miR-26b-5p	OAS3	tarbase	validated	2	1	1.3862943611198906	Cyan
hsa-miR-4446-3p	OAS3	tarbase	validated	2	2	2.1972245773362196	Cyan
hsa-miR-296-3p	OAS3	tarbase	validated	2	1	1.3862943611198906	Cyan
hsa-miR-16-5p	OAS3	tarbase	validated	2	1	1.3862943611198906	Cyan
hsa-miR-6842-3p	OAS3	tarbase	validated	2	1	1.3862943611198906	Cyan
hsa-miR-766-5p	OAS3	tarbase	validated	2	2	2.1972245773362196	Cyan
hsa-miR-30a-5p	OAS3	tarbase	validated	2	1	1.3862943611198906	Cyan
hsa-miR-877-5p	OAS3	tarbase	validated	2	1	1.3862943611198906	Cyan
hsa-miR-423-3p	OAS3	tarbase	validated	2	1	1.3862943611198906	Cyan
hsa-miR-2278	OAS3	tarbase	validated	2	2	2.1972245773362196	Cyan
hsa-miR-27a-3p	OAS3	tarbase	validated	2	1	1.3862943611198906	Cyan
hsa-miR-30c-2-3p	OAS3	tarbase	validated	2	1	1.3862943611198906	Cyan
hsa-miR-19a-3p	OAS3	tarbase	validated	2	1	1.3862943611198906	Cyan
hsa-miR-19b-3p	OAS3	tarbase	validated	2	1	1.3862943611198906	Cyan
hsa-miR-148b-3p	OAS3	tarbase	validated	2	1	1.3862943611198906	Cyan
hsa-miR-138-5p	OAS3	tarbase	validated	2	2	2.1972245773362196	Cyan
hsa-miR-221-5p	OAS3	tarbase	validated	2	1	1.3862943611198906	Cyan
hsa-let-7b-5p	OAS3	tarbase	validated	2	1	1.3862943611198906	Cyan
hsa-miR-145-3p	OAS3	tarbase	validated	2	1	1.3862943611198906	Cyan
hsa-miR-148a-3p	OAS3	tarbase	validated	2	1	1.3862943611198906	Cyan
hsa-miR-25-5p	OAS3	tarbase	validated	2	1	1.3862943611198906	Cyan
hsa-let-7d-5p	OAS3	tarbase	validated	2	1	1.3862943611198906	Cyan
hsa-miR-500a-3p	OAS3	tarbase	validated	2	1	1.3862943611198906	Cyan
hsa-let-7e-5p	OAS3	tarbase	validated	2	1	1.3862943611198906	Cyan
hsa-let-7g-5p	OAS3	tarbase	validated	2	1	1.3862943611198906	Cyan
hsa-miR-196b-5p	OAS3	tarbase	validated	2	1	1.3862943611198906	Cyan
hsa-miR-128-1-5p	OAS3	tarbase	validated	2	1	1.3862943611198906	Cyan
hsa-miR-455-5p	OAS3	tarbase	validated	2	1	1.3862943611198906	Cyan
hsa-miR-183-3p	OAS3	tarbase	validated	2	1	1.3862943611198906	Cyan
hsa-miR-28-3p	OAS3	tarbase	validated	2	1	1.3862943611198906	Cyan
hsa-miR-96-5p	OAS3	tarbase	validated	2	1	1.3862943611198906	Cyan
hsa-miR-148b-5p	OAS3	tarbase	validated	2	1	1.3862943611198906	Cyan
hsa-miR-18a-5p	OAS3	tarbase	validated	2	1	1.3862943611198906	Cyan
hsa-miR-7706	OAS3	tarbase	validated	2	1	1.3862943611198906	Cyan
hsa-miR-33b-5p	OAS3	tarbase	validated	2	1	1.3862943611198906	Cyan
hsa-miR-31-5p	OAS3	tarbase	validated	2	1	1.3862943611198906	Cyan
hsa-miR-744-5p	OAS3	tarbase	validated	2	1	1.3862943611198906	Cyan
hsa-miR-196a-5p	OAS3	tarbase	validated	2	1	1.3862943611198906	Cyan
hsa-miR-532-5p	OAS3	tarbase	validated	2	1	1.3862943611198906	Cyan
hsa-miR-1266-5p	OAS3	tarbase	validated	2	1	1.3862943611198906	Cyan
hsa-miR-30d-5p	OAS3	tarbase	validated	2	1	1.3862943611198906	Cyan
hsa-miR-10a-5p	OAS3	tarbase	validated	2	1	1.3862943611198906	Cyan
hsa-miR-195-5p	OAS3	tarbase	validated	2	1	1.3862943611198906	Cyan
hsa-let-7b-3p	OAS3	tarbase	validated	2	1	1.3862943611198906	Cyan
hsa-miR-125a-3p	OAS3	tarbase	validated	2	1	1.3862943611198906	Cyan
hsa-miR-1910-5p	OAS3	tarbase	validated	2	1	1.3862943611198906	Cyan
hsa-miR-3065-5p	OAS3	tarbase	validated	2	2	2.1972245773362196	Cyan
hsa-let-7c-5p	OAS3	tarbase	validated	2	1	1.3862943611198906	Cyan
hsa-miR-3184-5p	OAS3	tarbase	validated	2	1	1.3862943611198906	Cyan
hsa-miR-149-5p	OAS3	tarbase	validated	2	2	2.1972245773362196	Cyan
hsa-miR-25-3p	OAS3	tarbase	validated	2	1	1.3862943611198906	Cyan
hsa-let-7f-2-3p	OAS3	tarbase	validated	2	1	1.3862943611198906	Cyan
hsa-miR-338-3p	OAS3	tarbase	validated	2	1	1.3862943611198906	Cyan
hsa-miR-940	OAS3	tarbase	validated	2	2	2.1972245773362196	Cyan
hsa-miR-197-5p	OAS3	tarbase	validated	2	1	1.3862943611198906	Cyan
hsa-miR-28-5p	OAS3	tarbase	validated	2	1	1.3862943611198906	Cyan
hsa-miR-3615	OAS3	tarbase	validated	2	1	1.3862943611198906	Cyan
hsa-miR-181a-5p	OAS3	tarbase	validated	2	1	1.3862943611198906	Cyan
hsa-miR-29b-3p	OAS3	tarbase	validated	2	1	1.3862943611198906	Cyan
hsa-miR-182-3p	OAS3	tarbase	validated	2	1	1.3862943611198906	Cyan
hsa-miR-30e-3p	OAS3	tarbase	validated	2	1	1.3862943611198906	Cyan
hsa-miR-26a-2-3p	OAS3	tarbase	validated	2	1	1.3862943611198906	Cyan
hsa-miR-1180-3p	OAS3	tarbase	validated	2	1	1.3862943611198906	Cyan
hsa-miR-1225-5p	OAS3	tarbase	validated	2	1	1.3862943611198906	Cyan
hsa-miR-3613-5p	OAS3	tarbase	validated	2	1	1.3862943611198906	Cyan
hsa-miR-29c-3p	OAS3	tarbase	validated	2	1	1.3862943611198906	Cyan
hsa-miR-873-3p	OAS3	tarbase	validated	2	1	1.3862943611198906	Cyan
hsa-miR-4664-3p	OAS3	tarbase	validated	2	1	1.3862943611198906	Cyan
hsa-miR-330-5p	OAS3	tarbase	validated	2	1	1.3862943611198906	Cyan
hsa-miR-132-3p	OAS3	tarbase	validated	2	1	1.3862943611198906	Cyan
hsa-miR-20a-5p	OAS3	tarbase	validated	2	1	1.3862943611198906	Cyan
hsa-miR-27b-3p	OAS3	tarbase	validated	2	1	1.3862943611198906	Cyan
hsa-miR-146a-5p	OAS3	tarbase	validated	2	1	1.3862943611198906	Cyan
hsa-miR-146b-5p	OAS3	tarbase	validated	2	1	1.3862943611198906	Cyan
hsa-miR-516b-5p	OAS3	tarbase	validated	2	2	2.1972245773362196	Cyan
hsa-miR-203b-5p	OAS3	tarbase	validated	2	1	1.3862943611198906	Cyan
hsa-miR-92b-3p	OAS3	tarbase	validated	2	1	1.3862943611198906	Cyan
hsa-miR-512-3p	OAS3	tarbase	validated	2	1	1.3862943611198906	Cyan
hsa-miR-574-3p	OAS3	tarbase	validated	2	1	1.3862943611198906	Cyan
hsa-miR-92a-3p	OAS3	tarbase	validated	2	1	1.3862943611198906	Cyan
hsa-miR-660-5p	OAS3	tarbase	validated	2	1	1.3862943611198906	Cyan
hsa-miR-29a-3p	OAS3	tarbase	validated	2	1	1.3862943611198906	Cyan
hsa-miR-205-5p	OAS3	tarbase	validated	2	1	1.3862943611198906	Cyan
hsa-miR-378a-3p	OAS3	tarbase	validated	2	2	2.1972245773362196	Cyan
hsa-miR-486-3p	OAS3	tarbase	validated	2	1	1.3862943611198906	Cyan
hsa-miR-22-3p	OAS3	tarbase	validated	2	1	1.3862943611198906	Cyan
hsa-miR-93-5p	OAS3	tarbase	validated	2	1	1.3862943611198906	Cyan
hsa-miR-3652	OAS3	tarbase	validated	2	1	1.3862943611198906	Cyan
hsa-miR-425-3p	OAS3	tarbase	validated	2	1	1.3862943611198906	Cyan
hsa-miR-340-5p	OAS3	tarbase	validated	2	2	2.1972245773362196	Cyan
hsa-miR-3662	OAS3	tarbase	validated	2	2	2.1972245773362196	Cyan
hsa-miR-1343-3p	OAS3	tarbase	validated	2	1	1.3862943611198906	Cyan
hsa-miR-27a-5p	OAS3	tarbase	validated	2	1	1.3862943611198906	Cyan
hsa-miR-21-3p	OAS3	tarbase	validated	2	1	1.3862943611198906	Cyan
hsa-miR-147a	OAS3	tarbase	validated	2	2	2.1972245773362196	Cyan
hsa-miR-1-3p	OAS3	tarbase	validated	2	1	1.3862943611198906	Cyan
hsa-miR-372-3p	OAS3	tarbase	validated	2	1	1.3862943611198906	Cyan
hsa-miR-429	OAS3	tarbase	validated	2	1	1.3862943611198906	Cyan
hsa-miR-603	OAS3	diana_microt	predicted	1	1	0.6931471805599453	Cyan
hsa-miR-138-5p	OAS3	diana_microt	predicted	1	2	1.0986122886681098	Cyan
hsa-miR-1299	OAS3	diana_microt	predicted	1	1	0.6931471805599453	Cyan
hsa-miR-182-5p	OAS3	diana_microt	predicted	1	2	1.0986122886681098	Cyan
hsa-miR-340-5p	GBP5	diana_microt	predicted	1	4	1.6094379124341003	Cyan
hsa-miR-3162-5p	OAS3	diana_microt	predicted	1	1	0.6931471805599453	Cyan
hsa-miR-362-3p	OAS3	diana_microt	predicted	1	1	0.6931471805599453	Cyan
hsa-miR-329-3p	OAS3	diana_microt	predicted	1	1	0.6931471805599453	Cyan
hsa-miR-346	OAS2	diana_microt	predicted	1	1	0.6931471805599453	Cyan
hsa-miR-4697-3p	IFI44	diana_microt	predicted	1	1	0.6931471805599453	Cyan
hsa-miR-4311	PARP9	diana_microt	predicted	1	1	0.6931471805599453	Cyan
hsa-miR-185-5p	OAS3	diana_microt	predicted	1	1	0.6931471805599453	Cyan
hsa-miR-532-5p	GBP1	diana_microt	predicted	1	2	1.0986122886681098	Cyan
hsa-miR-4731-3p	OAS3	diana_microt	predicted	1	1	0.6931471805599453	Cyan
hsa-miR-4306	OAS3	diana_microt	predicted	1	1	0.6931471805599453	Cyan
hsa-miR-2110	RSAD2	diana_microt	predicted	1	2	1.0986122886681098	Cyan
hsa-miR-4753-3p	ISG15	diana_microt	predicted	1	1	0.6931471805599453	Cyan
hsa-miR-3613-3p	PARP9	diana_microt	predicted	1	1	0.6931471805599453	Cyan
hsa-miR-1301-3p	RSAD2	diana_microt	predicted	1	1	0.6931471805599453	Cyan
hsa-miR-3658	GBP1	diana_microt	predicted	1	1	0.6931471805599453	Cyan
hsa-miR-143-3p	IFIT3	diana_microt	predicted	1	3	1.3862943611198906	Cyan
hsa-miR-3170	OAS2	diana_microt	predicted	1	1	0.6931471805599453	Cyan
hsa-miR-21-5p	RSAD2	diana_microt	predicted	1	4	1.6094379124341003	Cyan
hsa-miR-4770	IFIT3	diana_microt	predicted	1	1	0.6931471805599453	Cyan
hsa-miR-605-5p	GBP1	diana_microt	predicted	1	1	0.6931471805599453	Cyan
hsa-miR-3153	RSAD2	diana_microt	predicted	1	1	0.6931471805599453	Cyan
hsa-miR-3925-5p	PARP9	diana_microt	predicted	1	1	0.6931471805599453	Cyan
hsa-miR-647	OAS3	diana_microt	predicted	1	1	0.6931471805599453	Cyan
hsa-miR-766-5p	OAS3	diana_microt	predicted	1	2	1.0986122886681098	Cyan
hsa-miR-584-5p	GBP5	diana_microt	predicted	1	2	1.0986122886681098	Cyan
hsa-miR-137-3p	IFIT3	diana_microt	predicted	1	2	1.0986122886681098	Cyan
hsa-miR-1294	OAS2	diana_microt	predicted	1	2	1.0986122886681098	Cyan
hsa-miR-1273f	IFIT3	diana_microt	predicted	1	1	0.6931471805599453	Cyan
hsa-miR-3065-5p	PARP9	diana_microt	predicted	1	1	0.6931471805599453	Cyan
hsa-miR-4693-3p	PARP9	diana_microt	predicted	1	1	0.6931471805599453	Cyan
hsa-miR-302f	GBP1	diana_microt	predicted	1	2	1.0986122886681098	Cyan
hsa-miR-1273g-3p	IFI44	diana_microt	predicted	1	1	0.6931471805599453	Cyan
hsa-miR-4644	PARP9	diana_microt	predicted	1	1	0.6931471805599453	Cyan
hsa-miR-3714	GBP5	diana_microt	predicted	1	1	0.6931471805599453	Cyan
hsa-miR-1287-5p	OAS3	diana_microt	predicted	1	2	1.0986122886681098	Cyan
hsa-miR-3187-3p	OAS3	diana_microt	predicted	1	1	0.6931471805599453	Cyan
hsa-miR-4496	OAS2	diana_microt	predicted	1	1	0.6931471805599453	Cyan
hsa-miR-513c-3p	PARP9	diana_microt	predicted	1	1	0.6931471805599453	Cyan
hsa-miR-513a-3p	PARP9	diana_microt	predicted	1	4	1.6094379124341003	Cyan
hsa-miR-4760-5p	OAS3	diana_microt	predicted	1	1	0.6931471805599453	Cyan
hsa-miR-96-5p	GBP5	diana_microt	predicted	1	3	1.3862943611198906	Cyan
hsa-miR-3614-3p	IFI44	diana_microt	predicted	1	1	0.6931471805599453	Cyan
hsa-miR-4505	IFI44	diana_microt	predicted	1	1	0.6931471805599453	Cyan
hsa-miR-5589-5p	IFI44	diana_microt	predicted	1	1	0.6931471805599453	Cyan
hsa-miR-7-1-3p	PARP9	diana_microt	predicted	1	2	1.0986122886681098	Cyan
hsa-miR-7-2-3p	PARP9	diana_microt	predicted	1	2	1.0986122886681098	Cyan
hsa-miR-4753-3p	IFIT1	diana_microt	predicted	1	1	0.6931471805599453	Cyan
hsa-miR-1254	PARP9	diana_microt	predicted	1	1	0.6931471805599453	Cyan
hsa-miR-3658	GBP5	diana_microt	predicted	1	1	0.6931471805599453	Cyan
hsa-miR-589-5p	OAS2	diana_microt	predicted	1	1	0.6931471805599453	Cyan
hsa-miR-4282	IFIH1	diana_microt	predicted	1	1	0.6931471805599453	Cyan
hsa-miR-610	RSAD2	diana_microt	predicted	1	2	1.0986122886681098	Cyan
hsa-miR-590-5p	RSAD2	diana_microt	predicted	1	4	1.6094379124341003	Cyan
hsa-miR-1302	GBP1	diana_microt	predicted	1	1	0.6931471805599453	Cyan
hsa-miR-3145-3p	IFIH1	diana_microt	predicted	1	1	0.6931471805599453	Cyan
hsa-miR-3148	PARP9	diana_microt	predicted	1	1	0.6931471805599453	Cyan
hsa-miR-4300	PARP9	diana_microt	predicted	1	1	0.6931471805599453	Cyan
hsa-miR-5591-5p	PARP9	diana_microt	predicted	1	1	0.6931471805599453	Cyan
hsa-miR-603	UBE2L6	diana_microt	predicted	1	1	0.6931471805599453	Cyan
hsa-miR-5093	PARP9	diana_microt	predicted	1	1	0.6931471805599453	Cyan
hsa-miR-494-3p	UBE2L6	diana_microt	predicted	1	2	1.0986122886681098	Cyan
hsa-miR-3116	PARP9	diana_microt	predicted	1	1	0.6931471805599453	Cyan
hsa-miR-200a-3p	RSAD2	diana_microt	predicted	1	2	1.0986122886681098	Cyan
hsa-miR-340-5p	OAS2	diana_microt	predicted	1	4	1.6094379124341003	Cyan
hsa-miR-876-3p	OAS3	diana_microt	predicted	1	1	0.6931471805599453	Cyan
hsa-miR-483-5p	IFIT3	diana_microt	predicted	1	1	0.6931471805599453	Cyan
hsa-miR-3671	RSAD2	diana_microt	predicted	1	2	1.0986122886681098	Cyan
hsa-miR-4753-3p	RSAD2	diana_microt	predicted	1	1	0.6931471805599453	Cyan
hsa-miR-4533	OAS2	diana_microt	predicted	1	2	1.0986122886681098	Cyan
hsa-miR-126-5p	GBP1	diana_microt	predicted	1	1	0.6931471805599453	Cyan
hsa-miR-224-3p	OAS1	diana_microt	predicted	1	3	1.3862943611198906	Cyan
hsa-miR-323a-3p	RSAD2	diana_microt	predicted	1	1	0.6931471805599453	Cyan
hsa-miR-29b-2-5p	RSAD2	diana_microt	predicted	1	2	1.0986122886681098	Cyan
hsa-miR-3657	GBP1	diana_microt	predicted	1	1	0.6931471805599453	Cyan
hsa-miR-548c-3p	RSAD2	diana_microt	predicted	1	2	1.0986122886681098	Cyan
hsa-miR-3064-5p	OAS3	diana_microt	predicted	1	1	0.6931471805599453	Cyan
hsa-miR-4700-5p	GBP1	diana_microt	predicted	1	1	0.6931471805599453	Cyan
hsa-miR-33a-3p	IFIT1	diana_microt	predicted	1	2	1.0986122886681098	Cyan
hsa-miR-1197	PARP9	diana_microt	predicted	1	1	0.6931471805599453	Cyan
hsa-miR-3928-3p	PARP9	diana_microt	predicted	1	1	0.6931471805599453	Cyan
hsa-miR-4644	OAS2	diana_microt	predicted	1	2	1.0986122886681098	Cyan
hsa-miR-922	IFIH1	diana_microt	predicted	1	1	0.6931471805599453	Cyan
hsa-miR-185-5p	PARP9	diana_microt	predicted	1	1	0.6931471805599453	Cyan
hsa-miR-4538	GBP5	diana_microt	predicted	1	1	0.6931471805599453	Cyan
hsa-miR-1825	OAS3	diana_microt	predicted	1	1	0.6931471805599453	Cyan
hsa-miR-4711-5p	PARP9	diana_microt	predicted	1	1	0.6931471805599453	Cyan
hsa-miR-141-3p	RSAD2	diana_microt	predicted	1	2	1.0986122886681098	Cyan
hsa-miR-3155b	IFI35	diana_microt	predicted	1	1	0.6931471805599453	Cyan
hsa-miR-1285-3p	IFI35	diana_microt	predicted	1	2	1.0986122886681098	Cyan
hsa-miR-2392	UBE2L6	diana_microt	predicted	1	1	0.6931471805599453	Cyan
hsa-miR-1264	OAS3	diana_microt	predicted	1	3	1.3862943611198906	Cyan
hsa-miR-939-5p	PARP9	diana_microt	predicted	1	1	0.6931471805599453	Cyan
hsa-miR-589-3p	PARP9	diana_microt	predicted	1	1	0.6931471805599453	Cyan
hsa-miR-3613-3p	RSAD2	diana_microt	predicted	1	1	0.6931471805599453	Cyan
hsa-miR-4668-5p	PARP9	diana_microt	predicted	1	1	0.6931471805599453	Cyan
hsa-miR-4775	PARP9	diana_microt	predicted	1	1	0.6931471805599453	Cyan
hsa-miR-3664-3p	RSAD2	diana_microt	predicted	1	1	0.6931471805599453	Cyan
hsa-miR-3155a	IFI35	diana_microt	predicted	1	1	0.6931471805599453	Cyan
hsa-miR-4306	PARP9	diana_microt	predicted	1	2	1.0986122886681098	Cyan
hsa-miR-548aq-5p	PARP9	diana_microt	predicted	1	1	0.6931471805599453	Cyan
hsa-miR-5002-5p	RSAD2	diana_microt	predicted	1	1	0.6931471805599453	Cyan
hsa-miR-1207-5p	OAS3	diana_microt	predicted	1	1	0.6931471805599453	Cyan
hsa-miR-205-3p	GBP1	diana_microt	predicted	1	2	1.0986122886681098	Cyan
hsa-miR-4684-5p	IFIT1	diana_microt	predicted	1	1	0.6931471805599453	Cyan
hsa-miR-185-5p	OAS2	diana_microt	predicted	1	3	1.3862943611198906	Cyan
hsa-miR-548at-5p	PARP9	diana_microt	predicted	1	1	0.6931471805599453	Cyan
hsa-miR-5681a	OAS2	diana_microt	predicted	1	2	1.0986122886681098	Cyan
hsa-miR-1252-5p	PARP9	diana_microt	predicted	1	1	0.6931471805599453	Cyan
hsa-miR-216b-5p	GBP5	diana_microt	predicted	1	3	1.3862943611198906	Cyan
hsa-miR-576-3p	PARP9	diana_microt	predicted	1	2	1.0986122886681098	Cyan
hsa-miR-338-3p	GBP5	diana_microt	predicted	1	2	1.0986122886681098	Cyan
hsa-miR-632	OAS2	diana_microt	predicted	1	1	0.6931471805599453	Cyan
hsa-miR-5584-3p	PARP9	diana_microt	predicted	1	1	0.6931471805599453	Cyan
hsa-miR-942-5p	OAS3	diana_microt	predicted	1	1	0.6931471805599453	Cyan
hsa-miR-1200	GBP1	diana_microt	predicted	1	1	0.6931471805599453	Cyan
hsa-miR-4644	OAS3	diana_microt	predicted	1	1	0.6931471805599453	Cyan
hsa-miR-548c-3p	IFI44	diana_microt	predicted	1	1	0.6931471805599453	Cyan
hsa-miR-3163	IFIH1	diana_microt	predicted	1	1	0.6931471805599453	Cyan
hsa-miR-4306	OAS2	diana_microt	predicted	1	2	1.0986122886681098	Cyan
hsa-miR-548j-5p	PARP9	diana_microt	predicted	1	2	1.0986122886681098	Cyan
hsa-miR-548ar-5p	PARP9	diana_microt	predicted	1	1	0.6931471805599453	Cyan
hsa-miR-105-5p	PARP9	diana_microt	predicted	1	2	1.0986122886681098	Cyan
hsa-miR-488-3p	PARP9	diana_microt	predicted	1	1	0.6931471805599453	Cyan
hsa-miR-2355-5p	OAS3	diana_microt	predicted	1	1	0.6931471805599453	Cyan
hsa-miR-148a-5p	PARP9	diana_microt	predicted	1	2	1.0986122886681098	Cyan
hsa-miR-301a-5p	UBE2L6	diana_microt	predicted	1	1	0.6931471805599453	Cyan
hsa-miR-3133	OAS2	diana_microt	predicted	1	2	1.0986122886681098	Cyan
hsa-miR-548c-5p	PARP9	diana_microt	predicted	1	2	1.0986122886681098	Cyan
hsa-miR-548o-5p	PARP9	diana_microt	predicted	1	1	0.6931471805599453	Cyan
hsa-miR-548am-5p	PARP9	diana_microt	predicted	1	1	0.6931471805599453	Cyan
hsa-miR-3173-3p	PARP9	diana_microt	predicted	1	1	0.6931471805599453	Cyan
hsa-miR-3166	OAS3	diana_microt	predicted	1	1	0.6931471805599453	Cyan
hsa-miR-30e-3p	GBP1	diana_microt	predicted	1	3	1.3862943611198906	Cyan
hsa-miR-1276	OAS2	diana_microt	predicted	1	1	0.6931471805599453	Cyan
hsa-miR-4496	PARP9	diana_microt	predicted	1	1	0.6931471805599453	Cyan
hsa-miR-374a-5p	GBP5	diana_microt	predicted	1	1	0.6931471805599453	Cyan
hsa-miR-4446-3p	OAS3	diana_microt	predicted	1	2	1.0986122886681098	Cyan
hsa-miR-548b-5p	PARP9	diana_microt	predicted	1	2	1.0986122886681098	Cyan
hsa-miR-5189-5p	IFI35	diana_microt	predicted	1	1	0.6931471805599453	Cyan
hsa-miR-588	OAS3	diana_microt	predicted	1	1	0.6931471805599453	Cyan
hsa-miR-3908	OAS2	diana_microt	predicted	1	1	0.6931471805599453	Cyan
hsa-miR-548ap-5p	PARP9	diana_microt	predicted	1	1	0.6931471805599453	Cyan
hsa-miR-548au-5p	PARP9	diana_microt	predicted	1	1	0.6931471805599453	Cyan
hsa-miR-610	OAS3	diana_microt	predicted	1	1	0.6931471805599453	Cyan
hsa-miR-3618	GBP1	diana_microt	predicted	1	1	0.6931471805599453	Cyan
hsa-miR-579-3p	PARP9	diana_microt	predicted	1	3	1.3862943611198906	Cyan
hsa-miR-4282	RSAD2	diana_microt	predicted	1	1	0.6931471805599453	Cyan
hsa-miR-4999-5p	RSAD2	diana_microt	predicted	1	1	0.6931471805599453	Cyan
hsa-miR-548a-5p	PARP9	diana_microt	predicted	1	2	1.0986122886681098	Cyan
hsa-miR-548as-5p	PARP9	diana_microt	predicted	1	1	0.6931471805599453	Cyan
hsa-miR-4739	OAS1	diana_microt	predicted	1	1	0.6931471805599453	Cyan
hsa-miR-4701-5p	OAS3	diana_microt	predicted	1	1	0.6931471805599453	Cyan
hsa-miR-664b-3p	PARP9	diana_microt	predicted	1	1	0.6931471805599453	Cyan
hsa-miR-30a-3p	GBP1	diana_microt	predicted	1	2	1.0986122886681098	Cyan
hsa-miR-4522	RSAD2	diana_microt	predicted	1	1	0.6931471805599453	Cyan
hsa-miR-1321	OAS3	diana_microt	predicted	1	1	0.6931471805599453	Cyan
hsa-miR-5706	OAS3	diana_microt	predicted	1	1	0.6931471805599453	Cyan
hsa-miR-3162-5p	PARP9	diana_microt	predicted	1	2	1.0986122886681098	Cyan
hsa-miR-5682	UBE2L6	diana_microt	predicted	1	1	0.6931471805599453	Cyan
hsa-miR-149-5p	OAS3	diana_microt	predicted	1	2	1.0986122886681098	Cyan
hsa-miR-371b-3p	OAS1	diana_microt	predicted	1	1	0.6931471805599453	Cyan
hsa-miR-3613-3p	IFI44	diana_microt	predicted	1	1	0.6931471805599453	Cyan
hsa-miR-2467-3p	PARP9	diana_microt	predicted	1	1	0.6931471805599453	Cyan
hsa-miR-664a-3p	PARP9	diana_microt	predicted	1	2	1.0986122886681098	Cyan
hsa-miR-934	GBP1	diana_microt	predicted	1	1	0.6931471805599453	Cyan
hsa-miR-590-3p	PARP9	diana_microt	predicted	1	2	1.0986122886681098	Cyan
hsa-miR-548i	PARP9	diana_microt	predicted	1	2	1.0986122886681098	Cyan
hsa-miR-2278	PARP9	diana_microt	predicted	1	1	0.6931471805599453	Cyan
hsa-miR-5187-5p	PARP9	diana_microt	predicted	1	1	0.6931471805599453	Cyan
hsa-miR-3166	RSAD2	diana_microt	predicted	1	1	0.6931471805599453	Cyan
hsa-miR-499a-5p	PARP9	diana_microt	predicted	1	2	1.0986122886681098	Cyan
hsa-miR-1827	RSAD2	diana_microt	predicted	1	1	0.6931471805599453	Cyan
hsa-miR-4782-5p	OAS3	diana_microt	predicted	1	1	0.6931471805599453	Cyan
hsa-miR-5001-3p	OAS3	diana_microt	predicted	1	1	0.6931471805599453	Cyan
hsa-miR-548ab	PARP9	diana_microt	predicted	1	1	0.6931471805599453	Cyan
hsa-miR-607	RSAD2	diana_microt	predicted	1	2	1.0986122886681098	Cyan
hsa-miR-548d-5p	PARP9	diana_microt	predicted	1	2	1.0986122886681098	Cyan
hsa-miR-4721	OAS3	diana_microt	predicted	1	1	0.6931471805599453	Cyan
hsa-miR-5001-5p	OAS3	diana_microt	predicted	1	1	0.6931471805599453	Cyan
hsa-miR-758-3p	PARP9	diana_microt	predicted	1	1	0.6931471805599453	Cyan
hsa-miR-4434	PARP9	diana_microt	predicted	1	1	0.6931471805599453	Cyan
hsa-miR-449b-5p	IFI35	diana_microt	predicted	1	2	1.0986122886681098	Cyan
hsa-miR-940	OAS2	diana_microt	predicted	1	2	1.0986122886681098	Cyan
hsa-miR-1252-5p	OAS2	diana_microt	predicted	1	1	0.6931471805599453	Cyan
hsa-miR-105-5p	IFIH1	diana_microt	predicted	1	1	0.6931471805599453	Cyan
hsa-miR-559	PARP9	diana_microt	predicted	1	2	1.0986122886681098	Cyan
hsa-miR-30d-3p	GBP1	diana_microt	predicted	1	2	1.0986122886681098	Cyan
hsa-miR-4760-3p	RSAD2	diana_microt	predicted	1	1	0.6931471805599453	Cyan
hsa-miR-4506	OAS3	diana_microt	predicted	1	1	0.6931471805599453	Cyan
hsa-miR-4475	PARP9	diana_microt	predicted	1	1	0.6931471805599453	Cyan
hsa-miR-495-3p	RSAD2	diana_microt	predicted	1	2	1.0986122886681098	Cyan
hsa-miR-4722-5p	IFI44	diana_microt	predicted	1	1	0.6931471805599453	Cyan
hsa-miR-4756-5p	OAS3	diana_microt	predicted	1	1	0.6931471805599453	Cyan
hsa-miR-34b-3p	OAS2	diana_microt	predicted	1	1	0.6931471805599453	Cyan
hsa-miR-5701	IFIT3	diana_microt	predicted	1	1	0.6931471805599453	Cyan
hsa-miR-4722-5p	PARP9	diana_microt	predicted	1	1	0.6931471805599453	Cyan
hsa-miR-922	RSAD2	diana_microt	predicted	1	2	1.0986122886681098	Cyan
hsa-miR-183-5p	OAS3	diana_microt	predicted	1	2	1.0986122886681098	Cyan
hsa-miR-3692-5p	GBP1	diana_microt	predicted	1	1	0.6931471805599453	Cyan
hsa-miR-3202	OAS3	diana_microt	predicted	1	1	0.6931471805599453	Cyan
hsa-miR-4509	GBP5	diana_microt	predicted	1	2	1.0986122886681098	Cyan
hsa-miR-650	OAS3	diana_microt	predicted	1	1	0.6931471805599453	Cyan
hsa-miR-155-3p	IFIT1	diana_microt	predicted	1	3	1.3862943611198906	Cyan
hsa-miR-186-5p	OAS2	diana_microt	predicted	1	3	1.3862943611198906	Cyan
hsa-miR-4662b	PARP9	diana_microt	predicted	1	1	0.6931471805599453	Cyan
hsa-miR-3679-5p	UBE2L6	diana_microt	predicted	1	1	0.6931471805599453	Cyan
hsa-miR-1304-3p	GBP5	diana_microt	predicted	1	1	0.6931471805599453	Cyan
hsa-miR-449b-5p	GBP5	diana_microt	predicted	1	2	1.0986122886681098	Cyan
hsa-miR-711	OAS3	diana_microt	predicted	1	1	0.6931471805599453	Cyan
hsa-miR-194-3p	OAS3	diana_microt	predicted	1	1	0.6931471805599453	Cyan
hsa-miR-522-3p	OAS1	diana_microt	predicted	1	3	1.3862943611198906	Cyan
hsa-miR-4751	PARP9	diana_microt	predicted	1	1	0.6931471805599453	Cyan
hsa-miR-34b-5p	IFIT3	diana_microt	predicted	1	1	0.6931471805599453	Cyan
hsa-miR-548y	PARP9	diana_microt	predicted	1	2	1.0986122886681098	Cyan
hsa-miR-5590-3p	GBP5	diana_microt	predicted	1	1	0.6931471805599453	Cyan
hsa-miR-3605-5p	PARP9	diana_microt	predicted	1	1	0.6931471805599453	Cyan
hsa-miR-26a-5p	GBP1	diana_microt	predicted	1	2	1.0986122886681098	Cyan
hsa-miR-103a-3p	OAS2	diana_microt	predicted	1	2	1.0986122886681098	Cyan
hsa-miR-26b-5p	GBP1	diana_microt	predicted	1	2	1.0986122886681098	Cyan
hsa-miR-511-5p	IFIH1	diana_microt	predicted	1	1	0.6931471805599453	Cyan
hsa-miR-548h-5p	PARP9	diana_microt	predicted	1	2	1.0986122886681098	Cyan
hsa-miR-129-1-3p	GBP5	diana_microt	predicted	1	1	0.6931471805599453	Cyan
hsa-miR-129-2-3p	GBP5	diana_microt	predicted	1	1	0.6931471805599453	Cyan
hsa-miR-548x-3p	OAS3	diana_microt	predicted	1	2	1.0986122886681098	Cyan
hsa-miR-548aj-3p	OAS3	diana_microt	predicted	1	2	1.0986122886681098	Cyan
hsa-miR-3122	GBP1	diana_microt	predicted	1	1	0.6931471805599453	Cyan
hsa-miR-3123	PARP9	diana_microt	predicted	1	1	0.6931471805599453	Cyan
hsa-miR-371b-5p	IFI44	diana_microt	predicted	1	1	0.6931471805599453	Cyan
hsa-miR-5047	RSAD2	diana_microt	predicted	1	1	0.6931471805599453	Cyan
hsa-miR-449a	IFI35	diana_microt	predicted	1	2	1.0986122886681098	Cyan
hsa-miR-4739	OAS3	diana_microt	predicted	1	1	0.6931471805599453	Cyan
hsa-miR-4682	OAS2	diana_microt	predicted	1	1	0.6931471805599453	Cyan
hsa-miR-5688	PARP9	diana_microt	predicted	1	1	0.6931471805599453	Cyan
hsa-miR-495-3p	PARP9	diana_microt	predicted	1	1	0.6931471805599453	Cyan
hsa-miR-335-3p	GBP5	diana_microt	predicted	1	2	1.0986122886681098	Cyan
hsa-miR-3613-3p	GBP1	diana_microt	predicted	1	1	0.6931471805599453	Cyan
hsa-miR-3187-5p	IFI35	diana_microt	predicted	1	1	0.6931471805599453	Cyan
hsa-miR-548c-3p	GBP1	diana_microt	predicted	1	2	1.0986122886681098	Cyan
hsa-miR-548ac	RSAD2	diana_microt	predicted	1	1	0.6931471805599453	Cyan
hsa-miR-4731-3p	UBE2L6	diana_microt	predicted	1	1	0.6931471805599453	Cyan
hsa-miR-1297	GBP1	diana_microt	predicted	1	1	0.6931471805599453	Cyan
hsa-miR-548z	RSAD2	diana_microt	predicted	1	1	0.6931471805599453	Cyan
hsa-miR-548h-3p	RSAD2	diana_microt	predicted	1	1	0.6931471805599453	Cyan
hsa-miR-3653-3p	GBP1	diana_microt	predicted	1	1	0.6931471805599453	Cyan
hsa-miR-4443	PARP9	diana_microt	predicted	1	1	0.6931471805599453	Cyan
hsa-miR-451b	PARP9	diana_microt	predicted	1	1	0.6931471805599453	Cyan
hsa-miR-134-5p	PARP9	diana_microt	predicted	1	1	0.6931471805599453	Cyan
hsa-miR-4439	PARP9	diana_microt	predicted	1	1	0.6931471805599453	Cyan
hsa-miR-4680-5p	PARP9	diana_microt	predicted	1	1	0.6931471805599453	Cyan
hsa-miR-4270	OAS3	diana_microt	predicted	1	1	0.6931471805599453	Cyan
hsa-miR-644a	OAS3	diana_microt	predicted	1	1	0.6931471805599453	Cyan
hsa-miR-765	OAS3	diana_microt	predicted	1	1	0.6931471805599453	Cyan
hsa-miR-299-3p	OAS3	diana_microt	predicted	1	1	0.6931471805599453	Cyan
hsa-miR-1290	IFIT3	diana_microt	predicted	1	2	1.0986122886681098	Cyan
hsa-miR-4529-3p	GBP5	diana_microt	predicted	1	1	0.6931471805599453	Cyan
hsa-miR-3612	OAS3	diana_microt	predicted	1	1	0.6931471805599453	Cyan
hsa-miR-302b-5p	GBP1	diana_microt	predicted	1	1	0.6931471805599453	Cyan
hsa-miR-137-3p	GBP1	diana_microt	predicted	1	1	0.6931471805599453	Cyan
hsa-miR-1180-3p	ISG15	diana_microt	predicted	1	1	0.6931471805599453	Cyan
hsa-miR-3622b-3p	PARP9	diana_microt	predicted	1	1	0.6931471805599453	Cyan
hsa-miR-146a-5p	IFIT3	diana_microt	predicted	1	3	1.3862943611198906	Cyan
hsa-miR-498-5p	OAS2	diana_microt	predicted	1	2	1.0986122886681098	Cyan
hsa-miR-154-5p	IFI44	diana_microt	predicted	1	1	0.6931471805599453	Cyan
hsa-miR-1185-5p	PARP9	diana_microt	predicted	1	1	0.6931471805599453	Cyan
hsa-miR-3116	RSAD2	diana_microt	predicted	1	1	0.6931471805599453	Cyan
hsa-miR-34c-5p	GBP5	diana_microt	predicted	1	2	1.0986122886681098	Cyan
hsa-miR-335-5p	GBP1	diana_microt	predicted	1	2	1.0986122886681098	Cyan
hsa-miR-647	PARP9	diana_microt	predicted	1	1	0.6931471805599453	Cyan
hsa-miR-548d-3p	RSAD2	diana_microt	predicted	1	1	0.6931471805599453	Cyan
hsa-miR-4307	IFIT1	diana_microt	predicted	1	1	0.6931471805599453	Cyan
hsa-miR-1276	PARP9	diana_microt	predicted	1	1	0.6931471805599453	Cyan
hsa-miR-5688	RSAD2	diana_microt	predicted	1	1	0.6931471805599453	Cyan
hsa-miR-34c-5p	IFI35	diana_microt	predicted	1	2	1.0986122886681098	Cyan
hsa-miR-761	OAS3	diana_microt	predicted	1	1	0.6931471805599453	Cyan
hsa-miR-944	GBP1	diana_microt	predicted	1	3	1.3862943611198906	Cyan
hsa-miR-182-5p	OAS2	diana_microt	predicted	1	3	1.3862943611198906	Cyan
hsa-miR-577	OAS3	diana_microt	predicted	1	1	0.6931471805599453	Cyan
hsa-miR-126-5p	OAS1	diana_microt	predicted	1	2	1.0986122886681098	Cyan
hsa-miR-2117	PARP9	diana_microt	predicted	1	1	0.6931471805599453	Cyan
hsa-miR-3661	PARP9	diana_microt	predicted	1	1	0.6931471805599453	Cyan
hsa-miR-4999-3p	PARP9	diana_microt	predicted	1	1	0.6931471805599453	Cyan
hsa-miR-876-5p	IFIT3	diana_microt	predicted	1	2	1.0986122886681098	Cyan
hsa-miR-373-5p	IFI44	diana_microt	predicted	1	1	0.6931471805599453	Cyan
hsa-miR-664a-3p	RSAD2	diana_microt	predicted	1	2	1.0986122886681098	Cyan
hsa-miR-34a-3p	IFIT3	diana_microt	predicted	1	1	0.6931471805599453	Cyan
hsa-miR-449c-5p	OAS2	diana_microt	predicted	1	1	0.6931471805599453	Cyan
hsa-miR-34a-5p	IFI35	diana_microt	predicted	1	3	1.3862943611198906	Cyan
hsa-miR-4474-3p	OAS3	diana_microt	predicted	1	1	0.6931471805599453	Cyan
hsa-miR-493-3p	RSAD2	diana_microt	predicted	1	1	0.6931471805599453	Cyan
hsa-miR-767-3p	GBP1	diana_microt	predicted	1	1	0.6931471805599453	Cyan
hsa-miR-449c-5p	IFIT3	diana_microt	predicted	1	1	0.6931471805599453	Cyan
hsa-miR-3667-3p	OAS2	diana_microt	predicted	1	1	0.6931471805599453	Cyan
hsa-miR-641	PARP9	diana_microt	predicted	1	2	1.0986122886681098	Cyan
hsa-miR-5590-3p	PARP9	diana_microt	predicted	1	1	0.6931471805599453	Cyan
hsa-miR-548c-3p	IFIH1	diana_microt	predicted	1	1	0.6931471805599453	Cyan
hsa-miR-4725-3p	RSAD2	diana_microt	predicted	1	1	0.6931471805599453	Cyan
hsa-miR-3123	OAS3	diana_microt	predicted	1	1	0.6931471805599453	Cyan
hsa-miR-3659	GBP1	diana_microt	predicted	1	2	1.0986122886681098	Cyan
hsa-miR-539-3p	IFIT1	diana_microt	predicted	1	1	0.6931471805599453	Cyan
hsa-miR-146b-5p	IFIT3	diana_microt	predicted	1	1	0.6931471805599453	Cyan
hsa-miR-4723-5p	PARP9	diana_microt	predicted	1	1	0.6931471805599453	Cyan
hsa-miR-4728-5p	OAS3	diana_microt	predicted	1	1	0.6931471805599453	Cyan
hsa-miR-548au-3p	RSAD2	diana_microt	predicted	1	1	0.6931471805599453	Cyan
hsa-miR-518a-5p	GBP5	diana_microt	predicted	1	3	1.3862943611198906	Cyan
hsa-miR-527	GBP5	diana_microt	predicted	1	3	1.3862943611198906	Cyan
hsa-miR-4775	GBP1	diana_microt	predicted	1	1	0.6931471805599453	Cyan
hsa-miR-4709-5p	OAS2	diana_microt	predicted	1	1	0.6931471805599453	Cyan
hsa-miR-3691-5p	OAS2	diana_microt	predicted	1	1	0.6931471805599453	Cyan
hsa-miR-505-5p	PARP9	diana_microt	predicted	1	1	0.6931471805599453	Cyan
hsa-miR-2355-5p	PARP9	diana_microt	predicted	1	1	0.6931471805599453	Cyan
hsa-miR-541-5p	GBP5	diana_microt	predicted	1	1	0.6931471805599453	Cyan
hsa-miR-4633-3p	IFIH1	diana_microt	predicted	1	1	0.6931471805599453	Cyan
hsa-miR-142-5p	PARP9	diana_microt	predicted	1	2	1.0986122886681098	Cyan
hsa-miR-4456	OAS2	diana_microt	predicted	1	1	0.6931471805599453	Cyan
hsa-miR-372-3p	RSAD2	diana_microt	predicted	1	2	1.0986122886681098	Cyan
hsa-miR-922	OAS3	diana_microt	predicted	1	1	0.6931471805599453	Cyan
hsa-miR-587	OAS3	diana_microt	predicted	1	2	1.0986122886681098	Cyan
hsa-miR-342-3p	OAS3	diana_microt	predicted	1	1	0.6931471805599453	Cyan
hsa-miR-873-5p	PARP9	diana_microt	predicted	1	1	0.6931471805599453	Cyan
hsa-miR-612	IFI35	diana_microt	predicted	1	2	1.0986122886681098	Cyan
hsa-miR-3662	IFIT3	diana_microt	predicted	1	2	1.0986122886681098	Cyan
hsa-miR-532-5p	IFI44	diana_microt	predicted	1	1	0.6931471805599453	Cyan
hsa-miR-4538	PARP9	diana_microt	predicted	1	1	0.6931471805599453	Cyan
hsa-miR-512-3p	RSAD2	diana_microt	predicted	1	2	1.0986122886681098	Cyan
hsa-miR-4795-3p	OAS1	diana_microt	predicted	1	1	0.6931471805599453	Cyan
hsa-miR-4802-5p	OAS1	diana_microt	predicted	1	1	0.6931471805599453	Cyan
hsa-miR-616-5p	IFI44	diana_microt	predicted	1	1	0.6931471805599453	Cyan
hsa-miR-4670-3p	GBP1	diana_microt	predicted	1	1	0.6931471805599453	Cyan
hsa-miR-223-5p	GBP1	diana_microt	predicted	1	1	0.6931471805599453	Cyan
hsa-miR-4778-3p	GBP5	diana_microt	predicted	1	1	0.6931471805599453	Cyan
hsa-miR-185-3p	OAS2	diana_microt	predicted	1	1	0.6931471805599453	Cyan
hsa-miR-3158-3p	OAS2	diana_microt	predicted	1	1	0.6931471805599453	Cyan
hsa-miR-1287-5p	UBE2L6	diana_microt	predicted	1	1	0.6931471805599453	Cyan
hsa-miR-3158-3p	OAS1	diana_microt	predicted	1	1	0.6931471805599453	Cyan
hsa-miR-3148	OAS2	diana_microt	predicted	1	2	1.0986122886681098	Cyan
hsa-miR-5192	OAS3	diana_microt	predicted	1	1	0.6931471805599453	Cyan
hsa-miR-2110	GBP1	diana_microt	predicted	1	1	0.6931471805599453	Cyan
hsa-miR-5703	OAS2	diana_microt	predicted	1	1	0.6931471805599453	Cyan
hsa-miR-4704-3p	PARP9	diana_microt	predicted	1	1	0.6931471805599453	Cyan
hsa-miR-589-5p	IFI35	diana_microt	predicted	1	1	0.6931471805599453	Cyan
hsa-miR-609	OAS3	diana_microt	predicted	1	1	0.6931471805599453	Cyan
hsa-miR-4633-5p	GBP1	diana_microt	predicted	1	1	0.6931471805599453	Cyan
hsa-miR-3914	PARP9	diana_microt	predicted	1	1	0.6931471805599453	Cyan
hsa-miR-5010-3p	PARP9	diana_microt	predicted	1	1	0.6931471805599453	Cyan
hsa-miR-4455	OAS3	diana_microt	predicted	1	1	0.6931471805599453	Cyan
hsa-miR-5692a	GBP1	diana_microt	predicted	1	2	1.0986122886681098	Cyan
hsa-miR-520d-5p	IFI44	diana_microt	predicted	1	1	0.6931471805599453	Cyan
hsa-miR-3617-5p	PARP9	diana_microt	predicted	1	1	0.6931471805599453	Cyan
hsa-miR-146a-3p	PARP9	diana_microt	predicted	1	1	0.6931471805599453	Cyan
hsa-miR-5693	OAS3	diana_microt	predicted	1	1	0.6931471805599453	Cyan
hsa-miR-1231	OAS2	diana_microt	predicted	1	1	0.6931471805599453	Cyan
hsa-miR-4771	RSAD2	diana_microt	predicted	1	1	0.6931471805599453	Cyan
hsa-miR-4659a-3p	GBP1	diana_microt	predicted	1	1	0.6931471805599453	Cyan
hsa-miR-4468	PARP9	diana_microt	predicted	1	1	0.6931471805599453	Cyan
hsa-miR-4498	OAS3	diana_microt	predicted	1	2	1.0986122886681098	Cyan
hsa-miR-4659b-3p	GBP1	diana_microt	predicted	1	1	0.6931471805599453	Cyan
hsa-miR-206	OAS2	diana_microt	predicted	1	1	0.6931471805599453	Cyan
hsa-miR-3187-3p	OAS2	diana_microt	predicted	1	1	0.6931471805599453	Cyan
hsa-miR-3688-3p	RSAD2	diana_microt	predicted	1	3	1.3862943611198906	Cyan
hsa-miR-3916	PARP9	diana_microt	predicted	1	1	0.6931471805599453	Cyan
hsa-miR-4428	PARP9	diana_microt	predicted	1	2	1.0986122886681098	Cyan
hsa-miR-216a-5p	GBP5	diana_microt	predicted	1	1	0.6931471805599453	Cyan
hsa-miR-876-3p	PARP9	diana_microt	predicted	1	1	0.6931471805599453	Cyan
hsa-miR-4426	PARP9	diana_microt	predicted	1	1	0.6931471805599453	Cyan
hsa-miR-4715-3p	RSAD2	diana_microt	predicted	1	1	0.6931471805599453	Cyan
hsa-miR-4643	OAS3	diana_microt	predicted	1	1	0.6931471805599453	Cyan
hsa-miR-524-5p	IFI44	diana_microt	predicted	1	1	0.6931471805599453	Cyan
hsa-miR-4694-3p	RSAD2	diana_microt	predicted	1	2	1.0986122886681098	Cyan
hsa-miR-1265	UBE2L6	diana_microt	predicted	1	1	0.6931471805599453	Cyan
hsa-miR-4789-3p	OAS3	diana_microt	predicted	1	1	0.6931471805599453	Cyan
hsa-miR-4288	OAS2	diana_microt	predicted	1	2	1.0986122886681098	Cyan
hsa-miR-4709-3p	OAS2	diana_microt	predicted	1	1	0.6931471805599453	Cyan
hsa-miR-193b-3p	OAS2	diana_microt	predicted	1	2	1.0986122886681098	Cyan
hsa-miR-5582-3p	OAS3	diana_microt	predicted	1	1	0.6931471805599453	Cyan
hsa-miR-1298-5p	RSAD2	diana_microt	predicted	1	1	0.6931471805599453	Cyan
hsa-miR-302c-5p	RSAD2	diana_microt	predicted	1	1	0.6931471805599453	Cyan
hsa-miR-373-3p	RSAD2	diana_microt	predicted	1	2	1.0986122886681098	Cyan
hsa-miR-107	OAS2	diana_microt	predicted	1	2	1.0986122886681098	Cyan
hsa-miR-548w	PARP9	diana_microt	predicted	1	2	1.0986122886681098	Cyan
hsa-miR-4299	OAS3	diana_microt	predicted	1	1	0.6931471805599453	Cyan
hsa-miR-4694-5p	GBP1	diana_microt	predicted	1	1	0.6931471805599453	Cyan
hsa-miR-516b-5p	GBP1	diana_microt	predicted	1	1	0.6931471805599453	Cyan
hsa-miR-31-5p	OAS2	diana_microt	predicted	1	2	1.0986122886681098	Cyan
hsa-miR-34b-5p	OAS2	diana_microt	predicted	1	2	1.0986122886681098	Cyan
hsa-miR-1185-5p	OAS2	diana_microt	predicted	1	1	0.6931471805599453	Cyan
hsa-miR-5192	PARP9	diana_microt	predicted	1	1	0.6931471805599453	Cyan
hsa-miR-378h	OAS3	diana_microt	predicted	1	1	0.6931471805599453	Cyan
hsa-miR-4263	GBP1	diana_microt	predicted	1	2	1.0986122886681098	Cyan
hsa-miR-193a-3p	OAS2	diana_microt	predicted	1	2	1.0986122886681098	Cyan
hsa-miR-4784	PARP9	diana_microt	predicted	1	1	0.6931471805599453	Cyan
hsa-miR-543	GBP1	diana_microt	predicted	1	1	0.6931471805599453	Cyan
hsa-miR-9-5p	OAS1	diana_microt	predicted	1	3	1.3862943611198906	Cyan
hsa-miR-1-3p	OAS2	diana_microt	predicted	1	2	1.0986122886681098	Cyan
hsa-miR-765	PARP9	diana_microt	predicted	1	1	0.6931471805599453	Cyan
hsa-miR-3118	PARP9	diana_microt	predicted	1	1	0.6931471805599453	Cyan
hsa-miR-214-3p	OAS3	diana_microt	predicted	1	1	0.6931471805599453	Cyan
hsa-miR-4456	PARP9	diana_microt	predicted	1	1	0.6931471805599453	Cyan
hsa-miR-548ak	PARP9	diana_microt	predicted	1	1	0.6931471805599453	Cyan
hsa-miR-4760-3p	PARP9	diana_microt	predicted	1	1	0.6931471805599453	Cyan
hsa-miR-548a-3p	RSAD2	diana_microt	predicted	1	1	0.6931471805599453	Cyan
hsa-miR-548q	OAS3	diana_microt	predicted	1	1	0.6931471805599453	Cyan
hsa-miR-3673	OAS2	diana_microt	predicted	1	1	0.6931471805599453	Cyan
hsa-miR-5703	PARP9	diana_microt	predicted	1	1	0.6931471805599453	Cyan
hsa-miR-335-3p	PARP9	diana_microt	predicted	1	3	1.3862943611198906	Cyan
hsa-miR-4705	OAS3	diana_microt	predicted	1	1	0.6931471805599453	Cyan
hsa-miR-5583-3p	OAS3	diana_microt	predicted	1	1	0.6931471805599453	Cyan
hsa-miR-5571-3p	GBP1	diana_microt	predicted	1	1	0.6931471805599453	Cyan
hsa-miR-374b-5p	GBP5	diana_microt	predicted	1	1	0.6931471805599453	Cyan
hsa-miR-493-5p	PARP9	diana_microt	predicted	1	1	0.6931471805599453	Cyan
hsa-miR-5193	RSAD2	diana_microt	predicted	1	1	0.6931471805599453	Cyan
hsa-miR-3153	OAS2	diana_microt	predicted	1	1	0.6931471805599453	Cyan
hsa-miR-3622a-3p	PARP9	diana_microt	predicted	1	1	0.6931471805599453	Cyan
hsa-miR-302d-5p	GBP1	diana_microt	predicted	1	1	0.6931471805599453	Cyan
hsa-miR-130b-5p	IFIT1	diana_microt	predicted	1	1	0.6931471805599453	Cyan
hsa-miR-3135b	OAS3	diana_microt	predicted	1	1	0.6931471805599453	Cyan
hsa-miR-4656	OAS3	diana_microt	predicted	1	1	0.6931471805599453	Cyan
hsa-miR-548e-3p	IFIT3	diana_microt	predicted	1	1	0.6931471805599453	Cyan
hsa-miR-5572	OAS2	diana_microt	predicted	1	1	0.6931471805599453	Cyan
hsa-miR-3168	PARP9	diana_microt	predicted	1	2	1.0986122886681098	Cyan
hsa-miR-3136-5p	PARP9	diana_microt	predicted	1	1	0.6931471805599453	Cyan
hsa-miR-378d	OAS3	diana_microt	predicted	1	1	0.6931471805599453	Cyan
hsa-miR-4432	GBP1	diana_microt	predicted	1	1	0.6931471805599453	Cyan
hsa-miR-524-5p	IFIT1	diana_microt	predicted	1	3	1.3862943611198906	Cyan
hsa-miR-5004-5p	PARP9	diana_microt	predicted	1	1	0.6931471805599453	Cyan
hsa-miR-5094	GBP5	diana_microt	predicted	1	1	0.6931471805599453	Cyan
hsa-miR-498-5p	GBP1	diana_microt	predicted	1	1	0.6931471805599453	Cyan
hsa-miR-1322	GBP1	diana_microt	predicted	1	1	0.6931471805599453	Cyan
hsa-miR-548n	PARP9	diana_microt	predicted	1	1	0.6931471805599453	Cyan
hsa-miR-3143	GBP5	diana_microt	predicted	1	1	0.6931471805599453	Cyan
hsa-miR-378a-3p	OAS3	diana_microt	predicted	1	2	1.0986122886681098	Cyan
hsa-miR-5702	GBP1	diana_microt	predicted	1	1	0.6931471805599453	Cyan
hsa-miR-486-3p	PARP9	diana_microt	predicted	1	1	0.6931471805599453	Cyan
hsa-miR-361-5p	PARP9	diana_microt	predicted	1	2	1.0986122886681098	Cyan
hsa-miR-548ae-3p	RSAD2	diana_microt	predicted	1	1	0.6931471805599453	Cyan
hsa-miR-378c	OAS3	diana_microt	predicted	1	1	0.6931471805599453	Cyan
hsa-miR-378e	OAS3	diana_microt	predicted	1	1	0.6931471805599453	Cyan
hsa-miR-516b-5p	OAS3	diana_microt	predicted	1	2	1.0986122886681098	Cyan
hsa-miR-1293	OAS2	diana_microt	predicted	1	1	0.6931471805599453	Cyan
hsa-miR-3202	OAS2	diana_microt	predicted	1	1	0.6931471805599453	Cyan
hsa-miR-4662a-3p	PARP9	diana_microt	predicted	1	1	0.6931471805599453	Cyan
hsa-miR-5698	PARP9	diana_microt	predicted	1	1	0.6931471805599453	Cyan
hsa-miR-3150b-3p	PARP9	diana_microt	predicted	1	1	0.6931471805599453	Cyan
hsa-miR-5696	GBP5	diana_microt	predicted	1	1	0.6931471805599453	Cyan
hsa-miR-3156-5p	GBP5	diana_microt	predicted	1	1	0.6931471805599453	Cyan
hsa-miR-4534	UBE2L6	diana_microt	predicted	1	1	0.6931471805599453	Cyan
hsa-miR-5692a	IFIH1	diana_microt	predicted	1	1	0.6931471805599453	Cyan
hsa-miR-147a	OAS3	diana_microt	predicted	1	2	1.0986122886681098	Cyan
hsa-miR-4690-5p	PARP9	diana_microt	predicted	1	1	0.6931471805599453	Cyan
hsa-miR-2355-3p	GBP5	diana_microt	predicted	1	1	0.6931471805599453	Cyan
hsa-miR-770-5p	OAS3	diana_microt	predicted	1	1	0.6931471805599453	Cyan
hsa-miR-758-3p	OAS1	diana_microt	predicted	1	2	1.0986122886681098	Cyan
hsa-miR-3133	PARP9	diana_microt	predicted	1	2	1.0986122886681098	Cyan
hsa-miR-4768-3p	PARP9	diana_microt	predicted	1	1	0.6931471805599453	Cyan
hsa-miR-5011-5p	GBP5	diana_microt	predicted	1	1	0.6931471805599453	Cyan
hsa-miR-3169	PARP9	diana_microt	predicted	1	1	0.6931471805599453	Cyan
hsa-miR-548am-3p	RSAD2	diana_microt	predicted	1	1	0.6931471805599453	Cyan
hsa-miR-4478	OAS3	diana_microt	predicted	1	1	0.6931471805599453	Cyan
hsa-miR-4777-5p	GBP1	diana_microt	predicted	1	1	0.6931471805599453	Cyan
hsa-miR-4434	OAS2	diana_microt	predicted	1	1	0.6931471805599453	Cyan
hsa-miR-33a-3p	PARP9	diana_microt	predicted	1	1	0.6931471805599453	Cyan
hsa-miR-548ah-3p	RSAD2	diana_microt	predicted	1	1	0.6931471805599453	Cyan
hsa-miR-1231	OAS3	diana_microt	predicted	1	1	0.6931471805599453	Cyan
hsa-miR-2278	OAS3	diana_microt	predicted	1	2	1.0986122886681098	Cyan
hsa-miR-583	PARP9	diana_microt	predicted	1	1	0.6931471805599453	Cyan
hsa-miR-548aq-3p	RSAD2	diana_microt	predicted	1	1	0.6931471805599453	Cyan
hsa-miR-182-5p	GBP5	diana_microt	predicted	1	3	1.3862943611198906	Cyan
hsa-miR-3662	IFIT1	diana_microt	predicted	1	3	1.3862943611198906	Cyan
hsa-miR-654-3p	OAS2	diana_microt	predicted	1	1	0.6931471805599453	Cyan
hsa-miR-494-3p	IFIH1	diana_microt	predicted	1	1	0.6931471805599453	Cyan
hsa-miR-4432	PARP9	diana_microt	predicted	1	1	0.6931471805599453	Cyan
hsa-miR-575	PARP9	diana_microt	predicted	1	2	1.0986122886681098	Cyan
hsa-miR-548c-3p	GBP5	diana_microt	predicted	1	2	1.0986122886681098	Cyan
hsa-miR-140-5p	OAS3	diana_microt	predicted	1	1	0.6931471805599453	Cyan
hsa-miR-4744	GBP1	diana_microt	predicted	1	1	0.6931471805599453	Cyan
hsa-miR-4282	OAS2	diana_microt	predicted	1	1	0.6931471805599453	Cyan
hsa-miR-4763-3p	OAS2	diana_microt	predicted	1	1	0.6931471805599453	Cyan
hsa-miR-4505	OAS3	diana_microt	predicted	1	1	0.6931471805599453	Cyan
hsa-miR-4794	OAS3	diana_microt	predicted	1	1	0.6931471805599453	Cyan
hsa-miR-3658	PARP9	diana_microt	predicted	1	2	1.0986122886681098	Cyan
hsa-miR-378f	OAS3	diana_microt	predicted	1	1	0.6931471805599453	Cyan
hsa-miR-3156-5p	PARP9	diana_microt	predicted	1	2	1.0986122886681098	Cyan
hsa-miR-362-3p	UBE2L6	diana_microt	predicted	1	1	0.6931471805599453	Cyan
hsa-miR-583	OAS2	diana_microt	predicted	1	1	0.6931471805599453	Cyan
hsa-miR-548v	OAS2	diana_microt	predicted	1	2	1.0986122886681098	Cyan
hsa-miR-378b	OAS3	diana_microt	predicted	1	1	0.6931471805599453	Cyan
hsa-miR-5008-5p	OAS3	diana_microt	predicted	1	1	0.6931471805599453	Cyan
hsa-miR-1208	OAS2	diana_microt	predicted	1	1	0.6931471805599453	Cyan
hsa-miR-4682	PARP9	diana_microt	predicted	1	1	0.6931471805599453	Cyan
hsa-miR-4456	OAS3	diana_microt	predicted	1	1	0.6931471805599453	Cyan
hsa-miR-5583-3p	OAS1	diana_microt	predicted	1	1	0.6931471805599453	Cyan
hsa-miR-548as-5p	RSAD2	diana_microt	predicted	1	1	0.6931471805599453	Cyan
hsa-miR-1271-5p	GBP5	diana_microt	predicted	1	2	1.0986122886681098	Cyan
hsa-miR-4672	OAS3	diana_microt	predicted	1	1	0.6931471805599453	Cyan
hsa-miR-300	OAS2	diana_microt	predicted	1	2	1.0986122886681098	Cyan
hsa-miR-5006-5p	OAS2	diana_microt	predicted	1	1	0.6931471805599453	Cyan
hsa-miR-920	PARP9	diana_microt	predicted	1	1	0.6931471805599453	Cyan
hsa-miR-3689a-3p	PARP9	diana_microt	predicted	1	1	0.6931471805599453	Cyan
hsa-miR-3714	PARP9	diana_microt	predicted	1	2	1.0986122886681098	Cyan
hsa-miR-3135b	PARP9	diana_microt	predicted	1	1	0.6931471805599453	Cyan
hsa-miR-124-3p	PARP9	diana_microt	predicted	1	5	1.791759469228055	Cyan
hsa-miR-506-3p	PARP9	diana_microt	predicted	1	3	1.3862943611198906	Cyan
hsa-miR-30b-3p	PARP9	diana_microt	predicted	1	1	0.6931471805599453	Cyan
hsa-miR-450a-1-3p	OAS2	diana_microt	predicted	1	1	0.6931471805599453	Cyan
hsa-miR-3689c	PARP9	diana_microt	predicted	1	1	0.6931471805599453	Cyan
hsa-miR-3688-5p	PARP9	diana_microt	predicted	1	1	0.6931471805599453	Cyan
hsa-miR-4766-5p	PARP9	diana_microt	predicted	1	1	0.6931471805599453	Cyan
hsa-miR-539-5p	PARP9	diana_microt	predicted	1	1	0.6931471805599453	Cyan
hsa-miR-548c-3p	PARP9	diana_microt	predicted	1	2	1.0986122886681098	Cyan
hsa-miR-3689b-3p	PARP9	diana_microt	predicted	1	1	0.6931471805599453	Cyan
hsa-miR-548as-3p	OAS3	diana_microt	predicted	1	1	0.6931471805599453	Cyan
hsa-miR-885-3p	OAS2	diana_microt	predicted	1	1	0.6931471805599453	Cyan
hsa-miR-4424	OAS2	diana_microt	predicted	1	1	0.6931471805599453	Cyan
hsa-miR-196a-5p	IFIH1	diana_microt	predicted	1	2	1.0986122886681098	Cyan
hsa-miR-148b-5p	PARP9	diana_microt	predicted	1	3	1.3862943611198906	Cyan
hsa-miR-504-5p	PARP9	diana_microt	predicted	1	1	0.6931471805599453	Cyan
hsa-miR-140-3p	RSAD2	diana_microt	predicted	1	1	0.6931471805599453	Cyan
hsa-miR-186-5p	GBP5	diana_microt	predicted	1	2	1.0986122886681098	Cyan
hsa-miR-3135b	UBE2L6	diana_microt	predicted	1	1	0.6931471805599453	Cyan
hsa-miR-3144-5p	OAS3	diana_microt	predicted	1	1	0.6931471805599453	Cyan
hsa-miR-323b-5p	OAS2	diana_microt	predicted	1	1	0.6931471805599453	Cyan
hsa-miR-196b-5p	IFIH1	diana_microt	predicted	1	1	0.6931471805599453	Cyan
hsa-miR-3664-5p	RSAD2	diana_microt	predicted	1	1	0.6931471805599453	Cyan
hsa-miR-522-3p	UBE2L6	diana_microt	predicted	1	1	0.6931471805599453	Cyan
hsa-miR-4684-3p	GBP1	diana_microt	predicted	1	1	0.6931471805599453	Cyan
hsa-miR-4764-5p	OAS1	diana_microt	predicted	1	1	0.6931471805599453	Cyan
hsa-miR-3132	OAS2	diana_microt	predicted	1	1	0.6931471805599453	Cyan
hsa-miR-5196-5p	OAS2	diana_microt	predicted	1	1	0.6931471805599453	Cyan
hsa-miR-26a-5p	OAS2	diana_microt	predicted	1	3	1.3862943611198906	Cyan
hsa-miR-4728-5p	PARP9	diana_microt	predicted	1	1	0.6931471805599453	Cyan
hsa-miR-3151-5p	OAS3	diana_microt	predicted	1	1	0.6931471805599453	Cyan
hsa-miR-3159	RSAD2	diana_microt	predicted	1	2	1.0986122886681098	Cyan
hsa-miR-5197-5p	RSAD2	diana_microt	predicted	1	1	0.6931471805599453	Cyan
hsa-miR-5692a	OAS1	diana_microt	predicted	1	1	0.6931471805599453	Cyan
hsa-miR-4720-3p	IFIH1	diana_microt	predicted	1	1	0.6931471805599453	Cyan
hsa-miR-219a-1-3p	IFIT3	diana_microt	predicted	1	1	0.6931471805599453	Cyan
hsa-miR-892a	OAS2	diana_microt	predicted	1	1	0.6931471805599453	Cyan
hsa-miR-3679-5p	OAS2	diana_microt	predicted	1	1	0.6931471805599453	Cyan
hsa-miR-128-3p	PARP9	diana_microt	predicted	1	1	0.6931471805599453	Cyan
hsa-miR-5190	GBP5	diana_microt	predicted	1	2	1.0986122886681098	Cyan
hsa-miR-4476	OAS3	diana_microt	predicted	1	1	0.6931471805599453	Cyan
hsa-miR-1305	GBP1	diana_microt	predicted	1	1	0.6931471805599453	Cyan
hsa-miR-199a-5p	GBP1	diana_microt	predicted	1	2	1.0986122886681098	Cyan
hsa-miR-548b-5p	RSAD2	diana_microt	predicted	1	2	1.0986122886681098	Cyan
hsa-miR-4698	RSAD2	diana_microt	predicted	1	1	0.6931471805599453	Cyan
hsa-miR-212-5p	UBE2L6	diana_microt	predicted	1	1	0.6931471805599453	Cyan
hsa-miR-4430	OAS3	diana_microt	predicted	1	1	0.6931471805599453	Cyan
hsa-miR-422a	OAS3	diana_microt	predicted	1	1	0.6931471805599453	Cyan
hsa-miR-148a-5p	OAS2	diana_microt	predicted	1	3	1.3862943611198906	Cyan
hsa-miR-3125	PARP9	diana_microt	predicted	1	1	0.6931471805599453	Cyan
hsa-miR-4492	OAS3	diana_microt	predicted	1	2	1.0986122886681098	Cyan
hsa-miR-26b-5p	OAS2	diana_microt	predicted	1	3	1.3862943611198906	Cyan
hsa-miR-410-3p	GBP5	diana_microt	predicted	1	1	0.6931471805599453	Cyan
hsa-miR-203b-3p	IFIT3	diana_microt	predicted	1	1	0.6931471805599453	Cyan
hsa-miR-3074-5p	OAS2	diana_microt	predicted	1	1	0.6931471805599453	Cyan
hsa-miR-4289	IFIH1	diana_microt	predicted	1	1	0.6931471805599453	Cyan
hsa-miR-587	RSAD2	diana_microt	predicted	1	2	1.0986122886681098	Cyan
hsa-miR-4661-3p	UBE2L6	diana_microt	predicted	1	1	0.6931471805599453	Cyan
hsa-miR-493-5p	OAS3	diana_microt	predicted	1	2	1.0986122886681098	Cyan
hsa-miR-654-5p	OAS3	diana_microt	predicted	1	1	0.6931471805599453	Cyan
hsa-miR-1297	OAS2	diana_microt	predicted	1	2	1.0986122886681098	Cyan
hsa-miR-4286	PARP9	diana_microt	predicted	1	1	0.6931471805599453	Cyan
hsa-miR-3978	PARP9	diana_microt	predicted	1	1	0.6931471805599453	Cyan
hsa-miR-4694-3p	PARP9	diana_microt	predicted	1	1	0.6931471805599453	Cyan
hsa-miR-3529-3p	RSAD2	diana_microt	predicted	1	1	0.6931471805599453	Cyan
hsa-miR-329-3p	UBE2L6	diana_microt	predicted	1	1	0.6931471805599453	Cyan
hsa-miR-4714-5p	PARP9	diana_microt	predicted	1	1	0.6931471805599453	Cyan
hsa-miR-92a-2-5p	PARP9	diana_microt	predicted	1	1	0.6931471805599453	Cyan
hsa-miR-3688-3p	PARP9	diana_microt	predicted	1	2	1.0986122886681098	Cyan
hsa-miR-3672	IFIT3	diana_microt	predicted	1	1	0.6931471805599453	Cyan
hsa-miR-1255b-5p	OAS2	diana_microt	predicted	1	2	1.0986122886681098	Cyan
hsa-miR-3919	PARP9	diana_microt	predicted	1	1	0.6931471805599453	Cyan
hsa-miR-661	PARP9	diana_microt	predicted	1	1	0.6931471805599453	Cyan
hsa-miR-4755-3p	RSAD2	diana_microt	predicted	1	1	0.6931471805599453	Cyan
hsa-miR-888-5p	RSAD2	diana_microt	predicted	1	2	1.0986122886681098	Cyan
hsa-miR-599	GBP5	diana_microt	predicted	1	2	1.0986122886681098	Cyan
hsa-miR-601	OAS3	diana_microt	predicted	1	1	0.6931471805599453	Cyan
hsa-miR-5579-3p	OAS3	diana_microt	predicted	1	1	0.6931471805599453	Cyan
hsa-miR-3978	OAS1	diana_microt	predicted	1	2	1.0986122886681098	Cyan
hsa-miR-3662	PARP9	diana_microt	predicted	1	3	1.3862943611198906	Cyan
hsa-miR-4797-5p	PARP9	diana_microt	predicted	1	1	0.6931471805599453	Cyan
hsa-miR-494-3p	RSAD2	diana_microt	predicted	1	2	1.0986122886681098	Cyan
hsa-miR-466	GBP5	diana_microt	predicted	1	2	1.0986122886681098	Cyan
hsa-miR-938	GBP5	diana_microt	predicted	1	1	0.6931471805599453	Cyan
hsa-miR-762	OAS3	diana_microt	predicted	1	1	0.6931471805599453	Cyan
hsa-miR-4662a-3p	IFI44	diana_microt	predicted	1	1	0.6931471805599453	Cyan
hsa-miR-3976	PARP9	diana_microt	predicted	1	1	0.6931471805599453	Cyan
hsa-miR-3117-3p	PARP9	diana_microt	predicted	1	1	0.6931471805599453	Cyan
hsa-miR-3913-5p	PARP9	diana_microt	predicted	1	1	0.6931471805599453	Cyan
hsa-miR-1207-3p	OAS3	diana_microt	predicted	1	1	0.6931471805599453	Cyan
hsa-miR-548z	GBP1	diana_microt	predicted	1	1	0.6931471805599453	Cyan
hsa-miR-548ac	GBP1	diana_microt	predicted	1	1	0.6931471805599453	Cyan
hsa-miR-548h-3p	GBP1	diana_microt	predicted	1	1	0.6931471805599453	Cyan
hsa-miR-215-5p	RSAD2	diana_microt	predicted	1	1	0.6931471805599453	Cyan
hsa-miR-548j-5p	RSAD2	diana_microt	predicted	1	2	1.0986122886681098	Cyan
hsa-miR-671-5p	GBP5	diana_microt	predicted	1	1	0.6931471805599453	Cyan
hsa-miR-381-3p	OAS2	diana_microt	predicted	1	2	1.0986122886681098	Cyan
hsa-miR-762	OAS2	diana_microt	predicted	1	1	0.6931471805599453	Cyan
hsa-miR-5010-3p	OAS2	diana_microt	predicted	1	1	0.6931471805599453	Cyan
hsa-miR-888-5p	OAS2	diana_microt	predicted	1	2	1.0986122886681098	Cyan
hsa-miR-203b-3p	PARP9	diana_microt	predicted	1	1	0.6931471805599453	Cyan
hsa-miR-499b-3p	OAS3	diana_microt	predicted	1	1	0.6931471805599453	Cyan
hsa-miR-584-3p	GBP1	diana_microt	predicted	1	1	0.6931471805599453	Cyan
hsa-miR-3611	OAS1	diana_microt	predicted	1	1	0.6931471805599453	Cyan
hsa-miR-186-5p	PARP9	diana_microt	predicted	1	2	1.0986122886681098	Cyan
hsa-miR-539-5p	GBP5	diana_microt	predicted	1	1	0.6931471805599453	Cyan
hsa-miR-29a-3p	UBE2L6	diana_microt	predicted	1	1	0.6931471805599453	Cyan
hsa-miR-134-5p	OAS1	diana_microt	predicted	1	1	0.6931471805599453	Cyan
hsa-miR-4789-3p	GBP5	diana_microt	predicted	1	2	1.0986122886681098	Cyan
hsa-miR-105-5p	RSAD2	diana_microt	predicted	1	2	1.0986122886681098	Cyan
hsa-miR-7-2-3p	RSAD2	diana_microt	predicted	1	1	0.6931471805599453	Cyan
hsa-miR-592	GBP5	diana_microt	predicted	1	2	1.0986122886681098	Cyan
hsa-miR-4710	OAS3	diana_microt	predicted	1	1	0.6931471805599453	Cyan
hsa-miR-541-3p	OAS3	diana_microt	predicted	1	1	0.6931471805599453	Cyan
hsa-miR-5197-5p	OAS1	diana_microt	predicted	1	1	0.6931471805599453	Cyan
hsa-miR-4420	OAS2	diana_microt	predicted	1	1	0.6931471805599453	Cyan
hsa-miR-365a-5p	PARP9	diana_microt	predicted	1	1	0.6931471805599453	Cyan
hsa-miR-3918	OAS2	diana_microt	predicted	1	2	1.0986122886681098	Cyan
hsa-miR-3616-5p	RSAD2	diana_microt	predicted	1	1	0.6931471805599453	Cyan
hsa-miR-3184-3p	OAS2	diana_microt	predicted	1	1	0.6931471805599453	Cyan
hsa-miR-223-3p	IFI44	diana_microt	predicted	1	1	0.6931471805599453	Cyan
hsa-miR-4719	PARP9	diana_microt	predicted	1	1	0.6931471805599453	Cyan
hsa-miR-541-5p	PARP9	diana_microt	predicted	1	2	1.0986122886681098	Cyan
hsa-miR-3190-3p	GBP5	diana_microt	predicted	1	1	0.6931471805599453	Cyan
hsa-miR-3919	OAS3	diana_microt	predicted	1	1	0.6931471805599453	Cyan
hsa-miR-4419b	OAS3	diana_microt	predicted	1	1	0.6931471805599453	Cyan
hsa-miR-3180-5p	IFIT3	diana_microt	predicted	1	1	0.6931471805599453	Cyan
hsa-miR-4307	GBP5	diana_microt	predicted	1	1	0.6931471805599453	Cyan
hsa-miR-377-3p	GBP1	diana_microt	predicted	1	2	1.0986122886681098	Cyan
hsa-miR-2682-5p	IFIT3	diana_microt	predicted	1	1	0.6931471805599453	Cyan
hsa-miR-1275	OAS2	diana_microt	predicted	1	1	0.6931471805599453	Cyan
hsa-miR-4756-3p	OAS2	diana_microt	predicted	1	1	0.6931471805599453	Cyan
hsa-miR-146b-5p	OAS2	diana_microt	predicted	1	1	0.6931471805599453	Cyan
hsa-miR-2052	PARP9	diana_microt	predicted	1	1	0.6931471805599453	Cyan
hsa-miR-376c-3p	PARP9	diana_microt	predicted	1	1	0.6931471805599453	Cyan
hsa-miR-4672	GBP1	diana_microt	predicted	1	1	0.6931471805599453	Cyan
hsa-miR-4419a	OAS2	diana_microt	predicted	1	1	0.6931471805599453	Cyan
hsa-miR-4492	OAS2	diana_microt	predicted	1	1	0.6931471805599453	Cyan
hsa-miR-759	PARP9	diana_microt	predicted	1	1	0.6931471805599453	Cyan
hsa-miR-4267	PARP9	diana_microt	predicted	1	1	0.6931471805599453	Cyan
hsa-miR-3176	UBE2L6	diana_microt	predicted	1	1	0.6931471805599453	Cyan
hsa-miR-29b-3p	UBE2L6	diana_microt	predicted	1	1	0.6931471805599453	Cyan
hsa-miR-940	OAS3	diana_microt	predicted	1	2	1.0986122886681098	Cyan
hsa-miR-5004-3p	IFIT3	diana_microt	predicted	1	1	0.6931471805599453	Cyan
hsa-miR-181b-3p	OAS2	diana_microt	predicted	1	1	0.6931471805599453	Cyan
hsa-miR-146a-5p	OAS2	diana_microt	predicted	1	2	1.0986122886681098	Cyan
hsa-miR-219b-5p	PARP9	diana_microt	predicted	1	1	0.6931471805599453	Cyan
hsa-miR-345-5p	RSAD2	diana_microt	predicted	1	1	0.6931471805599453	Cyan
hsa-miR-4639-5p	OAS3	diana_microt	predicted	1	1	0.6931471805599453	Cyan
hsa-miR-576-5p	GBP1	diana_microt	predicted	1	2	1.0986122886681098	Cyan
hsa-miR-5700	OAS2	diana_microt	predicted	1	1	0.6931471805599453	Cyan
hsa-miR-548z	PARP9	diana_microt	predicted	1	1	0.6931471805599453	Cyan
hsa-miR-548h-3p	PARP9	diana_microt	predicted	1	1	0.6931471805599453	Cyan
hsa-miR-3928-3p	OAS3	diana_microt	predicted	1	1	0.6931471805599453	Cyan
hsa-miR-876-3p	IFIT3	diana_microt	predicted	1	2	1.0986122886681098	Cyan
hsa-miR-656-3p	IFI44	diana_microt	predicted	1	1	0.6931471805599453	Cyan
hsa-miR-1286	PARP9	diana_microt	predicted	1	1	0.6931471805599453	Cyan
hsa-miR-4802-5p	PARP9	diana_microt	predicted	1	1	0.6931471805599453	Cyan
hsa-miR-519e-5p	PARP9	diana_microt	predicted	1	1	0.6931471805599453	Cyan
hsa-miR-497-3p	PARP9	diana_microt	predicted	1	1	0.6931471805599453	Cyan
hsa-miR-5694	GBP5	diana_microt	predicted	1	1	0.6931471805599453	Cyan
hsa-miR-4635	OAS2	diana_microt	predicted	1	2	1.0986122886681098	Cyan
hsa-miR-1253	PARP9	diana_microt	predicted	1	1	0.6931471805599453	Cyan
hsa-miR-4635	RSAD2	diana_microt	predicted	1	1	0.6931471805599453	Cyan
hsa-miR-7-1-3p	RSAD2	diana_microt	predicted	1	1	0.6931471805599453	Cyan
hsa-miR-542-3p	OAS3	diana_microt	predicted	1	1	0.6931471805599453	Cyan
hsa-miR-142-5p	OAS2	diana_microt	predicted	1	2	1.0986122886681098	Cyan
hsa-miR-18a-5p	IFIH1	diana_microt	predicted	1	2	1.0986122886681098	Cyan
hsa-miR-515-5p	PARP9	diana_microt	predicted	1	1	0.6931471805599453	Cyan
hsa-miR-4519	OAS3	diana_microt	predicted	1	1	0.6931471805599453	Cyan
hsa-miR-339-5p	OAS3	diana_microt	predicted	1	1	0.6931471805599453	Cyan
hsa-miR-1302	PARP9	diana_microt	predicted	1	1	0.6931471805599453	Cyan
hsa-miR-4676-5p	PARP9	diana_microt	predicted	1	1	0.6931471805599453	Cyan
hsa-miR-3173-5p	GBP5	diana_microt	predicted	1	1	0.6931471805599453	Cyan
hsa-miR-619-3p	PARP9	diana_microt	predicted	1	1	0.6931471805599453	Cyan
hsa-miR-4471	PARP9	diana_microt	predicted	1	1	0.6931471805599453	Cyan
hsa-miR-4330	RSAD2	diana_microt	predicted	1	1	0.6931471805599453	Cyan
hsa-miR-5690	RSAD2	diana_microt	predicted	1	1	0.6931471805599453	Cyan
hsa-miR-4801	GBP1	diana_microt	predicted	1	1	0.6931471805599453	Cyan
hsa-miR-105-5p	GBP1	diana_microt	predicted	1	2	1.0986122886681098	Cyan
hsa-miR-23b-3p	GBP1	diana_microt	predicted	1	1	0.6931471805599453	Cyan
hsa-miR-183-3p	GBP1	diana_microt	predicted	1	2	1.0986122886681098	Cyan
hsa-miR-618	PARP9	diana_microt	predicted	1	1	0.6931471805599453	Cyan
hsa-miR-938	PARP9	diana_microt	predicted	1	1	0.6931471805599453	Cyan
hsa-miR-766-5p	PARP9	diana_microt	predicted	1	1	0.6931471805599453	Cyan
hsa-miR-654-5p	PARP9	diana_microt	predicted	1	1	0.6931471805599453	Cyan
hsa-miR-1305	RSAD2	diana_microt	predicted	1	1	0.6931471805599453	Cyan
hsa-miR-3121-3p	RSAD2	diana_microt	predicted	1	1	0.6931471805599453	Cyan
hsa-miR-1178-3p	GBP1	diana_microt	predicted	1	1	0.6931471805599453	Cyan
hsa-miR-4282	OAS1	diana_microt	predicted	1	1	0.6931471805599453	Cyan
hsa-miR-27a-5p	OAS2	diana_microt	predicted	1	2	1.0986122886681098	Cyan
hsa-miR-365b-5p	PARP9	diana_microt	predicted	1	1	0.6931471805599453	Cyan
hsa-miR-541-3p	PARP9	diana_microt	predicted	1	1	0.6931471805599453	Cyan
hsa-miR-548k	RSAD2	diana_microt	predicted	1	1	0.6931471805599453	Cyan
hsa-miR-548av-5p	RSAD2	diana_microt	predicted	1	1	0.6931471805599453	Cyan
hsa-miR-23a-3p	GBP1	diana_microt	predicted	1	1	0.6931471805599453	Cyan
hsa-miR-4736	OAS2	diana_microt	predicted	1	1	0.6931471805599453	Cyan
hsa-miR-548u	PARP9	diana_microt	predicted	1	1	0.6931471805599453	Cyan
hsa-miR-3679-5p	PARP9	diana_microt	predicted	1	1	0.6931471805599453	Cyan
hsa-miR-2682-5p	GBP5	diana_microt	predicted	1	1	0.6931471805599453	Cyan
hsa-miR-3605-5p	OAS2	diana_microt	predicted	1	1	0.6931471805599453	Cyan
hsa-miR-4687-3p	PARP9	diana_microt	predicted	1	1	0.6931471805599453	Cyan
hsa-miR-4795-3p	PARP9	diana_microt	predicted	1	1	0.6931471805599453	Cyan
hsa-miR-4667-5p	GBP1	diana_microt	predicted	1	1	0.6931471805599453	Cyan
hsa-miR-3133	OAS1	diana_microt	predicted	1	1	0.6931471805599453	Cyan
hsa-miR-4747-5p	OAS2	diana_microt	predicted	1	1	0.6931471805599453	Cyan
hsa-miR-135b-3p	OAS2	diana_microt	predicted	1	1	0.6931471805599453	Cyan
hsa-miR-597-5p	GBP5	diana_microt	predicted	1	1	0.6931471805599453	Cyan
hsa-miR-23c	GBP1	diana_microt	predicted	1	1	0.6931471805599453	Cyan
hsa-miR-3127-5p	OAS2	diana_microt	predicted	1	1	0.6931471805599453	Cyan
hsa-miR-548ac	PARP9	diana_microt	predicted	1	1	0.6931471805599453	Cyan
hsa-miR-34c-3p	OAS3	diana_microt	predicted	1	2	1.0986122886681098	Cyan
hsa-miR-193b-5p	OAS2	diana_microt	predicted	1	2	1.0986122886681098	Cyan
hsa-miR-152-3p	OAS2	diana_microt	predicted	1	1	0.6931471805599453	Cyan
hsa-miR-4804-3p	IFIH1	diana_microt	predicted	1	1	0.6931471805599453	Cyan
hsa-miR-4668-3p	RSAD2	diana_microt	predicted	1	1	0.6931471805599453	Cyan
hsa-miR-4789-3p	GBP1	diana_microt	predicted	1	1	0.6931471805599453	Cyan
hsa-miR-1225-5p	OAS1	diana_microt	predicted	1	1	0.6931471805599453	Cyan
hsa-miR-571	PARP9	diana_microt	predicted	1	1	0.6931471805599453	Cyan
hsa-miR-182-5p	RSAD2	diana_microt	predicted	1	1	0.6931471805599453	Cyan
hsa-miR-944	GBP5	diana_microt	predicted	1	1	0.6931471805599453	Cyan
hsa-miR-5706	OAS2	diana_microt	predicted	1	1	0.6931471805599453	Cyan
hsa-miR-18b-5p	IFIH1	diana_microt	predicted	1	1	0.6931471805599453	Cyan
hsa-miR-3685	GBP1	diana_microt	predicted	1	2	1.0986122886681098	Cyan
hsa-miR-4418	IFIT3	diana_microt	predicted	1	1	0.6931471805599453	Cyan
hsa-miR-31-5p	OAS1	diana_microt	predicted	1	2	1.0986122886681098	Cyan
hsa-miR-548an	OAS2	diana_microt	predicted	1	1	0.6931471805599453	Cyan
hsa-miR-4782-5p	OAS2	diana_microt	predicted	1	1	0.6931471805599453	Cyan
hsa-miR-501-5p	IFIH1	diana_microt	predicted	1	1	0.6931471805599453	Cyan
hsa-miR-620	PARP9	diana_microt	predicted	1	1	0.6931471805599453	Cyan
hsa-miR-5696	PARP9	diana_microt	predicted	1	1	0.6931471805599453	Cyan
hsa-miR-4453	GBP5	diana_microt	predicted	1	1	0.6931471805599453	Cyan
hsa-miR-24-3p	OAS3	diana_microt	predicted	1	1	0.6931471805599453	Cyan
hsa-miR-5681b	IFIT3	diana_microt	predicted	1	1	0.6931471805599453	Cyan
hsa-miR-4649-5p	OAS1	diana_microt	predicted	1	1	0.6931471805599453	Cyan
hsa-miR-4733-5p	IFI44	diana_microt	predicted	1	1	0.6931471805599453	Cyan
hsa-miR-548ae-3p	PARP9	diana_microt	predicted	1	1	0.6931471805599453	Cyan
hsa-miR-4710	PARP9	diana_microt	predicted	1	1	0.6931471805599453	Cyan
hsa-miR-548aq-3p	PARP9	diana_microt	predicted	1	1	0.6931471805599453	Cyan
hsa-miR-1911-3p	OAS3	diana_microt	predicted	1	1	0.6931471805599453	Cyan
hsa-miR-4799-5p	GBP1	diana_microt	predicted	1	2	1.0986122886681098	Cyan
hsa-miR-4311	OAS2	diana_microt	predicted	1	1	0.6931471805599453	Cyan
hsa-miR-3121-3p	IFI44	diana_microt	predicted	1	1	0.6931471805599453	Cyan
hsa-miR-3191-5p	OAS3	diana_microt	predicted	1	1	0.6931471805599453	Cyan
hsa-miR-424-5p	OAS3	diana_microt	predicted	1	2	1.0986122886681098	Cyan
hsa-miR-4795-3p	IFI44	diana_microt	predicted	1	2	1.0986122886681098	Cyan
hsa-miR-4759	PARP9	diana_microt	predicted	1	1	0.6931471805599453	Cyan
hsa-miR-5580-3p	RSAD2	diana_microt	predicted	1	1	0.6931471805599453	Cyan
hsa-miR-450a-1-3p	RSAD2	diana_microt	predicted	1	1	0.6931471805599453	Cyan
hsa-miR-499a-3p	RSAD2	diana_microt	predicted	1	1	0.6931471805599453	Cyan
hsa-miR-3173-5p	OAS3	diana_microt	predicted	1	1	0.6931471805599453	Cyan
hsa-miR-5579-3p	GBP1	diana_microt	predicted	1	1	0.6931471805599453	Cyan
hsa-miR-496	OAS1	diana_microt	predicted	1	1	0.6931471805599453	Cyan
hsa-miR-571	OAS2	diana_microt	predicted	1	1	0.6931471805599453	Cyan
hsa-miR-203b-3p	OAS2	diana_microt	predicted	1	1	0.6931471805599453	Cyan
hsa-miR-4673	IFIH1	diana_microt	predicted	1	1	0.6931471805599453	Cyan
hsa-miR-4307	PARP9	diana_microt	predicted	1	1	0.6931471805599453	Cyan
hsa-miR-4263	PARP9	diana_microt	predicted	1	2	1.0986122886681098	Cyan
hsa-miR-409-3p	GBP5	diana_microt	predicted	1	2	1.0986122886681098	Cyan
hsa-miR-520d-5p	IFIT1	diana_microt	predicted	1	3	1.3862943611198906	Cyan
hsa-miR-124-3p	PARP9	elmmo	predicted	1	5	1.791759469228055	Cyan
hsa-miR-506-3p	PARP9	elmmo	predicted	1	3	1.3862943611198906	Cyan
hsa-miR-3163	GBP5	elmmo	predicted	1	1	0.6931471805599453	Cyan
hsa-miR-340-5p	OAS2	elmmo	predicted	1	4	1.6094379124341003	Cyan
hsa-miR-340-5p	GBP5	elmmo	predicted	1	4	1.6094379124341003	Cyan
hsa-miR-3647-3p	PARP9	elmmo	predicted	1	1	0.6931471805599453	Cyan
hsa-miR-335-3p	IFI44	elmmo	predicted	1	2	1.0986122886681098	Cyan
hsa-miR-182-5p	OAS2	elmmo	predicted	1	3	1.3862943611198906	Cyan
hsa-miR-19a-3p	PARP9	elmmo	predicted	1	2	1.0986122886681098	Cyan
hsa-miR-19b-3p	PARP9	elmmo	predicted	1	2	1.0986122886681098	Cyan
hsa-miR-3910	PARP9	elmmo	predicted	1	1	0.6931471805599453	Cyan
hsa-miR-130a-5p	PARP9	elmmo	predicted	1	1	0.6931471805599453	Cyan
hsa-miR-576-5p	OAS2	elmmo	predicted	1	2	1.0986122886681098	Cyan
hsa-miR-335-3p	PARP9	elmmo	predicted	1	3	1.3862943611198906	Cyan
hsa-miR-23a-3p	PARP9	elmmo	predicted	1	1	0.6931471805599453	Cyan
hsa-miR-23b-3p	PARP9	elmmo	predicted	1	1	0.6931471805599453	Cyan
hsa-miR-23c	PARP9	elmmo	predicted	1	1	0.6931471805599453	Cyan
hsa-miR-3662	PARP9	elmmo	predicted	1	3	1.3862943611198906	Cyan
hsa-miR-3662	OAS3	elmmo	predicted	1	2	1.0986122886681098	Cyan
hsa-miR-944	IFI44	elmmo	predicted	1	3	1.3862943611198906	Cyan
hsa-miR-3658	PARP9	elmmo	predicted	1	2	1.0986122886681098	Cyan
hsa-miR-29b-2-5p	GBP1	elmmo	predicted	1	1	0.6931471805599453	Cyan
hsa-miR-548c-3p	PARP9	elmmo	predicted	1	2	1.0986122886681098	Cyan
hsa-miR-548c-3p	GBP5	elmmo	predicted	1	2	1.0986122886681098	Cyan
hsa-miR-302c-5p	OAS2	elmmo	predicted	1	1	0.6931471805599453	Cyan
hsa-miR-664a-3p	RSAD2	elmmo	predicted	1	2	1.0986122886681098	Cyan
hsa-miR-664a-3p	PARP9	elmmo	predicted	1	2	1.0986122886681098	Cyan
hsa-miR-205-3p	OAS2	elmmo	predicted	1	1	0.6931471805599453	Cyan
hsa-miR-454-3p	PARP9	elmmo	predicted	1	1	0.6931471805599453	Cyan
hsa-miR-587	OAS3	elmmo	predicted	1	2	1.0986122886681098	Cyan
hsa-miR-299-5p	PARP9	elmmo	predicted	1	1	0.6931471805599453	Cyan
hsa-miR-450b-5p	GBP1	elmmo	predicted	1	1	0.6931471805599453	Cyan
hsa-miR-126-5p	PARP9	elmmo	predicted	1	1	0.6931471805599453	Cyan
hsa-miR-1283	IFIT1	elmmo	predicted	1	1	0.6931471805599453	Cyan
hsa-miR-148b-5p	IFIH1	elmmo	predicted	1	2	1.0986122886681098	Cyan
hsa-miR-651-5p	RSAD2	elmmo	predicted	1	1	0.6931471805599453	Cyan
hsa-miR-27b-3p	IFI44	elmmo	predicted	1	2	1.0986122886681098	Cyan
hsa-miR-27a-3p	IFI44	elmmo	predicted	1	1	0.6931471805599453	Cyan
hsa-miR-651-5p	OAS2	elmmo	predicted	1	1	0.6931471805599453	Cyan
hsa-miR-651-5p	PARP9	elmmo	predicted	1	1	0.6931471805599453	Cyan
hsa-miR-651-5p	OAS3	elmmo	predicted	1	1	0.6931471805599453	Cyan
hsa-miR-374a-5p	GBP1	elmmo	predicted	1	1	0.6931471805599453	Cyan
hsa-miR-148a-5p	PARP9	elmmo	predicted	1	2	1.0986122886681098	Cyan
hsa-miR-340-5p	PARP9	elmmo	predicted	1	1	0.6931471805599453	Cyan
hsa-miR-590-3p	PARP9	elmmo	predicted	1	2	1.0986122886681098	Cyan
hsa-miR-3671	GBP1	elmmo	predicted	1	1	0.6931471805599453	Cyan
hsa-miR-3671	OAS2	elmmo	predicted	1	1	0.6931471805599453	Cyan
hsa-miR-3671	RSAD2	elmmo	predicted	1	2	1.0986122886681098	Cyan
hsa-miR-4263	PARP9	elmmo	predicted	1	2	1.0986122886681098	Cyan
hsa-miR-3167	RSAD2	elmmo	predicted	1	1	0.6931471805599453	Cyan
hsa-miR-323a-3p	PARP9	elmmo	predicted	1	1	0.6931471805599453	Cyan
hsa-miR-96-5p	OAS2	elmmo	predicted	1	1	0.6931471805599453	Cyan
hsa-miR-9-3p	OAS2	elmmo	predicted	1	1	0.6931471805599453	Cyan
hsa-miR-4263	GBP1	elmmo	predicted	1	2	1.0986122886681098	Cyan
hsa-miR-4263	IFIT3	elmmo	predicted	1	1	0.6931471805599453	Cyan
hsa-miR-1179	RSAD2	elmmo	predicted	1	1	0.6931471805599453	Cyan
hsa-miR-579-3p	PARP9	elmmo	predicted	1	3	1.3862943611198906	Cyan
hsa-miR-576-5p	GBP1	elmmo	predicted	1	2	1.0986122886681098	Cyan
hsa-miR-576-5p	IFIT3	elmmo	predicted	1	1	0.6931471805599453	Cyan
hsa-miR-3647-3p	OAS2	elmmo	predicted	1	1	0.6931471805599453	Cyan
hsa-miR-576-5p	PARP9	elmmo	predicted	1	1	0.6931471805599453	Cyan
hsa-miR-3647-3p	RSAD2	elmmo	predicted	1	1	0.6931471805599453	Cyan
hsa-miR-876-5p	IFIT3	elmmo	predicted	1	2	1.0986122886681098	Cyan
hsa-miR-137-3p	PARP9	elmmo	predicted	1	1	0.6931471805599453	Cyan
hsa-miR-579-3p	RSAD2	elmmo	predicted	1	1	0.6931471805599453	Cyan
hsa-miR-498-5p	OAS2	elmmo	predicted	1	2	1.0986122886681098	Cyan
hsa-miR-498-5p	PARP9	elmmo	predicted	1	2	1.0986122886681098	Cyan
hsa-miR-498-5p	RSAD2	elmmo	predicted	1	1	0.6931471805599453	Cyan
hsa-miR-20a-5p	GBP1	elmmo	predicted	1	1	0.6931471805599453	Cyan
hsa-miR-106b-5p	GBP1	elmmo	predicted	1	1	0.6931471805599453	Cyan
hsa-miR-3156-5p	PARP9	elmmo	predicted	1	2	1.0986122886681098	Cyan
hsa-miR-1264	OAS2	elmmo	predicted	1	1	0.6931471805599453	Cyan
hsa-miR-148b-5p	PARP9	elmmo	predicted	1	3	1.3862943611198906	Cyan
hsa-miR-888-5p	OAS2	elmmo	predicted	1	2	1.0986122886681098	Cyan
hsa-miR-1299	GBP1	elmmo	predicted	1	1	0.6931471805599453	Cyan
hsa-miR-1299	PARP9	elmmo	predicted	1	2	1.0986122886681098	Cyan
hsa-miR-501-5p	OAS2	elmmo	predicted	1	1	0.6931471805599453	Cyan
hsa-miR-3662	IFIT3	elmmo	predicted	1	2	1.0986122886681098	Cyan
hsa-miR-130a-5p	RSAD2	elmmo	predicted	1	1	0.6931471805599453	Cyan
hsa-miR-23a-3p	RSAD2	elmmo	predicted	1	1	0.6931471805599453	Cyan
hsa-miR-23b-3p	RSAD2	elmmo	predicted	1	1	0.6931471805599453	Cyan
hsa-miR-23c	RSAD2	elmmo	predicted	1	1	0.6931471805599453	Cyan
hsa-miR-375-3p	RSAD2	elmmo	predicted	1	1	0.6931471805599453	Cyan
hsa-miR-1290	IFIT3	elmmo	predicted	1	2	1.0986122886681098	Cyan
hsa-miR-888-5p	RSAD2	elmmo	predicted	1	2	1.0986122886681098	Cyan
hsa-miR-1290	RSAD2	elmmo	predicted	1	1	0.6931471805599453	Cyan
hsa-miR-183-3p	IFIT1	elmmo	predicted	1	2	1.0986122886681098	Cyan
hsa-miR-203a-3p	OAS2	elmmo	predicted	1	1	0.6931471805599453	Cyan
hsa-miR-935	PARP9	elmmo	predicted	1	1	0.6931471805599453	Cyan
hsa-miR-3662	IFIT1	elmmo	predicted	1	3	1.3862943611198906	Cyan
hsa-miR-3662	RSAD2	elmmo	predicted	1	1	0.6931471805599453	Cyan
hsa-miR-3662	UBE2L6	elmmo	predicted	1	2	1.0986122886681098	Cyan
hsa-miR-3658	OAS2	elmmo	predicted	1	1	0.6931471805599453	Cyan
hsa-miR-607	OAS2	elmmo	predicted	1	1	0.6931471805599453	Cyan
hsa-miR-500a-5p	OAS2	elmmo	predicted	1	2	1.0986122886681098	Cyan
hsa-miR-607	GBP1	elmmo	predicted	1	1	0.6931471805599453	Cyan
hsa-miR-875-3p	PARP9	elmmo	predicted	1	4	1.6094379124341003	Cyan
hsa-miR-607	PARP9	elmmo	predicted	1	1	0.6931471805599453	Cyan
hsa-miR-607	RSAD2	elmmo	predicted	1	2	1.0986122886681098	Cyan
hsa-miR-105-5p	OAS2	elmmo	predicted	1	1	0.6931471805599453	Cyan
hsa-miR-148b-5p	OAS1	elmmo	predicted	1	1	0.6931471805599453	Cyan
hsa-miR-148b-5p	OAS2	elmmo	predicted	1	1	0.6931471805599453	Cyan
hsa-miR-3680-3p	OAS3	elmmo	predicted	1	1	0.6931471805599453	Cyan
hsa-miR-376a-5p	OAS2	elmmo	predicted	1	1	0.6931471805599453	Cyan
hsa-miR-7-1-3p	PARP9	elmmo	predicted	1	2	1.0986122886681098	Cyan
hsa-miR-7-2-3p	PARP9	elmmo	predicted	1	2	1.0986122886681098	Cyan
hsa-miR-376a-5p	OAS3	elmmo	predicted	1	1	0.6931471805599453	Cyan
hsa-miR-105-5p	GBP1	elmmo	predicted	1	2	1.0986122886681098	Cyan
hsa-miR-183-3p	GBP1	elmmo	predicted	1	2	1.0986122886681098	Cyan
hsa-miR-105-5p	PARP9	elmmo	predicted	1	2	1.0986122886681098	Cyan
hsa-miR-105-5p	RSAD2	elmmo	predicted	1	2	1.0986122886681098	Cyan
hsa-miR-183-3p	RSAD2	elmmo	predicted	1	1	0.6931471805599453	Cyan
hsa-miR-186-5p	GBP5	elmmo	predicted	1	2	1.0986122886681098	Cyan
hsa-miR-499a-5p	GBP1	elmmo	predicted	1	1	0.6931471805599453	Cyan
hsa-miR-4282	PARP9	elmmo	predicted	1	2	1.0986122886681098	Cyan
hsa-miR-522-3p	OAS1	elmmo	predicted	1	3	1.3862943611198906	Cyan
hsa-miR-224-3p	OAS1	elmmo	predicted	1	3	1.3862943611198906	Cyan
hsa-miR-522-3p	RSAD2	elmmo	predicted	1	1	0.6931471805599453	Cyan
hsa-miR-224-3p	RSAD2	elmmo	predicted	1	1	0.6931471805599453	Cyan
hsa-miR-548n	OAS3	elmmo	predicted	1	1	0.6931471805599453	Cyan
hsa-miR-10a-3p	GBP1	elmmo	predicted	1	1	0.6931471805599453	Cyan
hsa-miR-9-5p	OAS1	elmmo	predicted	1	3	1.3862943611198906	Cyan
hsa-miR-9-5p	RSAD2	elmmo	predicted	1	1	0.6931471805599453	Cyan
hsa-miR-570-3p	IFIT1	elmmo	predicted	1	2	1.0986122886681098	Cyan
hsa-miR-570-3p	OAS3	elmmo	predicted	1	1	0.6931471805599453	Cyan
hsa-miR-320d	OAS2	elmmo	predicted	1	2	1.0986122886681098	Cyan
hsa-miR-320b	OAS2	elmmo	predicted	1	2	1.0986122886681098	Cyan
hsa-miR-320c	OAS2	elmmo	predicted	1	1	0.6931471805599453	Cyan
hsa-miR-320a-3p	OAS2	elmmo	predicted	1	2	1.0986122886681098	Cyan
hsa-miR-320d	PARP9	elmmo	predicted	1	1	0.6931471805599453	Cyan
hsa-miR-320b	PARP9	elmmo	predicted	1	1	0.6931471805599453	Cyan
hsa-miR-320c	PARP9	elmmo	predicted	1	1	0.6931471805599453	Cyan
hsa-miR-320a-3p	PARP9	elmmo	predicted	1	1	0.6931471805599453	Cyan
hsa-miR-518a-5p	GBP5	elmmo	predicted	1	3	1.3862943611198906	Cyan
hsa-miR-527	GBP5	elmmo	predicted	1	3	1.3862943611198906	Cyan
hsa-miR-548c-3p	GBP1	elmmo	predicted	1	2	1.0986122886681098	Cyan
hsa-miR-130a-3p	PARP9	elmmo	predicted	1	1	0.6931471805599453	Cyan
hsa-miR-130b-3p	PARP9	elmmo	predicted	1	1	0.6931471805599453	Cyan
hsa-miR-301a-3p	PARP9	elmmo	predicted	1	1	0.6931471805599453	Cyan
hsa-miR-4295	PARP9	elmmo	predicted	1	1	0.6931471805599453	Cyan
hsa-miR-3666	PARP9	elmmo	predicted	1	1	0.6931471805599453	Cyan
hsa-miR-301b-3p	PARP9	elmmo	predicted	1	1	0.6931471805599453	Cyan
hsa-miR-548c-3p	RSAD2	elmmo	predicted	1	2	1.0986122886681098	Cyan
hsa-miR-590-3p	GBP1	elmmo	predicted	1	1	0.6931471805599453	Cyan
hsa-miR-32-3p	GBP1	elmmo	predicted	1	1	0.6931471805599453	Cyan
hsa-miR-3617-5p	OAS2	elmmo	predicted	1	1	0.6931471805599453	Cyan
hsa-miR-641	OAS2	elmmo	predicted	1	1	0.6931471805599453	Cyan
hsa-miR-590-3p	IFI44	elmmo	predicted	1	1	0.6931471805599453	Cyan
hsa-miR-21-5p	RSAD2	elmmo	predicted	1	4	1.6094379124341003	Cyan
hsa-miR-590-3p	RSAD2	elmmo	predicted	1	1	0.6931471805599453	Cyan
hsa-miR-32-3p	OAS3	elmmo	predicted	1	1	0.6931471805599453	Cyan
hsa-miR-302c-5p	OAS3	elmmo	predicted	1	1	0.6931471805599453	Cyan
hsa-miR-34c-3p	OAS3	elmmo	predicted	1	2	1.0986122886681098	Cyan
hsa-miR-371a-5p	OAS2	elmmo	predicted	1	1	0.6931471805599453	Cyan
hsa-miR-371a-5p	RSAD2	elmmo	predicted	1	1	0.6931471805599453	Cyan
hsa-miR-182-5p	GBP5	elmmo	predicted	1	3	1.3862943611198906	Cyan
hsa-miR-148a-5p	OAS1	elmmo	predicted	1	2	1.0986122886681098	Cyan
hsa-miR-513a-3p	OAS2	elmmo	predicted	1	1	0.6931471805599453	Cyan
hsa-miR-148a-5p	OAS2	elmmo	predicted	1	3	1.3862943611198906	Cyan
hsa-miR-4291	OAS2	elmmo	predicted	1	1	0.6931471805599453	Cyan
hsa-miR-513a-3p	PARP9	elmmo	predicted	1	4	1.6094379124341003	Cyan
hsa-miR-488-5p	PARP9	elmmo	predicted	1	1	0.6931471805599453	Cyan
hsa-miR-302a-5p	RSAD2	elmmo	predicted	1	1	0.6931471805599453	Cyan
hsa-miR-551b-5p	GBP1	elmmo	predicted	1	1	0.6931471805599453	Cyan
hsa-miR-551b-5p	PARP9	elmmo	predicted	1	1	0.6931471805599453	Cyan
hsa-miR-520f-3p	RSAD2	elmmo	predicted	1	1	0.6931471805599453	Cyan
hsa-miR-944	GBP1	elmmo	predicted	1	3	1.3862943611198906	Cyan
hsa-miR-374a-5p	OAS2	elmmo	predicted	1	2	1.0986122886681098	Cyan
hsa-miR-513a-5p	IFI44	elmmo	predicted	1	1	0.6931471805599453	Cyan
hsa-miR-3685	IFIT1	elmmo	predicted	1	2	1.0986122886681098	Cyan
hsa-miR-4272	RSAD2	elmmo	predicted	1	1	0.6931471805599453	Cyan
hsa-miR-4272	OAS3	elmmo	predicted	1	1	0.6931471805599453	Cyan
hsa-miR-1179	OAS3	elmmo	predicted	1	1	0.6931471805599453	Cyan
hsa-miR-494-3p	GBP1	elmmo	predicted	1	1	0.6931471805599453	Cyan
hsa-miR-3133	OAS2	elmmo	predicted	1	2	1.0986122886681098	Cyan
hsa-miR-494-3p	RSAD2	elmmo	predicted	1	2	1.0986122886681098	Cyan
hsa-miR-22-5p	PARP9	elmmo	predicted	1	1	0.6931471805599453	Cyan
hsa-miR-34b-5p	OAS2	elmmo	predicted	1	2	1.0986122886681098	Cyan
hsa-miR-3685	GBP1	elmmo	predicted	1	2	1.0986122886681098	Cyan
hsa-miR-362-5p	OAS2	elmmo	predicted	1	2	1.0986122886681098	Cyan
hsa-miR-500b-5p	OAS2	elmmo	predicted	1	2	1.0986122886681098	Cyan
hsa-miR-3685	OAS3	elmmo	predicted	1	1	0.6931471805599453	Cyan
hsa-miR-26a-5p	OAS2	elmmo	predicted	1	3	1.3862943611198906	Cyan
hsa-miR-26b-5p	OAS2	elmmo	predicted	1	3	1.3862943611198906	Cyan
hsa-miR-1297	OAS2	elmmo	predicted	1	2	1.0986122886681098	Cyan
hsa-miR-875-3p	RSAD2	elmmo	predicted	1	1	0.6931471805599453	Cyan
hsa-miR-875-3p	OAS3	elmmo	predicted	1	1	0.6931471805599453	Cyan
hsa-miR-126-5p	OAS1	elmmo	predicted	1	2	1.0986122886681098	Cyan
hsa-miR-543	IFIT1	elmmo	predicted	1	1	0.6931471805599453	Cyan
hsa-miR-758-3p	OAS1	elmmo	predicted	1	2	1.0986122886681098	Cyan
hsa-miR-543	PARP9	elmmo	predicted	1	1	0.6931471805599453	Cyan
hsa-miR-2115-3p	PARP9	elmmo	predicted	1	1	0.6931471805599453	Cyan
hsa-miR-543	RSAD2	elmmo	predicted	1	1	0.6931471805599453	Cyan
hsa-miR-758-3p	UBE2L6	elmmo	predicted	1	1	0.6931471805599453	Cyan
hsa-miR-302d-3p	RSAD2	elmmo	predicted	1	1	0.6931471805599453	Cyan
hsa-miR-302a-3p	RSAD2	elmmo	predicted	1	2	1.0986122886681098	Cyan
hsa-miR-302b-3p	RSAD2	elmmo	predicted	1	1	0.6931471805599453	Cyan
hsa-miR-302c-3p	RSAD2	elmmo	predicted	1	1	0.6931471805599453	Cyan
hsa-miR-302e	RSAD2	elmmo	predicted	1	1	0.6931471805599453	Cyan
hsa-miR-524-5p	IFIT1	elmmo	predicted	1	3	1.3862943611198906	Cyan
hsa-miR-520d-5p	IFIT1	elmmo	predicted	1	3	1.3862943611198906	Cyan
hsa-miR-518a-5p	UBE2L6	elmmo	predicted	1	1	0.6931471805599453	Cyan
hsa-miR-527	UBE2L6	elmmo	predicted	1	1	0.6931471805599453	Cyan
hsa-miR-544a	OAS2	elmmo	predicted	1	1	0.6931471805599453	Cyan
hsa-miR-587	RSAD2	elmmo	predicted	1	2	1.0986122886681098	Cyan
hsa-miR-520a-5p	OAS2	elmmo	predicted	1	1	0.6931471805599453	Cyan
hsa-miR-525-5p	OAS2	elmmo	predicted	1	1	0.6931471805599453	Cyan
hsa-miR-1264	RSAD2	elmmo	predicted	1	1	0.6931471805599453	Cyan
hsa-miR-4275	OAS3	elmmo	predicted	1	1	0.6931471805599453	Cyan
hsa-miR-541-5p	OAS2	elmmo	predicted	1	1	0.6931471805599453	Cyan
hsa-miR-520a-5p	PARP9	elmmo	predicted	1	1	0.6931471805599453	Cyan
hsa-miR-525-5p	PARP9	elmmo	predicted	1	1	0.6931471805599453	Cyan
hsa-miR-541-5p	PARP9	elmmo	predicted	1	2	1.0986122886681098	Cyan
hsa-miR-512-3p	RSAD2	elmmo	predicted	1	2	1.0986122886681098	Cyan
hsa-miR-3159	RSAD2	elmmo	predicted	1	2	1.0986122886681098	Cyan
hsa-miR-186-5p	OAS1	elmmo	predicted	1	1	0.6931471805599453	Cyan
hsa-miR-186-5p	OAS2	elmmo	predicted	1	3	1.3862943611198906	Cyan
hsa-miR-186-5p	IFIH1	elmmo	predicted	1	4	1.6094379124341003	Cyan
hsa-miR-186-5p	PARP9	elmmo	predicted	1	2	1.0986122886681098	Cyan
hsa-miR-3714	PARP9	elmmo	predicted	1	2	1.0986122886681098	Cyan
hsa-miR-4291	PARP9	elmmo	predicted	1	1	0.6931471805599453	Cyan
hsa-miR-3688-3p	PARP9	elmmo	predicted	1	2	1.0986122886681098	Cyan
hsa-miR-3688-3p	RSAD2	elmmo	predicted	1	3	1.3862943611198906	Cyan
hsa-miR-3714	OAS3	elmmo	predicted	1	1	0.6931471805599453	Cyan
hsa-miR-4291	OAS3	elmmo	predicted	1	1	0.6931471805599453	Cyan
hsa-miR-559	PARP9	elmmo	predicted	1	2	1.0986122886681098	Cyan
hsa-miR-361-5p	PARP9	elmmo	predicted	1	2	1.0986122886681098	Cyan
hsa-miR-559	RSAD2	elmmo	predicted	1	1	0.6931471805599453	Cyan
hsa-miR-3128	UBE2L6	elmmo	predicted	1	1	0.6931471805599453	Cyan
hsa-miR-559	OAS3	elmmo	predicted	1	1	0.6931471805599453	Cyan
hsa-miR-361-5p	OAS3	elmmo	predicted	1	1	0.6931471805599453	Cyan
hsa-miR-100-3p	OAS2	elmmo	predicted	1	1	0.6931471805599453	Cyan
hsa-miR-126-5p	IFI44	elmmo	predicted	1	4	1.6094379124341003	Cyan
hsa-miR-493-5p	OAS3	elmmo	predicted	1	2	1.0986122886681098	Cyan
hsa-miR-30a-3p	GBP1	elmmo	predicted	1	2	1.0986122886681098	Cyan
hsa-miR-30e-3p	GBP1	elmmo	predicted	1	3	1.3862943611198906	Cyan
hsa-miR-30d-3p	GBP1	elmmo	predicted	1	2	1.0986122886681098	Cyan
hsa-miR-30a-3p	OAS2	elmmo	predicted	1	1	0.6931471805599453	Cyan
hsa-miR-30e-3p	OAS2	elmmo	predicted	1	1	0.6931471805599453	Cyan
hsa-miR-30d-3p	OAS2	elmmo	predicted	1	1	0.6931471805599453	Cyan
hsa-miR-320e	OAS2	elmmo	predicted	1	1	0.6931471805599453	Cyan
hsa-miR-3156-5p	OAS2	elmmo	predicted	1	1	0.6931471805599453	Cyan
hsa-miR-330-3p	RSAD2	elmmo	predicted	1	1	0.6931471805599453	Cyan
hsa-miR-545-3p	IFIT3	elmmo	predicted	1	1	0.6931471805599453	Cyan
hsa-miR-512-3p	PARP9	elmmo	predicted	1	2	1.0986122886681098	Cyan
hsa-miR-544a	OAS3	elmmo	predicted	1	1	0.6931471805599453	Cyan
hsa-miR-3159	OAS3	elmmo	predicted	1	1	0.6931471805599453	Cyan
hsa-miR-29b-2-5p	RSAD2	elmmo	predicted	1	2	1.0986122886681098	Cyan
hsa-miR-545-5p	RSAD2	elmmo	predicted	1	2	1.0986122886681098	Cyan
hsa-miR-29b-2-5p	UBE2L6	elmmo	predicted	1	1	0.6931471805599453	Cyan
hsa-miR-548a-5p	PARP9	elmmo	predicted	1	2	1.0986122886681098	Cyan
hsa-miR-548b-5p	PARP9	elmmo	predicted	1	2	1.0986122886681098	Cyan
hsa-miR-548c-5p	PARP9	elmmo	predicted	1	2	1.0986122886681098	Cyan
hsa-miR-548d-5p	PARP9	elmmo	predicted	1	2	1.0986122886681098	Cyan
hsa-miR-548h-5p	PARP9	elmmo	predicted	1	2	1.0986122886681098	Cyan
hsa-miR-548i	PARP9	elmmo	predicted	1	2	1.0986122886681098	Cyan
hsa-miR-548w	PARP9	elmmo	predicted	1	2	1.0986122886681098	Cyan
hsa-miR-548y	PARP9	elmmo	predicted	1	2	1.0986122886681098	Cyan
hsa-miR-3168	PARP9	elmmo	predicted	1	2	1.0986122886681098	Cyan
hsa-miR-3146	PARP9	elmmo	predicted	1	1	0.6931471805599453	Cyan
hsa-miR-548j-5p	PARP9	elmmo	predicted	1	2	1.0986122886681098	Cyan
hsa-miR-548a-5p	RSAD2	elmmo	predicted	1	1	0.6931471805599453	Cyan
hsa-miR-548b-5p	RSAD2	elmmo	predicted	1	2	1.0986122886681098	Cyan
hsa-miR-548c-5p	RSAD2	elmmo	predicted	1	1	0.6931471805599453	Cyan
hsa-miR-548d-5p	RSAD2	elmmo	predicted	1	1	0.6931471805599453	Cyan
hsa-miR-548h-5p	RSAD2	elmmo	predicted	1	1	0.6931471805599453	Cyan
hsa-miR-548i	RSAD2	elmmo	predicted	1	1	0.6931471805599453	Cyan
hsa-miR-548w	RSAD2	elmmo	predicted	1	1	0.6931471805599453	Cyan
hsa-miR-548y	RSAD2	elmmo	predicted	1	1	0.6931471805599453	Cyan
hsa-miR-548j-5p	RSAD2	elmmo	predicted	1	2	1.0986122886681098	Cyan
hsa-miR-96-5p	GBP5	elmmo	predicted	1	3	1.3862943611198906	Cyan
hsa-miR-302b-5p	UBE2L6	elmmo	predicted	1	1	0.6931471805599453	Cyan
hsa-miR-302d-5p	UBE2L6	elmmo	predicted	1	1	0.6931471805599453	Cyan
hsa-miR-1264	OAS3	elmmo	predicted	1	3	1.3862943611198906	Cyan
hsa-miR-3168	OAS3	elmmo	predicted	1	1	0.6931471805599453	Cyan
hsa-miR-216b-5p	OAS2	elmmo	predicted	1	1	0.6931471805599453	Cyan
hsa-miR-216b-5p	OAS3	elmmo	predicted	1	1	0.6931471805599453	Cyan
hsa-miR-548a-5p	GBP5	microcosm	predicted	1	1	0.6931471805599453	Cyan
hsa-miR-583	GBP5	microcosm	predicted	1	1	0.6931471805599453	Cyan
hsa-miR-579-3p	PARP9	microcosm	predicted	1	3	1.3862943611198906	Cyan
hsa-miR-106b-3p	IFI35	microcosm	predicted	1	1	0.6931471805599453	Cyan
hsa-miR-302b-3p	IFI44	microcosm	predicted	1	1	0.6931471805599453	Cyan
hsa-miR-449a	IFI35	microcosm	predicted	1	2	1.0986122886681098	Cyan
hsa-miR-449b-5p	IFI35	microcosm	predicted	1	2	1.0986122886681098	Cyan
hsa-miR-548d-5p	GBP5	microcosm	predicted	1	1	0.6931471805599453	Cyan
hsa-miR-590-5p	RSAD2	microcosm	predicted	1	4	1.6094379124341003	Cyan
hsa-miR-126-5p	IFI44	microcosm	predicted	1	4	1.6094379124341003	Cyan
hsa-miR-155-3p	IFIT1	microcosm	predicted	1	3	1.3862943611198906	Cyan
hsa-miR-450b-5p	IFI35	microcosm	predicted	1	2	1.0986122886681098	Cyan
hsa-miR-875-3p	PARP9	microcosm	predicted	1	4	1.6094379124341003	Cyan
hsa-miR-302a-3p	IFI44	microcosm	predicted	1	2	1.0986122886681098	Cyan
hsa-miR-590-3p	OAS1	microcosm	predicted	1	2	1.0986122886681098	Cyan
hsa-miR-592	GBP5	microcosm	predicted	1	2	1.0986122886681098	Cyan
hsa-miR-219a-5p	GBP5	microcosm	predicted	1	3	1.3862943611198906	Cyan
hsa-miR-302d-3p	IFI44	microcosm	predicted	1	1	0.6931471805599453	Cyan
hsa-miR-545-5p	RSAD2	microcosm	predicted	1	2	1.0986122886681098	Cyan
hsa-miR-137-3p	IFIT3	microcosm	predicted	1	2	1.0986122886681098	Cyan
hsa-miR-545-5p	IFIT1	microcosm	predicted	1	1	0.6931471805599453	Cyan
hsa-miR-450a-5p	IFI35	microcosm	predicted	1	1	0.6931471805599453	Cyan
hsa-miR-518d-3p	IFI44	microcosm	predicted	1	1	0.6931471805599453	Cyan
hsa-miR-129-5p	IFI35	microcosm	predicted	1	1	0.6931471805599453	Cyan
hsa-miR-922	RSAD2	microcosm	predicted	1	2	1.0986122886681098	Cyan
hsa-miR-708-5p	UBE2L6	microcosm	predicted	1	1	0.6931471805599453	Cyan
hsa-miR-324-5p	IFI44	microcosm	predicted	1	1	0.6931471805599453	Cyan
hsa-miR-17-5p	IFIT3	microcosm	predicted	1	1	0.6931471805599453	Cyan
hsa-miR-93-5p	IFIT3	microcosm	predicted	1	1	0.6931471805599453	Cyan
hsa-miR-20b-5p	IFIT3	microcosm	predicted	1	1	0.6931471805599453	Cyan
hsa-miR-524-5p	IFIT1	microcosm	predicted	1	3	1.3862943611198906	Cyan
hsa-miR-34a-5p	IFI35	microcosm	predicted	1	3	1.3862943611198906	Cyan
hsa-miR-106a-3p	IFI35	microcosm	predicted	1	1	0.6931471805599453	Cyan
hsa-miR-548b-5p	GBP5	microcosm	predicted	1	1	0.6931471805599453	Cyan
hsa-miR-223-3p	PARP9	microcosm	predicted	1	1	0.6931471805599453	Cyan
hsa-miR-302c-3p	IFI44	microcosm	predicted	1	2	1.0986122886681098	Cyan
hsa-miR-19b-1-5p	IFI35	microcosm	predicted	1	3	1.3862943611198906	Cyan
hsa-miR-206	UBE2L6	microcosm	predicted	1	1	0.6931471805599453	Cyan
hsa-miR-610	RSAD2	microcosm	predicted	1	2	1.0986122886681098	Cyan
hsa-miR-183-5p	IFIT1	microcosm	predicted	1	1	0.6931471805599453	Cyan
hsa-miR-377-5p	OAS1	microcosm	predicted	1	1	0.6931471805599453	Cyan
hsa-miR-586	IFI44	microcosm	predicted	1	1	0.6931471805599453	Cyan
hsa-miR-548c-5p	GBP5	microcosm	predicted	1	1	0.6931471805599453	Cyan
hsa-miR-410-3p	OAS1	microcosm	predicted	1	1	0.6931471805599453	Cyan
hsa-miR-570-3p	IFIT1	microcosm	predicted	1	2	1.0986122886681098	Cyan
hsa-miR-337-3p	IFI35	microcosm	predicted	1	1	0.6931471805599453	Cyan
hsa-miR-19b-2-5p	IFI35	microcosm	predicted	1	2	1.0986122886681098	Cyan
hsa-miR-212-3p	ISG15	microcosm	predicted	1	1	0.6931471805599453	Cyan
hsa-miR-20a-5p	IFIT3	microcosm	predicted	1	1	0.6931471805599453	Cyan
hsa-miR-674	PARP9	microcosm	predicted	1	1	0.6931471805599453	Cyan
hsa-miR-92a-1-5p	OAS1	microcosm	predicted	1	1	0.6931471805599453	Cyan
hsa-miR-554	PARP9	microcosm	predicted	1	2	1.0986122886681098	Cyan
hsa-let-7c*	IFIT1	microcosm	predicted	1	1	0.6931471805599453	Cyan
hsa-miR-539-5p	IFI44	microcosm	predicted	1	1	0.6931471805599453	Cyan
hsa-miR-106a-3p	IFI44	microcosm	predicted	1	1	0.6931471805599453	Cyan
hsa-miR-335-3p	IFI44	microcosm	predicted	1	2	1.0986122886681098	Cyan
hsa-miR-518a-3p	IFI44	microcosm	predicted	1	1	0.6931471805599453	Cyan
hsa-miR-27b-3p	IFI44	microcosm	predicted	1	2	1.0986122886681098	Cyan
hsa-miR-599	GBP5	microcosm	predicted	1	2	1.0986122886681098	Cyan
hsa-miR-518c-5p	PARP9	microcosm	predicted	1	2	1.0986122886681098	Cyan
hsa-miR-373-5p	RSAD2	microcosm	predicted	1	1	0.6931471805599453	Cyan
hsa-miR-372-3p	IFI44	microcosm	predicted	1	2	1.0986122886681098	Cyan
hsa-miR-206	IFIT1	microcosm	predicted	1	2	1.0986122886681098	Cyan
hsa-miR-509-3p	IFIT1	microcosm	predicted	1	1	0.6931471805599453	Cyan
hsa-miR-153-3p	IFIT1	microcosm	predicted	1	1	0.6931471805599453	Cyan
hsa-miR-223-3p	IFIH1	microcosm	predicted	1	1	0.6931471805599453	Cyan
hsa-miR-186-5p	IFIH1	microcosm	predicted	1	4	1.6094379124341003	Cyan
hsa-miR-148b-5p	IFIH1	microcosm	predicted	1	2	1.0986122886681098	Cyan
hsa-miR-19a-5p	IFI35	microcosm	predicted	1	3	1.3862943611198906	Cyan
hsa-miR-641	PARP9	microcosm	predicted	1	2	1.0986122886681098	Cyan
hsa-miR-653-5p	IFIT1	microcosm	predicted	1	1	0.6931471805599453	Cyan
hsa-miR-106a-5p	IFIT3	microcosm	predicted	1	1	0.6931471805599453	Cyan
hsa-miR-338-3p	GBP5	microcosm	predicted	1	2	1.0986122886681098	Cyan
hsa-miR-106b-5p	IFIT3	microcosm	predicted	1	1	0.6931471805599453	Cyan
hsa-miR-203a-3p	IFIT1	microcosm	predicted	1	4	1.6094379124341003	Cyan
hsa-miR-1-3p	IFIT1	microcosm	predicted	1	3	1.3862943611198906	Cyan
hsa-miR-124-5p	OAS1	microcosm	predicted	1	1	0.6931471805599453	Cyan
hsa-miR-875-3p	IFIT1	microcosm	predicted	1	1	0.6931471805599453	Cyan
hsa-miR-188-5p	IFI44	microcosm	predicted	1	1	0.6931471805599453	Cyan
hsa-miR-620	OAS1	microcosm	predicted	1	1	0.6931471805599453	Cyan
hsa-miR-374a-5p	PARP9	microcosm	predicted	1	3	1.3862943611198906	Cyan
hsa-miR-15a-3p	PARP9	microcosm	predicted	1	1	0.6931471805599453	Cyan
hsa-miR-455-3p	PARP9	microcosm	predicted	1	2	1.0986122886681098	Cyan
hsa-miR-300	IFIT1	microcosm	predicted	1	1	0.6931471805599453	Cyan
hsa-miR-944	IFI44	microcosm	predicted	1	3	1.3862943611198906	Cyan
hsa-miR-612	IFI35	microcosm	predicted	1	2	1.0986122886681098	Cyan
hsa-miR-599	IFIH1	microcosm	predicted	1	1	0.6931471805599453	Cyan
hsa-miR-672	OAS1	microcosm	predicted	1	1	0.6931471805599453	Cyan
hsa-miR-373-3p	IFI44	microcosm	predicted	1	2	1.0986122886681098	Cyan
hsa-miR-142-3p	IFI35	microcosm	predicted	1	2	1.0986122886681098	Cyan
hsa-miR-190b-5p	OAS1	microcosm	predicted	1	1	0.6931471805599453	Cyan
hsa-miR-485-3p	IFIT1	microcosm	predicted	1	1	0.6931471805599453	Cyan
hsa-miR-204-5p	IFI44	microcosm	predicted	1	1	0.6931471805599453	Cyan
hsa-miR-615-3p	IFI35	microcosm	predicted	1	1	0.6931471805599453	Cyan
hsa-let-7a-3p	GBP5	microcosm	predicted	1	2	1.0986122886681098	Cyan
hsa-miR-513a-3p	PARP9	microcosm	predicted	1	4	1.6094379124341003	Cyan
hsa-miR-495-3p	RSAD2	microcosm	predicted	1	2	1.0986122886681098	Cyan
hsa-miR-576-3p	RSAD2	microcosm	predicted	1	1	0.6931471805599453	Cyan
hsa-miR-520d-5p	IFIT1	microcosm	predicted	1	3	1.3862943611198906	Cyan
hsa-miR-632	GBP5	microcosm	predicted	1	1	0.6931471805599453	Cyan
hsa-miR-629-3p	PARP9	microcosm	predicted	1	1	0.6931471805599453	Cyan
hsa-miR-34c-5p	IFI35	microcosm	predicted	1	2	1.0986122886681098	Cyan
hsa-miR-22-3p	OAS1	miranda	predicted	1	1	0.6931471805599453	Cyan
hsa-miR-802	OAS3	miranda	predicted	1	1	0.6931471805599453	Cyan
hsa-miR-491-5p	OAS1	miranda	predicted	1	1	0.6931471805599453	Cyan
hsa-miR-670-5p	RSAD2	miranda	predicted	1	1	0.6931471805599453	Cyan
hsa-miR-23a-3p	OAS3	miranda	predicted	1	1	0.6931471805599453	Cyan
hsa-miR-23b-3p	OAS3	miranda	predicted	1	1	0.6931471805599453	Cyan
hsa-miR-130a-5p	OAS3	miranda	predicted	1	1	0.6931471805599453	Cyan
hsa-miR-576-5p	OAS2	miranda	predicted	1	2	1.0986122886681098	Cyan
hsa-miR-539-5p	OAS2	miranda	predicted	1	1	0.6931471805599453	Cyan
hsa-miR-135a-5p	OAS2	miranda	predicted	1	1	0.6931471805599453	Cyan
hsa-miR-135b-5p	OAS2	miranda	predicted	1	1	0.6931471805599453	Cyan
hsa-miR-499a-5p	PARP9	miranda	predicted	1	2	1.0986122886681098	Cyan
hsa-miR-558	OAS1	miranda	predicted	1	1	0.6931471805599453	Cyan
hsa-miR-330-5p	PARP9	miranda	predicted	1	1	0.6931471805599453	Cyan
hsa-miR-326	PARP9	miranda	predicted	1	1	0.6931471805599453	Cyan
hsa-miR-33a-5p	OAS2	miranda	predicted	1	1	0.6931471805599453	Cyan
hsa-miR-33b-5p	OAS2	miranda	predicted	1	2	1.0986122886681098	Cyan
hsa-miR-432-3p	RSAD2	miranda	predicted	1	1	0.6931471805599453	Cyan
hsa-miR-3180-5p	OAS1	miranda	predicted	1	1	0.6931471805599453	Cyan
hsa-miR-219a-5p	GBP5	miranda	predicted	1	3	1.3862943611198906	Cyan
hsa-miR-1273d	PARP9	miranda	predicted	1	1	0.6931471805599453	Cyan
hsa-miR-498-5p	PARP9	miranda	predicted	1	2	1.0986122886681098	Cyan
hsa-miR-199a-3p	PARP9	miranda	predicted	1	1	0.6931471805599453	Cyan
hsa-miR-199b-3p	PARP9	miranda	predicted	1	1	0.6931471805599453	Cyan
hsa-miR-101-5p	PARP9	miranda	predicted	1	1	0.6931471805599453	Cyan
hsa-miR-374a-3p	OAS2	miranda	predicted	1	1	0.6931471805599453	Cyan
hsa-miR-506-3p	PARP9	miranda	predicted	1	3	1.3862943611198906	Cyan
hsa-miR-124-3p	PARP9	miranda	predicted	1	5	1.791759469228055	Cyan
hsa-miR-936	OAS1	miranda	predicted	1	1	0.6931471805599453	Cyan
[truncated: 208 more rows]
