# Supplementary material for: Peripheral Transcriptomic Signatures Reveal Convergent Neuroinflammatory, Metabolic, and miRNA Dysregulation in Major Psychiatric Disorders
Source: Biology (Basel). 2026 Apr 24;15(9):673. doi: 10.3390/biology15090673 (PMC13162896; doi:10.3390/biology15090673)
Supplement: Supplementary file 1 [file biology-15-00673-s001.zip › Supplementary Files/Dataset S2. miRNA-Hub genes interaction/hub_gene_miRNA_interactions_Green.csv]

miRNA	gene	database	type	validation_score	database_count	enrichment_score	module
hsa-miR-34a-5p	NOTCH1	mirecords	validated	2	8	4.394449154672439	Green
hsa-miR-129-5p	NOTCH1	mirecords	validated	2	4	3.2188758248682006	Green
hsa-miR-23b-3p	NOTCH1	mirecords	validated	2	3	2.772588722239781	Green
hsa-miR-24-3p	NOTCH1	mirecords	validated	2	3	2.772588722239781	Green
hsa-miR-27b-3p	NOTCH1	mirecords	validated	2	3	2.772588722239781	Green
hsa-miR-30a-5p	NOTCH1	mirecords	validated	2	6	3.8918202981106265	Green
hsa-miR-34c-5p	NOTCH1	mirecords	validated	2	8	4.394449154672439	Green
hsa-miR-34b-5p	NOTCH1	mirecords	validated	2	4	3.2188758248682006	Green
hsa-miR-125b-5p	IL1RN	mirecords	validated	2	2	2.1972245773362196	Green
hsa-miR-17-92	HIF1A	mirecords	validated	2	1	1.3862943611198906	Green
hsa-miR-146a-5p	CXCR4	mirecords	validated	2	4	3.2188758248682006	Green
hsa-miR-204-5p	MMP9	mirecords	validated	2	2	2.1972245773362196	Green
hsa-miR-31-5p	ITGA5	mirecords	validated	2	3	2.772588722239781	Green
hsa-miR-92a-3p	ITGA5	mirecords	validated	2	9	4.605170185988092	Green
hsa-miR-27b-3p	NOTCH1	mirtarbase	validated	2	3	2.772588722239781	Green
hsa-miR-24-3p	NOTCH1	mirtarbase	validated	2	3	2.772588722239781	Green
hsa-miR-23b-3p	NOTCH1	mirtarbase	validated	2	3	2.772588722239781	Green
hsa-miR-34a-5p	NOTCH1	mirtarbase	validated	2	8	4.394449154672439	Green
hsa-miR-30a-5p	NOTCH1	mirtarbase	validated	2	6	3.8918202981106265	Green
hsa-miR-326	NOTCH1	mirtarbase	validated	2	1	1.3862943611198906	Green
hsa-miR-129-5p	NOTCH1	mirtarbase	validated	2	4	3.2188758248682006	Green
hsa-miR-144-3p	NOTCH1	mirtarbase	validated	2	2	2.1972245773362196	Green
hsa-miR-449a	NOTCH1	mirtarbase	validated	2	8	4.394449154672439	Green
hsa-miR-34b-3p	NOTCH1	mirtarbase	validated	2	1	1.3862943611198906	Green
hsa-miR-34c-5p	NOTCH1	mirtarbase	validated	2	8	4.394449154672439	Green
hsa-miR-10b-5p	NOTCH1	mirtarbase	validated	2	2	2.1972245773362196	Green
hsa-miR-181a-5p	NOTCH1	mirtarbase	validated	2	2	2.1972245773362196	Green
hsa-miR-30b-5p	NOTCH1	mirtarbase	validated	2	4	3.2188758248682006	Green
hsa-miR-139-5p	NOTCH1	mirtarbase	validated	2	3	2.772588722239781	Green
hsa-miR-30c-5p	NOTCH1	mirtarbase	validated	2	4	3.2188758248682006	Green
hsa-miR-30d-5p	NOTCH1	mirtarbase	validated	2	4	3.2188758248682006	Green
hsa-miR-30e-5p	NOTCH1	mirtarbase	validated	2	4	3.2188758248682006	Green
hsa-miR-200b-3p	NOTCH1	mirtarbase	validated	2	4	3.2188758248682006	Green
hsa-miR-200c-3p	NOTCH1	mirtarbase	validated	2	5	3.58351893845611	Green
hsa-miR-5006-3p	NOTCH1	mirtarbase	validated	2	1	1.3862943611198906	Green
hsa-miR-4755-5p	NOTCH1	mirtarbase	validated	2	1	1.3862943611198906	Green
hsa-miR-519e-5p	NOTCH1	mirtarbase	validated	2	1	1.3862943611198906	Green
hsa-miR-515-5p	NOTCH1	mirtarbase	validated	2	1	1.3862943611198906	Green
hsa-miR-211-5p	NOTCH1	mirtarbase	validated	2	3	2.772588722239781	Green
hsa-miR-204-5p	NOTCH1	mirtarbase	validated	2	3	2.772588722239781	Green
hsa-miR-623	NOTCH1	mirtarbase	validated	2	1	1.3862943611198906	Green
hsa-miR-5695	NOTCH1	mirtarbase	validated	2	1	1.3862943611198906	Green
hsa-miR-519d-5p	NOTCH1	mirtarbase	validated	2	1	1.3862943611198906	Green
hsa-miR-5088-3p	NOTCH1	mirtarbase	validated	2	1	1.3862943611198906	Green
hsa-miR-335-3p	NOTCH1	mirtarbase	validated	2	2	2.1972245773362196	Green
hsa-miR-627-3p	NOTCH1	mirtarbase	validated	2	1	1.3862943611198906	Green
hsa-miR-6761-3p	NOTCH1	mirtarbase	validated	2	1	1.3862943611198906	Green
hsa-miR-4793-5p	NOTCH1	mirtarbase	validated	2	1	1.3862943611198906	Green
hsa-miR-5196-3p	NOTCH1	mirtarbase	validated	2	1	1.3862943611198906	Green
hsa-miR-1277-3p	NOTCH1	mirtarbase	validated	2	1	1.3862943611198906	Green
hsa-miR-363-3p	NOTCH1	mirtarbase	validated	2	1	1.3862943611198906	Green
hsa-miR-9-5p	NOTCH1	mirtarbase	validated	2	1	1.3862943611198906	Green
hsa-miR-410-3p	NOTCH1	mirtarbase	validated	2	1	1.3862943611198906	Green
hsa-miR-101-3p	NOTCH1	mirtarbase	validated	2	5	3.58351893845611	Green
hsa-miR-935	NOTCH1	mirtarbase	validated	2	1	1.3862943611198906	Green
hsa-miR-30a-3p	NOTCH1	mirtarbase	validated	2	1	1.3862943611198906	Green
hsa-miR-146a-5p	NOTCH1	mirtarbase	validated	2	1	1.3862943611198906	Green
hsa-miR-296-5p	NOTCH1	mirtarbase	validated	2	1	1.3862943611198906	Green
hsa-miR-608	NOTCH1	mirtarbase	validated	2	2	2.1972245773362196	Green
hsa-miR-106a-3p	NOTCH1	mirtarbase	validated	2	1	1.3862943611198906	Green
hsa-miR-30d-3p	NOTCH1	mirtarbase	validated	2	1	1.3862943611198906	Green
hsa-miR-2682-3p	NOTCH1	mirtarbase	validated	2	1	1.3862943611198906	Green
hsa-miR-145-3p	NOTCH1	mirtarbase	validated	2	2	2.1972245773362196	Green
hsa-miR-155-5p	NOTCH1	mirtarbase	validated	2	2	2.1972245773362196	Green
hsa-miR-34a-3p	NOTCH1	mirtarbase	validated	2	1	1.3862943611198906	Green
hsa-miR-455-5p	NOTCH1	mirtarbase	validated	2	1	1.3862943611198906	Green
hsa-miR-145-5p	NOTCH1	mirtarbase	validated	2	2	2.1972245773362196	Green
hsa-miR-137	NOTCH1	mirtarbase	validated	2	1	1.3862943611198906	Green
hsa-miR-125a-5p	IL1RN	mirtarbase	validated	2	1	1.3862943611198906	Green
hsa-miR-125b-5p	IL1RN	mirtarbase	validated	2	2	2.1972245773362196	Green
hsa-miR-20a-5p	HIF1A	mirtarbase	validated	2	5	3.58351893845611	Green
hsa-miR-519c-3p	HIF1A	mirtarbase	validated	2	4	3.2188758248682006	Green
hsa-miR-20b-5p	HIF1A	mirtarbase	validated	2	6	3.8918202981106265	Green
hsa-miR-107	HIF1A	mirtarbase	validated	2	2	2.1972245773362196	Green
hsa-miR-18a-5p	HIF1A	mirtarbase	validated	2	8	4.394449154672439	Green
hsa-miR-17-5p	HIF1A	mirtarbase	validated	2	6	3.8918202981106265	Green
hsa-miR-424-5p	HIF1A	mirtarbase	validated	2	2	2.1972245773362196	Green
hsa-miR-199a-5p	HIF1A	mirtarbase	validated	2	5	3.58351893845611	Green
hsa-miR-138-5p	HIF1A	mirtarbase	validated	2	3	2.772588722239781	Green
hsa-miR-199b-5p	HIF1A	mirtarbase	validated	2	4	3.2188758248682006	Green
hsa-miR-33a-5p	HIF1A	mirtarbase	validated	2	4	3.2188758248682006	Green
hsa-miR-106b-3p	HIF1A	mirtarbase	validated	2	1	1.3862943611198906	Green
hsa-let-7b-5p	HIF1A	mirtarbase	validated	2	2	2.1972245773362196	Green
hsa-miR-210-3p	HIF1A	mirtarbase	validated	2	3	2.772588722239781	Green
hsa-miR-3121-3p	HIF1A	mirtarbase	validated	2	4	3.2188758248682006	Green
hsa-miR-3668	HIF1A	mirtarbase	validated	2	1	1.3862943611198906	Green
hsa-miR-6815-3p	HIF1A	mirtarbase	validated	2	2	2.1972245773362196	Green
hsa-miR-589-3p	HIF1A	mirtarbase	validated	2	4	3.2188758248682006	Green
hsa-miR-889-3p	HIF1A	mirtarbase	validated	2	4	3.2188758248682006	Green
hsa-miR-935	HIF1A	mirtarbase	validated	2	4	3.2188758248682006	Green
hsa-miR-1910-3p	HIF1A	mirtarbase	validated	2	1	1.3862943611198906	Green
hsa-miR-3074-3p	HIF1A	mirtarbase	validated	2	2	2.1972245773362196	Green
hsa-miR-5094	HIF1A	mirtarbase	validated	2	1	1.3862943611198906	Green
hsa-miR-6511a-5p	HIF1A	mirtarbase	validated	2	1	1.3862943611198906	Green
hsa-miR-6755-5p	HIF1A	mirtarbase	validated	2	1	1.3862943611198906	Green
hsa-miR-6806-5p	HIF1A	mirtarbase	validated	2	1	1.3862943611198906	Green
hsa-miR-93-5p	HIF1A	mirtarbase	validated	2	7	4.1588830833596715	Green
hsa-miR-106a-5p	HIF1A	mirtarbase	validated	2	5	3.58351893845611	Green
hsa-miR-106b-5p	HIF1A	mirtarbase	validated	2	5	3.58351893845611	Green
hsa-miR-519d-3p	HIF1A	mirtarbase	validated	2	4	3.2188758248682006	Green
hsa-miR-4282	HIF1A	mirtarbase	validated	2	5	3.58351893845611	Green
hsa-miR-8055	HIF1A	mirtarbase	validated	2	2	2.1972245773362196	Green
hsa-miR-153-5p	HIF1A	mirtarbase	validated	2	2	2.1972245773362196	Green
hsa-miR-18b-5p	HIF1A	mirtarbase	validated	2	8	4.394449154672439	Green
hsa-miR-3662	HIF1A	mirtarbase	validated	2	3	2.772588722239781	Green
hsa-miR-4735-3p	HIF1A	mirtarbase	validated	2	4	3.2188758248682006	Green
hsa-miR-576-3p	HIF1A	mirtarbase	validated	2	2	2.1972245773362196	Green
hsa-miR-151a-3p	HIF1A	mirtarbase	validated	2	3	2.772588722239781	Green
hsa-miR-5681b	HIF1A	mirtarbase	validated	2	1	1.3862943611198906	Green
hsa-miR-155-5p	HIF1A	mirtarbase	validated	2	4	3.2188758248682006	Green
hsa-miR-5692a	HIF1A	mirtarbase	validated	2	3	2.772588722239781	Green
hsa-miR-22-3p	HIF1A	mirtarbase	validated	2	3	2.772588722239781	Green
hsa-miR-21-5p	HIF1A	mirtarbase	validated	2	2	2.1972245773362196	Green
hsa-miR-5089-3p	HIF1A	mirtarbase	validated	2	1	1.3862943611198906	Green
hsa-miR-4662a-5p	HIF1A	mirtarbase	validated	2	1	1.3862943611198906	Green
hsa-miR-1322	HIF1A	mirtarbase	validated	2	3	2.772588722239781	Green
hsa-miR-509-5p	HIF1A	mirtarbase	validated	2	1	1.3862943611198906	Green
hsa-miR-509-3-5p	HIF1A	mirtarbase	validated	2	1	1.3862943611198906	Green
hsa-miR-4418	HIF1A	mirtarbase	validated	2	1	1.3862943611198906	Green
hsa-miR-6807-3p	HIF1A	mirtarbase	validated	2	1	1.3862943611198906	Green
hsa-miR-217	HIF1A	mirtarbase	validated	2	1	1.3862943611198906	Green
hsa-miR-4799-5p	HIF1A	mirtarbase	validated	2	1	1.3862943611198906	Green
hsa-miR-4463	HIF1A	mirtarbase	validated	2	2	2.1972245773362196	Green
hsa-miR-4499	HIF1A	mirtarbase	validated	2	2	2.1972245773362196	Green
hsa-miR-329-5p	HIF1A	mirtarbase	validated	2	1	1.3862943611198906	Green
hsa-miR-4748	HIF1A	mirtarbase	validated	2	1	1.3862943611198906	Green
hsa-miR-4464	HIF1A	mirtarbase	validated	2	1	1.3862943611198906	Green
hsa-miR-449c-5p	HIF1A	mirtarbase	validated	2	2	2.1972245773362196	Green
hsa-miR-34b-5p	HIF1A	mirtarbase	validated	2	2	2.1972245773362196	Green
hsa-miR-2682-5p	HIF1A	mirtarbase	validated	2	1	1.3862943611198906	Green
hsa-miR-940	HIF1A	mirtarbase	validated	2	3	2.772588722239781	Green
hsa-miR-6893-5p	HIF1A	mirtarbase	validated	2	1	1.3862943611198906	Green
hsa-miR-6808-5p	HIF1A	mirtarbase	validated	2	1	1.3862943611198906	Green
hsa-miR-106a-3p	HIF1A	mirtarbase	validated	2	1	1.3862943611198906	Green
hsa-miR-299-5p	HIF1A	mirtarbase	validated	2	2	2.1972245773362196	Green
hsa-miR-4470	HIF1A	mirtarbase	validated	2	1	1.3862943611198906	Green
hsa-miR-4487	HIF1A	mirtarbase	validated	2	1	1.3862943611198906	Green
hsa-miR-558	HIF1A	mirtarbase	validated	2	3	2.772588722239781	Green
hsa-miR-3160-3p	HIF1A	mirtarbase	validated	2	1	1.3862943611198906	Green
hsa-miR-3128	HIF1A	mirtarbase	validated	2	4	3.2188758248682006	Green
hsa-miR-625-3p	HIF1A	mirtarbase	validated	2	3	2.772588722239781	Green
hsa-miR-548ah-5p	HIF1A	mirtarbase	validated	2	2	2.1972245773362196	Green
hsa-miR-3609	HIF1A	mirtarbase	validated	2	2	2.1972245773362196	Green
hsa-miR-494-3p	HIF1A	mirtarbase	validated	2	4	3.2188758248682006	Green
hsa-miR-142-5p	HIF1A	mirtarbase	validated	2	2	2.1972245773362196	Green
hsa-miR-27a-3p	HIF1A	mirtarbase	validated	2	2	2.1972245773362196	Green
hsa-miR-433-3p	HIF1A	mirtarbase	validated	2	3	2.772588722239781	Green
hsa-miR-429	HIF1A	mirtarbase	validated	2	1	1.3862943611198906	Green
hsa-miR-338-3p	HIF1A	mirtarbase	validated	2	5	3.58351893845611	Green
hsa-miR-186-5p	HIF1A	mirtarbase	validated	2	2	2.1972245773362196	Green
hsa-miR-138-1-3p	HIF1A	mirtarbase	validated	2	1	1.3862943611198906	Green
hsa-miR-145-5p	HIF1A	mirtarbase	validated	2	2	2.1972245773362196	Green
hsa-miR-200c-5p	HIF1A	mirtarbase	validated	2	1	1.3862943611198906	Green
hsa-miR-497-3p	HIF1A	mirtarbase	validated	2	1	1.3862943611198906	Green
hsa-miR-135b-5p	HIF1A	mirtarbase	validated	2	4	3.2188758248682006	Green
hsa-miR-31-5p	HIF1A	mirtarbase	validated	2	2	2.1972245773362196	Green
hsa-miR-4646-5p	HIF1A	mirtarbase	validated	2	1	1.3862943611198906	Green
hsa-miR-373-3p	HIF1A	mirtarbase	validated	2	1	1.3862943611198906	Green
hsa-miR-646	HIF1A	mirtarbase	validated	2	1	1.3862943611198906	Green
hsa-miR-130a-3p	HIF1A	mirtarbase	validated	2	3	2.772588722239781	Green
hsa-miR-101-3p	HIF1A	mirtarbase	validated	2	2	2.1972245773362196	Green
hsa-miR-221-3p	HIF1A	mirtarbase	validated	2	3	2.772588722239781	Green
hsa-miR-17-3p	HIF1A	mirtarbase	validated	2	2	2.1972245773362196	Green
hsa-miR-92a-3p	HIF1A	mirtarbase	validated	2	2	2.1972245773362196	Green
hsa-miR-34a-3p	HIF1A	mirtarbase	validated	2	1	1.3862943611198906	Green
hsa-miR-200c-3p	HIF1A	mirtarbase	validated	2	2	2.1972245773362196	Green
hsa-miR-375	HIF1A	mirtarbase	validated	2	1	1.3862943611198906	Green
hsa-miR-346	HIF1A	mirtarbase	validated	2	1	1.3862943611198906	Green
hsa-miR-7641	HIF1A	mirtarbase	validated	2	1	1.3862943611198906	Green
hsa-miR-18a-3p	HIF1A	mirtarbase	validated	2	2	2.1972245773362196	Green
hsa-miR-31-3p	HIF1A	mirtarbase	validated	2	1	1.3862943611198906	Green
hsa-miR-30a-5p	HIF1A	mirtarbase	validated	2	2	2.1972245773362196	Green
hsa-miR-146a-5p	CXCR4	mirtarbase	validated	2	4	3.2188758248682006	Green
hsa-miR-224-5p	CXCR4	mirtarbase	validated	2	1	1.3862943611198906	Green
hsa-miR-150-5p	CXCR4	mirtarbase	validated	2	1	1.3862943611198906	Green
hsa-miR-26b-5p	CXCR4	mirtarbase	validated	2	2	2.1972245773362196	Green
hsa-miR-139-5p	CXCR4	mirtarbase	validated	2	6	3.8918202981106265	Green
hsa-miR-126-3p	CXCR4	mirtarbase	validated	2	1	1.3862943611198906	Green
hsa-miR-9-5p	CXCR4	mirtarbase	validated	2	4	3.2188758248682006	Green
hsa-miR-133b	CXCR4	mirtarbase	validated	2	2	2.1972245773362196	Green
hsa-miR-494-3p	CXCR4	mirtarbase	validated	2	4	3.2188758248682006	Green
hsa-miR-622	CXCR4	mirtarbase	validated	2	3	2.772588722239781	Green
hsa-miR-9-3p	CXCR4	mirtarbase	validated	2	1	1.3862943611198906	Green
hsa-miR-204-5p	CXCR4	mirtarbase	validated	2	5	3.58351893845611	Green
hsa-miR-663a	CXCR4	mirtarbase	validated	2	1	1.3862943611198906	Green
hsa-miR-146a-3p	CXCR4	mirtarbase	validated	2	1	1.3862943611198906	Green
hsa-miR-494-5p	CXCR4	mirtarbase	validated	2	1	1.3862943611198906	Green
hsa-miR-335-5p	CXCR4	mirtarbase	validated	2	1	1.3862943611198906	Green
hsa-miR-381-3p	CXCR4	mirtarbase	validated	2	4	3.2188758248682006	Green
hsa-miR-330-5p	CXCR4	mirtarbase	validated	2	1	1.3862943611198906	Green
hsa-miR-143-3p	CXCR4	mirtarbase	validated	2	2	2.1972245773362196	Green
hsa-miR-148a-3p	CXCR4	mirtarbase	validated	2	1	1.3862943611198906	Green
hsa-miR-140-3p	CXCR4	mirtarbase	validated	2	2	2.1972245773362196	Green
hsa-miR-127-5p	CXCR4	mirtarbase	validated	2	2	2.1972245773362196	Green
hsa-miR-204-3p	CXCR4	mirtarbase	validated	2	1	1.3862943611198906	Green
hsa-miR-451a	MMP9	mirtarbase	validated	2	1	1.3862943611198906	Green
hsa-miR-491-5p	MMP9	mirtarbase	validated	2	1	1.3862943611198906	Green
hsa-miR-338-3p	MMP9	mirtarbase	validated	2	1	1.3862943611198906	Green
hsa-miR-204-5p	MMP9	mirtarbase	validated	2	2	2.1972245773362196	Green
hsa-miR-21-5p	MMP9	mirtarbase	validated	2	2	2.1972245773362196	Green
hsa-miR-9-5p	MMP9	mirtarbase	validated	2	2	2.1972245773362196	Green
hsa-miR-211-5p	MMP9	mirtarbase	validated	2	1	1.3862943611198906	Green
hsa-let-7e-5p	MMP9	mirtarbase	validated	2	1	1.3862943611198906	Green
hsa-miR-133b	MMP9	mirtarbase	validated	2	1	1.3862943611198906	Green
hsa-miR-29b-3p	MMP9	mirtarbase	validated	2	1	1.3862943611198906	Green
hsa-miR-320a	MMP9	mirtarbase	validated	2	1	1.3862943611198906	Green
hsa-miR-9-3p	MMP9	mirtarbase	validated	2	1	1.3862943611198906	Green
hsa-miR-524-5p	MMP9	mirtarbase	validated	2	1	1.3862943611198906	Green
hsa-miR-302a-5p	MMP9	mirtarbase	validated	2	1	1.3862943611198906	Green
hsa-miR-132-3p	MMP9	mirtarbase	validated	2	1	1.3862943611198906	Green
hsa-miR-15b-5p	MMP9	mirtarbase	validated	2	1	1.3862943611198906	Green
hsa-miR-942-3p	MMP9	mirtarbase	validated	2	1	1.3862943611198906	Green
hsa-miR-203a-5p	MMP9	mirtarbase	validated	2	1	1.3862943611198906	Green
hsa-miR-133a-5p	MMP9	mirtarbase	validated	2	1	1.3862943611198906	Green
hsa-miR-143-3p	MMP9	mirtarbase	validated	2	1	1.3862943611198906	Green
hsa-miR-892b	MMP9	mirtarbase	validated	2	2	2.1972245773362196	Green
hsa-miR-335-5p	MMP9	mirtarbase	validated	2	1	1.3862943611198906	Green
hsa-miR-542-3p	MMP9	mirtarbase	validated	2	1	1.3862943611198906	Green
hsa-miR-149-5p	MMP9	mirtarbase	validated	2	2	2.1972245773362196	Green
hsa-miR-330-5p	MMP9	mirtarbase	validated	2	1	1.3862943611198906	Green
hsa-miR-516a-5p	MMP9	mirtarbase	validated	2	1	1.3862943611198906	Green
hsa-miR-145-3p	MMP9	mirtarbase	validated	2	1	1.3862943611198906	Green
hsa-miR-194-3p	MMP9	mirtarbase	validated	2	2	2.1972245773362196	Green
hsa-miR-140-3p	MMP9	mirtarbase	validated	2	1	1.3862943611198906	Green
hsa-miR-92a-3p	ITGA5	mirtarbase	validated	2	9	4.605170185988092	Green
hsa-miR-31-5p	ITGA5	mirtarbase	validated	2	3	2.772588722239781	Green
hsa-miR-148b-3p	ITGA5	mirtarbase	validated	2	5	3.58351893845611	Green
hsa-miR-98-5p	ITGA5	mirtarbase	validated	2	2	2.1972245773362196	Green
hsa-miR-1229-3p	ITGA5	mirtarbase	validated	2	1	1.3862943611198906	Green
hsa-miR-484	ITGA5	mirtarbase	validated	2	2	2.1972245773362196	Green
hsa-miR-183-5p	ITGA5	mirtarbase	validated	2	2	2.1972245773362196	Green
hsa-miR-152-3p	ITGA5	mirtarbase	validated	2	6	3.8918202981106265	Green
hsa-miR-148a-3p	ITGA5	mirtarbase	validated	2	5	3.58351893845611	Green
hsa-miR-205-5p	ITGA5	mirtarbase	validated	2	4	3.2188758248682006	Green
hsa-miR-30e-3p	ITGA5	mirtarbase	validated	2	3	2.772588722239781	Green
hsa-miR-30d-3p	ITGA5	mirtarbase	validated	2	2	2.1972245773362196	Green
hsa-miR-30a-3p	ITGA5	mirtarbase	validated	2	2	2.1972245773362196	Green
hsa-miR-222-5p	ITGA5	mirtarbase	validated	2	2	2.1972245773362196	Green
hsa-miR-6846-3p	ITGA5	mirtarbase	validated	2	1	1.3862943611198906	Green
hsa-miR-5585-5p	ITGA5	mirtarbase	validated	2	1	1.3862943611198906	Green
hsa-miR-4667-3p	ITGA5	mirtarbase	validated	2	1	1.3862943611198906	Green
hsa-miR-6887-3p	ITGA5	mirtarbase	validated	2	1	1.3862943611198906	Green
hsa-miR-383-3p	ITGA5	mirtarbase	validated	2	1	1.3862943611198906	Green
hsa-miR-3065-3p	ITGA5	mirtarbase	validated	2	3	2.772588722239781	Green
hsa-miR-4482-5p	ITGA5	mirtarbase	validated	2	1	1.3862943611198906	Green
hsa-miR-3130-5p	ITGA5	mirtarbase	validated	2	1	1.3862943611198906	Green
hsa-miR-1912	ITGA5	mirtarbase	validated	2	1	1.3862943611198906	Green
hsa-miR-1295b-5p	ITGA5	mirtarbase	validated	2	1	1.3862943611198906	Green
hsa-miR-26a-5p	ITGA5	mirtarbase	validated	2	4	3.2188758248682006	Green
hsa-miR-17-3p	ITGA5	mirtarbase	validated	2	2	2.1972245773362196	Green
hsa-miR-330-5p	ITGA5	mirtarbase	validated	2	5	3.58351893845611	Green
hsa-miR-210-3p	ITGA5	mirtarbase	validated	2	2	2.1972245773362196	Green
hsa-miR-216a-5p	ITGA5	mirtarbase	validated	2	1	1.3862943611198906	Green
hsa-miR-3677-3p	ITGA5	mirtarbase	validated	2	1	1.3862943611198906	Green
hsa-miR-760	ITGA5	mirtarbase	validated	2	1	1.3862943611198906	Green
hsa-miR-326	ITGA5	mirtarbase	validated	2	6	3.8918202981106265	Green
hsa-miR-21-5p	CCR1	mirtarbase	validated	2	2	2.1972245773362196	Green
hsa-miR-181d-3p	CCR1	mirtarbase	validated	2	1	1.3862943611198906	Green
hsa-miR-191-5p	CCR1	mirtarbase	validated	2	1	1.3862943611198906	Green
hsa-miR-335-5p	CXCR1	mirtarbase	validated	2	2	2.1972245773362196	Green
hsa-miR-26b-5p	CXCR1	mirtarbase	validated	2	2	2.1972245773362196	Green
hsa-let-7e-5p	TNFRSF1A	mirtarbase	validated	2	2	2.1972245773362196	Green
hsa-miR-34a-5p	TNFRSF1A	mirtarbase	validated	2	2	2.1972245773362196	Green
hsa-miR-1225-3p	FCER1G	mirtarbase	validated	2	1	1.3862943611198906	Green
hsa-miR-296-3p	HLA-E	mirtarbase	validated	2	1	1.3862943611198906	Green
hsa-miR-92a-3p	HLA-E	mirtarbase	validated	2	2	2.1972245773362196	Green
hsa-miR-218-5p	HLA-E	mirtarbase	validated	2	2	2.1972245773362196	Green
hsa-miR-455-3p	HLA-E	mirtarbase	validated	2	1	1.3862943611198906	Green
hsa-miR-143-5p	HLA-E	mirtarbase	validated	2	2	2.1972245773362196	Green
hsa-miR-6879-3p	HLA-E	mirtarbase	validated	2	1	1.3862943611198906	Green
hsa-miR-4430	HLA-E	mirtarbase	validated	2	1	1.3862943611198906	Green
hsa-miR-3652	HLA-E	mirtarbase	validated	2	2	2.1972245773362196	Green
hsa-miR-122-5p	HLA-E	mirtarbase	validated	2	1	1.3862943611198906	Green
hsa-miR-504-3p	HLA-E	mirtarbase	validated	2	1	1.3862943611198906	Green
hsa-miR-3135b	HLA-E	mirtarbase	validated	2	1	1.3862943611198906	Green
hsa-miR-6773-3p	HLA-E	mirtarbase	validated	2	1	1.3862943611198906	Green
hsa-miR-339-5p	HLA-E	mirtarbase	validated	2	2	2.1972245773362196	Green
hsa-miR-3620-3p	HLA-E	mirtarbase	validated	2	1	1.3862943611198906	Green
hsa-miR-500b-3p	HLA-E	mirtarbase	validated	2	1	1.3862943611198906	Green
hsa-miR-10b-5p	HLA-E	mirtarbase	validated	2	1	1.3862943611198906	Green
hsa-miR-10a-5p	HLA-E	mirtarbase	validated	2	1	1.3862943611198906	Green
hsa-miR-6770-5p	HLA-E	mirtarbase	validated	2	1	1.3862943611198906	Green
hsa-miR-6126	HLA-E	mirtarbase	validated	2	1	1.3862943611198906	Green
hsa-miR-4493	HLA-E	mirtarbase	validated	2	1	1.3862943611198906	Green
hsa-miR-605-3p	HLA-E	mirtarbase	validated	2	1	1.3862943611198906	Green
hsa-miR-5582-5p	HLA-E	mirtarbase	validated	2	1	1.3862943611198906	Green
hsa-miR-124-3p	HLA-E	mirtarbase	validated	2	2	2.1972245773362196	Green
hsa-miR-574-5p	MYO1F	mirtarbase	validated	2	1	1.3862943611198906	Green
hsa-miR-6818-3p	MYO1F	mirtarbase	validated	2	1	1.3862943611198906	Green
hsa-miR-6873-3p	MYO1F	mirtarbase	validated	2	1	1.3862943611198906	Green
hsa-miR-6867-5p	MYO1F	mirtarbase	validated	2	1	1.3862943611198906	Green
hsa-miR-593-3p	MYO1F	mirtarbase	validated	2	1	1.3862943611198906	Green
hsa-miR-6895-3p	MYO1F	mirtarbase	validated	2	1	1.3862943611198906	Green
hsa-miR-6876-3p	MYO1F	mirtarbase	validated	2	1	1.3862943611198906	Green
hsa-miR-626	MYO1F	mirtarbase	validated	2	1	1.3862943611198906	Green
hsa-miR-6817-3p	MYO1F	mirtarbase	validated	2	1	1.3862943611198906	Green
hsa-miR-7110-3p	MYO1F	mirtarbase	validated	2	1	1.3862943611198906	Green
hsa-miR-592	MYO1F	mirtarbase	validated	2	1	1.3862943611198906	Green
hsa-miR-27b-3p	MYO1F	mirtarbase	validated	2	1	1.3862943611198906	Green
hsa-miR-27a-3p	MYO1F	mirtarbase	validated	2	1	1.3862943611198906	Green
hsa-miR-597-5p	MYO1F	mirtarbase	validated	2	1	1.3862943611198906	Green
hsa-miR-3681-3p	MYO1F	mirtarbase	validated	2	1	1.3862943611198906	Green
hsa-miR-216a-3p	MYO1F	mirtarbase	validated	2	1	1.3862943611198906	Green
hsa-miR-128-3p	MYO1F	mirtarbase	validated	2	1	1.3862943611198906	Green
hsa-miR-6868-3p	MYO1F	mirtarbase	validated	2	1	1.3862943611198906	Green
hsa-miR-6749-3p	MYO1F	mirtarbase	validated	2	1	1.3862943611198906	Green
hsa-miR-4685-3p	MYO1F	mirtarbase	validated	2	1	1.3862943611198906	Green
hsa-miR-4287	MYO1F	mirtarbase	validated	2	1	1.3862943611198906	Green
hsa-miR-4469	MYO1F	mirtarbase	validated	2	1	1.3862943611198906	Green
hsa-miR-3667-3p	MYO1F	mirtarbase	validated	2	1	1.3862943611198906	Green
hsa-miR-6734-3p	MYO1F	mirtarbase	validated	2	1	1.3862943611198906	Green
hsa-miR-5088-3p	MYO1F	mirtarbase	validated	2	1	1.3862943611198906	Green
hsa-miR-4667-3p	MYO1F	mirtarbase	validated	2	1	1.3862943611198906	Green
hsa-miR-1470	MYO1F	mirtarbase	validated	2	1	1.3862943611198906	Green
hsa-miR-629-3p	MYO1F	mirtarbase	validated	2	1	1.3862943611198906	Green
hsa-miR-6867-3p	MYO1F	mirtarbase	validated	2	1	1.3862943611198906	Green
hsa-miR-4448	MYO1F	mirtarbase	validated	2	1	1.3862943611198906	Green
hsa-miR-2276-3p	MYO1F	mirtarbase	validated	2	1	1.3862943611198906	Green
hsa-miR-1307-3p	MYO1F	mirtarbase	validated	2	1	1.3862943611198906	Green
hsa-miR-532-3p	MYO1F	mirtarbase	validated	2	1	1.3862943611198906	Green
hsa-miR-150-5p	MYO1F	mirtarbase	validated	2	1	1.3862943611198906	Green
hsa-miR-1304-3p	MYO1F	mirtarbase	validated	2	1	1.3862943611198906	Green
hsa-miR-1248	MYO1F	mirtarbase	validated	2	1	1.3862943611198906	Green
hsa-miR-1237-3p	MYO1F	mirtarbase	validated	2	1	1.3862943611198906	Green
hsa-miR-4726-3p	MYO1F	mirtarbase	validated	2	1	1.3862943611198906	Green
hsa-miR-6764-5p	MYO1F	mirtarbase	validated	2	1	1.3862943611198906	Green
hsa-miR-1915-3p	MYO1F	mirtarbase	validated	2	1	1.3862943611198906	Green
hsa-miR-6840-3p	MYO1F	mirtarbase	validated	2	1	1.3862943611198906	Green
hsa-miR-6890-3p	MYO1F	mirtarbase	validated	2	1	1.3862943611198906	Green
hsa-miR-4713-5p	MYO1F	mirtarbase	validated	2	1	1.3862943611198906	Green
hsa-miR-4284	MYO1F	mirtarbase	validated	2	1	1.3862943611198906	Green
hsa-miR-4638-5p	MYO1F	mirtarbase	validated	2	1	1.3862943611198906	Green
hsa-miR-2116-3p	MYO1F	mirtarbase	validated	2	1	1.3862943611198906	Green
hsa-miR-6741-3p	MYO1F	mirtarbase	validated	2	1	1.3862943611198906	Green
hsa-miR-5193	MYO1F	mirtarbase	validated	2	1	1.3862943611198906	Green
hsa-miR-1224-3p	MYO1F	mirtarbase	validated	2	1	1.3862943611198906	Green
hsa-miR-1306-5p	MYO1F	mirtarbase	validated	2	1	1.3862943611198906	Green
hsa-miR-498	MYO1F	mirtarbase	validated	2	1	1.3862943611198906	Green
hsa-miR-6071	MYO1F	mirtarbase	validated	2	1	1.3862943611198906	Green
hsa-miR-6828-3p	MYO1F	mirtarbase	validated	2	1	1.3862943611198906	Green
hsa-miR-6882-3p	MYO1F	mirtarbase	validated	2	1	1.3862943611198906	Green
hsa-miR-3692-5p	MYO1F	mirtarbase	validated	2	1	1.3862943611198906	Green
hsa-miR-93-3p	MYO1F	mirtarbase	validated	2	1	1.3862943611198906	Green
hsa-miR-6722-5p	MYO1F	mirtarbase	validated	2	1	1.3862943611198906	Green
hsa-miR-8070	MYO1F	mirtarbase	validated	2	1	1.3862943611198906	Green
hsa-miR-7151-3p	MYO1F	mirtarbase	validated	2	1	1.3862943611198906	Green
hsa-miR-5095	MYO1F	mirtarbase	validated	2	1	1.3862943611198906	Green
hsa-miR-6778-3p	MYO1F	mirtarbase	validated	2	1	1.3862943611198906	Green
hsa-miR-4707-3p	MYO1F	mirtarbase	validated	2	1	1.3862943611198906	Green
hsa-miR-18a-3p	MYO1F	mirtarbase	validated	2	1	1.3862943611198906	Green
hsa-miR-324-3p	MYO1F	mirtarbase	validated	2	1	1.3862943611198906	Green
hsa-miR-1913	MYO1F	mirtarbase	validated	2	1	1.3862943611198906	Green
hsa-miR-7107-5p	MYO1F	mirtarbase	validated	2	1	1.3862943611198906	Green
hsa-miR-1234-3p	MYO1F	mirtarbase	validated	2	1	1.3862943611198906	Green
hsa-miR-186-3p	MYO1F	mirtarbase	validated	2	2	2.1972245773362196	Green
hsa-miR-3934-5p	MYO1F	mirtarbase	validated	2	1	1.3862943611198906	Green
hsa-miR-520h	MYO1F	mirtarbase	validated	2	1	1.3862943611198906	Green
hsa-miR-520g-3p	MYO1F	mirtarbase	validated	2	1	1.3862943611198906	Green
hsa-miR-6504-3p	MYO1F	mirtarbase	validated	2	1	1.3862943611198906	Green
hsa-miR-3159	MYO1F	mirtarbase	validated	2	1	1.3862943611198906	Green
hsa-miR-552-3p	MYO1F	mirtarbase	validated	2	1	1.3862943611198906	Green
hsa-miR-520e	MYO1F	mirtarbase	validated	2	1	1.3862943611198906	Green
hsa-miR-520d-3p	MYO1F	mirtarbase	validated	2	1	1.3862943611198906	Green
hsa-miR-520c-3p	MYO1F	mirtarbase	validated	2	1	1.3862943611198906	Green
hsa-miR-520b	MYO1F	mirtarbase	validated	2	1	1.3862943611198906	Green
hsa-miR-520a-3p	MYO1F	mirtarbase	validated	2	1	1.3862943611198906	Green
hsa-miR-373-3p	MYO1F	mirtarbase	validated	2	2	2.1972245773362196	Green
hsa-miR-372-3p	MYO1F	mirtarbase	validated	2	1	1.3862943611198906	Green
hsa-miR-302e	MYO1F	mirtarbase	validated	2	1	1.3862943611198906	Green
hsa-miR-302d-3p	MYO1F	mirtarbase	validated	2	1	1.3862943611198906	Green
hsa-miR-302c-3p	MYO1F	mirtarbase	validated	2	1	1.3862943611198906	Green
hsa-miR-302b-3p	MYO1F	mirtarbase	validated	2	1	1.3862943611198906	Green
hsa-miR-302a-3p	MYO1F	mirtarbase	validated	2	1	1.3862943611198906	Green
hsa-miR-93-5p	MYO1F	mirtarbase	validated	2	2	2.1972245773362196	Green
hsa-miR-526b-3p	MYO1F	mirtarbase	validated	2	1	1.3862943611198906	Green
hsa-miR-519d-3p	MYO1F	mirtarbase	validated	2	1	1.3862943611198906	Green
hsa-miR-20b-5p	MYO1F	mirtarbase	validated	2	3	2.772588722239781	Green
hsa-miR-20a-5p	MYO1F	mirtarbase	validated	2	2	2.1972245773362196	Green
hsa-miR-17-5p	MYO1F	mirtarbase	validated	2	2	2.1972245773362196	Green
hsa-miR-106b-5p	MYO1F	mirtarbase	validated	2	2	2.1972245773362196	Green
hsa-miR-106a-5p	MYO1F	mirtarbase	validated	2	2	2.1972245773362196	Green
hsa-miR-5089-5p	MYO1F	mirtarbase	validated	2	1	1.3862943611198906	Green
hsa-miR-6878-3p	MYO1F	mirtarbase	validated	2	1	1.3862943611198906	Green
hsa-miR-6744-3p	MYO1F	mirtarbase	validated	2	1	1.3862943611198906	Green
hsa-miR-4757-5p	MYO1F	mirtarbase	validated	2	1	1.3862943611198906	Green
hsa-miR-6506-5p	MYO1F	mirtarbase	validated	2	1	1.3862943611198906	Green
hsa-miR-619-5p	MYO1F	mirtarbase	validated	2	1	1.3862943611198906	Green
hsa-miR-212-5p	MYO1F	mirtarbase	validated	2	1	1.3862943611198906	Green
hsa-miR-512-3p	MYO1F	mirtarbase	validated	2	1	1.3862943611198906	Green
hsa-miR-6882-5p	MYO1F	mirtarbase	validated	2	1	1.3862943611198906	Green
hsa-miR-595	MYO1F	mirtarbase	validated	2	1	1.3862943611198906	Green
hsa-miR-4273	MYO1F	mirtarbase	validated	2	1	1.3862943611198906	Green
hsa-miR-4677-5p	MYO1F	mirtarbase	validated	2	1	1.3862943611198906	Green
hsa-miR-6739-3p	MYO1F	mirtarbase	validated	2	1	1.3862943611198906	Green
hsa-miR-7156-5p	MYO1F	mirtarbase	validated	2	1	1.3862943611198906	Green
hsa-miR-210-3p	NOTCH1	tarbase	validated	2	1	1.3862943611198906	Green
hsa-miR-27b-3p	NOTCH1	tarbase	validated	2	3	2.772588722239781	Green
hsa-miR-187-3p	NOTCH1	tarbase	validated	2	1	1.3862943611198906	Green
hsa-miR-17-3p	NOTCH1	tarbase	validated	2	1	1.3862943611198906	Green
hsa-miR-24-3p	NOTCH1	tarbase	validated	2	3	2.772588722239781	Green
hsa-miR-448	NOTCH1	tarbase	validated	2	1	1.3862943611198906	Green
hsa-miR-20a-3p	NOTCH1	tarbase	validated	2	1	1.3862943611198906	Green
hsa-miR-449b-5p	NOTCH1	tarbase	validated	2	6	3.8918202981106265	Green
hsa-miR-20a-5p	NOTCH1	tarbase	validated	2	1	1.3862943611198906	Green
hsa-let-7g-5p	NOTCH1	tarbase	validated	2	1	1.3862943611198906	Green
hsa-miR-17-5p	NOTCH1	tarbase	validated	2	1	1.3862943611198906	Green
hsa-miR-106a-5p	NOTCH1	tarbase	validated	2	1	1.3862943611198906	Green
hsa-miR-106b-5p	NOTCH1	tarbase	validated	2	1	1.3862943611198906	Green
hsa-miR-34a-5p	NOTCH1	tarbase	validated	2	8	4.394449154672439	Green
hsa-miR-27a-3p	NOTCH1	tarbase	validated	2	1	1.3862943611198906	Green
hsa-miR-33a-5p	NOTCH1	tarbase	validated	2	1	1.3862943611198906	Green
hsa-miR-29b-2-5p	NOTCH1	tarbase	validated	2	1	1.3862943611198906	Green
hsa-miR-15a-5p	NOTCH1	tarbase	validated	2	1	1.3862943611198906	Green
hsa-miR-16-5p	NOTCH1	tarbase	validated	2	1	1.3862943611198906	Green
hsa-miR-15b-5p	NOTCH1	tarbase	validated	2	1	1.3862943611198906	Green
hsa-miR-196a-5p	NOTCH1	tarbase	validated	2	2	2.1972245773362196	Green
hsa-miR-20b-5p	NOTCH1	tarbase	validated	2	1	1.3862943611198906	Green
hsa-miR-424-5p	NOTCH1	tarbase	validated	2	1	1.3862943611198906	Green
hsa-miR-10a-5p	NOTCH1	tarbase	validated	2	1	1.3862943611198906	Green
hsa-miR-212-5p	NOTCH1	tarbase	validated	2	1	1.3862943611198906	Green
hsa-miR-25-3p	NOTCH1	tarbase	validated	2	1	1.3862943611198906	Green
hsa-miR-92a-3p	NOTCH1	tarbase	validated	2	3	2.772588722239781	Green
hsa-miR-92b-3p	NOTCH1	tarbase	validated	2	3	2.772588722239781	Green
hsa-miR-93-5p	NOTCH1	tarbase	validated	2	1	1.3862943611198906	Green
hsa-miR-140-5p	NOTCH1	tarbase	validated	2	1	1.3862943611198906	Green
hsa-miR-103a-3p	NOTCH1	tarbase	validated	2	1	1.3862943611198906	Green
hsa-miR-340-3p	NOTCH1	tarbase	validated	2	1	1.3862943611198906	Green
hsa-let-7a-5p	NOTCH1	tarbase	validated	2	1	1.3862943611198906	Green
hsa-let-7b-5p	NOTCH1	tarbase	validated	2	1	1.3862943611198906	Green
hsa-let-7c-5p	NOTCH1	tarbase	validated	2	1	1.3862943611198906	Green
hsa-let-7d-5p	NOTCH1	tarbase	validated	2	1	1.3862943611198906	Green
hsa-let-7e-5p	NOTCH1	tarbase	validated	2	1	1.3862943611198906	Green
hsa-let-7i-5p	NOTCH1	tarbase	validated	2	1	1.3862943611198906	Green
hsa-miR-125a-3p	NOTCH1	tarbase	validated	2	1	1.3862943611198906	Green
hsa-miR-125b-1-3p	NOTCH1	tarbase	validated	2	1	1.3862943611198906	Green
hsa-miR-18a-5p	NOTCH1	tarbase	validated	2	1	1.3862943611198906	Green
hsa-miR-193b-3p	NOTCH1	tarbase	validated	2	1	1.3862943611198906	Green
hsa-miR-22-3p	NOTCH1	tarbase	validated	2	1	1.3862943611198906	Green
hsa-miR-26b-3p	NOTCH1	tarbase	validated	2	1	1.3862943611198906	Green
hsa-miR-423-5p	NOTCH1	tarbase	validated	2	1	1.3862943611198906	Green
hsa-miR-98-5p	NOTCH1	tarbase	validated	2	1	1.3862943611198906	Green
hsa-let-7f-5p	NOTCH1	tarbase	validated	2	1	1.3862943611198906	Green
hsa-miR-133a-3p	NOTCH1	tarbase	validated	2	1	1.3862943611198906	Green
hsa-miR-194-5p	NOTCH1	tarbase	validated	2	1	1.3862943611198906	Green
hsa-miR-221-3p	NOTCH1	tarbase	validated	2	1	1.3862943611198906	Green
hsa-miR-30a-5p	NOTCH1	tarbase	validated	2	6	3.8918202981106265	Green
hsa-miR-30b-5p	NOTCH1	tarbase	validated	2	4	3.2188758248682006	Green
hsa-miR-30c-5p	NOTCH1	tarbase	validated	2	4	3.2188758248682006	Green
hsa-miR-30d-5p	NOTCH1	tarbase	validated	2	4	3.2188758248682006	Green
hsa-miR-124-3p	NOTCH1	tarbase	validated	2	1	1.3862943611198906	Green
hsa-miR-18b-5p	NOTCH1	tarbase	validated	2	1	1.3862943611198906	Green
hsa-miR-3200-3p	NOTCH1	tarbase	validated	2	1	1.3862943611198906	Green
hsa-miR-3934-5p	NOTCH1	tarbase	validated	2	1	1.3862943611198906	Green
hsa-miR-1-3p	NOTCH1	tarbase	validated	2	1	1.3862943611198906	Green
hsa-miR-101-5p	NOTCH1	tarbase	validated	2	1	1.3862943611198906	Green
hsa-miR-139-5p	NOTCH1	tarbase	validated	2	3	2.772588722239781	Green
hsa-miR-21-5p	NOTCH1	tarbase	validated	2	1	1.3862943611198906	Green
hsa-miR-23a-3p	NOTCH1	tarbase	validated	2	1	1.3862943611198906	Green
hsa-miR-23b-3p	NOTCH1	tarbase	validated	2	3	2.772588722239781	Green
hsa-miR-24-1-5p	NOTCH1	tarbase	validated	2	1	1.3862943611198906	Green
hsa-miR-2682-5p	NOTCH1	tarbase	validated	2	2	2.1972245773362196	Green
hsa-miR-29b-3p	NOTCH1	tarbase	validated	2	1	1.3862943611198906	Green
hsa-miR-324-3p	NOTCH1	tarbase	validated	2	1	1.3862943611198906	Green
hsa-miR-380-5p	NOTCH1	tarbase	validated	2	1	1.3862943611198906	Green
hsa-miR-382-5p	NOTCH1	tarbase	validated	2	1	1.3862943611198906	Green
hsa-miR-885-3p	NOTCH1	tarbase	validated	2	2	2.1972245773362196	Green
hsa-miR-1271-5p	NOTCH1	tarbase	validated	2	1	1.3862943611198906	Green
hsa-miR-129-1-3p	NOTCH1	tarbase	validated	2	1	1.3862943611198906	Green
hsa-miR-133b	NOTCH1	tarbase	validated	2	1	1.3862943611198906	Green
hsa-miR-154-5p	NOTCH1	tarbase	validated	2	2	2.1972245773362196	Green
hsa-miR-181a-3p	NOTCH1	tarbase	validated	2	1	1.3862943611198906	Green
hsa-miR-181a-5p	NOTCH1	tarbase	validated	2	2	2.1972245773362196	Green
hsa-miR-191-5p	NOTCH1	tarbase	validated	2	1	1.3862943611198906	Green
hsa-miR-20b-3p	NOTCH1	tarbase	validated	2	1	1.3862943611198906	Green
hsa-miR-221-5p	NOTCH1	tarbase	validated	2	1	1.3862943611198906	Green
hsa-miR-29a-3p	NOTCH1	tarbase	validated	2	1	1.3862943611198906	Green
hsa-miR-29c-3p	NOTCH1	tarbase	validated	2	1	1.3862943611198906	Green
hsa-miR-377-3p	NOTCH1	tarbase	validated	2	1	1.3862943611198906	Green
hsa-miR-4510	NOTCH1	tarbase	validated	2	1	1.3862943611198906	Green
hsa-miR-671-5p	NOTCH1	tarbase	validated	2	1	1.3862943611198906	Green
hsa-miR-7-5p	NOTCH1	tarbase	validated	2	1	1.3862943611198906	Green
hsa-miR-873-3p	NOTCH1	tarbase	validated	2	1	1.3862943611198906	Green
hsa-miR-9985	NOTCH1	tarbase	validated	2	1	1.3862943611198906	Green
hsa-miR-542-5p	NOTCH1	tarbase	validated	2	1	1.3862943611198906	Green
hsa-miR-1301-3p	NOTCH1	tarbase	validated	2	1	1.3862943611198906	Green
hsa-miR-101-3p	NOTCH1	tarbase	validated	2	5	3.58351893845611	Green
hsa-miR-135a-2-3p	NOTCH1	tarbase	validated	2	1	1.3862943611198906	Green
hsa-miR-181b-5p	NOTCH1	tarbase	validated	2	1	1.3862943611198906	Green
hsa-miR-181c-5p	NOTCH1	tarbase	validated	2	1	1.3862943611198906	Green
hsa-miR-181d-5p	NOTCH1	tarbase	validated	2	1	1.3862943611198906	Green
hsa-miR-205-5p	NOTCH1	tarbase	validated	2	2	2.1972245773362196	Green
hsa-miR-296-3p	NOTCH1	tarbase	validated	2	1	1.3862943611198906	Green
hsa-miR-532-5p	NOTCH1	tarbase	validated	2	1	1.3862943611198906	Green
hsa-miR-15b-3p	NOTCH1	tarbase	validated	2	1	1.3862943611198906	Green
hsa-miR-32-5p	NOTCH1	tarbase	validated	2	3	2.772588722239781	Green
hsa-miR-128-3p	NOTCH1	tarbase	validated	2	1	1.3862943611198906	Green
hsa-miR-200a-5p	NOTCH1	tarbase	validated	2	1	1.3862943611198906	Green
hsa-miR-374a-5p	NOTCH1	tarbase	validated	2	1	1.3862943611198906	Green
hsa-miR-598-3p	NOTCH1	tarbase	validated	2	1	1.3862943611198906	Green
hsa-miR-130a-3p	NOTCH1	tarbase	validated	2	1	1.3862943611198906	Green
hsa-miR-96-5p	NOTCH1	tarbase	validated	2	1	1.3862943611198906	Green
hsa-miR-145-3p	NOTCH1	tarbase	validated	2	2	2.1972245773362196	Green
hsa-miR-148a-3p	NOTCH1	tarbase	validated	2	1	1.3862943611198906	Green
hsa-miR-425-5p	NOTCH1	tarbase	validated	2	1	1.3862943611198906	Green
hsa-miR-25-5p	NOTCH1	tarbase	validated	2	1	1.3862943611198906	Green
hsa-miR-148b-3p	NOTCH1	tarbase	validated	2	1	1.3862943611198906	Green
hsa-miR-182-5p	NOTCH1	tarbase	validated	2	1	1.3862943611198906	Green
hsa-miR-148b-5p	NOTCH1	tarbase	validated	2	1	1.3862943611198906	Green
hsa-miR-151b	NOTCH1	tarbase	validated	2	1	1.3862943611198906	Green
hsa-miR-106b-3p	NOTCH1	tarbase	validated	2	1	1.3862943611198906	Green
hsa-miR-107	NOTCH1	tarbase	validated	2	1	1.3862943611198906	Green
hsa-miR-320a-3p	NOTCH1	tarbase	validated	2	1	1.3862943611198906	Green
hsa-miR-183-5p	NOTCH1	tarbase	validated	2	1	1.3862943611198906	Green
hsa-miR-1307-3p	NOTCH1	tarbase	validated	2	1	1.3862943611198906	Green
hsa-miR-330-5p	NOTCH1	tarbase	validated	2	1	1.3862943611198906	Green
hsa-miR-18a-3p	NOTCH1	tarbase	validated	2	1	1.3862943611198906	Green
hsa-miR-192-5p	NOTCH1	tarbase	validated	2	1	1.3862943611198906	Green
hsa-miR-625-5p	NOTCH1	tarbase	validated	2	1	1.3862943611198906	Green
hsa-miR-200c-3p	NOTCH1	tarbase	validated	2	5	3.58351893845611	Green
hsa-miR-196b-5p	NOTCH1	tarbase	validated	2	2	2.1972245773362196	Green
hsa-miR-128-1-5p	NOTCH1	tarbase	validated	2	1	1.3862943611198906	Green
hsa-miR-449c-5p	NOTCH1	tarbase	validated	2	4	3.2188758248682006	Green
hsa-miR-744-5p	NOTCH1	tarbase	validated	2	1	1.3862943611198906	Green
hsa-miR-500a-3p	NOTCH1	tarbase	validated	2	1	1.3862943611198906	Green
hsa-miR-1285-3p	NOTCH1	tarbase	validated	2	1	1.3862943611198906	Green
hsa-miR-149-5p	NOTCH1	tarbase	validated	2	1	1.3862943611198906	Green
hsa-miR-7706	NOTCH1	tarbase	validated	2	1	1.3862943611198906	Green
hsa-miR-183-3p	NOTCH1	tarbase	validated	2	1	1.3862943611198906	Green
hsa-miR-200b-3p	NOTCH1	tarbase	validated	2	4	3.2188758248682006	Green
hsa-miR-4677-3p	NOTCH1	tarbase	validated	2	1	1.3862943611198906	Green
hsa-miR-486-5p	NOTCH1	tarbase	validated	2	1	1.3862943611198906	Green
hsa-miR-222-3p	NOTCH1	tarbase	validated	2	1	1.3862943611198906	Green
hsa-miR-4454	NOTCH1	tarbase	validated	2	1	1.3862943611198906	Green
hsa-miR-652-3p	NOTCH1	tarbase	validated	2	1	1.3862943611198906	Green
hsa-miR-484	NOTCH1	tarbase	validated	2	1	1.3862943611198906	Green
hsa-miR-335-5p	NOTCH1	tarbase	validated	2	1	1.3862943611198906	Green
hsa-miR-1910-5p	NOTCH1	tarbase	validated	2	1	1.3862943611198906	Green
hsa-miR-99b-3p	NOTCH1	tarbase	validated	2	1	1.3862943611198906	Green
hsa-miR-28-5p	NOTCH1	tarbase	validated	2	1	1.3862943611198906	Green
hsa-miR-421	NOTCH1	tarbase	validated	2	1	1.3862943611198906	Green
hsa-miR-30e-5p	NOTCH1	tarbase	validated	2	4	3.2188758248682006	Green
hsa-miR-19a-3p	NOTCH1	tarbase	validated	2	1	1.3862943611198906	Green
hsa-miR-19b-3p	NOTCH1	tarbase	validated	2	1	1.3862943611198906	Green
hsa-miR-30c-2-3p	NOTCH1	tarbase	validated	2	1	1.3862943611198906	Green
hsa-miR-138-5p	NOTCH1	tarbase	validated	2	1	1.3862943611198906	Green
hsa-miR-147b-3p	NOTCH1	tarbase	validated	2	1	1.3862943611198906	Green
hsa-miR-3184-5p	NOTCH1	tarbase	validated	2	1	1.3862943611198906	Green
hsa-miR-31-5p	NOTCH1	tarbase	validated	2	1	1.3862943611198906	Green
hsa-miR-197-5p	NOTCH1	tarbase	validated	2	1	1.3862943611198906	Green
hsa-miR-34c-5p	NOTCH1	tarbase	validated	2	8	4.394449154672439	Green
hsa-miR-203b-5p	NOTCH1	tarbase	validated	2	1	1.3862943611198906	Green
hsa-miR-423-3p	NOTCH1	tarbase	validated	2	1	1.3862943611198906	Green
hsa-miR-182-3p	NOTCH1	tarbase	validated	2	1	1.3862943611198906	Green
hsa-miR-619-5p	NOTCH1	tarbase	validated	2	1	1.3862943611198906	Green
hsa-miR-433-3p	NOTCH1	tarbase	validated	2	2	2.1972245773362196	Green
hsa-miR-342-5p	NOTCH1	tarbase	validated	2	1	1.3862943611198906	Green
hsa-miR-206	NOTCH1	tarbase	validated	2	1	1.3862943611198906	Green
hsa-miR-449a	NOTCH1	tarbase	validated	2	8	4.394449154672439	Green
hsa-miR-3613-5p	NOTCH1	tarbase	validated	2	1	1.3862943611198906	Green
hsa-miR-1249-3p	NOTCH1	tarbase	validated	2	1	1.3862943611198906	Green
hsa-miR-219a-1-3p	NOTCH1	tarbase	validated	2	1	1.3862943611198906	Green
hsa-miR-378a-3p	NOTCH1	tarbase	validated	2	1	1.3862943611198906	Green
hsa-miR-100-5p	NOTCH1	tarbase	validated	2	1	1.3862943611198906	Green
hsa-miR-450a-5p	NOTCH1	tarbase	validated	2	1	1.3862943611198906	Green
hsa-miR-1343-3p	NOTCH1	tarbase	validated	2	1	1.3862943611198906	Green
hsa-miR-145-5p	NOTCH1	tarbase	validated	2	2	2.1972245773362196	Green
hsa-miR-122-5p	NOTCH1	tarbase	validated	2	1	1.3862943611198906	Green
hsa-miR-144-3p	NOTCH1	tarbase	validated	2	2	2.1972245773362196	Green
hsa-miR-10b-5p	NOTCH1	tarbase	validated	2	2	2.1972245773362196	Green
hsa-miR-141-5p	IL1RN	tarbase	validated	2	1	1.3862943611198906	Green
hsa-miR-21-5p	IL1RN	tarbase	validated	2	1	1.3862943611198906	Green
hsa-miR-30a-5p	IL1RN	tarbase	validated	2	1	1.3862943611198906	Green
hsa-miR-30d-5p	IL1RN	tarbase	validated	2	1	1.3862943611198906	Green
hsa-miR-423-5p	IL1RN	tarbase	validated	2	1	1.3862943611198906	Green
hsa-miR-130a-3p	IL1RN	tarbase	validated	2	1	1.3862943611198906	Green
hsa-miR-130b-3p	IL1RN	tarbase	validated	2	1	1.3862943611198906	Green
hsa-miR-145-5p	IL1RN	tarbase	validated	2	1	1.3862943611198906	Green
hsa-miR-126-3p	IL1RN	tarbase	validated	2	1	1.3862943611198906	Green
hsa-miR-34a-5p	IL1RN	tarbase	validated	2	1	1.3862943611198906	Green
hsa-miR-138-5p	IL1RN	tarbase	validated	2	1	1.3862943611198906	Green
hsa-miR-199a-3p	HIF1A	tarbase	validated	2	1	1.3862943611198906	Green
hsa-let-7d-5p	HIF1A	tarbase	validated	2	1	1.3862943611198906	Green
hsa-miR-18a-5p	HIF1A	tarbase	validated	2	8	4.394449154672439	Green
hsa-miR-20b-5p	HIF1A	tarbase	validated	2	6	3.8918202981106265	Green
hsa-miR-17-5p	HIF1A	tarbase	validated	2	6	3.8918202981106265	Green
hsa-miR-18b-5p	HIF1A	tarbase	validated	2	8	4.394449154672439	Green
hsa-miR-28-5p	HIF1A	tarbase	validated	2	2	2.1972245773362196	Green
hsa-miR-548n	HIF1A	tarbase	validated	2	1	1.3862943611198906	Green
hsa-miR-93-5p	HIF1A	tarbase	validated	2	7	4.1588830833596715	Green
hsa-miR-520h	HIF1A	tarbase	validated	2	5	3.58351893845611	Green
hsa-miR-298	HIF1A	tarbase	validated	2	2	2.1972245773362196	Green
hsa-miR-519b-3p	HIF1A	tarbase	validated	2	5	3.58351893845611	Green
hsa-miR-708-5p	HIF1A	tarbase	validated	2	2	2.1972245773362196	Green
hsa-miR-223-3p	HIF1A	tarbase	validated	2	1	1.3862943611198906	Green
hsa-miR-4296	HIF1A	tarbase	validated	2	1	1.3862943611198906	Green
hsa-miR-335-5p	HIF1A	tarbase	validated	2	1	1.3862943611198906	Green
hsa-miR-106b-5p	HIF1A	tarbase	validated	2	5	3.58351893845611	Green
hsa-let-7a-5p	HIF1A	tarbase	validated	2	1	1.3862943611198906	Green
hsa-miR-182-5p	HIF1A	tarbase	validated	2	2	2.1972245773362196	Green
hsa-let-7f-5p	HIF1A	tarbase	validated	2	1	1.3862943611198906	Green
hsa-miR-101-3p	HIF1A	tarbase	validated	2	2	2.1972245773362196	Green
hsa-miR-106a-5p	HIF1A	tarbase	validated	2	5	3.58351893845611	Green
hsa-miR-423-5p	HIF1A	tarbase	validated	2	1	1.3862943611198906	Green
hsa-miR-195-5p	HIF1A	tarbase	validated	2	1	1.3862943611198906	Green
hsa-miR-19a-3p	HIF1A	tarbase	validated	2	2	2.1972245773362196	Green
hsa-miR-124-3p	HIF1A	tarbase	validated	2	1	1.3862943611198906	Green
hsa-miR-19b-3p	HIF1A	tarbase	validated	2	2	2.1972245773362196	Green
hsa-miR-1283	HIF1A	tarbase	validated	2	1	1.3862943611198906	Green
hsa-miR-135b-3p	HIF1A	tarbase	validated	2	1	1.3862943611198906	Green
hsa-miR-449b-5p	HIF1A	tarbase	validated	2	1	1.3862943611198906	Green
hsa-miR-16-5p	HIF1A	tarbase	validated	2	1	1.3862943611198906	Green
hsa-miR-23a-3p	HIF1A	tarbase	validated	2	1	1.3862943611198906	Green
hsa-miR-23b-3p	HIF1A	tarbase	validated	2	1	1.3862943611198906	Green
hsa-miR-452-5p	HIF1A	tarbase	validated	2	1	1.3862943611198906	Green
hsa-miR-625-5p	HIF1A	tarbase	validated	2	1	1.3862943611198906	Green
hsa-miR-20a-3p	HIF1A	tarbase	validated	2	1	1.3862943611198906	Green
hsa-miR-557	HIF1A	tarbase	validated	2	1	1.3862943611198906	Green
hsa-miR-512-3p	HIF1A	tarbase	validated	2	1	1.3862943611198906	Green
hsa-miR-641	HIF1A	tarbase	validated	2	1	1.3862943611198906	Green
hsa-miR-338-3p	HIF1A	tarbase	validated	2	5	3.58351893845611	Green
hsa-miR-96-5p	HIF1A	tarbase	validated	2	1	1.3862943611198906	Green
hsa-miR-30a-3p	HIF1A	tarbase	validated	2	1	1.3862943611198906	Green
hsa-miR-196a-5p	HIF1A	tarbase	validated	2	1	1.3862943611198906	Green
hsa-miR-16-1-3p	HIF1A	tarbase	validated	2	2	2.1972245773362196	Green
hsa-let-7i-5p	HIF1A	tarbase	validated	2	1	1.3862943611198906	Green
hsa-miR-181a-5p	HIF1A	tarbase	validated	2	1	1.3862943611198906	Green
hsa-miR-181b-5p	HIF1A	tarbase	validated	2	1	1.3862943611198906	Green
hsa-miR-181d-5p	HIF1A	tarbase	validated	2	1	1.3862943611198906	Green
hsa-miR-361-5p	HIF1A	tarbase	validated	2	1	1.3862943611198906	Green
hsa-miR-128-1-5p	HIF1A	tarbase	validated	2	1	1.3862943611198906	Green
hsa-miR-548i	HIF1A	tarbase	validated	2	1	1.3862943611198906	Green
hsa-miR-132-3p	HIF1A	tarbase	validated	2	1	1.3862943611198906	Green
hsa-miR-140-3p	HIF1A	tarbase	validated	2	2	2.1972245773362196	Green
hsa-miR-142-5p	HIF1A	tarbase	validated	2	2	2.1972245773362196	Green
hsa-miR-301a-3p	HIF1A	tarbase	validated	2	1	1.3862943611198906	Green
hsa-miR-296-3p	HIF1A	tarbase	validated	2	1	1.3862943611198906	Green
hsa-miR-766-5p	HIF1A	tarbase	validated	2	1	1.3862943611198906	Green
hsa-miR-30c-1-3p	HIF1A	tarbase	validated	2	1	1.3862943611198906	Green
hsa-miR-34a-5p	HIF1A	tarbase	validated	2	1	1.3862943611198906	Green
hsa-miR-542-5p	HIF1A	tarbase	validated	2	1	1.3862943611198906	Green
hsa-miR-505-5p	HIF1A	tarbase	validated	2	1	1.3862943611198906	Green
hsa-miR-455-5p	HIF1A	tarbase	validated	2	1	1.3862943611198906	Green
hsa-miR-3940-5p	HIF1A	tarbase	validated	2	1	1.3862943611198906	Green
hsa-miR-155-5p	HIF1A	tarbase	validated	2	4	3.2188758248682006	Green
hsa-miR-15b-5p	HIF1A	tarbase	validated	2	1	1.3862943611198906	Green
hsa-miR-4517	HIF1A	tarbase	validated	2	1	1.3862943611198906	Green
hsa-miR-20a-5p	HIF1A	tarbase	validated	2	5	3.58351893845611	Green
hsa-miR-1260a	HIF1A	tarbase	validated	2	1	1.3862943611198906	Green
hsa-miR-1270	HIF1A	tarbase	validated	2	1	1.3862943611198906	Green
hsa-miR-210-3p	HIF1A	tarbase	validated	2	3	2.772588722239781	Green
hsa-miR-128-3p	HIF1A	tarbase	validated	2	1	1.3862943611198906	Green
hsa-miR-22-3p	HIF1A	tarbase	validated	2	3	2.772588722239781	Green
hsa-miR-140-5p	HIF1A	tarbase	validated	2	1	1.3862943611198906	Green
hsa-miR-26b-5p	HIF1A	tarbase	validated	2	1	1.3862943611198906	Green
hsa-miR-191-3p	HIF1A	tarbase	validated	2	1	1.3862943611198906	Green
hsa-miR-148b-3p	HIF1A	tarbase	validated	2	1	1.3862943611198906	Green
hsa-miR-151a-3p	HIF1A	tarbase	validated	2	3	2.772588722239781	Green
hsa-miR-302c-3p	HIF1A	tarbase	validated	2	1	1.3862943611198906	Green
hsa-miR-30a-5p	HIF1A	tarbase	validated	2	2	2.1972245773362196	Green
hsa-miR-548j-5p	HIF1A	tarbase	validated	2	1	1.3862943611198906	Green
hsa-miR-2116-3p	HIF1A	tarbase	validated	2	1	1.3862943611198906	Green
hsa-miR-26a-5p	HIF1A	tarbase	validated	2	1	1.3862943611198906	Green
hsa-miR-877-5p	HIF1A	tarbase	validated	2	1	1.3862943611198906	Green
hsa-miR-194-5p	HIF1A	tarbase	validated	2	1	1.3862943611198906	Green
hsa-miR-18a-3p	HIF1A	tarbase	validated	2	2	2.1972245773362196	Green
hsa-miR-548ak	HIF1A	tarbase	validated	2	1	1.3862943611198906	Green
hsa-miR-30c-5p	HIF1A	tarbase	validated	2	1	1.3862943611198906	Green
hsa-miR-33a-5p	HIF1A	tarbase	validated	2	4	3.2188758248682006	Green
hsa-miR-331-5p	HIF1A	tarbase	validated	2	3	2.772588722239781	Green
hsa-miR-27a-3p	HIF1A	tarbase	validated	2	2	2.1972245773362196	Green
hsa-miR-107	HIF1A	tarbase	validated	2	2	2.1972245773362196	Green
hsa-miR-15b-3p	HIF1A	tarbase	validated	2	3	2.772588722239781	Green
hsa-miR-22-5p	HIF1A	tarbase	validated	2	1	1.3862943611198906	Green
hsa-miR-25-3p	HIF1A	tarbase	validated	2	1	1.3862943611198906	Green
hsa-miR-92a-3p	HIF1A	tarbase	validated	2	2	2.1972245773362196	Green
hsa-miR-92b-3p	HIF1A	tarbase	validated	2	1	1.3862943611198906	Green
hsa-let-7e-5p	HIF1A	tarbase	validated	2	1	1.3862943611198906	Green
hsa-let-7g-5p	HIF1A	tarbase	validated	2	1	1.3862943611198906	Green
hsa-miR-1-3p	HIF1A	tarbase	validated	2	1	1.3862943611198906	Green
hsa-miR-103a-3p	HIF1A	tarbase	validated	2	1	1.3862943611198906	Green
hsa-miR-125a-3p	HIF1A	tarbase	validated	2	1	1.3862943611198906	Green
hsa-miR-1285-3p	HIF1A	tarbase	validated	2	1	1.3862943611198906	Green
hsa-miR-130a-3p	HIF1A	tarbase	validated	2	3	2.772588722239781	Green
hsa-miR-130b-3p	HIF1A	tarbase	validated	2	3	2.772588722239781	Green
hsa-miR-148a-5p	HIF1A	tarbase	validated	2	1	1.3862943611198906	Green
hsa-miR-148b-5p	HIF1A	tarbase	validated	2	1	1.3862943611198906	Green
hsa-miR-15a-5p	HIF1A	tarbase	validated	2	1	1.3862943611198906	Green
hsa-miR-199a-5p	HIF1A	tarbase	validated	2	5	3.58351893845611	Green
hsa-miR-219a-1-3p	HIF1A	tarbase	validated	2	2	2.1972245773362196	Green
hsa-miR-29a-5p	HIF1A	tarbase	validated	2	1	1.3862943611198906	Green
hsa-miR-301b-3p	HIF1A	tarbase	validated	2	1	1.3862943611198906	Green
hsa-miR-330-3p	HIF1A	tarbase	validated	2	4	3.2188758248682006	Green
hsa-miR-424-5p	HIF1A	tarbase	validated	2	2	2.1972245773362196	Green
hsa-miR-454-3p	HIF1A	tarbase	validated	2	1	1.3862943611198906	Green
hsa-miR-518c-5p	HIF1A	tarbase	validated	2	1	1.3862943611198906	Green
hsa-miR-524-5p	HIF1A	tarbase	validated	2	1	1.3862943611198906	Green
hsa-miR-582-3p	HIF1A	tarbase	validated	2	3	2.772588722239781	Green
hsa-miR-643	HIF1A	tarbase	validated	2	1	1.3862943611198906	Green
hsa-miR-3924	HIF1A	tarbase	validated	2	1	1.3862943611198906	Green
hsa-miR-196b-5p	HIF1A	tarbase	validated	2	1	1.3862943611198906	Green
hsa-miR-548a-5p	HIF1A	tarbase	validated	2	1	1.3862943611198906	Green
hsa-miR-584-5p	HIF1A	tarbase	validated	2	1	1.3862943611198906	Green
hsa-miR-30b-3p	HIF1A	tarbase	validated	2	1	1.3862943611198906	Green
hsa-miR-374a-3p	HIF1A	tarbase	validated	2	1	1.3862943611198906	Green
hsa-miR-16-2-3p	HIF1A	tarbase	validated	2	3	2.772588722239781	Green
hsa-miR-23b-5p	HIF1A	tarbase	validated	2	1	1.3862943611198906	Green
hsa-miR-940	HIF1A	tarbase	validated	2	3	2.772588722239781	Green
hsa-miR-941	HIF1A	tarbase	validated	2	1	1.3862943611198906	Green
hsa-miR-374b-3p	HIF1A	tarbase	validated	2	1	1.3862943611198906	Green
hsa-miR-183-5p	HIF1A	tarbase	validated	2	1	1.3862943611198906	Green
hsa-let-7c-5p	HIF1A	tarbase	validated	2	1	1.3862943611198906	Green
hsa-miR-138-5p	HIF1A	tarbase	validated	2	3	2.772588722239781	Green
hsa-miR-145-5p	HIF1A	tarbase	validated	2	2	2.1972245773362196	Green
hsa-miR-214-3p	HIF1A	tarbase	validated	2	2	2.1972245773362196	Green
hsa-miR-218-5p	HIF1A	tarbase	validated	2	1	1.3862943611198906	Green
hsa-miR-27a-5p	HIF1A	tarbase	validated	2	1	1.3862943611198906	Green
hsa-miR-29a-3p	HIF1A	tarbase	validated	2	1	1.3862943611198906	Green
hsa-miR-30d-5p	HIF1A	tarbase	validated	2	1	1.3862943611198906	Green
hsa-miR-30e-5p	HIF1A	tarbase	validated	2	1	1.3862943611198906	Green
hsa-miR-31-5p	HIF1A	tarbase	validated	2	2	2.1972245773362196	Green
hsa-miR-342-3p	HIF1A	tarbase	validated	2	1	1.3862943611198906	Green
hsa-miR-411-5p	HIF1A	tarbase	validated	2	1	1.3862943611198906	Green
hsa-miR-4326	HIF1A	tarbase	validated	2	1	1.3862943611198906	Green
hsa-miR-485-5p	HIF1A	tarbase	validated	2	1	1.3862943611198906	Green
hsa-miR-493-3p	HIF1A	tarbase	validated	2	1	1.3862943611198906	Green
hsa-miR-654-5p	HIF1A	tarbase	validated	2	2	2.1972245773362196	Green
hsa-miR-98-5p	HIF1A	tarbase	validated	2	1	1.3862943611198906	Green
hsa-let-7a-3p	HIF1A	tarbase	validated	2	1	1.3862943611198906	Green
hsa-let-7b-5p	HIF1A	tarbase	validated	2	2	2.1972245773362196	Green
hsa-let-7f-2-3p	HIF1A	tarbase	validated	2	1	1.3862943611198906	Green
hsa-miR-146a-5p	HIF1A	tarbase	validated	2	1	1.3862943611198906	Green
hsa-miR-146b-5p	HIF1A	tarbase	validated	2	1	1.3862943611198906	Green
hsa-miR-148a-3p	HIF1A	tarbase	validated	2	1	1.3862943611198906	Green
hsa-miR-191-5p	HIF1A	tarbase	validated	2	1	1.3862943611198906	Green
hsa-miR-222-3p	HIF1A	tarbase	validated	2	2	2.1972245773362196	Green
hsa-miR-28-3p	HIF1A	tarbase	validated	2	1	1.3862943611198906	Green
hsa-miR-299-3p	HIF1A	tarbase	validated	2	1	1.3862943611198906	Green
hsa-miR-29b-3p	HIF1A	tarbase	validated	2	1	1.3862943611198906	Green
hsa-miR-29c-3p	HIF1A	tarbase	validated	2	1	1.3862943611198906	Green
hsa-miR-376b-3p	HIF1A	tarbase	validated	2	1	1.3862943611198906	Green
hsa-miR-377-3p	HIF1A	tarbase	validated	2	1	1.3862943611198906	Green
hsa-miR-382-5p	HIF1A	tarbase	validated	2	1	1.3862943611198906	Green
hsa-miR-4677-3p	HIF1A	tarbase	validated	2	1	1.3862943611198906	Green
hsa-miR-532-5p	HIF1A	tarbase	validated	2	1	1.3862943611198906	Green
hsa-miR-539-3p	HIF1A	tarbase	validated	2	1	1.3862943611198906	Green
hsa-miR-589-5p	HIF1A	tarbase	validated	2	1	1.3862943611198906	Green
hsa-miR-629-5p	HIF1A	tarbase	validated	2	1	1.3862943611198906	Green
hsa-miR-7-5p	HIF1A	tarbase	validated	2	1	1.3862943611198906	Green
hsa-miR-7974	HIF1A	tarbase	validated	2	1	1.3862943611198906	Green
hsa-miR-33b-5p	HIF1A	tarbase	validated	2	2	2.1972245773362196	Green
hsa-miR-377-5p	HIF1A	tarbase	validated	2	1	1.3862943611198906	Green
hsa-miR-501-3p	HIF1A	tarbase	validated	2	1	1.3862943611198906	Green
hsa-miR-136-3p	HIF1A	tarbase	validated	2	1	1.3862943611198906	Green
hsa-miR-1179	HIF1A	tarbase	validated	2	3	2.772588722239781	Green
hsa-miR-221-3p	HIF1A	tarbase	validated	2	3	2.772588722239781	Green
hsa-miR-320a-3p	HIF1A	tarbase	validated	2	3	2.772588722239781	Green
hsa-miR-320b	HIF1A	tarbase	validated	2	3	2.772588722239781	Green
hsa-miR-320c	HIF1A	tarbase	validated	2	3	2.772588722239781	Green
hsa-miR-544a	HIF1A	tarbase	validated	2	1	1.3862943611198906	Green
hsa-miR-625-3p	HIF1A	tarbase	validated	2	3	2.772588722239781	Green
hsa-miR-670-3p	HIF1A	tarbase	validated	2	1	1.3862943611198906	Green
hsa-miR-873-5p	HIF1A	tarbase	validated	2	1	1.3862943611198906	Green
hsa-miR-139-3p	HIF1A	tarbase	validated	2	1	1.3862943611198906	Green
hsa-miR-103a-1-5p	HIF1A	tarbase	validated	2	1	1.3862943611198906	Green
hsa-miR-1197	HIF1A	tarbase	validated	2	1	1.3862943611198906	Green
hsa-miR-1244	HIF1A	tarbase	validated	2	1	1.3862943611198906	Green
hsa-miR-139-5p	HIF1A	tarbase	validated	2	1	1.3862943611198906	Green
hsa-miR-152-3p	HIF1A	tarbase	validated	2	1	1.3862943611198906	Green
hsa-miR-154-5p	HIF1A	tarbase	validated	2	2	2.1972245773362196	Green
hsa-miR-21-5p	HIF1A	tarbase	validated	2	2	2.1972245773362196	Green
hsa-miR-30b-5p	HIF1A	tarbase	validated	2	1	1.3862943611198906	Green
hsa-miR-3149	HIF1A	tarbase	validated	2	1	1.3862943611198906	Green
hsa-miR-376c-5p	HIF1A	tarbase	validated	2	1	1.3862943611198906	Green
hsa-miR-3913-5p	HIF1A	tarbase	validated	2	1	1.3862943611198906	Green
hsa-miR-4474-3p	HIF1A	tarbase	validated	2	1	1.3862943611198906	Green
hsa-miR-449a	HIF1A	tarbase	validated	2	1	1.3862943611198906	Green
hsa-miR-4725-3p	HIF1A	tarbase	validated	2	1	1.3862943611198906	Green
hsa-miR-486-5p	HIF1A	tarbase	validated	2	1	1.3862943611198906	Green
hsa-miR-488-3p	HIF1A	tarbase	validated	2	1	1.3862943611198906	Green
hsa-miR-500a-3p	HIF1A	tarbase	validated	2	1	1.3862943611198906	Green
hsa-miR-502-3p	HIF1A	tarbase	validated	2	1	1.3862943611198906	Green
hsa-miR-542-3p	HIF1A	tarbase	validated	2	1	1.3862943611198906	Green
hsa-miR-592	HIF1A	tarbase	validated	2	1	1.3862943611198906	Green
hsa-miR-654-3p	HIF1A	tarbase	validated	2	1	1.3862943611198906	Green
hsa-miR-6770-5p	HIF1A	tarbase	validated	2	1	1.3862943611198906	Green
hsa-miR-744-5p	HIF1A	tarbase	validated	2	1	1.3862943611198906	Green
hsa-miR-766-3p	HIF1A	tarbase	validated	2	1	1.3862943611198906	Green
hsa-miR-95-3p	HIF1A	tarbase	validated	2	1	1.3862943611198906	Green
hsa-let-7i-3p	HIF1A	tarbase	validated	2	1	1.3862943611198906	Green
hsa-miR-103a-2-5p	HIF1A	tarbase	validated	2	1	1.3862943611198906	Green
hsa-miR-126-5p	HIF1A	tarbase	validated	2	4	3.2188758248682006	Green
hsa-miR-133a-5p	HIF1A	tarbase	validated	2	2	2.1972245773362196	Green
hsa-miR-185-5p	HIF1A	tarbase	validated	2	1	1.3862943611198906	Green
hsa-miR-212-5p	HIF1A	tarbase	validated	2	1	1.3862943611198906	Green
hsa-miR-218-1-3p	HIF1A	tarbase	validated	2	1	1.3862943611198906	Green
hsa-miR-29b-2-5p	HIF1A	tarbase	validated	2	1	1.3862943611198906	Green
hsa-miR-32-5p	HIF1A	tarbase	validated	2	1	1.3862943611198906	Green
hsa-miR-324-5p	HIF1A	tarbase	validated	2	1	1.3862943611198906	Green
hsa-miR-421	HIF1A	tarbase	validated	2	1	1.3862943611198906	Green
hsa-miR-425-5p	HIF1A	tarbase	validated	2	1	1.3862943611198906	Green
hsa-miR-4510	HIF1A	tarbase	validated	2	1	1.3862943611198906	Green
hsa-miR-487a-5p	HIF1A	tarbase	validated	2	1	1.3862943611198906	Green
hsa-miR-496	HIF1A	tarbase	validated	2	1	1.3862943611198906	Green
hsa-miR-516b-5p	HIF1A	tarbase	validated	2	1	1.3862943611198906	Green
hsa-miR-574-5p	HIF1A	tarbase	validated	2	1	1.3862943611198906	Green
hsa-miR-591	HIF1A	tarbase	validated	2	1	1.3862943611198906	Green
hsa-miR-889-5p	HIF1A	tarbase	validated	2	1	1.3862943611198906	Green
hsa-miR-9-5p	HIF1A	tarbase	validated	2	1	1.3862943611198906	Green
hsa-miR-200b-3p	HIF1A	tarbase	validated	2	1	1.3862943611198906	Green
hsa-miR-200c-3p	HIF1A	tarbase	validated	2	2	2.1972245773362196	Green
hsa-miR-487a-3p	HIF1A	tarbase	validated	2	2	2.1972245773362196	Green
hsa-miR-499a-3p	HIF1A	tarbase	validated	2	1	1.3862943611198906	Green
hsa-miR-548at-5p	HIF1A	tarbase	validated	2	1	1.3862943611198906	Green
hsa-miR-23c	HIF1A	tarbase	validated	2	1	1.3862943611198906	Green
hsa-miR-93-3p	HIF1A	tarbase	validated	2	1	1.3862943611198906	Green
hsa-miR-616-5p	HIF1A	tarbase	validated	2	3	2.772588722239781	Green
hsa-miR-10a-5p	HIF1A	tarbase	validated	2	1	1.3862943611198906	Green
hsa-miR-10b-5p	HIF1A	tarbase	validated	2	1	1.3862943611198906	Green
hsa-miR-1269a	HIF1A	tarbase	validated	2	1	1.3862943611198906	Green
hsa-miR-186-5p	HIF1A	tarbase	validated	2	2	2.1972245773362196	Green
hsa-miR-200a-5p	HIF1A	tarbase	validated	2	1	1.3862943611198906	Green
hsa-miR-203a-3p	HIF1A	tarbase	validated	2	1	1.3862943611198906	Green
hsa-miR-25-5p	HIF1A	tarbase	validated	2	1	1.3862943611198906	Green
hsa-miR-340-5p	HIF1A	tarbase	validated	2	2	2.1972245773362196	Green
hsa-miR-374b-5p	HIF1A	tarbase	validated	2	1	1.3862943611198906	Green
hsa-let-7b-3p	HIF1A	tarbase	validated	2	1	1.3862943611198906	Green
hsa-let-7f-1-3p	HIF1A	tarbase	validated	2	1	1.3862943611198906	Green
hsa-miR-1287-5p	HIF1A	tarbase	validated	2	1	1.3862943611198906	Green
hsa-miR-147b-3p	HIF1A	tarbase	validated	2	1	1.3862943611198906	Green
hsa-miR-205-5p	HIF1A	tarbase	validated	2	1	1.3862943611198906	Green
hsa-miR-484	HIF1A	tarbase	validated	2	1	1.3862943611198906	Green
hsa-miR-99b-3p	HIF1A	tarbase	validated	2	1	1.3862943611198906	Green
hsa-miR-17-3p	HIF1A	tarbase	validated	2	2	2.1972245773362196	Green
hsa-miR-24-3p	HIF1A	tarbase	validated	2	2	2.1972245773362196	Green
hsa-miR-30d-3p	HIF1A	tarbase	validated	2	1	1.3862943611198906	Green
hsa-let-7a-2-3p	HIF1A	tarbase	validated	2	1	1.3862943611198906	Green
hsa-miR-450b-5p	HIF1A	tarbase	validated	2	1	1.3862943611198906	Green
hsa-miR-149-5p	HIF1A	tarbase	validated	2	1	1.3862943611198906	Green
hsa-miR-30e-3p	HIF1A	tarbase	validated	2	1	1.3862943611198906	Green
hsa-miR-183-3p	HIF1A	tarbase	validated	2	1	1.3862943611198906	Green
hsa-miR-449c-5p	HIF1A	tarbase	validated	2	2	2.1972245773362196	Green
hsa-miR-195-3p	HIF1A	tarbase	validated	2	3	2.772588722239781	Green
hsa-miR-3127-5p	HIF1A	tarbase	validated	2	1	1.3862943611198906	Green
hsa-miR-3158-3p	HIF1A	tarbase	validated	2	1	1.3862943611198906	Green
hsa-miR-653-5p	HIF1A	tarbase	validated	2	2	2.1972245773362196	Green
hsa-miR-1266-5p	HIF1A	tarbase	validated	2	1	1.3862943611198906	Green
hsa-miR-1276	HIF1A	tarbase	validated	2	5	3.58351893845611	Green
hsa-miR-2110	HIF1A	tarbase	validated	2	1	1.3862943611198906	Green
hsa-miR-497-5p	HIF1A	tarbase	validated	2	1	1.3862943611198906	Green
hsa-miR-181c-5p	HIF1A	tarbase	validated	2	1	1.3862943611198906	Green
hsa-miR-10399-5p	HIF1A	tarbase	validated	2	1	1.3862943611198906	Green
hsa-miR-1180-3p	HIF1A	tarbase	validated	2	1	1.3862943611198906	Green
hsa-miR-135b-5p	HIF1A	tarbase	validated	2	4	3.2188758248682006	Green
hsa-miR-141-5p	HIF1A	tarbase	validated	2	1	1.3862943611198906	Green
hsa-miR-143-3p	HIF1A	tarbase	validated	2	1	1.3862943611198906	Green
hsa-miR-671-3p	HIF1A	tarbase	validated	2	1	1.3862943611198906	Green
hsa-miR-302a-3p	HIF1A	tarbase	validated	2	1	1.3862943611198906	Green
hsa-miR-335-3p	HIF1A	tarbase	validated	2	2	2.1972245773362196	Green
hsa-miR-339-3p	HIF1A	tarbase	validated	2	1	1.3862943611198906	Green
hsa-miR-1225-5p	HIF1A	tarbase	validated	2	1	1.3862943611198906	Green
hsa-miR-182-3p	HIF1A	tarbase	validated	2	1	1.3862943611198906	Green
hsa-miR-103b	HIF1A	tarbase	validated	2	1	1.3862943611198906	Green
hsa-miR-486-3p	HIF1A	tarbase	validated	2	1	1.3862943611198906	Green
hsa-miR-27b-3p	HIF1A	tarbase	validated	2	1	1.3862943611198906	Green
hsa-miR-3074-5p	HIF1A	tarbase	validated	2	1	1.3862943611198906	Green
hsa-miR-3613-5p	HIF1A	tarbase	validated	2	1	1.3862943611198906	Green
hsa-miR-4664-3p	HIF1A	tarbase	validated	2	1	1.3862943611198906	Green
hsa-miR-3184-5p	HIF1A	tarbase	validated	2	1	1.3862943611198906	Green
hsa-miR-345-5p	HIF1A	tarbase	validated	2	1	1.3862943611198906	Green
hsa-miR-589-3p	HIF1A	tarbase	validated	2	4	3.2188758248682006	Green
hsa-miR-3652	HIF1A	tarbase	validated	2	1	1.3862943611198906	Green
hsa-miR-203b-5p	HIF1A	tarbase	validated	2	1	1.3862943611198906	Green
hsa-miR-2277-3p	HIF1A	tarbase	validated	2	1	1.3862943611198906	Green
hsa-miR-520f-3p	HIF1A	tarbase	validated	2	1	1.3862943611198906	Green
hsa-miR-937-3p	HIF1A	tarbase	validated	2	1	1.3862943611198906	Green
hsa-miR-619-5p	HIF1A	tarbase	validated	2	1	1.3862943611198906	Green
hsa-miR-130a-5p	HIF1A	tarbase	validated	2	1	1.3862943611198906	Green
hsa-miR-133a-3p	HIF1A	tarbase	validated	2	1	1.3862943611198906	Green
hsa-miR-133b	HIF1A	tarbase	validated	2	1	1.3862943611198906	Green
hsa-miR-2113	HIF1A	tarbase	validated	2	3	2.772588722239781	Green
hsa-miR-374c-5p	HIF1A	tarbase	validated	2	1	1.3862943611198906	Green
hsa-miR-548ah-5p	HIF1A	tarbase	validated	2	2	2.1972245773362196	Green
hsa-miR-582-5p	HIF1A	tarbase	validated	2	5	3.58351893845611	Green
hsa-miR-5004-3p	HIF1A	tarbase	validated	2	1	1.3862943611198906	Green
hsa-miR-514b-5p	HIF1A	tarbase	validated	2	1	1.3862943611198906	Green
hsa-miR-185-3p	HIF1A	tarbase	validated	2	1	1.3862943611198906	Green
hsa-miR-6820-3p	HIF1A	tarbase	validated	2	1	1.3862943611198906	Green
hsa-miR-188-5p	HIF1A	tarbase	validated	2	1	1.3862943611198906	Green
hsa-miR-1307-3p	HIF1A	tarbase	validated	2	1	1.3862943611198906	Green
hsa-miR-204-5p	HIF1A	tarbase	validated	2	1	1.3862943611198906	Green
hsa-miR-450a-5p	HIF1A	tarbase	validated	2	1	1.3862943611198906	Green
hsa-miR-1271-5p	HIF1A	tarbase	validated	2	1	1.3862943611198906	Green
hsa-miR-494-3p	HIF1A	tarbase	validated	2	4	3.2188758248682006	Green
hsa-miR-664a-3p	HIF1A	tarbase	validated	2	2	2.1972245773362196	Green
hsa-miR-21-5p	CXCR4	tarbase	validated	2	1	1.3862943611198906	Green
hsa-let-7a-5p	CXCR4	tarbase	validated	2	1	1.3862943611198906	Green
hsa-let-7b-5p	CXCR4	tarbase	validated	2	1	1.3862943611198906	Green
hsa-miR-19a-3p	CXCR4	tarbase	validated	2	1	1.3862943611198906	Green
hsa-miR-128-3p	CXCR4	tarbase	validated	2	1	1.3862943611198906	Green
hsa-let-7i-5p	CXCR4	tarbase	validated	2	1	1.3862943611198906	Green
hsa-miR-101-3p	CXCR4	tarbase	validated	2	2	2.1972245773362196	Green
hsa-miR-320a-3p	CXCR4	tarbase	validated	2	1	1.3862943611198906	Green
hsa-miR-320b	CXCR4	tarbase	validated	2	1	1.3862943611198906	Green
hsa-miR-140-3p	CXCR4	tarbase	validated	2	2	2.1972245773362196	Green
hsa-miR-16-2-3p	CXCR4	tarbase	validated	2	1	1.3862943611198906	Green
hsa-miR-4421	CXCR4	tarbase	validated	2	1	1.3862943611198906	Green
hsa-miR-19b-3p	CXCR4	tarbase	validated	2	1	1.3862943611198906	Green
hsa-miR-148b-5p	CXCR4	tarbase	validated	2	1	1.3862943611198906	Green
hsa-miR-24-3p	CXCR4	tarbase	validated	2	1	1.3862943611198906	Green
hsa-miR-320c	CXCR4	tarbase	validated	2	1	1.3862943611198906	Green
hsa-miR-576-3p	CXCR4	tarbase	validated	2	1	1.3862943611198906	Green
hsa-miR-4435	CXCR4	tarbase	validated	2	1	1.3862943611198906	Green
hsa-miR-190b-5p	CXCR4	tarbase	validated	2	1	1.3862943611198906	Green
hsa-miR-34a-5p	CXCR4	tarbase	validated	2	1	1.3862943611198906	Green
hsa-miR-877-5p	CXCR4	tarbase	validated	2	1	1.3862943611198906	Green
hsa-miR-130b-3p	CXCR4	tarbase	validated	2	1	1.3862943611198906	Green
hsa-miR-139-5p	CXCR4	tarbase	validated	2	6	3.8918202981106265	Green
hsa-miR-454-3p	CXCR4	tarbase	validated	2	1	1.3862943611198906	Green
hsa-miR-628-5p	CXCR4	tarbase	validated	2	1	1.3862943611198906	Green
hsa-miR-7-5p	CXCR4	tarbase	validated	2	1	1.3862943611198906	Green
hsa-miR-23b-5p	CXCR4	tarbase	validated	2	1	1.3862943611198906	Green
hsa-miR-26a-5p	CXCR4	tarbase	validated	2	1	1.3862943611198906	Green
hsa-miR-15a-3p	CXCR4	tarbase	validated	2	2	2.1972245773362196	Green
hsa-let-7g-3p	CXCR4	tarbase	validated	2	3	2.772588722239781	Green
hsa-miR-191-5p	CXCR4	tarbase	validated	2	1	1.3862943611198906	Green
hsa-miR-193b-5p	CXCR4	tarbase	validated	2	1	1.3862943611198906	Green
hsa-miR-30c-2-3p	CXCR4	tarbase	validated	2	1	1.3862943611198906	Green
hsa-miR-29a-3p	CXCR4	tarbase	validated	2	1	1.3862943611198906	Green
hsa-miR-33b-3p	CXCR4	tarbase	validated	2	2	2.1972245773362196	Green
hsa-miR-155-5p	CXCR4	tarbase	validated	2	1	1.3862943611198906	Green
hsa-miR-766-3p	CXCR4	tarbase	validated	2	1	1.3862943611198906	Green
hsa-miR-96-5p	CXCR4	tarbase	validated	2	1	1.3862943611198906	Green
hsa-miR-331-5p	CXCR4	tarbase	validated	2	1	1.3862943611198906	Green
hsa-miR-542-3p	CXCR4	tarbase	validated	2	1	1.3862943611198906	Green
hsa-miR-218-5p	CXCR4	tarbase	validated	2	1	1.3862943611198906	Green
hsa-miR-31-5p	CXCR4	tarbase	validated	2	1	1.3862943611198906	Green
hsa-miR-365a-3p	CXCR4	tarbase	validated	2	1	1.3862943611198906	Green
hsa-miR-29c-3p	CXCR4	tarbase	validated	2	1	1.3862943611198906	Green
hsa-miR-1270	CXCR4	tarbase	validated	2	1	1.3862943611198906	Green
hsa-miR-146a-5p	CXCR4	tarbase	validated	2	4	3.2188758248682006	Green
hsa-miR-450a-2-3p	CXCR4	tarbase	validated	2	1	1.3862943611198906	Green
hsa-miR-491-5p	CXCR4	tarbase	validated	2	1	1.3862943611198906	Green
hsa-miR-876-3p	CXCR4	tarbase	validated	2	1	1.3862943611198906	Green
hsa-let-7e-3p	CXCR4	tarbase	validated	2	1	1.3862943611198906	Green
hsa-miR-146b-5p	CXCR4	tarbase	validated	2	2	2.1972245773362196	Green
hsa-miR-15b-5p	CXCR4	tarbase	validated	2	1	1.3862943611198906	Green
hsa-miR-204-5p	CXCR4	tarbase	validated	2	5	3.58351893845611	Green
hsa-miR-660-5p	CXCR4	tarbase	validated	2	1	1.3862943611198906	Green
hsa-let-7d-5p	CXCR4	tarbase	validated	2	1	1.3862943611198906	Green
hsa-miR-185-5p	CXCR4	tarbase	validated	2	3	2.772588722239781	Green
hsa-let-7f-2-3p	CXCR4	tarbase	validated	2	1	1.3862943611198906	Green
hsa-miR-30a-5p	CXCR4	tarbase	validated	2	1	1.3862943611198906	Green
hsa-let-7g-5p	CXCR4	tarbase	validated	2	1	1.3862943611198906	Green
hsa-miR-196b-5p	CXCR4	tarbase	validated	2	1	1.3862943611198906	Green
hsa-miR-1285-3p	CXCR4	tarbase	validated	2	1	1.3862943611198906	Green
hsa-miR-210-3p	CXCR4	tarbase	validated	2	1	1.3862943611198906	Green
hsa-miR-574-5p	CXCR4	tarbase	validated	2	1	1.3862943611198906	Green
hsa-miR-98-5p	CXCR4	tarbase	validated	2	1	1.3862943611198906	Green
hsa-miR-503-5p	CXCR4	tarbase	validated	2	1	1.3862943611198906	Green
hsa-miR-125a-3p	CXCR4	tarbase	validated	2	1	1.3862943611198906	Green
hsa-miR-25-5p	CXCR4	tarbase	validated	2	1	1.3862943611198906	Green
hsa-let-7e-5p	CXCR4	tarbase	validated	2	1	1.3862943611198906	Green
hsa-miR-127-5p	CXCR4	tarbase	validated	2	2	2.1972245773362196	Green
hsa-miR-124-3p	CXCR4	tarbase	validated	2	1	1.3862943611198906	Green
hsa-miR-151a-3p	CXCR4	tarbase	validated	2	1	1.3862943611198906	Green
hsa-miR-6770-5p	CXCR4	tarbase	validated	2	1	1.3862943611198906	Green
hsa-miR-130a-3p	CXCR4	tarbase	validated	2	1	1.3862943611198906	Green
hsa-miR-143-3p	CXCR4	tarbase	validated	2	2	2.1972245773362196	Green
hsa-miR-301a-3p	CXCR4	tarbase	validated	2	1	1.3862943611198906	Green
hsa-miR-301b-3p	CXCR4	tarbase	validated	2	1	1.3862943611198906	Green
hsa-miR-106a-5p	CXCR4	tarbase	validated	2	1	1.3862943611198906	Green
hsa-miR-17-5p	CXCR4	tarbase	validated	2	1	1.3862943611198906	Green
hsa-miR-20a-5p	CXCR4	tarbase	validated	2	1	1.3862943611198906	Green
hsa-miR-93-5p	CXCR4	tarbase	validated	2	1	1.3862943611198906	Green
hsa-miR-133b	CXCR4	tarbase	validated	2	2	2.1972245773362196	Green
hsa-miR-193b-3p	CXCR4	tarbase	validated	2	1	1.3862943611198906	Green
hsa-miR-20b-5p	CXCR4	tarbase	validated	2	1	1.3862943611198906	Green
hsa-miR-147a	CXCR4	tarbase	validated	2	1	1.3862943611198906	Green
hsa-miR-16-5p	CXCR4	tarbase	validated	2	1	1.3862943611198906	Green
hsa-miR-494-3p	CXCR4	tarbase	validated	2	4	3.2188758248682006	Green
hsa-miR-1-3p	CXCR4	tarbase	validated	2	4	3.2188758248682006	Green
hsa-miR-122-5p	CXCR4	tarbase	validated	2	1	1.3862943611198906	Green
hsa-miR-200b-3p	CXCR4	tarbase	validated	2	1	1.3862943611198906	Green
hsa-miR-27a-3p	CXCR4	tarbase	validated	2	1	1.3862943611198906	Green
hsa-miR-182-5p	CXCR4	tarbase	validated	2	1	1.3862943611198906	Green
hsa-miR-26b-5p	CXCR4	tarbase	validated	2	2	2.1972245773362196	Green
hsa-miR-330-3p	CXCR4	tarbase	validated	2	1	1.3862943611198906	Green
hsa-miR-27b-3p	MMP9	tarbase	validated	2	1	1.3862943611198906	Green
hsa-miR-34a-5p	MMP9	tarbase	validated	2	1	1.3862943611198906	Green
hsa-miR-423-5p	MMP9	tarbase	validated	2	1	1.3862943611198906	Green
hsa-let-7a-5p	MMP9	tarbase	validated	2	1	1.3862943611198906	Green
hsa-miR-101-3p	MMP9	tarbase	validated	2	1	1.3862943611198906	Green
hsa-miR-18a-5p	MMP9	tarbase	validated	2	1	1.3862943611198906	Green
hsa-miR-7-5p	MMP9	tarbase	validated	2	1	1.3862943611198906	Green
hsa-miR-877-5p	MMP9	tarbase	validated	2	1	1.3862943611198906	Green
hsa-miR-191-5p	MMP9	tarbase	validated	2	1	1.3862943611198906	Green
hsa-miR-197-5p	MMP9	tarbase	validated	2	1	1.3862943611198906	Green
hsa-miR-196a-5p	MMP9	tarbase	validated	2	1	1.3862943611198906	Green
hsa-miR-199b-5p	MMP9	tarbase	validated	2	1	1.3862943611198906	Green
hsa-miR-3662	MMP9	tarbase	validated	2	1	1.3862943611198906	Green
hsa-miR-145-5p	MMP9	tarbase	validated	2	1	1.3862943611198906	Green
hsa-miR-9-5p	MMP9	tarbase	validated	2	2	2.1972245773362196	Green
hsa-miR-376c-3p	MMP9	tarbase	validated	2	1	1.3862943611198906	Green
hsa-miR-146a-5p	MMP9	tarbase	validated	2	1	1.3862943611198906	Green
hsa-miR-374a-5p	MMP9	tarbase	validated	2	1	1.3862943611198906	Green
hsa-miR-21-5p	MMP9	tarbase	validated	2	2	2.1972245773362196	Green
hsa-miR-99b-5p	MMP9	tarbase	validated	2	1	1.3862943611198906	Green
hsa-miR-330-3p	MMP9	tarbase	validated	2	2	2.1972245773362196	Green
hsa-miR-141-3p	MMP9	tarbase	validated	2	1	1.3862943611198906	Green
hsa-miR-497-5p	MMP9	tarbase	validated	2	1	1.3862943611198906	Green
hsa-miR-200a-3p	MMP9	tarbase	validated	2	1	1.3862943611198906	Green
hsa-miR-195-5p	MMP9	tarbase	validated	2	1	1.3862943611198906	Green
hsa-miR-124-3p	MMP9	tarbase	validated	2	1	1.3862943611198906	Green
hsa-miR-214-3p	MMP9	tarbase	validated	2	1	1.3862943611198906	Green
hsa-miR-377-3p	MMP9	tarbase	validated	2	1	1.3862943611198906	Green
hsa-miR-128-3p	MMP9	tarbase	validated	2	1	1.3862943611198906	Green
hsa-miR-1-3p	MMP9	tarbase	validated	2	1	1.3862943611198906	Green
hsa-miR-138-5p	MMP9	tarbase	validated	2	1	1.3862943611198906	Green
hsa-miR-1271-5p	ITGA5	tarbase	validated	2	1	1.3862943611198906	Green
hsa-miR-194-5p	ITGA5	tarbase	validated	2	1	1.3862943611198906	Green
hsa-miR-25-3p	ITGA5	tarbase	validated	2	7	4.1588830833596715	Green
hsa-miR-29c-3p	ITGA5	tarbase	validated	2	1	1.3862943611198906	Green
hsa-miR-302b-3p	ITGA5	tarbase	validated	2	1	1.3862943611198906	Green
hsa-miR-32-5p	ITGA5	tarbase	validated	2	6	3.8918202981106265	Green
hsa-miR-363-3p	ITGA5	tarbase	validated	2	6	3.8918202981106265	Green
hsa-miR-92a-3p	ITGA5	tarbase	validated	2	9	4.605170185988092	Green
hsa-miR-92b-3p	ITGA5	tarbase	validated	2	6	3.8918202981106265	Green
hsa-let-7a-5p	ITGA5	tarbase	validated	2	1	1.3862943611198906	Green
hsa-let-7b-5p	ITGA5	tarbase	validated	2	1	1.3862943611198906	Green
hsa-let-7c-5p	ITGA5	tarbase	validated	2	1	1.3862943611198906	Green
hsa-let-7d-5p	ITGA5	tarbase	validated	2	1	1.3862943611198906	Green
hsa-let-7e-5p	ITGA5	tarbase	validated	2	1	1.3862943611198906	Green
hsa-let-7f-5p	ITGA5	tarbase	validated	2	1	1.3862943611198906	Green
hsa-let-7g-5p	ITGA5	tarbase	validated	2	1	1.3862943611198906	Green
hsa-let-7i-5p	ITGA5	tarbase	validated	2	1	1.3862943611198906	Green
hsa-miR-24-3p	ITGA5	tarbase	validated	2	1	1.3862943611198906	Green
hsa-miR-26a-5p	ITGA5	tarbase	validated	2	4	3.2188758248682006	Green
hsa-miR-30a-5p	ITGA5	tarbase	validated	2	3	2.772588722239781	Green
hsa-miR-31-5p	ITGA5	tarbase	validated	2	3	2.772588722239781	Green
hsa-miR-34a-5p	ITGA5	tarbase	validated	2	1	1.3862943611198906	Green
hsa-miR-361-5p	ITGA5	tarbase	validated	2	1	1.3862943611198906	Green
hsa-miR-671-5p	ITGA5	tarbase	validated	2	1	1.3862943611198906	Green
hsa-miR-98-5p	ITGA5	tarbase	validated	2	2	2.1972245773362196	Green
hsa-miR-148b-5p	ITGA5	tarbase	validated	2	3	2.772588722239781	Green
hsa-miR-454-3p	ITGA5	tarbase	validated	2	1	1.3862943611198906	Green
hsa-miR-615-5p	ITGA5	tarbase	validated	2	2	2.1972245773362196	Green
hsa-miR-452-5p	ITGA5	tarbase	validated	2	1	1.3862943611198906	Green
hsa-miR-148b-3p	ITGA5	tarbase	validated	2	5	3.58351893845611	Green
hsa-miR-378a-3p	ITGA5	tarbase	validated	2	1	1.3862943611198906	Green
hsa-miR-627-5p	ITGA5	tarbase	validated	2	1	1.3862943611198906	Green
hsa-miR-199a-3p	ITGA5	tarbase	validated	2	1	1.3862943611198906	Green
hsa-miR-193a-5p	ITGA5	tarbase	validated	2	2	2.1972245773362196	Green
hsa-miR-92a-1-5p	ITGA5	tarbase	validated	2	1	1.3862943611198906	Green
hsa-miR-423-5p	ITGA5	tarbase	validated	2	3	2.772588722239781	Green
hsa-miR-148a-3p	ITGA5	tarbase	validated	2	5	3.58351893845611	Green
hsa-miR-196a-5p	ITGA5	tarbase	validated	2	1	1.3862943611198906	Green
hsa-miR-27a-3p	ITGA5	tarbase	validated	2	5	3.58351893845611	Green
hsa-miR-27b-3p	ITGA5	tarbase	validated	2	4	3.2188758248682006	Green
hsa-miR-30e-5p	ITGA5	tarbase	validated	2	4	3.2188758248682006	Green
hsa-miR-143-3p	ITGA5	tarbase	validated	2	1	1.3862943611198906	Green
hsa-miR-17-5p	ITGA5	tarbase	validated	2	1	1.3862943611198906	Green
hsa-miR-19b-3p	ITGA5	tarbase	validated	2	1	1.3862943611198906	Green
hsa-miR-22-5p	ITGA5	tarbase	validated	2	2	2.1972245773362196	Green
hsa-miR-29a-3p	ITGA5	tarbase	validated	2	1	1.3862943611198906	Green
hsa-miR-29b-3p	ITGA5	tarbase	validated	2	1	1.3862943611198906	Green
hsa-miR-30b-5p	ITGA5	tarbase	validated	2	4	3.2188758248682006	Green
hsa-miR-30c-5p	ITGA5	tarbase	validated	2	4	3.2188758248682006	Green
hsa-miR-30d-5p	ITGA5	tarbase	validated	2	3	2.772588722239781	Green
hsa-miR-106b-5p	ITGA5	tarbase	validated	2	1	1.3862943611198906	Green
hsa-miR-1301-3p	ITGA5	tarbase	validated	2	3	2.772588722239781	Green
hsa-miR-138-5p	ITGA5	tarbase	validated	2	3	2.772588722239781	Green
hsa-miR-139-5p	ITGA5	tarbase	validated	2	1	1.3862943611198906	Green
hsa-miR-15b-3p	ITGA5	tarbase	validated	2	1	1.3862943611198906	Green
hsa-miR-15b-5p	ITGA5	tarbase	validated	2	1	1.3862943611198906	Green
hsa-miR-17-3p	ITGA5	tarbase	validated	2	2	2.1972245773362196	Green
hsa-miR-181a-2-3p	ITGA5	tarbase	validated	2	1	1.3862943611198906	Green
hsa-miR-193a-3p	ITGA5	tarbase	validated	2	1	1.3862943611198906	Green
hsa-miR-193b-3p	ITGA5	tarbase	validated	2	1	1.3862943611198906	Green
hsa-miR-20a-5p	ITGA5	tarbase	validated	2	1	1.3862943611198906	Green
hsa-miR-210-3p	ITGA5	tarbase	validated	2	2	2.1972245773362196	Green
hsa-miR-221-3p	ITGA5	tarbase	validated	2	1	1.3862943611198906	Green
hsa-miR-23a-3p	ITGA5	tarbase	validated	2	1	1.3862943611198906	Green
hsa-miR-379-5p	ITGA5	tarbase	validated	2	1	1.3862943611198906	Green
hsa-miR-382-5p	ITGA5	tarbase	validated	2	3	2.772588722239781	Green
hsa-miR-424-5p	ITGA5	tarbase	validated	2	1	1.3862943611198906	Green
hsa-miR-130b-3p	ITGA5	tarbase	validated	2	3	2.772588722239781	Green
hsa-miR-26b-5p	ITGA5	tarbase	validated	2	3	2.772588722239781	Green
hsa-miR-128-3p	ITGA5	tarbase	validated	2	4	3.2188758248682006	Green
hsa-miR-130a-3p	ITGA5	tarbase	validated	2	3	2.772588722239781	Green
hsa-miR-185-3p	ITGA5	tarbase	validated	2	2	2.1972245773362196	Green
hsa-miR-18b-5p	ITGA5	tarbase	validated	2	1	1.3862943611198906	Green
hsa-miR-22-3p	ITGA5	tarbase	validated	2	2	2.1972245773362196	Green
hsa-miR-301a-3p	ITGA5	tarbase	validated	2	3	2.772588722239781	Green
hsa-miR-301b-3p	ITGA5	tarbase	validated	2	3	2.772588722239781	Green
hsa-miR-590-5p	ITGA5	tarbase	validated	2	1	1.3862943611198906	Green
hsa-miR-654-3p	ITGA5	tarbase	validated	2	2	2.1972245773362196	Green
hsa-miR-9985	ITGA5	tarbase	validated	2	2	2.1972245773362196	Green
hsa-miR-1296-5p	ITGA5	tarbase	validated	2	1	1.3862943611198906	Green
hsa-miR-15a-5p	ITGA5	tarbase	validated	2	1	1.3862943611198906	Green
hsa-miR-203a-3p	ITGA5	tarbase	validated	2	1	1.3862943611198906	Green
hsa-miR-103a-3p	ITGA5	tarbase	validated	2	2	2.1972245773362196	Green
hsa-miR-107	ITGA5	tarbase	validated	2	2	2.1972245773362196	Green
hsa-miR-152-3p	ITGA5	tarbase	validated	2	6	3.8918202981106265	Green
hsa-miR-18a-5p	ITGA5	tarbase	validated	2	1	1.3862943611198906	Green
hsa-miR-28-5p	ITGA5	tarbase	validated	2	1	1.3862943611198906	Green
hsa-miR-409-3p	ITGA5	tarbase	validated	2	1	1.3862943611198906	Green
hsa-miR-484	ITGA5	tarbase	validated	2	2	2.1972245773362196	Green
hsa-miR-503-5p	ITGA5	tarbase	validated	2	1	1.3862943611198906	Green
hsa-miR-7706	ITGA5	tarbase	validated	2	1	1.3862943611198906	Green
hsa-miR-191-5p	ITGA5	tarbase	validated	2	1	1.3862943611198906	Green
hsa-miR-33b-5p	ITGA5	tarbase	validated	2	1	1.3862943611198906	Green
hsa-miR-10a-5p	ITGA5	tarbase	validated	2	1	1.3862943611198906	Green
hsa-miR-10b-5p	ITGA5	tarbase	validated	2	1	1.3862943611198906	Green
hsa-miR-16-5p	ITGA5	tarbase	validated	2	1	1.3862943611198906	Green
hsa-miR-205-5p	ITGA5	tarbase	validated	2	4	3.2188758248682006	Green
hsa-miR-23b-3p	ITGA5	tarbase	validated	2	1	1.3862943611198906	Green
hsa-miR-652-3p	ITGA5	tarbase	validated	2	1	1.3862943611198906	Green
hsa-miR-625-5p	ITGA5	tarbase	validated	2	1	1.3862943611198906	Green
hsa-miR-9-5p	ITGA5	tarbase	validated	2	1	1.3862943611198906	Green
hsa-miR-335-3p	ITGA5	tarbase	validated	2	1	1.3862943611198906	Green
hsa-miR-532-5p	ITGA5	tarbase	validated	2	1	1.3862943611198906	Green
hsa-miR-4454	ITGA5	tarbase	validated	2	1	1.3862943611198906	Green
hsa-miR-128-1-5p	ITGA5	tarbase	validated	2	1	1.3862943611198906	Green
hsa-miR-130b-5p	ITGA5	tarbase	validated	2	1	1.3862943611198906	Green
hsa-miR-100-5p	ITGA5	tarbase	validated	2	1	1.3862943611198906	Green
hsa-miR-186-5p	ITGA5	tarbase	validated	2	2	2.1972245773362196	Green
hsa-miR-421	ITGA5	tarbase	validated	2	1	1.3862943611198906	Green
hsa-miR-25-5p	ITGA5	tarbase	validated	2	1	1.3862943611198906	Green
hsa-miR-148a-5p	ITGA5	tarbase	validated	2	1	1.3862943611198906	Green
hsa-miR-141-5p	ITGA5	tarbase	validated	2	1	1.3862943611198906	Green
hsa-miR-877-5p	ITGA5	tarbase	validated	2	1	1.3862943611198906	Green
hsa-miR-450b-5p	ITGA5	tarbase	validated	2	1	1.3862943611198906	Green
hsa-miR-4677-3p	ITGA5	tarbase	validated	2	1	1.3862943611198906	Green
hsa-miR-1307-3p	ITGA5	tarbase	validated	2	1	1.3862943611198906	Green
hsa-miR-324-3p	ITGA5	tarbase	validated	2	1	1.3862943611198906	Green
hsa-miR-486-5p	ITGA5	tarbase	validated	2	1	1.3862943611198906	Green
hsa-miR-151a-5p	ITGA5	tarbase	validated	2	1	1.3862943611198906	Green
hsa-miR-30e-3p	ITGA5	tarbase	validated	2	3	2.772588722239781	Green
hsa-miR-423-3p	ITGA5	tarbase	validated	2	1	1.3862943611198906	Green
hsa-miR-182-5p	ITGA5	tarbase	validated	2	1	1.3862943611198906	Green
hsa-miR-1910-5p	ITGA5	tarbase	validated	2	1	1.3862943611198906	Green
hsa-miR-183-5p	ITGA5	tarbase	validated	2	2	2.1972245773362196	Green
hsa-miR-30b-3p	ITGA5	tarbase	validated	2	1	1.3862943611198906	Green
hsa-miR-30c-2-3p	ITGA5	tarbase	validated	2	1	1.3862943611198906	Green
hsa-miR-1225-5p	ITGA5	tarbase	validated	2	1	1.3862943611198906	Green
hsa-miR-330-5p	ITGA5	tarbase	validated	2	5	3.58351893845611	Green
hsa-miR-203b-5p	ITGA5	tarbase	validated	2	1	1.3862943611198906	Green
hsa-miR-302a-3p	ITGA5	tarbase	validated	2	1	1.3862943611198906	Green
hsa-miR-3184-5p	ITGA5	tarbase	validated	2	3	2.772588722239781	Green
hsa-miR-338-3p	ITGA5	tarbase	validated	2	1	1.3862943611198906	Green
hsa-miR-744-5p	ITGA5	tarbase	validated	2	1	1.3862943611198906	Green
hsa-miR-3652	ITGA5	tarbase	validated	2	1	1.3862943611198906	Green
hsa-miR-486-3p	ITGA5	tarbase	validated	2	3	2.772588722239781	Green
hsa-miR-182-3p	ITGA5	tarbase	validated	2	1	1.3862943611198906	Green
hsa-miR-126-3p	ITGA5	tarbase	validated	2	1	1.3862943611198906	Green
hsa-miR-96-5p	ITGA5	tarbase	validated	2	1	1.3862943611198906	Green
hsa-miR-3184-3p	ITGA5	tarbase	validated	2	1	1.3862943611198906	Green
hsa-miR-214-5p	ITGA5	tarbase	validated	2	1	1.3862943611198906	Green
hsa-miR-19a-3p	ITGA5	tarbase	validated	2	1	1.3862943611198906	Green
hsa-miR-33a-5p	ITGA5	tarbase	validated	2	1	1.3862943611198906	Green
hsa-miR-574-5p	ITGA5	tarbase	validated	2	1	1.3862943611198906	Green
hsa-miR-200b-3p	ITGA5	tarbase	validated	2	1	1.3862943611198906	Green
hsa-miR-200c-3p	ITGA5	tarbase	validated	2	1	1.3862943611198906	Green
hsa-miR-20b-5p	ITGA5	tarbase	validated	2	1	1.3862943611198906	Green
hsa-miR-101-3p	ITGA5	tarbase	validated	2	1	1.3862943611198906	Green
hsa-miR-1343-3p	ITGA5	tarbase	validated	2	3	2.772588722239781	Green
hsa-miR-145-5p	ITGA5	tarbase	validated	2	2	2.1972245773362196	Green
hsa-miR-147a	ITGA5	tarbase	validated	2	1	1.3862943611198906	Green
hsa-miR-326	ITGA5	tarbase	validated	2	6	3.8918202981106265	Green
hsa-miR-99b-5p	ITGA5	tarbase	validated	2	1	1.3862943611198906	Green
hsa-miR-376a-5p	ITGA5	tarbase	validated	2	1	1.3862943611198906	Green
hsa-let-7b-5p	CCR1	tarbase	validated	2	1	1.3862943611198906	Green
hsa-let-7c-5p	CCR1	tarbase	validated	2	1	1.3862943611198906	Green
hsa-let-7a-5p	CCR1	tarbase	validated	2	1	1.3862943611198906	Green
hsa-let-7i-5p	CCR1	tarbase	validated	2	1	1.3862943611198906	Green
hsa-miR-98-5p	CCR1	tarbase	validated	2	1	1.3862943611198906	Green
hsa-miR-34a-5p	CCR1	tarbase	validated	2	2	2.1972245773362196	Green
hsa-miR-193b-5p	CCR1	tarbase	validated	2	2	2.1972245773362196	Green
hsa-miR-223-3p	CCR1	tarbase	validated	2	1	1.3862943611198906	Green
hsa-miR-21-5p	CCR1	tarbase	validated	2	2	2.1972245773362196	Green
hsa-miR-374b-3p	CCR1	tarbase	validated	2	1	1.3862943611198906	Green
hsa-miR-450a-5p	CCR1	tarbase	validated	2	1	1.3862943611198906	Green
hsa-miR-10b-5p	CCR1	tarbase	validated	2	1	1.3862943611198906	Green
hsa-miR-200c-3p	CXCR1	tarbase	validated	2	1	1.3862943611198906	Green
hsa-miR-335-5p	CXCR1	tarbase	validated	2	2	2.1972245773362196	Green
hsa-miR-26b-5p	CXCR1	tarbase	validated	2	2	2.1972245773362196	Green
hsa-let-7d-5p	SELL	tarbase	validated	2	1	1.3862943611198906	Green
hsa-miR-18a-5p	SELL	tarbase	validated	2	1	1.3862943611198906	Green
hsa-miR-3662	SELL	tarbase	validated	2	1	1.3862943611198906	Green
hsa-miR-146a-5p	SELL	tarbase	validated	2	1	1.3862943611198906	Green
hsa-miR-103a-3p	CSF3R	tarbase	validated	2	1	1.3862943611198906	Green
hsa-miR-1296-3p	CSF3R	tarbase	validated	2	1	1.3862943611198906	Green
hsa-miR-941	CSF3R	tarbase	validated	2	1	1.3862943611198906	Green
hsa-miR-16-5p	CSF3R	tarbase	validated	2	1	1.3862943611198906	Green
hsa-miR-16-5p	TNFRSF1A	tarbase	validated	2	1	1.3862943611198906	Green
hsa-miR-142-3p	TNFRSF1A	tarbase	validated	2	1	1.3862943611198906	Green
hsa-miR-576-3p	TNFRSF1A	tarbase	validated	2	1	1.3862943611198906	Green
hsa-miR-152-3p	TNFRSF1A	tarbase	validated	2	1	1.3862943611198906	Green
hsa-miR-29c-3p	TNFRSF1A	tarbase	validated	2	5	3.58351893845611	Green
hsa-miR-486-5p	TNFRSF1A	tarbase	validated	2	1	1.3862943611198906	Green
hsa-miR-548e-3p	TNFRSF1A	tarbase	validated	2	3	2.772588722239781	Green
hsa-miR-624-5p	TNFRSF1A	tarbase	validated	2	1	1.3862943611198906	Green
hsa-miR-196a-5p	TNFRSF1A	tarbase	validated	2	1	1.3862943611198906	Green
hsa-miR-29b-3p	TNFRSF1A	tarbase	validated	2	5	3.58351893845611	Green
hsa-miR-29a-3p	TNFRSF1A	tarbase	validated	2	5	3.58351893845611	Green
hsa-miR-629-5p	TNFRSF1A	tarbase	validated	2	1	1.3862943611198906	Green
hsa-let-7i-3p	TNFRSF1A	tarbase	validated	2	1	1.3862943611198906	Green
hsa-miR-423-5p	TNFRSF1A	tarbase	validated	2	1	1.3862943611198906	Green
hsa-let-7a-5p	TNFRSF1A	tarbase	validated	2	1	1.3862943611198906	Green
hsa-let-7b-5p	TNFRSF1A	tarbase	validated	2	1	1.3862943611198906	Green
hsa-let-7c-5p	TNFRSF1A	tarbase	validated	2	1	1.3862943611198906	Green
hsa-let-7e-5p	TNFRSF1A	tarbase	validated	2	2	2.1972245773362196	Green
hsa-let-7f-5p	TNFRSF1A	tarbase	validated	2	1	1.3862943611198906	Green
hsa-let-7g-5p	TNFRSF1A	tarbase	validated	2	1	1.3862943611198906	Green
hsa-let-7i-5p	TNFRSF1A	tarbase	validated	2	1	1.3862943611198906	Green
hsa-miR-19a-3p	TNFRSF1A	tarbase	validated	2	1	1.3862943611198906	Green
hsa-miR-19b-3p	TNFRSF1A	tarbase	validated	2	1	1.3862943611198906	Green
hsa-miR-25-5p	TNFRSF1A	tarbase	validated	2	1	1.3862943611198906	Green
hsa-miR-30d-5p	TNFRSF1A	tarbase	validated	2	1	1.3862943611198906	Green
hsa-miR-98-5p	TNFRSF1A	tarbase	validated	2	1	1.3862943611198906	Green
hsa-miR-302a-3p	TNFRSF1A	tarbase	validated	2	1	1.3862943611198906	Green
hsa-miR-106a-5p	TNFRSF1A	tarbase	validated	2	1	1.3862943611198906	Green
hsa-miR-20a-5p	TNFRSF1A	tarbase	validated	2	1	1.3862943611198906	Green
hsa-miR-218-5p	TNFRSF1A	tarbase	validated	2	2	2.1972245773362196	Green
hsa-miR-15b-5p	TNFRSF1A	tarbase	validated	2	1	1.3862943611198906	Green
hsa-miR-15a-5p	TNFRSF1A	tarbase	validated	2	1	1.3862943611198906	Green
hsa-miR-185-5p	TNFRSF1A	tarbase	validated	2	1	1.3862943611198906	Green
hsa-miR-424-5p	TNFRSF1A	tarbase	validated	2	1	1.3862943611198906	Green
hsa-miR-34a-5p	TNFRSF1A	tarbase	validated	2	2	2.1972245773362196	Green
hsa-miR-103a-3p	TNFRSF1A	tarbase	validated	2	1	1.3862943611198906	Green
hsa-miR-148b-3p	TNFRSF1A	tarbase	validated	2	1	1.3862943611198906	Green
hsa-miR-320a-3p	TNFRSF1A	tarbase	validated	2	2	2.1972245773362196	Green
hsa-miR-34b-5p	TNFRSF1A	tarbase	validated	2	1	1.3862943611198906	Green
hsa-miR-449a	TNFRSF1A	tarbase	validated	2	1	1.3862943611198906	Green
hsa-miR-885-3p	TNFRSF1A	tarbase	validated	2	1	1.3862943611198906	Green
hsa-miR-130a-3p	TNFRSF1A	tarbase	validated	2	1	1.3862943611198906	Green
hsa-miR-130b-3p	TNFRSF1A	tarbase	validated	2	1	1.3862943611198906	Green
hsa-miR-139-5p	TNFRSF1A	tarbase	validated	2	1	1.3862943611198906	Green
hsa-miR-181a-5p	TNFRSF1A	tarbase	validated	2	1	1.3862943611198906	Green
hsa-miR-181b-5p	TNFRSF1A	tarbase	validated	2	1	1.3862943611198906	Green
hsa-miR-454-3p	TNFRSF1A	tarbase	validated	2	1	1.3862943611198906	Green
hsa-miR-542-3p	TNFRSF1A	tarbase	validated	2	1	1.3862943611198906	Green
hsa-miR-101-3p	TNFRSF1A	tarbase	validated	2	1	1.3862943611198906	Green
hsa-miR-106b-5p	TNFRSF1A	tarbase	validated	2	1	1.3862943611198906	Green
hsa-miR-17-5p	TNFRSF1A	tarbase	validated	2	1	1.3862943611198906	Green
hsa-miR-503-5p	TNFRSF1A	tarbase	validated	2	1	1.3862943611198906	Green
hsa-miR-93-5p	TNFRSF1A	tarbase	validated	2	1	1.3862943611198906	Green
hsa-miR-1301-3p	TNFRSF1A	tarbase	validated	2	1	1.3862943611198906	Green
hsa-miR-221-3p	TNFRSF1A	tarbase	validated	2	1	1.3862943611198906	Green
hsa-miR-23a-3p	TNFRSF1A	tarbase	validated	2	1	1.3862943611198906	Green
hsa-let-7d-5p	TNFRSF1A	tarbase	validated	2	1	1.3862943611198906	Green
hsa-miR-423-3p	TNFRSF1A	tarbase	validated	2	1	1.3862943611198906	Green
hsa-miR-429	TNFRSF1A	tarbase	validated	2	1	1.3862943611198906	Green
hsa-miR-27a-5p	TNFRSF1A	tarbase	validated	2	1	1.3862943611198906	Green
hsa-miR-335-3p	TNFRSF1A	tarbase	validated	2	1	1.3862943611198906	Green
hsa-miR-342-5p	TNFRSF1A	tarbase	validated	2	1	1.3862943611198906	Green
hsa-miR-28-5p	TNFRSF1A	tarbase	validated	2	1	1.3862943611198906	Green
hsa-miR-195-5p	TNFRSF1A	tarbase	validated	2	1	1.3862943611198906	Green
hsa-miR-30c-2-3p	TNFRSF1A	tarbase	validated	2	1	1.3862943611198906	Green
hsa-miR-3184-3p	TNFRSF1A	tarbase	validated	2	1	1.3862943611198906	Green
hsa-miR-183-5p	TNFRSF1A	tarbase	validated	2	1	1.3862943611198906	Green
hsa-miR-140-3p	TNFRSF1A	tarbase	validated	2	1	1.3862943611198906	Green
hsa-miR-103b	TNFRSF1A	tarbase	validated	2	1	1.3862943611198906	Green
hsa-miR-196b-5p	TNFRSF1A	tarbase	validated	2	1	1.3862943611198906	Green
hsa-miR-574-3p	TNFRSF1A	tarbase	validated	2	1	1.3862943611198906	Green
hsa-miR-197-5p	TNFRSF1A	tarbase	validated	2	1	1.3862943611198906	Green
hsa-miR-425-5p	TNFRSF1A	tarbase	validated	2	2	2.1972245773362196	Green
hsa-miR-30a-5p	TNFRSF1A	tarbase	validated	2	1	1.3862943611198906	Green
hsa-miR-342-3p	TNFRSF1A	tarbase	validated	2	1	1.3862943611198906	Green
hsa-miR-23b-3p	TNFRSF1A	tarbase	validated	2	1	1.3862943611198906	Green
hsa-miR-744-5p	TNFRSF1A	tarbase	validated	2	1	1.3862943611198906	Green
hsa-miR-30c-5p	TNFRSF1A	tarbase	validated	2	1	1.3862943611198906	Green
hsa-miR-182-3p	TNFRSF1A	tarbase	validated	2	1	1.3862943611198906	Green
hsa-miR-320b	TNFRSF1A	tarbase	validated	2	2	2.1972245773362196	Green
hsa-miR-328-3p	TNFRSF1A	tarbase	validated	2	1	1.3862943611198906	Green
hsa-miR-30b-5p	TNFRSF1A	tarbase	validated	2	1	1.3862943611198906	Green
hsa-miR-27a-3p	TNFRSF1A	tarbase	validated	2	1	1.3862943611198906	Green
hsa-miR-3184-5p	TNFRSF1A	tarbase	validated	2	1	1.3862943611198906	Green
hsa-miR-203b-5p	TNFRSF1A	tarbase	validated	2	1	1.3862943611198906	Green
hsa-miR-92a-3p	TNFRSF1A	tarbase	validated	2	1	1.3862943611198906	Green
hsa-miR-125b-5p	TNFRSF1A	tarbase	validated	2	1	1.3862943611198906	Green
hsa-miR-301a-3p	TNFRSF1A	tarbase	validated	2	1	1.3862943611198906	Green
hsa-miR-1343-3p	TNFRSF1A	tarbase	validated	2	1	1.3862943611198906	Green
hsa-miR-147a	TNFRSF1A	tarbase	validated	2	1	1.3862943611198906	Green
hsa-miR-146a-5p	TNFRSF1A	tarbase	validated	2	1	1.3862943611198906	Green
hsa-let-7a-5p	TYROBP	tarbase	validated	2	1	1.3862943611198906	Green
hsa-let-7b-5p	TYROBP	tarbase	validated	2	1	1.3862943611198906	Green
hsa-let-7g-5p	TYROBP	tarbase	validated	2	1	1.3862943611198906	Green
hsa-miR-1-3p	TYROBP	tarbase	validated	2	1	1.3862943611198906	Green
hsa-miR-150-5p	TYROBP	tarbase	validated	2	1	1.3862943611198906	Green
hsa-miR-18a-5p	TYROBP	tarbase	validated	2	1	1.3862943611198906	Green
hsa-miR-18b-5p	TYROBP	tarbase	validated	2	1	1.3862943611198906	Green
hsa-miR-24-3p	TYROBP	tarbase	validated	2	1	1.3862943611198906	Green
hsa-miR-29b-3p	TYROBP	tarbase	validated	2	1	1.3862943611198906	Green
hsa-miR-449a	TYROBP	tarbase	validated	2	1	1.3862943611198906	Green
hsa-miR-30a-5p	TYROBP	tarbase	validated	2	1	1.3862943611198906	Green
hsa-miR-542-3p	TYROBP	tarbase	validated	2	1	1.3862943611198906	Green
hsa-miR-93-3p	TYROBP	tarbase	validated	2	1	1.3862943611198906	Green
hsa-let-7c-5p	TYROBP	tarbase	validated	2	1	1.3862943611198906	Green
hsa-let-7e-5p	TYROBP	tarbase	validated	2	1	1.3862943611198906	Green
hsa-miR-541-3p	TYROBP	tarbase	validated	2	3	2.772588722239781	Green
hsa-miR-98-5p	TYROBP	tarbase	validated	2	1	1.3862943611198906	Green
hsa-miR-27a-3p	TYROBP	tarbase	validated	2	1	1.3862943611198906	Green
hsa-miR-146a-5p	TYROBP	tarbase	validated	2	1	1.3862943611198906	Green
hsa-miR-26a-5p	FCER1G	tarbase	validated	2	1	1.3862943611198906	Green
hsa-miR-26b-5p	FCER1G	tarbase	validated	2	1	1.3862943611198906	Green
hsa-let-7c-5p	FCER1G	tarbase	validated	2	1	1.3862943611198906	Green
hsa-let-7b-5p	FCER1G	tarbase	validated	2	1	1.3862943611198906	Green
hsa-miR-34a-5p	FCER1G	tarbase	validated	2	1	1.3862943611198906	Green
hsa-miR-196a-5p	HLA-E	tarbase	validated	2	1	1.3862943611198906	Green
hsa-miR-27a-3p	HLA-E	tarbase	validated	2	1	1.3862943611198906	Green
hsa-miR-92b-3p	HLA-E	tarbase	validated	2	1	1.3862943611198906	Green
hsa-miR-7-5p	HLA-E	tarbase	validated	2	1	1.3862943611198906	Green
hsa-let-7i-5p	HLA-E	tarbase	validated	2	1	1.3862943611198906	Green
hsa-miR-4446-3p	HLA-E	tarbase	validated	2	1	1.3862943611198906	Green
hsa-miR-19a-3p	HLA-E	tarbase	validated	2	1	1.3862943611198906	Green
hsa-miR-20b-3p	HLA-E	tarbase	validated	2	1	1.3862943611198906	Green
hsa-let-7a-5p	HLA-E	tarbase	validated	2	1	1.3862943611198906	Green
hsa-miR-19b-3p	HLA-E	tarbase	validated	2	1	1.3862943611198906	Green
hsa-miR-34a-5p	HLA-E	tarbase	validated	2	2	2.1972245773362196	Green
hsa-miR-1292-5p	HLA-E	tarbase	validated	2	1	1.3862943611198906	Green
hsa-miR-92a-3p	HLA-E	tarbase	validated	2	2	2.1972245773362196	Green
hsa-miR-182-5p	HLA-E	tarbase	validated	2	1	1.3862943611198906	Green
hsa-let-7g-5p	HLA-E	tarbase	validated	2	1	1.3862943611198906	Green
hsa-miR-423-5p	HLA-E	tarbase	validated	2	1	1.3862943611198906	Green
hsa-let-7b-5p	HLA-E	tarbase	validated	2	1	1.3862943611198906	Green
hsa-let-7c-5p	HLA-E	tarbase	validated	2	1	1.3862943611198906	Green
hsa-let-7f-5p	HLA-E	tarbase	validated	2	1	1.3862943611198906	Green
hsa-miR-98-5p	HLA-E	tarbase	validated	2	1	1.3862943611198906	Green
hsa-miR-139-5p	HLA-E	tarbase	validated	2	1	1.3862943611198906	Green
hsa-miR-181a-5p	HLA-E	tarbase	validated	2	1	1.3862943611198906	Green
hsa-miR-181b-5p	HLA-E	tarbase	validated	2	1	1.3862943611198906	Green
hsa-miR-221-3p	HLA-E	tarbase	validated	2	1	1.3862943611198906	Green
hsa-miR-32-5p	HLA-E	tarbase	validated	2	1	1.3862943611198906	Green
hsa-miR-183-5p	HLA-E	tarbase	validated	2	1	1.3862943611198906	Green
hsa-miR-30c-1-3p	HLA-E	tarbase	validated	2	1	1.3862943611198906	Green
hsa-miR-183-3p	HLA-E	tarbase	validated	2	1	1.3862943611198906	Green
hsa-let-7e-5p	HLA-E	tarbase	validated	2	1	1.3862943611198906	Green
hsa-miR-210-3p	HLA-E	tarbase	validated	2	1	1.3862943611198906	Green
hsa-miR-15a-5p	HLA-E	tarbase	validated	2	1	1.3862943611198906	Green
hsa-miR-15b-5p	HLA-E	tarbase	validated	2	1	1.3862943611198906	Green
hsa-miR-23a-3p	HLA-E	tarbase	validated	2	2	2.1972245773362196	Green
hsa-miR-29a-3p	HLA-E	tarbase	validated	2	1	1.3862943611198906	Green
hsa-miR-29b-3p	HLA-E	tarbase	validated	2	1	1.3862943611198906	Green
hsa-miR-29c-3p	HLA-E	tarbase	validated	2	1	1.3862943611198906	Green
hsa-miR-424-5p	HLA-E	tarbase	validated	2	1	1.3862943611198906	Green
hsa-let-7g-3p	HLA-E	tarbase	validated	2	1	1.3862943611198906	Green
hsa-miR-124-3p	HLA-E	tarbase	validated	2	2	2.1972245773362196	Green
hsa-miR-142-5p	HLA-E	tarbase	validated	2	1	1.3862943611198906	Green
hsa-miR-23b-3p	HLA-E	tarbase	validated	2	2	2.1972245773362196	Green
hsa-miR-24-3p	HLA-E	tarbase	validated	2	1	1.3862943611198906	Green
hsa-miR-33a-5p	HLA-E	tarbase	validated	2	1	1.3862943611198906	Green
hsa-miR-885-3p	HLA-E	tarbase	validated	2	1	1.3862943611198906	Green
hsa-miR-4423-5p	HLA-E	tarbase	validated	2	1	1.3862943611198906	Green
hsa-miR-505-5p	HLA-E	tarbase	validated	2	1	1.3862943611198906	Green
hsa-miR-876-3p	HLA-E	tarbase	validated	2	1	1.3862943611198906	Green
hsa-miR-23c	HLA-E	tarbase	validated	2	2	2.1972245773362196	Green
hsa-miR-17-5p	HLA-E	tarbase	validated	2	1	1.3862943611198906	Green
hsa-miR-18a-5p	HLA-E	tarbase	validated	2	1	1.3862943611198906	Green
hsa-let-7d-5p	HLA-E	tarbase	validated	2	1	1.3862943611198906	Green
hsa-miR-147b-3p	HLA-E	tarbase	validated	2	1	1.3862943611198906	Green
hsa-miR-877-5p	HLA-E	tarbase	validated	2	1	1.3862943611198906	Green
hsa-miR-135b-5p	HLA-E	tarbase	validated	2	1	1.3862943611198906	Green
hsa-miR-574-5p	HLA-E	tarbase	validated	2	1	1.3862943611198906	Green
hsa-miR-196b-5p	HLA-E	tarbase	validated	2	1	1.3862943611198906	Green
hsa-miR-760	HLA-E	tarbase	validated	2	1	1.3862943611198906	Green
hsa-miR-149-5p	HLA-E	tarbase	validated	2	1	1.3862943611198906	Green
hsa-miR-203b-5p	HLA-E	tarbase	validated	2	1	1.3862943611198906	Green
hsa-miR-181c-5p	HLA-E	tarbase	validated	2	1	1.3862943611198906	Green
hsa-miR-3652	HLA-E	tarbase	validated	2	2	2.1972245773362196	Green
hsa-miR-27b-3p	HLA-E	tarbase	validated	2	1	1.3862943611198906	Green
hsa-miR-30c-2-3p	HLA-E	tarbase	validated	2	1	1.3862943611198906	Green
hsa-miR-423-3p	HLA-E	tarbase	validated	2	1	1.3862943611198906	Green
hsa-miR-181d-5p	HLA-E	tarbase	validated	2	1	1.3862943611198906	Green
hsa-miR-106b-5p	HLA-E	tarbase	validated	2	1	1.3862943611198906	Green
hsa-miR-20a-5p	HLA-E	tarbase	validated	2	1	1.3862943611198906	Green
hsa-miR-30a-5p	HLA-E	tarbase	validated	2	1	1.3862943611198906	Green
hsa-miR-31-5p	HLA-E	tarbase	validated	2	1	1.3862943611198906	Green
hsa-miR-218-5p	HLA-E	tarbase	validated	2	2	2.1972245773362196	Green
hsa-miR-146a-5p	HLA-E	tarbase	validated	2	1	1.3862943611198906	Green
hsa-let-7a-5p	MYO1F	tarbase	validated	2	5	3.58351893845611	Green
hsa-let-7b-5p	MYO1F	tarbase	validated	2	5	3.58351893845611	Green
hsa-let-7c-5p	MYO1F	tarbase	validated	2	5	3.58351893845611	Green
hsa-let-7d-5p	MYO1F	tarbase	validated	2	5	3.58351893845611	Green
hsa-let-7e-5p	MYO1F	tarbase	validated	2	4	3.2188758248682006	Green
hsa-let-7f-5p	MYO1F	tarbase	validated	2	5	3.58351893845611	Green
hsa-let-7g-5p	MYO1F	tarbase	validated	2	5	3.58351893845611	Green
hsa-let-7i-5p	MYO1F	tarbase	validated	2	5	3.58351893845611	Green
hsa-miR-210-3p	MYO1F	tarbase	validated	2	1	1.3862943611198906	Green
hsa-miR-15a-3p	MYO1F	tarbase	validated	2	1	1.3862943611198906	Green
hsa-miR-193b-5p	MYO1F	tarbase	validated	2	1	1.3862943611198906	Green
hsa-miR-34a-5p	MYO1F	tarbase	validated	2	1	1.3862943611198906	Green
hsa-miR-98-5p	MYO1F	tarbase	validated	2	5	3.58351893845611	Green
hsa-miR-542-5p	MYO1F	tarbase	validated	2	1	1.3862943611198906	Green
hsa-miR-20b-5p	MYO1F	tarbase	validated	2	3	2.772588722239781	Green
hsa-miR-365a-3p	MYO1F	tarbase	validated	2	1	1.3862943611198906	Green
hsa-miR-365b-3p	MYO1F	tarbase	validated	2	1	1.3862943611198906	Green
hsa-miR-29a-3p	MYO1F	tarbase	validated	2	1	1.3862943611198906	Green
hsa-miR-29b-3p	MYO1F	tarbase	validated	2	1	1.3862943611198906	Green
hsa-miR-29c-3p	MYO1F	tarbase	validated	2	1	1.3862943611198906	Green
hsa-miR-16-5p	MYO1F	tarbase	validated	2	1	1.3862943611198906	Green
hsa-miR-497-5p	MYO1F	tarbase	validated	2	1	1.3862943611198906	Green
hsa-miR-424-5p	MYO1F	tarbase	validated	2	1	1.3862943611198906	Green
hsa-miR-296-3p	MYO1F	tarbase	validated	2	1	1.3862943611198906	Green
hsa-miR-195-5p	MYO1F	tarbase	validated	2	1	1.3862943611198906	Green
hsa-miR-1270	MYO1F	tarbase	validated	2	1	1.3862943611198906	Green
hsa-miR-183-5p	MYO1F	tarbase	validated	2	1	1.3862943611198906	Green
hsa-miR-2110	MYO1F	tarbase	validated	2	1	1.3862943611198906	Green
hsa-miR-214-3p	MYO1F	tarbase	validated	2	1	1.3862943611198906	Green
hsa-miR-31-5p	MYO1F	tarbase	validated	2	1	1.3862943611198906	Green
hsa-miR-744-5p	MYO1F	tarbase	validated	2	1	1.3862943611198906	Green
hsa-miR-92a-3p	MYO1F	tarbase	validated	2	1	1.3862943611198906	Green
hsa-miR-92b-3p	MYO1F	tarbase	validated	2	1	1.3862943611198906	Green
hsa-miR-196a-5p	MYO1F	tarbase	validated	2	2	2.1972245773362196	Green
hsa-miR-15a-5p	MYO1F	tarbase	validated	2	1	1.3862943611198906	Green
hsa-miR-15b-5p	MYO1F	tarbase	validated	2	1	1.3862943611198906	Green
hsa-miR-146a-5p	MYO1F	tarbase	validated	2	1	1.3862943611198906	Green
hsa-miR-330-5p	ITGA5	diana_microt	predicted	1	5	1.791759469228055	Green
hsa-miR-92a-3p	ITGA5	diana_microt	predicted	1	9	2.302585092994046	Green
hsa-miR-92b-3p	ITGA5	diana_microt	predicted	1	6	1.9459101490553132	Green
hsa-miR-4325	ITGA5	diana_microt	predicted	1	4	1.6094379124341003	Green
hsa-miR-148a-3p	ITGA5	diana_microt	predicted	1	5	1.791759469228055	Green
hsa-miR-148b-3p	ITGA5	diana_microt	predicted	1	5	1.791759469228055	Green
hsa-miR-152-3p	ITGA5	diana_microt	predicted	1	6	1.9459101490553132	Green
hsa-miR-548x-3p	CXCR4	diana_microt	predicted	1	4	1.6094379124341003	Green
hsa-miR-548aj-3p	CXCR4	diana_microt	predicted	1	2	1.0986122886681098	Green
hsa-miR-1297	ITGA5	diana_microt	predicted	1	3	1.3862943611198906	Green
hsa-miR-26a-5p	ITGA5	diana_microt	predicted	1	4	1.6094379124341003	Green
hsa-miR-26b-5p	ITGA5	diana_microt	predicted	1	3	1.3862943611198906	Green
hsa-miR-3163	NOTCH1	diana_microt	predicted	1	3	1.3862943611198906	Green
hsa-miR-32-5p	ITGA5	diana_microt	predicted	1	6	1.9459101490553132	Green
hsa-miR-548e-3p	CXCR4	diana_microt	predicted	1	4	1.6094379124341003	Green
hsa-miR-548ah-3p	CXCR4	diana_microt	predicted	1	2	1.0986122886681098	Green
hsa-miR-548am-3p	CXCR4	diana_microt	predicted	1	2	1.0986122886681098	Green
hsa-miR-877-3p	HLA-E	diana_microt	predicted	1	1	0.6931471805599453	Green
hsa-miR-548ae-3p	CXCR4	diana_microt	predicted	1	2	1.0986122886681098	Green
hsa-miR-548aq-3p	CXCR4	diana_microt	predicted	1	2	1.0986122886681098	Green
hsa-miR-25-3p	ITGA5	diana_microt	predicted	1	7	2.0794415416798357	Green
hsa-miR-367-3p	ITGA5	diana_microt	predicted	1	6	1.9459101490553132	Green
hsa-miR-128-3p	ITGA5	diana_microt	predicted	1	4	1.6094379124341003	Green
hsa-miR-518c-5p	ITGA5	diana_microt	predicted	1	2	1.0986122886681098	Green
hsa-miR-328-3p	ITGA5	diana_microt	predicted	1	3	1.3862943611198906	Green
hsa-miR-3191-5p	ITGA5	diana_microt	predicted	1	2	1.0986122886681098	Green
hsa-miR-27a-3p	ITGA5	diana_microt	predicted	1	5	1.791759469228055	Green
hsa-miR-27b-3p	ITGA5	diana_microt	predicted	1	4	1.6094379124341003	Green
hsa-miR-4308	ITGA5	diana_microt	predicted	1	2	1.0986122886681098	Green
hsa-miR-34a-5p	NOTCH1	diana_microt	predicted	1	8	2.1972245773362196	Green
hsa-miR-548f-3p	CXCR4	diana_microt	predicted	1	4	1.6094379124341003	Green
hsa-miR-3128	ITGA5	diana_microt	predicted	1	2	1.0986122886681098	Green
hsa-miR-3190-5p	ITGA5	diana_microt	predicted	1	3	1.3862943611198906	Green
hsa-miR-29a-3p	TNFRSF1A	diana_microt	predicted	1	5	1.791759469228055	Green
hsa-miR-29c-3p	TNFRSF1A	diana_microt	predicted	1	5	1.791759469228055	Green
hsa-miR-2467-3p	IL1RN	diana_microt	predicted	1	3	1.3862943611198906	Green
hsa-miR-449a	NOTCH1	diana_microt	predicted	1	8	2.1972245773362196	Green
hsa-miR-340-5p	NOTCH1	diana_microt	predicted	1	2	1.0986122886681098	Green
hsa-miR-548d-3p	CXCR4	diana_microt	predicted	1	1	0.6931471805599453	Green
hsa-miR-4739	FCER1G	diana_microt	predicted	1	1	0.6931471805599453	Green
hsa-miR-588	CXCR4	diana_microt	predicted	1	3	1.3862943611198906	Green
hsa-miR-29b-3p	TNFRSF1A	diana_microt	predicted	1	5	1.791759469228055	Green
hsa-miR-593-3p	ITGA5	diana_microt	predicted	1	1	0.6931471805599453	Green
hsa-miR-3922-3p	ITGA5	diana_microt	predicted	1	3	1.3862943611198906	Green
hsa-miR-1197	FCER1G	diana_microt	predicted	1	1	0.6931471805599453	Green
hsa-miR-4314	ITGA5	diana_microt	predicted	1	1	0.6931471805599453	Green
hsa-miR-34c-5p	NOTCH1	diana_microt	predicted	1	8	2.1972245773362196	Green
hsa-miR-634	CXCR4	diana_microt	predicted	1	2	1.0986122886681098	Green
hsa-miR-4700-5p	ITGA5	diana_microt	predicted	1	2	1.0986122886681098	Green
hsa-miR-326	ITGA5	diana_microt	predicted	1	6	1.9459101490553132	Green
hsa-miR-449b-5p	NOTCH1	diana_microt	predicted	1	6	1.9459101490553132	Green
hsa-miR-2682-5p	NOTCH1	diana_microt	predicted	1	2	1.0986122886681098	Green
hsa-miR-4759	SELL	diana_microt	predicted	1	1	0.6931471805599453	Green
hsa-miR-4668-3p	NOTCH1	diana_microt	predicted	1	1	0.6931471805599453	Green
hsa-miR-411-3p	HIF1A	diana_microt	predicted	1	3	1.3862943611198906	Green
hsa-miR-4453	TNFRSF1A	diana_microt	predicted	1	1	0.6931471805599453	Green
hsa-miR-34b-5p	NOTCH1	diana_microt	predicted	1	4	1.6094379124341003	Green
hsa-miR-4533	SELL	diana_microt	predicted	1	2	1.0986122886681098	Green
hsa-miR-200b-3p	NOTCH1	diana_microt	predicted	1	4	1.6094379124341003	Green
hsa-miR-379-3p	HIF1A	diana_microt	predicted	1	3	1.3862943611198906	Green
hsa-miR-4666b	SELL	diana_microt	predicted	1	1	0.6931471805599453	Green
hsa-miR-143-3p	SELL	diana_microt	predicted	1	2	1.0986122886681098	Green
hsa-miR-4695-5p	IL1RN	diana_microt	predicted	1	1	0.6931471805599453	Green
hsa-miR-3136-3p	ITGA5	diana_microt	predicted	1	1	0.6931471805599453	Green
hsa-miR-548g-3p	CXCR4	diana_microt	predicted	1	4	1.6094379124341003	Green
hsa-miR-4739	IL1RN	diana_microt	predicted	1	1	0.6931471805599453	Green
hsa-miR-4701-5p	CXCR4	diana_microt	predicted	1	1	0.6931471805599453	Green
hsa-miR-628-5p	CCR1	diana_microt	predicted	1	1	0.6931471805599453	Green
hsa-miR-449c-5p	NOTCH1	diana_microt	predicted	1	4	1.6094379124341003	Green
hsa-miR-486-3p	ITGA5	diana_microt	predicted	1	3	1.3862943611198906	Green
hsa-miR-5192	TYROBP	diana_microt	predicted	1	1	0.6931471805599453	Green
hsa-miR-149-3p	CXCR1	diana_microt	predicted	1	1	0.6931471805599453	Green
hsa-miR-4725-3p	FCER1G	diana_microt	predicted	1	2	1.0986122886681098	Green
hsa-miR-548aj-3p	NOTCH1	diana_microt	predicted	1	2	1.0986122886681098	Green
hsa-miR-548x-3p	NOTCH1	diana_microt	predicted	1	3	1.3862943611198906	Green
hsa-miR-105-5p	SELL	diana_microt	predicted	1	3	1.3862943611198906	Green
hsa-miR-374c-5p	CXCR4	diana_microt	predicted	1	3	1.3862943611198906	Green
hsa-miR-495-3p	TNFRSF1A	diana_microt	predicted	1	1	0.6931471805599453	Green
hsa-miR-429	NOTCH1	diana_microt	predicted	1	2	1.0986122886681098	Green
hsa-miR-3921	HIF1A	diana_microt	predicted	1	2	1.0986122886681098	Green
hsa-miR-5692a	NOTCH1	diana_microt	predicted	1	2	1.0986122886681098	Green
hsa-miR-3681-3p	ITGA5	diana_microt	predicted	1	2	1.0986122886681098	Green
hsa-miR-548ac	CXCR4	diana_microt	predicted	1	1	0.6931471805599453	Green
hsa-miR-205-5p	ITGA5	diana_microt	predicted	1	4	1.6094379124341003	Green
hsa-miR-548c-3p	NOTCH1	diana_microt	predicted	1	3	1.3862943611198906	Green
hsa-miR-548ar-3p	CXCR4	diana_microt	predicted	1	2	1.0986122886681098	Green
hsa-miR-3675-5p	IL1RN	diana_microt	predicted	1	1	0.6931471805599453	Green
hsa-miR-548z	CXCR4	diana_microt	predicted	1	1	0.6931471805599453	Green
hsa-miR-548h-3p	CXCR4	diana_microt	predicted	1	1	0.6931471805599453	Green
hsa-miR-3138	CXCR1	diana_microt	predicted	1	1	0.6931471805599453	Green
hsa-miR-4644	CXCR4	diana_microt	predicted	1	1	0.6931471805599453	Green
hsa-miR-1343-3p	ITGA5	diana_microt	predicted	1	3	1.3862943611198906	Green
hsa-miR-4688	ITGA5	diana_microt	predicted	1	1	0.6931471805599453	Green
hsa-miR-548a-3p	CXCR4	diana_microt	predicted	1	4	1.6094379124341003	Green
hsa-miR-4770	SELL	diana_microt	predicted	1	2	1.0986122886681098	Green
hsa-miR-200c-3p	NOTCH1	diana_microt	predicted	1	5	1.791759469228055	Green
hsa-miR-637	ITGA5	diana_microt	predicted	1	2	1.0986122886681098	Green
hsa-miR-3681-5p	CCR1	diana_microt	predicted	1	2	1.0986122886681098	Green
hsa-miR-4645-5p	TNFRSF1A	diana_microt	predicted	1	1	0.6931471805599453	Green
hsa-miR-516b-5p	IL1RN	diana_microt	predicted	1	1	0.6931471805599453	Green
hsa-miR-4282	HIF1A	diana_microt	predicted	1	5	1.791759469228055	Green
hsa-miR-1301-3p	ITGA5	diana_microt	predicted	1	3	1.3862943611198906	Green
hsa-miR-4667-5p	ITGA5	diana_microt	predicted	1	1	0.6931471805599453	Green
hsa-miR-1322	HIF1A	diana_microt	predicted	1	3	1.3862943611198906	Green
hsa-miR-4515	MYO1F	diana_microt	predicted	1	1	0.6931471805599453	Green
hsa-miR-5047	ITGA5	diana_microt	predicted	1	2	1.0986122886681098	Green
hsa-miR-211-3p	HLA-E	diana_microt	predicted	1	1	0.6931471805599453	Green
hsa-miR-4498	ITGA5	diana_microt	predicted	1	1	0.6931471805599453	Green
hsa-miR-9-5p	CXCR4	diana_microt	predicted	1	4	1.6094379124341003	Green
hsa-miR-548aa	CXCR4	diana_microt	predicted	1	2	1.0986122886681098	Green
hsa-miR-548ap-3p	CXCR4	diana_microt	predicted	1	1	0.6931471805599453	Green
hsa-miR-548t-3p	CXCR4	diana_microt	predicted	1	1	0.6931471805599453	Green
hsa-miR-5590-3p	NOTCH1	diana_microt	predicted	1	1	0.6931471805599453	Green
hsa-miR-363-3p	ITGA5	diana_microt	predicted	1	6	1.9459101490553132	Green
hsa-miR-4447	ITGA5	diana_microt	predicted	1	2	1.0986122886681098	Green
hsa-miR-5004-3p	NOTCH1	diana_microt	predicted	1	1	0.6931471805599453	Green
hsa-miR-5692a	HIF1A	diana_microt	predicted	1	3	1.3862943611198906	Green
hsa-miR-4795-3p	CCR1	diana_microt	predicted	1	2	1.0986122886681098	Green
hsa-miR-1266-5p	CXCR1	diana_microt	predicted	1	1	0.6931471805599453	Green
hsa-miR-4795-5p	SELL	diana_microt	predicted	1	1	0.6931471805599453	Green
hsa-miR-423-5p	SELL	diana_microt	predicted	1	1	0.6931471805599453	Green
hsa-miR-4487	ITGA5	diana_microt	predicted	1	3	1.3862943611198906	Green
hsa-miR-654-3p	ITGA5	diana_microt	predicted	1	2	1.0986122886681098	Green
hsa-miR-1290	NOTCH1	diana_microt	predicted	1	2	1.0986122886681098	Green
hsa-miR-185-5p	CXCR4	diana_microt	predicted	1	3	1.3862943611198906	Green
hsa-miR-1-3p	CXCR4	diana_microt	predicted	1	4	1.6094379124341003	Green
hsa-miR-575	CXCR1	diana_microt	predicted	1	1	0.6931471805599453	Green
hsa-miR-206	CXCR4	diana_microt	predicted	1	3	1.3862943611198906	Green
hsa-miR-3925-5p	HLA-E	diana_microt	predicted	1	1	0.6931471805599453	Green
hsa-miR-3136-3p	CSF3R	diana_microt	predicted	1	1	0.6931471805599453	Green
hsa-miR-4673	TNFRSF1A	diana_microt	predicted	1	1	0.6931471805599453	Green
hsa-miR-4663	SELL	diana_microt	predicted	1	1	0.6931471805599453	Green
hsa-miR-4773	CCR1	diana_microt	predicted	1	2	1.0986122886681098	Green
hsa-miR-766-3p	TNFRSF1A	diana_microt	predicted	1	1	0.6931471805599453	Green
hsa-miR-4306	CXCR4	diana_microt	predicted	1	2	1.0986122886681098	Green
hsa-miR-4697-3p	CCR1	diana_microt	predicted	1	1	0.6931471805599453	Green
hsa-miR-548an	NOTCH1	diana_microt	predicted	1	1	0.6931471805599453	Green
hsa-miR-519e-5p	IL1RN	diana_microt	predicted	1	1	0.6931471805599453	Green
hsa-miR-4731-5p	ITGA5	diana_microt	predicted	1	1	0.6931471805599453	Green
hsa-miR-5688	NOTCH1	diana_microt	predicted	1	1	0.6931471805599453	Green
hsa-miR-558	ITGA5	diana_microt	predicted	1	1	0.6931471805599453	Green
hsa-miR-378g	ITGA5	diana_microt	predicted	1	1	0.6931471805599453	Green
hsa-miR-4495	HIF1A	diana_microt	predicted	1	3	1.3862943611198906	Green
hsa-miR-186-5p	SELL	diana_microt	predicted	1	2	1.0986122886681098	Green
hsa-miR-495-3p	CCR1	diana_microt	predicted	1	1	0.6931471805599453	Green
hsa-miR-495-3p	NOTCH1	diana_microt	predicted	1	2	1.0986122886681098	Green
hsa-miR-30b-3p	MYO1F	diana_microt	predicted	1	3	1.3862943611198906	Green
hsa-miR-4538	TNFRSF1A	diana_microt	predicted	1	1	0.6931471805599453	Green
hsa-miR-1207-5p	MYO1F	diana_microt	predicted	1	2	1.0986122886681098	Green
hsa-miR-1291	ITGA5	diana_microt	predicted	1	2	1.0986122886681098	Green
hsa-miR-1587	ITGA5	diana_microt	predicted	1	1	0.6931471805599453	Green
hsa-miR-3658	HIF1A	diana_microt	predicted	1	3	1.3862943611198906	Green
hsa-miR-762	CSF3R	diana_microt	predicted	1	1	0.6931471805599453	Green
hsa-miR-3689c	MYO1F	diana_microt	predicted	1	1	0.6931471805599453	Green
hsa-miR-3689b-3p	MYO1F	diana_microt	predicted	1	1	0.6931471805599453	Green
hsa-miR-4492	CSF3R	diana_microt	predicted	1	1	0.6931471805599453	Green
hsa-miR-5001-5p	CSF3R	diana_microt	predicted	1	1	0.6931471805599453	Green
hsa-miR-519e-5p	ITGA5	diana_microt	predicted	1	1	0.6931471805599453	Green
hsa-miR-3184-5p	SELL	diana_microt	predicted	1	1	0.6931471805599453	Green
hsa-miR-1295b-5p	CXCR1	diana_microt	predicted	1	2	1.0986122886681098	Green
hsa-miR-4756-5p	ITGA5	diana_microt	predicted	1	1	0.6931471805599453	Green
hsa-miR-92b-3p	NOTCH1	diana_microt	predicted	1	3	1.3862943611198906	Green
hsa-miR-92a-3p	NOTCH1	diana_microt	predicted	1	3	1.3862943611198906	Green
hsa-miR-1827	IL1RN	diana_microt	predicted	1	3	1.3862943611198906	Green
hsa-miR-3122	IL1RN	diana_microt	predicted	1	1	0.6931471805599453	Green
hsa-miR-18b-5p	HIF1A	diana_microt	predicted	1	8	2.1972245773362196	Green
hsa-miR-3149	NOTCH1	diana_microt	predicted	1	2	1.0986122886681098	Green
hsa-miR-4779	TNFRSF1A	diana_microt	predicted	1	1	0.6931471805599453	Green
hsa-miR-3689a-3p	MYO1F	diana_microt	predicted	1	1	0.6931471805599453	Green
hsa-miR-4268	NOTCH1	diana_microt	predicted	1	1	0.6931471805599453	Green
hsa-miR-32-5p	NOTCH1	diana_microt	predicted	1	3	1.3862943611198906	Green
hsa-miR-5197-3p	CXCR1	diana_microt	predicted	1	1	0.6931471805599453	Green
hsa-miR-4766-5p	CXCR4	diana_microt	predicted	1	1	0.6931471805599453	Green
hsa-miR-302a-3p	CXCR4	diana_microt	predicted	1	3	1.3862943611198906	Green
hsa-miR-744-3p	ITGA5	diana_microt	predicted	1	1	0.6931471805599453	Green
hsa-miR-4659a-3p	HIF1A	diana_microt	predicted	1	2	1.0986122886681098	Green
hsa-miR-302c-5p	CXCR4	diana_microt	predicted	1	3	1.3862943611198906	Green
hsa-miR-3613-3p	NOTCH1	diana_microt	predicted	1	1	0.6931471805599453	Green
hsa-miR-185-5p	HLA-E	diana_microt	predicted	1	1	0.6931471805599453	Green
hsa-miR-4659b-3p	HIF1A	diana_microt	predicted	1	2	1.0986122886681098	Green
hsa-miR-548av-3p	CXCR4	diana_microt	predicted	1	1	0.6931471805599453	Green
hsa-miR-548k	NOTCH1	diana_microt	predicted	1	4	1.6094379124341003	Green
hsa-miR-3160-3p	IL1RN	diana_microt	predicted	1	2	1.0986122886681098	Green
hsa-miR-4723-3p	CCR1	diana_microt	predicted	1	1	0.6931471805599453	Green
hsa-miR-2467-5p	MYO1F	diana_microt	predicted	1	1	0.6931471805599453	Green
hsa-miR-3607-3p	NOTCH1	diana_microt	predicted	1	2	1.0986122886681098	Green
hsa-miR-5686	CXCR4	diana_microt	predicted	1	1	0.6931471805599453	Green
hsa-miR-1271-3p	CXCR1	diana_microt	predicted	1	1	0.6931471805599453	Green
hsa-miR-4756-5p	FCER1G	diana_microt	predicted	1	1	0.6931471805599453	Green
hsa-miR-4682	ITGA5	diana_microt	predicted	1	1	0.6931471805599453	Green
hsa-miR-4801	CXCR4	diana_microt	predicted	1	1	0.6931471805599453	Green
hsa-miR-3150a-3p	ITGA5	diana_microt	predicted	1	1	0.6931471805599453	Green
hsa-miR-3148	CXCR1	diana_microt	predicted	1	1	0.6931471805599453	Green
hsa-miR-4738-3p	SELL	diana_microt	predicted	1	1	0.6931471805599453	Green
hsa-miR-577	NOTCH1	diana_microt	predicted	1	1	0.6931471805599453	Green
hsa-miR-515-5p	IL1RN	diana_microt	predicted	1	1	0.6931471805599453	Green
hsa-miR-548at-5p	CXCR4	diana_microt	predicted	1	1	0.6931471805599453	Green
hsa-miR-4441	ITGA5	diana_microt	predicted	1	1	0.6931471805599453	Green
hsa-miR-944	HIF1A	diana_microt	predicted	1	3	1.3862943611198906	Green
hsa-miR-548x-3p	HIF1A	diana_microt	predicted	1	4	1.6094379124341003	Green
hsa-miR-548aj-3p	HIF1A	diana_microt	predicted	1	2	1.0986122886681098	Green
hsa-miR-765	CSF3R	diana_microt	predicted	1	2	1.0986122886681098	Green
hsa-miR-423-5p	ITGA5	diana_microt	predicted	1	3	1.3862943611198906	Green
hsa-miR-4492	ITGA5	diana_microt	predicted	1	1	0.6931471805599453	Green
hsa-miR-1915-3p	MMP9	diana_microt	predicted	1	1	0.6931471805599453	Green
hsa-miR-3163	SELL	diana_microt	predicted	1	1	0.6931471805599453	Green
hsa-miR-4251	TNFRSF1A	diana_microt	predicted	1	3	1.3862943611198906	Green
hsa-miR-3665	NOTCH1	diana_microt	predicted	1	1	0.6931471805599453	Green
hsa-miR-501-3p	CCR1	diana_microt	predicted	1	1	0.6931471805599453	Green
hsa-miR-548aq-3p	TNFRSF1A	diana_microt	predicted	1	1	0.6931471805599453	Green
hsa-miR-940	NOTCH1	diana_microt	predicted	1	2	1.0986122886681098	Green
hsa-miR-137-3p	ITGA5	diana_microt	predicted	1	2	1.0986122886681098	Green
hsa-miR-4311	SELL	diana_microt	predicted	1	1	0.6931471805599453	Green
hsa-miR-92a-2-5p	SELL	diana_microt	predicted	1	2	1.0986122886681098	Green
hsa-miR-3120-3p	CXCR4	diana_microt	predicted	1	3	1.3862943611198906	Green
hsa-miR-548am-3p	TNFRSF1A	diana_microt	predicted	1	1	0.6931471805599453	Green
hsa-miR-18a-5p	HIF1A	diana_microt	predicted	1	8	2.1972245773362196	Green
hsa-miR-3148	CCR1	diana_microt	predicted	1	1	0.6931471805599453	Green
hsa-miR-548ah-3p	TNFRSF1A	diana_microt	predicted	1	1	0.6931471805599453	Green
hsa-miR-1321	FCER1G	diana_microt	predicted	1	2	1.0986122886681098	Green
hsa-miR-4726-5p	NOTCH1	diana_microt	predicted	1	1	0.6931471805599453	Green
hsa-miR-1237-3p	CXCR1	diana_microt	predicted	1	2	1.0986122886681098	Green
hsa-miR-550a-5p	CXCR1	diana_microt	predicted	1	1	0.6931471805599453	Green
hsa-miR-5697	ITGA5	diana_microt	predicted	1	1	0.6931471805599453	Green
hsa-miR-4271	CSF3R	diana_microt	predicted	1	1	0.6931471805599453	Green
hsa-miR-1273d	HLA-E	diana_microt	predicted	1	1	0.6931471805599453	Green
hsa-miR-1252-5p	SELL	diana_microt	predicted	1	1	0.6931471805599453	Green
hsa-miR-3613-3p	TNFRSF1A	diana_microt	predicted	1	1	0.6931471805599453	Green
hsa-miR-548ae-3p	TNFRSF1A	diana_microt	predicted	1	1	0.6931471805599453	Green
hsa-miR-4692	NOTCH1	diana_microt	predicted	1	2	1.0986122886681098	Green
hsa-miR-4489	IL1RN	diana_microt	predicted	1	2	1.0986122886681098	Green
hsa-miR-302b-3p	CXCR4	diana_microt	predicted	1	3	1.3862943611198906	Green
hsa-miR-4755-3p	ITGA5	diana_microt	predicted	1	1	0.6931471805599453	Green
hsa-miR-4433a-3p	CXCR1	diana_microt	predicted	1	1	0.6931471805599453	Green
hsa-miR-2113	TYROBP	diana_microt	predicted	1	2	1.0986122886681098	Green
hsa-miR-137-3p	NOTCH1	diana_microt	predicted	1	2	1.0986122886681098	Green
hsa-miR-2276-3p	SELL	diana_microt	predicted	1	1	0.6931471805599453	Green
hsa-miR-4716-3p	CSF3R	diana_microt	predicted	1	1	0.6931471805599453	Green
hsa-miR-1183	CXCR4	diana_microt	predicted	1	1	0.6931471805599453	Green
hsa-miR-301a-3p	ITGA5	diana_microt	predicted	1	3	1.3862943611198906	Green
hsa-miR-4693-5p	HIF1A	diana_microt	predicted	1	1	0.6931471805599453	Green
hsa-miR-655-3p	CXCR4	diana_microt	predicted	1	4	1.6094379124341003	Green
hsa-miR-3155b	TNFRSF1A	diana_microt	predicted	1	1	0.6931471805599453	Green
hsa-miR-4710	ITGA5	diana_microt	predicted	1	1	0.6931471805599453	Green
hsa-miR-550a-3-5p	CXCR1	diana_microt	predicted	1	1	0.6931471805599453	Green
hsa-miR-518c-5p	CCR1	diana_microt	predicted	1	2	1.0986122886681098	Green
hsa-miR-4498	CSF3R	diana_microt	predicted	1	1	0.6931471805599453	Green
hsa-miR-548x-3p	TNFRSF1A	diana_microt	predicted	1	1	0.6931471805599453	Green
hsa-miR-548aj-3p	TNFRSF1A	diana_microt	predicted	1	1	0.6931471805599453	Green
hsa-miR-4735-3p	HIF1A	diana_microt	predicted	1	4	1.6094379124341003	Green
hsa-miR-302c-3p	CXCR4	diana_microt	predicted	1	2	1.0986122886681098	Green
hsa-miR-3176	ITGA5	diana_microt	predicted	1	3	1.3862943611198906	Green
hsa-miR-5189-5p	ITGA5	diana_microt	predicted	1	1	0.6931471805599453	Green
hsa-miR-22-5p	ITGA5	diana_microt	predicted	1	2	1.0986122886681098	Green
hsa-miR-1285-3p	ITGA5	diana_microt	predicted	1	1	0.6931471805599453	Green
hsa-miR-580-3p	HIF1A	diana_microt	predicted	1	4	1.6094379124341003	Green
hsa-miR-3613-3p	CXCR4	diana_microt	predicted	1	2	1.0986122886681098	Green
hsa-miR-4478	ITGA5	diana_microt	predicted	1	1	0.6931471805599453	Green
hsa-miR-548as-3p	CCR1	diana_microt	predicted	1	1	0.6931471805599453	Green
hsa-miR-4772-3p	CXCR1	diana_microt	predicted	1	1	0.6931471805599453	Green
hsa-miR-4514	NOTCH1	diana_microt	predicted	1	2	1.0986122886681098	Green
hsa-miR-302d-3p	CXCR4	diana_microt	predicted	1	2	1.0986122886681098	Green
hsa-miR-4306	HLA-E	diana_microt	predicted	1	1	0.6931471805599453	Green
hsa-miR-639	CCR1	diana_microt	predicted	1	2	1.0986122886681098	Green
hsa-miR-548an	TNFRSF1A	diana_microt	predicted	1	1	0.6931471805599453	Green
hsa-miR-4753-3p	HLA-E	diana_microt	predicted	1	1	0.6931471805599453	Green
hsa-miR-4639-5p	HIF1A	diana_microt	predicted	1	2	1.0986122886681098	Green
hsa-miR-518a-5p	ITGA5	diana_microt	predicted	1	2	1.0986122886681098	Green
hsa-miR-527	ITGA5	diana_microt	predicted	1	2	1.0986122886681098	Green
hsa-miR-548c-3p	CXCR4	diana_microt	predicted	1	3	1.3862943611198906	Green
hsa-miR-126-5p	CCR1	diana_microt	predicted	1	2	1.0986122886681098	Green
hsa-miR-509-5p	CXCR1	diana_microt	predicted	1	1	0.6931471805599453	Green
hsa-miR-613	CXCR4	diana_microt	predicted	1	3	1.3862943611198906	Green
hsa-miR-550a-5p	TNFRSF1A	diana_microt	predicted	1	1	0.6931471805599453	Green
hsa-miR-660-5p	HIF1A	diana_microt	predicted	1	2	1.0986122886681098	Green
hsa-miR-3184-5p	ITGA5	diana_microt	predicted	1	3	1.3862943611198906	Green
hsa-miR-379-5p	HLA-E	diana_microt	predicted	1	2	1.0986122886681098	Green
hsa-miR-548an	CCR1	diana_microt	predicted	1	1	0.6931471805599453	Green
hsa-miR-509-3-5p	CXCR1	diana_microt	predicted	1	1	0.6931471805599453	Green
hsa-miR-4727-5p	NOTCH1	diana_microt	predicted	1	1	0.6931471805599453	Green
hsa-miR-515-5p	ITGA5	diana_microt	predicted	1	1	0.6931471805599453	Green
hsa-miR-549a-3p	HIF1A	diana_microt	predicted	1	4	1.6094379124341003	Green
hsa-miR-1275	ITGA5	diana_microt	predicted	1	1	0.6931471805599453	Green
hsa-miR-541-5p	SELL	diana_microt	predicted	1	2	1.0986122886681098	Green
hsa-miR-221-5p	MYO1F	diana_microt	predicted	1	2	1.0986122886681098	Green
hsa-miR-548n	NOTCH1	diana_microt	predicted	1	4	1.6094379124341003	Green
hsa-miR-148b-5p	ITGA5	diana_microt	predicted	1	3	1.3862943611198906	Green
hsa-miR-204-3p	HLA-E	diana_microt	predicted	1	1	0.6931471805599453	Green
hsa-miR-1912-3p	CXCR1	diana_microt	predicted	1	2	1.0986122886681098	Green
hsa-miR-3148	IL1RN	diana_microt	predicted	1	1	0.6931471805599453	Green
hsa-miR-4719	IL1RN	diana_microt	predicted	1	2	1.0986122886681098	Green
hsa-miR-548ah-3p	HIF1A	diana_microt	predicted	1	2	1.0986122886681098	Green
hsa-miR-548am-3p	HIF1A	diana_microt	predicted	1	2	1.0986122886681098	Green
hsa-miR-4653-5p	HIF1A	diana_microt	predicted	1	2	1.0986122886681098	Green
hsa-miR-548aq-3p	HIF1A	diana_microt	predicted	1	2	1.0986122886681098	Green
hsa-miR-4708-5p	SELL	diana_microt	predicted	1	2	1.0986122886681098	Green
hsa-miR-3064-3p	HLA-E	diana_microt	predicted	1	1	0.6931471805599453	Green
hsa-miR-762	ITGA5	diana_microt	predicted	1	1	0.6931471805599453	Green
hsa-miR-3666	ITGA5	diana_microt	predicted	1	2	1.0986122886681098	Green
hsa-miR-4775	IL1RN	diana_microt	predicted	1	1	0.6931471805599453	Green
hsa-miR-624-5p	IL1RN	diana_microt	predicted	1	1	0.6931471805599453	Green
hsa-miR-548ae-3p	HIF1A	diana_microt	predicted	1	2	1.0986122886681098	Green
hsa-miR-4419a	SELL	diana_microt	predicted	1	1	0.6931471805599453	Green
hsa-miR-4429	SELL	diana_microt	predicted	1	1	0.6931471805599453	Green
hsa-miR-4674	ITGA5	diana_microt	predicted	1	1	0.6931471805599453	Green
hsa-miR-5587-5p	CCR1	diana_microt	predicted	1	1	0.6931471805599453	Green
hsa-miR-3944-3p	TYROBP	diana_microt	predicted	1	1	0.6931471805599453	Green
hsa-miR-485-5p	IL1RN	diana_microt	predicted	1	1	0.6931471805599453	Green
hsa-miR-34b-5p	IL1RN	diana_microt	predicted	1	1	0.6931471805599453	Green
hsa-miR-3133	CCR1	diana_microt	predicted	1	2	1.0986122886681098	Green
hsa-miR-548av-5p	NOTCH1	diana_microt	predicted	1	2	1.0986122886681098	Green
hsa-miR-548c-3p	IL1RN	diana_microt	predicted	1	2	1.0986122886681098	Green
hsa-miR-3169	SELL	diana_microt	predicted	1	1	0.6931471805599453	Green
hsa-miR-4300	IL1RN	diana_microt	predicted	1	1	0.6931471805599453	Green
hsa-miR-4295	ITGA5	diana_microt	predicted	1	2	1.0986122886681098	Green
hsa-miR-4676-5p	CXCR1	diana_microt	predicted	1	1	0.6931471805599453	Green
hsa-miR-650	IL1RN	diana_microt	predicted	1	1	0.6931471805599453	Green
hsa-miR-4755-3p	HIF1A	diana_microt	predicted	1	1	0.6931471805599453	Green
hsa-miR-137-3p	MYO1F	diana_microt	predicted	1	1	0.6931471805599453	Green
hsa-miR-4496	ITGA5	diana_microt	predicted	1	1	0.6931471805599453	Green
hsa-let-7b-5p	MYO1F	diana_microt	predicted	1	5	1.791759469228055	Green
hsa-miR-449c-5p	IL1RN	diana_microt	predicted	1	1	0.6931471805599453	Green
hsa-miR-3187-5p	ITGA5	diana_microt	predicted	1	1	0.6931471805599453	Green
hsa-miR-194-3p	ITGA5	diana_microt	predicted	1	1	0.6931471805599453	Green
hsa-miR-548z	NOTCH1	diana_microt	predicted	1	1	0.6931471805599453	Green
hsa-miR-548h-3p	NOTCH1	diana_microt	predicted	1	1	0.6931471805599453	Green
hsa-miR-2682-5p	IL1RN	diana_microt	predicted	1	1	0.6931471805599453	Green
hsa-miR-301b-3p	ITGA5	diana_microt	predicted	1	3	1.3862943611198906	Green
hsa-miR-3133	SELL	diana_microt	predicted	1	1	0.6931471805599453	Green
hsa-miR-548ac	NOTCH1	diana_microt	predicted	1	1	0.6931471805599453	Green
hsa-miR-3613-3p	HIF1A	diana_microt	predicted	1	3	1.3862943611198906	Green
hsa-miR-3673	CXCR4	diana_microt	predicted	1	2	1.0986122886681098	Green
hsa-miR-3147	ITGA5	diana_microt	predicted	1	1	0.6931471805599453	Green
hsa-miR-3123	HLA-E	diana_microt	predicted	1	1	0.6931471805599453	Green
hsa-miR-4510	SELL	diana_microt	predicted	1	1	0.6931471805599453	Green
hsa-miR-5582-5p	TNFRSF1A	diana_microt	predicted	1	1	0.6931471805599453	Green
hsa-miR-3662	HIF1A	diana_microt	predicted	1	3	1.3862943611198906	Green
hsa-miR-5582-3p	CXCR4	diana_microt	predicted	1	1	0.6931471805599453	Green
hsa-miR-302e	CXCR4	diana_microt	predicted	1	2	1.0986122886681098	Green
hsa-miR-561-5p	SELL	diana_microt	predicted	1	1	0.6931471805599453	Green
hsa-miR-548aa	CCR1	diana_microt	predicted	1	2	1.0986122886681098	Green
hsa-miR-5690	CCR1	diana_microt	predicted	1	1	0.6931471805599453	Green
hsa-miR-548t-3p	CCR1	diana_microt	predicted	1	2	1.0986122886681098	Green
hsa-miR-9-5p	CCR1	diana_microt	predicted	1	2	1.0986122886681098	Green
hsa-miR-183-5p	MMP9	diana_microt	predicted	1	3	1.3862943611198906	Green
hsa-miR-4677-5p	ITGA5	diana_microt	predicted	1	1	0.6931471805599453	Green
hsa-miR-382-5p	ITGA5	diana_microt	predicted	1	3	1.3862943611198906	Green
hsa-miR-4486	ITGA5	diana_microt	predicted	1	1	0.6931471805599453	Green
hsa-miR-3155a	TNFRSF1A	diana_microt	predicted	1	1	0.6931471805599453	Green
hsa-miR-4733-3p	TYROBP	diana_microt	predicted	1	1	0.6931471805599453	Green
hsa-miR-548aw	NOTCH1	diana_microt	predicted	1	1	0.6931471805599453	Green
hsa-miR-505-5p	IL1RN	diana_microt	predicted	1	1	0.6931471805599453	Green
hsa-miR-520a-5p	ITGA5	diana_microt	predicted	1	2	1.0986122886681098	Green
hsa-miR-5096	IL1RN	diana_microt	predicted	1	1	0.6931471805599453	Green
hsa-miR-1321	ITGA5	diana_microt	predicted	1	1	0.6931471805599453	Green
hsa-miR-98-5p	MYO1F	diana_microt	predicted	1	5	1.791759469228055	Green
hsa-miR-3692-5p	HIF1A	diana_microt	predicted	1	2	1.0986122886681098	Green
hsa-miR-548ap-3p	CCR1	diana_microt	predicted	1	2	1.0986122886681098	Green
hsa-miR-576-3p	CXCR1	diana_microt	predicted	1	1	0.6931471805599453	Green
hsa-miR-5691	IL1RN	diana_microt	predicted	1	1	0.6931471805599453	Green
hsa-miR-4797-5p	ITGA5	diana_microt	predicted	1	1	0.6931471805599453	Green
hsa-miR-5002-5p	CCR1	diana_microt	predicted	1	1	0.6931471805599453	Green
hsa-miR-4665-5p	ITGA5	diana_microt	predicted	1	1	0.6931471805599453	Green
hsa-miR-4747-5p	HLA-E	diana_microt	predicted	1	1	0.6931471805599453	Green
hsa-miR-1286	IL1RN	diana_microt	predicted	1	1	0.6931471805599453	Green
hsa-miR-92a-2-5p	ITGA5	diana_microt	predicted	1	2	1.0986122886681098	Green
hsa-miR-4418	CXCR1	diana_microt	predicted	1	1	0.6931471805599453	Green
hsa-miR-4660	ITGA5	diana_microt	predicted	1	1	0.6931471805599453	Green
hsa-miR-5194	TNFRSF1A	diana_microt	predicted	1	1	0.6931471805599453	Green
hsa-miR-3135b	FCER1G	diana_microt	predicted	1	1	0.6931471805599453	Green
hsa-miR-3180-5p	ITGA5	diana_microt	predicted	1	1	0.6931471805599453	Green
hsa-miR-4690-5p	SELL	diana_microt	predicted	1	1	0.6931471805599453	Green
hsa-miR-548e-3p	TNFRSF1A	diana_microt	predicted	1	3	1.3862943611198906	Green
hsa-miR-4251	HIF1A	diana_microt	predicted	1	2	1.0986122886681098	Green
hsa-miR-4773	CXCR4	diana_microt	predicted	1	1	0.6931471805599453	Green
hsa-miR-130a-3p	ITGA5	diana_microt	predicted	1	3	1.3862943611198906	Green
hsa-miR-548f-3p	TNFRSF1A	diana_microt	predicted	1	2	1.0986122886681098	Green
hsa-miR-3612	IL1RN	diana_microt	predicted	1	1	0.6931471805599453	Green
hsa-miR-4505	ITGA5	diana_microt	predicted	1	1	0.6931471805599453	Green
hsa-miR-4719	CCR1	diana_microt	predicted	1	1	0.6931471805599453	Green
hsa-miR-433-3p	NOTCH1	diana_microt	predicted	1	2	1.0986122886681098	Green
hsa-miR-548c-3p	HIF1A	diana_microt	predicted	1	2	1.0986122886681098	Green
hsa-miR-130b-3p	ITGA5	diana_microt	predicted	1	3	1.3862943611198906	Green
hsa-miR-4484	NOTCH1	diana_microt	predicted	1	1	0.6931471805599453	Green
hsa-miR-525-5p	ITGA5	diana_microt	predicted	1	2	1.0986122886681098	Green
hsa-miR-615-5p	CCR1	diana_microt	predicted	1	1	0.6931471805599453	Green
hsa-miR-2355-5p	NOTCH1	diana_microt	predicted	1	1	0.6931471805599453	Green
hsa-miR-578	HIF1A	diana_microt	predicted	1	2	1.0986122886681098	Green
hsa-miR-1276	HIF1A	diana_microt	predicted	1	5	1.791759469228055	Green
hsa-miR-550a-3-5p	TNFRSF1A	diana_microt	predicted	1	1	0.6931471805599453	Green
hsa-let-7i-5p	MYO1F	diana_microt	predicted	1	5	1.791759469228055	Green
hsa-miR-5591-5p	IL1RN	diana_microt	predicted	1	1	0.6931471805599453	Green
hsa-miR-1276	SELL	diana_microt	predicted	1	1	0.6931471805599453	Green
hsa-miR-4786-3p	SELL	diana_microt	predicted	1	1	0.6931471805599453	Green
hsa-miR-101-3p	NOTCH1	diana_microt	predicted	1	5	1.791759469228055	Green
hsa-miR-3151-5p	CSF3R	diana_microt	predicted	1	1	0.6931471805599453	Green
hsa-miR-4482-3p	TNFRSF1A	diana_microt	predicted	1	1	0.6931471805599453	Green
hsa-miR-3681-3p	NOTCH1	diana_microt	predicted	1	1	0.6931471805599453	Green
hsa-miR-1302	IL1RN	diana_microt	predicted	1	1	0.6931471805599453	Green
hsa-miR-525-5p	TNFRSF1A	diana_microt	predicted	1	1	0.6931471805599453	Green
hsa-let-7c-5p	MYO1F	diana_microt	predicted	1	5	1.791759469228055	Green
hsa-miR-876-5p	ITGA5	diana_microt	predicted	1	3	1.3862943611198906	Green
hsa-miR-320a-3p	SELL	diana_microt	predicted	1	3	1.3862943611198906	Green
hsa-miR-1281	TNFRSF1A	diana_microt	predicted	1	1	0.6931471805599453	Green
hsa-let-7a-5p	MYO1F	diana_microt	predicted	1	5	1.791759469228055	Green
hsa-let-7d-5p	MYO1F	diana_microt	predicted	1	5	1.791759469228055	Green
hsa-miR-1245b-3p	HIF1A	diana_microt	predicted	1	1	0.6931471805599453	Green
hsa-miR-4700-5p	CXCR4	diana_microt	predicted	1	1	0.6931471805599453	Green
hsa-miR-149-3p	ITGA5	diana_microt	predicted	1	1	0.6931471805599453	Green
hsa-miR-320b	SELL	diana_microt	predicted	1	2	1.0986122886681098	Green
hsa-miR-548av-3p	TNFRSF1A	diana_microt	predicted	1	1	0.6931471805599453	Green
hsa-miR-493-5p	HIF1A	diana_microt	predicted	1	4	1.6094379124341003	Green
hsa-miR-764	NOTCH1	diana_microt	predicted	1	1	0.6931471805599453	Green
hsa-miR-4720-5p	ITGA5	diana_microt	predicted	1	1	0.6931471805599453	Green
hsa-miR-4769-3p	NOTCH1	diana_microt	predicted	1	1	0.6931471805599453	Green
hsa-miR-3121-3p	HIF1A	diana_microt	predicted	1	4	1.6094379124341003	Green
hsa-miR-548av-3p	CXCR1	diana_microt	predicted	1	1	0.6931471805599453	Green
hsa-miR-4325	SELL	diana_microt	predicted	1	1	0.6931471805599453	Green
hsa-miR-642a-3p	HLA-E	diana_microt	predicted	1	1	0.6931471805599453	Green
hsa-miR-767-3p	HIF1A	diana_microt	predicted	1	3	1.3862943611198906	Green
hsa-miR-330-5p	CCR1	diana_microt	predicted	1	1	0.6931471805599453	Green
hsa-miR-3925-3p	TNFRSF1A	diana_microt	predicted	1	1	0.6931471805599453	Green
hsa-miR-4690-3p	MYO1F	diana_microt	predicted	1	1	0.6931471805599453	Green
hsa-miR-4735-5p	IL1RN	diana_microt	predicted	1	1	0.6931471805599453	Green
hsa-miR-4731-3p	CXCR4	diana_microt	predicted	1	1	0.6931471805599453	Green
hsa-miR-520a-5p	TNFRSF1A	diana_microt	predicted	1	1	0.6931471805599453	Green
hsa-miR-4500	MYO1F	diana_microt	predicted	1	2	1.0986122886681098	Green
hsa-let-7g-5p	MYO1F	diana_microt	predicted	1	5	1.791759469228055	Green
hsa-let-7f-5p	MYO1F	diana_microt	predicted	1	5	1.791759469228055	Green
hsa-miR-3714	HLA-E	diana_microt	predicted	1	1	0.6931471805599453	Green
hsa-miR-5580-5p	CCR1	diana_microt	predicted	1	1	0.6931471805599453	Green
hsa-miR-320d	SELL	diana_microt	predicted	1	2	1.0986122886681098	Green
hsa-miR-600	TNFRSF1A	diana_microt	predicted	1	1	0.6931471805599453	Green
hsa-miR-4729	NOTCH1	diana_microt	predicted	1	1	0.6931471805599453	Green
hsa-miR-3936	CCR1	diana_microt	predicted	1	1	0.6931471805599453	Green
hsa-miR-320c	SELL	diana_microt	predicted	1	2	1.0986122886681098	Green
hsa-miR-642b-3p	HLA-E	diana_microt	predicted	1	1	0.6931471805599453	Green
hsa-miR-193b-5p	CCR1	diana_microt	predicted	1	2	1.0986122886681098	Green
hsa-miR-3927-3p	SELL	diana_microt	predicted	1	1	0.6931471805599453	Green
hsa-miR-3190-3p	SELL	diana_microt	predicted	1	1	0.6931471805599453	Green
hsa-miR-3934-5p	TNFRSF1A	diana_microt	predicted	1	1	0.6931471805599453	Green
hsa-miR-4692	TNFRSF1A	diana_microt	predicted	1	1	0.6931471805599453	Green
hsa-miR-5685	MYO1F	diana_microt	predicted	1	1	0.6931471805599453	Green
hsa-miR-1909-3p	NOTCH1	diana_microt	predicted	1	1	0.6931471805599453	Green
hsa-miR-30c-5p	NOTCH1	diana_microt	predicted	1	4	1.6094379124341003	Green
hsa-miR-509-3p	NOTCH1	diana_microt	predicted	1	1	0.6931471805599453	Green
hsa-miR-3120-5p	HIF1A	diana_microt	predicted	1	1	0.6931471805599453	Green
hsa-miR-4443	IL1RN	diana_microt	predicted	1	1	0.6931471805599453	Green
hsa-miR-335-3p	IL1RN	diana_microt	predicted	1	2	1.0986122886681098	Green
hsa-miR-5580-3p	SELL	diana_microt	predicted	1	1	0.6931471805599453	Green
hsa-miR-3128	NOTCH1	diana_microt	predicted	1	1	0.6931471805599453	Green
hsa-miR-3064-5p	ITGA5	diana_microt	predicted	1	2	1.0986122886681098	Green
hsa-miR-5008-5p	HLA-E	diana_microt	predicted	1	1	0.6931471805599453	Green
hsa-miR-126-5p	HIF1A	diana_microt	predicted	1	4	1.6094379124341003	Green
hsa-miR-1200	ITGA5	diana_microt	predicted	1	2	1.0986122886681098	Green
hsa-miR-3913-3p	SELL	diana_microt	predicted	1	1	0.6931471805599453	Green
hsa-miR-28-5p	SELL	diana_microt	predicted	1	1	0.6931471805599453	Green
hsa-miR-1271-3p	TNFRSF1A	diana_microt	predicted	1	1	0.6931471805599453	Green
hsa-miR-5196-5p	HLA-E	diana_microt	predicted	1	1	0.6931471805599453	Green
hsa-miR-885-3p	NOTCH1	diana_microt	predicted	1	2	1.0986122886681098	Green
hsa-miR-3179	CCR1	diana_microt	predicted	1	1	0.6931471805599453	Green
hsa-miR-4724-5p	SELL	diana_microt	predicted	1	1	0.6931471805599453	Green
hsa-miR-1264	NOTCH1	diana_microt	predicted	1	3	1.3862943611198906	Green
hsa-let-7a-2-3p	CXCR4	diana_microt	predicted	1	2	1.0986122886681098	Green
hsa-miR-3170	ITGA5	diana_microt	predicted	1	1	0.6931471805599453	Green
hsa-miR-629-3p	ITGA5	diana_microt	predicted	1	1	0.6931471805599453	Green
hsa-miR-5093	CCR1	diana_microt	predicted	1	2	1.0986122886681098	Green
hsa-miR-4267	CXCR1	diana_microt	predicted	1	1	0.6931471805599453	Green
hsa-miR-873-5p	CXCR1	diana_microt	predicted	1	1	0.6931471805599453	Green
hsa-miR-30b-5p	NOTCH1	diana_microt	predicted	1	4	1.6094379124341003	Green
hsa-miR-380-3p	HIF1A	diana_microt	predicted	1	1	0.6931471805599453	Green
hsa-miR-204-3p	ITGA5	diana_microt	predicted	1	1	0.6931471805599453	Green
hsa-miR-338-3p	TNFRSF1A	diana_microt	predicted	1	1	0.6931471805599453	Green
hsa-miR-613	HIF1A	diana_microt	predicted	1	2	1.0986122886681098	Green
hsa-miR-3171	HIF1A	diana_microt	predicted	1	1	0.6931471805599453	Green
hsa-let-7g-3p	CXCR4	diana_microt	predicted	1	3	1.3862943611198906	Green
hsa-miR-4668-5p	CCR1	diana_microt	predicted	1	1	0.6931471805599453	Green
hsa-miR-4514	TNFRSF1A	diana_microt	predicted	1	1	0.6931471805599453	Green
hsa-miR-4736	IL1RN	diana_microt	predicted	1	1	0.6931471805599453	Green
hsa-miR-5688	CCR1	diana_microt	predicted	1	1	0.6931471805599453	Green
hsa-miR-4518	CXCR1	diana_microt	predicted	1	1	0.6931471805599453	Green
hsa-miR-4779	CXCR1	diana_microt	predicted	1	1	0.6931471805599453	Green
hsa-miR-3202	SELL	diana_microt	predicted	1	1	0.6931471805599453	Green
hsa-miR-1305	IL1RN	diana_microt	predicted	1	1	0.6931471805599453	Green
hsa-miR-4251	IL1RN	diana_microt	predicted	1	1	0.6931471805599453	Green
hsa-miR-4419a	IL1RN	diana_microt	predicted	1	1	0.6931471805599453	Green
hsa-miR-1179	HIF1A	diana_microt	predicted	1	3	1.3862943611198906	Green
hsa-miR-548e-3p	HIF1A	diana_microt	predicted	1	4	1.6094379124341003	Green
hsa-miR-1299	CCR1	diana_microt	predicted	1	1	0.6931471805599453	Green
hsa-miR-3977	TYROBP	diana_microt	predicted	1	1	0.6931471805599453	Green
hsa-miR-548a-3p	TNFRSF1A	diana_microt	predicted	1	2	1.0986122886681098	Green
hsa-miR-3161	TYROBP	diana_microt	predicted	1	1	0.6931471805599453	Green
hsa-miR-3944-5p	ITGA5	diana_microt	predicted	1	1	0.6931471805599453	Green
hsa-miR-4685-3p	FCER1G	diana_microt	predicted	1	1	0.6931471805599453	Green
hsa-miR-5589-5p	HLA-E	diana_microt	predicted	1	1	0.6931471805599453	Green
hsa-miR-4268	CXCR1	diana_microt	predicted	1	1	0.6931471805599453	Green
hsa-miR-1298-5p	IL1RN	diana_microt	predicted	1	1	0.6931471805599453	Green
hsa-miR-4794	ITGA5	diana_microt	predicted	1	1	0.6931471805599453	Green
hsa-miR-127-5p	TNFRSF1A	diana_microt	predicted	1	1	0.6931471805599453	Green
hsa-miR-4728-5p	MYO1F	diana_microt	predicted	1	1	0.6931471805599453	Green
hsa-miR-4724-5p	NOTCH1	diana_microt	predicted	1	1	0.6931471805599453	Green
hsa-miR-367-5p	ITGA5	diana_microt	predicted	1	1	0.6931471805599453	Green
hsa-miR-4450	MMP9	diana_microt	predicted	1	1	0.6931471805599453	Green
hsa-miR-4691-5p	MMP9	diana_microt	predicted	1	1	0.6931471805599453	Green
hsa-miR-4723-5p	ITGA5	diana_microt	predicted	1	1	0.6931471805599453	Green
hsa-miR-221-5p	CCR1	diana_microt	predicted	1	1	0.6931471805599453	Green
hsa-miR-4722-5p	CXCR1	diana_microt	predicted	1	1	0.6931471805599453	Green
hsa-miR-548z	TNFRSF1A	diana_microt	predicted	1	1	0.6931471805599453	Green
hsa-miR-5682	TNFRSF1A	diana_microt	predicted	1	2	1.0986122886681098	Green
hsa-miR-548h-3p	TNFRSF1A	diana_microt	predicted	1	1	0.6931471805599453	Green
hsa-miR-4713-5p	ITGA5	diana_microt	predicted	1	1	0.6931471805599453	Green
hsa-miR-548e-3p	SELL	diana_microt	predicted	1	1	0.6931471805599453	Green
hsa-miR-548g-5p	SELL	diana_microt	predicted	1	1	0.6931471805599453	Green
hsa-miR-548x-5p	SELL	diana_microt	predicted	1	1	0.6931471805599453	Green
hsa-miR-548aj-5p	SELL	diana_microt	predicted	1	1	0.6931471805599453	Green
hsa-miR-1295b-3p	HIF1A	diana_microt	predicted	1	1	0.6931471805599453	Green
hsa-miR-1231	ITGA5	diana_microt	predicted	1	1	0.6931471805599453	Green
hsa-miR-1261	CCR1	diana_microt	predicted	1	2	1.0986122886681098	Green
hsa-miR-4279	SELL	diana_microt	predicted	1	2	1.0986122886681098	Green
hsa-miR-3202	IL1RN	diana_microt	predicted	1	1	0.6931471805599453	Green
hsa-miR-876-5p	SELL	diana_microt	predicted	1	1	0.6931471805599453	Green
hsa-miR-3185	FCER1G	diana_microt	predicted	1	1	0.6931471805599453	Green
hsa-miR-224-5p	IL1RN	diana_microt	predicted	1	2	1.0986122886681098	Green
hsa-miR-449b-3p	IL1RN	diana_microt	predicted	1	1	0.6931471805599453	Green
hsa-miR-4283	CXCR1	diana_microt	predicted	1	1	0.6931471805599453	Green
hsa-miR-3173-3p	SELL	diana_microt	predicted	1	1	0.6931471805599453	Green
hsa-miR-670-5p	ITGA5	diana_microt	predicted	1	2	1.0986122886681098	Green
hsa-miR-3921	ITGA5	diana_microt	predicted	1	1	0.6931471805599453	Green
hsa-miR-4505	CSF3R	diana_microt	predicted	1	1	0.6931471805599453	Green
hsa-miR-4728-5p	CSF3R	diana_microt	predicted	1	1	0.6931471805599453	Green
hsa-miR-4481	TNFRSF1A	diana_microt	predicted	1	1	0.6931471805599453	Green
hsa-miR-376c-3p	HIF1A	diana_microt	predicted	1	4	1.6094379124341003	Green
hsa-miR-4660	TNFRSF1A	diana_microt	predicted	1	1	0.6931471805599453	Green
hsa-miR-5001-5p	FCER1G	diana_microt	predicted	1	1	0.6931471805599453	Green
hsa-miR-129-5p	NOTCH1	diana_microt	predicted	1	4	1.6094379124341003	Green
hsa-miR-338-5p	HIF1A	diana_microt	predicted	1	3	1.3862943611198906	Green
hsa-miR-20b-5p	HIF1A	diana_microt	predicted	1	6	1.9459101490553132	Green
hsa-miR-4757-5p	ITGA5	diana_microt	predicted	1	1	0.6931471805599453	Green
hsa-miR-4742-3p	HLA-E	diana_microt	predicted	1	1	0.6931471805599453	Green
hsa-miR-3686	NOTCH1	diana_microt	predicted	1	2	1.0986122886681098	Green
hsa-miR-373-5p	HIF1A	diana_microt	predicted	1	3	1.3862943611198906	Green
hsa-miR-4766-5p	CCR1	diana_microt	predicted	1	1	0.6931471805599453	Green
hsa-miR-7-2-3p	TNFRSF1A	diana_microt	predicted	1	1	0.6931471805599453	Green
hsa-miR-93-5p	HIF1A	diana_microt	predicted	1	7	2.0794415416798357	Green
hsa-miR-4650-5p	CSF3R	diana_microt	predicted	1	1	0.6931471805599453	Green
hsa-miR-3180-5p	TNFRSF1A	diana_microt	predicted	1	2	1.0986122886681098	Green
hsa-miR-4685-5p	TYROBP	diana_microt	predicted	1	1	0.6931471805599453	Green
hsa-miR-582-5p	HIF1A	diana_microt	predicted	1	5	1.791759469228055	Green
hsa-miR-30b-5p	ITGA5	diana_microt	predicted	1	4	1.6094379124341003	Green
hsa-miR-4510	CCR1	diana_microt	predicted	1	1	0.6931471805599453	Green
hsa-miR-5187-3p	SELL	diana_microt	predicted	1	1	0.6931471805599453	Green
hsa-miR-5192	SELL	diana_microt	predicted	1	1	0.6931471805599453	Green
hsa-miR-4728-5p	ITGA5	diana_microt	predicted	1	2	1.0986122886681098	Green
hsa-miR-3065-5p	CCR1	diana_microt	predicted	1	1	0.6931471805599453	Green
hsa-miR-3924	SELL	diana_microt	predicted	1	1	0.6931471805599453	Green
hsa-miR-548aq-3p	NOTCH1	diana_microt	predicted	1	1	0.6931471805599453	Green
hsa-miR-548c-3p	CCR1	diana_microt	predicted	1	1	0.6931471805599453	Green
hsa-miR-4265	HLA-E	diana_microt	predicted	1	1	0.6931471805599453	Green
hsa-miR-548ae-3p	NOTCH1	diana_microt	predicted	1	1	0.6931471805599453	Green
hsa-miR-4471	IL1RN	diana_microt	predicted	1	1	0.6931471805599453	Green
hsa-miR-30c-5p	ITGA5	diana_microt	predicted	1	4	1.6094379124341003	Green
hsa-miR-30e-5p	ITGA5	diana_microt	predicted	1	4	1.6094379124341003	Green
hsa-miR-4482-5p	CXCR1	diana_microt	predicted	1	1	0.6931471805599453	Green
hsa-miR-548ah-3p	NOTCH1	diana_microt	predicted	1	1	0.6931471805599453	Green
hsa-miR-548am-3p	NOTCH1	diana_microt	predicted	1	1	0.6931471805599453	Green
hsa-miR-1205	IL1RN	diana_microt	predicted	1	1	0.6931471805599453	Green
hsa-miR-338-3p	HIF1A	diana_microt	predicted	1	5	1.791759469228055	Green
hsa-miR-5589-5p	ITGA5	diana_microt	predicted	1	1	0.6931471805599453	Green
hsa-miR-4731-5p	HLA-E	diana_microt	predicted	1	1	0.6931471805599453	Green
hsa-miR-30a-5p	NOTCH1	diana_microt	predicted	1	6	1.9459101490553132	Green
hsa-miR-513a-5p	IL1RN	diana_microt	predicted	1	1	0.6931471805599453	Green
hsa-miR-513c-3p	HIF1A	diana_microt	predicted	1	1	0.6931471805599453	Green
hsa-miR-4270	ITGA5	diana_microt	predicted	1	1	0.6931471805599453	Green
hsa-miR-4638-3p	ITGA5	diana_microt	predicted	1	1	0.6931471805599453	Green
hsa-miR-4727-3p	CCR1	diana_microt	predicted	1	1	0.6931471805599453	Green
hsa-miR-3126-5p	SELL	diana_microt	predicted	1	1	0.6931471805599453	Green
hsa-miR-141-3p	SELL	diana_microt	predicted	1	1	0.6931471805599453	Green
hsa-miR-3157-5p	SELL	diana_microt	predicted	1	1	0.6931471805599453	Green
hsa-miR-3199	TNFRSF1A	diana_microt	predicted	1	1	0.6931471805599453	Green
hsa-miR-548ac	TNFRSF1A	diana_microt	predicted	1	1	0.6931471805599453	Green
hsa-miR-582-5p	TNFRSF1A	diana_microt	predicted	1	1	0.6931471805599453	Green
hsa-miR-3678-3p	IL1RN	diana_microt	predicted	1	1	0.6931471805599453	Green
[truncated: 1,217 more rows]
