# Supplementary material for: Peripheral Transcriptomic Signatures Reveal Convergent Neuroinflammatory, Metabolic, and miRNA Dysregulation in Major Psychiatric Disorders
Source: Biology (Basel). 2026 Apr 24;15(9):673. doi: 10.3390/biology15090673 (PMC13162896; doi:10.3390/biology15090673)
Supplement: Supplementary file 1 [file biology-15-00673-s001.zip › Supplementary Files/Dataset S2. miRNA-Hub genes interaction/hub_gene_miRNA_interactions_Greenyellow.csv]

miRNA	gene	database	type	validation_score	database_count	enrichment_score	module
hsa-miR-124-3p	IQGAP1	mirecords	validated	2	8	4.394449154672439	Greenyellow
hsa-miR-377-3p	PAK1	mirecords	validated	2	3	2.772588722239781	Greenyellow
hsa-miR-7-5p	PAK1	mirecords	validated	2	5	3.58351893845611	Greenyellow
hsa-miR-375-3p	YWHAZ	mirecords	validated	2	4	3.2188758248682006	Greenyellow
hsa-miR-124-3p	IQGAP1	mirtarbase	validated	2	8	4.394449154672439	Greenyellow
hsa-miR-215-5p	IQGAP1	mirtarbase	validated	2	2	2.1972245773362196	Greenyellow
hsa-miR-192-5p	IQGAP1	mirtarbase	validated	2	2	2.1972245773362196	Greenyellow
hsa-miR-324-3p	IQGAP1	mirtarbase	validated	2	2	2.1972245773362196	Greenyellow
hsa-miR-92a-3p	IQGAP1	mirtarbase	validated	2	2	2.1972245773362196	Greenyellow
hsa-miR-376a-3p	IQGAP1	mirtarbase	validated	2	2	2.1972245773362196	Greenyellow
hsa-miR-544a	IQGAP1	mirtarbase	validated	2	3	2.772588722239781	Greenyellow
hsa-miR-136-3p	IQGAP1	mirtarbase	validated	2	2	2.1972245773362196	Greenyellow
hsa-miR-3074-3p	IQGAP1	mirtarbase	validated	2	1	1.3862943611198906	Greenyellow
hsa-miR-449b-3p	IQGAP1	mirtarbase	validated	2	2	2.1972245773362196	Greenyellow
hsa-miR-506-3p	IQGAP1	mirtarbase	validated	2	6	3.8918202981106265	Greenyellow
hsa-miR-506-5p	IQGAP1	mirtarbase	validated	2	1	1.3862943611198906	Greenyellow
hsa-miR-7-5p	PAK1	mirtarbase	validated	2	5	3.58351893845611	Greenyellow
hsa-miR-377-3p	PAK1	mirtarbase	validated	2	3	2.772588722239781	Greenyellow
hsa-miR-122-5p	PAK1	mirtarbase	validated	2	3	2.772588722239781	Greenyellow
hsa-miR-26b-5p	PAK1	mirtarbase	validated	2	5	3.58351893845611	Greenyellow
hsa-miR-423-5p	PAK1	mirtarbase	validated	2	2	2.1972245773362196	Greenyellow
hsa-miR-320a	PAK1	mirtarbase	validated	2	1	1.3862943611198906	Greenyellow
hsa-let-7b-5p	PAK1	mirtarbase	validated	2	5	3.58351893845611	Greenyellow
hsa-let-7a-5p	PAK1	mirtarbase	validated	2	4	3.2188758248682006	Greenyellow
hsa-miR-221-3p	PAK1	mirtarbase	validated	2	3	2.772588722239781	Greenyellow
hsa-miR-548c-3p	PAK1	mirtarbase	validated	2	2	2.1972245773362196	Greenyellow
hsa-miR-524-5p	PAK1	mirtarbase	validated	2	1	1.3862943611198906	Greenyellow
hsa-miR-520d-5p	PAK1	mirtarbase	validated	2	1	1.3862943611198906	Greenyellow
hsa-miR-4744	PAK1	mirtarbase	validated	2	1	1.3862943611198906	Greenyellow
hsa-miR-216a-5p	PAK1	mirtarbase	validated	2	2	2.1972245773362196	Greenyellow
hsa-miR-3133	PAK1	mirtarbase	validated	2	3	2.772588722239781	Greenyellow
hsa-miR-34b-3p	PAK1	mirtarbase	validated	2	1	1.3862943611198906	Greenyellow
hsa-miR-98-5p	PAK1	mirtarbase	validated	2	5	3.58351893845611	Greenyellow
hsa-miR-30c-5p	PAK1	mirtarbase	validated	2	1	1.3862943611198906	Greenyellow
mmu-miR-465a-5p	PAK1	mirtarbase	validated	2	1	1.3862943611198906	Greenyellow
hsa-miR-193b-3p	YWHAZ	mirtarbase	validated	2	7	4.1588830833596715	Greenyellow
hsa-miR-375	YWHAZ	mirtarbase	validated	2	1	1.3862943611198906	Greenyellow
hsa-miR-155-5p	YWHAZ	mirtarbase	validated	2	4	3.2188758248682006	Greenyellow
hsa-miR-1-3p	YWHAZ	mirtarbase	validated	2	7	4.1588830833596715	Greenyellow
hsa-miR-30a-5p	YWHAZ	mirtarbase	validated	2	5	3.58351893845611	Greenyellow
hsa-miR-1229-3p	YWHAZ	mirtarbase	validated	2	3	2.772588722239781	Greenyellow
hsa-miR-877-3p	YWHAZ	mirtarbase	validated	2	1	1.3862943611198906	Greenyellow
hsa-miR-455-3p	YWHAZ	mirtarbase	validated	2	1	1.3862943611198906	Greenyellow
hsa-miR-423-5p	YWHAZ	mirtarbase	validated	2	3	2.772588722239781	Greenyellow
hsa-miR-615-3p	YWHAZ	mirtarbase	validated	2	1	1.3862943611198906	Greenyellow
hsa-miR-484	YWHAZ	mirtarbase	validated	2	2	2.1972245773362196	Greenyellow
hsa-miR-340-3p	YWHAZ	mirtarbase	validated	2	2	2.1972245773362196	Greenyellow
hsa-miR-378a-3p	YWHAZ	mirtarbase	validated	2	2	2.1972245773362196	Greenyellow
hsa-let-7b-5p	YWHAZ	mirtarbase	validated	2	3	2.772588722239781	Greenyellow
hsa-miR-27a-3p	YWHAZ	mirtarbase	validated	2	2	2.1972245773362196	Greenyellow
hsa-miR-671-5p	YWHAZ	mirtarbase	validated	2	3	2.772588722239781	Greenyellow
hsa-miR-1229-5p	YWHAZ	mirtarbase	validated	2	1	1.3862943611198906	Greenyellow
hsa-miR-1278	YWHAZ	mirtarbase	validated	2	3	2.772588722239781	Greenyellow
hsa-miR-513a-3p	YWHAZ	mirtarbase	validated	2	6	3.8918202981106265	Greenyellow
hsa-miR-513c-3p	YWHAZ	mirtarbase	validated	2	3	2.772588722239781	Greenyellow
hsa-miR-3606-3p	YWHAZ	mirtarbase	validated	2	2	2.1972245773362196	Greenyellow
hsa-miR-410-3p	YWHAZ	mirtarbase	validated	2	1	1.3862943611198906	Greenyellow
hsa-miR-590-3p	YWHAZ	mirtarbase	validated	2	3	2.772588722239781	Greenyellow
hsa-miR-3150a-3p	YWHAZ	mirtarbase	validated	2	1	1.3862943611198906	Greenyellow
hsa-miR-6763-5p	YWHAZ	mirtarbase	validated	2	1	1.3862943611198906	Greenyellow
hsa-miR-511-3p	YWHAZ	mirtarbase	validated	2	1	1.3862943611198906	Greenyellow
hsa-miR-4737	YWHAZ	mirtarbase	validated	2	1	1.3862943611198906	Greenyellow
hsa-miR-1294	YWHAZ	mirtarbase	validated	2	1	1.3862943611198906	Greenyellow
hsa-miR-381-5p	YWHAZ	mirtarbase	validated	2	1	1.3862943611198906	Greenyellow
hsa-miR-202-3p	YWHAZ	mirtarbase	validated	2	1	1.3862943611198906	Greenyellow
hsa-miR-4500	YWHAZ	mirtarbase	validated	2	1	1.3862943611198906	Greenyellow
hsa-miR-98-5p	YWHAZ	mirtarbase	validated	2	3	2.772588722239781	Greenyellow
hsa-miR-4458	YWHAZ	mirtarbase	validated	2	2	2.1972245773362196	Greenyellow
hsa-let-7i-5p	YWHAZ	mirtarbase	validated	2	2	2.1972245773362196	Greenyellow
hsa-let-7g-5p	YWHAZ	mirtarbase	validated	2	2	2.1972245773362196	Greenyellow
hsa-let-7f-5p	YWHAZ	mirtarbase	validated	2	2	2.1972245773362196	Greenyellow
hsa-let-7e-5p	YWHAZ	mirtarbase	validated	2	2	2.1972245773362196	Greenyellow
hsa-let-7d-5p	YWHAZ	mirtarbase	validated	2	2	2.1972245773362196	Greenyellow
hsa-let-7c-5p	YWHAZ	mirtarbase	validated	2	3	2.772588722239781	Greenyellow
hsa-let-7a-5p	YWHAZ	mirtarbase	validated	2	2	2.1972245773362196	Greenyellow
hsa-miR-558	YWHAZ	mirtarbase	validated	2	1	1.3862943611198906	Greenyellow
hsa-miR-6068	YWHAZ	mirtarbase	validated	2	1	1.3862943611198906	Greenyellow
hsa-miR-545-5p	YWHAZ	mirtarbase	validated	2	2	2.1972245773362196	Greenyellow
hsa-miR-1276	YWHAZ	mirtarbase	validated	2	1	1.3862943611198906	Greenyellow
hsa-miR-6769b-5p	YWHAZ	mirtarbase	validated	2	1	1.3862943611198906	Greenyellow
hsa-miR-335-3p	YWHAZ	mirtarbase	validated	2	3	2.772588722239781	Greenyellow
hsa-miR-3127-5p	YWHAZ	mirtarbase	validated	2	1	1.3862943611198906	Greenyellow
hsa-miR-491-5p	YWHAZ	mirtarbase	validated	2	1	1.3862943611198906	Greenyellow
hsa-miR-92a-2-5p	YWHAZ	mirtarbase	validated	2	1	1.3862943611198906	Greenyellow
hsa-miR-6766-5p	YWHAZ	mirtarbase	validated	2	1	1.3862943611198906	Greenyellow
hsa-miR-6756-5p	YWHAZ	mirtarbase	validated	2	1	1.3862943611198906	Greenyellow
hsa-miR-6825-5p	YWHAZ	mirtarbase	validated	2	1	1.3862943611198906	Greenyellow
hsa-miR-939-5p	YWHAZ	mirtarbase	validated	2	2	2.1972245773362196	Greenyellow
hsa-miR-1343-5p	YWHAZ	mirtarbase	validated	2	1	1.3862943611198906	Greenyellow
hsa-miR-3175	YWHAZ	mirtarbase	validated	2	1	1.3862943611198906	Greenyellow
hsa-miR-7106-5p	YWHAZ	mirtarbase	validated	2	1	1.3862943611198906	Greenyellow
hsa-miR-766-5p	YWHAZ	mirtarbase	validated	2	2	2.1972245773362196	Greenyellow
hsa-miR-6077	YWHAZ	mirtarbase	validated	2	1	1.3862943611198906	Greenyellow
hsa-miR-6823-5p	YWHAZ	mirtarbase	validated	2	1	1.3862943611198906	Greenyellow
hsa-miR-6856-5p	YWHAZ	mirtarbase	validated	2	1	1.3862943611198906	Greenyellow
hsa-miR-2681-3p	YWHAZ	mirtarbase	validated	2	1	1.3862943611198906	Greenyellow
hsa-miR-6758-5p	YWHAZ	mirtarbase	validated	2	1	1.3862943611198906	Greenyellow
hsa-miR-6079	YWHAZ	mirtarbase	validated	2	2	2.1972245773362196	Greenyellow
hsa-miR-6828-5p	YWHAZ	mirtarbase	validated	2	2	2.1972245773362196	Greenyellow
hsa-miR-548o-3p	YWHAZ	mirtarbase	validated	2	4	3.2188758248682006	Greenyellow
hsa-miR-1323	YWHAZ	mirtarbase	validated	2	2	2.1972245773362196	Greenyellow
hsa-miR-8062	YWHAZ	mirtarbase	validated	2	1	1.3862943611198906	Greenyellow
hsa-miR-548t-5p	YWHAZ	mirtarbase	validated	2	4	3.2188758248682006	Greenyellow
hsa-miR-548az-5p	YWHAZ	mirtarbase	validated	2	1	1.3862943611198906	Greenyellow
hsa-miR-5582-3p	YWHAZ	mirtarbase	validated	2	3	2.772588722239781	Greenyellow
hsa-miR-548t-3p	YWHAZ	mirtarbase	validated	2	3	2.772588722239781	Greenyellow
hsa-miR-548ap-3p	YWHAZ	mirtarbase	validated	2	3	2.772588722239781	Greenyellow
hsa-miR-548aa	YWHAZ	mirtarbase	validated	2	4	3.2188758248682006	Greenyellow
hsa-miR-548z	YWHAZ	mirtarbase	validated	2	3	2.772588722239781	Greenyellow
hsa-miR-548h-3p	YWHAZ	mirtarbase	validated	2	3	2.772588722239781	Greenyellow
hsa-miR-548d-3p	YWHAZ	mirtarbase	validated	2	4	3.2188758248682006	Greenyellow
hsa-miR-548bb-3p	YWHAZ	mirtarbase	validated	2	2	2.1972245773362196	Greenyellow
hsa-miR-548ac	YWHAZ	mirtarbase	validated	2	3	2.772588722239781	Greenyellow
hsa-miR-607	YWHAZ	mirtarbase	validated	2	4	3.2188758248682006	Greenyellow
hsa-miR-4480	YWHAZ	mirtarbase	validated	2	1	1.3862943611198906	Greenyellow
hsa-miR-6873-5p	YWHAZ	mirtarbase	validated	2	1	1.3862943611198906	Greenyellow
hsa-miR-651-3p	YWHAZ	mirtarbase	validated	2	1	1.3862943611198906	Greenyellow
hsa-miR-22-3p	YWHAZ	mirtarbase	validated	2	6	3.8918202981106265	Greenyellow
hsa-miR-1277-5p	YWHAZ	mirtarbase	validated	2	2	2.1972245773362196	Greenyellow
hsa-miR-190a-3p	YWHAZ	mirtarbase	validated	2	1	1.3862943611198906	Greenyellow
hsa-miR-5011-5p	YWHAZ	mirtarbase	validated	2	2	2.1972245773362196	Greenyellow
hsa-miR-944	YWHAZ	mirtarbase	validated	2	2	2.1972245773362196	Greenyellow
hsa-miR-6790-5p	YWHAZ	mirtarbase	validated	2	1	1.3862943611198906	Greenyellow
hsa-miR-4658	YWHAZ	mirtarbase	validated	2	1	1.3862943611198906	Greenyellow
hsa-miR-3659	YWHAZ	mirtarbase	validated	2	1	1.3862943611198906	Greenyellow
hsa-miR-574-5p	YWHAZ	mirtarbase	validated	2	2	2.1972245773362196	Greenyellow
hsa-miR-4280	YWHAZ	mirtarbase	validated	2	3	2.772588722239781	Greenyellow
hsa-miR-3163	YWHAZ	mirtarbase	validated	2	4	3.2188758248682006	Greenyellow
hsa-miR-548p	YWHAZ	mirtarbase	validated	2	5	3.58351893845611	Greenyellow
hsa-miR-1252-3p	YWHAZ	mirtarbase	validated	2	1	1.3862943611198906	Greenyellow
hsa-miR-3662	YWHAZ	mirtarbase	validated	2	3	2.772588722239781	Greenyellow
hsa-miR-5692a	YWHAZ	mirtarbase	validated	2	2	2.1972245773362196	Greenyellow
hsa-miR-1225-5p	YWHAZ	mirtarbase	validated	2	2	2.1972245773362196	Greenyellow
hsa-miR-503-3p	YWHAZ	mirtarbase	validated	2	1	1.3862943611198906	Greenyellow
hsa-miR-3189-5p	YWHAZ	mirtarbase	validated	2	1	1.3862943611198906	Greenyellow
hsa-miR-6769a-3p	YWHAZ	mirtarbase	validated	2	1	1.3862943611198906	Greenyellow
hsa-miR-3943	YWHAZ	mirtarbase	validated	2	1	1.3862943611198906	Greenyellow
hsa-miR-4323	YWHAZ	mirtarbase	validated	2	3	2.772588722239781	Greenyellow
hsa-miR-374c-3p	YWHAZ	mirtarbase	validated	2	1	1.3862943611198906	Greenyellow
hsa-miR-493-3p	YWHAZ	mirtarbase	validated	2	1	1.3862943611198906	Greenyellow
hsa-miR-4650-3p	YWHAZ	mirtarbase	validated	2	1	1.3862943611198906	Greenyellow
hsa-miR-4693-5p	YWHAZ	mirtarbase	validated	2	1	1.3862943611198906	Greenyellow
hsa-miR-934	YWHAZ	mirtarbase	validated	2	2	2.1972245773362196	Greenyellow
hsa-miR-3166	YWHAZ	mirtarbase	validated	2	3	2.772588722239781	Greenyellow
hsa-miR-1827	YWHAZ	mirtarbase	validated	2	5	3.58351893845611	Greenyellow
hsa-miR-6511a-5p	YWHAZ	mirtarbase	validated	2	1	1.3862943611198906	Greenyellow
hsa-miR-1910-3p	YWHAZ	mirtarbase	validated	2	1	1.3862943611198906	Greenyellow
hsa-miR-892a	YWHAZ	mirtarbase	validated	2	4	3.2188758248682006	Greenyellow
hsa-miR-4318	YWHAZ	mirtarbase	validated	2	2	2.1972245773362196	Greenyellow
hsa-miR-2681-5p	YWHAZ	mirtarbase	validated	2	2	2.1972245773362196	Greenyellow
hsa-miR-6083	YWHAZ	mirtarbase	validated	2	1	1.3862943611198906	Greenyellow
hsa-miR-3915	YWHAZ	mirtarbase	validated	2	1	1.3862943611198906	Greenyellow
hsa-miR-3973	YWHAZ	mirtarbase	validated	2	1	1.3862943611198906	Greenyellow
hsa-miR-3928-3p	YWHAZ	mirtarbase	validated	2	2	2.1972245773362196	Greenyellow
hsa-miR-4796-3p	YWHAZ	mirtarbase	validated	2	1	1.3862943611198906	Greenyellow
hsa-miR-93-5p	YWHAZ	mirtarbase	validated	2	3	2.772588722239781	Greenyellow
hsa-miR-526b-3p	YWHAZ	mirtarbase	validated	2	1	1.3862943611198906	Greenyellow
hsa-miR-519d-3p	YWHAZ	mirtarbase	validated	2	1	1.3862943611198906	Greenyellow
hsa-miR-20b-5p	YWHAZ	mirtarbase	validated	2	3	2.772588722239781	Greenyellow
hsa-miR-20a-5p	YWHAZ	mirtarbase	validated	2	2	2.1972245773362196	Greenyellow
hsa-miR-17-5p	YWHAZ	mirtarbase	validated	2	3	2.772588722239781	Greenyellow
hsa-miR-106b-5p	YWHAZ	mirtarbase	validated	2	3	2.772588722239781	Greenyellow
hsa-miR-106a-5p	YWHAZ	mirtarbase	validated	2	3	2.772588722239781	Greenyellow
hsa-miR-548ah-5p	YWHAZ	mirtarbase	validated	2	2	2.1972245773362196	Greenyellow
hsa-miR-3609	YWHAZ	mirtarbase	validated	2	2	2.1972245773362196	Greenyellow
hsa-miR-8054	YWHAZ	mirtarbase	validated	2	1	1.3862943611198906	Greenyellow
hsa-miR-548k	YWHAZ	mirtarbase	validated	2	4	3.2188758248682006	Greenyellow
hsa-miR-548av-5p	YWHAZ	mirtarbase	validated	2	2	2.1972245773362196	Greenyellow
hsa-miR-27b-5p	YWHAZ	mirtarbase	validated	2	2	2.1972245773362196	Greenyellow
hsa-miR-7977	YWHAZ	mirtarbase	validated	2	1	1.3862943611198906	Greenyellow
hsa-miR-654-5p	YWHAZ	mirtarbase	validated	2	2	2.1972245773362196	Greenyellow
hsa-miR-541-3p	YWHAZ	mirtarbase	validated	2	2	2.1972245773362196	Greenyellow
hsa-miR-24-3p	YWHAZ	mirtarbase	validated	2	1	1.3862943611198906	Greenyellow
hsa-miR-4284	YWHAZ	mirtarbase	validated	2	1	1.3862943611198906	Greenyellow
hsa-miR-5693	YWHAZ	mirtarbase	validated	2	1	1.3862943611198906	Greenyellow
hsa-miR-3681-3p	YWHAZ	mirtarbase	validated	2	1	1.3862943611198906	Greenyellow
hsa-miR-216a-3p	YWHAZ	mirtarbase	validated	2	1	1.3862943611198906	Greenyellow
hsa-miR-128-3p	YWHAZ	mirtarbase	validated	2	1	1.3862943611198906	Greenyellow
hsa-miR-6753-5p	YWHAZ	mirtarbase	validated	2	1	1.3862943611198906	Greenyellow
hsa-miR-3157-5p	YWHAZ	mirtarbase	validated	2	1	1.3862943611198906	Greenyellow
hsa-miR-661	YWHAZ	mirtarbase	validated	2	1	1.3862943611198906	Greenyellow
hsa-miR-4722-5p	YWHAZ	mirtarbase	validated	2	2	2.1972245773362196	Greenyellow
hsa-miR-3192-5p	YWHAZ	mirtarbase	validated	2	1	1.3862943611198906	Greenyellow
hsa-miR-4649-3p	YWHAZ	mirtarbase	validated	2	1	1.3862943611198906	Greenyellow
hsa-miR-4768-3p	YWHAZ	mirtarbase	validated	2	1	1.3862943611198906	Greenyellow
hsa-miR-940	YWHAZ	mirtarbase	validated	2	6	3.8918202981106265	Greenyellow
hsa-miR-6893-5p	YWHAZ	mirtarbase	validated	2	1	1.3862943611198906	Greenyellow
hsa-miR-6808-5p	YWHAZ	mirtarbase	validated	2	1	1.3862943611198906	Greenyellow
hsa-miR-34b-3p	YWHAZ	mirtarbase	validated	2	1	1.3862943611198906	Greenyellow
hsa-miR-193a-3p	YWHAZ	mirtarbase	validated	2	7	4.1588830833596715	Greenyellow
hsa-miR-320a	YWHAZ	mirtarbase	validated	2	1	1.3862943611198906	Greenyellow
hsa-miR-22-5p	YWHAZ	mirtarbase	validated	2	1	1.3862943611198906	Greenyellow
hsa-miR-1233-5p	YWHAZ	mirtarbase	validated	2	1	1.3862943611198906	Greenyellow
hsa-miR-1255a	YWHAZ	mirtarbase	validated	2	1	1.3862943611198906	Greenyellow
hsa-miR-1255b-5p	YWHAZ	mirtarbase	validated	2	2	2.1972245773362196	Greenyellow
hsa-miR-1265	YWHAZ	mirtarbase	validated	2	1	1.3862943611198906	Greenyellow
hsa-miR-1273h-5p	YWHAZ	mirtarbase	validated	2	1	1.3862943611198906	Greenyellow
hsa-miR-134-3p	YWHAZ	mirtarbase	validated	2	2	2.1972245773362196	Greenyellow
hsa-miR-149-3p	YWHAZ	mirtarbase	validated	2	1	1.3862943611198906	Greenyellow
hsa-miR-17-3p	YWHAZ	mirtarbase	validated	2	3	2.772588722239781	Greenyellow
hsa-miR-2392	YWHAZ	mirtarbase	validated	2	1	1.3862943611198906	Greenyellow
hsa-miR-30a-3p	YWHAZ	mirtarbase	validated	2	4	3.2188758248682006	Greenyellow
hsa-miR-30b-3p	YWHAZ	mirtarbase	validated	2	2	2.1972245773362196	Greenyellow
hsa-miR-30d-3p	YWHAZ	mirtarbase	validated	2	3	2.772588722239781	Greenyellow
hsa-miR-30e-3p	YWHAZ	mirtarbase	validated	2	4	3.2188758248682006	Greenyellow
hsa-miR-3121-3p	YWHAZ	mirtarbase	validated	2	4	3.2188758248682006	Greenyellow
hsa-miR-3126-5p	YWHAZ	mirtarbase	validated	2	1	1.3862943611198906	Greenyellow
hsa-miR-3150b-3p	YWHAZ	mirtarbase	validated	2	1	1.3862943611198906	Greenyellow
hsa-miR-3689a-3p	YWHAZ	mirtarbase	validated	2	1	1.3862943611198906	Greenyellow
hsa-miR-3689b-3p	YWHAZ	mirtarbase	validated	2	1	1.3862943611198906	Greenyellow
hsa-miR-3689c	YWHAZ	mirtarbase	validated	2	1	1.3862943611198906	Greenyellow
hsa-miR-4419a	YWHAZ	mirtarbase	validated	2	1	1.3862943611198906	Greenyellow
hsa-miR-4434	YWHAZ	mirtarbase	validated	2	1	1.3862943611198906	Greenyellow
hsa-miR-4510	YWHAZ	mirtarbase	validated	2	1	1.3862943611198906	Greenyellow
hsa-miR-4516	YWHAZ	mirtarbase	validated	2	1	1.3862943611198906	Greenyellow
hsa-miR-4537	YWHAZ	mirtarbase	validated	2	1	1.3862943611198906	Greenyellow
hsa-miR-4648	YWHAZ	mirtarbase	validated	2	2	2.1972245773362196	Greenyellow
hsa-miR-4654	YWHAZ	mirtarbase	validated	2	2	2.1972245773362196	Greenyellow
hsa-miR-4728-5p	YWHAZ	mirtarbase	validated	2	1	1.3862943611198906	Greenyellow
hsa-miR-4769-5p	YWHAZ	mirtarbase	validated	2	1	1.3862943611198906	Greenyellow
hsa-miR-4784	YWHAZ	mirtarbase	validated	2	1	1.3862943611198906	Greenyellow
hsa-miR-5187-5p	YWHAZ	mirtarbase	validated	2	1	1.3862943611198906	Greenyellow
hsa-miR-5584-5p	YWHAZ	mirtarbase	validated	2	1	1.3862943611198906	Greenyellow
hsa-miR-5703	YWHAZ	mirtarbase	validated	2	1	1.3862943611198906	Greenyellow
hsa-miR-6127	YWHAZ	mirtarbase	validated	2	1	1.3862943611198906	Greenyellow
hsa-miR-6129	YWHAZ	mirtarbase	validated	2	2	2.1972245773362196	Greenyellow
hsa-miR-6130	YWHAZ	mirtarbase	validated	2	1	1.3862943611198906	Greenyellow
hsa-miR-6133	YWHAZ	mirtarbase	validated	2	2	2.1972245773362196	Greenyellow
hsa-miR-6499-3p	YWHAZ	mirtarbase	validated	2	1	1.3862943611198906	Greenyellow
hsa-miR-6516-5p	YWHAZ	mirtarbase	validated	2	2	2.1972245773362196	Greenyellow
hsa-miR-6728-5p	YWHAZ	mirtarbase	validated	2	1	1.3862943611198906	Greenyellow
hsa-miR-6770-5p	YWHAZ	mirtarbase	validated	2	1	1.3862943611198906	Greenyellow
hsa-miR-6778-5p	YWHAZ	mirtarbase	validated	2	1	1.3862943611198906	Greenyellow
hsa-miR-6779-5p	YWHAZ	mirtarbase	validated	2	1	1.3862943611198906	Greenyellow
hsa-miR-6780a-5p	YWHAZ	mirtarbase	validated	2	1	1.3862943611198906	Greenyellow
hsa-miR-6785-5p	YWHAZ	mirtarbase	validated	2	1	1.3862943611198906	Greenyellow
hsa-miR-6799-5p	YWHAZ	mirtarbase	validated	2	1	1.3862943611198906	Greenyellow
hsa-miR-6834-5p	YWHAZ	mirtarbase	validated	2	1	1.3862943611198906	Greenyellow
hsa-miR-6875-5p	YWHAZ	mirtarbase	validated	2	1	1.3862943611198906	Greenyellow
hsa-miR-6883-5p	YWHAZ	mirtarbase	validated	2	1	1.3862943611198906	Greenyellow
hsa-miR-7114-5p	YWHAZ	mirtarbase	validated	2	1	1.3862943611198906	Greenyellow
hsa-miR-765	YWHAZ	mirtarbase	validated	2	1	1.3862943611198906	Greenyellow
hsa-miR-224-3p	YWHAZ	mirtarbase	validated	2	3	2.772588722239781	Greenyellow
hsa-miR-490-5p	YWHAZ	mirtarbase	validated	2	4	3.2188758248682006	Greenyellow
hsa-miR-522-3p	YWHAZ	mirtarbase	validated	2	4	3.2188758248682006	Greenyellow
hsa-miR-601	YWHAZ	mirtarbase	validated	2	3	2.772588722239781	Greenyellow
hsa-miR-6744-5p	YWHAZ	mirtarbase	validated	2	2	2.1972245773362196	Greenyellow
rno-miR-375-3p	YWHAZ	mirtarbase	validated	2	1	1.3862943611198906	Greenyellow
hsa-miR-451a	YWHAZ	mirtarbase	validated	2	1	1.3862943611198906	Greenyellow
hsa-miR-192-5p	DDX3X	mirtarbase	validated	2	2	2.1972245773362196	Greenyellow
hsa-miR-421	DDX3X	mirtarbase	validated	2	5	3.58351893845611	Greenyellow
hsa-miR-124-3p	DDX3X	mirtarbase	validated	2	5	3.58351893845611	Greenyellow
hsa-miR-215-5p	DDX3X	mirtarbase	validated	2	1	1.3862943611198906	Greenyellow
hsa-miR-181a-5p	DDX3X	mirtarbase	validated	2	6	3.8918202981106265	Greenyellow
hsa-miR-26b-5p	DDX3X	mirtarbase	validated	2	4	3.2188758248682006	Greenyellow
hsa-miR-21-5p	DDX3X	mirtarbase	validated	2	3	2.772588722239781	Greenyellow
hsa-miR-16-5p	DDX3X	mirtarbase	validated	2	7	4.1588830833596715	Greenyellow
hsa-miR-505-5p	DDX3X	mirtarbase	validated	2	3	2.772588722239781	Greenyellow
hsa-miR-130b-5p	DDX3X	mirtarbase	validated	2	3	2.772588722239781	Greenyellow
hsa-miR-629-3p	DDX3X	mirtarbase	validated	2	2	2.1972245773362196	Greenyellow
hsa-miR-92b-3p	DDX3X	mirtarbase	validated	2	7	4.1588830833596715	Greenyellow
hsa-miR-99a-5p	DDX3X	mirtarbase	validated	2	1	1.3862943611198906	Greenyellow
hsa-miR-1304-5p	DDX3X	mirtarbase	validated	2	3	2.772588722239781	Greenyellow
hsa-miR-106a-3p	DDX3X	mirtarbase	validated	2	3	2.772588722239781	Greenyellow
hsa-miR-6858-5p	DDX3X	mirtarbase	validated	2	1	1.3862943611198906	Greenyellow
hsa-miR-4689	DDX3X	mirtarbase	validated	2	2	2.1972245773362196	Greenyellow
hsa-miR-1224-5p	DDX3X	mirtarbase	validated	2	1	1.3862943611198906	Greenyellow
hsa-miR-3915	DDX3X	mirtarbase	validated	2	2	2.1972245773362196	Greenyellow
hsa-miR-653-3p	DDX3X	mirtarbase	validated	2	1	1.3862943611198906	Greenyellow
hsa-miR-1227-3p	DDX3X	mirtarbase	validated	2	3	2.772588722239781	Greenyellow
hsa-miR-3605-5p	DDX3X	mirtarbase	validated	2	1	1.3862943611198906	Greenyellow
hsa-miR-3679-5p	DDX3X	mirtarbase	validated	2	2	2.1972245773362196	Greenyellow
hsa-miR-1185-5p	DDX3X	mirtarbase	validated	2	1	1.3862943611198906	Greenyellow
hsa-miR-6776-3p	DDX3X	mirtarbase	validated	2	2	2.1972245773362196	Greenyellow
hsa-miR-455-5p	DDX3X	mirtarbase	validated	2	5	3.58351893845611	Greenyellow
hsa-miR-181d-5p	DDX3X	mirtarbase	validated	2	6	3.8918202981106265	Greenyellow
hsa-miR-181c-5p	DDX3X	mirtarbase	validated	2	6	3.8918202981106265	Greenyellow
hsa-miR-181b-5p	DDX3X	mirtarbase	validated	2	6	3.8918202981106265	Greenyellow
hsa-miR-4262	DDX3X	mirtarbase	validated	2	4	3.2188758248682006	Greenyellow
hsa-miR-1257	DDX3X	mirtarbase	validated	2	1	1.3862943611198906	Greenyellow
hsa-miR-4304	DDX3X	mirtarbase	validated	2	1	1.3862943611198906	Greenyellow
hsa-miR-596	DDX3X	mirtarbase	validated	2	3	2.772588722239781	Greenyellow
hsa-miR-4797-5p	DDX3X	mirtarbase	validated	2	1	1.3862943611198906	Greenyellow
hsa-miR-8066	DDX3X	mirtarbase	validated	2	1	1.3862943611198906	Greenyellow
hsa-miR-4524b-5p	DDX3X	mirtarbase	validated	2	2	2.1972245773362196	Greenyellow
hsa-miR-4524a-5p	DDX3X	mirtarbase	validated	2	2	2.1972245773362196	Greenyellow
hsa-miR-8067	DDX3X	mirtarbase	validated	2	1	1.3862943611198906	Greenyellow
hsa-miR-6508-5p	DDX3X	mirtarbase	validated	2	1	1.3862943611198906	Greenyellow
hsa-miR-646	DDX3X	mirtarbase	validated	2	1	1.3862943611198906	Greenyellow
hsa-miR-545-3p	DDX3X	mirtarbase	validated	2	6	3.8918202981106265	Greenyellow
hsa-miR-548p	DDX3X	mirtarbase	validated	2	4	3.2188758248682006	Greenyellow
hsa-miR-548l	DDX3X	mirtarbase	validated	2	5	3.58351893845611	Greenyellow
hsa-miR-7844-5p	DDX3X	mirtarbase	validated	2	1	1.3862943611198906	Greenyellow
hsa-miR-548n	DDX3X	mirtarbase	validated	2	5	3.58351893845611	Greenyellow
hsa-miR-5582-3p	DDX3X	mirtarbase	validated	2	4	3.2188758248682006	Greenyellow
hsa-miR-548f-3p	DDX3X	mirtarbase	validated	2	5	3.58351893845611	Greenyellow
hsa-miR-548e-3p	DDX3X	mirtarbase	validated	2	5	3.58351893845611	Greenyellow
hsa-miR-548az-3p	DDX3X	mirtarbase	validated	2	2	2.1972245773362196	Greenyellow
hsa-miR-548ar-3p	DDX3X	mirtarbase	validated	2	3	2.772588722239781	Greenyellow
hsa-miR-548a-3p	DDX3X	mirtarbase	validated	2	5	3.58351893845611	Greenyellow
hsa-miR-503-5p	DDX3X	mirtarbase	validated	2	5	3.58351893845611	Greenyellow
hsa-miR-15a-5p	DDX3X	mirtarbase	validated	2	7	4.1588830833596715	Greenyellow
hsa-miR-6838-5p	DDX3X	mirtarbase	validated	2	3	2.772588722239781	Greenyellow
hsa-miR-497-5p	DDX3X	mirtarbase	validated	2	7	4.1588830833596715	Greenyellow
hsa-miR-424-5p	DDX3X	mirtarbase	validated	2	8	4.394449154672439	Greenyellow
hsa-miR-195-5p	DDX3X	mirtarbase	validated	2	7	4.1588830833596715	Greenyellow
hsa-miR-15b-5p	DDX3X	mirtarbase	validated	2	7	4.1588830833596715	Greenyellow
hsa-miR-4440	DDX3X	mirtarbase	validated	2	1	1.3862943611198906	Greenyellow
hsa-miR-5680	DDX3X	mirtarbase	validated	2	1	1.3862943611198906	Greenyellow
hsa-miR-651-5p	DDX3X	mirtarbase	validated	2	3	2.772588722239781	Greenyellow
hsa-miR-4325	DDX3X	mirtarbase	validated	2	5	3.58351893845611	Greenyellow
hsa-miR-7703	DDX3X	mirtarbase	validated	2	1	1.3862943611198906	Greenyellow
hsa-miR-4496	DDX3X	mirtarbase	validated	2	1	1.3862943611198906	Greenyellow
hsa-miR-25-3p	DDX3X	mirtarbase	validated	2	7	4.1588830833596715	Greenyellow
hsa-miR-32-5p	DDX3X	mirtarbase	validated	2	8	4.394449154672439	Greenyellow
hsa-miR-363-3p	DDX3X	mirtarbase	validated	2	7	4.1588830833596715	Greenyellow
hsa-miR-92a-3p	DDX3X	mirtarbase	validated	2	7	4.1588830833596715	Greenyellow
hsa-miR-367-3p	DDX3X	mirtarbase	validated	2	7	4.1588830833596715	Greenyellow
hsa-miR-129-5p	DDX3X	mirtarbase	validated	2	4	3.2188758248682006	Greenyellow
hsa-miR-3191-5p	DDX3X	mirtarbase	validated	2	1	1.3862943611198906	Greenyellow
hsa-miR-5585-5p	DDX3X	mirtarbase	validated	2	2	2.1972245773362196	Greenyellow
hsa-miR-4680-3p	DDX3X	mirtarbase	validated	2	1	1.3862943611198906	Greenyellow
hsa-miR-5187-3p	DDX3X	mirtarbase	validated	2	2	2.1972245773362196	Greenyellow
hsa-miR-4427	DDX3X	mirtarbase	validated	2	1	1.3862943611198906	Greenyellow
hsa-miR-3921	DDX3X	mirtarbase	validated	2	1	1.3862943611198906	Greenyellow
hsa-miR-4653-5p	DDX3X	mirtarbase	validated	2	1	1.3862943611198906	Greenyellow
hsa-miR-301b-5p	DDX3X	mirtarbase	validated	2	1	1.3862943611198906	Greenyellow
hsa-miR-301a-5p	DDX3X	mirtarbase	validated	2	1	1.3862943611198906	Greenyellow
hsa-miR-146a-3p	DDX3X	mirtarbase	validated	2	2	2.1972245773362196	Greenyellow
hsa-miR-95-5p	DDX3X	mirtarbase	validated	2	2	2.1972245773362196	Greenyellow
hsa-miR-19b-3p	DDX3X	mirtarbase	validated	2	7	4.1588830833596715	Greenyellow
hsa-miR-19a-3p	DDX3X	mirtarbase	validated	2	7	4.1588830833596715	Greenyellow
hsa-miR-3115	DDX3X	mirtarbase	validated	2	1	1.3862943611198906	Greenyellow
hsa-miR-1468-3p	DDX3X	mirtarbase	validated	2	1	1.3862943611198906	Greenyellow
hsa-miR-5571-5p	DDX3X	mirtarbase	validated	2	2	2.1972245773362196	Greenyellow
hsa-miR-548at-5p	DDX3X	mirtarbase	validated	2	2	2.1972245773362196	Greenyellow
hsa-miR-4465	DDX3X	mirtarbase	validated	2	1	1.3862943611198906	Greenyellow
hsa-miR-26a-5p	DDX3X	mirtarbase	validated	2	5	3.58351893845611	Greenyellow
hsa-miR-1297	DDX3X	mirtarbase	validated	2	4	3.2188758248682006	Greenyellow
hsa-miR-505-3p	DDX3X	mirtarbase	validated	2	1	1.3862943611198906	Greenyellow
hsa-miR-7159-5p	DDX3X	mirtarbase	validated	2	1	1.3862943611198906	Greenyellow
hsa-miR-6513-3p	DDX3X	mirtarbase	validated	2	1	1.3862943611198906	Greenyellow
hsa-miR-4272	DDX3X	mirtarbase	validated	2	3	2.772588722239781	Greenyellow
hsa-miR-433-5p	DDX3X	mirtarbase	validated	2	1	1.3862943611198906	Greenyellow
hsa-miR-543	DDX3X	mirtarbase	validated	2	5	3.58351893845611	Greenyellow
hsa-miR-199b-5p	DDX3X	mirtarbase	validated	2	5	3.58351893845611	Greenyellow
hsa-miR-199a-5p	DDX3X	mirtarbase	validated	2	5	3.58351893845611	Greenyellow
hsa-miR-6504-3p	DDX3X	mirtarbase	validated	2	1	1.3862943611198906	Greenyellow
hsa-miR-4659b-3p	DDX3X	mirtarbase	validated	2	1	1.3862943611198906	Greenyellow
hsa-miR-4659a-3p	DDX3X	mirtarbase	validated	2	1	1.3862943611198906	Greenyellow
hsa-miR-6875-3p	DDX3X	mirtarbase	validated	2	1	1.3862943611198906	Greenyellow
hsa-miR-4282	DDX3X	mirtarbase	validated	2	4	3.2188758248682006	Greenyellow
hsa-miR-190a-3p	DDX3X	mirtarbase	validated	2	1	1.3862943611198906	Greenyellow
hsa-miR-4512	DDX3X	mirtarbase	validated	2	1	1.3862943611198906	Greenyellow
hsa-miR-641	DDX3X	mirtarbase	validated	2	7	4.1588830833596715	Greenyellow
hsa-miR-3617-5p	DDX3X	mirtarbase	validated	2	4	3.2188758248682006	Greenyellow
hsa-miR-337-3p	DDX3X	mirtarbase	validated	2	1	1.3862943611198906	Greenyellow
hsa-miR-202-5p	DDX3X	mirtarbase	validated	2	3	2.772588722239781	Greenyellow
hsa-let-7c-3p	DDX3X	mirtarbase	validated	2	1	1.3862943611198906	Greenyellow
hsa-miR-3163	DDX3X	mirtarbase	validated	2	4	3.2188758248682006	Greenyellow
hsa-miR-624-3p	DDX3X	mirtarbase	validated	2	2	2.1972245773362196	Greenyellow
hsa-miR-4999-3p	DDX3X	mirtarbase	validated	2	1	1.3862943611198906	Greenyellow
hsa-miR-216b-3p	DDX3X	mirtarbase	validated	2	1	1.3862943611198906	Greenyellow
hsa-miR-5011-5p	DDX3X	mirtarbase	validated	2	3	2.772588722239781	Greenyellow
hsa-miR-410-3p	DDX3X	mirtarbase	validated	2	3	2.772588722239781	Greenyellow
hsa-miR-1277-5p	DDX3X	mirtarbase	validated	2	2	2.1972245773362196	Greenyellow
hsa-miR-342-3p	DDX3X	mirtarbase	validated	2	3	2.772588722239781	Greenyellow
hsa-miR-124-3p	CXCL1	mirtarbase	validated	2	1	1.3862943611198906	Greenyellow
hsa-miR-1-3p	CXCL1	mirtarbase	validated	2	2	2.1972245773362196	Greenyellow
hsa-miR-27b-5p	CXCL1	mirtarbase	validated	2	1	1.3862943611198906	Greenyellow
hsa-miR-302e	CXCL1	mirtarbase	validated	2	2	2.1972245773362196	Greenyellow
hsa-miR-30e-3p	NFKBIA	mirtarbase	validated	2	3	2.772588722239781	Greenyellow
hsa-miR-335-5p	NFKBIA	mirtarbase	validated	2	2	2.1972245773362196	Greenyellow
hsa-miR-24-3p	NFKBIA	mirtarbase	validated	2	2	2.1972245773362196	Greenyellow
hsa-let-7b-5p	NFKBIA	mirtarbase	validated	2	2	2.1972245773362196	Greenyellow
hsa-miR-196a-5p	NFKBIA	mirtarbase	validated	2	2	2.1972245773362196	Greenyellow
hsa-miR-126-3p	NFKBIA	mirtarbase	validated	2	1	1.3862943611198906	Greenyellow
hsa-miR-891a-5p	NFKBIA	mirtarbase	validated	2	1	1.3862943611198906	Greenyellow
hsa-miR-93-5p	NFKBIA	mirtarbase	validated	2	2	2.1972245773362196	Greenyellow
hsa-miR-942-5p	NFKBIA	mirtarbase	validated	2	1	1.3862943611198906	Greenyellow
hsa-miR-381-3p	NFKBIA	mirtarbase	validated	2	6	3.8918202981106265	Greenyellow
kshv-miR-K12-1-5p	NFKBIA	mirtarbase	validated	2	1	1.3862943611198906	Greenyellow
ebv-miR-BART7-3p	NFKBIA	mirtarbase	validated	2	1	1.3862943611198906	Greenyellow
hsa-miR-491-3p	NFKBIA	mirtarbase	validated	2	1	1.3862943611198906	Greenyellow
hsa-miR-137	PXN	mirtarbase	validated	2	2	2.1972245773362196	Greenyellow
hsa-miR-335-5p	PXN	mirtarbase	validated	2	2	2.1972245773362196	Greenyellow
hsa-miR-124-3p	PXN	mirtarbase	validated	2	2	2.1972245773362196	Greenyellow
hsa-miR-221-3p	PXN	mirtarbase	validated	2	2	2.1972245773362196	Greenyellow
hsa-miR-92a-3p	PXN	mirtarbase	validated	2	2	2.1972245773362196	Greenyellow
hsa-miR-212-3p	PXN	mirtarbase	validated	2	3	2.772588722239781	Greenyellow
hsa-miR-27b-5p	PXN	mirtarbase	validated	2	1	1.3862943611198906	Greenyellow
hsa-miR-145-5p	PXN	mirtarbase	validated	2	4	3.2188758248682006	Greenyellow
hsa-miR-1255a	PXN	mirtarbase	validated	2	1	1.3862943611198906	Greenyellow
hsa-miR-1255b-5p	PXN	mirtarbase	validated	2	1	1.3862943611198906	Greenyellow
hsa-miR-139-3p	PXN	mirtarbase	validated	2	1	1.3862943611198906	Greenyellow
hsa-miR-3123	PXN	mirtarbase	validated	2	3	2.772588722239781	Greenyellow
hsa-miR-3165	PXN	mirtarbase	validated	2	1	1.3862943611198906	Greenyellow
hsa-miR-3621	PXN	mirtarbase	validated	2	1	1.3862943611198906	Greenyellow
hsa-miR-3656	PXN	mirtarbase	validated	2	1	1.3862943611198906	Greenyellow
hsa-miR-3691-5p	PXN	mirtarbase	validated	2	1	1.3862943611198906	Greenyellow
hsa-miR-3913-3p	PXN	mirtarbase	validated	2	1	1.3862943611198906	Greenyellow
hsa-miR-3915	PXN	mirtarbase	validated	2	1	1.3862943611198906	Greenyellow
hsa-miR-3928-3p	PXN	mirtarbase	validated	2	2	2.1972245773362196	Greenyellow
hsa-miR-4734	PXN	mirtarbase	validated	2	1	1.3862943611198906	Greenyellow
hsa-miR-4753-5p	PXN	mirtarbase	validated	2	1	1.3862943611198906	Greenyellow
hsa-miR-4796-3p	PXN	mirtarbase	validated	2	1	1.3862943611198906	Greenyellow
hsa-miR-5693	PXN	mirtarbase	validated	2	1	1.3862943611198906	Greenyellow
hsa-miR-6077	PXN	mirtarbase	validated	2	1	1.3862943611198906	Greenyellow
hsa-miR-6744-5p	PXN	mirtarbase	validated	2	1	1.3862943611198906	Greenyellow
hsa-miR-6759-3p	PXN	mirtarbase	validated	2	1	1.3862943611198906	Greenyellow
hsa-miR-6782-3p	PXN	mirtarbase	validated	2	1	1.3862943611198906	Greenyellow
hsa-let-7b-5p	SNAP23	mirtarbase	validated	2	5	3.58351893845611	Greenyellow
hsa-miR-124-3p	SNAP23	mirtarbase	validated	2	2	2.1972245773362196	Greenyellow
hsa-miR-34a-5p	SNAP23	mirtarbase	validated	2	2	2.1972245773362196	Greenyellow
hsa-miR-98-5p	SNAP23	mirtarbase	validated	2	4	3.2188758248682006	Greenyellow
hsa-miR-1273e	SNAP23	mirtarbase	validated	2	1	1.3862943611198906	Greenyellow
hsa-miR-25-5p	SNAP23	mirtarbase	validated	2	1	1.3862943611198906	Greenyellow
hsa-miR-6809-5p	SNAP23	mirtarbase	validated	2	1	1.3862943611198906	Greenyellow
hsa-miR-650	SNAP23	mirtarbase	validated	2	2	2.1972245773362196	Greenyellow
hsa-miR-3612	SNAP23	mirtarbase	validated	2	1	1.3862943611198906	Greenyellow
hsa-miR-658	SNAP23	mirtarbase	validated	2	1	1.3862943611198906	Greenyellow
hsa-miR-4722-5p	SNAP23	mirtarbase	validated	2	2	2.1972245773362196	Greenyellow
hsa-miR-4708-3p	SNAP23	mirtarbase	validated	2	1	1.3862943611198906	Greenyellow
hsa-miR-6087	SNAP23	mirtarbase	validated	2	1	1.3862943611198906	Greenyellow
hsa-miR-219b-3p	SNAP23	mirtarbase	validated	2	1	1.3862943611198906	Greenyellow
hsa-miR-3664-3p	SNAP23	mirtarbase	validated	2	1	1.3862943611198906	Greenyellow
hsa-miR-7113-5p	SNAP23	mirtarbase	validated	2	1	1.3862943611198906	Greenyellow
hsa-miR-6754-5p	SNAP23	mirtarbase	validated	2	1	1.3862943611198906	Greenyellow
hsa-miR-4441	SNAP23	mirtarbase	validated	2	1	1.3862943611198906	Greenyellow
hsa-miR-4270	SNAP23	mirtarbase	validated	2	1	1.3862943611198906	Greenyellow
hsa-miR-4433a-3p	SNAP23	mirtarbase	validated	2	1	1.3862943611198906	Greenyellow
hsa-miR-4459	SNAP23	mirtarbase	validated	2	1	1.3862943611198906	Greenyellow
hsa-miR-4768-3p	SNAP23	mirtarbase	validated	2	1	1.3862943611198906	Greenyellow
hsa-miR-4756-5p	SNAP23	mirtarbase	validated	2	1	1.3862943611198906	Greenyellow
hsa-miR-4739	SNAP23	mirtarbase	validated	2	1	1.3862943611198906	Greenyellow
hsa-miR-1321	SNAP23	mirtarbase	validated	2	1	1.3862943611198906	Greenyellow
hsa-miR-940	SNAP23	mirtarbase	validated	2	1	1.3862943611198906	Greenyellow
hsa-miR-6893-5p	SNAP23	mirtarbase	validated	2	1	1.3862943611198906	Greenyellow
hsa-miR-6808-5p	SNAP23	mirtarbase	validated	2	1	1.3862943611198906	Greenyellow
hsa-miR-4695-5p	SNAP23	mirtarbase	validated	2	1	1.3862943611198906	Greenyellow
hsa-miR-510-5p	SNAP23	mirtarbase	validated	2	1	1.3862943611198906	Greenyellow
hsa-miR-512-5p	SNAP23	mirtarbase	validated	2	1	1.3862943611198906	Greenyellow
hsa-miR-6753-5p	SNAP23	mirtarbase	validated	2	1	1.3862943611198906	Greenyellow
hsa-miR-302f	SNAP23	mirtarbase	validated	2	2	2.1972245773362196	Greenyellow
hsa-miR-3714	SNAP23	mirtarbase	validated	2	1	1.3862943611198906	Greenyellow
hsa-let-7a-5p	SNAP23	mirtarbase	validated	2	3	2.772588722239781	Greenyellow
hsa-miR-155-5p	ACTR2	mirtarbase	validated	2	3	2.772588722239781	Greenyellow
hsa-miR-132-3p	ACTR2	mirtarbase	validated	2	3	2.772588722239781	Greenyellow
hsa-miR-215-5p	ACTR2	mirtarbase	validated	2	2	2.1972245773362196	Greenyellow
hsa-miR-192-5p	ACTR2	mirtarbase	validated	2	2	2.1972245773362196	Greenyellow
hsa-miR-93-5p	ACTR2	mirtarbase	validated	2	3	2.772588722239781	Greenyellow
hsa-miR-21-5p	ACTR2	mirtarbase	validated	2	2	2.1972245773362196	Greenyellow
hsa-miR-15a-5p	ACTR2	mirtarbase	validated	2	8	4.394449154672439	Greenyellow
hsa-miR-16-5p	ACTR2	mirtarbase	validated	2	8	4.394449154672439	Greenyellow
hsa-miR-103a-3p	ACTR2	mirtarbase	validated	2	5	3.58351893845611	Greenyellow
hsa-miR-107	ACTR2	mirtarbase	validated	2	5	3.58351893845611	Greenyellow
hsa-miR-15b-5p	ACTR2	mirtarbase	validated	2	8	4.394449154672439	Greenyellow
hsa-miR-195-5p	ACTR2	mirtarbase	validated	2	8	4.394449154672439	Greenyellow
hsa-miR-424-5p	ACTR2	mirtarbase	validated	2	8	4.394449154672439	Greenyellow
hsa-miR-497-5p	ACTR2	mirtarbase	validated	2	7	4.1588830833596715	Greenyellow
hsa-miR-545-5p	ACTR2	mirtarbase	validated	2	2	2.1972245773362196	Greenyellow
hsa-miR-671-5p	ACTR2	mirtarbase	validated	2	5	3.58351893845611	Greenyellow
hsa-miR-2278	ACTR2	mirtarbase	validated	2	4	3.2188758248682006	Greenyellow
hsa-miR-4310	ACTR2	mirtarbase	validated	2	2	2.1972245773362196	Greenyellow
hsa-miR-3609	ACTR2	mirtarbase	validated	2	3	2.772588722239781	Greenyellow
hsa-miR-548ah-5p	ACTR2	mirtarbase	validated	2	4	3.2188758248682006	Greenyellow
hsa-miR-4524a-5p	ACTR2	mirtarbase	validated	2	3	2.772588722239781	Greenyellow
hsa-miR-4524b-5p	ACTR2	mirtarbase	validated	2	3	2.772588722239781	Greenyellow
hsa-miR-6838-5p	ACTR2	mirtarbase	validated	2	3	2.772588722239781	Greenyellow
hsa-miR-7157-5p	ACTR2	mirtarbase	validated	2	1	1.3862943611198906	Greenyellow
hsa-miR-4799-5p	ACTR2	mirtarbase	validated	2	2	2.1972245773362196	Greenyellow
hsa-miR-183-3p	ACTR2	mirtarbase	validated	2	3	2.772588722239781	Greenyellow
hsa-miR-135b-3p	ACTR2	mirtarbase	validated	2	2	2.1972245773362196	Greenyellow
hsa-miR-6828-5p	ACTR2	mirtarbase	validated	2	1	1.3862943611198906	Greenyellow
hsa-miR-9500	ACTR2	mirtarbase	validated	2	1	1.3862943611198906	Greenyellow
hsa-miR-219a-1-3p	ACTR2	mirtarbase	validated	2	1	1.3862943611198906	Greenyellow
hsa-miR-4254	ACTR2	mirtarbase	validated	2	4	3.2188758248682006	Greenyellow
hsa-miR-218-5p	ACTR2	mirtarbase	validated	2	2	2.1972245773362196	Greenyellow
hsa-miR-6759-3p	ACTR2	mirtarbase	validated	2	1	1.3862943611198906	Greenyellow
hsa-miR-5582-3p	ACTR2	mirtarbase	validated	2	2	2.1972245773362196	Greenyellow
hsa-miR-548f-3p	ACTR2	mirtarbase	validated	2	2	2.1972245773362196	Greenyellow
hsa-miR-548e-3p	ACTR2	mirtarbase	validated	2	1	1.3862943611198906	Greenyellow
hsa-miR-548az-3p	ACTR2	mirtarbase	validated	2	1	1.3862943611198906	Greenyellow
hsa-miR-548ar-3p	ACTR2	mirtarbase	validated	2	2	2.1972245773362196	Greenyellow
hsa-miR-548a-3p	ACTR2	mirtarbase	validated	2	2	2.1972245773362196	Greenyellow
hsa-miR-6876-5p	ACTR2	mirtarbase	validated	2	1	1.3862943611198906	Greenyellow
hsa-miR-4476	ACTR2	mirtarbase	validated	2	1	1.3862943611198906	Greenyellow
hsa-miR-4796-3p	ACTR2	mirtarbase	validated	2	1	1.3862943611198906	Greenyellow
hsa-miR-526b-3p	ACTR2	mirtarbase	validated	2	1	1.3862943611198906	Greenyellow
hsa-miR-519d-3p	ACTR2	mirtarbase	validated	2	1	1.3862943611198906	Greenyellow
hsa-miR-20b-5p	ACTR2	mirtarbase	validated	2	2	2.1972245773362196	Greenyellow
hsa-miR-20a-5p	ACTR2	mirtarbase	validated	2	4	3.2188758248682006	Greenyellow
hsa-miR-17-5p	ACTR2	mirtarbase	validated	2	2	2.1972245773362196	Greenyellow
hsa-miR-106b-5p	ACTR2	mirtarbase	validated	2	4	3.2188758248682006	Greenyellow
hsa-miR-106a-5p	ACTR2	mirtarbase	validated	2	3	2.772588722239781	Greenyellow
hsa-miR-7977	ACTR2	mirtarbase	validated	2	1	1.3862943611198906	Greenyellow
hsa-miR-3162-5p	ACTR2	mirtarbase	validated	2	1	1.3862943611198906	Greenyellow
hsa-miR-563	ACTR2	mirtarbase	validated	2	1	1.3862943611198906	Greenyellow
hsa-miR-380-5p	ACTR2	mirtarbase	validated	2	2	2.1972245773362196	Greenyellow
hsa-miR-4294	ACTR2	mirtarbase	validated	2	1	1.3862943611198906	Greenyellow
hsa-miR-758-5p	ACTR2	mirtarbase	validated	2	1	1.3862943611198906	Greenyellow
hsa-miR-4756-5p	ACTR2	mirtarbase	validated	2	1	1.3862943611198906	Greenyellow
hsa-miR-4739	ACTR2	mirtarbase	validated	2	1	1.3862943611198906	Greenyellow
hsa-miR-1321	ACTR2	mirtarbase	validated	2	1	1.3862943611198906	Greenyellow
hsa-miR-6760-5p	ACTR2	mirtarbase	validated	2	1	1.3862943611198906	Greenyellow
hsa-miR-646	ACTR2	mirtarbase	validated	2	4	3.2188758248682006	Greenyellow
hsa-miR-503-5p	ACTR2	mirtarbase	validated	2	3	2.772588722239781	Greenyellow
hsa-miR-4452	ACTR2	mirtarbase	validated	2	1	1.3862943611198906	Greenyellow
hsa-miR-7852-3p	ACTR2	mirtarbase	validated	2	1	1.3862943611198906	Greenyellow
hsa-miR-3668	ACTR2	mirtarbase	validated	2	2	2.1972245773362196	Greenyellow
hsa-miR-6822-5p	ACTR2	mirtarbase	validated	2	1	1.3862943611198906	Greenyellow
hsa-miR-6750-5p	ACTR2	mirtarbase	validated	2	1	1.3862943611198906	Greenyellow
hsa-miR-5584-5p	ACTR2	mirtarbase	validated	2	1	1.3862943611198906	Greenyellow
hsa-miR-4653-3p	ACTR2	mirtarbase	validated	2	1	1.3862943611198906	Greenyellow
hsa-miR-3690	ACTR2	mirtarbase	validated	2	1	1.3862943611198906	Greenyellow
hsa-miR-6083	ACTR2	mirtarbase	validated	2	2	2.1972245773362196	Greenyellow
hsa-miR-5007-3p	ACTR2	mirtarbase	validated	2	1	1.3862943611198906	Greenyellow
hsa-miR-4261	ACTR2	mirtarbase	validated	2	1	1.3862943611198906	Greenyellow
hsa-miR-3140-3p	ACTR2	mirtarbase	validated	2	1	1.3862943611198906	Greenyellow
hsa-miR-4645-5p	ACTR2	mirtarbase	validated	2	1	1.3862943611198906	Greenyellow
hsa-miR-4673	ACTR2	mirtarbase	validated	2	1	1.3862943611198906	Greenyellow
hsa-miR-6736-3p	ACTR2	mirtarbase	validated	2	1	1.3862943611198906	Greenyellow
hsa-miR-3688-3p	ACTR2	mirtarbase	validated	2	2	2.1972245773362196	Greenyellow
hsa-miR-487a-3p	ACTR2	mirtarbase	validated	2	1	1.3862943611198906	Greenyellow
hsa-miR-8076	ACTR2	mirtarbase	validated	2	1	1.3862943611198906	Greenyellow
hsa-miR-154-3p	ACTR2	mirtarbase	validated	2	1	1.3862943611198906	Greenyellow
hsa-miR-3074-3p	ACTR2	mirtarbase	validated	2	1	1.3862943611198906	Greenyellow
hsa-miR-7152-5p	ACTR2	mirtarbase	validated	2	1	1.3862943611198906	Greenyellow
hsa-miR-3074-5p	ACTR2	mirtarbase	validated	2	1	1.3862943611198906	Greenyellow
hsa-miR-6834-5p	ACTR2	mirtarbase	validated	2	1	1.3862943611198906	Greenyellow
hsa-miR-1200	ACTR2	mirtarbase	validated	2	1	1.3862943611198906	Greenyellow
hsa-miR-378a-5p	ACTR2	mirtarbase	validated	2	1	1.3862943611198906	Greenyellow
hsa-miR-6133	ACTR2	mirtarbase	validated	2	1	1.3862943611198906	Greenyellow
hsa-miR-6130	ACTR2	mirtarbase	validated	2	1	1.3862943611198906	Greenyellow
hsa-miR-6129	ACTR2	mirtarbase	validated	2	1	1.3862943611198906	Greenyellow
hsa-miR-6127	ACTR2	mirtarbase	validated	2	1	1.3862943611198906	Greenyellow
hsa-miR-4510	ACTR2	mirtarbase	validated	2	1	1.3862943611198906	Greenyellow
hsa-miR-6875-5p	ACTR2	mirtarbase	validated	2	1	1.3862943611198906	Greenyellow
hsa-miR-4419a	ACTR2	mirtarbase	validated	2	1	1.3862943611198906	Greenyellow
hsa-miR-3126-5p	ACTR2	mirtarbase	validated	2	2	2.1972245773362196	Greenyellow
hsa-miR-4324	ACTR2	mirtarbase	validated	2	1	1.3862943611198906	Greenyellow
hsa-miR-544b	ACTR2	mirtarbase	validated	2	1	1.3862943611198906	Greenyellow
hsa-miR-1225-3p	PTPN6	mirtarbase	validated	2	1	1.3862943611198906	Greenyellow
hsa-miR-4649-3p	PTPN6	mirtarbase	validated	2	1	1.3862943611198906	Greenyellow
hsa-miR-186-5p	PTPN6	mirtarbase	validated	2	1	1.3862943611198906	Greenyellow
hsa-miR-211-3p	PTPN6	mirtarbase	validated	2	1	1.3862943611198906	Greenyellow
hsa-miR-328-5p	PTPN6	mirtarbase	validated	2	1	1.3862943611198906	Greenyellow
hsa-miR-4270	PTPN6	mirtarbase	validated	2	1	1.3862943611198906	Greenyellow
hsa-miR-4441	PTPN6	mirtarbase	validated	2	1	1.3862943611198906	Greenyellow
hsa-miR-4447	PTPN6	mirtarbase	validated	2	1	1.3862943611198906	Greenyellow
hsa-miR-4472	PTPN6	mirtarbase	validated	2	1	1.3862943611198906	Greenyellow
hsa-miR-4525	PTPN6	mirtarbase	validated	2	1	1.3862943611198906	Greenyellow
hsa-miR-5010-5p	PTPN6	mirtarbase	validated	2	1	1.3862943611198906	Greenyellow
hsa-miR-520d-5p	PTPN6	mirtarbase	validated	2	1	1.3862943611198906	Greenyellow
hsa-miR-524-5p	PTPN6	mirtarbase	validated	2	1	1.3862943611198906	Greenyellow
hsa-miR-6134	PTPN6	mirtarbase	validated	2	1	1.3862943611198906	Greenyellow
hsa-miR-6731-5p	PTPN6	mirtarbase	validated	2	1	1.3862943611198906	Greenyellow
hsa-miR-6754-5p	PTPN6	mirtarbase	validated	2	1	1.3862943611198906	Greenyellow
hsa-miR-6760-5p	PTPN6	mirtarbase	validated	2	1	1.3862943611198906	Greenyellow
hsa-miR-6795-5p	PTPN6	mirtarbase	validated	2	1	1.3862943611198906	Greenyellow
hsa-miR-6885-5p	PTPN6	mirtarbase	validated	2	1	1.3862943611198906	Greenyellow
hsa-miR-6887-5p	PTPN6	mirtarbase	validated	2	1	1.3862943611198906	Greenyellow
hsa-miR-7109-5p	PTPN6	mirtarbase	validated	2	1	1.3862943611198906	Greenyellow
hsa-miR-7156-3p	PTPN6	mirtarbase	validated	2	1	1.3862943611198906	Greenyellow
hsa-miR-8085	PTPN6	mirtarbase	validated	2	1	1.3862943611198906	Greenyellow
hsa-miR-92a-2-5p	PTPN6	mirtarbase	validated	2	1	1.3862943611198906	Greenyellow
hsa-miR-324-3p	RAB7A	mirtarbase	validated	2	1	1.3862943611198906	Greenyellow
hsa-miR-299-3p	RAB7A	mirtarbase	validated	2	1	1.3862943611198906	Greenyellow
hsa-miR-6748-5p	RAB7A	mirtarbase	validated	2	1	1.3862943611198906	Greenyellow
hsa-miR-6759-5p	RAB7A	mirtarbase	validated	2	1	1.3862943611198906	Greenyellow
hsa-miR-6847-3p	RAB7A	mirtarbase	validated	2	1	1.3862943611198906	Greenyellow
hsa-miR-6881-5p	RAB7A	mirtarbase	validated	2	1	1.3862943611198906	Greenyellow
hsa-miR-6835-5p	RAB7A	mirtarbase	validated	2	1	1.3862943611198906	Greenyellow
hsa-miR-6883-5p	RAB7A	mirtarbase	validated	2	1	1.3862943611198906	Greenyellow
hsa-miR-6785-5p	RAB7A	mirtarbase	validated	2	1	1.3862943611198906	Greenyellow
hsa-miR-4728-5p	RAB7A	mirtarbase	validated	2	1	1.3862943611198906	Greenyellow
hsa-miR-149-3p	RAB7A	mirtarbase	validated	2	1	1.3862943611198906	Greenyellow
hsa-miR-6739-5p	RAB7A	mirtarbase	validated	2	1	1.3862943611198906	Greenyellow
hsa-miR-6733-5p	RAB7A	mirtarbase	validated	2	1	1.3862943611198906	Greenyellow
hsa-miR-6797-5p	RAB7A	mirtarbase	validated	2	1	1.3862943611198906	Greenyellow
hsa-miR-3153	RAB7A	mirtarbase	validated	2	2	2.1972245773362196	Greenyellow
hsa-miR-1249-5p	RAB7A	mirtarbase	validated	2	1	1.3862943611198906	Greenyellow
hsa-miR-6133	RAB7A	mirtarbase	validated	2	1	1.3862943611198906	Greenyellow
hsa-miR-6130	RAB7A	mirtarbase	validated	2	1	1.3862943611198906	Greenyellow
hsa-miR-6129	RAB7A	mirtarbase	validated	2	1	1.3862943611198906	Greenyellow
hsa-miR-6127	RAB7A	mirtarbase	validated	2	1	1.3862943611198906	Greenyellow
hsa-miR-4510	RAB7A	mirtarbase	validated	2	1	1.3862943611198906	Greenyellow
hsa-miR-4419a	RAB7A	mirtarbase	validated	2	1	1.3862943611198906	Greenyellow
hsa-miR-5681a	RAB7A	mirtarbase	validated	2	1	1.3862943611198906	Greenyellow
hsa-miR-6783-5p	RAB7A	mirtarbase	validated	2	1	1.3862943611198906	Greenyellow
hsa-miR-4756-5p	RAB7A	mirtarbase	validated	2	1	1.3862943611198906	Greenyellow
hsa-miR-4739	RAB7A	mirtarbase	validated	2	1	1.3862943611198906	Greenyellow
hsa-miR-1321	RAB7A	mirtarbase	validated	2	1	1.3862943611198906	Greenyellow
hsa-miR-4779	RAB7A	mirtarbase	validated	2	1	1.3862943611198906	Greenyellow
hsa-miR-6891-5p	RAB7A	mirtarbase	validated	2	1	1.3862943611198906	Greenyellow
hsa-miR-3173-3p	RAB7A	mirtarbase	validated	2	2	2.1972245773362196	Greenyellow
hsa-miR-561-5p	RAB7A	mirtarbase	validated	2	2	2.1972245773362196	Greenyellow
hsa-miR-6830-5p	RAB7A	mirtarbase	validated	2	1	1.3862943611198906	Greenyellow
hsa-miR-2355-3p	RAB7A	mirtarbase	validated	2	1	1.3862943611198906	Greenyellow
hsa-miR-676-3p	RAB7A	mirtarbase	validated	2	1	1.3862943611198906	Greenyellow
hsa-miR-5590-5p	RAB7A	mirtarbase	validated	2	1	1.3862943611198906	Greenyellow
hsa-miR-3124-5p	RAB7A	mirtarbase	validated	2	1	1.3862943611198906	Greenyellow
hsa-miR-6793-5p	RAB7A	mirtarbase	validated	2	1	1.3862943611198906	Greenyellow
hsa-miR-4437	RAB7A	mirtarbase	validated	2	1	1.3862943611198906	Greenyellow
hsa-miR-5580-5p	RAB7A	mirtarbase	validated	2	1	1.3862943611198906	Greenyellow
hsa-miR-6882-3p	RAB7A	mirtarbase	validated	2	1	1.3862943611198906	Greenyellow
hsa-miR-6817-5p	RAB7A	mirtarbase	validated	2	1	1.3862943611198906	Greenyellow
hsa-miR-4769-3p	RAB7A	mirtarbase	validated	2	1	1.3862943611198906	Greenyellow
hsa-miR-6893-3p	RAB7A	mirtarbase	validated	2	1	1.3862943611198906	Greenyellow
hsa-miR-370-3p	RAB7A	mirtarbase	validated	2	1	1.3862943611198906	Greenyellow
hsa-miR-3607-5p	RAB7A	mirtarbase	validated	2	1	1.3862943611198906	Greenyellow
hsa-miR-3614-3p	RAB7A	mirtarbase	validated	2	3	2.772588722239781	Greenyellow
hsa-miR-183-5p	IQGAP1	tarbase	validated	2	1	1.3862943611198906	Greenyellow
hsa-miR-182-5p	IQGAP1	tarbase	validated	2	1	1.3862943611198906	Greenyellow
hsa-miR-124-3p	IQGAP1	tarbase	validated	2	8	4.394449154672439	Greenyellow
hsa-miR-18b-5p	IQGAP1	tarbase	validated	2	1	1.3862943611198906	Greenyellow
hsa-miR-20a-5p	IQGAP1	tarbase	validated	2	1	1.3862943611198906	Greenyellow
hsa-miR-33a-3p	IQGAP1	tarbase	validated	2	2	2.1972245773362196	Greenyellow
hsa-miR-93-5p	IQGAP1	tarbase	validated	2	1	1.3862943611198906	Greenyellow
hsa-miR-17-5p	IQGAP1	tarbase	validated	2	1	1.3862943611198906	Greenyellow
hsa-miR-106a-5p	IQGAP1	tarbase	validated	2	1	1.3862943611198906	Greenyellow
hsa-miR-18a-5p	IQGAP1	tarbase	validated	2	1	1.3862943611198906	Greenyellow
hsa-miR-20b-5p	IQGAP1	tarbase	validated	2	1	1.3862943611198906	Greenyellow
hsa-miR-598-5p	IQGAP1	tarbase	validated	2	1	1.3862943611198906	Greenyellow
hsa-miR-19a-5p	IQGAP1	tarbase	validated	2	2	2.1972245773362196	Greenyellow
hsa-let-7i-5p	IQGAP1	tarbase	validated	2	1	1.3862943611198906	Greenyellow
hsa-miR-142-5p	IQGAP1	tarbase	validated	2	2	2.1972245773362196	Greenyellow
hsa-miR-19b-1-5p	IQGAP1	tarbase	validated	2	1	1.3862943611198906	Greenyellow
hsa-miR-374b-5p	IQGAP1	tarbase	validated	2	1	1.3862943611198906	Greenyellow
hsa-miR-302c-3p	IQGAP1	tarbase	validated	2	1	1.3862943611198906	Greenyellow
hsa-miR-1290	IQGAP1	tarbase	validated	2	1	1.3862943611198906	Greenyellow
hsa-let-7a-5p	IQGAP1	tarbase	validated	2	1	1.3862943611198906	Greenyellow
hsa-miR-652-3p	IQGAP1	tarbase	validated	2	1	1.3862943611198906	Greenyellow
hsa-miR-122-5p	IQGAP1	tarbase	validated	2	2	2.1972245773362196	Greenyellow
hsa-miR-140-5p	IQGAP1	tarbase	validated	2	1	1.3862943611198906	Greenyellow
hsa-miR-500a-3p	IQGAP1	tarbase	validated	2	2	2.1972245773362196	Greenyellow
hsa-miR-505-5p	IQGAP1	tarbase	validated	2	1	1.3862943611198906	Greenyellow
hsa-miR-324-5p	IQGAP1	tarbase	validated	2	1	1.3862943611198906	Greenyellow
hsa-miR-5196-3p	IQGAP1	tarbase	validated	2	2	2.1972245773362196	Greenyellow
hsa-miR-598-3p	IQGAP1	tarbase	validated	2	1	1.3862943611198906	Greenyellow
hsa-miR-576-3p	IQGAP1	tarbase	validated	2	1	1.3862943611198906	Greenyellow
hsa-miR-29b-2-5p	IQGAP1	tarbase	validated	2	3	2.772588722239781	Greenyellow
hsa-miR-29b-1-5p	IQGAP1	tarbase	validated	2	2	2.1972245773362196	Greenyellow
hsa-miR-15a-5p	IQGAP1	tarbase	validated	2	1	1.3862943611198906	Greenyellow
hsa-let-7b-5p	IQGAP1	tarbase	validated	2	1	1.3862943611198906	Greenyellow
hsa-let-7c-5p	IQGAP1	tarbase	validated	2	1	1.3862943611198906	Greenyellow
hsa-let-7e-5p	IQGAP1	tarbase	validated	2	1	1.3862943611198906	Greenyellow
hsa-let-7f-5p	IQGAP1	tarbase	validated	2	1	1.3862943611198906	Greenyellow
hsa-let-7g-5p	IQGAP1	tarbase	validated	2	1	1.3862943611198906	Greenyellow
hsa-miR-103a-3p	IQGAP1	tarbase	validated	2	1	1.3862943611198906	Greenyellow
hsa-miR-106b-5p	IQGAP1	tarbase	validated	2	1	1.3862943611198906	Greenyellow
hsa-miR-107	IQGAP1	tarbase	validated	2	1	1.3862943611198906	Greenyellow
hsa-miR-15b-3p	IQGAP1	tarbase	validated	2	1	1.3862943611198906	Greenyellow
hsa-miR-15b-5p	IQGAP1	tarbase	validated	2	1	1.3862943611198906	Greenyellow
hsa-miR-16-5p	IQGAP1	tarbase	validated	2	1	1.3862943611198906	Greenyellow
hsa-miR-195-5p	IQGAP1	tarbase	validated	2	1	1.3862943611198906	Greenyellow
hsa-miR-28-5p	IQGAP1	tarbase	validated	2	2	2.1972245773362196	Greenyellow
hsa-miR-30a-5p	IQGAP1	tarbase	validated	2	1	1.3862943611198906	Greenyellow
hsa-miR-30d-5p	IQGAP1	tarbase	validated	2	1	1.3862943611198906	Greenyellow
hsa-miR-30e-5p	IQGAP1	tarbase	validated	2	1	1.3862943611198906	Greenyellow
hsa-miR-34a-5p	IQGAP1	tarbase	validated	2	1	1.3862943611198906	Greenyellow
hsa-miR-423-5p	IQGAP1	tarbase	validated	2	1	1.3862943611198906	Greenyellow
hsa-miR-424-5p	IQGAP1	tarbase	validated	2	2	2.1972245773362196	Greenyellow
hsa-miR-708-5p	IQGAP1	tarbase	validated	2	2	2.1972245773362196	Greenyellow
hsa-miR-92a-3p	IQGAP1	tarbase	validated	2	2	2.1972245773362196	Greenyellow
hsa-miR-92b-3p	IQGAP1	tarbase	validated	2	1	1.3862943611198906	Greenyellow
hsa-miR-98-5p	IQGAP1	tarbase	validated	2	1	1.3862943611198906	Greenyellow
hsa-miR-191-5p	IQGAP1	tarbase	validated	2	1	1.3862943611198906	Greenyellow
hsa-miR-23a-3p	IQGAP1	tarbase	validated	2	1	1.3862943611198906	Greenyellow
hsa-miR-144-5p	IQGAP1	tarbase	validated	2	1	1.3862943611198906	Greenyellow
hsa-miR-200b-3p	IQGAP1	tarbase	validated	2	1	1.3862943611198906	Greenyellow
hsa-miR-21-3p	IQGAP1	tarbase	validated	2	1	1.3862943611198906	Greenyellow
hsa-miR-21-5p	IQGAP1	tarbase	validated	2	1	1.3862943611198906	Greenyellow
hsa-miR-23b-3p	IQGAP1	tarbase	validated	2	1	1.3862943611198906	Greenyellow
hsa-miR-29a-3p	IQGAP1	tarbase	validated	2	1	1.3862943611198906	Greenyellow
hsa-miR-29b-3p	IQGAP1	tarbase	validated	2	1	1.3862943611198906	Greenyellow
hsa-miR-29c-3p	IQGAP1	tarbase	validated	2	1	1.3862943611198906	Greenyellow
hsa-miR-324-3p	IQGAP1	tarbase	validated	2	2	2.1972245773362196	Greenyellow
hsa-miR-365a-3p	IQGAP1	tarbase	validated	2	1	1.3862943611198906	Greenyellow
hsa-miR-365b-3p	IQGAP1	tarbase	validated	2	1	1.3862943611198906	Greenyellow
hsa-miR-376a-5p	IQGAP1	tarbase	validated	2	1	1.3862943611198906	Greenyellow
hsa-miR-378a-3p	IQGAP1	tarbase	validated	2	1	1.3862943611198906	Greenyellow
hsa-miR-378d	IQGAP1	tarbase	validated	2	1	1.3862943611198906	Greenyellow
hsa-miR-378i	IQGAP1	tarbase	validated	2	1	1.3862943611198906	Greenyellow
hsa-miR-497-5p	IQGAP1	tarbase	validated	2	2	2.1972245773362196	Greenyellow
hsa-miR-503-5p	IQGAP1	tarbase	validated	2	1	1.3862943611198906	Greenyellow
hsa-miR-542-3p	IQGAP1	tarbase	validated	2	1	1.3862943611198906	Greenyellow
hsa-let-7f-2-3p	IQGAP1	tarbase	validated	2	4	3.2188758248682006	Greenyellow
hsa-let-7i-3p	IQGAP1	tarbase	validated	2	1	1.3862943611198906	Greenyellow
hsa-miR-139-5p	IQGAP1	tarbase	validated	2	1	1.3862943611198906	Greenyellow
hsa-miR-148a-3p	IQGAP1	tarbase	validated	2	1	1.3862943611198906	Greenyellow
hsa-miR-148a-5p	IQGAP1	tarbase	validated	2	1	1.3862943611198906	Greenyellow
hsa-miR-148b-3p	IQGAP1	tarbase	validated	2	1	1.3862943611198906	Greenyellow
hsa-miR-148b-5p	IQGAP1	tarbase	validated	2	1	1.3862943611198906	Greenyellow
hsa-miR-181d-5p	IQGAP1	tarbase	validated	2	1	1.3862943611198906	Greenyellow
hsa-miR-195-3p	IQGAP1	tarbase	validated	2	1	1.3862943611198906	Greenyellow
hsa-miR-196a-5p	IQGAP1	tarbase	validated	2	1	1.3862943611198906	Greenyellow
hsa-miR-19a-3p	IQGAP1	tarbase	validated	2	1	1.3862943611198906	Greenyellow
hsa-miR-25-3p	IQGAP1	tarbase	validated	2	1	1.3862943611198906	Greenyellow
hsa-miR-26a-5p	IQGAP1	tarbase	validated	2	1	1.3862943611198906	Greenyellow
hsa-miR-26b-5p	IQGAP1	tarbase	validated	2	1	1.3862943611198906	Greenyellow
hsa-miR-30c-1-3p	IQGAP1	tarbase	validated	2	1	1.3862943611198906	Greenyellow
hsa-miR-30d-3p	IQGAP1	tarbase	validated	2	1	1.3862943611198906	Greenyellow
hsa-miR-3158-3p	IQGAP1	tarbase	validated	2	1	1.3862943611198906	Greenyellow
hsa-miR-320b	IQGAP1	tarbase	validated	2	2	2.1972245773362196	Greenyellow
hsa-miR-320c	IQGAP1	tarbase	validated	2	2	2.1972245773362196	Greenyellow
hsa-miR-361-5p	IQGAP1	tarbase	validated	2	2	2.1972245773362196	Greenyellow
hsa-miR-3691-5p	IQGAP1	tarbase	validated	2	1	1.3862943611198906	Greenyellow
hsa-miR-378a-5p	IQGAP1	tarbase	validated	2	1	1.3862943611198906	Greenyellow
hsa-miR-381-3p	IQGAP1	tarbase	validated	2	2	2.1972245773362196	Greenyellow
hsa-miR-452-5p	IQGAP1	tarbase	validated	2	1	1.3862943611198906	Greenyellow
hsa-miR-515-3p	IQGAP1	tarbase	validated	2	1	1.3862943611198906	Greenyellow
hsa-miR-519e-3p	IQGAP1	tarbase	validated	2	1	1.3862943611198906	Greenyellow
hsa-miR-520f-3p	IQGAP1	tarbase	validated	2	1	1.3862943611198906	Greenyellow
hsa-miR-539-3p	IQGAP1	tarbase	validated	2	1	1.3862943611198906	Greenyellow
hsa-miR-630	IQGAP1	tarbase	validated	2	1	1.3862943611198906	Greenyellow
hsa-miR-101-3p	IQGAP1	tarbase	validated	2	1	1.3862943611198906	Greenyellow
hsa-miR-331-5p	IQGAP1	tarbase	validated	2	1	1.3862943611198906	Greenyellow
hsa-miR-584-5p	IQGAP1	tarbase	validated	2	1	1.3862943611198906	Greenyellow
hsa-miR-579-3p	IQGAP1	tarbase	validated	2	1	1.3862943611198906	Greenyellow
hsa-let-7d-5p	IQGAP1	tarbase	validated	2	1	1.3862943611198906	Greenyellow
hsa-miR-125a-3p	IQGAP1	tarbase	validated	2	1	1.3862943611198906	Greenyellow
hsa-miR-127-5p	IQGAP1	tarbase	validated	2	1	1.3862943611198906	Greenyellow
hsa-miR-1301-3p	IQGAP1	tarbase	validated	2	1	1.3862943611198906	Greenyellow
hsa-miR-19b-3p	IQGAP1	tarbase	validated	2	1	1.3862943611198906	Greenyellow
hsa-miR-214-3p	IQGAP1	tarbase	validated	2	1	1.3862943611198906	Greenyellow
hsa-miR-221-3p	IQGAP1	tarbase	validated	2	1	1.3862943611198906	Greenyellow
hsa-miR-26b-3p	IQGAP1	tarbase	validated	2	1	1.3862943611198906	Greenyellow
hsa-miR-330-5p	IQGAP1	tarbase	validated	2	1	1.3862943611198906	Greenyellow
hsa-miR-34c-5p	IQGAP1	tarbase	validated	2	1	1.3862943611198906	Greenyellow
hsa-miR-502-3p	IQGAP1	tarbase	validated	2	1	1.3862943611198906	Greenyellow
hsa-miR-574-3p	IQGAP1	tarbase	validated	2	1	1.3862943611198906	Greenyellow
hsa-miR-1285-3p	IQGAP1	tarbase	validated	2	1	1.3862943611198906	Greenyellow
hsa-miR-22-5p	IQGAP1	tarbase	validated	2	1	1.3862943611198906	Greenyellow
hsa-miR-654-5p	IQGAP1	tarbase	validated	2	1	1.3862943611198906	Greenyellow
hsa-miR-101-5p	IQGAP1	tarbase	validated	2	1	1.3862943611198906	Greenyellow
hsa-miR-130b-3p	IQGAP1	tarbase	validated	2	1	1.3862943611198906	Greenyellow
hsa-miR-152-3p	IQGAP1	tarbase	validated	2	1	1.3862943611198906	Greenyellow
hsa-miR-17-3p	IQGAP1	tarbase	validated	2	1	1.3862943611198906	Greenyellow
hsa-miR-216a-3p	IQGAP1	tarbase	validated	2	1	1.3862943611198906	Greenyellow
hsa-miR-24-3p	IQGAP1	tarbase	validated	2	1	1.3862943611198906	Greenyellow
hsa-miR-376b-5p	IQGAP1	tarbase	validated	2	1	1.3862943611198906	Greenyellow
hsa-miR-433-3p	IQGAP1	tarbase	validated	2	3	2.772588722239781	Greenyellow
hsa-miR-449a	IQGAP1	tarbase	validated	2	1	1.3862943611198906	Greenyellow
hsa-miR-449b-5p	IQGAP1	tarbase	validated	2	1	1.3862943611198906	Greenyellow
hsa-miR-454-3p	IQGAP1	tarbase	validated	2	1	1.3862943611198906	Greenyellow
hsa-miR-5682	IQGAP1	tarbase	validated	2	1	1.3862943611198906	Greenyellow
hsa-miR-7-5p	IQGAP1	tarbase	validated	2	3	2.772588722239781	Greenyellow
hsa-miR-744-3p	IQGAP1	tarbase	validated	2	1	1.3862943611198906	Greenyellow
hsa-miR-96-5p	IQGAP1	tarbase	validated	2	1	1.3862943611198906	Greenyellow
hsa-miR-137-5p	IQGAP1	tarbase	validated	2	1	1.3862943611198906	Greenyellow
hsa-miR-376a-3p	IQGAP1	tarbase	validated	2	2	2.1972245773362196	Greenyellow
hsa-miR-376b-3p	IQGAP1	tarbase	validated	2	1	1.3862943611198906	Greenyellow
hsa-miR-33b-5p	IQGAP1	tarbase	validated	2	1	1.3862943611198906	Greenyellow
hsa-miR-769-5p	IQGAP1	tarbase	validated	2	1	1.3862943611198906	Greenyellow
hsa-miR-1271-3p	IQGAP1	tarbase	validated	2	1	1.3862943611198906	Greenyellow
hsa-miR-138-5p	IQGAP1	tarbase	validated	2	1	1.3862943611198906	Greenyellow
hsa-miR-143-3p	IQGAP1	tarbase	validated	2	1	1.3862943611198906	Greenyellow
hsa-miR-181b-5p	IQGAP1	tarbase	validated	2	1	1.3862943611198906	Greenyellow
hsa-miR-212-3p	IQGAP1	tarbase	validated	2	2	2.1972245773362196	Greenyellow
hsa-miR-2682-5p	IQGAP1	tarbase	validated	2	1	1.3862943611198906	Greenyellow
hsa-miR-30a-3p	IQGAP1	tarbase	validated	2	1	1.3862943611198906	Greenyellow
hsa-miR-33a-5p	IQGAP1	tarbase	validated	2	2	2.1972245773362196	Greenyellow
hsa-miR-34a-3p	IQGAP1	tarbase	validated	2	1	1.3862943611198906	Greenyellow
hsa-miR-377-5p	IQGAP1	tarbase	validated	2	1	1.3862943611198906	Greenyellow
hsa-miR-4446-3p	IQGAP1	tarbase	validated	2	1	1.3862943611198906	Greenyellow
hsa-miR-4685-3p	IQGAP1	tarbase	validated	2	1	1.3862943611198906	Greenyellow
hsa-miR-4999-5p	IQGAP1	tarbase	validated	2	1	1.3862943611198906	Greenyellow
hsa-miR-766-5p	IQGAP1	tarbase	validated	2	2	2.1972245773362196	Greenyellow
hsa-miR-876-5p	IQGAP1	tarbase	validated	2	1	1.3862943611198906	Greenyellow
hsa-miR-940	IQGAP1	tarbase	validated	2	2	2.1972245773362196	Greenyellow
hsa-miR-106a-3p	IQGAP1	tarbase	validated	2	1	1.3862943611198906	Greenyellow
hsa-miR-130a-3p	IQGAP1	tarbase	validated	2	1	1.3862943611198906	Greenyellow
hsa-miR-132-3p	IQGAP1	tarbase	validated	2	2	2.1972245773362196	Greenyellow
hsa-miR-146a-5p	IQGAP1	tarbase	validated	2	2	2.1972245773362196	Greenyellow
hsa-miR-146b-5p	IQGAP1	tarbase	validated	2	2	2.1972245773362196	Greenyellow
hsa-miR-16-1-3p	IQGAP1	tarbase	validated	2	1	1.3862943611198906	Greenyellow
hsa-miR-194-5p	IQGAP1	tarbase	validated	2	1	1.3862943611198906	Greenyellow
hsa-miR-197-3p	IQGAP1	tarbase	validated	2	1	1.3862943611198906	Greenyellow
hsa-miR-20a-3p	IQGAP1	tarbase	validated	2	2	2.1972245773362196	Greenyellow
hsa-miR-210-3p	IQGAP1	tarbase	validated	2	1	1.3862943611198906	Greenyellow
hsa-miR-218-1-3p	IQGAP1	tarbase	validated	2	1	1.3862943611198906	Greenyellow
hsa-miR-30c-5p	IQGAP1	tarbase	validated	2	1	1.3862943611198906	Greenyellow
hsa-miR-32-5p	IQGAP1	tarbase	validated	2	1	1.3862943611198906	Greenyellow
hsa-miR-320a-3p	IQGAP1	tarbase	validated	2	2	2.1972245773362196	Greenyellow
hsa-miR-374a-5p	IQGAP1	tarbase	validated	2	1	1.3862943611198906	Greenyellow
hsa-miR-4423-5p	IQGAP1	tarbase	validated	2	1	1.3862943611198906	Greenyellow
hsa-miR-450a-5p	IQGAP1	tarbase	validated	2	1	1.3862943611198906	Greenyellow
hsa-miR-450b-5p	IQGAP1	tarbase	validated	2	1	1.3862943611198906	Greenyellow
hsa-miR-542-5p	IQGAP1	tarbase	validated	2	1	1.3862943611198906	Greenyellow
hsa-miR-876-3p	IQGAP1	tarbase	validated	2	1	1.3862943611198906	Greenyellow
hsa-miR-1287-5p	IQGAP1	tarbase	validated	2	1	1.3862943611198906	Greenyellow
hsa-miR-145-3p	IQGAP1	tarbase	validated	2	1	1.3862943611198906	Greenyellow
hsa-miR-181a-5p	IQGAP1	tarbase	validated	2	1	1.3862943611198906	Greenyellow
hsa-miR-370-5p	IQGAP1	tarbase	validated	2	1	1.3862943611198906	Greenyellow
hsa-miR-885-3p	IQGAP1	tarbase	validated	2	1	1.3862943611198906	Greenyellow
hsa-miR-133a-3p	IQGAP1	tarbase	validated	2	2	2.1972245773362196	Greenyellow
hsa-miR-200a-5p	IQGAP1	tarbase	validated	2	1	1.3862943611198906	Greenyellow
hsa-miR-22-3p	IQGAP1	tarbase	validated	2	1	1.3862943611198906	Greenyellow
hsa-miR-205-5p	IQGAP1	tarbase	validated	2	3	2.772588722239781	Greenyellow
hsa-miR-335-3p	IQGAP1	tarbase	validated	2	2	2.1972245773362196	Greenyellow
hsa-miR-33b-3p	IQGAP1	tarbase	validated	2	1	1.3862943611198906	Greenyellow
hsa-miR-10b-5p	IQGAP1	tarbase	validated	2	1	1.3862943611198906	Greenyellow
hsa-miR-181c-5p	IQGAP1	tarbase	validated	2	1	1.3862943611198906	Greenyellow
hsa-miR-185-5p	IQGAP1	tarbase	validated	2	1	1.3862943611198906	Greenyellow
hsa-miR-30c-2-3p	IQGAP1	tarbase	validated	2	2	2.1972245773362196	Greenyellow
hsa-let-7a-2-3p	IQGAP1	tarbase	validated	2	1	1.3862943611198906	Greenyellow
hsa-miR-10a-3p	IQGAP1	tarbase	validated	2	1	1.3862943611198906	Greenyellow
hsa-miR-130b-5p	IQGAP1	tarbase	validated	2	2	2.1972245773362196	Greenyellow
hsa-miR-141-3p	IQGAP1	tarbase	validated	2	1	1.3862943611198906	Greenyellow
hsa-miR-27a-3p	IQGAP1	tarbase	validated	2	1	1.3862943611198906	Greenyellow
hsa-miR-301a-3p	IQGAP1	tarbase	validated	2	1	1.3862943611198906	Greenyellow
hsa-miR-301b-3p	IQGAP1	tarbase	validated	2	1	1.3862943611198906	Greenyellow
hsa-miR-31-5p	IQGAP1	tarbase	validated	2	1	1.3862943611198906	Greenyellow
hsa-let-7e-3p	IQGAP1	tarbase	validated	2	1	1.3862943611198906	Greenyellow
hsa-miR-671-3p	IQGAP1	tarbase	validated	2	1	1.3862943611198906	Greenyellow
hsa-miR-151a-3p	IQGAP1	tarbase	validated	2	1	1.3862943611198906	Greenyellow
hsa-miR-141-5p	IQGAP1	tarbase	validated	2	1	1.3862943611198906	Greenyellow
hsa-miR-486-5p	IQGAP1	tarbase	validated	2	1	1.3862943611198906	Greenyellow
hsa-miR-27a-5p	IQGAP1	tarbase	validated	2	1	1.3862943611198906	Greenyellow
hsa-miR-449c-5p	IQGAP1	tarbase	validated	2	1	1.3862943611198906	Greenyellow
hsa-miR-744-5p	IQGAP1	tarbase	validated	2	1	1.3862943611198906	Greenyellow
hsa-miR-9-5p	IQGAP1	tarbase	validated	2	1	1.3862943611198906	Greenyellow
hsa-miR-30e-3p	IQGAP1	tarbase	validated	2	1	1.3862943611198906	Greenyellow
hsa-miR-1180-3p	IQGAP1	tarbase	validated	2	1	1.3862943611198906	Greenyellow
hsa-miR-423-3p	IQGAP1	tarbase	validated	2	1	1.3862943611198906	Greenyellow
hsa-miR-484	IQGAP1	tarbase	validated	2	1	1.3862943611198906	Greenyellow
hsa-miR-125a-5p	IQGAP1	tarbase	validated	2	1	1.3862943611198906	Greenyellow
hsa-miR-576-5p	IQGAP1	tarbase	validated	2	2	2.1972245773362196	Greenyellow
hsa-miR-375-3p	IQGAP1	tarbase	validated	2	1	1.3862943611198906	Greenyellow
hsa-miR-28-3p	IQGAP1	tarbase	validated	2	1	1.3862943611198906	Greenyellow
hsa-miR-125b-1-3p	IQGAP1	tarbase	validated	2	1	1.3862943611198906	Greenyellow
hsa-miR-128-3p	IQGAP1	tarbase	validated	2	1	1.3862943611198906	Greenyellow
hsa-miR-1304-3p	IQGAP1	tarbase	validated	2	1	1.3862943611198906	Greenyellow
hsa-miR-625-5p	IQGAP1	tarbase	validated	2	1	1.3862943611198906	Greenyellow
hsa-miR-27b-3p	IQGAP1	tarbase	validated	2	1	1.3862943611198906	Greenyellow
hsa-miR-125b-5p	IQGAP1	tarbase	validated	2	1	1.3862943611198906	Greenyellow
hsa-miR-361-3p	IQGAP1	tarbase	validated	2	1	1.3862943611198906	Greenyellow
hsa-miR-4677-3p	IQGAP1	tarbase	validated	2	1	1.3862943611198906	Greenyellow
hsa-miR-100-3p	IQGAP1	tarbase	validated	2	1	1.3862943611198906	Greenyellow
hsa-miR-1910-5p	IQGAP1	tarbase	validated	2	1	1.3862943611198906	Greenyellow
hsa-miR-135a-2-3p	IQGAP1	tarbase	validated	2	1	1.3862943611198906	Greenyellow
hsa-miR-125b-2-3p	IQGAP1	tarbase	validated	2	1	1.3862943611198906	Greenyellow
hsa-miR-1266-5p	IQGAP1	tarbase	validated	2	1	1.3862943611198906	Greenyellow
hsa-miR-1276	IQGAP1	tarbase	validated	2	1	1.3862943611198906	Greenyellow
hsa-miR-152-5p	IQGAP1	tarbase	validated	2	1	1.3862943611198906	Greenyellow
hsa-miR-185-3p	IQGAP1	tarbase	validated	2	1	1.3862943611198906	Greenyellow
hsa-miR-196b-5p	IQGAP1	tarbase	validated	2	1	1.3862943611198906	Greenyellow
hsa-miR-2467-5p	IQGAP1	tarbase	validated	2	1	1.3862943611198906	Greenyellow
hsa-miR-30b-3p	IQGAP1	tarbase	validated	2	3	2.772588722239781	Greenyellow
hsa-miR-340-3p	IQGAP1	tarbase	validated	2	1	1.3862943611198906	Greenyellow
hsa-miR-550a-3p	IQGAP1	tarbase	validated	2	1	1.3862943611198906	Greenyellow
hsa-miR-653-3p	IQGAP1	tarbase	validated	2	1	1.3862943611198906	Greenyellow
hsa-miR-942-5p	IQGAP1	tarbase	validated	2	2	2.1972245773362196	Greenyellow
hsa-miR-10399-5p	IQGAP1	tarbase	validated	2	1	1.3862943611198906	Greenyellow
hsa-miR-1303	IQGAP1	tarbase	validated	2	1	1.3862943611198906	Greenyellow
hsa-miR-193a-5p	IQGAP1	tarbase	validated	2	1	1.3862943611198906	Greenyellow
hsa-miR-218-5p	IQGAP1	tarbase	validated	2	1	1.3862943611198906	Greenyellow
hsa-miR-3127-5p	IQGAP1	tarbase	validated	2	1	1.3862943611198906	Greenyellow
hsa-miR-629-5p	IQGAP1	tarbase	validated	2	1	1.3862943611198906	Greenyellow
hsa-miR-99b-3p	IQGAP1	tarbase	validated	2	1	1.3862943611198906	Greenyellow
hsa-miR-99b-5p	IQGAP1	tarbase	validated	2	1	1.3862943611198906	Greenyellow
hsa-miR-1247-5p	IQGAP1	tarbase	validated	2	1	1.3862943611198906	Greenyellow
hsa-miR-193b-5p	IQGAP1	tarbase	validated	2	1	1.3862943611198906	Greenyellow
hsa-miR-454-5p	IQGAP1	tarbase	validated	2	1	1.3862943611198906	Greenyellow
hsa-miR-135b-5p	IQGAP1	tarbase	validated	2	1	1.3862943611198906	Greenyellow
hsa-miR-26a-2-3p	IQGAP1	tarbase	validated	2	1	1.3862943611198906	Greenyellow
hsa-miR-486-3p	IQGAP1	tarbase	validated	2	1	1.3862943611198906	Greenyellow
hsa-miR-151a-5p	IQGAP1	tarbase	validated	2	2	2.1972245773362196	Greenyellow
hsa-miR-3184-5p	IQGAP1	tarbase	validated	2	1	1.3862943611198906	Greenyellow
hsa-miR-877-5p	IQGAP1	tarbase	validated	2	1	1.3862943611198906	Greenyellow
hsa-miR-3074-5p	IQGAP1	tarbase	validated	2	1	1.3862943611198906	Greenyellow
hsa-miR-374a-3p	IQGAP1	tarbase	validated	2	1	1.3862943611198906	Greenyellow
hsa-miR-3184-3p	IQGAP1	tarbase	validated	2	1	1.3862943611198906	Greenyellow
hsa-miR-98-3p	IQGAP1	tarbase	validated	2	1	1.3862943611198906	Greenyellow
hsa-miR-181a-3p	IQGAP1	tarbase	validated	2	1	1.3862943611198906	Greenyellow
hsa-miR-182-3p	IQGAP1	tarbase	validated	2	1	1.3862943611198906	Greenyellow
hsa-miR-126-5p	IQGAP1	tarbase	validated	2	1	1.3862943611198906	Greenyellow
hsa-miR-147b-3p	IQGAP1	tarbase	validated	2	1	1.3862943611198906	Greenyellow
hsa-miR-24-2-5p	IQGAP1	tarbase	validated	2	1	1.3862943611198906	Greenyellow
hsa-miR-455-5p	IQGAP1	tarbase	validated	2	1	1.3862943611198906	Greenyellow
hsa-let-7b-3p	IQGAP1	tarbase	validated	2	1	1.3862943611198906	Greenyellow
hsa-miR-193a-3p	IQGAP1	tarbase	validated	2	1	1.3862943611198906	Greenyellow
hsa-miR-16-2-3p	IQGAP1	tarbase	validated	2	1	1.3862943611198906	Greenyellow
hsa-let-7a-3p	IQGAP1	tarbase	validated	2	1	1.3862943611198906	Greenyellow
hsa-miR-1307-3p	IQGAP1	tarbase	validated	2	1	1.3862943611198906	Greenyellow
hsa-miR-155-5p	IQGAP1	tarbase	validated	2	1	1.3862943611198906	Greenyellow
hsa-miR-574-5p	IQGAP1	tarbase	validated	2	1	1.3862943611198906	Greenyellow
hsa-miR-1271-5p	IQGAP1	tarbase	validated	2	1	1.3862943611198906	Greenyellow
hsa-miR-147a	IQGAP1	tarbase	validated	2	1	1.3862943611198906	Greenyellow
hsa-miR-1-3p	IQGAP1	tarbase	validated	2	1	1.3862943611198906	Greenyellow
hsa-miR-192-5p	IQGAP1	tarbase	validated	2	2	2.1972245773362196	Greenyellow
hsa-miR-26a-5p	PAK1	tarbase	validated	2	4	3.2188758248682006	Greenyellow
hsa-miR-519b-3p	PAK1	tarbase	validated	2	1	1.3862943611198906	Greenyellow
hsa-miR-34a-5p	PAK1	tarbase	validated	2	1	1.3862943611198906	Greenyellow
hsa-miR-26b-5p	PAK1	tarbase	validated	2	5	3.58351893845611	Greenyellow
hsa-miR-150-3p	PAK1	tarbase	validated	2	1	1.3862943611198906	Greenyellow
hsa-miR-27a-5p	PAK1	tarbase	validated	2	1	1.3862943611198906	Greenyellow
hsa-miR-182-5p	PAK1	tarbase	validated	2	1	1.3862943611198906	Greenyellow
hsa-miR-574-5p	PAK1	tarbase	validated	2	2	2.1972245773362196	Greenyellow
hsa-miR-183-5p	PAK1	tarbase	validated	2	1	1.3862943611198906	Greenyellow
hsa-miR-191-5p	PAK1	tarbase	validated	2	1	1.3862943611198906	Greenyellow
hsa-miR-25-3p	PAK1	tarbase	validated	2	1	1.3862943611198906	Greenyellow
hsa-miR-92a-3p	PAK1	tarbase	validated	2	1	1.3862943611198906	Greenyellow
hsa-miR-92b-3p	PAK1	tarbase	validated	2	1	1.3862943611198906	Greenyellow
hsa-let-7d-5p	PAK1	tarbase	validated	2	3	2.772588722239781	Greenyellow
hsa-miR-15a-5p	PAK1	tarbase	validated	2	1	1.3862943611198906	Greenyellow
hsa-miR-21-5p	PAK1	tarbase	validated	2	1	1.3862943611198906	Greenyellow
hsa-miR-221-3p	PAK1	tarbase	validated	2	3	2.772588722239781	Greenyellow
hsa-miR-23a-3p	PAK1	tarbase	validated	2	1	1.3862943611198906	Greenyellow
hsa-miR-23b-3p	PAK1	tarbase	validated	2	1	1.3862943611198906	Greenyellow
hsa-miR-561-5p	PAK1	tarbase	validated	2	1	1.3862943611198906	Greenyellow
hsa-miR-708-5p	PAK1	tarbase	validated	2	1	1.3862943611198906	Greenyellow
hsa-miR-130a-3p	PAK1	tarbase	validated	2	2	2.1972245773362196	Greenyellow
hsa-let-7a-5p	PAK1	tarbase	validated	2	4	3.2188758248682006	Greenyellow
hsa-let-7b-5p	PAK1	tarbase	validated	2	5	3.58351893845611	Greenyellow
hsa-miR-1-3p	PAK1	tarbase	validated	2	1	1.3862943611198906	Greenyellow
hsa-miR-127-5p	PAK1	tarbase	validated	2	1	1.3862943611198906	Greenyellow
hsa-miR-139-5p	PAK1	tarbase	validated	2	1	1.3862943611198906	Greenyellow
hsa-miR-181b-5p	PAK1	tarbase	validated	2	1	1.3862943611198906	Greenyellow
hsa-miR-218-5p	PAK1	tarbase	validated	2	3	2.772588722239781	Greenyellow
hsa-miR-29b-3p	PAK1	tarbase	validated	2	1	1.3862943611198906	Greenyellow
hsa-miR-423-5p	PAK1	tarbase	validated	2	2	2.1972245773362196	Greenyellow
hsa-miR-4705	PAK1	tarbase	validated	2	1	1.3862943611198906	Greenyellow
hsa-let-7c-5p	PAK1	tarbase	validated	2	3	2.772588722239781	Greenyellow
hsa-miR-15b-5p	PAK1	tarbase	validated	2	1	1.3862943611198906	Greenyellow
hsa-let-7g-5p	PAK1	tarbase	validated	2	4	3.2188758248682006	Greenyellow
hsa-miR-103a-3p	PAK1	tarbase	validated	2	1	1.3862943611198906	Greenyellow
hsa-miR-139-3p	PAK1	tarbase	validated	2	1	1.3862943611198906	Greenyellow
hsa-miR-16-1-3p	PAK1	tarbase	validated	2	1	1.3862943611198906	Greenyellow
hsa-miR-17-5p	PAK1	tarbase	validated	2	1	1.3862943611198906	Greenyellow
hsa-miR-18a-5p	PAK1	tarbase	validated	2	1	1.3862943611198906	Greenyellow
hsa-miR-19a-3p	PAK1	tarbase	validated	2	1	1.3862943611198906	Greenyellow
hsa-miR-200c-3p	PAK1	tarbase	validated	2	1	1.3862943611198906	Greenyellow
hsa-miR-30a-5p	PAK1	tarbase	validated	2	1	1.3862943611198906	Greenyellow
hsa-miR-30d-5p	PAK1	tarbase	validated	2	1	1.3862943611198906	Greenyellow
hsa-miR-3158-3p	PAK1	tarbase	validated	2	1	1.3862943611198906	Greenyellow
hsa-miR-324-5p	PAK1	tarbase	validated	2	1	1.3862943611198906	Greenyellow
hsa-miR-542-3p	PAK1	tarbase	validated	2	1	1.3862943611198906	Greenyellow
hsa-miR-664b-3p	PAK1	tarbase	validated	2	1	1.3862943611198906	Greenyellow
hsa-miR-7-5p	PAK1	tarbase	validated	2	5	3.58351893845611	Greenyellow
hsa-miR-758-3p	PAK1	tarbase	validated	2	4	3.2188758248682006	Greenyellow
hsa-miR-876-3p	PAK1	tarbase	validated	2	1	1.3862943611198906	Greenyellow
hsa-miR-876-5p	PAK1	tarbase	validated	2	1	1.3862943611198906	Greenyellow
hsa-let-7e-5p	PAK1	tarbase	validated	2	4	3.2188758248682006	Greenyellow
hsa-let-7f-5p	PAK1	tarbase	validated	2	3	2.772588722239781	Greenyellow
hsa-let-7i-5p	PAK1	tarbase	validated	2	3	2.772588722239781	Greenyellow
hsa-miR-130b-3p	PAK1	tarbase	validated	2	2	2.1972245773362196	Greenyellow
hsa-miR-142-5p	PAK1	tarbase	validated	2	1	1.3862943611198906	Greenyellow
hsa-miR-148a-3p	PAK1	tarbase	validated	2	1	1.3862943611198906	Greenyellow
hsa-miR-181a-5p	PAK1	tarbase	validated	2	1	1.3862943611198906	Greenyellow
hsa-miR-1843	PAK1	tarbase	validated	2	1	1.3862943611198906	Greenyellow
hsa-miR-2682-5p	PAK1	tarbase	validated	2	1	1.3862943611198906	Greenyellow
hsa-miR-301a-3p	PAK1	tarbase	validated	2	1	1.3862943611198906	Greenyellow
hsa-miR-3085-3p	PAK1	tarbase	validated	2	1	1.3862943611198906	Greenyellow
hsa-miR-330-5p	PAK1	tarbase	validated	2	2	2.1972245773362196	Greenyellow
hsa-miR-424-5p	PAK1	tarbase	validated	2	2	2.1972245773362196	Greenyellow
hsa-miR-454-3p	PAK1	tarbase	validated	2	1	1.3862943611198906	Greenyellow
hsa-miR-516a-5p	PAK1	tarbase	validated	2	1	1.3862943611198906	Greenyellow
hsa-miR-5581-3p	PAK1	tarbase	validated	2	1	1.3862943611198906	Greenyellow
hsa-miR-6796-5p	PAK1	tarbase	validated	2	1	1.3862943611198906	Greenyellow
hsa-miR-885-3p	PAK1	tarbase	validated	2	1	1.3862943611198906	Greenyellow
hsa-miR-98-5p	PAK1	tarbase	validated	2	5	3.58351893845611	Greenyellow
hsa-miR-128-3p	PAK1	tarbase	validated	2	2	2.1972245773362196	Greenyellow
hsa-miR-151a-5p	PAK1	tarbase	validated	2	1	1.3862943611198906	Greenyellow
hsa-miR-181d-5p	PAK1	tarbase	validated	2	1	1.3862943611198906	Greenyellow
hsa-miR-19b-3p	PAK1	tarbase	validated	2	1	1.3862943611198906	Greenyellow
hsa-miR-23b-5p	PAK1	tarbase	validated	2	1	1.3862943611198906	Greenyellow
hsa-miR-27a-3p	PAK1	tarbase	validated	2	1	1.3862943611198906	Greenyellow
hsa-miR-27b-3p	PAK1	tarbase	validated	2	2	2.1972245773362196	Greenyellow
hsa-miR-28-5p	PAK1	tarbase	validated	2	1	1.3862943611198906	Greenyellow
hsa-miR-30b-3p	PAK1	tarbase	validated	2	3	2.772588722239781	Greenyellow
hsa-miR-3612	PAK1	tarbase	validated	2	1	1.3862943611198906	Greenyellow
hsa-miR-449b-5p	PAK1	tarbase	validated	2	2	2.1972245773362196	Greenyellow
hsa-miR-449c-5p	PAK1	tarbase	validated	2	1	1.3862943611198906	Greenyellow
hsa-miR-490-5p	PAK1	tarbase	validated	2	1	1.3862943611198906	Greenyellow
hsa-miR-499a-3p	PAK1	tarbase	validated	2	1	1.3862943611198906	Greenyellow
hsa-miR-505-5p	PAK1	tarbase	validated	2	1	1.3862943611198906	Greenyellow
hsa-miR-597-5p	PAK1	tarbase	validated	2	1	1.3862943611198906	Greenyellow
hsa-miR-656-3p	PAK1	tarbase	validated	2	3	2.772588722239781	Greenyellow
hsa-miR-766-5p	PAK1	tarbase	validated	2	2	2.1972245773362196	Greenyellow
hsa-miR-185-5p	PAK1	tarbase	validated	2	1	1.3862943611198906	Greenyellow
hsa-miR-20a-5p	PAK1	tarbase	validated	2	1	1.3862943611198906	Greenyellow
hsa-miR-34c-5p	PAK1	tarbase	validated	2	3	2.772588722239781	Greenyellow
hsa-miR-92a-1-5p	PAK1	tarbase	validated	2	1	1.3862943611198906	Greenyellow
hsa-miR-107	PAK1	tarbase	validated	2	1	1.3862943611198906	Greenyellow
hsa-miR-1287-5p	PAK1	tarbase	validated	2	3	2.772588722239781	Greenyellow
hsa-miR-205-5p	PAK1	tarbase	validated	2	1	1.3862943611198906	Greenyellow
hsa-miR-106a-5p	PAK1	tarbase	validated	2	1	1.3862943611198906	Greenyellow
hsa-miR-106b-5p	PAK1	tarbase	validated	2	1	1.3862943611198906	Greenyellow
hsa-miR-15b-3p	PAK1	tarbase	validated	2	1	1.3862943611198906	Greenyellow
hsa-miR-203a-3p	PAK1	tarbase	validated	2	2	2.1972245773362196	Greenyellow
hsa-miR-222-3p	PAK1	tarbase	validated	2	2	2.1972245773362196	Greenyellow
hsa-miR-320a-3p	PAK1	tarbase	validated	2	3	2.772588722239781	Greenyellow
hsa-miR-320b	PAK1	tarbase	validated	2	3	2.772588722239781	Greenyellow
hsa-miR-335-5p	PAK1	tarbase	validated	2	1	1.3862943611198906	Greenyellow
hsa-miR-9-5p	PAK1	tarbase	validated	2	1	1.3862943611198906	Greenyellow
hsa-miR-196a-5p	PAK1	tarbase	validated	2	2	2.1972245773362196	Greenyellow
hsa-miR-455-5p	PAK1	tarbase	validated	2	2	2.1972245773362196	Greenyellow
hsa-miR-423-3p	PAK1	tarbase	validated	2	1	1.3862943611198906	Greenyellow
hsa-miR-151b	PAK1	tarbase	validated	2	1	1.3862943611198906	Greenyellow
hsa-miR-141-5p	PAK1	tarbase	validated	2	1	1.3862943611198906	Greenyellow
hsa-miR-93-5p	PAK1	tarbase	validated	2	1	1.3862943611198906	Greenyellow
hsa-miR-16-5p	PAK1	tarbase	validated	2	2	2.1972245773362196	Greenyellow
hsa-miR-940	PAK1	tarbase	validated	2	2	2.1972245773362196	Greenyellow
hsa-miR-3184-5p	PAK1	tarbase	validated	2	1	1.3862943611198906	Greenyellow
hsa-miR-195-5p	PAK1	tarbase	validated	2	2	2.1972245773362196	Greenyellow
hsa-miR-30c-1-3p	PAK1	tarbase	validated	2	4	3.2188758248682006	Greenyellow
hsa-miR-769-5p	PAK1	tarbase	validated	2	1	1.3862943611198906	Greenyellow
hsa-miR-1301-3p	PAK1	tarbase	validated	2	1	1.3862943611198906	Greenyellow
hsa-miR-20b-5p	PAK1	tarbase	validated	2	1	1.3862943611198906	Greenyellow
hsa-miR-145-5p	PAK1	tarbase	validated	2	3	2.772588722239781	Greenyellow
hsa-miR-147a	PAK1	tarbase	validated	2	1	1.3862943611198906	Greenyellow
hsa-miR-122-5p	PAK1	tarbase	validated	2	3	2.772588722239781	Greenyellow
hsa-miR-503-5p	PAK1	tarbase	validated	2	1	1.3862943611198906	Greenyellow
hsa-miR-377-3p	PAK1	tarbase	validated	2	3	2.772588722239781	Greenyellow
hsa-miR-625-5p	YWHAZ	tarbase	validated	2	1	1.3862943611198906	Greenyellow
hsa-miR-19b-3p	YWHAZ	tarbase	validated	2	1	1.3862943611198906	Greenyellow
hsa-miR-1306-3p	YWHAZ	tarbase	validated	2	1	1.3862943611198906	Greenyellow
hsa-miR-20a-5p	YWHAZ	tarbase	validated	2	2	2.1972245773362196	Greenyellow
hsa-miR-106b-5p	YWHAZ	tarbase	validated	2	3	2.772588722239781	Greenyellow
hsa-miR-21-5p	YWHAZ	tarbase	validated	2	1	1.3862943611198906	Greenyellow
hsa-miR-17-5p	YWHAZ	tarbase	validated	2	3	2.772588722239781	Greenyellow
hsa-miR-142-5p	YWHAZ	tarbase	validated	2	2	2.1972245773362196	Greenyellow
hsa-miR-18a-5p	YWHAZ	tarbase	validated	2	1	1.3862943611198906	Greenyellow
hsa-miR-423-5p	YWHAZ	tarbase	validated	2	3	2.772588722239781	Greenyellow
hsa-miR-106a-5p	YWHAZ	tarbase	validated	2	3	2.772588722239781	Greenyellow
hsa-miR-182-5p	YWHAZ	tarbase	validated	2	1	1.3862943611198906	Greenyellow
hsa-miR-93-5p	YWHAZ	tarbase	validated	2	3	2.772588722239781	Greenyellow
hsa-miR-29b-1-5p	YWHAZ	tarbase	validated	2	1	1.3862943611198906	Greenyellow
hsa-miR-34a-5p	YWHAZ	tarbase	validated	2	2	2.1972245773362196	Greenyellow
hsa-miR-183-5p	YWHAZ	tarbase	validated	2	1	1.3862943611198906	Greenyellow
hsa-miR-1290	YWHAZ	tarbase	validated	2	3	2.772588722239781	Greenyellow
hsa-miR-484	YWHAZ	tarbase	validated	2	2	2.1972245773362196	Greenyellow
hsa-miR-212-3p	YWHAZ	tarbase	validated	2	1	1.3862943611198906	Greenyellow
hsa-let-7i-3p	YWHAZ	tarbase	validated	2	1	1.3862943611198906	Greenyellow
hsa-miR-193b-3p	YWHAZ	tarbase	validated	2	7	4.1588830833596715	Greenyellow
hsa-miR-196a-5p	YWHAZ	tarbase	validated	2	1	1.3862943611198906	Greenyellow
hsa-let-7e-5p	YWHAZ	tarbase	validated	2	2	2.1972245773362196	Greenyellow
hsa-miR-6842-3p	YWHAZ	tarbase	validated	2	1	1.3862943611198906	Greenyellow
hsa-miR-3614-5p	YWHAZ	tarbase	validated	2	1	1.3862943611198906	Greenyellow
hsa-miR-642a-3p	YWHAZ	tarbase	validated	2	1	1.3862943611198906	Greenyellow
hsa-miR-3928-3p	YWHAZ	tarbase	validated	2	2	2.1972245773362196	Greenyellow
hsa-miR-365b-3p	YWHAZ	tarbase	validated	2	1	1.3862943611198906	Greenyellow
hsa-miR-365a-3p	YWHAZ	tarbase	validated	2	1	1.3862943611198906	Greenyellow
hsa-miR-766-5p	YWHAZ	tarbase	validated	2	2	2.1972245773362196	Greenyellow
hsa-miR-660-5p	YWHAZ	tarbase	validated	2	1	1.3862943611198906	Greenyellow
hsa-miR-664b-5p	YWHAZ	tarbase	validated	2	1	1.3862943611198906	Greenyellow
hsa-miR-664a-5p	YWHAZ	tarbase	validated	2	2	2.1972245773362196	Greenyellow
hsa-miR-374a-5p	YWHAZ	tarbase	validated	2	1	1.3862943611198906	Greenyellow
hsa-miR-374b-5p	YWHAZ	tarbase	validated	2	1	1.3862943611198906	Greenyellow
hsa-miR-92a-3p	YWHAZ	tarbase	validated	2	2	2.1972245773362196	Greenyellow
hsa-miR-101-3p	YWHAZ	tarbase	validated	2	1	1.3862943611198906	Greenyellow
hsa-miR-139-5p	YWHAZ	tarbase	validated	2	1	1.3862943611198906	Greenyellow
hsa-miR-155-5p	YWHAZ	tarbase	validated	2	4	3.2188758248682006	Greenyellow
hsa-miR-26a-5p	YWHAZ	tarbase	validated	2	1	1.3862943611198906	Greenyellow
hsa-miR-26b-5p	YWHAZ	tarbase	validated	2	1	1.3862943611198906	Greenyellow
hsa-miR-30a-5p	YWHAZ	tarbase	validated	2	5	3.58351893845611	Greenyellow
hsa-miR-873-5p	YWHAZ	tarbase	validated	2	2	2.1972245773362196	Greenyellow
hsa-let-7b-5p	YWHAZ	tarbase	validated	2	3	2.772588722239781	Greenyellow
hsa-let-7g-5p	YWHAZ	tarbase	validated	2	2	2.1972245773362196	Greenyellow
hsa-miR-1911-5p	YWHAZ	tarbase	validated	2	1	1.3862943611198906	Greenyellow
hsa-miR-193a-3p	YWHAZ	tarbase	validated	2	7	4.1588830833596715	Greenyellow
hsa-miR-20b-5p	YWHAZ	tarbase	validated	2	3	2.772588722239781	Greenyellow
hsa-miR-210-3p	YWHAZ	tarbase	validated	2	1	1.3862943611198906	Greenyellow
hsa-miR-25-3p	YWHAZ	tarbase	validated	2	1	1.3862943611198906	Greenyellow
hsa-miR-320a-3p	YWHAZ	tarbase	validated	2	5	3.58351893845611	Greenyellow
hsa-miR-320b	YWHAZ	tarbase	validated	2	5	3.58351893845611	Greenyellow
hsa-miR-320c	YWHAZ	tarbase	validated	2	5	3.58351893845611	Greenyellow
hsa-let-7d-5p	YWHAZ	tarbase	validated	2	2	2.1972245773362196	Greenyellow
hsa-let-7f-5p	YWHAZ	tarbase	validated	2	2	2.1972245773362196	Greenyellow
hsa-miR-30d-5p	YWHAZ	tarbase	validated	2	4	3.2188758248682006	Greenyellow
hsa-let-7a-5p	YWHAZ	tarbase	validated	2	2	2.1972245773362196	Greenyellow
hsa-let-7c-5p	YWHAZ	tarbase	validated	2	3	2.772588722239781	Greenyellow
hsa-miR-103a-3p	YWHAZ	tarbase	validated	2	2	2.1972245773362196	Greenyellow
hsa-miR-107	YWHAZ	tarbase	validated	2	1	1.3862943611198906	Greenyellow
hsa-miR-1293	YWHAZ	tarbase	validated	2	1	1.3862943611198906	Greenyellow
hsa-miR-143-3p	YWHAZ	tarbase	validated	2	2	2.1972245773362196	Greenyellow
hsa-miR-191-5p	YWHAZ	tarbase	validated	2	1	1.3862943611198906	Greenyellow
hsa-miR-196b-5p	YWHAZ	tarbase	validated	2	1	1.3862943611198906	Greenyellow
hsa-miR-218-5p	YWHAZ	tarbase	validated	2	2	2.1972245773362196	Greenyellow
hsa-miR-22-3p	YWHAZ	tarbase	validated	2	6	3.8918202981106265	Greenyellow
hsa-miR-302a-3p	YWHAZ	tarbase	validated	2	3	2.772588722239781	Greenyellow
hsa-miR-30b-5p	YWHAZ	tarbase	validated	2	4	3.2188758248682006	Greenyellow
hsa-miR-30c-5p	YWHAZ	tarbase	validated	2	4	3.2188758248682006	Greenyellow
hsa-miR-30e-3p	YWHAZ	tarbase	validated	2	4	3.2188758248682006	Greenyellow
hsa-miR-30e-5p	YWHAZ	tarbase	validated	2	4	3.2188758248682006	Greenyellow
hsa-miR-320d	YWHAZ	tarbase	validated	2	5	3.58351893845611	Greenyellow
hsa-miR-33a-5p	YWHAZ	tarbase	validated	2	1	1.3862943611198906	Greenyellow
hsa-miR-342-5p	YWHAZ	tarbase	validated	2	2	2.1972245773362196	Greenyellow
hsa-miR-363-3p	YWHAZ	tarbase	validated	2	1	1.3862943611198906	Greenyellow
hsa-miR-4521	YWHAZ	tarbase	validated	2	1	1.3862943611198906	Greenyellow
hsa-miR-454-5p	YWHAZ	tarbase	validated	2	1	1.3862943611198906	Greenyellow
hsa-miR-92b-3p	YWHAZ	tarbase	validated	2	2	2.1972245773362196	Greenyellow
hsa-miR-98-5p	YWHAZ	tarbase	validated	2	3	2.772588722239781	Greenyellow
hsa-miR-1827	YWHAZ	tarbase	validated	2	5	3.58351893845611	Greenyellow
hsa-miR-124-3p	YWHAZ	tarbase	validated	2	2	2.1972245773362196	Greenyellow
hsa-miR-940	YWHAZ	tarbase	validated	2	6	3.8918202981106265	Greenyellow
hsa-miR-877-5p	YWHAZ	tarbase	validated	2	1	1.3862943611198906	Greenyellow
hsa-miR-589-5p	YWHAZ	tarbase	validated	2	1	1.3862943611198906	Greenyellow
hsa-let-7g-3p	YWHAZ	tarbase	validated	2	1	1.3862943611198906	Greenyellow
hsa-miR-192-3p	YWHAZ	tarbase	validated	2	1	1.3862943611198906	Greenyellow
hsa-miR-186-5p	YWHAZ	tarbase	validated	2	3	2.772588722239781	Greenyellow
hsa-miR-641	YWHAZ	tarbase	validated	2	4	3.2188758248682006	Greenyellow
hsa-miR-26a-2-3p	YWHAZ	tarbase	validated	2	1	1.3862943611198906	Greenyellow
hsa-let-7i-5p	YWHAZ	tarbase	validated	2	2	2.1972245773362196	Greenyellow
hsa-miR-31-5p	YWHAZ	tarbase	validated	2	2	2.1972245773362196	Greenyellow
hsa-miR-455-5p	YWHAZ	tarbase	validated	2	2	2.1972245773362196	Greenyellow
hsa-miR-651-5p	YWHAZ	tarbase	validated	2	1	1.3862943611198906	Greenyellow
hsa-miR-29a-5p	YWHAZ	tarbase	validated	2	1	1.3862943611198906	Greenyellow
hsa-let-7f-2-3p	YWHAZ	tarbase	validated	2	1	1.3862943611198906	Greenyellow
hsa-miR-9-5p	YWHAZ	tarbase	validated	2	1	1.3862943611198906	Greenyellow
hsa-miR-23a-3p	YWHAZ	tarbase	validated	2	1	1.3862943611198906	Greenyellow
hsa-miR-199a-3p	YWHAZ	tarbase	validated	2	3	2.772588722239781	Greenyellow
hsa-miR-199b-3p	YWHAZ	tarbase	validated	2	3	2.772588722239781	Greenyellow
hsa-miR-30a-3p	YWHAZ	tarbase	validated	2	4	3.2188758248682006	Greenyellow
hsa-miR-1301-3p	YWHAZ	tarbase	validated	2	1	1.3862943611198906	Greenyellow
hsa-miR-17-3p	YWHAZ	tarbase	validated	2	3	2.772588722239781	Greenyellow
hsa-miR-19a-3p	YWHAZ	tarbase	validated	2	2	2.1972245773362196	Greenyellow
hsa-miR-3065-3p	YWHAZ	tarbase	validated	2	1	1.3862943611198906	Greenyellow
hsa-miR-335-5p	YWHAZ	tarbase	validated	2	2	2.1972245773362196	Greenyellow
hsa-miR-33b-5p	YWHAZ	tarbase	validated	2	1	1.3862943611198906	Greenyellow
hsa-miR-383-5p	YWHAZ	tarbase	validated	2	1	1.3862943611198906	Greenyellow
hsa-miR-483-5p	YWHAZ	tarbase	validated	2	1	1.3862943611198906	Greenyellow
hsa-miR-497-3p	YWHAZ	tarbase	validated	2	5	3.58351893845611	Greenyellow
hsa-miR-93-3p	YWHAZ	tarbase	validated	2	1	1.3862943611198906	Greenyellow
hsa-miR-134-5p	YWHAZ	tarbase	validated	2	4	3.2188758248682006	Greenyellow
hsa-miR-18b-5p	YWHAZ	tarbase	validated	2	1	1.3862943611198906	Greenyellow
hsa-miR-181b-5p	YWHAZ	tarbase	validated	2	1	1.3862943611198906	Greenyellow
hsa-miR-30b-3p	YWHAZ	tarbase	validated	2	2	2.1972245773362196	Greenyellow
hsa-miR-4725-3p	YWHAZ	tarbase	validated	2	1	1.3862943611198906	Greenyellow
hsa-miR-9-3p	YWHAZ	tarbase	validated	2	1	1.3862943611198906	Greenyellow
hsa-miR-1285-3p	YWHAZ	tarbase	validated	2	1	1.3862943611198906	Greenyellow
hsa-miR-138-2-3p	YWHAZ	tarbase	validated	2	1	1.3862943611198906	Greenyellow
hsa-miR-181a-5p	YWHAZ	tarbase	validated	2	1	1.3862943611198906	Greenyellow
hsa-miR-3144-3p	YWHAZ	tarbase	validated	2	1	1.3862943611198906	Greenyellow
hsa-miR-376a-3p	YWHAZ	tarbase	validated	2	1	1.3862943611198906	Greenyellow
hsa-miR-490-5p	YWHAZ	tarbase	validated	2	4	3.2188758248682006	Greenyellow
hsa-miR-15b-5p	YWHAZ	tarbase	validated	2	1	1.3862943611198906	Greenyellow
hsa-miR-181d-5p	YWHAZ	tarbase	validated	2	1	1.3862943611198906	Greenyellow
hsa-miR-214-3p	YWHAZ	tarbase	validated	2	5	3.58351893845611	Greenyellow
hsa-miR-2355-3p	YWHAZ	tarbase	validated	2	1	1.3862943611198906	Greenyellow
hsa-miR-27a-3p	YWHAZ	tarbase	validated	2	2	2.1972245773362196	Greenyellow
hsa-miR-27b-3p	YWHAZ	tarbase	validated	2	1	1.3862943611198906	Greenyellow
hsa-miR-28-5p	YWHAZ	tarbase	validated	2	3	2.772588722239781	Greenyellow
hsa-miR-519a-5p	YWHAZ	tarbase	validated	2	1	1.3862943611198906	Greenyellow
hsa-miR-708-5p	YWHAZ	tarbase	validated	2	4	3.2188758248682006	Greenyellow
hsa-miR-188-5p	YWHAZ	tarbase	validated	2	2	2.1972245773362196	Greenyellow
hsa-miR-449a	YWHAZ	tarbase	validated	2	2	2.1972245773362196	Greenyellow
hsa-miR-652-3p	YWHAZ	tarbase	validated	2	1	1.3862943611198906	Greenyellow
hsa-miR-500b-5p	YWHAZ	tarbase	validated	2	1	1.3862943611198906	Greenyellow
hsa-miR-23c	YWHAZ	tarbase	validated	2	1	1.3862943611198906	Greenyellow
hsa-miR-339-5p	YWHAZ	tarbase	validated	2	2	2.1972245773362196	Greenyellow
hsa-miR-141-3p	YWHAZ	tarbase	validated	2	1	1.3862943611198906	Greenyellow
hsa-miR-23b-3p	YWHAZ	tarbase	validated	2	1	1.3862943611198906	Greenyellow
hsa-miR-542-3p	YWHAZ	tarbase	validated	2	2	2.1972245773362196	Greenyellow
hsa-miR-501-5p	YWHAZ	tarbase	validated	2	2	2.1972245773362196	Greenyellow
hsa-miR-378a-3p	YWHAZ	tarbase	validated	2	2	2.1972245773362196	Greenyellow
hsa-miR-10a-5p	YWHAZ	tarbase	validated	2	1	1.3862943611198906	Greenyellow
hsa-miR-192-5p	YWHAZ	tarbase	validated	2	1	1.3862943611198906	Greenyellow
hsa-miR-215-5p	YWHAZ	tarbase	validated	2	1	1.3862943611198906	Greenyellow
hsa-miR-204-5p	YWHAZ	tarbase	validated	2	3	2.772588722239781	Greenyellow
hsa-miR-15b-3p	YWHAZ	tarbase	validated	2	1	1.3862943611198906	Greenyellow
hsa-miR-221-3p	YWHAZ	tarbase	validated	2	1	1.3862943611198906	Greenyellow
hsa-miR-34c-5p	YWHAZ	tarbase	validated	2	3	2.772588722239781	Greenyellow
hsa-miR-500a-3p	YWHAZ	tarbase	validated	2	1	1.3862943611198906	Greenyellow
hsa-miR-501-3p	YWHAZ	tarbase	validated	2	1	1.3862943611198906	Greenyellow
hsa-miR-671-5p	YWHAZ	tarbase	validated	2	3	2.772588722239781	Greenyellow
hsa-miR-1303	YWHAZ	tarbase	validated	2	4	3.2188758248682006	Greenyellow
hsa-miR-194-5p	YWHAZ	tarbase	validated	2	1	1.3862943611198906	Greenyellow
hsa-miR-452-5p	YWHAZ	tarbase	validated	2	1	1.3862943611198906	Greenyellow
hsa-miR-145-3p	YWHAZ	tarbase	validated	2	1	1.3862943611198906	Greenyellow
hsa-miR-4677-3p	YWHAZ	tarbase	validated	2	1	1.3862943611198906	Greenyellow
hsa-miR-450b-5p	YWHAZ	tarbase	validated	2	2	2.1972245773362196	Greenyellow
hsa-miR-584-5p	YWHAZ	tarbase	validated	2	1	1.3862943611198906	Greenyellow
hsa-miR-221-5p	YWHAZ	tarbase	validated	2	1	1.3862943611198906	Greenyellow
hsa-miR-132-3p	YWHAZ	tarbase	validated	2	1	1.3862943611198906	Greenyellow
hsa-miR-7-5p	YWHAZ	tarbase	validated	2	1	1.3862943611198906	Greenyellow
hsa-miR-96-5p	YWHAZ	tarbase	validated	2	1	1.3862943611198906	Greenyellow
hsa-miR-335-3p	YWHAZ	tarbase	validated	2	3	2.772588722239781	Greenyellow
hsa-miR-744-5p	YWHAZ	tarbase	validated	2	1	1.3862943611198906	Greenyellow
hsa-miR-126-5p	YWHAZ	tarbase	validated	2	3	2.772588722239781	Greenyellow
hsa-miR-15a-5p	YWHAZ	tarbase	validated	2	2	2.1972245773362196	Greenyellow
hsa-miR-16-5p	YWHAZ	tarbase	validated	2	1	1.3862943611198906	Greenyellow
hsa-miR-195-5p	YWHAZ	tarbase	validated	2	1	1.3862943611198906	Greenyellow
hsa-miR-424-5p	YWHAZ	tarbase	validated	2	1	1.3862943611198906	Greenyellow
hsa-miR-503-5p	YWHAZ	tarbase	validated	2	1	1.3862943611198906	Greenyellow
hsa-miR-140-3p	YWHAZ	tarbase	validated	2	1	1.3862943611198906	Greenyellow
hsa-miR-1843	YWHAZ	tarbase	validated	2	1	1.3862943611198906	Greenyellow
hsa-miR-30c-1-3p	YWHAZ	tarbase	validated	2	1	1.3862943611198906	Greenyellow
hsa-miR-32-5p	YWHAZ	tarbase	validated	2	2	2.1972245773362196	Greenyellow
hsa-miR-548o-3p	YWHAZ	tarbase	validated	2	4	3.2188758248682006	Greenyellow
hsa-miR-10b-5p	YWHAZ	tarbase	validated	2	1	1.3862943611198906	Greenyellow
hsa-miR-516a-5p	YWHAZ	tarbase	validated	2	1	1.3862943611198906	Greenyellow
hsa-miR-135a-2-3p	YWHAZ	tarbase	validated	2	1	1.3862943611198906	Greenyellow
hsa-miR-185-5p	YWHAZ	tarbase	validated	2	3	2.772588722239781	Greenyellow
hsa-miR-195-3p	YWHAZ	tarbase	validated	2	3	2.772588722239781	Greenyellow
hsa-miR-200a-5p	YWHAZ	tarbase	validated	2	1	1.3862943611198906	Greenyellow
hsa-miR-203a-3p	YWHAZ	tarbase	validated	2	1	1.3862943611198906	Greenyellow
hsa-miR-423-3p	YWHAZ	tarbase	validated	2	1	1.3862943611198906	Greenyellow
hsa-miR-203b-5p	YWHAZ	tarbase	validated	2	1	1.3862943611198906	Greenyellow
hsa-miR-135b-5p	YWHAZ	tarbase	validated	2	1	1.3862943611198906	Greenyellow
hsa-miR-512-3p	YWHAZ	tarbase	validated	2	3	2.772588722239781	Greenyellow
hsa-miR-205-5p	YWHAZ	tarbase	validated	2	1	1.3862943611198906	Greenyellow
hsa-miR-182-3p	YWHAZ	tarbase	validated	2	1	1.3862943611198906	Greenyellow
hsa-miR-3184-5p	YWHAZ	tarbase	validated	2	1	1.3862943611198906	Greenyellow
hsa-miR-574-3p	YWHAZ	tarbase	validated	2	1	1.3862943611198906	Greenyellow
hsa-miR-222-3p	YWHAZ	tarbase	validated	2	1	1.3862943611198906	Greenyellow
hsa-miR-125a-3p	YWHAZ	tarbase	validated	2	2	2.1972245773362196	Greenyellow
hsa-miR-425-5p	YWHAZ	tarbase	validated	2	3	2.772588722239781	Greenyellow
hsa-miR-340-3p	YWHAZ	tarbase	validated	2	2	2.1972245773362196	Greenyellow
hsa-miR-1226-3p	YWHAZ	tarbase	validated	2	1	1.3862943611198906	Greenyellow
hsa-miR-4709-5p	YWHAZ	tarbase	validated	2	1	1.3862943611198906	Greenyellow
hsa-miR-449b-5p	YWHAZ	tarbase	validated	2	3	2.772588722239781	Greenyellow
hsa-miR-6516-5p	YWHAZ	tarbase	validated	2	2	2.1972245773362196	Greenyellow
hsa-miR-550a-3-5p	YWHAZ	tarbase	validated	2	1	1.3862943611198906	Greenyellow
hsa-miR-203b-3p	YWHAZ	tarbase	validated	2	1	1.3862943611198906	Greenyellow
hsa-miR-552-5p	YWHAZ	tarbase	validated	2	1	1.3862943611198906	Greenyellow
hsa-miR-6757-3p	YWHAZ	tarbase	validated	2	1	1.3862943611198906	Greenyellow
hsa-miR-15a-3p	YWHAZ	tarbase	validated	2	1	1.3862943611198906	Greenyellow
hsa-miR-29a-3p	YWHAZ	tarbase	validated	2	1	1.3862943611198906	Greenyellow
hsa-miR-29b-3p	YWHAZ	tarbase	validated	2	1	1.3862943611198906	Greenyellow
hsa-miR-29c-3p	YWHAZ	tarbase	validated	2	1	1.3862943611198906	Greenyellow
hsa-miR-10527-5p	YWHAZ	tarbase	validated	2	1	1.3862943611198906	Greenyellow
hsa-miR-499a-5p	YWHAZ	tarbase	validated	2	2	2.1972245773362196	Greenyellow
hsa-miR-582-5p	YWHAZ	tarbase	validated	2	4	3.2188758248682006	Greenyellow
hsa-miR-592	YWHAZ	tarbase	validated	2	1	1.3862943611198906	Greenyellow
hsa-miR-206	YWHAZ	tarbase	validated	2	6	3.8918202981106265	Greenyellow
hsa-miR-1271-5p	YWHAZ	tarbase	validated	2	1	1.3862943611198906	Greenyellow
hsa-miR-375-3p	YWHAZ	tarbase	validated	2	4	3.2188758248682006	Greenyellow
hsa-miR-598-3p	YWHAZ	tarbase	validated	2	1	1.3862943611198906	Greenyellow
hsa-miR-1-3p	YWHAZ	tarbase	validated	2	7	4.1588830833596715	Greenyellow
hsa-miR-129-2-3p	YWHAZ	tarbase	validated	2	1	1.3862943611198906	Greenyellow
hsa-miR-522-5p	YWHAZ	tarbase	validated	2	1	1.3862943611198906	Greenyellow
hsa-let-7a-5p	DDX3X	tarbase	validated	2	1	1.3862943611198906	Greenyellow
hsa-let-7i-5p	DDX3X	tarbase	validated	2	1	1.3862943611198906	Greenyellow
hsa-miR-199a-5p	DDX3X	tarbase	validated	2	5	3.58351893845611	Greenyellow
hsa-miR-15b-5p	DDX3X	tarbase	validated	2	7	4.1588830833596715	Greenyellow
hsa-miR-23c	DDX3X	tarbase	validated	2	2	2.1972245773362196	Greenyellow
hsa-miR-16-5p	DDX3X	tarbase	validated	2	7	4.1588830833596715	Greenyellow
hsa-miR-338-3p	DDX3X	tarbase	validated	2	1	1.3862943611198906	Greenyellow
hsa-miR-219a-1-3p	DDX3X	tarbase	validated	2	1	1.3862943611198906	Greenyellow
hsa-miR-302d-3p	DDX3X	tarbase	validated	2	1	1.3862943611198906	Greenyellow
hsa-miR-181a-5p	DDX3X	tarbase	validated	2	6	3.8918202981106265	Greenyellow
hsa-miR-93-5p	DDX3X	tarbase	validated	2	1	1.3862943611198906	Greenyellow
hsa-miR-34a-5p	DDX3X	tarbase	validated	2	1	1.3862943611198906	Greenyellow
hsa-miR-4291	DDX3X	tarbase	validated	2	2	2.1972245773362196	Greenyellow
hsa-miR-106a-5p	DDX3X	tarbase	validated	2	1	1.3862943611198906	Greenyellow
hsa-miR-187-3p	DDX3X	tarbase	validated	2	1	1.3862943611198906	Greenyellow
hsa-miR-92b-3p	DDX3X	tarbase	validated	2	7	4.1588830833596715	Greenyellow
hsa-miR-181b-5p	DDX3X	tarbase	validated	2	6	3.8918202981106265	Greenyellow
hsa-miR-92a-3p	DDX3X	tarbase	validated	2	7	4.1588830833596715	Greenyellow
hsa-miR-19b-3p	DDX3X	tarbase	validated	2	7	4.1588830833596715	Greenyellow
hsa-miR-15a-5p	DDX3X	tarbase	validated	2	7	4.1588830833596715	Greenyellow
hsa-miR-424-5p	DDX3X	tarbase	validated	2	8	4.394449154672439	Greenyellow
hsa-miR-450b-5p	DDX3X	tarbase	validated	2	2	2.1972245773362196	Greenyellow
hsa-miR-19a-3p	DDX3X	tarbase	validated	2	7	4.1588830833596715	Greenyellow
hsa-miR-25-3p	DDX3X	tarbase	validated	2	7	4.1588830833596715	Greenyellow
hsa-miR-32-5p	DDX3X	tarbase	validated	2	8	4.394449154672439	Greenyellow
hsa-miR-3679-5p	DDX3X	tarbase	validated	2	2	2.1972245773362196	Greenyellow
hsa-miR-543	DDX3X	tarbase	validated	2	5	3.58351893845611	Greenyellow
hsa-miR-195-5p	DDX3X	tarbase	validated	2	7	4.1588830833596715	Greenyellow
hsa-miR-33a-3p	DDX3X	tarbase	validated	2	1	1.3862943611198906	Greenyellow
hsa-miR-302a-5p	DDX3X	tarbase	validated	2	3	2.772588722239781	Greenyellow
hsa-miR-18b-5p	DDX3X	tarbase	validated	2	1	1.3862943611198906	Greenyellow
hsa-miR-106b-5p	DDX3X	tarbase	validated	2	1	1.3862943611198906	Greenyellow
hsa-miR-218-5p	DDX3X	tarbase	validated	2	1	1.3862943611198906	Greenyellow
hsa-miR-1323	DDX3X	tarbase	validated	2	4	3.2188758248682006	Greenyellow
hsa-miR-20b-3p	DDX3X	tarbase	validated	2	1	1.3862943611198906	Greenyellow
hsa-miR-210-3p	DDX3X	tarbase	validated	2	1	1.3862943611198906	Greenyellow
hsa-miR-221-3p	DDX3X	tarbase	validated	2	4	3.2188758248682006	Greenyellow
hsa-miR-221-5p	DDX3X	tarbase	validated	2	1	1.3862943611198906	Greenyellow
hsa-miR-30d-5p	DDX3X	tarbase	validated	2	1	1.3862943611198906	Greenyellow
hsa-miR-24-3p	DDX3X	tarbase	validated	2	1	1.3862943611198906	Greenyellow
hsa-miR-302a-3p	DDX3X	tarbase	validated	2	1	1.3862943611198906	Greenyellow
hsa-miR-30a-5p	DDX3X	tarbase	validated	2	1	1.3862943611198906	Greenyellow
hsa-miR-183-5p	DDX3X	tarbase	validated	2	2	2.1972245773362196	Greenyellow
hsa-miR-93-3p	DDX3X	tarbase	validated	2	3	2.772588722239781	Greenyellow
hsa-miR-18a-5p	DDX3X	tarbase	validated	2	1	1.3862943611198906	Greenyellow
hsa-miR-507	DDX3X	tarbase	validated	2	3	2.772588722239781	Greenyellow
hsa-miR-519d-3p	DDX3X	tarbase	validated	2	1	1.3862943611198906	Greenyellow
hsa-miR-302b-3p	DDX3X	tarbase	validated	2	1	1.3862943611198906	Greenyellow
hsa-miR-520b-3p	DDX3X	tarbase	validated	2	1	1.3862943611198906	Greenyellow
hsa-miR-363-3p	DDX3X	tarbase	validated	2	7	4.1588830833596715	Greenyellow
hsa-miR-302c-3p	DDX3X	tarbase	validated	2	1	1.3862943611198906	Greenyellow
hsa-miR-520f-3p	DDX3X	tarbase	validated	2	4	3.2188758248682006	Greenyellow
hsa-miR-302e	DDX3X	tarbase	validated	2	2	2.1972245773362196	Greenyellow
hsa-miR-876-3p	DDX3X	tarbase	validated	2	1	1.3862943611198906	Greenyellow
hsa-miR-7-5p	DDX3X	tarbase	validated	2	1	1.3862943611198906	Greenyellow
hsa-miR-301a-3p	DDX3X	tarbase	validated	2	2	2.1972245773362196	Greenyellow
hsa-miR-520a-3p	DDX3X	tarbase	validated	2	1	1.3862943611198906	Greenyellow
hsa-miR-142-5p	DDX3X	tarbase	validated	2	1	1.3862943611198906	Greenyellow
hsa-miR-150-5p	DDX3X	tarbase	validated	2	2	2.1972245773362196	Greenyellow
hsa-miR-15a-3p	DDX3X	tarbase	validated	2	1	1.3862943611198906	Greenyellow
hsa-miR-26a-5p	DDX3X	tarbase	validated	2	5	3.58351893845611	Greenyellow
hsa-miR-181c-5p	DDX3X	tarbase	validated	2	6	3.8918202981106265	Greenyellow
hsa-miR-29b-2-5p	DDX3X	tarbase	validated	2	3	2.772588722239781	Greenyellow
hsa-miR-128-3p	DDX3X	tarbase	validated	2	1	1.3862943611198906	Greenyellow
hsa-miR-181d-5p	DDX3X	tarbase	validated	2	6	3.8918202981106265	Greenyellow
hsa-miR-7977	DDX3X	tarbase	validated	2	1	1.3862943611198906	Greenyellow
hsa-miR-590-3p	DDX3X	tarbase	validated	2	4	3.2188758248682006	Greenyellow
hsa-miR-182-5p	DDX3X	tarbase	validated	2	4	3.2188758248682006	Greenyellow
hsa-miR-342-5p	DDX3X	tarbase	validated	2	1	1.3862943611198906	Greenyellow
hsa-miR-26b-5p	DDX3X	tarbase	validated	2	4	3.2188758248682006	Greenyellow
hsa-miR-152-3p	DDX3X	tarbase	validated	2	3	2.772588722239781	Greenyellow
hsa-miR-1301-3p	DDX3X	tarbase	validated	2	1	1.3862943611198906	Greenyellow
hsa-miR-33a-5p	DDX3X	tarbase	validated	2	3	2.772588722239781	Greenyellow
hsa-miR-132-3p	DDX3X	tarbase	validated	2	1	1.3862943611198906	Greenyellow
hsa-miR-4745-5p	DDX3X	tarbase	validated	2	1	1.3862943611198906	Greenyellow
hsa-miR-20a-5p	DDX3X	tarbase	validated	2	1	1.3862943611198906	Greenyellow
hsa-miR-3934-5p	DDX3X	tarbase	validated	2	1	1.3862943611198906	Greenyellow
hsa-miR-548y	DDX3X	tarbase	validated	2	3	2.772588722239781	Greenyellow
hsa-miR-421	DDX3X	tarbase	validated	2	5	3.58351893845611	Greenyellow
hsa-miR-190a-5p	DDX3X	tarbase	validated	2	1	1.3862943611198906	Greenyellow
hsa-miR-98-5p	DDX3X	tarbase	validated	2	1	1.3862943611198906	Greenyellow
hsa-miR-96-5p	DDX3X	tarbase	validated	2	3	2.772588722239781	Greenyellow
hsa-miR-29b-1-5p	DDX3X	tarbase	validated	2	1	1.3862943611198906	Greenyellow
hsa-miR-155-5p	DDX3X	tarbase	validated	2	1	1.3862943611198906	Greenyellow
hsa-miR-223-3p	DDX3X	tarbase	validated	2	2	2.1972245773362196	Greenyellow
hsa-miR-16-2-3p	DDX3X	tarbase	validated	2	1	1.3862943611198906	Greenyellow
hsa-miR-29c-3p	DDX3X	tarbase	validated	2	6	3.8918202981106265	Greenyellow
hsa-miR-1270	DDX3X	tarbase	validated	2	1	1.3862943611198906	Greenyellow
hsa-miR-1273h-5p	DDX3X	tarbase	validated	2	1	1.3862943611198906	Greenyellow
hsa-miR-17-5p	DDX3X	tarbase	validated	2	1	1.3862943611198906	Greenyellow
hsa-miR-1275	DDX3X	tarbase	validated	2	2	2.1972245773362196	Greenyellow
hsa-miR-296-3p	DDX3X	tarbase	validated	2	2	2.1972245773362196	Greenyellow
hsa-miR-148a-5p	DDX3X	tarbase	validated	2	2	2.1972245773362196	Greenyellow
hsa-miR-29b-3p	DDX3X	tarbase	validated	2	7	4.1588830833596715	Greenyellow
hsa-let-7i-3p	DDX3X	tarbase	validated	2	1	1.3862943611198906	Greenyellow
hsa-miR-9-5p	DDX3X	tarbase	validated	2	2	2.1972245773362196	Greenyellow
hsa-miR-151a-3p	DDX3X	tarbase	validated	2	1	1.3862943611198906	Greenyellow
hsa-miR-378d	DDX3X	tarbase	validated	2	1	1.3862943611198906	Greenyellow
hsa-miR-423-5p	DDX3X	tarbase	validated	2	1	1.3862943611198906	Greenyellow
hsa-miR-128-1-5p	DDX3X	tarbase	validated	2	1	1.3862943611198906	Greenyellow
hsa-miR-30e-3p	DDX3X	tarbase	validated	2	3	2.772588722239781	Greenyellow
hsa-miR-4425	DDX3X	tarbase	validated	2	1	1.3862943611198906	Greenyellow
hsa-miR-222-3p	DDX3X	tarbase	validated	2	4	3.2188758248682006	Greenyellow
hsa-miR-15b-3p	DDX3X	tarbase	validated	2	2	2.1972245773362196	Greenyellow
hsa-miR-23b-3p	DDX3X	tarbase	validated	2	4	3.2188758248682006	Greenyellow
hsa-miR-17-3p	DDX3X	tarbase	validated	2	1	1.3862943611198906	Greenyellow
hsa-miR-20b-5p	DDX3X	tarbase	validated	2	1	1.3862943611198906	Greenyellow
hsa-miR-340-5p	DDX3X	tarbase	validated	2	5	3.58351893845611	Greenyellow
hsa-miR-23a-3p	DDX3X	tarbase	validated	2	4	3.2188758248682006	Greenyellow
hsa-miR-378a-3p	DDX3X	tarbase	validated	2	1	1.3862943611198906	Greenyellow
hsa-miR-491-5p	DDX3X	tarbase	validated	2	2	2.1972245773362196	Greenyellow
hsa-miR-766-5p	DDX3X	tarbase	validated	2	1	1.3862943611198906	Greenyellow
hsa-miR-92a-1-5p	DDX3X	tarbase	validated	2	1	1.3862943611198906	Greenyellow
hsa-miR-16-1-3p	DDX3X	tarbase	validated	2	1	1.3862943611198906	Greenyellow
hsa-miR-652-3p	DDX3X	tarbase	validated	2	1	1.3862943611198906	Greenyellow
hsa-miR-944	DDX3X	tarbase	validated	2	2	2.1972245773362196	Greenyellow
hsa-miR-185-5p	DDX3X	tarbase	validated	2	1	1.3862943611198906	Greenyellow
hsa-miR-4521	DDX3X	tarbase	validated	2	1	1.3862943611198906	Greenyellow
hsa-miR-9-3p	DDX3X	tarbase	validated	2	4	3.2188758248682006	Greenyellow
hsa-miR-25-5p	DDX3X	tarbase	validated	2	1	1.3862943611198906	Greenyellow
hsa-miR-192-3p	DDX3X	tarbase	validated	2	4	3.2188758248682006	Greenyellow
hsa-miR-29a-3p	DDX3X	tarbase	validated	2	6	3.8918202981106265	Greenyellow
hsa-miR-576-3p	DDX3X	tarbase	validated	2	1	1.3862943611198906	Greenyellow
hsa-miR-7-1-3p	DDX3X	tarbase	validated	2	3	2.772588722239781	Greenyellow
hsa-miR-4524a-3p	DDX3X	tarbase	validated	2	1	1.3862943611198906	Greenyellow
hsa-miR-30a-3p	DDX3X	tarbase	validated	2	3	2.772588722239781	Greenyellow
hsa-miR-619-5p	DDX3X	tarbase	validated	2	1	1.3862943611198906	Greenyellow
hsa-miR-374b-5p	DDX3X	tarbase	validated	2	3	2.772588722239781	Greenyellow
hsa-let-7e-5p	DDX3X	tarbase	validated	2	1	1.3862943611198906	Greenyellow
hsa-let-7f-2-3p	DDX3X	tarbase	validated	2	1	1.3862943611198906	Greenyellow
hsa-let-7f-5p	DDX3X	tarbase	validated	2	1	1.3862943611198906	Greenyellow
hsa-miR-10a-5p	DDX3X	tarbase	validated	2	1	1.3862943611198906	Greenyellow
hsa-miR-1255a	DDX3X	tarbase	validated	2	1	1.3862943611198906	Greenyellow
hsa-miR-130b-5p	DDX3X	tarbase	validated	2	3	2.772588722239781	Greenyellow
hsa-miR-138-5p	DDX3X	tarbase	validated	2	3	2.772588722239781	Greenyellow
hsa-miR-139-5p	DDX3X	tarbase	validated	2	2	2.1972245773362196	Greenyellow
hsa-miR-146a-5p	DDX3X	tarbase	validated	2	1	1.3862943611198906	Greenyellow
hsa-miR-146b-5p	DDX3X	tarbase	validated	2	1	1.3862943611198906	Greenyellow
hsa-miR-194-5p	DDX3X	tarbase	validated	2	1	1.3862943611198906	Greenyellow
hsa-miR-197-3p	DDX3X	tarbase	validated	2	1	1.3862943611198906	Greenyellow
hsa-miR-204-5p	DDX3X	tarbase	validated	2	2	2.1972245773362196	Greenyellow
hsa-miR-320c	DDX3X	tarbase	validated	2	4	3.2188758248682006	Greenyellow
hsa-miR-423-3p	DDX3X	tarbase	validated	2	1	1.3862943611198906	Greenyellow
hsa-miR-452-5p	DDX3X	tarbase	validated	2	1	1.3862943611198906	Greenyellow
hsa-miR-4677-3p	DDX3X	tarbase	validated	2	1	1.3862943611198906	Greenyellow
hsa-miR-589-5p	DDX3X	tarbase	validated	2	1	1.3862943611198906	Greenyellow
hsa-miR-577	DDX3X	tarbase	validated	2	1	1.3862943611198906	Greenyellow
hsa-miR-548b-5p	DDX3X	tarbase	validated	2	4	3.2188758248682006	Greenyellow
hsa-miR-671-5p	DDX3X	tarbase	validated	2	2	2.1972245773362196	Greenyellow
hsa-miR-27a-3p	DDX3X	tarbase	validated	2	1	1.3862943611198906	Greenyellow
hsa-miR-125b-1-3p	DDX3X	tarbase	validated	2	1	1.3862943611198906	Greenyellow
hsa-miR-597-5p	DDX3X	tarbase	validated	2	1	1.3862943611198906	Greenyellow
hsa-let-7b-5p	DDX3X	tarbase	validated	2	1	1.3862943611198906	Greenyellow
hsa-let-7c-5p	DDX3X	tarbase	validated	2	1	1.3862943611198906	Greenyellow
hsa-miR-147b-3p	DDX3X	tarbase	validated	2	2	2.1972245773362196	Greenyellow
hsa-let-7d-5p	DDX3X	tarbase	validated	2	1	1.3862943611198906	Greenyellow
hsa-miR-148a-3p	DDX3X	tarbase	validated	2	2	2.1972245773362196	Greenyellow
hsa-miR-148b-3p	DDX3X	tarbase	validated	2	2	2.1972245773362196	Greenyellow
hsa-miR-149-5p	DDX3X	tarbase	validated	2	2	2.1972245773362196	Greenyellow
hsa-miR-455-5p	DDX3X	tarbase	validated	2	5	3.58351893845611	Greenyellow
hsa-let-7g-5p	DDX3X	tarbase	validated	2	1	1.3862943611198906	Greenyellow
hsa-miR-23b-5p	DDX3X	tarbase	validated	2	1	1.3862943611198906	Greenyellow
hsa-miR-545-3p	DDX3X	tarbase	validated	2	6	3.8918202981106265	Greenyellow
hsa-miR-10b-5p	DDX3X	tarbase	validated	2	1	1.3862943611198906	Greenyellow
hsa-miR-30b-3p	DDX3X	tarbase	validated	2	1	1.3862943611198906	Greenyellow
hsa-miR-641	DDX3X	tarbase	validated	2	7	4.1588830833596715	Greenyellow
hsa-miR-651-5p	DDX3X	tarbase	validated	2	3	2.772588722239781	Greenyellow
hsa-miR-196a-5p	DDX3X	tarbase	validated	2	1	1.3862943611198906	Greenyellow
hsa-miR-374a-5p	DDX3X	tarbase	validated	2	2	2.1972245773362196	Greenyellow
hsa-miR-203a-3p	DDX3X	tarbase	validated	2	2	2.1972245773362196	Greenyellow
hsa-miR-374a-3p	DDX3X	tarbase	validated	2	3	2.772588722239781	Greenyellow
hsa-miR-627-5p	DDX3X	tarbase	validated	2	1	1.3862943611198906	Greenyellow
hsa-miR-129-2-3p	DDX3X	tarbase	validated	2	2	2.1972245773362196	Greenyellow
hsa-miR-181a-2-3p	DDX3X	tarbase	validated	2	1	1.3862943611198906	Greenyellow
hsa-miR-186-5p	DDX3X	tarbase	validated	2	5	3.58351893845611	Greenyellow
hsa-miR-191-5p	DDX3X	tarbase	validated	2	1	1.3862943611198906	Greenyellow
hsa-miR-21-5p	DDX3X	tarbase	validated	2	3	2.772588722239781	Greenyellow
hsa-miR-22-5p	DDX3X	tarbase	validated	2	2	2.1972245773362196	Greenyellow
hsa-miR-28-3p	DDX3X	tarbase	validated	2	1	1.3862943611198906	Greenyellow
hsa-miR-500a-3p	DDX3X	tarbase	validated	2	5	3.58351893845611	Greenyellow
hsa-miR-195-3p	DDX3X	tarbase	validated	2	1	1.3862943611198906	Greenyellow
hsa-miR-29c-5p	DDX3X	tarbase	validated	2	1	1.3862943611198906	Greenyellow
hsa-miR-497-3p	DDX3X	tarbase	validated	2	5	3.58351893845611	Greenyellow
hsa-miR-124-5p	DDX3X	tarbase	validated	2	1	1.3862943611198906	Greenyellow
hsa-miR-134-5p	DDX3X	tarbase	validated	2	2	2.1972245773362196	Greenyellow
hsa-miR-2115-5p	DDX3X	tarbase	validated	2	1	1.3862943611198906	Greenyellow
hsa-miR-3065-5p	DDX3X	tarbase	validated	2	3	2.772588722239781	Greenyellow
hsa-miR-3117-5p	DDX3X	tarbase	validated	2	1	1.3862943611198906	Greenyellow
hsa-miR-320a-3p	DDX3X	tarbase	validated	2	4	3.2188758248682006	Greenyellow
hsa-miR-4664-5p	DDX3X	tarbase	validated	2	1	1.3862943611198906	Greenyellow
hsa-miR-642a-5p	DDX3X	tarbase	validated	2	2	2.1972245773362196	Greenyellow
hsa-miR-664b-3p	DDX3X	tarbase	validated	2	2	2.1972245773362196	Greenyellow
hsa-miR-6761-5p	DDX3X	tarbase	validated	2	1	1.3862943611198906	Greenyellow
hsa-miR-941	DDX3X	tarbase	validated	2	1	1.3862943611198906	Greenyellow
hsa-miR-1-3p	DDX3X	tarbase	validated	2	4	3.2188758248682006	Greenyellow
hsa-miR-125b-5p	DDX3X	tarbase	validated	2	1	1.3862943611198906	Greenyellow
hsa-miR-299-3p	DDX3X	tarbase	validated	2	1	1.3862943611198906	Greenyellow
hsa-miR-320b	DDX3X	tarbase	validated	2	5	3.58351893845611	Greenyellow
hsa-miR-629-5p	DDX3X	tarbase	validated	2	1	1.3862943611198906	Greenyellow
hsa-miR-744-3p	DDX3X	tarbase	validated	2	2	2.1972245773362196	Greenyellow
hsa-miR-127-5p	DDX3X	tarbase	validated	2	5	3.58351893845611	Greenyellow
hsa-miR-138-1-3p	DDX3X	tarbase	validated	2	1	1.3862943611198906	Greenyellow
hsa-miR-184	DDX3X	tarbase	validated	2	1	1.3862943611198906	Greenyellow
hsa-miR-503-5p	DDX3X	tarbase	validated	2	5	3.58351893845611	Greenyellow
hsa-miR-142-3p	DDX3X	tarbase	validated	2	1	1.3862943611198906	Greenyellow
hsa-miR-324-3p	DDX3X	tarbase	validated	2	1	1.3862943611198906	Greenyellow
hsa-miR-3614-5p	DDX3X	tarbase	validated	2	1	1.3862943611198906	Greenyellow
hsa-miR-181b-3p	DDX3X	tarbase	validated	2	3	2.772588722239781	Greenyellow
hsa-miR-205-5p	DDX3X	tarbase	validated	2	1	1.3862943611198906	Greenyellow
hsa-miR-28-5p	DDX3X	tarbase	validated	2	1	1.3862943611198906	Greenyellow
hsa-miR-4326	DDX3X	tarbase	validated	2	3	2.772588722239781	Greenyellow
hsa-miR-103a-3p	DDX3X	tarbase	validated	2	4	3.2188758248682006	Greenyellow
hsa-miR-31-5p	DDX3X	tarbase	validated	2	2	2.1972245773362196	Greenyellow
hsa-miR-135b-5p	DDX3X	tarbase	validated	2	5	3.58351893845611	Greenyellow
hsa-miR-22-3p	DDX3X	tarbase	validated	2	2	2.1972245773362196	Greenyellow
hsa-miR-584-5p	DDX3X	tarbase	validated	2	2	2.1972245773362196	Greenyellow
hsa-miR-30b-5p	DDX3X	tarbase	validated	2	1	1.3862943611198906	Greenyellow
hsa-miR-183-3p	DDX3X	tarbase	validated	2	1	1.3862943611198906	Greenyellow
hsa-miR-101-3p	DDX3X	tarbase	validated	2	4	3.2188758248682006	Greenyellow
hsa-miR-1910-5p	DDX3X	tarbase	validated	2	1	1.3862943611198906	Greenyellow
hsa-miR-193b-3p	DDX3X	tarbase	validated	2	1	1.3862943611198906	Greenyellow
hsa-miR-107	DDX3X	tarbase	validated	2	4	3.2188758248682006	Greenyellow
hsa-miR-1304-3p	DDX3X	tarbase	validated	2	1	1.3862943611198906	Greenyellow
hsa-miR-561-5p	DDX3X	tarbase	validated	2	1	1.3862943611198906	Greenyellow
hsa-miR-148b-5p	DDX3X	tarbase	validated	2	1	1.3862943611198906	Greenyellow
hsa-miR-4454	DDX3X	tarbase	validated	2	1	1.3862943611198906	Greenyellow
hsa-miR-574-5p	DDX3X	tarbase	validated	2	1	1.3862943611198906	Greenyellow
hsa-miR-324-5p	DDX3X	tarbase	validated	2	1	1.3862943611198906	Greenyellow
hsa-miR-33b-5p	DDX3X	tarbase	validated	2	3	2.772588722239781	Greenyellow
hsa-miR-2467-5p	DDX3X	tarbase	validated	2	1	1.3862943611198906	Greenyellow
hsa-miR-326	DDX3X	tarbase	validated	2	1	1.3862943611198906	Greenyellow
hsa-miR-330-5p	DDX3X	tarbase	validated	2	1	1.3862943611198906	Greenyellow
hsa-let-7d-3p	DDX3X	tarbase	validated	2	1	1.3862943611198906	Greenyellow
hsa-miR-141-5p	DDX3X	tarbase	validated	2	1	1.3862943611198906	Greenyellow
hsa-miR-3184-3p	DDX3X	tarbase	validated	2	2	2.1972245773362196	Greenyellow
hsa-miR-26a-2-3p	DDX3X	tarbase	validated	2	2	2.1972245773362196	Greenyellow
hsa-miR-125a-5p	DDX3X	tarbase	validated	2	1	1.3862943611198906	Greenyellow
hsa-miR-454-3p	DDX3X	tarbase	validated	2	2	2.1972245773362196	Greenyellow
hsa-miR-874-3p	DDX3X	tarbase	validated	2	1	1.3862943611198906	Greenyellow
hsa-miR-660-5p	DDX3X	tarbase	validated	2	1	1.3862943611198906	Greenyellow
hsa-miR-3184-5p	DDX3X	tarbase	validated	2	1	1.3862943611198906	Greenyellow
hsa-miR-197-5p	DDX3X	tarbase	validated	2	1	1.3862943611198906	Greenyellow
hsa-miR-301b-3p	DDX3X	tarbase	validated	2	2	2.1972245773362196	Greenyellow
hsa-miR-340-3p	DDX3X	tarbase	validated	2	1	1.3862943611198906	Greenyellow
hsa-miR-98-3p	DDX3X	tarbase	validated	2	1	1.3862943611198906	Greenyellow
hsa-miR-224-5p	DDX3X	tarbase	validated	2	3	2.772588722239781	Greenyellow
hsa-miR-34c-5p	DDX3X	tarbase	validated	2	1	1.3862943611198906	Greenyellow
hsa-miR-375-3p	DDX3X	tarbase	validated	2	3	2.772588722239781	Greenyellow
hsa-miR-1249-3p	DDX3X	tarbase	validated	2	1	1.3862943611198906	Greenyellow
hsa-miR-133a-3p	DDX3X	tarbase	validated	2	3	2.772588722239781	Greenyellow
hsa-miR-141-3p	DDX3X	tarbase	validated	2	1	1.3862943611198906	Greenyellow
hsa-miR-206	DDX3X	tarbase	validated	2	4	3.2188758248682006	Greenyellow
hsa-miR-449b-5p	DDX3X	tarbase	validated	2	1	1.3862943611198906	Greenyellow
hsa-miR-432-5p	DDX3X	tarbase	validated	2	2	2.1972245773362196	Greenyellow
hsa-miR-362-5p	DDX3X	tarbase	validated	2	2	2.1972245773362196	Greenyellow
hsa-miR-484	DDX3X	tarbase	validated	2	1	1.3862943611198906	Greenyellow
hsa-miR-30c-5p	DDX3X	tarbase	validated	2	1	1.3862943611198906	Greenyellow
hsa-miR-192-5p	DDX3X	tarbase	validated	2	2	2.1972245773362196	Greenyellow
hsa-miR-124-3p	DDX3X	tarbase	validated	2	5	3.58351893845611	Greenyellow
hsa-miR-15a-5p	CXCL1	tarbase	validated	2	1	1.3862943611198906	Greenyellow
hsa-miR-15b-5p	CXCL1	tarbase	validated	2	1	1.3862943611198906	Greenyellow
hsa-miR-34a-5p	CXCL1	tarbase	validated	2	1	1.3862943611198906	Greenyellow
hsa-miR-374b-5p	CXCL1	tarbase	validated	2	1	1.3862943611198906	Greenyellow
hsa-miR-27b-3p	CXCL1	tarbase	validated	2	1	1.3862943611198906	Greenyellow
hsa-miR-22-3p	CXCL1	tarbase	validated	2	1	1.3862943611198906	Greenyellow
hsa-miR-423-5p	CXCL1	tarbase	validated	2	1	1.3862943611198906	Greenyellow
hsa-miR-210-3p	CXCL1	tarbase	validated	2	1	1.3862943611198906	Greenyellow
hsa-miR-1225-3p	CXCL1	tarbase	validated	2	1	1.3862943611198906	Greenyellow
hsa-miR-31-5p	CXCL1	tarbase	validated	2	1	1.3862943611198906	Greenyellow
hsa-miR-7-5p	CXCL1	tarbase	validated	2	1	1.3862943611198906	Greenyellow
hsa-let-7b-5p	CXCL1	tarbase	validated	2	1	1.3862943611198906	Greenyellow
hsa-miR-2277-3p	CXCL1	tarbase	validated	2	1	1.3862943611198906	Greenyellow
hsa-miR-196a-5p	CXCL1	tarbase	validated	2	1	1.3862943611198906	Greenyellow
hsa-miR-181d-5p	CXCL1	tarbase	validated	2	2	2.1972245773362196	Greenyellow
hsa-miR-3652	CXCL1	tarbase	validated	2	1	1.3862943611198906	Greenyellow
hsa-miR-375-3p	CXCL1	tarbase	validated	2	1	1.3862943611198906	Greenyellow
hsa-miR-16-5p	CXCL1	tarbase	validated	2	1	1.3862943611198906	Greenyellow
hsa-let-7c-5p	CXCL1	tarbase	validated	2	1	1.3862943611198906	Greenyellow
hsa-miR-374a-5p	CXCL1	tarbase	validated	2	1	1.3862943611198906	Greenyellow
hsa-miR-23a-3p	CXCL1	tarbase	validated	2	1	1.3862943611198906	Greenyellow
hsa-miR-26a-5p	CXCL1	tarbase	validated	2	1	1.3862943611198906	Greenyellow
hsa-miR-27a-3p	CXCL1	tarbase	validated	2	1	1.3862943611198906	Greenyellow
hsa-miR-205-5p	CXCL1	tarbase	validated	2	1	1.3862943611198906	Greenyellow
hsa-miR-181c-5p	CXCL1	tarbase	validated	2	2	2.1972245773362196	Greenyellow
hsa-miR-484	CXCL1	tarbase	validated	2	1	1.3862943611198906	Greenyellow
hsa-miR-203b-5p	CXCL1	tarbase	validated	2	1	1.3862943611198906	Greenyellow
hsa-miR-877-5p	CXCL1	tarbase	validated	2	1	1.3862943611198906	Greenyellow
hsa-miR-23b-3p	CXCL1	tarbase	validated	2	1	1.3862943611198906	Greenyellow
hsa-miR-512-3p	CXCL1	tarbase	validated	2	1	1.3862943611198906	Greenyellow
hsa-miR-222-3p	CXCL1	tarbase	validated	2	1	1.3862943611198906	Greenyellow
hsa-miR-30a-5p	CXCL1	tarbase	validated	2	1	1.3862943611198906	Greenyellow
hsa-miR-197-5p	CXCL1	tarbase	validated	2	1	1.3862943611198906	Greenyellow
hsa-let-7g-5p	CXCL1	tarbase	validated	2	1	1.3862943611198906	Greenyellow
hsa-miR-424-5p	CXCL1	tarbase	validated	2	1	1.3862943611198906	Greenyellow
hsa-let-7a-5p	CXCL1	tarbase	validated	2	1	1.3862943611198906	Greenyellow
hsa-miR-874-3p	CXCL1	tarbase	validated	2	1	1.3862943611198906	Greenyellow
hsa-miR-186-5p	CXCL1	tarbase	validated	2	3	2.772588722239781	Greenyellow
hsa-miR-181a-5p	CXCL1	tarbase	validated	2	2	2.1972245773362196	Greenyellow
hsa-miR-181b-5p	CXCL1	tarbase	validated	2	2	2.1972245773362196	Greenyellow
hsa-miR-183-5p	CXCL1	tarbase	validated	2	1	1.3862943611198906	Greenyellow
hsa-miR-130a-3p	CXCL1	tarbase	validated	2	1	1.3862943611198906	Greenyellow
hsa-miR-130b-3p	CXCL1	tarbase	validated	2	1	1.3862943611198906	Greenyellow
hsa-miR-1343-3p	CXCL1	tarbase	validated	2	1	1.3862943611198906	Greenyellow
hsa-miR-27a-5p	CXCL1	tarbase	validated	2	1	1.3862943611198906	Greenyellow
hsa-miR-21-3p	CXCL1	tarbase	validated	2	1	1.3862943611198906	Greenyellow
hsa-miR-147a	CXCL1	tarbase	validated	2	1	1.3862943611198906	Greenyellow
hsa-miR-155-5p	CXCL1	tarbase	validated	2	1	1.3862943611198906	Greenyellow
hsa-miR-1-3p	CXCL1	tarbase	validated	2	2	2.1972245773362196	Greenyellow
hsa-miR-429	CXCL1	tarbase	validated	2	1	1.3862943611198906	Greenyellow
hsa-miR-194-5p	CXCL1	tarbase	validated	2	1	1.3862943611198906	Greenyellow
hsa-miR-146a-5p	CXCL1	tarbase	validated	2	1	1.3862943611198906	Greenyellow
hsa-miR-98-5p	CXCL1	tarbase	validated	2	1	1.3862943611198906	Greenyellow
hsa-miR-335-5p	CXCL1	tarbase	validated	2	1	1.3862943611198906	Greenyellow
hsa-miR-20a-5p	CXCL1	tarbase	validated	2	1	1.3862943611198906	Greenyellow
hsa-miR-214-3p	CXCL1	tarbase	validated	2	1	1.3862943611198906	Greenyellow
hsa-miR-10b-5p	CXCL1	tarbase	validated	2	1	1.3862943611198906	Greenyellow
hsa-miR-196a-5p	NFKBIA	tarbase	validated	2	2	2.1972245773362196	Greenyellow
hsa-miR-34a-5p	NFKBIA	tarbase	validated	2	1	1.3862943611198906	Greenyellow
hsa-miR-19b-1-5p	NFKBIA	tarbase	validated	2	1	1.3862943611198906	Greenyellow
hsa-miR-101-3p	NFKBIA	tarbase	validated	2	1	1.3862943611198906	Greenyellow
hsa-miR-509-3p	NFKBIA	tarbase	validated	2	1	1.3862943611198906	Greenyellow
hsa-miR-874-3p	NFKBIA	tarbase	validated	2	1	1.3862943611198906	Greenyellow
hsa-miR-106b-5p	NFKBIA	tarbase	validated	2	2	2.1972245773362196	Greenyellow
hsa-miR-30c-1-3p	NFKBIA	tarbase	validated	2	1	1.3862943611198906	Greenyellow
hsa-miR-766-5p	NFKBIA	tarbase	validated	2	1	1.3862943611198906	Greenyellow
hsa-miR-504-5p	NFKBIA	tarbase	validated	2	1	1.3862943611198906	Greenyellow
hsa-miR-331-5p	NFKBIA	tarbase	validated	2	1	1.3862943611198906	Greenyellow
hsa-miR-513a-5p	NFKBIA	tarbase	validated	2	1	1.3862943611198906	Greenyellow
hsa-miR-17-3p	NFKBIA	tarbase	validated	2	1	1.3862943611198906	Greenyellow
hsa-miR-19b-3p	NFKBIA	tarbase	validated	2	1	1.3862943611198906	Greenyellow
hsa-miR-93-5p	NFKBIA	tarbase	validated	2	2	2.1972245773362196	Greenyellow
hsa-miR-3679-5p	NFKBIA	tarbase	validated	2	1	1.3862943611198906	Greenyellow
hsa-miR-20a-5p	NFKBIA	tarbase	validated	2	2	2.1972245773362196	Greenyellow
hsa-miR-625-5p	NFKBIA	tarbase	validated	2	1	1.3862943611198906	Greenyellow
hsa-miR-17-5p	NFKBIA	tarbase	validated	2	2	2.1972245773362196	Greenyellow
hsa-miR-491-5p	NFKBIA	tarbase	validated	2	1	1.3862943611198906	Greenyellow
hsa-miR-19a-3p	NFKBIA	tarbase	validated	2	1	1.3862943611198906	Greenyellow
hsa-miR-598-5p	NFKBIA	tarbase	validated	2	1	1.3862943611198906	Greenyellow
hsa-miR-15a-5p	NFKBIA	tarbase	validated	2	1	1.3862943611198906	Greenyellow
hsa-miR-30b-3p	NFKBIA	tarbase	validated	2	1	1.3862943611198906	Greenyellow
hsa-let-7b-5p	NFKBIA	tarbase	validated	2	2	2.1972245773362196	Greenyellow
hsa-miR-107	NFKBIA	tarbase	validated	2	1	1.3862943611198906	Greenyellow
hsa-miR-20b-3p	NFKBIA	tarbase	validated	2	1	1.3862943611198906	Greenyellow
hsa-let-7d-3p	NFKBIA	tarbase	validated	2	1	1.3862943611198906	Greenyellow
hsa-miR-182-5p	NFKBIA	tarbase	validated	2	1	1.3862943611198906	Greenyellow
hsa-miR-18a-5p	NFKBIA	tarbase	validated	2	1	1.3862943611198906	Greenyellow
hsa-let-7g-5p	NFKBIA	tarbase	validated	2	1	1.3862943611198906	Greenyellow
hsa-let-7i-5p	NFKBIA	tarbase	validated	2	1	1.3862943611198906	Greenyellow
hsa-miR-103a-3p	NFKBIA	tarbase	validated	2	1	1.3862943611198906	Greenyellow
hsa-miR-210-3p	NFKBIA	tarbase	validated	2	1	1.3862943611198906	Greenyellow
hsa-miR-15a-3p	NFKBIA	tarbase	validated	2	1	1.3862943611198906	Greenyellow
hsa-miR-3934-5p	NFKBIA	tarbase	validated	2	1	1.3862943611198906	Greenyellow
hsa-miR-142-3p	NFKBIA	tarbase	validated	2	1	1.3862943611198906	Greenyellow
hsa-miR-296-3p	NFKBIA	tarbase	validated	2	1	1.3862943611198906	Greenyellow
hsa-miR-30e-5p	NFKBIA	tarbase	validated	2	1	1.3862943611198906	Greenyellow
hsa-miR-338-3p	NFKBIA	tarbase	validated	2	1	1.3862943611198906	Greenyellow
hsa-miR-15b-5p	NFKBIA	tarbase	validated	2	1	1.3862943611198906	Greenyellow
hsa-miR-542-5p	NFKBIA	tarbase	validated	2	1	1.3862943611198906	Greenyellow
hsa-miR-4517	NFKBIA	tarbase	validated	2	1	1.3862943611198906	Greenyellow
hsa-miR-576-3p	NFKBIA	tarbase	validated	2	1	1.3862943611198906	Greenyellow
hsa-miR-423-5p	NFKBIA	tarbase	validated	2	1	1.3862943611198906	Greenyellow
hsa-miR-424-5p	NFKBIA	tarbase	validated	2	1	1.3862943611198906	Greenyellow
hsa-miR-30e-3p	NFKBIA	tarbase	validated	2	3	2.772588722239781	Greenyellow
hsa-let-7a-5p	NFKBIA	tarbase	validated	2	1	1.3862943611198906	Greenyellow
hsa-miR-148a-3p	NFKBIA	tarbase	validated	2	1	1.3862943611198906	Greenyellow
hsa-let-7e-5p	NFKBIA	tarbase	validated	2	1	1.3862943611198906	Greenyellow
hsa-miR-219a-1-3p	NFKBIA	tarbase	validated	2	1	1.3862943611198906	Greenyellow
hsa-miR-22-5p	NFKBIA	tarbase	validated	2	1	1.3862943611198906	Greenyellow
hsa-miR-335-3p	NFKBIA	tarbase	validated	2	1	1.3862943611198906	Greenyellow
hsa-miR-92a-1-5p	NFKBIA	tarbase	validated	2	1	1.3862943611198906	Greenyellow
hsa-miR-26b-3p	NFKBIA	tarbase	validated	2	1	1.3862943611198906	Greenyellow
hsa-miR-744-5p	NFKBIA	tarbase	validated	2	1	1.3862943611198906	Greenyellow
hsa-miR-221-3p	NFKBIA	tarbase	validated	2	1	1.3862943611198906	Greenyellow
hsa-miR-145-3p	NFKBIA	tarbase	validated	2	1	1.3862943611198906	Greenyellow
hsa-let-7c-5p	NFKBIA	tarbase	validated	2	1	1.3862943611198906	Greenyellow
hsa-miR-486-5p	NFKBIA	tarbase	validated	2	1	1.3862943611198906	Greenyellow
hsa-miR-16-5p	NFKBIA	tarbase	validated	2	1	1.3862943611198906	Greenyellow
hsa-miR-29b-3p	NFKBIA	tarbase	validated	2	1	1.3862943611198906	Greenyellow
hsa-let-7f-5p	NFKBIA	tarbase	validated	2	1	1.3862943611198906	Greenyellow
hsa-miR-1301-3p	NFKBIA	tarbase	validated	2	1	1.3862943611198906	Greenyellow
hsa-miR-1304-3p	NFKBIA	tarbase	validated	2	1	1.3862943611198906	Greenyellow
hsa-miR-18a-3p	NFKBIA	tarbase	validated	2	1	1.3862943611198906	Greenyellow
hsa-miR-196b-5p	NFKBIA	tarbase	validated	2	1	1.3862943611198906	Greenyellow
hsa-miR-4677-3p	NFKBIA	tarbase	validated	2	1	1.3862943611198906	Greenyellow
hsa-miR-21-5p	NFKBIA	tarbase	validated	2	1	1.3862943611198906	Greenyellow
hsa-miR-132-3p	NFKBIA	tarbase	validated	2	1	1.3862943611198906	Greenyellow
hsa-miR-28-5p	NFKBIA	tarbase	validated	2	1	1.3862943611198906	Greenyellow
hsa-miR-1910-5p	NFKBIA	tarbase	validated	2	1	1.3862943611198906	Greenyellow
hsa-miR-27a-3p	NFKBIA	tarbase	validated	2	1	1.3862943611198906	Greenyellow
hsa-miR-9-5p	NFKBIA	tarbase	validated	2	1	1.3862943611198906	Greenyellow
hsa-miR-324-3p	NFKBIA	tarbase	validated	2	1	1.3862943611198906	Greenyellow
hsa-miR-26b-5p	NFKBIA	tarbase	validated	2	1	1.3862943611198906	Greenyellow
hsa-miR-181a-2-3p	NFKBIA	tarbase	validated	2	1	1.3862943611198906	Greenyellow
hsa-miR-574-5p	NFKBIA	tarbase	validated	2	1	1.3862943611198906	Greenyellow
hsa-miR-24-3p	NFKBIA	tarbase	validated	2	2	2.1972245773362196	Greenyellow
hsa-miR-345-5p	NFKBIA	tarbase	validated	2	1	1.3862943611198906	Greenyellow
hsa-miR-450b-5p	NFKBIA	tarbase	validated	2	1	1.3862943611198906	Greenyellow
hsa-miR-449c-5p	NFKBIA	tarbase	validated	2	1	1.3862943611198906	Greenyellow
hsa-miR-103b	NFKBIA	tarbase	validated	2	1	1.3862943611198906	Greenyellow
hsa-miR-1225-3p	NFKBIA	tarbase	validated	2	1	1.3862943611198906	Greenyellow
hsa-miR-125a-3p	NFKBIA	tarbase	validated	2	1	1.3862943611198906	Greenyellow
hsa-miR-138-5p	NFKBIA	tarbase	validated	2	1	1.3862943611198906	Greenyellow
hsa-miR-141-5p	NFKBIA	tarbase	validated	2	1	1.3862943611198906	Greenyellow
hsa-miR-197-5p	NFKBIA	tarbase	validated	2	1	1.3862943611198906	Greenyellow
hsa-miR-149-5p	NFKBIA	tarbase	validated	2	1	1.3862943611198906	Greenyellow
hsa-miR-203a-3p	NFKBIA	tarbase	validated	2	1	1.3862943611198906	Greenyellow
hsa-miR-205-5p	NFKBIA	tarbase	validated	2	1	1.3862943611198906	Greenyellow
hsa-miR-23a-3p	NFKBIA	tarbase	validated	2	1	1.3862943611198906	Greenyellow
hsa-miR-425-3p	NFKBIA	tarbase	validated	2	1	1.3862943611198906	Greenyellow
hsa-miR-25-3p	NFKBIA	tarbase	validated	2	1	1.3862943611198906	Greenyellow
hsa-miR-486-3p	NFKBIA	tarbase	validated	2	1	1.3862943611198906	Greenyellow
hsa-miR-21-3p	NFKBIA	tarbase	validated	2	1	1.3862943611198906	Greenyellow
hsa-miR-516a-5p	NFKBIA	tarbase	validated	2	1	1.3862943611198906	Greenyellow
hsa-miR-3184-3p	NFKBIA	tarbase	validated	2	1	1.3862943611198906	Greenyellow
hsa-miR-660-5p	NFKBIA	tarbase	validated	2	1	1.3862943611198906	Greenyellow
hsa-miR-182-3p	NFKBIA	tarbase	validated	2	1	1.3862943611198906	Greenyellow
hsa-miR-3184-5p	NFKBIA	tarbase	validated	2	1	1.3862943611198906	Greenyellow
hsa-miR-3613-5p	NFKBIA	tarbase	validated	2	1	1.3862943611198906	Greenyellow
hsa-miR-516b-5p	NFKBIA	tarbase	validated	2	1	1.3862943611198906	Greenyellow
hsa-miR-342-3p	NFKBIA	tarbase	validated	2	1	1.3862943611198906	Greenyellow
hsa-miR-30a-3p	NFKBIA	tarbase	validated	2	2	2.1972245773362196	Greenyellow
hsa-miR-767-5p	NFKBIA	tarbase	validated	2	1	1.3862943611198906	Greenyellow
hsa-miR-98-3p	NFKBIA	tarbase	validated	2	1	1.3862943611198906	Greenyellow
hsa-miR-98-5p	NFKBIA	tarbase	validated	2	1	1.3862943611198906	Greenyellow
hsa-miR-450a-5p	NFKBIA	tarbase	validated	2	1	1.3862943611198906	Greenyellow
hsa-miR-3662	NFKBIA	tarbase	validated	2	1	1.3862943611198906	Greenyellow
hsa-miR-27a-5p	NFKBIA	tarbase	validated	2	1	1.3862943611198906	Greenyellow
hsa-miR-18b-5p	NFKBIA	tarbase	validated	2	1	1.3862943611198906	Greenyellow
hsa-miR-191-5p	NFKBIA	tarbase	validated	2	1	1.3862943611198906	Greenyellow
hsa-miR-122-5p	NFKBIA	tarbase	validated	2	1	1.3862943611198906	Greenyellow
hsa-miR-374a-5p	NFKBIA	tarbase	validated	2	1	1.3862943611198906	Greenyellow
hsa-miR-335-5p	NFKBIA	tarbase	validated	2	2	2.1972245773362196	Greenyellow
hsa-miR-1-3p	NFKBIA	tarbase	validated	2	1	1.3862943611198906	Greenyellow
hsa-miR-494-3p	PXN	tarbase	validated	2	1	1.3862943611198906	Greenyellow
hsa-miR-2110	PXN	tarbase	validated	2	2	2.1972245773362196	Greenyellow
hsa-miR-1275	PXN	tarbase	validated	2	2	2.1972245773362196	Greenyellow
hsa-miR-423-5p	PXN	tarbase	validated	2	1	1.3862943611198906	Greenyellow
hsa-miR-96-5p	PXN	tarbase	validated	2	1	1.3862943611198906	Greenyellow
hsa-miR-302a-3p	PXN	tarbase	validated	2	1	1.3862943611198906	Greenyellow
hsa-miR-106a-5p	PXN	tarbase	validated	2	1	1.3862943611198906	Greenyellow
hsa-miR-106b-5p	PXN	tarbase	validated	2	1	1.3862943611198906	Greenyellow
hsa-miR-132-3p	PXN	tarbase	validated	2	1	1.3862943611198906	Greenyellow
hsa-miR-17-5p	PXN	tarbase	validated	2	1	1.3862943611198906	Greenyellow
hsa-miR-20a-5p	PXN	tarbase	validated	2	1	1.3862943611198906	Greenyellow
hsa-miR-20b-5p	PXN	tarbase	validated	2	1	1.3862943611198906	Greenyellow
hsa-miR-212-3p	PXN	tarbase	validated	2	3	2.772588722239781	Greenyellow
hsa-miR-302b-3p	PXN	tarbase	validated	2	1	1.3862943611198906	Greenyellow
hsa-miR-124-3p	PXN	tarbase	validated	2	2	2.1972245773362196	Greenyellow
hsa-miR-30b-3p	PXN	tarbase	validated	2	1	1.3862943611198906	Greenyellow
hsa-miR-196a-5p	PXN	tarbase	validated	2	1	1.3862943611198906	Greenyellow
hsa-miR-30c-2-3p	PXN	tarbase	validated	2	1	1.3862943611198906	Greenyellow
hsa-let-7d-5p	PXN	tarbase	validated	2	1	1.3862943611198906	Greenyellow
hsa-miR-148b-5p	PXN	tarbase	validated	2	1	1.3862943611198906	Greenyellow
hsa-miR-15a-5p	PXN	tarbase	validated	2	1	1.3862943611198906	Greenyellow
hsa-miR-15b-3p	PXN	tarbase	validated	2	1	1.3862943611198906	Greenyellow
hsa-miR-15b-5p	PXN	tarbase	validated	2	1	1.3862943611198906	Greenyellow
hsa-miR-503-5p	PXN	tarbase	validated	2	1	1.3862943611198906	Greenyellow
hsa-miR-424-5p	PXN	tarbase	validated	2	1	1.3862943611198906	Greenyellow
hsa-miR-182-5p	PXN	tarbase	validated	2	1	1.3862943611198906	Greenyellow
hsa-miR-30c-1-3p	PXN	tarbase	validated	2	1	1.3862943611198906	Greenyellow
hsa-miR-454-3p	PXN	tarbase	validated	2	1	1.3862943611198906	Greenyellow
hsa-miR-185-5p	PXN	tarbase	validated	2	2	2.1972245773362196	Greenyellow
hsa-miR-320a-3p	PXN	tarbase	validated	2	1	1.3862943611198906	Greenyellow
hsa-miR-335-5p	PXN	tarbase	validated	2	2	2.1972245773362196	Greenyellow
hsa-miR-940	PXN	tarbase	validated	2	2	2.1972245773362196	Greenyellow
hsa-miR-148a-3p	PXN	tarbase	validated	2	1	1.3862943611198906	Greenyellow
hsa-miR-148b-3p	PXN	tarbase	validated	2	1	1.3862943611198906	Greenyellow
hsa-miR-23b-3p	PXN	tarbase	validated	2	1	1.3862943611198906	Greenyellow
hsa-miR-27b-3p	PXN	tarbase	validated	2	4	3.2188758248682006	Greenyellow
hsa-miR-340-5p	PXN	tarbase	validated	2	2	2.1972245773362196	Greenyellow
hsa-miR-27a-3p	PXN	tarbase	validated	2	3	2.772588722239781	Greenyellow
hsa-miR-497-5p	PXN	tarbase	validated	2	1	1.3862943611198906	Greenyellow
hsa-miR-582-5p	PXN	tarbase	validated	2	1	1.3862943611198906	Greenyellow
hsa-miR-744-5p	PXN	tarbase	validated	2	1	1.3862943611198906	Greenyellow
hsa-miR-331-5p	PXN	tarbase	validated	2	1	1.3862943611198906	Greenyellow
hsa-miR-101-3p	PXN	tarbase	validated	2	1	1.3862943611198906	Greenyellow
hsa-miR-18b-5p	PXN	tarbase	validated	2	1	1.3862943611198906	Greenyellow
hsa-miR-34a-5p	PXN	tarbase	validated	2	1	1.3862943611198906	Greenyellow
hsa-miR-16-5p	PXN	tarbase	validated	2	1	1.3862943611198906	Greenyellow
hsa-miR-195-5p	PXN	tarbase	validated	2	1	1.3862943611198906	Greenyellow
hsa-miR-26a-5p	PXN	tarbase	validated	2	1	1.3862943611198906	Greenyellow
hsa-miR-18a-5p	PXN	tarbase	validated	2	1	1.3862943611198906	Greenyellow
hsa-miR-21-5p	PXN	tarbase	validated	2	1	1.3862943611198906	Greenyellow
hsa-miR-214-3p	PXN	tarbase	validated	2	3	2.772588722239781	Greenyellow
hsa-miR-561-5p	PXN	tarbase	validated	2	1	1.3862943611198906	Greenyellow
hsa-let-7g-5p	PXN	tarbase	validated	2	1	1.3862943611198906	Greenyellow
hsa-let-7i-5p	PXN	tarbase	validated	2	1	1.3862943611198906	Greenyellow
hsa-miR-125a-3p	PXN	tarbase	validated	2	1	1.3862943611198906	Greenyellow
hsa-miR-19a-3p	PXN	tarbase	validated	2	1	1.3862943611198906	Greenyellow
hsa-miR-19b-3p	PXN	tarbase	validated	2	1	1.3862943611198906	Greenyellow
hsa-miR-30a-5p	PXN	tarbase	validated	2	1	1.3862943611198906	Greenyellow
hsa-miR-30d-5p	PXN	tarbase	validated	2	1	1.3862943611198906	Greenyellow
hsa-miR-652-3p	PXN	tarbase	validated	2	1	1.3862943611198906	Greenyellow
hsa-miR-93-5p	PXN	tarbase	validated	2	1	1.3862943611198906	Greenyellow
hsa-miR-130a-3p	PXN	tarbase	validated	2	1	1.3862943611198906	Greenyellow
hsa-miR-130b-3p	PXN	tarbase	validated	2	1	1.3862943611198906	Greenyellow
hsa-miR-301a-3p	PXN	tarbase	validated	2	1	1.3862943611198906	Greenyellow
hsa-let-7a-5p	PXN	tarbase	validated	2	1	1.3862943611198906	Greenyellow
hsa-let-7c-5p	PXN	tarbase	validated	2	1	1.3862943611198906	Greenyellow
hsa-let-7e-5p	PXN	tarbase	validated	2	1	1.3862943611198906	Greenyellow
hsa-let-7b-5p	PXN	tarbase	validated	2	1	1.3862943611198906	Greenyellow
hsa-miR-22-3p	PXN	tarbase	validated	2	1	1.3862943611198906	Greenyellow
hsa-miR-23a-3p	PXN	tarbase	validated	2	1	1.3862943611198906	Greenyellow
hsa-miR-4446-3p	PXN	tarbase	validated	2	1	1.3862943611198906	Greenyellow
hsa-miR-320b	PXN	tarbase	validated	2	1	1.3862943611198906	Greenyellow
hsa-miR-320c	PXN	tarbase	validated	2	1	1.3862943611198906	Greenyellow
hsa-miR-28-5p	PXN	tarbase	validated	2	1	1.3862943611198906	Greenyellow
hsa-miR-29c-3p	PXN	tarbase	validated	2	1	1.3862943611198906	Greenyellow
hsa-miR-30c-5p	PXN	tarbase	validated	2	1	1.3862943611198906	Greenyellow
hsa-miR-423-3p	PXN	tarbase	validated	2	1	1.3862943611198906	Greenyellow
hsa-miR-4326	PXN	tarbase	validated	2	1	1.3862943611198906	Greenyellow
hsa-miR-4448	PXN	tarbase	validated	2	2	2.1972245773362196	Greenyellow
hsa-miR-576-3p	PXN	tarbase	validated	2	1	1.3862943611198906	Greenyellow
hsa-let-7f-2-3p	PXN	tarbase	validated	2	1	1.3862943611198906	Greenyellow
hsa-miR-203a-3p	PXN	tarbase	validated	2	2	2.1972245773362196	Greenyellow
hsa-miR-24-3p	PXN	tarbase	validated	2	1	1.3862943611198906	Greenyellow
hsa-miR-625-3p	PXN	tarbase	validated	2	1	1.3862943611198906	Greenyellow
hsa-miR-629-5p	PXN	tarbase	validated	2	1	1.3862943611198906	Greenyellow
hsa-let-7f-5p	PXN	tarbase	validated	2	1	1.3862943611198906	Greenyellow
hsa-miR-181b-5p	PXN	tarbase	validated	2	1	1.3862943611198906	Greenyellow
hsa-miR-221-3p	PXN	tarbase	validated	2	2	2.1972245773362196	Greenyellow
hsa-miR-222-5p	PXN	tarbase	validated	2	1	1.3862943611198906	Greenyellow
hsa-miR-30e-5p	PXN	tarbase	validated	2	1	1.3862943611198906	Greenyellow
hsa-miR-330-5p	PXN	tarbase	validated	2	1	1.3862943611198906	Greenyellow
hsa-miR-452-5p	PXN	tarbase	validated	2	1	1.3862943611198906	Greenyellow
hsa-miR-92a-3p	PXN	tarbase	validated	2	2	2.1972245773362196	Greenyellow
hsa-miR-92b-3p	PXN	tarbase	validated	2	1	1.3862943611198906	Greenyellow
hsa-miR-98-5p	PXN	tarbase	validated	2	1	1.3862943611198906	Greenyellow
hsa-let-7a-2-3p	PXN	tarbase	validated	2	1	1.3862943611198906	Greenyellow
hsa-miR-103a-3p	PXN	tarbase	validated	2	1	1.3862943611198906	Greenyellow
hsa-miR-107	PXN	tarbase	validated	2	1	1.3862943611198906	Greenyellow
hsa-miR-128-3p	PXN	tarbase	validated	2	2	2.1972245773362196	Greenyellow
hsa-miR-139-5p	PXN	tarbase	validated	2	1	1.3862943611198906	Greenyellow
hsa-miR-142-5p	PXN	tarbase	validated	2	1	1.3862943611198906	Greenyellow
hsa-miR-191-3p	PXN	tarbase	validated	2	1	1.3862943611198906	Greenyellow
hsa-miR-199a-3p	PXN	tarbase	validated	2	1	1.3862943611198906	Greenyellow
hsa-miR-199b-3p	PXN	tarbase	validated	2	1	1.3862943611198906	Greenyellow
hsa-miR-200a-5p	PXN	tarbase	validated	2	1	1.3862943611198906	Greenyellow
hsa-miR-342-3p	PXN	tarbase	validated	2	1	1.3862943611198906	Greenyellow
hsa-miR-3613-5p	PXN	tarbase	validated	2	1	1.3862943611198906	Greenyellow
hsa-miR-4521	PXN	tarbase	validated	2	1	1.3862943611198906	Greenyellow
hsa-miR-151a-3p	PXN	tarbase	validated	2	1	1.3862943611198906	Greenyellow
hsa-miR-29a-3p	PXN	tarbase	validated	2	1	1.3862943611198906	Greenyellow
hsa-miR-181a-2-3p	PXN	tarbase	validated	2	2	2.1972245773362196	Greenyellow
hsa-miR-183-5p	PXN	tarbase	validated	2	1	1.3862943611198906	Greenyellow
hsa-miR-26b-5p	PXN	tarbase	validated	2	1	1.3862943611198906	Greenyellow
hsa-miR-330-3p	PXN	tarbase	validated	2	2	2.1972245773362196	Greenyellow
hsa-miR-7-5p	PXN	tarbase	validated	2	1	1.3862943611198906	Greenyellow
hsa-miR-30d-3p	PXN	tarbase	validated	2	3	2.772588722239781	Greenyellow
hsa-miR-221-5p	PXN	tarbase	validated	2	1	1.3862943611198906	Greenyellow
hsa-miR-378c	PXN	tarbase	validated	2	1	1.3862943611198906	Greenyellow
hsa-miR-141-3p	PXN	tarbase	validated	2	1	1.3862943611198906	Greenyellow
hsa-miR-25-3p	PXN	tarbase	validated	2	1	1.3862943611198906	Greenyellow
hsa-miR-148a-5p	PXN	tarbase	validated	2	1	1.3862943611198906	Greenyellow
hsa-miR-25-5p	PXN	tarbase	validated	2	1	1.3862943611198906	Greenyellow
hsa-miR-429	PXN	tarbase	validated	2	1	1.3862943611198906	Greenyellow
hsa-miR-149-5p	PXN	tarbase	validated	2	1	1.3862943611198906	Greenyellow
hsa-miR-151a-5p	PXN	tarbase	validated	2	1	1.3862943611198906	Greenyellow
hsa-miR-151b	PXN	tarbase	validated	2	1	1.3862943611198906	Greenyellow
hsa-miR-484	PXN	tarbase	validated	2	1	1.3862943611198906	Greenyellow
hsa-miR-500a-3p	PXN	tarbase	validated	2	1	1.3862943611198906	Greenyellow
hsa-miR-193b-3p	PXN	tarbase	validated	2	1	1.3862943611198906	Greenyellow
hsa-miR-29b-3p	PXN	tarbase	validated	2	1	1.3862943611198906	Greenyellow
hsa-miR-100-3p	PXN	tarbase	validated	2	1	1.3862943611198906	Greenyellow
hsa-miR-100-5p	PXN	tarbase	validated	2	1	1.3862943611198906	Greenyellow
hsa-miR-324-3p	PXN	tarbase	validated	2	1	1.3862943611198906	Greenyellow
hsa-miR-27a-5p	PXN	tarbase	validated	2	1	1.3862943611198906	Greenyellow
hsa-miR-106b-3p	PXN	tarbase	validated	2	1	1.3862943611198906	Greenyellow
hsa-miR-1910-5p	PXN	tarbase	validated	2	2	2.1972245773362196	Greenyellow
hsa-miR-125b-1-3p	PXN	tarbase	validated	2	1	1.3862943611198906	Greenyellow
hsa-miR-671-3p	PXN	tarbase	validated	2	1	1.3862943611198906	Greenyellow
hsa-miR-128-1-5p	PXN	tarbase	validated	2	1	1.3862943611198906	Greenyellow
hsa-miR-877-5p	PXN	tarbase	validated	2	2	2.1972245773362196	Greenyellow
hsa-miR-1301-3p	PXN	tarbase	validated	2	1	1.3862943611198906	Greenyellow
hsa-miR-1304-3p	PXN	tarbase	validated	2	1	1.3862943611198906	Greenyellow
hsa-miR-210-3p	PXN	tarbase	validated	2	1	1.3862943611198906	Greenyellow
hsa-miR-222-3p	PXN	tarbase	validated	2	1	1.3862943611198906	Greenyellow
hsa-miR-625-5p	PXN	tarbase	validated	2	1	1.3862943611198906	Greenyellow
hsa-miR-30b-5p	PXN	tarbase	validated	2	1	1.3862943611198906	Greenyellow
hsa-miR-449c-5p	PXN	tarbase	validated	2	1	1.3862943611198906	Greenyellow
hsa-miR-9-5p	PXN	tarbase	validated	2	1	1.3862943611198906	Greenyellow
hsa-miR-30e-3p	PXN	tarbase	validated	2	2	2.1972245773362196	Greenyellow
hsa-miR-186-5p	PXN	tarbase	validated	2	1	1.3862943611198906	Greenyellow
hsa-miR-183-3p	PXN	tarbase	validated	2	1	1.3862943611198906	Greenyellow
hsa-miR-361-3p	PXN	tarbase	validated	2	1	1.3862943611198906	Greenyellow
hsa-miR-378a-3p	PXN	tarbase	validated	2	1	1.3862943611198906	Greenyellow
hsa-miR-31-5p	PXN	tarbase	validated	2	1	1.3862943611198906	Greenyellow
hsa-miR-18a-3p	PXN	tarbase	validated	2	1	1.3862943611198906	Greenyellow
hsa-miR-574-5p	PXN	tarbase	validated	2	1	1.3862943611198906	Greenyellow
hsa-miR-589-5p	PXN	tarbase	validated	2	1	1.3862943611198906	Greenyellow
hsa-miR-296-3p	PXN	tarbase	validated	2	1	1.3862943611198906	Greenyellow
hsa-miR-33a-5p	PXN	tarbase	validated	2	1	1.3862943611198906	Greenyellow
hsa-miR-33b-5p	PXN	tarbase	validated	2	1	1.3862943611198906	Greenyellow
hsa-miR-3158-3p	PXN	tarbase	validated	2	1	1.3862943611198906	Greenyellow
hsa-miR-9985	PXN	tarbase	validated	2	1	1.3862943611198906	Greenyellow
hsa-miR-653-3p	PXN	tarbase	validated	2	1	1.3862943611198906	Greenyellow
hsa-miR-193a-5p	PXN	tarbase	validated	2	1	1.3862943611198906	Greenyellow
hsa-miR-200c-3p	PXN	tarbase	validated	2	1	1.3862943611198906	Greenyellow
hsa-miR-205-5p	PXN	tarbase	validated	2	1	1.3862943611198906	Greenyellow
hsa-miR-32-5p	PXN	tarbase	validated	2	1	1.3862943611198906	Greenyellow
hsa-miR-10b-5p	PXN	tarbase	validated	2	1	1.3862943611198906	Greenyellow
hsa-miR-125b-5p	PXN	tarbase	validated	2	1	1.3862943611198906	Greenyellow
hsa-miR-4664-3p	PXN	tarbase	validated	2	1	1.3862943611198906	Greenyellow
hsa-miR-30a-3p	PXN	tarbase	validated	2	2	2.1972245773362196	Greenyellow
hsa-miR-135b-5p	PXN	tarbase	validated	2	1	1.3862943611198906	Greenyellow
hsa-miR-143-3p	PXN	tarbase	validated	2	1	1.3862943611198906	Greenyellow
hsa-miR-338-3p	PXN	tarbase	validated	2	1	1.3862943611198906	Greenyellow
hsa-miR-218-5p	PXN	tarbase	validated	2	3	2.772588722239781	Greenyellow
hsa-miR-769-5p	PXN	tarbase	validated	2	1	1.3862943611198906	Greenyellow
hsa-miR-182-3p	PXN	tarbase	validated	2	1	1.3862943611198906	Greenyellow
hsa-miR-375-3p	PXN	tarbase	validated	2	1	1.3862943611198906	Greenyellow
hsa-miR-486-3p	PXN	tarbase	validated	2	2	2.1972245773362196	Greenyellow
hsa-miR-138-5p	PXN	tarbase	validated	2	1	1.3862943611198906	Greenyellow
hsa-miR-505-3p	PXN	tarbase	validated	2	1	1.3862943611198906	Greenyellow
hsa-miR-197-5p	PXN	tarbase	validated	2	1	1.3862943611198906	Greenyellow
hsa-miR-1180-3p	PXN	tarbase	validated	2	1	1.3862943611198906	Greenyellow
hsa-miR-125a-5p	PXN	tarbase	validated	2	2	2.1972245773362196	Greenyellow
hsa-miR-450a-5p	PXN	tarbase	validated	2	1	1.3862943611198906	Greenyellow
hsa-miR-191-5p	PXN	tarbase	validated	2	1	1.3862943611198906	Greenyellow
hsa-miR-760	PXN	tarbase	validated	2	1	1.3862943611198906	Greenyellow
hsa-miR-328-3p	PXN	tarbase	validated	2	1	1.3862943611198906	Greenyellow
hsa-miR-193a-3p	PXN	tarbase	validated	2	1	1.3862943611198906	Greenyellow
hsa-miR-203b-5p	PXN	tarbase	validated	2	1	1.3862943611198906	Greenyellow
hsa-miR-147b-3p	PXN	tarbase	validated	2	1	1.3862943611198906	Greenyellow
hsa-miR-512-3p	PXN	tarbase	validated	2	1	1.3862943611198906	Greenyellow
hsa-miR-548k	PXN	tarbase	validated	2	1	1.3862943611198906	Greenyellow
hsa-miR-196b-5p	PXN	tarbase	validated	2	1	1.3862943611198906	Greenyellow
hsa-miR-373-3p	PXN	tarbase	validated	2	1	1.3862943611198906	Greenyellow
hsa-miR-340-3p	PXN	tarbase	validated	2	1	1.3862943611198906	Greenyellow
hsa-miR-4709-5p	PXN	tarbase	validated	2	1	1.3862943611198906	Greenyellow
hsa-miR-504-5p	PXN	tarbase	validated	2	1	1.3862943611198906	Greenyellow
hsa-miR-3177-3p	PXN	tarbase	validated	2	1	1.3862943611198906	Greenyellow
hsa-miR-98-3p	PXN	tarbase	validated	2	1	1.3862943611198906	Greenyellow
hsa-miR-3652	PXN	tarbase	validated	2	1	1.3862943611198906	Greenyellow
hsa-miR-589-3p	PXN	tarbase	validated	2	2	2.1972245773362196	Greenyellow
hsa-miR-34c-5p	PXN	tarbase	validated	2	1	1.3862943611198906	Greenyellow
hsa-miR-671-5p	PXN	tarbase	validated	2	1	1.3862943611198906	Greenyellow
hsa-miR-155-5p	PXN	tarbase	validated	2	1	1.3862943611198906	Greenyellow
hsa-miR-18a-3p	SNAP23	tarbase	validated	2	1	1.3862943611198906	Greenyellow
hsa-miR-651-5p	SNAP23	tarbase	validated	2	1	1.3862943611198906	Greenyellow
hsa-miR-1295a	SNAP23	tarbase	validated	2	1	1.3862943611198906	Greenyellow
hsa-miR-142-3p	SNAP23	tarbase	validated	2	1	1.3862943611198906	Greenyellow
hsa-miR-19b-3p	SNAP23	tarbase	validated	2	2	2.1972245773362196	Greenyellow
hsa-let-7f-5p	SNAP23	tarbase	validated	2	3	2.772588722239781	Greenyellow
hsa-miR-183-5p	SNAP23	tarbase	validated	2	1	1.3862943611198906	Greenyellow
hsa-miR-30a-5p	SNAP23	tarbase	validated	2	1	1.3862943611198906	Greenyellow
hsa-miR-182-5p	SNAP23	tarbase	validated	2	4	3.2188758248682006	Greenyellow
hsa-miR-155-5p	SNAP23	tarbase	validated	2	1	1.3862943611198906	Greenyellow
hsa-miR-652-3p	SNAP23	tarbase	validated	2	1	1.3862943611198906	Greenyellow
hsa-miR-33b-5p	SNAP23	tarbase	validated	2	1	1.3862943611198906	Greenyellow
hsa-miR-19a-3p	SNAP23	tarbase	validated	2	1	1.3862943611198906	Greenyellow
hsa-miR-629-5p	SNAP23	tarbase	validated	2	1	1.3862943611198906	Greenyellow
hsa-miR-301a-3p	SNAP23	tarbase	validated	2	1	1.3862943611198906	Greenyellow
hsa-miR-4745-5p	SNAP23	tarbase	validated	2	1	1.3862943611198906	Greenyellow
hsa-miR-301b-3p	SNAP23	tarbase	validated	2	1	1.3862943611198906	Greenyellow
hsa-miR-142-5p	SNAP23	tarbase	validated	2	2	2.1972245773362196	Greenyellow
hsa-miR-146a-5p	SNAP23	tarbase	validated	2	1	1.3862943611198906	Greenyellow
hsa-miR-146b-5p	SNAP23	tarbase	validated	2	1	1.3862943611198906	Greenyellow
hsa-miR-34a-5p	SNAP23	tarbase	validated	2	2	2.1972245773362196	Greenyellow
hsa-miR-221-3p	SNAP23	tarbase	validated	2	3	2.772588722239781	Greenyellow
hsa-miR-130b-3p	SNAP23	tarbase	validated	2	1	1.3862943611198906	Greenyellow
hsa-miR-19b-1-5p	SNAP23	tarbase	validated	2	1	1.3862943611198906	Greenyellow
hsa-miR-205-5p	SNAP23	tarbase	validated	2	1	1.3862943611198906	Greenyellow
hsa-miR-27b-3p	SNAP23	tarbase	validated	2	1	1.3862943611198906	Greenyellow
hsa-miR-27a-3p	SNAP23	tarbase	validated	2	1	1.3862943611198906	Greenyellow
hsa-miR-454-3p	SNAP23	tarbase	validated	2	1	1.3862943611198906	Greenyellow
hsa-miR-15a-5p	SNAP23	tarbase	validated	2	1	1.3862943611198906	Greenyellow
hsa-miR-216a-5p	SNAP23	tarbase	validated	2	1	1.3862943611198906	Greenyellow
hsa-miR-24-1-5p	SNAP23	tarbase	validated	2	1	1.3862943611198906	Greenyellow
hsa-miR-24-2-5p	SNAP23	tarbase	validated	2	1	1.3862943611198906	Greenyellow
hsa-miR-25-3p	SNAP23	tarbase	validated	2	1	1.3862943611198906	Greenyellow
hsa-miR-6809-3p	SNAP23	tarbase	validated	2	1	1.3862943611198906	Greenyellow
hsa-miR-92a-3p	SNAP23	tarbase	validated	2	1	1.3862943611198906	Greenyellow
hsa-miR-22-3p	SNAP23	tarbase	validated	2	1	1.3862943611198906	Greenyellow
hsa-miR-222-3p	SNAP23	tarbase	validated	2	3	2.772588722239781	Greenyellow
hsa-miR-380-5p	SNAP23	tarbase	validated	2	1	1.3862943611198906	Greenyellow
hsa-miR-664b-3p	SNAP23	tarbase	validated	2	1	1.3862943611198906	Greenyellow
hsa-miR-374b-5p	SNAP23	tarbase	validated	2	1	1.3862943611198906	Greenyellow
hsa-miR-92b-3p	SNAP23	tarbase	validated	2	1	1.3862943611198906	Greenyellow
hsa-miR-449a	SNAP23	tarbase	validated	2	1	1.3862943611198906	Greenyellow
hsa-miR-15b-5p	SNAP23	tarbase	validated	2	1	1.3862943611198906	Greenyellow
hsa-miR-199a-3p	SNAP23	tarbase	validated	2	1	1.3862943611198906	Greenyellow
hsa-miR-199b-3p	SNAP23	tarbase	validated	2	1	1.3862943611198906	Greenyellow
hsa-miR-423-5p	SNAP23	tarbase	validated	2	1	1.3862943611198906	Greenyellow
hsa-miR-424-5p	SNAP23	tarbase	validated	2	1	1.3862943611198906	Greenyellow
hsa-miR-28-5p	SNAP23	tarbase	validated	2	2	2.1972245773362196	Greenyellow
hsa-let-7d-5p	SNAP23	tarbase	validated	2	4	3.2188758248682006	Greenyellow
hsa-let-7b-5p	SNAP23	tarbase	validated	2	5	3.58351893845611	Greenyellow
hsa-miR-148a-5p	SNAP23	tarbase	validated	2	1	1.3862943611198906	Greenyellow
hsa-let-7c-5p	SNAP23	tarbase	validated	2	4	3.2188758248682006	Greenyellow
hsa-miR-148b-5p	SNAP23	tarbase	validated	2	1	1.3862943611198906	Greenyellow
hsa-miR-130b-5p	SNAP23	tarbase	validated	2	1	1.3862943611198906	Greenyellow
hsa-let-7e-5p	SNAP23	tarbase	validated	2	3	2.772588722239781	Greenyellow
hsa-miR-106b-5p	SNAP23	tarbase	validated	2	1	1.3862943611198906	Greenyellow
hsa-let-7g-5p	SNAP23	tarbase	validated	2	3	2.772588722239781	Greenyellow
hsa-let-7i-5p	SNAP23	tarbase	validated	2	4	3.2188758248682006	Greenyellow
hsa-miR-4677-3p	SNAP23	tarbase	validated	2	1	1.3862943611198906	Greenyellow
hsa-miR-98-5p	SNAP23	tarbase	validated	2	4	3.2188758248682006	Greenyellow
hsa-miR-15b-3p	SNAP23	tarbase	validated	2	1	1.3862943611198906	Greenyellow
hsa-miR-139-5p	SNAP23	tarbase	validated	2	1	1.3862943611198906	Greenyellow
hsa-miR-338-3p	SNAP23	tarbase	validated	2	1	1.3862943611198906	Greenyellow
hsa-miR-124-3p	SNAP23	tarbase	validated	2	2	2.1972245773362196	Greenyellow
hsa-miR-1271-5p	SNAP23	tarbase	validated	2	1	1.3862943611198906	Greenyellow
hsa-miR-128-3p	SNAP23	tarbase	validated	2	1	1.3862943611198906	Greenyellow
hsa-miR-494-3p	SNAP23	tarbase	validated	2	1	1.3862943611198906	Greenyellow
hsa-miR-200b-3p	SNAP23	tarbase	validated	2	1	1.3862943611198906	Greenyellow
hsa-miR-129-2-3p	SNAP23	tarbase	validated	2	2	2.1972245773362196	Greenyellow
hsa-miR-1-3p	SNAP23	tarbase	validated	2	1	1.3862943611198906	Greenyellow
hsa-miR-376a-5p	SNAP23	tarbase	validated	2	1	1.3862943611198906	Greenyellow
hsa-miR-106b-5p	ACTR2	tarbase	validated	2	4	3.2188758248682006	Greenyellow
hsa-miR-133a-3p	ACTR2	tarbase	validated	2	1	1.3862943611198906	Greenyellow
hsa-miR-133b	ACTR2	tarbase	validated	2	1	1.3862943611198906	Greenyellow
hsa-miR-627-5p	ACTR2	tarbase	validated	2	1	1.3862943611198906	Greenyellow
hsa-miR-326	ACTR2	tarbase	validated	2	1	1.3862943611198906	Greenyellow
hsa-miR-15a-5p	ACTR2	tarbase	validated	2	8	4.394449154672439	Greenyellow
hsa-miR-107	ACTR2	tarbase	validated	2	5	3.58351893845611	Greenyellow
hsa-miR-195-5p	ACTR2	tarbase	validated	2	8	4.394449154672439	Greenyellow
hsa-miR-424-5p	ACTR2	tarbase	validated	2	8	4.394449154672439	Greenyellow
hsa-miR-16-5p	ACTR2	tarbase	validated	2	8	4.394449154672439	Greenyellow
hsa-miR-338-3p	ACTR2	tarbase	validated	2	1	1.3862943611198906	Greenyellow
hsa-miR-93-5p	ACTR2	tarbase	validated	2	3	2.772588722239781	Greenyellow
hsa-miR-142-5p	ACTR2	tarbase	validated	2	4	3.2188758248682006	Greenyellow
hsa-miR-20a-5p	ACTR2	tarbase	validated	2	4	3.2188758248682006	Greenyellow
hsa-miR-182-5p	ACTR2	tarbase	validated	2	7	4.1588830833596715	Greenyellow
hsa-miR-17-5p	ACTR2	tarbase	validated	2	2	2.1972245773362196	Greenyellow
hsa-miR-106a-5p	ACTR2	tarbase	validated	2	3	2.772588722239781	Greenyellow
hsa-miR-18a-5p	ACTR2	tarbase	validated	2	1	1.3862943611198906	Greenyellow
hsa-miR-7-5p	ACTR2	tarbase	validated	2	2	2.1972245773362196	Greenyellow
hsa-miR-16-1-3p	ACTR2	tarbase	validated	2	1	1.3862943611198906	Greenyellow
hsa-miR-34a-5p	ACTR2	tarbase	validated	2	1	1.3862943611198906	Greenyellow
hsa-miR-23b-5p	ACTR2	tarbase	validated	2	1	1.3862943611198906	Greenyellow
hsa-miR-500a-5p	ACTR2	tarbase	validated	2	1	1.3862943611198906	Greenyellow
hsa-miR-629-5p	ACTR2	tarbase	validated	2	1	1.3862943611198906	Greenyellow
hsa-miR-2110	ACTR2	tarbase	validated	2	1	1.3862943611198906	Greenyellow
hsa-miR-576-3p	ACTR2	tarbase	validated	2	1	1.3862943611198906	Greenyellow
hsa-miR-193b-5p	ACTR2	tarbase	validated	2	1	1.3862943611198906	Greenyellow
hsa-miR-30b-3p	ACTR2	tarbase	validated	2	1	1.3862943611198906	Greenyellow
hsa-let-7a-5p	ACTR2	tarbase	validated	2	2	2.1972245773362196	Greenyellow
hsa-let-7b-5p	ACTR2	tarbase	validated	2	2	2.1972245773362196	Greenyellow
hsa-miR-26b-3p	ACTR2	tarbase	validated	2	1	1.3862943611198906	Greenyellow
hsa-miR-19b-3p	ACTR2	tarbase	validated	2	1	1.3862943611198906	Greenyellow
hsa-miR-148b-5p	ACTR2	tarbase	validated	2	2	2.1972245773362196	Greenyellow
hsa-miR-877-5p	ACTR2	tarbase	validated	2	2	2.1972245773362196	Greenyellow
hsa-miR-766-5p	ACTR2	tarbase	validated	2	1	1.3862943611198906	Greenyellow
hsa-miR-101-3p	ACTR2	tarbase	validated	2	2	2.1972245773362196	Greenyellow
hsa-miR-320a-3p	ACTR2	tarbase	validated	2	4	3.2188758248682006	Greenyellow
hsa-let-7f-5p	ACTR2	tarbase	validated	2	2	2.1972245773362196	Greenyellow
hsa-let-7g-5p	ACTR2	tarbase	validated	2	2	2.1972245773362196	Greenyellow
hsa-let-7i-5p	ACTR2	tarbase	validated	2	2	2.1972245773362196	Greenyellow
hsa-miR-181d-5p	ACTR2	tarbase	validated	2	2	2.1972245773362196	Greenyellow
hsa-miR-20b-5p	ACTR2	tarbase	validated	2	2	2.1972245773362196	Greenyellow
hsa-miR-25-3p	ACTR2	tarbase	validated	2	1	1.3862943611198906	Greenyellow
hsa-miR-26a-5p	ACTR2	tarbase	validated	2	1	1.3862943611198906	Greenyellow
hsa-miR-26b-5p	ACTR2	tarbase	validated	2	1	1.3862943611198906	Greenyellow
hsa-miR-15b-5p	ACTR2	tarbase	validated	2	8	4.394449154672439	Greenyellow
hsa-miR-18b-5p	ACTR2	tarbase	validated	2	1	1.3862943611198906	Greenyellow
hsa-miR-21-5p	ACTR2	tarbase	validated	2	2	2.1972245773362196	Greenyellow
hsa-let-7e-5p	ACTR2	tarbase	validated	2	2	2.1972245773362196	Greenyellow
hsa-miR-103a-3p	ACTR2	tarbase	validated	2	5	3.58351893845611	Greenyellow
hsa-miR-139-5p	ACTR2	tarbase	validated	2	1	1.3862943611198906	Greenyellow
hsa-miR-15b-3p	ACTR2	tarbase	validated	2	1	1.3862943611198906	Greenyellow
hsa-miR-181a-2-3p	ACTR2	tarbase	validated	2	2	2.1972245773362196	Greenyellow
hsa-miR-191-5p	ACTR2	tarbase	validated	2	1	1.3862943611198906	Greenyellow
hsa-miR-21-3p	ACTR2	tarbase	validated	2	1	1.3862943611198906	Greenyellow
hsa-miR-221-3p	ACTR2	tarbase	validated	2	2	2.1972245773362196	Greenyellow
[truncated: 4,459 more rows]
