# Supplementary material for: Peripheral Transcriptomic Signatures Reveal Convergent Neuroinflammatory, Metabolic, and miRNA Dysregulation in Major Psychiatric Disorders
Source: Biology (Basel). 2026 Apr 24;15(9):673. doi: 10.3390/biology15090673 (PMC13162896; doi:10.3390/biology15090673)
Supplement: Supplementary file 1 [file biology-15-00673-s001.zip › Supplementary Files/Dataset S2. miRNA-Hub genes interaction/hub_gene_miRNA_interactions_Pink.csv]

miRNA	gene	database	type	validation_score	database_count	enrichment_score	module
hsa-miR-16-5p	RPSA	mirtarbase	validated	2	2	2.1972245773362196	Pink
hsa-miR-1227-3p	RPSA	mirtarbase	validated	2	2	2.1972245773362196	Pink
hsa-miR-769-3p	RPSA	mirtarbase	validated	2	1	1.3862943611198906	Pink
hsa-miR-615-3p	RPSA	mirtarbase	validated	2	1	1.3862943611198906	Pink
hsa-miR-132-3p	RPSA	mirtarbase	validated	2	1	1.3862943611198906	Pink
hsa-miR-107	RPSA	mirtarbase	validated	2	2	2.1972245773362196	Pink
hsa-miR-25-3p	RPSA	mirtarbase	validated	2	2	2.1972245773362196	Pink
hsa-miR-22-3p	RPSA	mirtarbase	validated	2	3	2.772588722239781	Pink
hsa-miR-17-5p	RPSA	mirtarbase	validated	2	1	1.3862943611198906	Pink
hsa-let-7e-5p	RPSA	mirtarbase	validated	2	2	2.1972245773362196	Pink
hsa-let-7b-5p	RPSA	mirtarbase	validated	2	1	1.3862943611198906	Pink
hsa-let-7a-5p	RPSA	mirtarbase	validated	2	2	2.1972245773362196	Pink
hsa-miR-3200-3p	RPSA	mirtarbase	validated	2	1	1.3862943611198906	Pink
hsa-miR-16-5p	RPL5	mirtarbase	validated	2	3	2.772588722239781	Pink
hsa-miR-93-3p	RPL5	mirtarbase	validated	2	1	1.3862943611198906	Pink
hsa-miR-615-3p	RPL5	mirtarbase	validated	2	1	1.3862943611198906	Pink
hsa-miR-484	RPL5	mirtarbase	validated	2	2	2.1972245773362196	Pink
hsa-miR-328-3p	RPL5	mirtarbase	validated	2	1	1.3862943611198906	Pink
hsa-miR-186-5p	RPL5	mirtarbase	validated	2	2	2.1972245773362196	Pink
hsa-miR-182-5p	RPL5	mirtarbase	validated	2	1	1.3862943611198906	Pink
hsa-miR-100-5p	RPL5	mirtarbase	validated	2	1	1.3862943611198906	Pink
hsa-miR-548c-3p	RPL5	mirtarbase	validated	2	1	1.3862943611198906	Pink
hsa-miR-4795-3p	RPL5	mirtarbase	validated	2	1	1.3862943611198906	Pink
hsa-miR-6853-3p	RPL5	mirtarbase	validated	2	1	1.3862943611198906	Pink
hsa-miR-1206	RPL5	mirtarbase	validated	2	1	1.3862943611198906	Pink
hsa-miR-4766-5p	RPL5	mirtarbase	validated	2	2	2.1972245773362196	Pink
hsa-miR-3200-5p	RPL5	mirtarbase	validated	2	1	1.3862943611198906	Pink
ebv-miR-BART7-3p	RPL5	mirtarbase	validated	2	1	1.3862943611198906	Pink
hsa-miR-16-5p	RPL9	mirtarbase	validated	2	2	2.1972245773362196	Pink
hsa-miR-615-3p	RPL9	mirtarbase	validated	2	1	1.3862943611198906	Pink
hsa-miR-505-3p	RPL9	mirtarbase	validated	2	1	1.3862943611198906	Pink
hsa-miR-193b-3p	RPL9	mirtarbase	validated	2	2	2.1972245773362196	Pink
hsa-miR-320a	RPL9	mirtarbase	validated	2	1	1.3862943611198906	Pink
hsa-miR-186-5p	RPL9	mirtarbase	validated	2	1	1.3862943611198906	Pink
hsa-miR-125a-5p	RPL9	mirtarbase	validated	2	1	1.3862943611198906	Pink
hsa-miR-93-5p	RPL9	mirtarbase	validated	2	1	1.3862943611198906	Pink
hsa-miR-18a-5p	RPL9	mirtarbase	validated	2	1	1.3862943611198906	Pink
hsa-let-7a-5p	RPL9	mirtarbase	validated	2	2	2.1972245773362196	Pink
hsa-miR-5696	RPL9	mirtarbase	validated	2	1	1.3862943611198906	Pink
hsa-miR-513b-5p	RPL9	mirtarbase	validated	2	2	2.1972245773362196	Pink
hsa-miR-137	RPL9	mirtarbase	validated	2	1	1.3862943611198906	Pink
hsa-miR-4711-5p	RPL9	mirtarbase	validated	2	1	1.3862943611198906	Pink
hsa-miR-4729	RPL9	mirtarbase	validated	2	1	1.3862943611198906	Pink
hsa-miR-7112-3p	RPL9	mirtarbase	validated	2	1	1.3862943611198906	Pink
hsa-miR-4457	RPL9	mirtarbase	validated	2	1	1.3862943611198906	Pink
hsa-miR-125b-2-3p	RPL9	mirtarbase	validated	2	4	3.2188758248682006	Pink
hsa-miR-92b-3p	RPL9	mirtarbase	validated	2	2	2.1972245773362196	Pink
hsa-miR-92a-3p	RPL9	mirtarbase	validated	2	2	2.1972245773362196	Pink
hsa-miR-367-3p	RPL9	mirtarbase	validated	2	1	1.3862943611198906	Pink
hsa-miR-363-3p	RPL9	mirtarbase	validated	2	1	1.3862943611198906	Pink
hsa-miR-32-5p	RPL9	mirtarbase	validated	2	1	1.3862943611198906	Pink
hsa-miR-25-3p	RPL9	mirtarbase	validated	2	2	2.1972245773362196	Pink
hsa-miR-5697	RPL9	mirtarbase	validated	2	1	1.3862943611198906	Pink
hsa-miR-16-5p	RPL12	mirtarbase	validated	2	2	2.1972245773362196	Pink
hsa-miR-193b-3p	RPL12	mirtarbase	validated	2	1	1.3862943611198906	Pink
hsa-let-7g-5p	RPL12	mirtarbase	validated	2	1	1.3862943611198906	Pink
hsa-miR-222-3p	RPL12	mirtarbase	validated	2	1	1.3862943611198906	Pink
hsa-miR-218-5p	RPL12	mirtarbase	validated	2	3	2.772588722239781	Pink
hsa-let-7e-5p	RPL12	mirtarbase	validated	2	1	1.3862943611198906	Pink
hsa-let-7b-5p	RPL12	mirtarbase	validated	2	2	2.1972245773362196	Pink
hsa-miR-6864-3p	RPL12	mirtarbase	validated	2	1	1.3862943611198906	Pink
hsa-miR-3672	RPL12	mirtarbase	validated	2	1	1.3862943611198906	Pink
hsa-miR-4769-5p	RPL12	mirtarbase	validated	2	1	1.3862943611198906	Pink
hsa-miR-580-3p	RPL12	mirtarbase	validated	2	1	1.3862943611198906	Pink
hsa-miR-4654	RPL12	mirtarbase	validated	2	1	1.3862943611198906	Pink
hsa-miR-6778-5p	RPL12	mirtarbase	validated	2	1	1.3862943611198906	Pink
hsa-miR-1233-5p	RPL12	mirtarbase	validated	2	1	1.3862943611198906	Pink
hsa-miR-4648	RPL12	mirtarbase	validated	2	1	1.3862943611198906	Pink
hsa-miR-5196-5p	RPL12	mirtarbase	validated	2	1	1.3862943611198906	Pink
hsa-miR-4747-5p	RPL12	mirtarbase	validated	2	1	1.3862943611198906	Pink
hsa-miR-873-3p	RPL12	mirtarbase	validated	2	1	1.3862943611198906	Pink
hsa-miR-539-5p	RPL12	mirtarbase	validated	2	1	1.3862943611198906	Pink
hsa-miR-134-3p	RPL12	mirtarbase	validated	2	1	1.3862943611198906	Pink
hsa-miR-1273g-3p	RPL12	mirtarbase	validated	2	1	1.3862943611198906	Pink
hsa-miR-7703	RPL12	mirtarbase	validated	2	1	1.3862943611198906	Pink
hsa-miR-6720-5p	RPL12	mirtarbase	validated	2	1	1.3862943611198906	Pink
hsa-miR-6512-3p	RPL12	mirtarbase	validated	2	1	1.3862943611198906	Pink
hsa-miR-31-5p	RPL12	mirtarbase	validated	2	1	1.3862943611198906	Pink
hsa-miR-661	RPL12	mirtarbase	validated	2	1	1.3862943611198906	Pink
hsa-miR-6860	RPL12	mirtarbase	validated	2	1	1.3862943611198906	Pink
hsa-miR-612	RPL12	mirtarbase	validated	2	1	1.3862943611198906	Pink
hsa-miR-5189-5p	RPL12	mirtarbase	validated	2	1	1.3862943611198906	Pink
hsa-miR-3187-5p	RPL12	mirtarbase	validated	2	1	1.3862943611198906	Pink
hsa-miR-1285-3p	RPL12	mirtarbase	validated	2	2	2.1972245773362196	Pink
hsa-miR-4793-3p	RPL12	mirtarbase	validated	2	1	1.3862943611198906	Pink
hsa-miR-766-3p	RPL12	mirtarbase	validated	2	1	1.3862943611198906	Pink
hsa-miR-939-3p	RPL12	mirtarbase	validated	2	1	1.3862943611198906	Pink
hsa-miR-6849-3p	RPL12	mirtarbase	validated	2	1	1.3862943611198906	Pink
hsa-miR-335-5p	RPL12	mirtarbase	validated	2	1	1.3862943611198906	Pink
hsa-miR-508-5p	RPL12	mirtarbase	validated	2	1	1.3862943611198906	Pink
hsa-miR-200a-3p	RPL12	mirtarbase	validated	2	1	1.3862943611198906	Pink
hsa-miR-141-3p	RPL12	mirtarbase	validated	2	1	1.3862943611198906	Pink
hsa-miR-3675-3p	RPL12	mirtarbase	validated	2	1	1.3862943611198906	Pink
hsa-miR-4293	RPL12	mirtarbase	validated	2	1	1.3862943611198906	Pink
hsa-miR-4433a-3p	RPL12	mirtarbase	validated	2	1	1.3862943611198906	Pink
hsa-miR-4684-5p	RPL12	mirtarbase	validated	2	1	1.3862943611198906	Pink
hsa-miR-4786-5p	RPL12	mirtarbase	validated	2	1	1.3862943611198906	Pink
hsa-miR-548c-3p	RPL12	mirtarbase	validated	2	1	1.3862943611198906	Pink
hsa-miR-6771-3p	RPL12	mirtarbase	validated	2	1	1.3862943611198906	Pink
hsa-miR-769-5p	RPL12	mirtarbase	validated	2	1	1.3862943611198906	Pink
hsa-miR-107	RPL27	mirtarbase	validated	2	2	2.1972245773362196	Pink
hsa-miR-766-3p	RPL27	mirtarbase	validated	2	1	1.3862943611198906	Pink
hsa-miR-652-3p	RPL27	mirtarbase	validated	2	2	2.1972245773362196	Pink
hsa-miR-324-5p	RPL27	mirtarbase	validated	2	1	1.3862943611198906	Pink
hsa-miR-320a	RPL27	mirtarbase	validated	2	1	1.3862943611198906	Pink
hsa-miR-186-5p	RPL27	mirtarbase	validated	2	1	1.3862943611198906	Pink
hsa-miR-93-5p	RPL27	mirtarbase	validated	2	2	2.1972245773362196	Pink
hsa-miR-92a-3p	RPL27	mirtarbase	validated	2	2	2.1972245773362196	Pink
hsa-miR-16-5p	RPL31	mirtarbase	validated	2	2	2.1972245773362196	Pink
hsa-miR-615-3p	RPL31	mirtarbase	validated	2	1	1.3862943611198906	Pink
hsa-miR-18a-3p	RPL31	mirtarbase	validated	2	2	2.1972245773362196	Pink
hsa-miR-324-3p	RPL31	mirtarbase	validated	2	1	1.3862943611198906	Pink
hsa-miR-100-5p	RPL31	mirtarbase	validated	2	1	1.3862943611198906	Pink
hsa-miR-20a-5p	RPL31	mirtarbase	validated	2	2	2.1972245773362196	Pink
hsa-let-7d-5p	RPL31	mirtarbase	validated	2	2	2.1972245773362196	Pink
hsa-miR-155-5p	RPL39	mirtarbase	validated	2	2	2.1972245773362196	Pink
hsa-miR-26b-5p	RPL39	mirtarbase	validated	2	2	2.1972245773362196	Pink
hsa-miR-30c-5p	RPL39	mirtarbase	validated	2	1	1.3862943611198906	Pink
hsa-miR-92a-3p	RPL39	mirtarbase	validated	2	2	2.1972245773362196	Pink
hsa-miR-1247-5p	RPL35A	mirtarbase	validated	2	1	1.3862943611198906	Pink
hsa-miR-1301-3p	RPL35A	mirtarbase	validated	2	1	1.3862943611198906	Pink
hsa-miR-193a-5p	RPL35A	mirtarbase	validated	2	1	1.3862943611198906	Pink
hsa-miR-766-3p	RPL35A	mirtarbase	validated	2	1	1.3862943611198906	Pink
hsa-miR-652-3p	RPL35A	mirtarbase	validated	2	1	1.3862943611198906	Pink
hsa-miR-324-3p	RPL35A	mirtarbase	validated	2	2	2.1972245773362196	Pink
hsa-miR-125a-5p	RPL35A	mirtarbase	validated	2	1	1.3862943611198906	Pink
hsa-miR-125b-5p	RPL35A	mirtarbase	validated	2	1	1.3862943611198906	Pink
hsa-miR-22-3p	RPL35A	mirtarbase	validated	2	1	1.3862943611198906	Pink
hsa-let-7a-5p	RPL35A	mirtarbase	validated	2	3	2.772588722239781	Pink
hsa-miR-127-5p	RPL35A	mirtarbase	validated	2	1	1.3862943611198906	Pink
hsa-miR-7843-3p	RPL35A	mirtarbase	validated	2	1	1.3862943611198906	Pink
hsa-miR-31-5p	RPL35A	mirtarbase	validated	2	2	2.1972245773362196	Pink
hsa-miR-4786-3p	RPL35A	mirtarbase	validated	2	2	2.1972245773362196	Pink
hsa-miR-338-3p	RPL35A	mirtarbase	validated	2	1	1.3862943611198906	Pink
hsa-miR-6858-3p	RPL35A	mirtarbase	validated	2	1	1.3862943611198906	Pink
hsa-miR-1273e	RPL35A	mirtarbase	validated	2	1	1.3862943611198906	Pink
hsa-miR-6807-5p	RPL35A	mirtarbase	validated	2	1	1.3862943611198906	Pink
hsa-miR-6894-5p	RPL35A	mirtarbase	validated	2	1	1.3862943611198906	Pink
hsa-miR-4533	RPL35A	mirtarbase	validated	2	1	1.3862943611198906	Pink
hsa-miR-1233-3p	RPL35A	mirtarbase	validated	2	1	1.3862943611198906	Pink
hsa-miR-1225-3p	RPL35A	mirtarbase	validated	2	1	1.3862943611198906	Pink
hsa-miR-6840-3p	RPL35A	mirtarbase	validated	2	1	1.3862943611198906	Pink
hsa-miR-665	RPL35A	mirtarbase	validated	2	1	1.3862943611198906	Pink
hsa-miR-4433a-3p	RPL35A	mirtarbase	validated	2	1	1.3862943611198906	Pink
hsa-miR-6830-5p	RPL35A	mirtarbase	validated	2	1	1.3862943611198906	Pink
hsa-miR-6876-5p	RPL35A	mirtarbase	validated	2	1	1.3862943611198906	Pink
hsa-miR-4476	RPL35A	mirtarbase	validated	2	1	1.3862943611198906	Pink
hsa-miR-6891-5p	RPL35A	mirtarbase	validated	2	1	1.3862943611198906	Pink
hsa-miR-3173-3p	RPL35A	mirtarbase	validated	2	1	1.3862943611198906	Pink
hsa-miR-155-5p	RPS20	mirtarbase	validated	2	3	2.772588722239781	Pink
hsa-miR-30b-5p	RPS27A	mirtarbase	validated	2	1	1.3862943611198906	Pink
hsa-miR-23b-3p	RPS27A	mirtarbase	validated	2	2	2.1972245773362196	Pink
hsa-miR-30c-5p	RPS27A	mirtarbase	validated	2	1	1.3862943611198906	Pink
hsa-miR-26a-5p	RPS27A	mirtarbase	validated	2	1	1.3862943611198906	Pink
hsa-miR-17-5p	RPS27A	mirtarbase	validated	2	2	2.1972245773362196	Pink
hsa-miR-578	RPS27A	mirtarbase	validated	2	1	1.3862943611198906	Pink
hsa-miR-643	RPS27A	mirtarbase	validated	2	1	1.3862943611198906	Pink
hsa-miR-510-3p	RPS27A	mirtarbase	validated	2	1	1.3862943611198906	Pink
hsa-miR-653-5p	RPS27A	mirtarbase	validated	2	2	2.1972245773362196	Pink
hsa-miR-106a-3p	RPS27A	mirtarbase	validated	2	1	1.3862943611198906	Pink
hsa-miR-488-3p	RPS27A	mirtarbase	validated	2	1	1.3862943611198906	Pink
hsa-miR-6730-5p	RPS27A	mirtarbase	validated	2	1	1.3862943611198906	Pink
hsa-miR-5681a	RPS27A	mirtarbase	validated	2	1	1.3862943611198906	Pink
hsa-miR-519c-3p	RPS27A	mirtarbase	validated	2	1	1.3862943611198906	Pink
hsa-miR-519b-3p	RPS27A	mirtarbase	validated	2	1	1.3862943611198906	Pink
hsa-miR-519a-3p	RPS27A	mirtarbase	validated	2	1	1.3862943611198906	Pink
hsa-miR-651-3p	RPS27A	mirtarbase	validated	2	1	1.3862943611198906	Pink
hsa-miR-526b-3p	RPS27A	mirtarbase	validated	2	1	1.3862943611198906	Pink
hsa-miR-20a-5p	RPS27A	mirtarbase	validated	2	2	2.1972245773362196	Pink
hsa-miR-519d-3p	RPS27A	mirtarbase	validated	2	1	1.3862943611198906	Pink
hsa-miR-20b-5p	RPS27A	mirtarbase	validated	2	2	2.1972245773362196	Pink
hsa-miR-93-5p	RPS27A	mirtarbase	validated	2	2	2.1972245773362196	Pink
hsa-miR-106a-5p	RPS27A	mirtarbase	validated	2	2	2.1972245773362196	Pink
hsa-miR-106b-5p	RPS27A	mirtarbase	validated	2	2	2.1972245773362196	Pink
hsa-miR-454-3p	RPS27A	mirtarbase	validated	2	1	1.3862943611198906	Pink
hsa-miR-4295	RPS27A	mirtarbase	validated	2	1	1.3862943611198906	Pink
hsa-miR-301a-3p	RPS27A	mirtarbase	validated	2	1	1.3862943611198906	Pink
hsa-miR-3666	RPS27A	mirtarbase	validated	2	1	1.3862943611198906	Pink
hsa-miR-301b-3p	RPS27A	mirtarbase	validated	2	1	1.3862943611198906	Pink
hsa-miR-130b-3p	RPS27A	mirtarbase	validated	2	1	1.3862943611198906	Pink
hsa-miR-130a-3p	RPS27A	mirtarbase	validated	2	1	1.3862943611198906	Pink
hsa-miR-190a-3p	RPS27A	mirtarbase	validated	2	1	1.3862943611198906	Pink
hsa-miR-5011-5p	RPS27A	mirtarbase	validated	2	1	1.3862943611198906	Pink
hsa-miR-1277-5p	RPS27A	mirtarbase	validated	2	1	1.3862943611198906	Pink
hsa-miR-450a-1-3p	RPS27A	mirtarbase	validated	2	1	1.3862943611198906	Pink
hsa-miR-6716-5p	RPS27A	mirtarbase	validated	2	1	1.3862943611198906	Pink
hsa-miR-6885-3p	RPS27A	mirtarbase	validated	2	1	1.3862943611198906	Pink
hsa-miR-7160-5p	RPS27A	mirtarbase	validated	2	1	1.3862943611198906	Pink
hsa-miR-4722-5p	RPS27A	mirtarbase	validated	2	1	1.3862943611198906	Pink
hsa-miR-4649-3p	RPS27A	mirtarbase	validated	2	1	1.3862943611198906	Pink
hsa-miR-4768-3p	RPS27A	mirtarbase	validated	2	1	1.3862943611198906	Pink
hsa-miR-665	RPS27A	mirtarbase	validated	2	1	1.3862943611198906	Pink
hsa-miR-1273f	RPS27A	mirtarbase	validated	2	1	1.3862943611198906	Pink
hsa-miR-2681-5p	RPS27A	mirtarbase	validated	2	1	1.3862943611198906	Pink
hsa-miR-4756-3p	RPS27A	mirtarbase	validated	2	1	1.3862943611198906	Pink
hsa-miR-4797-5p	RPS27A	mirtarbase	validated	2	1	1.3862943611198906	Pink
hsa-miR-196b-3p	RPS3	mirtarbase	validated	2	1	1.3862943611198906	Pink
hsa-miR-106b-3p	RPS3	mirtarbase	validated	2	1	1.3862943611198906	Pink
hsa-miR-615-3p	RPS3	mirtarbase	validated	2	1	1.3862943611198906	Pink
hsa-miR-193b-3p	RPS3	mirtarbase	validated	2	2	2.1972245773362196	Pink
hsa-miR-324-3p	RPS3	mirtarbase	validated	2	1	1.3862943611198906	Pink
hsa-miR-331-3p	RPS3	mirtarbase	validated	2	1	1.3862943611198906	Pink
hsa-miR-30e-3p	RPS3	mirtarbase	validated	2	2	2.1972245773362196	Pink
hsa-miR-15b-5p	RPS3	mirtarbase	validated	2	2	2.1972245773362196	Pink
hsa-miR-182-5p	RPS3	mirtarbase	validated	2	2	2.1972245773362196	Pink
hsa-miR-30c-5p	RPS3	mirtarbase	validated	2	2	2.1972245773362196	Pink
hsa-miR-16-5p	RPS3	mirtarbase	validated	2	2	2.1972245773362196	Pink
hsa-let-7c-3p	RPS3	mirtarbase	validated	2	2	2.1972245773362196	Pink
hsa-miR-590-3p	RPS3	mirtarbase	validated	2	2	2.1972245773362196	Pink
hsa-miR-1303	RPS3	mirtarbase	validated	2	2	2.1972245773362196	Pink
hsa-miR-4282	RPS3	mirtarbase	validated	2	2	2.1972245773362196	Pink
hsa-miR-592	RPS3	mirtarbase	validated	2	1	1.3862943611198906	Pink
hsa-miR-511-5p	RPS3	mirtarbase	validated	2	1	1.3862943611198906	Pink
hsa-miR-493-5p	RPS3	mirtarbase	validated	2	1	1.3862943611198906	Pink
hsa-let-7g-3p	RPS3	mirtarbase	validated	2	1	1.3862943611198906	Pink
hsa-let-7a-2-3p	RPS3	mirtarbase	validated	2	1	1.3862943611198906	Pink
hsa-miR-6844	RPS3	mirtarbase	validated	2	1	1.3862943611198906	Pink
hsa-miR-4477a	RPS3	mirtarbase	validated	2	1	1.3862943611198906	Pink
hsa-miR-4711-3p	RPS3	mirtarbase	validated	2	1	1.3862943611198906	Pink
hsa-miR-6830-3p	RPS3	mirtarbase	validated	2	1	1.3862943611198906	Pink
hsa-miR-6856-5p	RPS3	mirtarbase	validated	2	1	1.3862943611198906	Pink
hsa-miR-6758-5p	RPS3	mirtarbase	validated	2	2	2.1972245773362196	Pink
hsa-miR-548m	RPS3	mirtarbase	validated	2	1	1.3862943611198906	Pink
hsa-miR-140-3p	FAU	mirtarbase	validated	2	1	1.3862943611198906	Pink
hsa-miR-484	FAU	mirtarbase	validated	2	2	2.1972245773362196	Pink
hsa-miR-92a-3p	FAU	mirtarbase	validated	2	2	2.1972245773362196	Pink
hsa-miR-23a-3p	FAU	mirtarbase	validated	2	1	1.3862943611198906	Pink
hsa-miR-505-5p	RPL11	mirtarbase	validated	2	2	2.1972245773362196	Pink
hsa-miR-92a-3p	RPL11	mirtarbase	validated	2	2	2.1972245773362196	Pink
hsa-miR-150-3p	RPL11	mirtarbase	validated	2	1	1.3862943611198906	Pink
hsa-miR-16-5p	RPS3A	mirtarbase	validated	2	2	2.1972245773362196	Pink
hsa-miR-92b-3p	RPS3A	mirtarbase	validated	2	1	1.3862943611198906	Pink
hsa-miR-342-3p	RPS3A	mirtarbase	validated	2	2	2.1972245773362196	Pink
hsa-miR-125b-5p	RPS3A	mirtarbase	validated	2	1	1.3862943611198906	Pink
hsa-miR-15b-5p	RPS3A	mirtarbase	validated	2	1	1.3862943611198906	Pink
hsa-miR-7-5p	RPS3A	mirtarbase	validated	2	1	1.3862943611198906	Pink
hsa-miR-92a-3p	RPS3A	mirtarbase	validated	2	2	2.1972245773362196	Pink
hsa-miR-25-3p	RPS3A	mirtarbase	validated	2	2	2.1972245773362196	Pink
hsa-let-7a-5p	RPS3A	mirtarbase	validated	2	2	2.1972245773362196	Pink
hsa-miR-378a-3p	EEF1B2	mirtarbase	validated	2	1	1.3862943611198906	Pink
hsa-miR-149-5p	EEF1B2	mirtarbase	validated	2	2	2.1972245773362196	Pink
hsa-miR-26a-5p	EEF1B2	mirtarbase	validated	2	2	2.1972245773362196	Pink
hsa-miR-570-5p	EEF1B2	mirtarbase	validated	2	1	1.3862943611198906	Pink
hsa-miR-548ba	EEF1B2	mirtarbase	validated	2	1	1.3862943611198906	Pink
hsa-miR-548ai	EEF1B2	mirtarbase	validated	2	1	1.3862943611198906	Pink
hsa-miR-548ag	EEF1B2	mirtarbase	validated	2	1	1.3862943611198906	Pink
hsa-miR-548m	EEF1B2	mirtarbase	validated	2	1	1.3862943611198906	Pink
hsa-miR-92b-3p	RPSA	tarbase	validated	2	1	1.3862943611198906	Pink
hsa-miR-363-3p	RPSA	tarbase	validated	2	1	1.3862943611198906	Pink
hsa-miR-92a-3p	RPSA	tarbase	validated	2	1	1.3862943611198906	Pink
hsa-miR-25-3p	RPSA	tarbase	validated	2	2	2.1972245773362196	Pink
hsa-miR-10a-5p	RPSA	tarbase	validated	2	1	1.3862943611198906	Pink
hsa-miR-15a-5p	RPSA	tarbase	validated	2	1	1.3862943611198906	Pink
hsa-miR-16-5p	RPSA	tarbase	validated	2	2	2.1972245773362196	Pink
hsa-miR-22-3p	RPSA	tarbase	validated	2	3	2.772588722239781	Pink
hsa-miR-32-5p	RPSA	tarbase	validated	2	1	1.3862943611198906	Pink
hsa-miR-34a-5p	RPSA	tarbase	validated	2	1	1.3862943611198906	Pink
hsa-miR-196a-3p	RPSA	tarbase	validated	2	2	2.1972245773362196	Pink
hsa-miR-28-5p	RPSA	tarbase	validated	2	1	1.3862943611198906	Pink
hsa-miR-526b-5p	RPSA	tarbase	validated	2	2	2.1972245773362196	Pink
hsa-miR-183-3p	RPSA	tarbase	validated	2	1	1.3862943611198906	Pink
hsa-miR-33b-3p	RPSA	tarbase	validated	2	1	1.3862943611198906	Pink
hsa-let-7a-5p	RPSA	tarbase	validated	2	2	2.1972245773362196	Pink
hsa-let-7e-5p	RPSA	tarbase	validated	2	2	2.1972245773362196	Pink
hsa-miR-10b-5p	RPSA	tarbase	validated	2	1	1.3862943611198906	Pink
hsa-miR-146b-3p	RPSA	tarbase	validated	2	1	1.3862943611198906	Pink
hsa-miR-30a-3p	RPSA	tarbase	validated	2	1	1.3862943611198906	Pink
hsa-miR-374b-5p	RPSA	tarbase	validated	2	1	1.3862943611198906	Pink
hsa-miR-3065-5p	RPSA	tarbase	validated	2	1	1.3862943611198906	Pink
hsa-miR-516b-5p	RPSA	tarbase	validated	2	2	2.1972245773362196	Pink
hsa-miR-125b-5p	RPSA	tarbase	validated	2	1	1.3862943611198906	Pink
hsa-miR-320a-3p	RPSA	tarbase	validated	2	1	1.3862943611198906	Pink
hsa-miR-320b	RPSA	tarbase	validated	2	1	1.3862943611198906	Pink
hsa-miR-548h-3p	RPSA	tarbase	validated	2	1	1.3862943611198906	Pink
hsa-miR-548z	RPSA	tarbase	validated	2	1	1.3862943611198906	Pink
hsa-miR-200a-3p	RPSA	tarbase	validated	2	3	2.772588722239781	Pink
hsa-miR-489-3p	RPSA	tarbase	validated	2	1	1.3862943611198906	Pink
hsa-miR-34c-5p	RPSA	tarbase	validated	2	1	1.3862943611198906	Pink
hsa-miR-15b-3p	RPSA	tarbase	validated	2	1	1.3862943611198906	Pink
hsa-miR-26a-5p	RPSA	tarbase	validated	2	1	1.3862943611198906	Pink
hsa-miR-454-3p	RPSA	tarbase	validated	2	1	1.3862943611198906	Pink
hsa-miR-484	RPSA	tarbase	validated	2	1	1.3862943611198906	Pink
hsa-miR-27b-3p	RPSA	tarbase	validated	2	1	1.3862943611198906	Pink
hsa-miR-125a-5p	RPSA	tarbase	validated	2	1	1.3862943611198906	Pink
hsa-miR-181a-5p	RPSA	tarbase	validated	2	1	1.3862943611198906	Pink
hsa-miR-27a-3p	RPSA	tarbase	validated	2	1	1.3862943611198906	Pink
hsa-miR-181d-5p	RPSA	tarbase	validated	2	1	1.3862943611198906	Pink
hsa-miR-561-5p	RPSA	tarbase	validated	2	1	1.3862943611198906	Pink
hsa-miR-181b-5p	RPSA	tarbase	validated	2	1	1.3862943611198906	Pink
hsa-miR-107	RPSA	tarbase	validated	2	2	2.1972245773362196	Pink
hsa-miR-141-3p	RPSA	tarbase	validated	2	3	2.772588722239781	Pink
hsa-miR-23a-3p	RPSA	tarbase	validated	2	1	1.3862943611198906	Pink
hsa-miR-652-3p	RPSA	tarbase	validated	2	1	1.3862943611198906	Pink
hsa-miR-182-5p	RPSA	tarbase	validated	2	1	1.3862943611198906	Pink
hsa-miR-203b-5p	RPSA	tarbase	validated	2	1	1.3862943611198906	Pink
hsa-miR-335-5p	RPSA	tarbase	validated	2	1	1.3862943611198906	Pink
hsa-miR-4664-3p	RPSA	tarbase	validated	2	1	1.3862943611198906	Pink
hsa-miR-340-3p	RPSA	tarbase	validated	2	1	1.3862943611198906	Pink
hsa-miR-335-3p	RPSA	tarbase	validated	2	1	1.3862943611198906	Pink
hsa-miR-760	RPSA	tarbase	validated	2	1	1.3862943611198906	Pink
hsa-miR-744-5p	RPSA	tarbase	validated	2	1	1.3862943611198906	Pink
hsa-miR-500a-3p	RPSA	tarbase	validated	2	1	1.3862943611198906	Pink
hsa-miR-130b-3p	RPSA	tarbase	validated	2	1	1.3862943611198906	Pink
hsa-miR-449a	RPSA	tarbase	validated	2	1	1.3862943611198906	Pink
hsa-miR-4664-5p	RPSA	tarbase	validated	2	1	1.3862943611198906	Pink
hsa-miR-144-5p	RPSA	tarbase	validated	2	1	1.3862943611198906	Pink
hsa-miR-3158-3p	RPSA	tarbase	validated	2	1	1.3862943611198906	Pink
hsa-miR-3913-3p	RPSA	tarbase	validated	2	2	2.1972245773362196	Pink
hsa-miR-18a-5p	RPSA	tarbase	validated	2	1	1.3862943611198906	Pink
hsa-miR-20b-5p	RPSA	tarbase	validated	2	1	1.3862943611198906	Pink
hsa-miR-124-3p	RPSA	tarbase	validated	2	1	1.3862943611198906	Pink
hsa-miR-21-5p	RPSA	tarbase	validated	2	1	1.3862943611198906	Pink
hsa-miR-1-3p	RPSA	tarbase	validated	2	1	1.3862943611198906	Pink
hsa-miR-186-5p	RPL5	tarbase	validated	2	2	2.1972245773362196	Pink
hsa-miR-374a-5p	RPL5	tarbase	validated	2	1	1.3862943611198906	Pink
hsa-miR-374b-5p	RPL5	tarbase	validated	2	1	1.3862943611198906	Pink
hsa-miR-374c-5p	RPL5	tarbase	validated	2	1	1.3862943611198906	Pink
hsa-miR-654-3p	RPL5	tarbase	validated	2	1	1.3862943611198906	Pink
hsa-let-7i-5p	RPL5	tarbase	validated	2	1	1.3862943611198906	Pink
hsa-miR-375-3p	RPL5	tarbase	validated	2	1	1.3862943611198906	Pink
hsa-miR-196a-5p	RPL5	tarbase	validated	2	1	1.3862943611198906	Pink
hsa-miR-29c-3p	RPL5	tarbase	validated	2	1	1.3862943611198906	Pink
hsa-miR-592	RPL5	tarbase	validated	2	1	1.3862943611198906	Pink
hsa-miR-320a-3p	RPL5	tarbase	validated	2	1	1.3862943611198906	Pink
hsa-miR-320d	RPL5	tarbase	validated	2	1	1.3862943611198906	Pink
hsa-miR-320c	RPL5	tarbase	validated	2	1	1.3862943611198906	Pink
hsa-miR-29b-2-5p	RPL5	tarbase	validated	2	1	1.3862943611198906	Pink
hsa-miR-320b	RPL5	tarbase	validated	2	1	1.3862943611198906	Pink
hsa-miR-629-5p	RPL5	tarbase	validated	2	1	1.3862943611198906	Pink
hsa-miR-93-5p	RPL5	tarbase	validated	2	1	1.3862943611198906	Pink
hsa-miR-34a-5p	RPL5	tarbase	validated	2	1	1.3862943611198906	Pink
hsa-miR-15b-3p	RPL5	tarbase	validated	2	2	2.1972245773362196	Pink
hsa-miR-23b-3p	RPL5	tarbase	validated	2	1	1.3862943611198906	Pink
hsa-let-7d-5p	RPL5	tarbase	validated	2	1	1.3862943611198906	Pink
hsa-miR-107	RPL5	tarbase	validated	2	2	2.1972245773362196	Pink
hsa-miR-15a-5p	RPL5	tarbase	validated	2	2	2.1972245773362196	Pink
hsa-miR-424-5p	RPL5	tarbase	validated	2	2	2.1972245773362196	Pink
hsa-miR-21-5p	RPL5	tarbase	validated	2	1	1.3862943611198906	Pink
hsa-miR-103a-3p	RPL5	tarbase	validated	2	2	2.1972245773362196	Pink
hsa-miR-1293	RPL5	tarbase	validated	2	1	1.3862943611198906	Pink
hsa-miR-194-5p	RPL5	tarbase	validated	2	1	1.3862943611198906	Pink
hsa-miR-19a-3p	RPL5	tarbase	validated	2	1	1.3862943611198906	Pink
hsa-miR-19b-3p	RPL5	tarbase	validated	2	1	1.3862943611198906	Pink
hsa-miR-210-3p	RPL5	tarbase	validated	2	1	1.3862943611198906	Pink
hsa-miR-218-5p	RPL5	tarbase	validated	2	1	1.3862943611198906	Pink
hsa-miR-27b-3p	RPL5	tarbase	validated	2	1	1.3862943611198906	Pink
hsa-miR-221-3p	RPL5	tarbase	validated	2	1	1.3862943611198906	Pink
hsa-miR-193a-5p	RPL5	tarbase	validated	2	1	1.3862943611198906	Pink
hsa-miR-17-5p	RPL5	tarbase	validated	2	1	1.3862943611198906	Pink
hsa-miR-1285-3p	RPL5	tarbase	validated	2	1	1.3862943611198906	Pink
hsa-miR-140-5p	RPL5	tarbase	validated	2	1	1.3862943611198906	Pink
hsa-miR-196b-5p	RPL5	tarbase	validated	2	1	1.3862943611198906	Pink
hsa-miR-26b-5p	RPL5	tarbase	validated	2	1	1.3862943611198906	Pink
hsa-miR-33a-5p	RPL5	tarbase	validated	2	1	1.3862943611198906	Pink
hsa-miR-33b-5p	RPL5	tarbase	validated	2	1	1.3862943611198906	Pink
hsa-miR-423-5p	RPL5	tarbase	validated	2	1	1.3862943611198906	Pink
hsa-miR-130a-3p	RPL5	tarbase	validated	2	1	1.3862943611198906	Pink
hsa-miR-130b-3p	RPL5	tarbase	validated	2	1	1.3862943611198906	Pink
hsa-miR-324-5p	RPL5	tarbase	validated	2	1	1.3862943611198906	Pink
hsa-miR-454-3p	RPL5	tarbase	validated	2	1	1.3862943611198906	Pink
hsa-let-7e-5p	RPL5	tarbase	validated	2	1	1.3862943611198906	Pink
hsa-miR-106a-5p	RPL5	tarbase	validated	2	1	1.3862943611198906	Pink
hsa-miR-106b-5p	RPL5	tarbase	validated	2	1	1.3862943611198906	Pink
hsa-miR-15b-5p	RPL5	tarbase	validated	2	2	2.1972245773362196	Pink
hsa-miR-18a-5p	RPL5	tarbase	validated	2	1	1.3862943611198906	Pink
hsa-miR-18b-5p	RPL5	tarbase	validated	2	1	1.3862943611198906	Pink
hsa-miR-20b-5p	RPL5	tarbase	validated	2	1	1.3862943611198906	Pink
hsa-miR-2115-5p	RPL5	tarbase	validated	2	2	2.1972245773362196	Pink
hsa-miR-29a-3p	RPL5	tarbase	validated	2	1	1.3862943611198906	Pink
hsa-miR-29b-3p	RPL5	tarbase	validated	2	1	1.3862943611198906	Pink
hsa-miR-452-5p	RPL5	tarbase	validated	2	2	2.1972245773362196	Pink
hsa-miR-495-3p	RPL5	tarbase	validated	2	1	1.3862943611198906	Pink
hsa-miR-642b-5p	RPL5	tarbase	validated	2	1	1.3862943611198906	Pink
hsa-miR-98-5p	RPL5	tarbase	validated	2	1	1.3862943611198906	Pink
hsa-miR-16-5p	RPL5	tarbase	validated	2	3	2.772588722239781	Pink
hsa-miR-195-5p	RPL5	tarbase	validated	2	2	2.1972245773362196	Pink
hsa-miR-146a-5p	RPL5	tarbase	validated	2	2	2.1972245773362196	Pink
hsa-miR-20a-3p	RPL5	tarbase	validated	2	2	2.1972245773362196	Pink
hsa-miR-219a-2-3p	RPL5	tarbase	validated	2	1	1.3862943611198906	Pink
hsa-miR-30b-3p	RPL5	tarbase	validated	2	1	1.3862943611198906	Pink
hsa-miR-32-5p	RPL5	tarbase	validated	2	1	1.3862943611198906	Pink
hsa-miR-376a-3p	RPL5	tarbase	validated	2	3	2.772588722239781	Pink
hsa-miR-378a-5p	RPL5	tarbase	validated	2	1	1.3862943611198906	Pink
hsa-miR-380-5p	RPL5	tarbase	validated	2	1	1.3862943611198906	Pink
hsa-miR-4725-3p	RPL5	tarbase	validated	2	1	1.3862943611198906	Pink
hsa-miR-876-3p	RPL5	tarbase	validated	2	1	1.3862943611198906	Pink
hsa-miR-1226-3p	RPL5	tarbase	validated	2	1	1.3862943611198906	Pink
hsa-miR-23a-3p	RPL5	tarbase	validated	2	1	1.3862943611198906	Pink
hsa-miR-503-5p	RPL5	tarbase	validated	2	1	1.3862943611198906	Pink
hsa-miR-150-5p	RPL5	tarbase	validated	2	1	1.3862943611198906	Pink
hsa-miR-181c-5p	RPL5	tarbase	validated	2	1	1.3862943611198906	Pink
hsa-let-7i-3p	RPL5	tarbase	validated	2	1	1.3862943611198906	Pink
hsa-miR-181a-5p	RPL5	tarbase	validated	2	1	1.3862943611198906	Pink
hsa-miR-16-2-3p	RPL5	tarbase	validated	2	1	1.3862943611198906	Pink
hsa-miR-181b-5p	RPL5	tarbase	validated	2	1	1.3862943611198906	Pink
hsa-miR-4482-3p	RPL5	tarbase	validated	2	1	1.3862943611198906	Pink
hsa-miR-22-3p	RPL5	tarbase	validated	2	1	1.3862943611198906	Pink
hsa-miR-96-5p	RPL5	tarbase	validated	2	1	1.3862943611198906	Pink
hsa-miR-5690	RPL5	tarbase	validated	2	1	1.3862943611198906	Pink
hsa-miR-193b-3p	RPL5	tarbase	validated	2	1	1.3862943611198906	Pink
hsa-miR-3613-5p	RPL5	tarbase	validated	2	1	1.3862943611198906	Pink
hsa-miR-362-5p	RPL5	tarbase	validated	2	1	1.3862943611198906	Pink
hsa-miR-30d-5p	RPL5	tarbase	validated	2	1	1.3862943611198906	Pink
hsa-miR-4677-3p	RPL5	tarbase	validated	2	1	1.3862943611198906	Pink
hsa-miR-197-3p	RPL5	tarbase	validated	2	1	1.3862943611198906	Pink
hsa-miR-378g	RPL5	tarbase	validated	2	1	1.3862943611198906	Pink
hsa-miR-10a-5p	RPL5	tarbase	validated	2	1	1.3862943611198906	Pink
hsa-miR-125a-3p	RPL5	tarbase	validated	2	1	1.3862943611198906	Pink
hsa-miR-221-5p	RPL5	tarbase	validated	2	1	1.3862943611198906	Pink
hsa-miR-148b-5p	RPL5	tarbase	validated	2	1	1.3862943611198906	Pink
hsa-miR-149-5p	RPL5	tarbase	validated	2	1	1.3862943611198906	Pink
hsa-miR-181d-5p	RPL5	tarbase	validated	2	1	1.3862943611198906	Pink
hsa-miR-769-5p	RPL5	tarbase	validated	2	1	1.3862943611198906	Pink
hsa-miR-141-5p	RPL5	tarbase	validated	2	1	1.3862943611198906	Pink
hsa-miR-200a-5p	RPL5	tarbase	validated	2	1	1.3862943611198906	Pink
hsa-miR-335-3p	RPL5	tarbase	validated	2	2	2.1972245773362196	Pink
hsa-miR-24-3p	RPL5	tarbase	validated	2	1	1.3862943611198906	Pink
hsa-miR-30a-5p	RPL5	tarbase	validated	2	1	1.3862943611198906	Pink
hsa-miR-222-3p	RPL5	tarbase	validated	2	1	1.3862943611198906	Pink
hsa-miR-148a-5p	RPL5	tarbase	validated	2	1	1.3862943611198906	Pink
hsa-miR-18a-3p	RPL5	tarbase	validated	2	1	1.3862943611198906	Pink
hsa-miR-455-5p	RPL5	tarbase	validated	2	1	1.3862943611198906	Pink
hsa-miR-9-5p	RPL5	tarbase	validated	2	1	1.3862943611198906	Pink
hsa-miR-450b-5p	RPL5	tarbase	validated	2	1	1.3862943611198906	Pink
hsa-miR-10b-5p	RPL5	tarbase	validated	2	1	1.3862943611198906	Pink
hsa-miR-146b-5p	RPL5	tarbase	validated	2	2	2.1972245773362196	Pink
hsa-miR-589-5p	RPL5	tarbase	validated	2	1	1.3862943611198906	Pink
hsa-let-7e-3p	RPL5	tarbase	validated	2	1	1.3862943611198906	Pink
hsa-let-7d-3p	RPL5	tarbase	validated	2	1	1.3862943611198906	Pink
hsa-miR-486-5p	RPL5	tarbase	validated	2	1	1.3862943611198906	Pink
hsa-miR-589-3p	RPL5	tarbase	validated	2	1	1.3862943611198906	Pink
hsa-miR-373-3p	RPL5	tarbase	validated	2	1	1.3862943611198906	Pink
hsa-miR-378i	RPL5	tarbase	validated	2	1	1.3862943611198906	Pink
hsa-miR-205-5p	RPL5	tarbase	validated	2	1	1.3862943611198906	Pink
hsa-miR-942-5p	RPL5	tarbase	validated	2	1	1.3862943611198906	Pink
hsa-miR-497-5p	RPL5	tarbase	validated	2	2	2.1972245773362196	Pink
hsa-miR-2355-3p	RPL5	tarbase	validated	2	1	1.3862943611198906	Pink
hsa-let-7a-5p	RPL5	tarbase	validated	2	1	1.3862943611198906	Pink
hsa-let-7f-5p	RPL5	tarbase	validated	2	1	1.3862943611198906	Pink
hsa-let-7g-5p	RPL5	tarbase	validated	2	1	1.3862943611198906	Pink
hsa-miR-147b-3p	RPL5	tarbase	validated	2	1	1.3862943611198906	Pink
hsa-miR-191-5p	RPL5	tarbase	validated	2	1	1.3862943611198906	Pink
hsa-miR-20a-5p	RPL5	tarbase	validated	2	1	1.3862943611198906	Pink
hsa-miR-30c-5p	RPL5	tarbase	validated	2	1	1.3862943611198906	Pink
hsa-miR-27a-3p	RPL5	tarbase	validated	2	1	1.3862943611198906	Pink
hsa-miR-142-3p	RPL5	tarbase	validated	2	1	1.3862943611198906	Pink
hsa-miR-192-5p	RPL5	tarbase	validated	2	1	1.3862943611198906	Pink
hsa-miR-26a-5p	RPL5	tarbase	validated	2	1	1.3862943611198906	Pink
hsa-miR-92a-3p	RPL5	tarbase	validated	2	1	1.3862943611198906	Pink
hsa-miR-31-5p	RPL5	tarbase	validated	2	1	1.3862943611198906	Pink
hsa-miR-574-5p	RPL5	tarbase	validated	2	1	1.3862943611198906	Pink
hsa-miR-484	RPL5	tarbase	validated	2	2	2.1972245773362196	Pink
hsa-miR-1-3p	RPL5	tarbase	validated	2	1	1.3862943611198906	Pink
hsa-miR-122-5p	RPL5	tarbase	validated	2	1	1.3862943611198906	Pink
hsa-miR-155-5p	RPL5	tarbase	validated	2	1	1.3862943611198906	Pink
hsa-miR-3679-5p	RPL9	tarbase	validated	2	1	1.3862943611198906	Pink
hsa-miR-3620-3p	RPL9	tarbase	validated	2	1	1.3862943611198906	Pink
hsa-miR-10a-5p	RPL9	tarbase	validated	2	1	1.3862943611198906	Pink
hsa-miR-1297	RPL9	tarbase	validated	2	1	1.3862943611198906	Pink
hsa-miR-335-5p	RPL9	tarbase	validated	2	1	1.3862943611198906	Pink
hsa-miR-210-3p	RPL9	tarbase	validated	2	1	1.3862943611198906	Pink
hsa-miR-26a-5p	RPL9	tarbase	validated	2	1	1.3862943611198906	Pink
hsa-miR-26b-5p	RPL9	tarbase	validated	2	1	1.3862943611198906	Pink
hsa-miR-7-5p	RPL9	tarbase	validated	2	1	1.3862943611198906	Pink
hsa-miR-25-3p	RPL9	tarbase	validated	2	2	2.1972245773362196	Pink
hsa-miR-33a-5p	RPL9	tarbase	validated	2	1	1.3862943611198906	Pink
hsa-miR-33b-5p	RPL9	tarbase	validated	2	1	1.3862943611198906	Pink
hsa-miR-92a-3p	RPL9	tarbase	validated	2	2	2.1972245773362196	Pink
hsa-miR-92b-3p	RPL9	tarbase	validated	2	2	2.1972245773362196	Pink
hsa-miR-182-5p	RPL9	tarbase	validated	2	1	1.3862943611198906	Pink
hsa-miR-221-3p	RPL9	tarbase	validated	2	1	1.3862943611198906	Pink
hsa-miR-99b-5p	RPL9	tarbase	validated	2	1	1.3862943611198906	Pink
hsa-miR-335-3p	RPL9	tarbase	validated	2	1	1.3862943611198906	Pink
hsa-miR-28-3p	RPL9	tarbase	validated	2	1	1.3862943611198906	Pink
hsa-miR-1225-3p	RPL9	tarbase	validated	2	1	1.3862943611198906	Pink
hsa-miR-29b-3p	RPL9	tarbase	validated	2	1	1.3862943611198906	Pink
hsa-miR-16-5p	RPL9	tarbase	validated	2	2	2.1972245773362196	Pink
hsa-miR-29c-3p	RPL9	tarbase	validated	2	1	1.3862943611198906	Pink
hsa-miR-27a-3p	RPL9	tarbase	validated	2	1	1.3862943611198906	Pink
hsa-miR-503-5p	RPL9	tarbase	validated	2	1	1.3862943611198906	Pink
hsa-miR-574-5p	RPL9	tarbase	validated	2	1	1.3862943611198906	Pink
hsa-miR-20b-5p	RPL9	tarbase	validated	2	1	1.3862943611198906	Pink
hsa-let-7a-5p	RPL9	tarbase	validated	2	2	2.1972245773362196	Pink
hsa-miR-193b-3p	RPL9	tarbase	validated	2	2	2.1972245773362196	Pink
hsa-miR-191-5p	RPL9	tarbase	validated	2	1	1.3862943611198906	Pink
hsa-miR-106a-5p	RPL12	tarbase	validated	2	2	2.1972245773362196	Pink
hsa-miR-29a-3p	RPL12	tarbase	validated	2	1	1.3862943611198906	Pink
hsa-miR-29c-3p	RPL12	tarbase	validated	2	1	1.3862943611198906	Pink
hsa-miR-101-3p	RPL12	tarbase	validated	2	1	1.3862943611198906	Pink
hsa-miR-1285-3p	RPL12	tarbase	validated	2	2	2.1972245773362196	Pink
hsa-miR-1301-3p	RPL12	tarbase	validated	2	1	1.3862943611198906	Pink
hsa-miR-181a-2-3p	RPL12	tarbase	validated	2	1	1.3862943611198906	Pink
hsa-miR-34a-5p	RPL12	tarbase	validated	2	1	1.3862943611198906	Pink
hsa-miR-139-5p	RPL12	tarbase	validated	2	1	1.3862943611198906	Pink
hsa-miR-203a-3p	RPL12	tarbase	validated	2	3	2.772588722239781	Pink
hsa-miR-218-5p	RPL12	tarbase	validated	2	3	2.772588722239781	Pink
hsa-miR-29b-3p	RPL12	tarbase	validated	2	1	1.3862943611198906	Pink
hsa-miR-449a	RPL12	tarbase	validated	2	1	1.3862943611198906	Pink
hsa-miR-182-5p	RPL12	tarbase	validated	2	1	1.3862943611198906	Pink
hsa-miR-181a-5p	RPL12	tarbase	validated	2	1	1.3862943611198906	Pink
hsa-miR-106b-5p	RPL12	tarbase	validated	2	1	1.3862943611198906	Pink
hsa-miR-17-5p	RPL12	tarbase	validated	2	2	2.1972245773362196	Pink
hsa-miR-20a-5p	RPL12	tarbase	validated	2	1	1.3862943611198906	Pink
hsa-miR-20b-5p	RPL12	tarbase	validated	2	1	1.3862943611198906	Pink
hsa-miR-24-1-5p	RPL12	tarbase	validated	2	1	1.3862943611198906	Pink
hsa-miR-6810-5p	RPL12	tarbase	validated	2	1	1.3862943611198906	Pink
hsa-miR-30a-3p	RPL12	tarbase	validated	2	1	1.3862943611198906	Pink
hsa-miR-30e-3p	RPL12	tarbase	validated	2	1	1.3862943611198906	Pink
hsa-miR-181b-5p	RPL12	tarbase	validated	2	1	1.3862943611198906	Pink
hsa-miR-25-3p	RPL12	tarbase	validated	2	1	1.3862943611198906	Pink
hsa-miR-1304-3p	RPL12	tarbase	validated	2	1	1.3862943611198906	Pink
hsa-miR-324-3p	RPL12	tarbase	validated	2	1	1.3862943611198906	Pink
hsa-miR-93-5p	RPL12	tarbase	validated	2	1	1.3862943611198906	Pink
hsa-miR-10399-5p	RPL12	tarbase	validated	2	1	1.3862943611198906	Pink
hsa-miR-27a-3p	RPL12	tarbase	validated	2	1	1.3862943611198906	Pink
hsa-miR-15a-5p	RPL12	tarbase	validated	2	1	1.3862943611198906	Pink
hsa-miR-15b-5p	RPL12	tarbase	validated	2	1	1.3862943611198906	Pink
hsa-miR-26a-5p	RPL12	tarbase	validated	2	1	1.3862943611198906	Pink
hsa-miR-500a-3p	RPL12	tarbase	validated	2	1	1.3862943611198906	Pink
hsa-miR-2355-5p	RPL12	tarbase	validated	2	1	1.3862943611198906	Pink
hsa-miR-187-3p	RPL12	tarbase	validated	2	1	1.3862943611198906	Pink
hsa-miR-141-5p	RPL12	tarbase	validated	2	1	1.3862943611198906	Pink
hsa-miR-3613-5p	RPL12	tarbase	validated	2	1	1.3862943611198906	Pink
hsa-miR-425-3p	RPL12	tarbase	validated	2	1	1.3862943611198906	Pink
hsa-let-7a-5p	RPL12	tarbase	validated	2	1	1.3862943611198906	Pink
hsa-let-7f-5p	RPL12	tarbase	validated	2	1	1.3862943611198906	Pink
hsa-miR-16-5p	RPL12	tarbase	validated	2	2	2.1972245773362196	Pink
hsa-let-7b-5p	RPL12	tarbase	validated	2	2	2.1972245773362196	Pink
hsa-miR-214-3p	RPL12	tarbase	validated	2	1	1.3862943611198906	Pink
hsa-miR-494-3p	RPL12	tarbase	validated	2	1	1.3862943611198906	Pink
hsa-miR-503-5p	RPL12	tarbase	validated	2	1	1.3862943611198906	Pink
hsa-miR-1-3p	RPL12	tarbase	validated	2	1	1.3862943611198906	Pink
hsa-miR-1262	RPL27	tarbase	validated	2	1	1.3862943611198906	Pink
hsa-miR-1225-5p	RPL27	tarbase	validated	2	1	1.3862943611198906	Pink
hsa-miR-219a-5p	RPL27	tarbase	validated	2	1	1.3862943611198906	Pink
hsa-miR-34c-5p	RPL27	tarbase	validated	2	1	1.3862943611198906	Pink
hsa-miR-21-5p	RPL27	tarbase	validated	2	1	1.3862943611198906	Pink
hsa-miR-520b-3p	RPL27	tarbase	validated	2	1	1.3862943611198906	Pink
hsa-miR-4296	RPL27	tarbase	validated	2	1	1.3862943611198906	Pink
hsa-miR-92a-3p	RPL27	tarbase	validated	2	2	2.1972245773362196	Pink
hsa-miR-92b-3p	RPL27	tarbase	validated	2	1	1.3862943611198906	Pink
hsa-miR-148b-5p	RPL27	tarbase	validated	2	1	1.3862943611198906	Pink
hsa-miR-17-5p	RPL27	tarbase	validated	2	1	1.3862943611198906	Pink
hsa-miR-183-5p	RPL27	tarbase	validated	2	1	1.3862943611198906	Pink
hsa-miR-196a-5p	RPL27	tarbase	validated	2	1	1.3862943611198906	Pink
hsa-miR-20b-5p	RPL27	tarbase	validated	2	1	1.3862943611198906	Pink
hsa-miR-27a-3p	RPL27	tarbase	validated	2	1	1.3862943611198906	Pink
hsa-miR-320a-3p	RPL27	tarbase	validated	2	1	1.3862943611198906	Pink
hsa-miR-320c	RPL27	tarbase	validated	2	1	1.3862943611198906	Pink
hsa-miR-34a-5p	RPL27	tarbase	validated	2	1	1.3862943611198906	Pink
hsa-miR-589-3p	RPL27	tarbase	validated	2	1	1.3862943611198906	Pink
hsa-miR-93-5p	RPL27	tarbase	validated	2	2	2.1972245773362196	Pink
hsa-miR-2278	RPL27	tarbase	validated	2	1	1.3862943611198906	Pink
hsa-miR-30c-1-3p	RPL27	tarbase	validated	2	1	1.3862943611198906	Pink
hsa-miR-1293	RPL27	tarbase	validated	2	1	1.3862943611198906	Pink
hsa-miR-17-3p	RPL27	tarbase	validated	2	1	1.3862943611198906	Pink
hsa-miR-29b-3p	RPL27	tarbase	validated	2	1	1.3862943611198906	Pink
hsa-miR-29c-3p	RPL27	tarbase	validated	2	1	1.3862943611198906	Pink
hsa-miR-518c-5p	RPL27	tarbase	validated	2	1	1.3862943611198906	Pink
hsa-miR-520f-3p	RPL27	tarbase	validated	2	1	1.3862943611198906	Pink
hsa-miR-7-5p	RPL27	tarbase	validated	2	2	2.1972245773362196	Pink
hsa-miR-19a-5p	RPL27	tarbase	validated	2	1	1.3862943611198906	Pink
hsa-miR-19b-1-5p	RPL27	tarbase	validated	2	1	1.3862943611198906	Pink
hsa-miR-32-5p	RPL27	tarbase	validated	2	1	1.3862943611198906	Pink
hsa-miR-425-5p	RPL27	tarbase	validated	2	1	1.3862943611198906	Pink
hsa-miR-210-3p	RPL27	tarbase	validated	2	1	1.3862943611198906	Pink
hsa-miR-28-3p	RPL27	tarbase	validated	2	1	1.3862943611198906	Pink
hsa-miR-29a-3p	RPL27	tarbase	validated	2	1	1.3862943611198906	Pink
hsa-let-7a-5p	RPL27	tarbase	validated	2	1	1.3862943611198906	Pink
hsa-let-7b-5p	RPL27	tarbase	validated	2	1	1.3862943611198906	Pink
hsa-let-7c-5p	RPL27	tarbase	validated	2	1	1.3862943611198906	Pink
hsa-let-7e-5p	RPL27	tarbase	validated	2	1	1.3862943611198906	Pink
hsa-let-7f-5p	RPL27	tarbase	validated	2	1	1.3862943611198906	Pink
hsa-let-7g-5p	RPL27	tarbase	validated	2	1	1.3862943611198906	Pink
hsa-let-7i-5p	RPL27	tarbase	validated	2	1	1.3862943611198906	Pink
hsa-miR-1287-3p	RPL27	tarbase	validated	2	1	1.3862943611198906	Pink
hsa-miR-141-5p	RPL27	tarbase	validated	2	1	1.3862943611198906	Pink
hsa-miR-18a-5p	RPL27	tarbase	validated	2	1	1.3862943611198906	Pink
hsa-miR-18b-5p	RPL27	tarbase	validated	2	1	1.3862943611198906	Pink
hsa-miR-30b-3p	RPL27	tarbase	validated	2	1	1.3862943611198906	Pink
hsa-miR-30c-2-3p	RPL27	tarbase	validated	2	1	1.3862943611198906	Pink
hsa-miR-766-5p	RPL27	tarbase	validated	2	1	1.3862943611198906	Pink
hsa-miR-27b-3p	RPL27	tarbase	validated	2	1	1.3862943611198906	Pink
hsa-miR-4446-3p	RPL27	tarbase	validated	2	1	1.3862943611198906	Pink
hsa-miR-135a-2-3p	RPL27	tarbase	validated	2	1	1.3862943611198906	Pink
hsa-miR-135a-5p	RPL27	tarbase	validated	2	1	1.3862943611198906	Pink
hsa-miR-139-5p	RPL27	tarbase	validated	2	1	1.3862943611198906	Pink
hsa-miR-330-3p	RPL27	tarbase	validated	2	2	2.1972245773362196	Pink
hsa-miR-652-3p	RPL27	tarbase	validated	2	2	2.1972245773362196	Pink
hsa-miR-1301-3p	RPL27	tarbase	validated	2	1	1.3862943611198906	Pink
hsa-miR-3615	RPL27	tarbase	validated	2	1	1.3862943611198906	Pink
hsa-miR-330-5p	RPL27	tarbase	validated	2	1	1.3862943611198906	Pink
hsa-miR-125a-5p	RPL27	tarbase	validated	2	1	1.3862943611198906	Pink
hsa-miR-9-5p	RPL27	tarbase	validated	2	1	1.3862943611198906	Pink
hsa-miR-561-5p	RPL27	tarbase	validated	2	1	1.3862943611198906	Pink
hsa-miR-221-5p	RPL27	tarbase	validated	2	1	1.3862943611198906	Pink
hsa-miR-335-3p	RPL27	tarbase	validated	2	1	1.3862943611198906	Pink
hsa-miR-374a-5p	RPL27	tarbase	validated	2	1	1.3862943611198906	Pink
hsa-miR-550a-5p	RPL27	tarbase	validated	2	1	1.3862943611198906	Pink
hsa-let-7a-3p	RPL27	tarbase	validated	2	1	1.3862943611198906	Pink
hsa-miR-335-5p	RPL27	tarbase	validated	2	1	1.3862943611198906	Pink
hsa-miR-98-3p	RPL27	tarbase	validated	2	1	1.3862943611198906	Pink
hsa-miR-33a-5p	RPL27	tarbase	validated	2	1	1.3862943611198906	Pink
hsa-miR-744-5p	RPL27	tarbase	validated	2	1	1.3862943611198906	Pink
hsa-miR-374b-5p	RPL27	tarbase	validated	2	1	1.3862943611198906	Pink
hsa-miR-140-3p	RPL27	tarbase	validated	2	1	1.3862943611198906	Pink
hsa-miR-1285-3p	RPL27	tarbase	validated	2	1	1.3862943611198906	Pink
hsa-miR-3168	RPL27	tarbase	validated	2	1	1.3862943611198906	Pink
hsa-miR-494-3p	RPL27	tarbase	validated	2	1	1.3862943611198906	Pink
hsa-miR-107	RPL27	tarbase	validated	2	2	2.1972245773362196	Pink
hsa-miR-18b-5p	RPL31	tarbase	validated	2	1	1.3862943611198906	Pink
hsa-miR-526b-5p	RPL31	tarbase	validated	2	1	1.3862943611198906	Pink
hsa-miR-509-3p	RPL31	tarbase	validated	2	1	1.3862943611198906	Pink
hsa-miR-21-5p	RPL31	tarbase	validated	2	2	2.1972245773362196	Pink
hsa-miR-33a-5p	RPL31	tarbase	validated	2	1	1.3862943611198906	Pink
hsa-miR-4745-5p	RPL31	tarbase	validated	2	1	1.3862943611198906	Pink
hsa-miR-26a-5p	RPL31	tarbase	validated	2	1	1.3862943611198906	Pink
hsa-miR-26b-5p	RPL31	tarbase	validated	2	1	1.3862943611198906	Pink
hsa-miR-34a-5p	RPL31	tarbase	validated	2	1	1.3862943611198906	Pink
hsa-let-7b-5p	RPL31	tarbase	validated	2	1	1.3862943611198906	Pink
hsa-let-7c-5p	RPL31	tarbase	validated	2	1	1.3862943611198906	Pink
hsa-let-7d-5p	RPL31	tarbase	validated	2	2	2.1972245773362196	Pink
hsa-let-7f-5p	RPL31	tarbase	validated	2	1	1.3862943611198906	Pink
hsa-let-7g-5p	RPL31	tarbase	validated	2	1	1.3862943611198906	Pink
hsa-let-7i-5p	RPL31	tarbase	validated	2	1	1.3862943611198906	Pink
hsa-miR-23a-3p	RPL31	tarbase	validated	2	3	2.772588722239781	Pink
hsa-miR-98-5p	RPL31	tarbase	validated	2	1	1.3862943611198906	Pink
hsa-miR-196a-5p	RPL31	tarbase	validated	2	1	1.3862943611198906	Pink
hsa-miR-4454	RPL31	tarbase	validated	2	1	1.3862943611198906	Pink
hsa-miR-425-3p	RPL31	tarbase	validated	2	1	1.3862943611198906	Pink
hsa-let-7a-5p	RPL31	tarbase	validated	2	1	1.3862943611198906	Pink
hsa-miR-1285-3p	RPL31	tarbase	validated	2	2	2.1972245773362196	Pink
hsa-miR-18a-5p	RPL31	tarbase	validated	2	1	1.3862943611198906	Pink
hsa-miR-1911-5p	RPL31	tarbase	validated	2	1	1.3862943611198906	Pink
hsa-miR-183-5p	RPL31	tarbase	validated	2	1	1.3862943611198906	Pink
hsa-miR-181a-5p	RPL31	tarbase	validated	2	1	1.3862943611198906	Pink
hsa-miR-92a-3p	RPL31	tarbase	validated	2	1	1.3862943611198906	Pink
hsa-miR-92b-3p	RPL31	tarbase	validated	2	1	1.3862943611198906	Pink
hsa-miR-196b-5p	RPL31	tarbase	validated	2	1	1.3862943611198906	Pink
hsa-miR-15b-3p	RPL31	tarbase	validated	2	1	1.3862943611198906	Pink
hsa-let-7e-5p	RPL31	tarbase	validated	2	1	1.3862943611198906	Pink
hsa-miR-125b-1-3p	RPL31	tarbase	validated	2	1	1.3862943611198906	Pink
hsa-miR-15a-5p	RPL31	tarbase	validated	2	1	1.3862943611198906	Pink
hsa-miR-15b-5p	RPL31	tarbase	validated	2	1	1.3862943611198906	Pink
hsa-miR-16-5p	RPL31	tarbase	validated	2	2	2.1972245773362196	Pink
hsa-miR-218-5p	RPL31	tarbase	validated	2	1	1.3862943611198906	Pink
hsa-miR-24-3p	RPL31	tarbase	validated	2	1	1.3862943611198906	Pink
hsa-miR-378a-3p	RPL31	tarbase	validated	2	1	1.3862943611198906	Pink
hsa-miR-409-3p	RPL31	tarbase	validated	2	1	1.3862943611198906	Pink
hsa-miR-409-5p	RPL31	tarbase	validated	2	1	1.3862943611198906	Pink
hsa-miR-133a-3p	RPL31	tarbase	validated	2	1	1.3862943611198906	Pink
hsa-miR-29b-3p	RPL31	tarbase	validated	2	1	1.3862943611198906	Pink
hsa-miR-96-5p	RPL31	tarbase	validated	2	1	1.3862943611198906	Pink
hsa-miR-1-3p	RPL31	tarbase	validated	2	1	1.3862943611198906	Pink
hsa-miR-337-5p	RPL31	tarbase	validated	2	1	1.3862943611198906	Pink
hsa-miR-4525	RPL31	tarbase	validated	2	1	1.3862943611198906	Pink
hsa-miR-656-5p	RPL31	tarbase	validated	2	1	1.3862943611198906	Pink
hsa-miR-20a-5p	RPL31	tarbase	validated	2	2	2.1972245773362196	Pink
hsa-miR-20b-5p	RPL31	tarbase	validated	2	1	1.3862943611198906	Pink
hsa-miR-590-5p	RPL31	tarbase	validated	2	2	2.1972245773362196	Pink
hsa-miR-7843-5p	RPL31	tarbase	validated	2	1	1.3862943611198906	Pink
hsa-miR-148a-3p	RPL31	tarbase	validated	2	1	1.3862943611198906	Pink
hsa-miR-148b-3p	RPL31	tarbase	validated	2	1	1.3862943611198906	Pink
hsa-miR-9-5p	RPL31	tarbase	validated	2	1	1.3862943611198906	Pink
hsa-miR-93-5p	RPL31	tarbase	validated	2	1	1.3862943611198906	Pink
hsa-miR-182-5p	RPL31	tarbase	validated	2	1	1.3862943611198906	Pink
hsa-miR-205-5p	RPL31	tarbase	validated	2	1	1.3862943611198906	Pink
hsa-miR-148a-5p	RPL31	tarbase	validated	2	1	1.3862943611198906	Pink
hsa-miR-148b-5p	RPL31	tarbase	validated	2	1	1.3862943611198906	Pink
hsa-miR-1180-3p	RPL31	tarbase	validated	2	1	1.3862943611198906	Pink
hsa-miR-183-3p	RPL31	tarbase	validated	2	2	2.1972245773362196	Pink
hsa-miR-135b-5p	RPL31	tarbase	validated	2	1	1.3862943611198906	Pink
hsa-miR-25-3p	RPL31	tarbase	validated	2	1	1.3862943611198906	Pink
hsa-miR-197-3p	RPL31	tarbase	validated	2	1	1.3862943611198906	Pink
hsa-miR-652-3p	RPL31	tarbase	validated	2	1	1.3862943611198906	Pink
hsa-miR-455-5p	RPL31	tarbase	validated	2	1	1.3862943611198906	Pink
hsa-miR-335-3p	RPL31	tarbase	validated	2	1	1.3862943611198906	Pink
hsa-miR-31-5p	RPL31	tarbase	validated	2	1	1.3862943611198906	Pink
hsa-miR-151b	RPL31	tarbase	validated	2	1	1.3862943611198906	Pink
hsa-miR-574-3p	RPL31	tarbase	validated	2	1	1.3862943611198906	Pink
hsa-miR-193b-3p	RPL31	tarbase	validated	2	1	1.3862943611198906	Pink
hsa-miR-589-3p	RPL31	tarbase	validated	2	1	1.3862943611198906	Pink
hsa-miR-135a-5p	RPL31	tarbase	validated	2	1	1.3862943611198906	Pink
hsa-miR-9903	RPL31	tarbase	validated	2	1	1.3862943611198906	Pink
hsa-miR-194-5p	RPL31	tarbase	validated	2	2	2.1972245773362196	Pink
hsa-miR-182-3p	RPL31	tarbase	validated	2	1	1.3862943611198906	Pink
hsa-miR-141-5p	RPL31	tarbase	validated	2	1	1.3862943611198906	Pink
hsa-miR-26a-2-3p	RPL31	tarbase	validated	2	1	1.3862943611198906	Pink
hsa-miR-19a-3p	RPL31	tarbase	validated	2	1	1.3862943611198906	Pink
hsa-miR-500a-3p	RPL31	tarbase	validated	2	1	1.3862943611198906	Pink
hsa-miR-125b-5p	RPL31	tarbase	validated	2	1	1.3862943611198906	Pink
hsa-miR-17-5p	RPL31	tarbase	validated	2	1	1.3862943611198906	Pink
hsa-miR-99a-5p	RPL31	tarbase	validated	2	1	1.3862943611198906	Pink
hsa-miR-18a-3p	RPL31	tarbase	validated	2	2	2.1972245773362196	Pink
hsa-miR-29a-3p	RPL31	tarbase	validated	2	1	1.3862943611198906	Pink
hsa-miR-106b-5p	RPL31	tarbase	validated	2	1	1.3862943611198906	Pink
hsa-miR-141-3p	RPL31	tarbase	validated	2	1	1.3862943611198906	Pink
hsa-miR-210-3p	RPL31	tarbase	validated	2	1	1.3862943611198906	Pink
hsa-miR-425-5p	RPL31	tarbase	validated	2	1	1.3862943611198906	Pink
hsa-miR-574-5p	RPL31	tarbase	validated	2	1	1.3862943611198906	Pink
hsa-miR-124-3p	RPL31	tarbase	validated	2	1	1.3862943611198906	Pink
hsa-miR-483-5p	RPL31	tarbase	validated	2	1	1.3862943611198906	Pink
hsa-miR-145-5p	RPL39	tarbase	validated	2	1	1.3862943611198906	Pink
hsa-miR-181a-2-3p	RPL39	tarbase	validated	2	1	1.3862943611198906	Pink
hsa-miR-361-5p	RPL39	tarbase	validated	2	1	1.3862943611198906	Pink
hsa-miR-450a-2-3p	RPL39	tarbase	validated	2	1	1.3862943611198906	Pink
hsa-miR-107	RPL39	tarbase	validated	2	1	1.3862943611198906	Pink
hsa-miR-19a-3p	RPL39	tarbase	validated	2	1	1.3862943611198906	Pink
hsa-miR-16-5p	RPL39	tarbase	validated	2	1	1.3862943611198906	Pink
hsa-miR-3691-5p	RPL39	tarbase	validated	2	1	1.3862943611198906	Pink
hsa-miR-30e-3p	RPL39	tarbase	validated	2	1	1.3862943611198906	Pink
hsa-miR-30d-3p	RPL39	tarbase	validated	2	1	1.3862943611198906	Pink
hsa-miR-19b-3p	RPL39	tarbase	validated	2	1	1.3862943611198906	Pink
hsa-miR-103a-3p	RPL39	tarbase	validated	2	1	1.3862943611198906	Pink
hsa-let-7i-5p	RPL39	tarbase	validated	2	1	1.3862943611198906	Pink
hsa-miR-195-5p	RPL39	tarbase	validated	2	1	1.3862943611198906	Pink
hsa-miR-21-5p	RPL39	tarbase	validated	2	1	1.3862943611198906	Pink
hsa-miR-23a-3p	RPL39	tarbase	validated	2	1	1.3862943611198906	Pink
hsa-miR-551b-3p	RPL39	tarbase	validated	2	1	1.3862943611198906	Pink
hsa-miR-125a-5p	RPL39	tarbase	validated	2	1	1.3862943611198906	Pink
hsa-miR-192-5p	RPL39	tarbase	validated	2	1	1.3862943611198906	Pink
hsa-miR-92a-3p	RPL39	tarbase	validated	2	2	2.1972245773362196	Pink
hsa-miR-125b-5p	RPL39	tarbase	validated	2	1	1.3862943611198906	Pink
hsa-miR-574-5p	RPL39	tarbase	validated	2	1	1.3862943611198906	Pink
hsa-miR-20b-5p	RPL39	tarbase	validated	2	1	1.3862943611198906	Pink
hsa-miR-494-3p	RPL39	tarbase	validated	2	1	1.3862943611198906	Pink
hsa-miR-122-5p	RPL39	tarbase	validated	2	1	1.3862943611198906	Pink
hsa-miR-23b-3p	RPL39	tarbase	validated	2	1	1.3862943611198906	Pink
hsa-miR-26b-5p	RPL39	tarbase	validated	2	2	2.1972245773362196	Pink
hsa-miR-155-5p	RPL39	tarbase	validated	2	2	2.1972245773362196	Pink
hsa-miR-330-3p	RPL39	tarbase	validated	2	1	1.3862943611198906	Pink
hsa-miR-26a-5p	RPS3A	tarbase	validated	2	1	1.3862943611198906	Pink
hsa-miR-26b-5p	RPS3A	tarbase	validated	2	1	1.3862943611198906	Pink
hsa-miR-500a-3p	RPS3A	tarbase	validated	2	1	1.3862943611198906	Pink
hsa-miR-196a-5p	RPS3A	tarbase	validated	2	1	1.3862943611198906	Pink
hsa-miR-34b-5p	RPS3A	tarbase	validated	2	1	1.3862943611198906	Pink
hsa-miR-125b-1-3p	RPS3A	tarbase	validated	2	1	1.3862943611198906	Pink
hsa-miR-15b-3p	RPS3A	tarbase	validated	2	1	1.3862943611198906	Pink
hsa-miR-1843	RPS3A	tarbase	validated	2	1	1.3862943611198906	Pink
hsa-miR-18b-5p	RPS3A	tarbase	validated	2	1	1.3862943611198906	Pink
hsa-miR-23a-3p	RPS3A	tarbase	validated	2	1	1.3862943611198906	Pink
hsa-miR-29b-2-5p	RPS3A	tarbase	validated	2	1	1.3862943611198906	Pink
hsa-miR-30a-3p	RPS3A	tarbase	validated	2	1	1.3862943611198906	Pink
hsa-miR-30d-3p	RPS3A	tarbase	validated	2	1	1.3862943611198906	Pink
hsa-miR-335-3p	RPS3A	tarbase	validated	2	3	2.772588722239781	Pink
hsa-miR-34a-5p	RPS3A	tarbase	validated	2	1	1.3862943611198906	Pink
hsa-miR-579-3p	RPS3A	tarbase	validated	2	1	1.3862943611198906	Pink
hsa-miR-544a	RPS3A	tarbase	validated	2	1	1.3862943611198906	Pink
hsa-miR-18a-5p	RPS3A	tarbase	validated	2	1	1.3862943611198906	Pink
hsa-miR-30e-3p	RPS3A	tarbase	validated	2	1	1.3862943611198906	Pink
hsa-miR-664b-3p	RPS3A	tarbase	validated	2	1	1.3862943611198906	Pink
hsa-let-7e-5p	RPS3A	tarbase	validated	2	1	1.3862943611198906	Pink
hsa-miR-135b-5p	RPS3A	tarbase	validated	2	1	1.3862943611198906	Pink
hsa-miR-16-2-3p	RPS3A	tarbase	validated	2	1	1.3862943611198906	Pink
hsa-miR-576-5p	RPS3A	tarbase	validated	2	1	1.3862943611198906	Pink
hsa-miR-139-5p	RPS3A	tarbase	validated	2	1	1.3862943611198906	Pink
hsa-miR-15a-5p	RPS3A	tarbase	validated	2	1	1.3862943611198906	Pink
hsa-miR-34c-5p	RPS3A	tarbase	validated	2	1	1.3862943611198906	Pink
hsa-miR-490-5p	RPS3A	tarbase	validated	2	1	1.3862943611198906	Pink
hsa-miR-507	RPS3A	tarbase	validated	2	1	1.3862943611198906	Pink
hsa-let-7a-5p	RPS3A	tarbase	validated	2	2	2.1972245773362196	Pink
hsa-let-7f-5p	RPS3A	tarbase	validated	2	1	1.3862943611198906	Pink
hsa-miR-16-5p	RPS3A	tarbase	validated	2	2	2.1972245773362196	Pink
hsa-miR-21-5p	RPS3A	tarbase	validated	2	1	1.3862943611198906	Pink
hsa-miR-25-3p	RPS3A	tarbase	validated	2	2	2.1972245773362196	Pink
hsa-miR-29a-3p	RPS3A	tarbase	validated	2	1	1.3862943611198906	Pink
hsa-miR-29b-3p	RPS3A	tarbase	validated	2	1	1.3862943611198906	Pink
hsa-miR-34a-3p	RPS3A	tarbase	validated	2	1	1.3862943611198906	Pink
hsa-miR-92a-3p	RPS3A	tarbase	validated	2	2	2.1972245773362196	Pink
hsa-miR-221-3p	RPS3A	tarbase	validated	2	1	1.3862943611198906	Pink
hsa-miR-27a-3p	RPS3A	tarbase	validated	2	1	1.3862943611198906	Pink
hsa-miR-30c-5p	RPS3A	tarbase	validated	2	1	1.3862943611198906	Pink
hsa-miR-30d-5p	RPS3A	tarbase	validated	2	1	1.3862943611198906	Pink
hsa-miR-664a-3p	RPS3A	tarbase	validated	2	1	1.3862943611198906	Pink
hsa-let-7i-3p	RPS3A	tarbase	validated	2	1	1.3862943611198906	Pink
hsa-miR-141-3p	RPS3A	tarbase	validated	2	1	1.3862943611198906	Pink
hsa-miR-574-5p	RPS3A	tarbase	validated	2	1	1.3862943611198906	Pink
hsa-miR-20b-5p	RPS3A	tarbase	validated	2	1	1.3862943611198906	Pink
hsa-miR-342-3p	RPS3A	tarbase	validated	2	2	2.1972245773362196	Pink
hsa-miR-504-5p	RPS3A	tarbase	validated	2	1	1.3862943611198906	Pink
hsa-miR-1282	RPL35A	tarbase	validated	2	1	1.3862943611198906	Pink
hsa-miR-18a-3p	RPL35A	tarbase	validated	2	1	1.3862943611198906	Pink
hsa-miR-299-5p	RPL35A	tarbase	validated	2	1	1.3862943611198906	Pink
hsa-miR-196a-5p	RPL35A	tarbase	validated	2	1	1.3862943611198906	Pink
hsa-miR-19b-1-5p	RPL35A	tarbase	validated	2	1	1.3862943611198906	Pink
hsa-miR-29b-2-5p	RPL35A	tarbase	validated	2	1	1.3862943611198906	Pink
hsa-miR-943	RPL35A	tarbase	validated	2	1	1.3862943611198906	Pink
hsa-miR-124-3p	RPL35A	tarbase	validated	2	1	1.3862943611198906	Pink
hsa-miR-30b-5p	RPL35A	tarbase	validated	2	1	1.3862943611198906	Pink
hsa-miR-23a-3p	RPL35A	tarbase	validated	2	1	1.3862943611198906	Pink
hsa-miR-30d-5p	RPL35A	tarbase	validated	2	1	1.3862943611198906	Pink
hsa-miR-452-5p	RPL35A	tarbase	validated	2	1	1.3862943611198906	Pink
hsa-miR-592	RPL35A	tarbase	validated	2	1	1.3862943611198906	Pink
hsa-miR-30c-5p	RPL35A	tarbase	validated	2	1	1.3862943611198906	Pink
hsa-miR-30a-5p	RPL35A	tarbase	validated	2	1	1.3862943611198906	Pink
hsa-miR-335-5p	RPL35A	tarbase	validated	2	3	2.772588722239781	Pink
hsa-miR-23b-3p	RPL35A	tarbase	validated	2	1	1.3862943611198906	Pink
hsa-miR-29b-1-5p	RPL35A	tarbase	validated	2	1	1.3862943611198906	Pink
hsa-let-7i-3p	RPL35A	tarbase	validated	2	1	1.3862943611198906	Pink
hsa-miR-103a-3p	RPL35A	tarbase	validated	2	1	1.3862943611198906	Pink
hsa-miR-107	RPL35A	tarbase	validated	2	1	1.3862943611198906	Pink
hsa-miR-23c	RPL35A	tarbase	validated	2	1	1.3862943611198906	Pink
hsa-miR-423-5p	RPL35A	tarbase	validated	2	1	1.3862943611198906	Pink
hsa-miR-500b-5p	RPL35A	tarbase	validated	2	1	1.3862943611198906	Pink
hsa-miR-96-5p	RPL35A	tarbase	validated	2	1	1.3862943611198906	Pink
hsa-let-7d-5p	RPL35A	tarbase	validated	2	2	2.1972245773362196	Pink
hsa-miR-15b-3p	RPL35A	tarbase	validated	2	1	1.3862943611198906	Pink
hsa-miR-17-5p	RPL35A	tarbase	validated	2	1	1.3862943611198906	Pink
hsa-miR-182-5p	RPL35A	tarbase	validated	2	1	1.3862943611198906	Pink
hsa-miR-301a-3p	RPL35A	tarbase	validated	2	1	1.3862943611198906	Pink
hsa-miR-30e-5p	RPL35A	tarbase	validated	2	1	1.3862943611198906	Pink
hsa-miR-212-5p	RPL35A	tarbase	validated	2	1	1.3862943611198906	Pink
hsa-miR-374b-3p	RPL35A	tarbase	validated	2	1	1.3862943611198906	Pink
hsa-miR-873-5p	RPL35A	tarbase	validated	2	1	1.3862943611198906	Pink
hsa-let-7b-3p	RPL35A	tarbase	validated	2	1	1.3862943611198906	Pink
hsa-miR-1271-5p	RPL35A	tarbase	validated	2	1	1.3862943611198906	Pink
hsa-miR-339-3p	RPL35A	tarbase	validated	2	1	1.3862943611198906	Pink
hsa-miR-519a-3p	RPL35A	tarbase	validated	2	2	2.1972245773362196	Pink
hsa-miR-519c-3p	RPL35A	tarbase	validated	2	2	2.1972245773362196	Pink
hsa-miR-98-3p	RPL35A	tarbase	validated	2	1	1.3862943611198906	Pink
hsa-miR-135a-5p	RPL35A	tarbase	validated	2	2	2.1972245773362196	Pink
hsa-miR-34a-5p	RPL35A	tarbase	validated	2	1	1.3862943611198906	Pink
hsa-miR-135b-5p	RPL35A	tarbase	validated	2	2	2.1972245773362196	Pink
hsa-miR-454-3p	RPL35A	tarbase	validated	2	2	2.1972245773362196	Pink
hsa-miR-183-5p	RPL35A	tarbase	validated	2	1	1.3862943611198906	Pink
hsa-let-7e-5p	RPL35A	tarbase	validated	2	2	2.1972245773362196	Pink
hsa-miR-191-5p	RPL35A	tarbase	validated	2	1	1.3862943611198906	Pink
hsa-miR-152-5p	RPL35A	tarbase	validated	2	1	1.3862943611198906	Pink
hsa-miR-15a-5p	RPL35A	tarbase	validated	2	1	1.3862943611198906	Pink
hsa-miR-15b-5p	RPL35A	tarbase	validated	2	1	1.3862943611198906	Pink
hsa-miR-204-5p	RPL35A	tarbase	validated	2	1	1.3862943611198906	Pink
hsa-miR-218-5p	RPL35A	tarbase	validated	2	1	1.3862943611198906	Pink
hsa-miR-424-5p	RPL35A	tarbase	validated	2	1	1.3862943611198906	Pink
hsa-miR-342-5p	RPL35A	tarbase	validated	2	1	1.3862943611198906	Pink
hsa-miR-134-5p	RPL35A	tarbase	validated	2	1	1.3862943611198906	Pink
hsa-miR-218-1-3p	RPL35A	tarbase	validated	2	1	1.3862943611198906	Pink
hsa-miR-301b-3p	RPL35A	tarbase	validated	2	1	1.3862943611198906	Pink
hsa-miR-5581-3p	RPL35A	tarbase	validated	2	1	1.3862943611198906	Pink
hsa-miR-501-5p	RPL35A	tarbase	validated	2	1	1.3862943611198906	Pink
hsa-miR-876-3p	RPL35A	tarbase	validated	2	1	1.3862943611198906	Pink
hsa-miR-142-5p	RPL35A	tarbase	validated	2	1	1.3862943611198906	Pink
hsa-miR-7-5p	RPL35A	tarbase	validated	2	1	1.3862943611198906	Pink
hsa-miR-3176	RPL35A	tarbase	validated	2	1	1.3862943611198906	Pink
hsa-miR-532-5p	RPL35A	tarbase	validated	2	1	1.3862943611198906	Pink
hsa-miR-4482-3p	RPL35A	tarbase	validated	2	1	1.3862943611198906	Pink
hsa-miR-181d-5p	RPL35A	tarbase	validated	2	1	1.3862943611198906	Pink
hsa-miR-33a-3p	RPL35A	tarbase	validated	2	1	1.3862943611198906	Pink
hsa-miR-28-5p	RPL35A	tarbase	validated	2	1	1.3862943611198906	Pink
hsa-miR-363-3p	RPL35A	tarbase	validated	2	1	1.3862943611198906	Pink
hsa-miR-106a-5p	RPL35A	tarbase	validated	2	1	1.3862943611198906	Pink
hsa-miR-31-5p	RPL35A	tarbase	validated	2	2	2.1972245773362196	Pink
hsa-let-7a-5p	RPL35A	tarbase	validated	2	3	2.772588722239781	Pink
hsa-let-7b-5p	RPL35A	tarbase	validated	2	2	2.1972245773362196	Pink
hsa-let-7c-5p	RPL35A	tarbase	validated	2	2	2.1972245773362196	Pink
hsa-let-7f-5p	RPL35A	tarbase	validated	2	2	2.1972245773362196	Pink
hsa-let-7g-5p	RPL35A	tarbase	validated	2	2	2.1972245773362196	Pink
hsa-miR-455-5p	RPL35A	tarbase	validated	2	1	1.3862943611198906	Pink
hsa-let-7i-5p	RPL35A	tarbase	validated	2	1	1.3862943611198906	Pink
hsa-miR-941	RPL35A	tarbase	validated	2	1	1.3862943611198906	Pink
hsa-miR-324-3p	RPL35A	tarbase	validated	2	2	2.1972245773362196	Pink
hsa-miR-98-5p	RPL35A	tarbase	validated	2	2	2.1972245773362196	Pink
hsa-miR-148b-5p	RPL35A	tarbase	validated	2	1	1.3862943611198906	Pink
hsa-miR-708-5p	RPL35A	tarbase	validated	2	1	1.3862943611198906	Pink
hsa-miR-106b-5p	RPL35A	tarbase	validated	2	2	2.1972245773362196	Pink
hsa-miR-375-3p	RPL35A	tarbase	validated	2	1	1.3862943611198906	Pink
hsa-miR-760	RPL35A	tarbase	validated	2	1	1.3862943611198906	Pink
hsa-let-7a-3p	RPL35A	tarbase	validated	2	1	1.3862943611198906	Pink
hsa-miR-103b	RPL35A	tarbase	validated	2	1	1.3862943611198906	Pink
hsa-miR-27a-3p	RPL35A	tarbase	validated	2	1	1.3862943611198906	Pink
hsa-miR-125a-3p	RPL35A	tarbase	validated	2	1	1.3862943611198906	Pink
hsa-miR-4517	RPL35A	tarbase	validated	2	1	1.3862943611198906	Pink
hsa-miR-1290	RPL35A	tarbase	validated	2	1	1.3862943611198906	Pink
hsa-miR-30e-3p	RPL35A	tarbase	validated	2	1	1.3862943611198906	Pink
hsa-miR-196b-5p	RPL35A	tarbase	validated	2	1	1.3862943611198906	Pink
hsa-miR-335-3p	RPL35A	tarbase	validated	2	1	1.3862943611198906	Pink
hsa-miR-21-5p	RPL35A	tarbase	validated	2	1	1.3862943611198906	Pink
hsa-miR-374a-5p	RPL35A	tarbase	validated	2	1	1.3862943611198906	Pink
hsa-miR-187-3p	RPL35A	tarbase	validated	2	1	1.3862943611198906	Pink
hsa-miR-641	RPL35A	tarbase	validated	2	1	1.3862943611198906	Pink
hsa-miR-181a-2-3p	RPL35A	tarbase	validated	2	1	1.3862943611198906	Pink
hsa-miR-203b-5p	RPL35A	tarbase	validated	2	1	1.3862943611198906	Pink
hsa-miR-20b-5p	RPL35A	tarbase	validated	2	1	1.3862943611198906	Pink
hsa-miR-181a-5p	RPL35A	tarbase	validated	2	1	1.3862943611198906	Pink
hsa-miR-330-5p	RPL35A	tarbase	validated	2	1	1.3862943611198906	Pink
hsa-miR-182-3p	RPL35A	tarbase	validated	2	1	1.3862943611198906	Pink
hsa-miR-504-5p	RPL35A	tarbase	validated	2	1	1.3862943611198906	Pink
hsa-miR-9-5p	RPL35A	tarbase	validated	2	1	1.3862943611198906	Pink
hsa-miR-423-3p	RPL35A	tarbase	validated	2	1	1.3862943611198906	Pink
hsa-miR-33a-5p	RPL35A	tarbase	validated	2	1	1.3862943611198906	Pink
hsa-miR-3184-3p	RPL35A	tarbase	validated	2	1	1.3862943611198906	Pink
hsa-miR-935	RPL35A	tarbase	validated	2	1	1.3862943611198906	Pink
hsa-miR-450a-5p	RPL35A	tarbase	validated	2	1	1.3862943611198906	Pink
hsa-miR-494-3p	RPL35A	tarbase	validated	2	1	1.3862943611198906	Pink
hsa-miR-503-5p	RPL35A	tarbase	validated	2	1	1.3862943611198906	Pink
hsa-miR-122-5p	RPL35A	tarbase	validated	2	1	1.3862943611198906	Pink
hsa-miR-129-2-3p	RPL35A	tarbase	validated	2	1	1.3862943611198906	Pink
hsa-let-7e-5p	RPS20	tarbase	validated	2	1	1.3862943611198906	Pink
hsa-miR-374b-5p	RPS20	tarbase	validated	2	1	1.3862943611198906	Pink
hsa-miR-16-1-3p	RPS20	tarbase	validated	2	1	1.3862943611198906	Pink
hsa-miR-106b-5p	RPS20	tarbase	validated	2	1	1.3862943611198906	Pink
hsa-miR-1268a	RPS20	tarbase	validated	2	1	1.3862943611198906	Pink
hsa-miR-30b-3p	RPS20	tarbase	validated	2	1	1.3862943611198906	Pink
hsa-miR-101-3p	RPS20	tarbase	validated	2	1	1.3862943611198906	Pink
hsa-miR-103a-3p	RPS20	tarbase	validated	2	1	1.3862943611198906	Pink
hsa-miR-107	RPS20	tarbase	validated	2	1	1.3862943611198906	Pink
hsa-miR-30d-5p	RPS20	tarbase	validated	2	1	1.3862943611198906	Pink
hsa-miR-210-3p	RPS20	tarbase	validated	2	1	1.3862943611198906	Pink
hsa-miR-30e-5p	RPS20	tarbase	validated	2	1	1.3862943611198906	Pink
hsa-miR-155-5p	RPS20	tarbase	validated	2	3	2.772588722239781	Pink
hsa-miR-1273h-5p	RPS20	tarbase	validated	2	1	1.3862943611198906	Pink
hsa-miR-574-5p	RPS20	tarbase	validated	2	1	1.3862943611198906	Pink
hsa-let-7i-3p	RPS20	tarbase	validated	2	1	1.3862943611198906	Pink
hsa-miR-1292-5p	RPS20	tarbase	validated	2	1	1.3862943611198906	Pink
hsa-miR-182-5p	RPS20	tarbase	validated	2	1	1.3862943611198906	Pink
hsa-miR-221-3p	RPS20	tarbase	validated	2	1	1.3862943611198906	Pink
hsa-miR-222-3p	RPS20	tarbase	validated	2	1	1.3862943611198906	Pink
hsa-miR-92b-3p	RPS20	tarbase	validated	2	1	1.3862943611198906	Pink
hsa-miR-142-5p	RPS20	tarbase	validated	2	1	1.3862943611198906	Pink
hsa-miR-30c-1-3p	RPS20	tarbase	validated	2	1	1.3862943611198906	Pink
hsa-miR-296-3p	RPS20	tarbase	validated	2	1	1.3862943611198906	Pink
hsa-miR-424-3p	RPS20	tarbase	validated	2	1	1.3862943611198906	Pink
hsa-miR-92a-3p	RPS20	tarbase	validated	2	1	1.3862943611198906	Pink
hsa-miR-196a-5p	RPS20	tarbase	validated	2	1	1.3862943611198906	Pink
hsa-miR-582-3p	RPS20	tarbase	validated	2	1	1.3862943611198906	Pink
hsa-miR-26a-5p	RPS20	tarbase	validated	2	2	2.1972245773362196	Pink
hsa-miR-26b-5p	RPS20	tarbase	validated	2	2	2.1972245773362196	Pink
hsa-miR-29a-3p	RPS20	tarbase	validated	2	1	1.3862943611198906	Pink
hsa-miR-29b-3p	RPS20	tarbase	validated	2	1	1.3862943611198906	Pink
hsa-miR-29c-3p	RPS20	tarbase	validated	2	1	1.3862943611198906	Pink
hsa-miR-106a-5p	RPS20	tarbase	validated	2	1	1.3862943611198906	Pink
hsa-miR-374a-5p	RPS20	tarbase	validated	2	1	1.3862943611198906	Pink
hsa-let-7f-5p	RPS20	tarbase	validated	2	1	1.3862943611198906	Pink
hsa-miR-584-5p	RPS20	tarbase	validated	2	1	1.3862943611198906	Pink
hsa-miR-25-3p	RPS20	tarbase	validated	2	1	1.3862943611198906	Pink
hsa-miR-27a-3p	RPS20	tarbase	validated	2	1	1.3862943611198906	Pink
hsa-miR-27b-3p	RPS20	tarbase	validated	2	1	1.3862943611198906	Pink
hsa-miR-33b-5p	RPS20	tarbase	validated	2	1	1.3862943611198906	Pink
hsa-miR-9985	RPS20	tarbase	validated	2	1	1.3862943611198906	Pink
hsa-miR-376a-5p	RPS20	tarbase	validated	2	1	1.3862943611198906	Pink
hsa-miR-34a-5p	RPS20	tarbase	validated	2	1	1.3862943611198906	Pink
hsa-miR-876-3p	RPS20	tarbase	validated	2	1	1.3862943611198906	Pink
hsa-let-7a-5p	RPS20	tarbase	validated	2	1	1.3862943611198906	Pink
hsa-let-7b-5p	RPS20	tarbase	validated	2	1	1.3862943611198906	Pink
hsa-let-7g-5p	RPS20	tarbase	validated	2	1	1.3862943611198906	Pink
hsa-let-7i-5p	RPS20	tarbase	validated	2	1	1.3862943611198906	Pink
hsa-miR-17-5p	RPS20	tarbase	validated	2	1	1.3862943611198906	Pink
hsa-miR-19a-3p	RPS20	tarbase	validated	2	1	1.3862943611198906	Pink
hsa-miR-19b-3p	RPS20	tarbase	validated	2	1	1.3862943611198906	Pink
hsa-miR-24-1-5p	RPS20	tarbase	validated	2	1	1.3862943611198906	Pink
hsa-miR-33a-5p	RPS20	tarbase	validated	2	1	1.3862943611198906	Pink
hsa-miR-423-5p	RPS20	tarbase	validated	2	1	1.3862943611198906	Pink
hsa-miR-4474-3p	RPS20	tarbase	validated	2	1	1.3862943611198906	Pink
hsa-let-7c-5p	RPS20	tarbase	validated	2	1	1.3862943611198906	Pink
hsa-miR-193a-3p	RPS20	tarbase	validated	2	1	1.3862943611198906	Pink
hsa-miR-21-5p	RPS20	tarbase	validated	2	1	1.3862943611198906	Pink
hsa-miR-20a-5p	RPS20	tarbase	validated	2	1	1.3862943611198906	Pink
hsa-miR-20b-5p	RPS20	tarbase	validated	2	1	1.3862943611198906	Pink
hsa-miR-148a-3p	RPS20	tarbase	validated	2	1	1.3862943611198906	Pink
hsa-miR-148b-3p	RPS20	tarbase	validated	2	1	1.3862943611198906	Pink
hsa-miR-152-3p	RPS20	tarbase	validated	2	1	1.3862943611198906	Pink
hsa-miR-7-5p	RPS20	tarbase	validated	2	1	1.3862943611198906	Pink
hsa-miR-24-3p	RPS20	tarbase	validated	2	1	1.3862943611198906	Pink
hsa-miR-141-5p	RPS20	tarbase	validated	2	1	1.3862943611198906	Pink
hsa-miR-145-3p	RPS20	tarbase	validated	2	1	1.3862943611198906	Pink
hsa-miR-30d-3p	RPS20	tarbase	validated	2	1	1.3862943611198906	Pink
hsa-miR-4677-3p	RPS20	tarbase	validated	2	1	1.3862943611198906	Pink
hsa-miR-532-5p	RPS20	tarbase	validated	2	1	1.3862943611198906	Pink
hsa-miR-183-3p	RPS20	tarbase	validated	2	1	1.3862943611198906	Pink
hsa-miR-3615	RPS20	tarbase	validated	2	1	1.3862943611198906	Pink
hsa-miR-7706	RPS20	tarbase	validated	2	1	1.3862943611198906	Pink
hsa-miR-18a-5p	RPS20	tarbase	validated	2	1	1.3862943611198906	Pink
hsa-miR-15b-5p	RPS20	tarbase	validated	2	1	1.3862943611198906	Pink
hsa-miR-200b-3p	RPS20	tarbase	validated	2	1	1.3862943611198906	Pink
hsa-miR-200c-3p	RPS20	tarbase	validated	2	1	1.3862943611198906	Pink
hsa-miR-429	RPS20	tarbase	validated	2	1	1.3862943611198906	Pink
hsa-miR-182-3p	RPS20	tarbase	validated	2	1	1.3862943611198906	Pink
hsa-miR-335-3p	RPS20	tarbase	validated	2	1	1.3862943611198906	Pink
hsa-miR-320a-3p	RPS20	tarbase	validated	2	1	1.3862943611198906	Pink
hsa-miR-320b	RPS20	tarbase	validated	2	1	1.3862943611198906	Pink
hsa-miR-590-3p	RPS20	tarbase	validated	2	2	2.1972245773362196	Pink
hsa-miR-96-5p	RPS20	tarbase	validated	2	1	1.3862943611198906	Pink
hsa-miR-18b-5p	RPS20	tarbase	validated	2	1	1.3862943611198906	Pink
hsa-miR-125a-5p	RPS20	tarbase	validated	2	1	1.3862943611198906	Pink
hsa-miR-181b-5p	RPS20	tarbase	validated	2	1	1.3862943611198906	Pink
hsa-miR-450a-5p	RPS20	tarbase	validated	2	1	1.3862943611198906	Pink
hsa-miR-124-3p	RPS20	tarbase	validated	2	1	1.3862943611198906	Pink
hsa-miR-106b-5p	RPS27A	tarbase	validated	2	2	2.1972245773362196	Pink
hsa-miR-17-5p	RPS27A	tarbase	validated	2	2	2.1972245773362196	Pink
hsa-miR-20b-5p	RPS27A	tarbase	validated	2	2	2.1972245773362196	Pink
hsa-miR-101-3p	RPS27A	tarbase	validated	2	1	1.3862943611198906	Pink
hsa-miR-103a-3p	RPS27A	tarbase	validated	2	1	1.3862943611198906	Pink
hsa-miR-106a-5p	RPS27A	tarbase	validated	2	2	2.1972245773362196	Pink
hsa-miR-181a-5p	RPS27A	tarbase	validated	2	1	1.3862943611198906	Pink
hsa-miR-181b-5p	RPS27A	tarbase	validated	2	1	1.3862943611198906	Pink
hsa-miR-181d-5p	RPS27A	tarbase	validated	2	1	1.3862943611198906	Pink
hsa-miR-20a-5p	RPS27A	tarbase	validated	2	2	2.1972245773362196	Pink
hsa-miR-23a-3p	RPS27A	tarbase	validated	2	1	1.3862943611198906	Pink
hsa-miR-29a-3p	RPS27A	tarbase	validated	2	2	2.1972245773362196	Pink
hsa-miR-29b-3p	RPS27A	tarbase	validated	2	2	2.1972245773362196	Pink
hsa-miR-29c-3p	RPS27A	tarbase	validated	2	2	2.1972245773362196	Pink
hsa-miR-30a-5p	RPS27A	tarbase	validated	2	1	1.3862943611198906	Pink
hsa-miR-30d-5p	RPS27A	tarbase	validated	2	1	1.3862943611198906	Pink
hsa-miR-424-5p	RPS27A	tarbase	validated	2	1	1.3862943611198906	Pink
hsa-miR-93-5p	RPS27A	tarbase	validated	2	2	2.1972245773362196	Pink
hsa-miR-194-5p	RPS27A	tarbase	validated	2	1	1.3862943611198906	Pink
hsa-let-7a-5p	RPS27A	tarbase	validated	2	1	1.3862943611198906	Pink
hsa-miR-1271-5p	RPS27A	tarbase	validated	2	1	1.3862943611198906	Pink
hsa-miR-15a-5p	RPS27A	tarbase	validated	2	1	1.3862943611198906	Pink
hsa-miR-195-5p	RPS27A	tarbase	validated	2	1	1.3862943611198906	Pink
hsa-miR-199a-3p	RPS27A	tarbase	validated	2	2	2.1972245773362196	Pink
hsa-miR-199b-3p	RPS27A	tarbase	validated	2	2	2.1972245773362196	Pink
hsa-miR-139-5p	RPS27A	tarbase	validated	2	1	1.3862943611198906	Pink
hsa-miR-218-5p	RPS27A	tarbase	validated	2	2	2.1972245773362196	Pink
hsa-miR-30b-3p	RPS27A	tarbase	validated	2	1	1.3862943611198906	Pink
hsa-miR-34a-5p	RPS27A	tarbase	validated	2	1	1.3862943611198906	Pink
hsa-miR-381-3p	RPS27A	tarbase	validated	2	1	1.3862943611198906	Pink
hsa-miR-142-5p	RPS27A	tarbase	validated	2	1	1.3862943611198906	Pink
hsa-miR-107	RPS27A	tarbase	validated	2	1	1.3862943611198906	Pink
hsa-miR-21-5p	RPS27A	tarbase	validated	2	1	1.3862943611198906	Pink
hsa-miR-374a-5p	RPS27A	tarbase	validated	2	2	2.1972245773362196	Pink
hsa-miR-374b-5p	RPS27A	tarbase	validated	2	2	2.1972245773362196	Pink
hsa-miR-96-5p	RPS27A	tarbase	validated	2	1	1.3862943611198906	Pink
hsa-let-7f-2-3p	RPS27A	tarbase	validated	2	1	1.3862943611198906	Pink
hsa-miR-16-5p	RPS27A	tarbase	validated	2	1	1.3862943611198906	Pink
hsa-miR-23b-3p	RPS27A	tarbase	validated	2	2	2.1972245773362196	Pink
hsa-miR-423-5p	RPS27A	tarbase	validated	2	1	1.3862943611198906	Pink
hsa-miR-19a-3p	RPS27A	tarbase	validated	2	1	1.3862943611198906	Pink
hsa-miR-19b-3p	RPS27A	tarbase	validated	2	1	1.3862943611198906	Pink
hsa-miR-2277-3p	RPS27A	tarbase	validated	2	1	1.3862943611198906	Pink
hsa-miR-15b-5p	RPS27A	tarbase	validated	2	1	1.3862943611198906	Pink
hsa-miR-16-2-3p	RPS27A	tarbase	validated	2	1	1.3862943611198906	Pink
hsa-miR-520f-3p	RPS27A	tarbase	validated	2	1	1.3862943611198906	Pink
hsa-miR-484	RPS27A	tarbase	validated	2	1	1.3862943611198906	Pink
hsa-miR-624-5p	RPS27A	tarbase	validated	2	1	1.3862943611198906	Pink
hsa-miR-450a-5p	RPS27A	tarbase	validated	2	1	1.3862943611198906	Pink
hsa-miR-1-3p	RPS27A	tarbase	validated	2	1	1.3862943611198906	Pink
hsa-miR-34a-5p	RPS3	tarbase	validated	2	1	1.3862943611198906	Pink
hsa-miR-374b-3p	RPS3	tarbase	validated	2	1	1.3862943611198906	Pink
hsa-miR-194-5p	RPS3	tarbase	validated	2	2	2.1972245773362196	Pink
hsa-miR-9-5p	RPS3	tarbase	validated	2	1	1.3862943611198906	Pink
hsa-miR-140-5p	RPS3	tarbase	validated	2	1	1.3862943611198906	Pink
hsa-miR-19a-3p	RPS3	tarbase	validated	2	2	2.1972245773362196	Pink
hsa-miR-1180-3p	RPS3	tarbase	validated	2	1	1.3862943611198906	Pink
hsa-miR-196a-5p	RPS3	tarbase	validated	2	1	1.3862943611198906	Pink
hsa-miR-132-3p	RPS3	tarbase	validated	2	1	1.3862943611198906	Pink
hsa-miR-19b-3p	RPS3	tarbase	validated	2	2	2.1972245773362196	Pink
hsa-miR-331-5p	RPS3	tarbase	validated	2	1	1.3862943611198906	Pink
hsa-miR-887-3p	RPS3	tarbase	validated	2	1	1.3862943611198906	Pink
hsa-miR-30e-3p	RPS3	tarbase	validated	2	2	2.1972245773362196	Pink
hsa-miR-660-5p	RPS3	tarbase	validated	2	1	1.3862943611198906	Pink
hsa-let-7d-5p	RPS3	tarbase	validated	2	1	1.3862943611198906	Pink
hsa-miR-139-5p	RPS3	tarbase	validated	2	1	1.3862943611198906	Pink
hsa-miR-183-5p	RPS3	tarbase	validated	2	1	1.3862943611198906	Pink
hsa-miR-1287-3p	RPS3	tarbase	validated	2	1	1.3862943611198906	Pink
hsa-miR-29a-3p	RPS3	tarbase	validated	2	1	1.3862943611198906	Pink
hsa-miR-18a-5p	RPS3	tarbase	validated	2	1	1.3862943611198906	Pink
hsa-miR-18b-5p	RPS3	tarbase	validated	2	1	1.3862943611198906	Pink
hsa-let-7f-2-3p	RPS3	tarbase	validated	2	1	1.3862943611198906	Pink
hsa-miR-10a-5p	RPS3	tarbase	validated	2	1	1.3862943611198906	Pink
hsa-miR-10b-5p	RPS3	tarbase	validated	2	1	1.3862943611198906	Pink
hsa-miR-1283	RPS3	tarbase	validated	2	1	1.3862943611198906	Pink
hsa-miR-15a-5p	RPS3	tarbase	validated	2	1	1.3862943611198906	Pink
hsa-miR-15b-5p	RPS3	tarbase	validated	2	2	2.1972245773362196	Pink
hsa-miR-195-5p	RPS3	tarbase	validated	2	1	1.3862943611198906	Pink
hsa-miR-219a-1-3p	RPS3	tarbase	validated	2	1	1.3862943611198906	Pink
hsa-miR-424-5p	RPS3	tarbase	validated	2	1	1.3862943611198906	Pink
hsa-miR-517-5p	RPS3	tarbase	validated	2	1	1.3862943611198906	Pink
hsa-let-7e-5p	RPS3	tarbase	validated	2	1	1.3862943611198906	Pink
hsa-miR-155-5p	RPS3	tarbase	validated	2	1	1.3862943611198906	Pink
hsa-miR-17-5p	RPS3	tarbase	validated	2	1	1.3862943611198906	Pink
hsa-miR-25-3p	RPS3	tarbase	validated	2	1	1.3862943611198906	Pink
hsa-miR-26a-5p	RPS3	tarbase	validated	2	1	1.3862943611198906	Pink
hsa-miR-29c-3p	RPS3	tarbase	validated	2	1	1.3862943611198906	Pink
hsa-miR-33a-5p	RPS3	tarbase	validated	2	1	1.3862943611198906	Pink
hsa-miR-33b-5p	RPS3	tarbase	validated	2	1	1.3862943611198906	Pink
hsa-miR-652-3p	RPS3	tarbase	validated	2	1	1.3862943611198906	Pink
hsa-miR-92a-3p	RPS3	tarbase	validated	2	1	1.3862943611198906	Pink
hsa-miR-92b-3p	RPS3	tarbase	validated	2	1	1.3862943611198906	Pink
hsa-miR-26b-5p	RPS3	tarbase	validated	2	1	1.3862943611198906	Pink
hsa-miR-16-5p	RPS3	tarbase	validated	2	2	2.1972245773362196	Pink
hsa-miR-221-3p	RPS3	tarbase	validated	2	1	1.3862943611198906	Pink
hsa-miR-106a-5p	RPS3	tarbase	validated	2	1	1.3862943611198906	Pink
hsa-miR-134-5p	RPS3	tarbase	validated	2	1	1.3862943611198906	Pink
hsa-miR-193b-3p	RPS3	tarbase	validated	2	2	2.1972245773362196	Pink
hsa-miR-20b-5p	RPS3	tarbase	validated	2	1	1.3862943611198906	Pink
hsa-miR-449a	RPS3	tarbase	validated	2	1	1.3862943611198906	Pink
hsa-miR-516a-5p	RPS3	tarbase	validated	2	1	1.3862943611198906	Pink
hsa-miR-876-3p	RPS3	tarbase	validated	2	1	1.3862943611198906	Pink
hsa-miR-1285-3p	RPS3	tarbase	validated	2	1	1.3862943611198906	Pink
hsa-miR-365a-5p	RPS3	tarbase	validated	2	1	1.3862943611198906	Pink
hsa-miR-499a-3p	RPS3	tarbase	validated	2	1	1.3862943611198906	Pink
hsa-miR-106b-5p	RPS3	tarbase	validated	2	1	1.3862943611198906	Pink
hsa-miR-20a-5p	RPS3	tarbase	validated	2	1	1.3862943611198906	Pink
hsa-miR-1468-5p	RPS3	tarbase	validated	2	1	1.3862943611198906	Pink
hsa-miR-196b-5p	RPS3	tarbase	validated	2	1	1.3862943611198906	Pink
hsa-miR-125b-2-3p	RPS3	tarbase	validated	2	1	1.3862943611198906	Pink
hsa-miR-103a-3p	RPS3	tarbase	validated	2	1	1.3862943611198906	Pink
hsa-miR-5690	RPS3	tarbase	validated	2	1	1.3862943611198906	Pink
hsa-miR-107	RPS3	tarbase	validated	2	1	1.3862943611198906	Pink
hsa-miR-140-3p	RPS3	tarbase	validated	2	1	1.3862943611198906	Pink
hsa-miR-1911-5p	RPS3	tarbase	validated	2	1	1.3862943611198906	Pink
hsa-miR-142-5p	RPS3	tarbase	validated	2	1	1.3862943611198906	Pink
hsa-miR-17-3p	RPS3	tarbase	validated	2	1	1.3862943611198906	Pink
hsa-miR-23b-5p	RPS3	tarbase	validated	2	1	1.3862943611198906	Pink
hsa-miR-1843	RPS3	tarbase	validated	2	1	1.3862943611198906	Pink
hsa-miR-320c	RPS3	tarbase	validated	2	1	1.3862943611198906	Pink
hsa-let-7g-5p	RPS3	tarbase	validated	2	1	1.3862943611198906	Pink
hsa-miR-130b-3p	RPS3	tarbase	validated	2	1	1.3862943611198906	Pink
hsa-miR-181a-5p	RPS3	tarbase	validated	2	1	1.3862943611198906	Pink
hsa-miR-181b-5p	RPS3	tarbase	validated	2	1	1.3862943611198906	Pink
hsa-miR-93-5p	RPS3	tarbase	validated	2	1	1.3862943611198906	Pink
hsa-miR-378c	RPS3	tarbase	validated	2	1	1.3862943611198906	Pink
hsa-let-7a-5p	RPS3	tarbase	validated	2	1	1.3862943611198906	Pink
hsa-miR-532-5p	RPS3	tarbase	validated	2	1	1.3862943611198906	Pink
hsa-miR-3615	RPS3	tarbase	validated	2	1	1.3862943611198906	Pink
hsa-miR-96-5p	RPS3	tarbase	validated	2	1	1.3862943611198906	Pink
hsa-miR-423-5p	RPS3	tarbase	validated	2	1	1.3862943611198906	Pink
hsa-miR-200a-5p	RPS3	tarbase	validated	2	2	2.1972245773362196	Pink
hsa-miR-500a-3p	RPS3	tarbase	validated	2	1	1.3862943611198906	Pink
hsa-miR-423-3p	RPS3	tarbase	validated	2	1	1.3862943611198906	Pink
hsa-miR-141-5p	RPS3	tarbase	validated	2	1	1.3862943611198906	Pink
hsa-miR-148b-3p	RPS3	tarbase	validated	2	1	1.3862943611198906	Pink
hsa-miR-335-3p	RPS3	tarbase	validated	2	1	1.3862943611198906	Pink
hsa-miR-320b	RPS3	tarbase	validated	2	1	1.3862943611198906	Pink
hsa-miR-24-3p	RPS3	tarbase	validated	2	1	1.3862943611198906	Pink
hsa-miR-320a-3p	RPS3	tarbase	validated	2	1	1.3862943611198906	Pink
hsa-miR-197-3p	RPS3	tarbase	validated	2	1	1.3862943611198906	Pink
hsa-miR-3909	RPS3	tarbase	validated	2	1	1.3862943611198906	Pink
hsa-miR-1266-5p	RPS3	tarbase	validated	2	1	1.3862943611198906	Pink
hsa-miR-193a-5p	RPS3	tarbase	validated	2	2	2.1972245773362196	Pink
hsa-miR-361-5p	RPS3	tarbase	validated	2	1	1.3862943611198906	Pink
hsa-miR-128-3p	RPS3	tarbase	validated	2	1	1.3862943611198906	Pink
hsa-miR-1296-5p	RPS3	tarbase	validated	2	1	1.3862943611198906	Pink
hsa-miR-23a-5p	RPS3	tarbase	validated	2	1	1.3862943611198906	Pink
hsa-miR-340-5p	RPS3	tarbase	validated	2	1	1.3862943611198906	Pink
hsa-miR-182-5p	RPS3	tarbase	validated	2	2	2.1972245773362196	Pink
hsa-miR-27b-3p	RPS3	tarbase	validated	2	1	1.3862943611198906	Pink
hsa-miR-193a-3p	RPS3	tarbase	validated	2	1	1.3862943611198906	Pink
hsa-miR-15b-3p	RPS3	tarbase	validated	2	1	1.3862943611198906	Pink
hsa-miR-26b-3p	RPS3	tarbase	validated	2	1	1.3862943611198906	Pink
hsa-miR-22-3p	RPS3	tarbase	validated	2	4	3.2188758248682006	Pink
hsa-miR-486-3p	RPS3	tarbase	validated	2	1	1.3862943611198906	Pink
hsa-miR-29a-5p	RPS3	tarbase	validated	2	1	1.3862943611198906	Pink
hsa-miR-126-3p	RPS3	tarbase	validated	2	1	1.3862943611198906	Pink
hsa-miR-181c-5p	RPS3	tarbase	validated	2	1	1.3862943611198906	Pink
hsa-miR-32-5p	RPS3	tarbase	validated	2	1	1.3862943611198906	Pink
hsa-miR-328-3p	RPS3	tarbase	validated	2	1	1.3862943611198906	Pink
hsa-miR-378i	RPS3	tarbase	validated	2	1	1.3862943611198906	Pink
hsa-miR-375-3p	RPS3	tarbase	validated	2	1	1.3862943611198906	Pink
hsa-miR-4450	RPS3	tarbase	validated	2	1	1.3862943611198906	Pink
hsa-miR-491-5p	RPS3	tarbase	validated	2	1	1.3862943611198906	Pink
hsa-miR-2355-3p	RPS3	tarbase	validated	2	1	1.3862943611198906	Pink
hsa-miR-200b-5p	RPS3	tarbase	validated	2	2	2.1972245773362196	Pink
hsa-miR-27a-3p	RPS3	tarbase	validated	2	1	1.3862943611198906	Pink
hsa-miR-30a-5p	RPS3	tarbase	validated	2	1	1.3862943611198906	Pink
hsa-miR-30c-5p	RPS3	tarbase	validated	2	2	2.1972245773362196	Pink
hsa-miR-744-5p	RPS3	tarbase	validated	2	1	1.3862943611198906	Pink
hsa-let-7b-5p	RPS3	tarbase	validated	2	1	1.3862943611198906	Pink
hsa-miR-125a-5p	RPS3	tarbase	validated	2	1	1.3862943611198906	Pink
hsa-miR-23a-3p	RPS3	tarbase	validated	2	1	1.3862943611198906	Pink
hsa-miR-29b-3p	RPS3	tarbase	validated	2	1	1.3862943611198906	Pink
hsa-let-7f-5p	RPS3	tarbase	validated	2	1	1.3862943611198906	Pink
hsa-let-7i-3p	RPS3	tarbase	validated	2	1	1.3862943611198906	Pink
hsa-miR-365a-3p	RPS3	tarbase	validated	2	1	1.3862943611198906	Pink
hsa-miR-574-3p	RPS3	tarbase	validated	2	1	1.3862943611198906	Pink
hsa-miR-200c-3p	RPS3	tarbase	validated	2	1	1.3862943611198906	Pink
hsa-miR-574-5p	RPS3	tarbase	validated	2	1	1.3862943611198906	Pink
hsa-miR-214-3p	RPS3	tarbase	validated	2	1	1.3862943611198906	Pink
hsa-miR-124-3p	RPS3	tarbase	validated	2	2	2.1972245773362196	Pink
hsa-miR-129-2-3p	RPS3	tarbase	validated	2	1	1.3862943611198906	Pink
hsa-miR-34a-5p	FAU	tarbase	validated	2	1	1.3862943611198906	Pink
hsa-miR-182-5p	FAU	tarbase	validated	2	1	1.3862943611198906	Pink
hsa-miR-96-5p	FAU	tarbase	validated	2	1	1.3862943611198906	Pink
hsa-miR-671-5p	FAU	tarbase	validated	2	1	1.3862943611198906	Pink
hsa-miR-320a-3p	FAU	tarbase	validated	2	1	1.3862943611198906	Pink
hsa-miR-7-5p	FAU	tarbase	validated	2	1	1.3862943611198906	Pink
hsa-miR-302c-3p	FAU	tarbase	validated	2	2	2.1972245773362196	Pink
hsa-miR-106a-5p	FAU	tarbase	validated	2	1	1.3862943611198906	Pink
hsa-let-7d-5p	FAU	tarbase	validated	2	1	1.3862943611198906	Pink
hsa-miR-193a-3p	FAU	tarbase	validated	2	1	1.3862943611198906	Pink
hsa-miR-193b-3p	FAU	tarbase	validated	2	1	1.3862943611198906	Pink
hsa-miR-196a-5p	FAU	tarbase	validated	2	1	1.3862943611198906	Pink
hsa-miR-20a-3p	FAU	tarbase	validated	2	1	1.3862943611198906	Pink
hsa-miR-32-5p	FAU	tarbase	validated	2	1	1.3862943611198906	Pink
hsa-miR-324-5p	FAU	tarbase	validated	2	1	1.3862943611198906	Pink
hsa-miR-33b-5p	FAU	tarbase	validated	2	1	1.3862943611198906	Pink
hsa-miR-92b-3p	FAU	tarbase	validated	2	1	1.3862943611198906	Pink
hsa-miR-330-3p	FAU	tarbase	validated	2	1	1.3862943611198906	Pink
hsa-miR-17-5p	FAU	tarbase	validated	2	1	1.3862943611198906	Pink
hsa-miR-9-3p	FAU	tarbase	validated	2	1	1.3862943611198906	Pink
hsa-miR-15a-5p	FAU	tarbase	validated	2	1	1.3862943611198906	Pink
hsa-miR-15b-5p	FAU	tarbase	validated	2	1	1.3862943611198906	Pink
hsa-miR-18a-5p	FAU	tarbase	validated	2	1	1.3862943611198906	Pink
hsa-miR-22-3p	FAU	tarbase	validated	2	1	1.3862943611198906	Pink
hsa-miR-424-5p	FAU	tarbase	validated	2	1	1.3862943611198906	Pink
hsa-miR-92a-3p	FAU	tarbase	validated	2	2	2.1972245773362196	Pink
hsa-miR-93-5p	FAU	tarbase	validated	2	1	1.3862943611198906	Pink
hsa-miR-217-5p	FAU	tarbase	validated	2	1	1.3862943611198906	Pink
hsa-miR-518a-3p	FAU	tarbase	validated	2	1	1.3862943611198906	Pink
hsa-miR-520a-3p	FAU	tarbase	validated	2	1	1.3862943611198906	Pink
hsa-miR-18b-5p	FAU	tarbase	validated	2	1	1.3862943611198906	Pink
hsa-miR-1225-5p	FAU	tarbase	validated	2	1	1.3862943611198906	Pink
hsa-miR-708-5p	FAU	tarbase	validated	2	2	2.1972245773362196	Pink
hsa-miR-374b-3p	FAU	tarbase	validated	2	1	1.3862943611198906	Pink
hsa-miR-188-5p	FAU	tarbase	validated	2	1	1.3862943611198906	Pink
hsa-miR-106b-5p	FAU	tarbase	validated	2	1	1.3862943611198906	Pink
hsa-miR-20a-5p	FAU	tarbase	validated	2	1	1.3862943611198906	Pink
hsa-miR-21-5p	FAU	tarbase	validated	2	1	1.3862943611198906	Pink
hsa-miR-16-5p	FAU	tarbase	validated	2	1	1.3862943611198906	Pink
hsa-miR-335-3p	FAU	tarbase	validated	2	1	1.3862943611198906	Pink
hsa-miR-1304-3p	FAU	tarbase	validated	2	1	1.3862943611198906	Pink
hsa-miR-7706	FAU	tarbase	validated	2	1	1.3862943611198906	Pink
hsa-miR-106b-3p	FAU	tarbase	validated	2	1	1.3862943611198906	Pink
hsa-miR-28-5p	FAU	tarbase	validated	2	1	1.3862943611198906	Pink
hsa-miR-195-5p	FAU	tarbase	validated	2	1	1.3862943611198906	Pink
hsa-miR-210-3p	FAU	tarbase	validated	2	1	1.3862943611198906	Pink
hsa-miR-197-5p	FAU	tarbase	validated	2	1	1.3862943611198906	Pink
hsa-miR-328-3p	FAU	tarbase	validated	2	1	1.3862943611198906	Pink
hsa-miR-335-5p	FAU	tarbase	validated	2	1	1.3862943611198906	Pink
hsa-miR-942-5p	FAU	tarbase	validated	2	1	1.3862943611198906	Pink
hsa-miR-17-3p	FAU	tarbase	validated	2	1	1.3862943611198906	Pink
hsa-miR-374c-3p	FAU	tarbase	validated	2	1	1.3862943611198906	Pink
hsa-miR-3613-5p	FAU	tarbase	validated	2	1	1.3862943611198906	Pink
hsa-miR-9-5p	FAU	tarbase	validated	2	1	1.3862943611198906	Pink
hsa-miR-31-5p	FAU	tarbase	validated	2	1	1.3862943611198906	Pink
hsa-miR-20b-5p	FAU	tarbase	validated	2	1	1.3862943611198906	Pink
hsa-miR-192-5p	FAU	tarbase	validated	2	2	2.1972245773362196	Pink
hsa-miR-484	FAU	tarbase	validated	2	2	2.1972245773362196	Pink
hsa-miR-221-3p	FAU	tarbase	validated	2	1	1.3862943611198906	Pink
hsa-miR-124-3p	FAU	tarbase	validated	2	1	1.3862943611198906	Pink
hsa-miR-7-5p	EEF1B2	tarbase	validated	2	2	2.1972245773362196	Pink
hsa-miR-26a-5p	EEF1B2	tarbase	validated	2	2	2.1972245773362196	Pink
hsa-miR-26b-5p	EEF1B2	tarbase	validated	2	1	1.3862943611198906	Pink
hsa-miR-34a-5p	EEF1B2	tarbase	validated	2	2	2.1972245773362196	Pink
hsa-miR-18a-5p	EEF1B2	tarbase	validated	2	1	1.3862943611198906	Pink
hsa-miR-654-3p	EEF1B2	tarbase	validated	2	1	1.3862943611198906	Pink
hsa-miR-6764-5p	EEF1B2	tarbase	validated	2	1	1.3862943611198906	Pink
hsa-miR-425-5p	EEF1B2	tarbase	validated	2	1	1.3862943611198906	Pink
hsa-miR-183-5p	EEF1B2	tarbase	validated	2	1	1.3862943611198906	Pink
hsa-miR-200b-3p	EEF1B2	tarbase	validated	2	1	1.3862943611198906	Pink
hsa-miR-200c-3p	EEF1B2	tarbase	validated	2	1	1.3862943611198906	Pink
hsa-miR-222-3p	EEF1B2	tarbase	validated	2	1	1.3862943611198906	Pink
hsa-miR-1468-5p	EEF1B2	tarbase	validated	2	1	1.3862943611198906	Pink
hsa-miR-142-3p	EEF1B2	tarbase	validated	2	1	1.3862943611198906	Pink
hsa-miR-486-5p	EEF1B2	tarbase	validated	2	1	1.3862943611198906	Pink
hsa-miR-16-2-3p	EEF1B2	tarbase	validated	2	1	1.3862943611198906	Pink
hsa-miR-29c-3p	EEF1B2	tarbase	validated	2	1	1.3862943611198906	Pink
hsa-miR-221-3p	EEF1B2	tarbase	validated	2	1	1.3862943611198906	Pink
hsa-miR-148b-3p	EEF1B2	tarbase	validated	2	1	1.3862943611198906	Pink
hsa-let-7g-5p	EEF1B2	tarbase	validated	2	1	1.3862943611198906	Pink
hsa-miR-30e-3p	EEF1B2	tarbase	validated	2	1	1.3862943611198906	Pink
hsa-let-7i-5p	EEF1B2	tarbase	validated	2	1	1.3862943611198906	Pink
hsa-miR-30d-3p	EEF1B2	tarbase	validated	2	1	1.3862943611198906	Pink
hsa-miR-200a-5p	EEF1B2	tarbase	validated	2	1	1.3862943611198906	Pink
hsa-miR-193b-5p	EEF1B2	tarbase	validated	2	1	1.3862943611198906	Pink
hsa-miR-151a-5p	EEF1B2	tarbase	validated	2	1	1.3862943611198906	Pink
hsa-miR-4733-5p	EEF1B2	tarbase	validated	2	1	1.3862943611198906	Pink
hsa-miR-550a-3p	EEF1B2	tarbase	validated	2	1	1.3862943611198906	Pink
hsa-miR-628-3p	EEF1B2	tarbase	validated	2	2	2.1972245773362196	Pink
hsa-miR-28-3p	EEF1B2	tarbase	validated	2	1	1.3862943611198906	Pink
hsa-miR-423-3p	EEF1B2	tarbase	validated	2	1	1.3862943611198906	Pink
hsa-miR-15b-5p	EEF1B2	tarbase	validated	2	1	1.3862943611198906	Pink
hsa-miR-21-5p	EEF1B2	tarbase	validated	2	1	1.3862943611198906	Pink
hsa-miR-135b-5p	EEF1B2	tarbase	validated	2	1	1.3862943611198906	Pink
hsa-miR-20a-5p	EEF1B2	tarbase	validated	2	1	1.3862943611198906	Pink
hsa-miR-17-5p	EEF1B2	tarbase	validated	2	1	1.3862943611198906	Pink
hsa-miR-149-5p	EEF1B2	tarbase	validated	2	2	2.1972245773362196	Pink
hsa-miR-494-3p	EEF1B2	tarbase	validated	2	1	1.3862943611198906	Pink
hsa-miR-155-5p	EEF1B2	tarbase	validated	2	1	1.3862943611198906	Pink
hsa-miR-144-3p	RPL11	tarbase	validated	2	1	1.3862943611198906	Pink
hsa-miR-23c	RPL11	tarbase	validated	2	1	1.3862943611198906	Pink
hsa-miR-338-3p	RPL11	tarbase	validated	2	1	1.3862943611198906	Pink
hsa-miR-219a-1-3p	RPL11	tarbase	validated	2	1	1.3862943611198906	Pink
hsa-miR-151a-5p	RPL11	tarbase	validated	2	1	1.3862943611198906	Pink
hsa-miR-628-3p	RPL11	tarbase	validated	2	1	1.3862943611198906	Pink
hsa-miR-520h	RPL11	tarbase	validated	2	1	1.3862943611198906	Pink
hsa-miR-145-5p	RPL11	tarbase	validated	2	1	1.3862943611198906	Pink
hsa-miR-93-5p	RPL11	tarbase	validated	2	1	1.3862943611198906	Pink
hsa-miR-519d-3p	RPL11	tarbase	validated	2	1	1.3862943611198906	Pink
hsa-miR-23b-3p	RPL11	tarbase	validated	2	1	1.3862943611198906	Pink
hsa-miR-140-3p	RPL11	tarbase	validated	2	1	1.3862943611198906	Pink
hsa-miR-197-3p	RPL11	tarbase	validated	2	1	1.3862943611198906	Pink
hsa-miR-151b	RPL11	tarbase	validated	2	1	1.3862943611198906	Pink
hsa-let-7e-5p	RPL11	tarbase	validated	2	1	1.3862943611198906	Pink
hsa-miR-331-5p	RPL11	tarbase	validated	2	1	1.3862943611198906	Pink
hsa-miR-142-5p	RPL11	tarbase	validated	2	1	1.3862943611198906	Pink
hsa-miR-28-5p	RPL11	tarbase	validated	2	1	1.3862943611198906	Pink
hsa-miR-542-5p	RPL11	tarbase	validated	2	1	1.3862943611198906	Pink
hsa-miR-1260b	RPL11	tarbase	validated	2	1	1.3862943611198906	Pink
hsa-miR-873-5p	RPL11	tarbase	validated	2	1	1.3862943611198906	Pink
hsa-miR-191-5p	RPL11	tarbase	validated	2	1	1.3862943611198906	Pink
hsa-miR-185-5p	RPL11	tarbase	validated	2	1	1.3862943611198906	Pink
hsa-let-7a-5p	RPL11	tarbase	validated	2	1	1.3862943611198906	Pink
hsa-miR-339-5p	RPL11	tarbase	validated	2	1	1.3862943611198906	Pink
hsa-miR-3928-3p	RPL11	tarbase	validated	2	1	1.3862943611198906	Pink
hsa-miR-20b-5p	RPL11	tarbase	validated	2	1	1.3862943611198906	Pink
hsa-miR-34a-5p	RPL11	tarbase	validated	2	1	1.3862943611198906	Pink
hsa-miR-629-3p	RPL11	tarbase	validated	2	1	1.3862943611198906	Pink
hsa-miR-192-3p	RPL11	tarbase	validated	2	1	1.3862943611198906	Pink
hsa-miR-619-5p	RPL11	tarbase	validated	2	1	1.3862943611198906	Pink
hsa-miR-130b-5p	RPL11	tarbase	validated	2	1	1.3862943611198906	Pink
hsa-miR-106b-5p	RPL11	tarbase	validated	2	1	1.3862943611198906	Pink
hsa-miR-92a-3p	RPL11	tarbase	validated	2	2	2.1972245773362196	Pink
hsa-miR-4518	RPL11	tarbase	validated	2	1	1.3862943611198906	Pink
hsa-miR-9-5p	RPL11	tarbase	validated	2	1	1.3862943611198906	Pink
hsa-miR-137-3p	RPL11	tarbase	validated	2	2	2.1972245773362196	Pink
hsa-miR-16-1-3p	RPL11	tarbase	validated	2	1	1.3862943611198906	Pink
hsa-miR-26a-5p	RPL11	tarbase	validated	2	1	1.3862943611198906	Pink
hsa-miR-139-5p	RPL11	tarbase	validated	2	1	1.3862943611198906	Pink
hsa-miR-210-3p	RPL11	tarbase	validated	2	1	1.3862943611198906	Pink
hsa-miR-449a	RPL11	tarbase	validated	2	1	1.3862943611198906	Pink
hsa-miR-449b-5p	RPL11	tarbase	validated	2	1	1.3862943611198906	Pink
hsa-miR-3200-3p	RPL11	tarbase	validated	2	1	1.3862943611198906	Pink
hsa-miR-1271-5p	RPL11	tarbase	validated	2	1	1.3862943611198906	Pink
hsa-miR-1323	RPL11	tarbase	validated	2	1	1.3862943611198906	Pink
hsa-miR-146a-5p	RPL11	tarbase	validated	2	1	1.3862943611198906	Pink
hsa-miR-193b-5p	RPL11	tarbase	validated	2	1	1.3862943611198906	Pink
hsa-miR-199a-5p	RPL11	tarbase	validated	2	1	1.3862943611198906	Pink
hsa-miR-199b-5p	RPL11	tarbase	validated	2	1	1.3862943611198906	Pink
hsa-miR-34c-5p	RPL11	tarbase	validated	2	1	1.3862943611198906	Pink
hsa-miR-376a-5p	RPL11	tarbase	validated	2	1	1.3862943611198906	Pink
hsa-miR-4677-3p	RPL11	tarbase	validated	2	1	1.3862943611198906	Pink
hsa-miR-96-5p	RPL11	tarbase	validated	2	1	1.3862943611198906	Pink
hsa-miR-942-5p	RPL11	tarbase	validated	2	1	1.3862943611198906	Pink
hsa-miR-16-2-3p	RPL11	tarbase	validated	2	1	1.3862943611198906	Pink
hsa-miR-23b-5p	RPL11	tarbase	validated	2	1	1.3862943611198906	Pink
hsa-miR-335-3p	RPL11	tarbase	validated	2	1	1.3862943611198906	Pink
hsa-miR-576-3p	RPL11	tarbase	validated	2	1	1.3862943611198906	Pink
hsa-miR-340-3p	RPL11	tarbase	validated	2	1	1.3862943611198906	Pink
hsa-let-7d-5p	RPL11	tarbase	validated	2	1	1.3862943611198906	Pink
hsa-miR-127-5p	RPL11	tarbase	validated	2	1	1.3862943611198906	Pink
hsa-miR-148a-3p	RPL11	tarbase	validated	2	1	1.3862943611198906	Pink
hsa-miR-148a-5p	RPL11	tarbase	validated	2	1	1.3862943611198906	Pink
hsa-miR-17-5p	RPL11	tarbase	validated	2	1	1.3862943611198906	Pink
hsa-miR-25-3p	RPL11	tarbase	validated	2	1	1.3862943611198906	Pink
hsa-miR-377-5p	RPL11	tarbase	validated	2	1	1.3862943611198906	Pink
hsa-miR-431-3p	RPL11	tarbase	validated	2	1	1.3862943611198906	Pink
hsa-miR-130a-3p	RPL11	tarbase	validated	2	1	1.3862943611198906	Pink
hsa-miR-130b-3p	RPL11	tarbase	validated	2	1	1.3862943611198906	Pink
hsa-miR-500a-3p	RPL11	tarbase	validated	2	1	1.3862943611198906	Pink
hsa-miR-214-5p	RPL11	tarbase	validated	2	1	1.3862943611198906	Pink
hsa-miR-382-5p	RPL11	tarbase	validated	2	1	1.3862943611198906	Pink
hsa-miR-148b-3p	RPL11	tarbase	validated	2	1	1.3862943611198906	Pink
hsa-miR-21-5p	RPL11	tarbase	validated	2	1	1.3862943611198906	Pink
hsa-miR-505-5p	RPL11	tarbase	validated	2	2	2.1972245773362196	Pink
hsa-miR-769-5p	RPL11	tarbase	validated	2	1	1.3862943611198906	Pink
hsa-let-7i-5p	RPL11	tarbase	validated	2	1	1.3862943611198906	Pink
hsa-miR-105-3p	RPL11	tarbase	validated	2	1	1.3862943611198906	Pink
hsa-miR-30b-3p	RPL11	tarbase	validated	2	1	1.3862943611198906	Pink
hsa-miR-34a-3p	RPL11	tarbase	validated	2	1	1.3862943611198906	Pink
hsa-miR-6761-5p	RPL11	tarbase	validated	2	1	1.3862943611198906	Pink
hsa-miR-143-5p	RPL11	tarbase	validated	2	1	1.3862943611198906	Pink
hsa-miR-193a-3p	RPL11	tarbase	validated	2	1	1.3862943611198906	Pink
hsa-miR-219a-2-3p	RPL11	tarbase	validated	2	1	1.3862943611198906	Pink
hsa-miR-369-5p	RPL11	tarbase	validated	2	1	1.3862943611198906	Pink
hsa-miR-7-5p	RPL11	tarbase	validated	2	1	1.3862943611198906	Pink
hsa-miR-1912-3p	RPL11	tarbase	validated	2	1	1.3862943611198906	Pink
hsa-let-7c-5p	RPL11	tarbase	validated	2	1	1.3862943611198906	Pink
hsa-miR-2110	RPL11	tarbase	validated	2	1	1.3862943611198906	Pink
hsa-miR-4786-5p	RPL11	tarbase	validated	2	1	1.3862943611198906	Pink
hsa-miR-152-3p	RPL11	tarbase	validated	2	1	1.3862943611198906	Pink
hsa-miR-425-3p	RPL11	tarbase	validated	2	1	1.3862943611198906	Pink
hsa-miR-181b-3p	RPL11	tarbase	validated	2	1	1.3862943611198906	Pink
hsa-miR-484	RPL11	tarbase	validated	2	1	1.3862943611198906	Pink
hsa-miR-4482-3p	RPL11	tarbase	validated	2	1	1.3862943611198906	Pink
hsa-miR-103a-2-5p	RPL11	tarbase	validated	2	1	1.3862943611198906	Pink
hsa-miR-203b-3p	RPL11	tarbase	validated	2	1	1.3862943611198906	Pink
hsa-miR-147b-3p	RPL11	tarbase	validated	2	1	1.3862943611198906	Pink
hsa-let-7f-5p	RPL11	tarbase	validated	2	1	1.3862943611198906	Pink
hsa-miR-15b-3p	RPL11	tarbase	validated	2	1	1.3862943611198906	Pink
hsa-miR-26b-3p	RPL11	tarbase	validated	2	1	1.3862943611198906	Pink
hsa-let-7g-5p	RPL11	tarbase	validated	2	1	1.3862943611198906	Pink
hsa-miR-107	RPL11	tarbase	validated	2	1	1.3862943611198906	Pink
hsa-miR-576-5p	RPL11	tarbase	validated	2	1	1.3862943611198906	Pink
hsa-miR-1301-3p	RPL11	tarbase	validated	2	1	1.3862943611198906	Pink
hsa-miR-103a-3p	RPL11	tarbase	validated	2	1	1.3862943611198906	Pink
hsa-miR-203a-3p	RPL11	tarbase	validated	2	1	1.3862943611198906	Pink
hsa-miR-200a-3p	RPL11	tarbase	validated	2	1	1.3862943611198906	Pink
hsa-miR-1304-3p	RPL11	tarbase	validated	2	1	1.3862943611198906	Pink
hsa-miR-24-3p	RPL11	tarbase	validated	2	1	1.3862943611198906	Pink
hsa-miR-532-5p	RPL11	tarbase	validated	2	1	1.3862943611198906	Pink
hsa-miR-301b-3p	RPL11	tarbase	validated	2	1	1.3862943611198906	Pink
hsa-miR-149-5p	RPL11	tarbase	validated	2	1	1.3862943611198906	Pink
hsa-miR-21-3p	RPL11	tarbase	validated	2	1	1.3862943611198906	Pink
hsa-miR-561-5p	RPL11	tarbase	validated	2	1	1.3862943611198906	Pink
hsa-miR-181b-5p	RPL11	tarbase	validated	2	1	1.3862943611198906	Pink
hsa-miR-195-3p	RPL11	tarbase	validated	2	1	1.3862943611198906	Pink
hsa-miR-183-5p	RPL11	tarbase	validated	2	1	1.3862943611198906	Pink
hsa-miR-328-3p	RPL11	tarbase	validated	2	1	1.3862943611198906	Pink
hsa-miR-1226-3p	RPL11	tarbase	validated	2	1	1.3862943611198906	Pink
hsa-miR-450a-5p	RPL11	tarbase	validated	2	2	2.1972245773362196	Pink
hsa-miR-143-3p	RPL11	tarbase	validated	2	1	1.3862943611198906	Pink
hsa-miR-10a-5p	RPL11	tarbase	validated	2	1	1.3862943611198906	Pink
hsa-miR-138-5p	RPL11	tarbase	validated	2	1	1.3862943611198906	Pink
hsa-miR-29b-3p	RPL11	tarbase	validated	2	1	1.3862943611198906	Pink
hsa-miR-148b-5p	RPL11	tarbase	validated	2	1	1.3862943611198906	Pink
hsa-miR-135b-5p	RPL11	tarbase	validated	2	1	1.3862943611198906	Pink
hsa-miR-200b-5p	RPL11	tarbase	validated	2	1	1.3862943611198906	Pink
hsa-miR-505-3p	RPL11	tarbase	validated	2	1	1.3862943611198906	Pink
hsa-miR-98-5p	RPL11	tarbase	validated	2	1	1.3862943611198906	Pink
hsa-miR-29a-3p	RPL11	tarbase	validated	2	1	1.3862943611198906	Pink
hsa-miR-182-3p	RPL11	tarbase	validated	2	1	1.3862943611198906	Pink
hsa-miR-29a-5p	RPL11	tarbase	validated	2	1	1.3862943611198906	Pink
hsa-miR-106b-3p	RPL11	tarbase	validated	2	1	1.3862943611198906	Pink
hsa-miR-541-3p	RPL11	tarbase	validated	2	1	1.3862943611198906	Pink
hsa-miR-363-3p	RPL11	tarbase	validated	2	1	1.3862943611198906	Pink
hsa-miR-92b-3p	RPL11	tarbase	validated	2	1	1.3862943611198906	Pink
hsa-miR-154-3p	RPL11	tarbase	validated	2	2	2.1972245773362196	Pink
hsa-miR-151a-3p	RPL11	tarbase	validated	2	1	1.3862943611198906	Pink
hsa-miR-15b-5p	RPL11	tarbase	validated	2	1	1.3862943611198906	Pink
hsa-miR-16-5p	RPL11	tarbase	validated	2	1	1.3862943611198906	Pink
hsa-miR-423-3p	RPL11	tarbase	validated	2	1	1.3862943611198906	Pink
hsa-miR-125a-5p	RPL11	tarbase	validated	2	1	1.3862943611198906	Pink
hsa-miR-125b-5p	RPL11	tarbase	validated	2	1	1.3862943611198906	Pink
hsa-miR-18a-3p	RPL11	tarbase	validated	2	1	1.3862943611198906	Pink
hsa-miR-23a-3p	RPL11	tarbase	validated	2	1	1.3862943611198906	Pink
hsa-miR-29c-3p	RPL11	tarbase	validated	2	1	1.3862943611198906	Pink
hsa-miR-15a-5p	RPL11	tarbase	validated	2	1	1.3862943611198906	Pink
hsa-miR-95-3p	RPL11	tarbase	validated	2	1	1.3862943611198906	Pink
hsa-miR-100-5p	RPL11	tarbase	validated	2	1	1.3862943611198906	Pink
hsa-miR-19b-3p	RPL11	tarbase	validated	2	1	1.3862943611198906	Pink
hsa-miR-574-5p	RPL11	tarbase	validated	2	1	1.3862943611198906	Pink
hsa-miR-124-3p	RPL11	tarbase	validated	2	1	1.3862943611198906	Pink
hsa-miR-129-2-3p	RPL11	tarbase	validated	2	1	1.3862943611198906	Pink
hsa-miR-5193	RPSA	diana_microt	predicted	1	1	0.6931471805599453	Pink
hsa-miR-1286	RPSA	diana_microt	predicted	1	1	0.6931471805599453	Pink
hsa-miR-1299	RPL27	diana_microt	predicted	1	1	0.6931471805599453	Pink
hsa-miR-5193	EEF1B2	diana_microt	predicted	1	1	0.6931471805599453	Pink
hsa-miR-676-5p	EEF1B2	diana_microt	predicted	1	1	0.6931471805599453	Pink
hsa-miR-3606-5p	RPSA	diana_microt	predicted	1	1	0.6931471805599453	Pink
hsa-miR-4778-3p	FAU	diana_microt	predicted	1	1	0.6931471805599453	Pink
hsa-miR-7-5p	EEF1B2	diana_microt	predicted	1	2	1.0986122886681098	Pink
hsa-miR-483-3p	EEF1B2	diana_microt	predicted	1	1	0.6931471805599453	Pink
hsa-miR-589-5p	RPS3	diana_microt	predicted	1	1	0.6931471805599453	Pink
hsa-miR-548c-3p	RPS20	diana_microt	predicted	1	2	1.0986122886681098	Pink
hsa-miR-548as-3p	RPS27A	diana_microt	predicted	1	2	1.0986122886681098	Pink
hsa-miR-4684-5p	RPS20	diana_microt	predicted	1	2	1.0986122886681098	Pink
hsa-miR-4695-5p	RPS20	diana_microt	predicted	1	1	0.6931471805599453	Pink
hsa-miR-136-3p	EEF1B2	diana_microt	predicted	1	1	0.6931471805599453	Pink
hsa-miR-4659b-3p	FAU	diana_microt	predicted	1	1	0.6931471805599453	Pink
hsa-miR-4659a-3p	FAU	diana_microt	predicted	1	1	0.6931471805599453	Pink
hsa-miR-125b-2-3p	RPL9	diana_microt	predicted	1	4	1.6094379124341003	Pink
hsa-miR-3679-5p	RPSA	diana_microt	predicted	1	1	0.6931471805599453	Pink
hsa-miR-214-5p	RPL27	diana_microt	predicted	1	1	0.6931471805599453	Pink
hsa-miR-5196-3p	RPL31	diana_microt	predicted	1	1	0.6931471805599453	Pink
hsa-miR-761	RPSA	diana_microt	predicted	1	2	1.0986122886681098	Pink
hsa-miR-603	EEF1B2	diana_microt	predicted	1	1	0.6931471805599453	Pink
hsa-miR-130a-5p	RPL31	diana_microt	predicted	1	1	0.6931471805599453	Pink
hsa-miR-1227-3p	RPSA	diana_microt	predicted	1	2	1.0986122886681098	Pink
hsa-miR-4713-5p	RPSA	diana_microt	predicted	1	1	0.6931471805599453	Pink
hsa-miR-205-5p	RPSA	diana_microt	predicted	1	1	0.6931471805599453	Pink
hsa-miR-3664-3p	RPS3A	diana_microt	predicted	1	2	1.0986122886681098	Pink
hsa-miR-4715-3p	RPSA	diana_microt	predicted	1	1	0.6931471805599453	Pink
hsa-miR-4782-5p	RPS20	diana_microt	predicted	1	1	0.6931471805599453	Pink
hsa-miR-4786-3p	RPL35A	diana_microt	predicted	1	2	1.0986122886681098	Pink
hsa-miR-3913-3p	RPSA	diana_microt	predicted	1	2	1.0986122886681098	Pink
hsa-miR-4745-5p	RPS20	diana_microt	predicted	1	1	0.6931471805599453	Pink
hsa-miR-3913-5p	RPS3A	diana_microt	predicted	1	1	0.6931471805599453	Pink
hsa-miR-4698	RPS20	diana_microt	predicted	1	2	1.0986122886681098	Pink
hsa-miR-194-5p	RPS3	diana_microt	predicted	1	2	1.0986122886681098	Pink
hsa-miR-34a-5p	EEF1B2	diana_microt	predicted	1	2	1.0986122886681098	Pink
hsa-miR-5706	RPS20	diana_microt	predicted	1	1	0.6931471805599453	Pink
hsa-miR-548au-3p	EEF1B2	diana_microt	predicted	1	1	0.6931471805599453	Pink
hsa-miR-132-3p	RPL31	diana_microt	predicted	1	1	0.6931471805599453	Pink
hsa-miR-548ar-3p	RPS20	diana_microt	predicted	1	1	0.6931471805599453	Pink
hsa-miR-3613-3p	RPS20	diana_microt	predicted	1	1	0.6931471805599453	Pink
hsa-miR-4254	RPSA	diana_microt	predicted	1	2	1.0986122886681098	Pink
hsa-miR-1287-5p	RPS20	diana_microt	predicted	1	2	1.0986122886681098	Pink
hsa-miR-1225-3p	EEF1B2	diana_microt	predicted	1	1	0.6931471805599453	Pink
hsa-miR-3137	EEF1B2	diana_microt	predicted	1	1	0.6931471805599453	Pink
hsa-miR-449a	EEF1B2	diana_microt	predicted	1	1	0.6931471805599453	Pink
hsa-miR-548as-3p	RPS20	diana_microt	predicted	1	1	0.6931471805599453	Pink
hsa-miR-3662	RPS20	diana_microt	predicted	1	2	1.0986122886681098	Pink
hsa-miR-3163	RPS20	diana_microt	predicted	1	1	0.6931471805599453	Pink
hsa-miR-590-3p	RPL35A	diana_microt	predicted	1	1	0.6931471805599453	Pink
hsa-miR-3116	RPSA	diana_microt	predicted	1	1	0.6931471805599453	Pink
hsa-miR-4436a	RPSA	diana_microt	predicted	1	1	0.6931471805599453	Pink
hsa-miR-23a-5p	RPSA	diana_microt	predicted	1	1	0.6931471805599453	Pink
hsa-miR-135a-5p	RPL35A	diana_microt	predicted	1	2	1.0986122886681098	Pink
hsa-miR-1207-5p	EEF1B2	diana_microt	predicted	1	1	0.6931471805599453	Pink
hsa-miR-212-3p	RPL31	diana_microt	predicted	1	1	0.6931471805599453	Pink
hsa-miR-5692a	RPS20	diana_microt	predicted	1	1	0.6931471805599453	Pink
hsa-miR-3166	RPL11	diana_microt	predicted	1	1	0.6931471805599453	Pink
hsa-miR-155-5p	RPS20	diana_microt	predicted	1	3	1.3862943611198906	Pink
hsa-miR-2110	EEF1B2	diana_microt	predicted	1	1	0.6931471805599453	Pink
hsa-miR-23a-3p	RPL31	diana_microt	predicted	1	3	1.3862943611198906	Pink
hsa-miR-1207-3p	RPS20	diana_microt	predicted	1	1	0.6931471805599453	Pink
hsa-miR-23b-3p	RPL31	diana_microt	predicted	1	2	1.0986122886681098	Pink
hsa-miR-4531	RPS3	diana_microt	predicted	1	1	0.6931471805599453	Pink
hsa-miR-493-3p	RPSA	diana_microt	predicted	1	1	0.6931471805599453	Pink
hsa-miR-3160-5p	EEF1B2	diana_microt	predicted	1	1	0.6931471805599453	Pink
hsa-miR-548g-5p	RPL31	diana_microt	predicted	1	1	0.6931471805599453	Pink
hsa-miR-548x-5p	RPL31	diana_microt	predicted	1	1	0.6931471805599453	Pink
hsa-miR-548aj-5p	RPL31	diana_microt	predicted	1	1	0.6931471805599453	Pink
hsa-miR-5197-5p	RPSA	diana_microt	predicted	1	1	0.6931471805599453	Pink
hsa-miR-1305	RPL31	diana_microt	predicted	1	1	0.6931471805599453	Pink
hsa-miR-4539	RPL31	diana_microt	predicted	1	1	0.6931471805599453	Pink
hsa-miR-4782-5p	RPL27	diana_microt	predicted	1	1	0.6931471805599453	Pink
hsa-miR-5706	RPL27	diana_microt	predicted	1	1	0.6931471805599453	Pink
hsa-miR-5699-3p	RPL27	diana_microt	predicted	1	1	0.6931471805599453	Pink
hsa-miR-3941	RPS3	diana_microt	predicted	1	1	0.6931471805599453	Pink
hsa-miR-657	EEF1B2	diana_microt	predicted	1	1	0.6931471805599453	Pink
hsa-miR-23c	RPL31	diana_microt	predicted	1	2	1.0986122886681098	Pink
hsa-miR-4308	RPL31	diana_microt	predicted	1	1	0.6931471805599453	Pink
hsa-miR-223-5p	RPS3A	diana_microt	predicted	1	1	0.6931471805599453	Pink
hsa-miR-4704-3p	RPS20	diana_microt	predicted	1	1	0.6931471805599453	Pink
hsa-miR-4503	RPL35A	diana_microt	predicted	1	1	0.6931471805599453	Pink
hsa-miR-629-3p	RPSA	diana_microt	predicted	1	1	0.6931471805599453	Pink
hsa-miR-4758-5p	RPS20	diana_microt	predicted	1	1	0.6931471805599453	Pink
hsa-miR-200b-5p	RPS3	diana_microt	predicted	1	2	1.0986122886681098	Pink
hsa-miR-3142	RPL39	diana_microt	predicted	1	1	0.6931471805599453	Pink
hsa-miR-5690	RPS20	diana_microt	predicted	1	1	0.6931471805599453	Pink
hsa-miR-548at-3p	RPL27	diana_microt	predicted	1	1	0.6931471805599453	Pink
hsa-miR-1289	EEF1B2	diana_microt	predicted	1	1	0.6931471805599453	Pink
hsa-miR-3120-5p	RPL31	diana_microt	predicted	1	1	0.6931471805599453	Pink
hsa-miR-548aj-3p	RPL31	diana_microt	predicted	1	1	0.6931471805599453	Pink
hsa-miR-548x-3p	RPL31	diana_microt	predicted	1	1	0.6931471805599453	Pink
hsa-miR-3606-5p	EEF1B2	diana_microt	predicted	1	1	0.6931471805599453	Pink
hsa-miR-2115-3p	RPS3A	diana_microt	predicted	1	2	1.0986122886681098	Pink
hsa-miR-452-3p	EEF1B2	diana_microt	predicted	1	1	0.6931471805599453	Pink
hsa-miR-579-3p	RPSA	diana_microt	predicted	1	1	0.6931471805599453	Pink
hsa-miR-548z	RPS20	diana_microt	predicted	1	1	0.6931471805599453	Pink
hsa-miR-548h-3p	RPS20	diana_microt	predicted	1	1	0.6931471805599453	Pink
hsa-miR-1226-5p	RPS3	diana_microt	predicted	1	1	0.6931471805599453	Pink
hsa-miR-200a-3p	RPSA	diana_microt	predicted	1	3	1.3862943611198906	Pink
hsa-miR-497-5p	RPSA	diana_microt	predicted	1	1	0.6931471805599453	Pink
hsa-miR-214-3p	RPSA	diana_microt	predicted	1	2	1.0986122886681098	Pink
hsa-miR-200a-5p	RPS3	diana_microt	predicted	1	2	1.0986122886681098	Pink
hsa-miR-548ac	RPS20	diana_microt	predicted	1	1	0.6931471805599453	Pink
hsa-miR-33b-3p	RPS3	diana_microt	predicted	1	1	0.6931471805599453	Pink
hsa-miR-4298	RPS3A	diana_microt	predicted	1	1	0.6931471805599453	Pink
hsa-miR-3664-3p	RPS20	diana_microt	predicted	1	1	0.6931471805599453	Pink
hsa-miR-510-5p	RPS20	diana_microt	predicted	1	1	0.6931471805599453	Pink
hsa-miR-4662b	EEF1B2	diana_microt	predicted	1	1	0.6931471805599453	Pink
hsa-miR-141-5p	EEF1B2	diana_microt	predicted	1	1	0.6931471805599453	Pink
hsa-miR-141-3p	RPSA	diana_microt	predicted	1	3	1.3862943611198906	Pink
hsa-miR-4668-3p	RPS20	diana_microt	predicted	1	1	0.6931471805599453	Pink
hsa-miR-135b-5p	RPL35A	diana_microt	predicted	1	2	1.0986122886681098	Pink
hsa-miR-548e-3p	RPS20	diana_microt	predicted	1	1	0.6931471805599453	Pink
hsa-miR-130b-5p	EEF1B2	diana_microt	predicted	1	1	0.6931471805599453	Pink
hsa-miR-424-5p	RPSA	diana_microt	predicted	1	1	0.6931471805599453	Pink
hsa-miR-548aq-5p	RPS20	diana_microt	predicted	1	1	0.6931471805599453	Pink
hsa-miR-491-5p	EEF1B2	diana_microt	predicted	1	1	0.6931471805599453	Pink
hsa-miR-1279	EEF1B2	diana_microt	predicted	1	1	0.6931471805599453	Pink
hsa-miR-34c-5p	EEF1B2	diana_microt	predicted	1	1	0.6931471805599453	Pink
hsa-miR-548b-3p	RPL27	diana_microt	predicted	1	1	0.6931471805599453	Pink
hsa-miR-5692c	RPS3A	diana_microt	predicted	1	1	0.6931471805599453	Pink
hsa-miR-4772-3p	RPL11	diana_microt	predicted	1	1	0.6931471805599453	Pink
hsa-miR-3126-3p	RPL9	diana_microt	predicted	1	1	0.6931471805599453	Pink
hsa-miR-3064-3p	RPL11	diana_microt	predicted	1	1	0.6931471805599453	Pink
hsa-miR-765	RPSA	diana_microt	predicted	1	1	0.6931471805599453	Pink
hsa-miR-4638-3p	RPL31	diana_microt	predicted	1	1	0.6931471805599453	Pink
hsa-miR-3122	RPS3A	diana_microt	predicted	1	1	0.6931471805599453	Pink
hsa-miR-4426	EEF1B2	diana_microt	predicted	1	1	0.6931471805599453	Pink
hsa-miR-449b-5p	EEF1B2	diana_microt	predicted	1	1	0.6931471805599453	Pink
hsa-miR-1254	RPSA	diana_microt	predicted	1	1	0.6931471805599453	Pink
hsa-miR-1285-3p	RPL31	diana_microt	predicted	1	2	1.0986122886681098	Pink
hsa-miR-5692b	RPS3A	diana_microt	predicted	1	1	0.6931471805599453	Pink
hsa-miR-3622b-3p	RPS20	diana_microt	predicted	1	1	0.6931471805599453	Pink
hsa-miR-4282	RPS20	diana_microt	predicted	1	1	0.6931471805599453	Pink
hsa-miR-146a-5p	RPL31	diana_microt	predicted	1	1	0.6931471805599453	Pink
hsa-miR-146b-5p	RPL31	diana_microt	predicted	1	1	0.6931471805599453	Pink
hsa-miR-567	RPS20	diana_microt	predicted	1	1	0.6931471805599453	Pink
hsa-miR-4691-5p	RPSA	diana_microt	predicted	1	1	0.6931471805599453	Pink
hsa-miR-1255b-2-3p	RPL27	diana_microt	predicted	1	1	0.6931471805599453	Pink
hsa-miR-335-3p	RPS3A	diana_microt	predicted	1	3	1.3862943611198906	Pink
hsa-miR-4266	RPL35A	diana_microt	predicted	1	1	0.6931471805599453	Pink
hsa-miR-3118	FAU	diana_microt	predicted	1	1	0.6931471805599453	Pink
hsa-miR-3074-5p	RPSA	diana_microt	predicted	1	1	0.6931471805599453	Pink
hsa-miR-106b-5p	RPL35A	diana_microt	predicted	1	2	1.0986122886681098	Pink
hsa-miR-134-5p	FAU	diana_microt	predicted	1	1	0.6931471805599453	Pink
hsa-miR-4768-3p	RPS20	diana_microt	predicted	1	1	0.6931471805599453	Pink
hsa-miR-548a-3p	RPS20	diana_microt	predicted	1	1	0.6931471805599453	Pink
hsa-miR-1302	RPS3A	diana_microt	predicted	1	1	0.6931471805599453	Pink
hsa-miR-4742-3p	EEF1B2	diana_microt	predicted	1	1	0.6931471805599453	Pink
hsa-miR-548as-3p	RPL35A	diana_microt	predicted	1	1	0.6931471805599453	Pink
hsa-miR-548d-3p	RPS20	diana_microt	predicted	1	1	0.6931471805599453	Pink
hsa-miR-628-3p	EEF1B2	diana_microt	predicted	1	2	1.0986122886681098	Pink
hsa-miR-5003-3p	RPL31	diana_microt	predicted	1	1	0.6931471805599453	Pink
hsa-miR-494-3p	RPL31	diana_microt	predicted	1	1	0.6931471805599453	Pink
hsa-miR-20a-5p	RPL35A	diana_microt	predicted	1	1	0.6931471805599453	Pink
hsa-miR-4677-5p	RPL27	diana_microt	predicted	1	1	0.6931471805599453	Pink
hsa-miR-4725-3p	RPS20	diana_microt	predicted	1	1	0.6931471805599453	Pink
hsa-miR-656-3p	RPS20	diana_microt	predicted	1	1	0.6931471805599453	Pink
hsa-miR-1285-5p	RPL31	diana_microt	predicted	1	1	0.6931471805599453	Pink
hsa-miR-488-5p	RPL31	diana_microt	predicted	1	1	0.6931471805599453	Pink
hsa-miR-147a	RPS3A	diana_microt	predicted	1	1	0.6931471805599453	Pink
hsa-miR-3617-5p	RPS20	diana_microt	predicted	1	1	0.6931471805599453	Pink
hsa-miR-4522	RPS20	diana_microt	predicted	1	1	0.6931471805599453	Pink
hsa-miR-196b-5p	RPS27A	diana_microt	predicted	1	1	0.6931471805599453	Pink
hsa-miR-641	RPS20	diana_microt	predicted	1	1	0.6931471805599453	Pink
hsa-miR-548aa	RPS27A	diana_microt	predicted	1	1	0.6931471805599453	Pink
hsa-miR-548t-3p	RPS27A	diana_microt	predicted	1	1	0.6931471805599453	Pink
hsa-miR-196a-5p	RPS27A	diana_microt	predicted	1	1	0.6931471805599453	Pink
hsa-miR-5194	RPS3	diana_microt	predicted	1	1	0.6931471805599453	Pink
hsa-miR-660-3p	RPSA	diana_microt	predicted	1	1	0.6931471805599453	Pink
hsa-miR-4719	RPL35A	diana_microt	predicted	1	1	0.6931471805599453	Pink
hsa-miR-372-3p	RPS20	diana_microt	predicted	1	2	1.0986122886681098	Pink
hsa-miR-548f-3p	RPS20	diana_microt	predicted	1	1	0.6931471805599453	Pink
hsa-miR-4711-5p	RPS3	diana_microt	predicted	1	1	0.6931471805599453	Pink
hsa-miR-4740-5p	EEF1B2	diana_microt	predicted	1	1	0.6931471805599453	Pink
hsa-miR-20b-3p	EEF1B2	diana_microt	predicted	1	1	0.6931471805599453	Pink
hsa-miR-664b-3p	RPSA	diana_microt	predicted	1	1	0.6931471805599453	Pink
hsa-miR-5189-5p	RPL31	diana_microt	predicted	1	1	0.6931471805599453	Pink
hsa-miR-5011-5p	RPS3A	diana_microt	predicted	1	2	1.0986122886681098	Pink
hsa-miR-548d-5p	RPS20	diana_microt	predicted	1	1	0.6931471805599453	Pink
hsa-miR-4459	RPS20	diana_microt	predicted	1	1	0.6931471805599453	Pink
hsa-miR-21-5p	RPL31	diana_microt	predicted	1	2	1.0986122886681098	Pink
hsa-miR-1273g-3p	RPL11	diana_microt	predicted	1	1	0.6931471805599453	Pink
hsa-miR-128-3p	RPL31	diana_microt	predicted	1	1	0.6931471805599453	Pink
hsa-miR-194-5p	RPL31	diana_microt	predicted	1	2	1.0986122886681098	Pink
hsa-miR-136-5p	RPL35A	diana_microt	predicted	1	1	0.6931471805599453	Pink
hsa-miR-5010-3p	RPS20	diana_microt	predicted	1	1	0.6931471805599453	Pink
hsa-miR-4803	RPL31	diana_microt	predicted	1	1	0.6931471805599453	Pink
hsa-miR-3119	EEF1B2	diana_microt	predicted	1	1	0.6931471805599453	Pink
hsa-miR-140-3p	RPL31	diana_microt	predicted	1	1	0.6931471805599453	Pink
hsa-miR-548b-5p	RPS20	diana_microt	predicted	1	1	0.6931471805599453	Pink
hsa-miR-4439	FAU	diana_microt	predicted	1	1	0.6931471805599453	Pink
hsa-miR-4435	RPSA	diana_microt	predicted	1	1	0.6931471805599453	Pink
hsa-miR-519c-3p	RPL35A	diana_microt	predicted	1	2	1.0986122886681098	Pink
hsa-miR-1267	RPS3	diana_microt	predicted	1	1	0.6931471805599453	Pink
hsa-miR-506-3p	RPS3	diana_microt	predicted	1	1	0.6931471805599453	Pink
hsa-miR-3941	EEF1B2	diana_microt	predicted	1	1	0.6931471805599453	Pink
hsa-miR-548v	RPS20	diana_microt	predicted	1	1	0.6931471805599453	Pink
hsa-miR-5580-3p	RPL11	diana_microt	predicted	1	1	0.6931471805599453	Pink
hsa-miR-370-3p	RPSA	diana_microt	predicted	1	1	0.6931471805599453	Pink
hsa-miR-19b-3p	RPS3	diana_microt	predicted	1	2	1.0986122886681098	Pink
hsa-miR-212-5p	RPL27	diana_microt	predicted	1	1	0.6931471805599453	Pink
hsa-miR-4674	RPL31	diana_microt	predicted	1	1	0.6931471805599453	Pink
hsa-miR-875-3p	RPSA	diana_microt	predicted	1	1	0.6931471805599453	Pink
hsa-miR-5196-3p	RPSA	diana_microt	predicted	1	1	0.6931471805599453	Pink
hsa-miR-4724-5p	RPL31	diana_microt	predicted	1	1	0.6931471805599453	Pink
hsa-miR-27b-3p	RPL31	diana_microt	predicted	1	1	0.6931471805599453	Pink
hsa-miR-888-5p	RPS3A	diana_microt	predicted	1	1	0.6931471805599453	Pink
hsa-miR-3622a-3p	RPS20	diana_microt	predicted	1	1	0.6931471805599453	Pink
hsa-miR-27a-3p	RPL31	diana_microt	predicted	1	1	0.6931471805599453	Pink
hsa-miR-300	RPS20	diana_microt	predicted	1	1	0.6931471805599453	Pink
hsa-miR-4471	RPS3A	diana_microt	predicted	1	1	0.6931471805599453	Pink
hsa-miR-5011-3p	RPS3A	diana_microt	predicted	1	1	0.6931471805599453	Pink
hsa-miR-1292-5p	RPS3A	diana_microt	predicted	1	1	0.6931471805599453	Pink
hsa-miR-381-3p	RPS20	diana_microt	predicted	1	1	0.6931471805599453	Pink
hsa-miR-4795-3p	RPS20	diana_microt	predicted	1	1	0.6931471805599453	Pink
hsa-miR-2355-5p	RPS27A	diana_microt	predicted	1	1	0.6931471805599453	Pink
hsa-miR-922	RPSA	diana_microt	predicted	1	1	0.6931471805599453	Pink
hsa-miR-513b-5p	RPL9	diana_microt	predicted	1	2	1.0986122886681098	Pink
hsa-miR-4478	RPS20	diana_microt	predicted	1	1	0.6931471805599453	Pink
hsa-miR-548ap-3p	RPS27A	diana_microt	predicted	1	1	0.6931471805599453	Pink
hsa-miR-3974	RPL11	diana_microt	predicted	1	1	0.6931471805599453	Pink
hsa-miR-137-3p	RPL9	diana_microt	predicted	1	2	1.0986122886681098	Pink
hsa-miR-3136-5p	FAU	diana_microt	predicted	1	1	0.6931471805599453	Pink
hsa-miR-548ae-3p	RPS20	diana_microt	predicted	1	1	0.6931471805599453	Pink
hsa-miR-26a-5p	RPS20	diana_microt	predicted	1	2	1.0986122886681098	Pink
hsa-miR-103a-2-5p	EEF1B2	diana_microt	predicted	1	1	0.6931471805599453	Pink
hsa-miR-548aq-3p	RPS20	diana_microt	predicted	1	1	0.6931471805599453	Pink
hsa-miR-548am-3p	RPS20	diana_microt	predicted	1	1	0.6931471805599453	Pink
hsa-miR-1915-5p	RPS3	diana_microt	predicted	1	1	0.6931471805599453	Pink
hsa-miR-7-5p	RPL27	diana_microt	predicted	1	2	1.0986122886681098	Pink
hsa-miR-548ah-3p	RPS20	diana_microt	predicted	1	1	0.6931471805599453	Pink
hsa-miR-515-3p	RPS3	diana_microt	predicted	1	1	0.6931471805599453	Pink
hsa-miR-193b-3p	RPS3A	diana_microt	predicted	1	2	1.0986122886681098	Pink
hsa-miR-19a-3p	RPS3	diana_microt	predicted	1	2	1.0986122886681098	Pink
hsa-miR-4256	FAU	diana_microt	predicted	1	1	0.6931471805599453	Pink
hsa-miR-192-5p	FAU	diana_microt	predicted	1	2	1.0986122886681098	Pink
hsa-miR-182-5p	EEF1B2	diana_microt	predicted	1	1	0.6931471805599453	Pink
hsa-miR-4704-3p	RPL35A	diana_microt	predicted	1	1	0.6931471805599453	Pink
hsa-miR-454-3p	RPL35A	diana_microt	predicted	1	2	1.0986122886681098	Pink
hsa-miR-548ab	RPS20	diana_microt	predicted	1	1	0.6931471805599453	Pink
hsa-miR-4668-5p	RPS20	diana_microt	predicted	1	1	0.6931471805599453	Pink
hsa-miR-205-5p	RPL11	diana_microt	predicted	1	1	0.6931471805599453	Pink
hsa-miR-3935	RPL31	diana_microt	predicted	1	1	0.6931471805599453	Pink
hsa-miR-4695-5p	RPL35A	diana_microt	predicted	1	1	0.6931471805599453	Pink
hsa-miR-548d-3p	RPS27A	diana_microt	predicted	1	1	0.6931471805599453	Pink
hsa-miR-3909	RPSA	diana_microt	predicted	1	1	0.6931471805599453	Pink
hsa-miR-130b-5p	RPL31	diana_microt	predicted	1	1	0.6931471805599453	Pink
hsa-miR-3671	RPS20	diana_microt	predicted	1	1	0.6931471805599453	Pink
hsa-miR-369-3p	RPS3A	diana_microt	predicted	1	1	0.6931471805599453	Pink
hsa-miR-892b	RPS3A	diana_microt	predicted	1	1	0.6931471805599453	Pink
hsa-miR-130b-3p	RPL35A	diana_microt	predicted	1	1	0.6931471805599453	Pink
hsa-miR-485-5p	RPS20	diana_microt	predicted	1	1	0.6931471805599453	Pink
hsa-miR-1305	RPSA	diana_microt	predicted	1	2	1.0986122886681098	Pink
hsa-miR-4481	RPS20	diana_microt	predicted	1	1	0.6931471805599453	Pink
hsa-miR-548x-3p	RPS20	diana_microt	predicted	1	1	0.6931471805599453	Pink
hsa-miR-548aj-3p	RPS20	diana_microt	predicted	1	1	0.6931471805599453	Pink
hsa-miR-5000-5p	RPS3	diana_microt	predicted	1	1	0.6931471805599453	Pink
hsa-miR-124-3p	RPS3	diana_microt	predicted	1	2	1.0986122886681098	Pink
hsa-miR-1260a	RPL31	diana_microt	predicted	1	1	0.6931471805599453	Pink
hsa-miR-885-5p	RPS3	diana_microt	predicted	1	1	0.6931471805599453	Pink
hsa-miR-1914-3p	RPS3	diana_microt	predicted	1	1	0.6931471805599453	Pink
hsa-miR-4766-5p	RPL5	diana_microt	predicted	1	2	1.0986122886681098	Pink
hsa-miR-603	RPS3	diana_microt	predicted	1	1	0.6931471805599453	Pink
hsa-miR-3616-3p	RPS3	diana_microt	predicted	1	1	0.6931471805599453	Pink
hsa-miR-4747-5p	FAU	diana_microt	predicted	1	1	0.6931471805599453	Pink
hsa-miR-548ac	RPL31	diana_microt	predicted	1	1	0.6931471805599453	Pink
hsa-miR-421	RPS3A	diana_microt	predicted	1	1	0.6931471805599453	Pink
hsa-miR-541-3p	FAU	diana_microt	predicted	1	2	1.0986122886681098	Pink
hsa-miR-590-5p	RPL31	diana_microt	predicted	1	2	1.0986122886681098	Pink
hsa-miR-130a-5p	RPS3	diana_microt	predicted	1	1	0.6931471805599453	Pink
hsa-miR-548c-5p	RPS20	diana_microt	predicted	1	1	0.6931471805599453	Pink
hsa-miR-4506	RPS20	diana_microt	predicted	1	1	0.6931471805599453	Pink
hsa-miR-548o-5p	RPS20	diana_microt	predicted	1	1	0.6931471805599453	Pink
hsa-miR-548am-5p	RPS20	diana_microt	predicted	1	1	0.6931471805599453	Pink
hsa-miR-4686	RPS3	diana_microt	predicted	1	1	0.6931471805599453	Pink
hsa-miR-548z	RPL31	diana_microt	predicted	1	1	0.6931471805599453	Pink
hsa-miR-548h-3p	RPL31	diana_microt	predicted	1	1	0.6931471805599453	Pink
hsa-miR-4796-3p	RPS20	diana_microt	predicted	1	1	0.6931471805599453	Pink
hsa-miR-618	RPL31	diana_microt	predicted	1	1	0.6931471805599453	Pink
hsa-miR-26b-5p	RPS20	diana_microt	predicted	1	2	1.0986122886681098	Pink
hsa-miR-548j-5p	RPS20	diana_microt	predicted	1	1	0.6931471805599453	Pink
hsa-miR-519b-3p	RPL35A	diana_microt	predicted	1	1	0.6931471805599453	Pink
hsa-miR-4653-3p	RPS20	diana_microt	predicted	1	1	0.6931471805599453	Pink
hsa-miR-1260a	EEF1B2	diana_microt	predicted	1	1	0.6931471805599453	Pink
hsa-miR-3126-3p	RPSA	diana_microt	predicted	1	1	0.6931471805599453	Pink
hsa-miR-4726-3p	RPSA	diana_microt	predicted	1	1	0.6931471805599453	Pink
hsa-miR-3152-3p	RPL31	diana_microt	predicted	1	1	0.6931471805599453	Pink
hsa-miR-519a-3p	RPL35A	diana_microt	predicted	1	2	1.0986122886681098	Pink
hsa-miR-650	RPS20	diana_microt	predicted	1	1	0.6931471805599453	Pink
hsa-miR-3137	RPL31	diana_microt	predicted	1	1	0.6931471805599453	Pink
hsa-miR-371a-5p	RPS3A	diana_microt	predicted	1	1	0.6931471805599453	Pink
hsa-miR-548as-5p	RPS20	diana_microt	predicted	1	1	0.6931471805599453	Pink
hsa-miR-1183	EEF1B2	diana_microt	predicted	1	1	0.6931471805599453	Pink
hsa-miR-150-5p	RPSA	diana_microt	predicted	1	1	0.6931471805599453	Pink
hsa-miR-3612	RPS20	diana_microt	predicted	1	1	0.6931471805599453	Pink
hsa-miR-4742-3p	RPL31	diana_microt	predicted	1	1	0.6931471805599453	Pink
hsa-miR-4796-3p	RPL31	diana_microt	predicted	1	1	0.6931471805599453	Pink
hsa-miR-4524b-3p	RPS3A	diana_microt	predicted	1	1	0.6931471805599453	Pink
hsa-miR-3929	RPS20	diana_microt	predicted	1	1	0.6931471805599453	Pink
hsa-miR-22-3p	RPSA	diana_microt	predicted	1	3	1.3862943611198906	Pink
hsa-miR-4288	RPS3A	diana_microt	predicted	1	1	0.6931471805599453	Pink
hsa-miR-548i	RPS20	diana_microt	predicted	1	1	0.6931471805599453	Pink
hsa-miR-4277	RPS3	diana_microt	predicted	1	1	0.6931471805599453	Pink
hsa-miR-578	FAU	diana_microt	predicted	1	1	0.6931471805599453	Pink
hsa-miR-130a-5p	EEF1B2	diana_microt	predicted	1	1	0.6931471805599453	Pink
hsa-miR-4775	RPL27	diana_microt	predicted	1	1	0.6931471805599453	Pink
hsa-miR-509-3-5p	RPS27A	diana_microt	predicted	1	1	0.6931471805599453	Pink
hsa-miR-4736	EEF1B2	diana_microt	predicted	1	1	0.6931471805599453	Pink
hsa-miR-548f-3p	RPL31	diana_microt	predicted	1	1	0.6931471805599453	Pink
hsa-miR-4529-5p	RPS3A	diana_microt	predicted	1	1	0.6931471805599453	Pink
hsa-miR-4775	RPL35A	diana_microt	predicted	1	1	0.6931471805599453	Pink
hsa-miR-548w	RPS20	diana_microt	predicted	1	1	0.6931471805599453	Pink
hsa-miR-138-5p	RPL31	diana_microt	predicted	1	1	0.6931471805599453	Pink
hsa-miR-382-3p	RPS3A	diana_microt	predicted	1	1	0.6931471805599453	Pink
hsa-miR-561-5p	RPS20	diana_microt	predicted	1	1	0.6931471805599453	Pink
hsa-miR-548e-3p	RPS3	diana_microt	predicted	1	1	0.6931471805599453	Pink
hsa-miR-559	RPS20	diana_microt	predicted	1	1	0.6931471805599453	Pink
hsa-miR-548c-3p	RPL35A	diana_microt	predicted	1	1	0.6931471805599453	Pink
hsa-miR-4666a-5p	RPS20	diana_microt	predicted	1	1	0.6931471805599453	Pink
hsa-miR-4790-3p	EEF1B2	diana_microt	predicted	1	1	0.6931471805599453	Pink
hsa-miR-19b-3p	EEF1B2	diana_microt	predicted	1	1	0.6931471805599453	Pink
hsa-miR-3647-3p	RPL5	elmmo	predicted	1	1	0.6931471805599453	Pink
hsa-miR-32-3p	RPS20	elmmo	predicted	1	1	0.6931471805599453	Pink
hsa-miR-137-3p	RPL9	elmmo	predicted	1	2	1.0986122886681098	Pink
hsa-miR-3647-3p	RPL31	elmmo	predicted	1	1	0.6931471805599453	Pink
hsa-miR-105-5p	RPL12	elmmo	predicted	1	1	0.6931471805599453	Pink
hsa-miR-3662	RPS20	elmmo	predicted	1	2	1.0986122886681098	Pink
hsa-miR-551b-5p	RPL9	elmmo	predicted	1	1	0.6931471805599453	Pink
hsa-miR-501-5p	RPL12	elmmo	predicted	1	2	1.0986122886681098	Pink
hsa-miR-587	RPSA	elmmo	predicted	1	1	0.6931471805599453	Pink
hsa-miR-3671	RPL31	elmmo	predicted	1	1	0.6931471805599453	Pink
hsa-miR-340-5p	RPS20	elmmo	predicted	1	1	0.6931471805599453	Pink
hsa-miR-105-5p	RPS20	elmmo	predicted	1	1	0.6931471805599453	Pink
hsa-miR-4263	RPL31	elmmo	predicted	1	1	0.6931471805599453	Pink
hsa-miR-576-5p	RPL31	elmmo	predicted	1	1	0.6931471805599453	Pink
hsa-miR-186-5p	RPS3A	elmmo	predicted	1	1	0.6931471805599453	Pink
hsa-miR-381-3p	RPL35A	elmmo	predicted	1	4	1.6094379124341003	Pink
hsa-miR-300	RPL35A	elmmo	predicted	1	4	1.6094379124341003	Pink
hsa-miR-888-5p	RPS20	elmmo	predicted	1	1	0.6931471805599453	Pink
hsa-miR-888-5p	EEF1B2	elmmo	predicted	1	1	0.6931471805599453	Pink
hsa-miR-22-3p	RPS3	elmmo	predicted	1	4	1.6094379124341003	Pink
hsa-miR-3658	RPL31	elmmo	predicted	1	1	0.6931471805599453	Pink
hsa-miR-607	RPS20	elmmo	predicted	1	1	0.6931471805599453	Pink
hsa-miR-105-5p	RPL31	elmmo	predicted	1	1	0.6931471805599453	Pink
hsa-miR-183-3p	RPL31	elmmo	predicted	1	2	1.0986122886681098	Pink
hsa-miR-192-3p	RPS3	elmmo	predicted	1	1	0.6931471805599453	Pink
hsa-miR-548c-3p	RPS20	elmmo	predicted	1	2	1.0986122886681098	Pink
hsa-miR-522-3p	RPS27A	elmmo	predicted	1	1	0.6931471805599453	Pink
hsa-miR-224-3p	RPS27A	elmmo	predicted	1	1	0.6931471805599453	Pink
hsa-miR-3658	RPL9	elmmo	predicted	1	1	0.6931471805599453	Pink
hsa-miR-371a-5p	RPS20	elmmo	predicted	1	1	0.6931471805599453	Pink
hsa-miR-520f-3p	RPS20	elmmo	predicted	1	1	0.6931471805599453	Pink
hsa-miR-590-3p	RPL27	elmmo	predicted	1	1	0.6931471805599453	Pink
hsa-miR-590-3p	RPL31	elmmo	predicted	1	2	1.0986122886681098	Pink
hsa-miR-664a-3p	RPL31	elmmo	predicted	1	1	0.6931471805599453	Pink
hsa-miR-551b-5p	RPL31	elmmo	predicted	1	1	0.6931471805599453	Pink
hsa-miR-302d-3p	RPS20	elmmo	predicted	1	1	0.6931471805599453	Pink
hsa-miR-302a-3p	RPS20	elmmo	predicted	1	1	0.6931471805599453	Pink
hsa-miR-302b-3p	RPS20	elmmo	predicted	1	1	0.6931471805599453	Pink
hsa-miR-302c-3p	RPS20	elmmo	predicted	1	1	0.6931471805599453	Pink
hsa-miR-302e	RPS20	elmmo	predicted	1	1	0.6931471805599453	Pink
hsa-miR-3133	RPL31	elmmo	predicted	1	1	0.6931471805599453	Pink
hsa-miR-2115-3p	RPS20	elmmo	predicted	1	1	0.6931471805599453	Pink
hsa-miR-543	RPS27A	elmmo	predicted	1	1	0.6931471805599453	Pink
hsa-miR-520a-5p	RPS3	elmmo	predicted	1	1	0.6931471805599453	Pink
hsa-miR-525-5p	RPS3	elmmo	predicted	1	1	0.6931471805599453	Pink
hsa-miR-520a-5p	RPL39	elmmo	predicted	1	1	0.6931471805599453	Pink
hsa-miR-525-5p	RPL39	elmmo	predicted	1	1	0.6931471805599453	Pink
hsa-miR-512-3p	RPS20	elmmo	predicted	1	1	0.6931471805599453	Pink
hsa-miR-186-5p	RPL31	elmmo	predicted	1	1	0.6931471805599453	Pink
hsa-miR-3128	RPL9	elmmo	predicted	1	1	0.6931471805599453	Pink
hsa-miR-587	RPS20	elmmo	predicted	1	1	0.6931471805599453	Pink
hsa-miR-216b-5p	RPL31	elmmo	predicted	1	1	0.6931471805599453	Pink
hsa-miR-520c-3p	RPS20	elmmo	predicted	1	1	0.6931471805599453	Pink
hsa-miR-520a-3p	RPS20	elmmo	predicted	1	1	0.6931471805599453	Pink
hsa-miR-520d-3p	RPS20	elmmo	predicted	1	1	0.6931471805599453	Pink
hsa-miR-372-3p	RPS20	elmmo	predicted	1	2	1.0986122886681098	Pink
hsa-miR-520b-3p	RPS20	elmmo	predicted	1	1	0.6931471805599453	Pink
hsa-miR-520e-3p	RPS20	elmmo	predicted	1	1	0.6931471805599453	Pink
hsa-miR-330-3p	RPL27	elmmo	predicted	1	2	1.0986122886681098	Pink
hsa-miR-29b-2-5p	RPL31	elmmo	predicted	1	1	0.6931471805599453	Pink
hsa-miR-516b-5p	RPSA	microcosm	predicted	1	2	1.0986122886681098	Pink
hsa-let-7a-5p	RPL35A	microcosm	predicted	1	3	1.3862943611198906	Pink
hsa-let-7c-5p	RPL35A	microcosm	predicted	1	2	1.0986122886681098	Pink
hsa-let-7b-5p	RPL35A	microcosm	predicted	1	2	1.0986122886681098	Pink
hsa-miR-124-5p	RPL39	microcosm	predicted	1	1	0.6931471805599453	Pink
hsa-miR-126-5p	RPSA	microcosm	predicted	1	1	0.6931471805599453	Pink
hsa-miR-98-5p	RPL35A	microcosm	predicted	1	2	1.0986122886681098	Pink
hsa-miR-381-3p	RPL35A	microcosm	predicted	1	4	1.6094379124341003	Pink
hsa-miR-654-3p	RPS3	microcosm	predicted	1	1	0.6931471805599453	Pink
hsa-let-7e-5p	RPL35A	microcosm	predicted	1	2	1.0986122886681098	Pink
hsa-miR-125b-2-3p	RPL9	microcosm	predicted	1	4	1.6094379124341003	Pink
hsa-let-7d-5p	RPL35A	microcosm	predicted	1	2	1.0986122886681098	Pink
hsa-let-7f-5p	RPL35A	microcosm	predicted	1	2	1.0986122886681098	Pink
hsa-miR-300	RPL35A	microcosm	predicted	1	4	1.6094379124341003	Pink
hsa-miR-190a-5p	RPL39	microcosm	predicted	1	1	0.6931471805599453	Pink
hsa-miR-545-5p	RPL12	microcosm	predicted	1	1	0.6931471805599453	Pink
hsa-miR-632	RPS3	microcosm	predicted	1	1	0.6931471805599453	Pink
hsa-miR-33a-3p	RPL12	microcosm	predicted	1	1	0.6931471805599453	Pink
hsa-miR-106a-5p	RPL12	microcosm	predicted	1	2	1.0986122886681098	Pink
hsa-let-7g-5p	RPL35A	microcosm	predicted	1	2	1.0986122886681098	Pink
hsa-miR-561-3p	RPL12	microcosm	predicted	1	1	0.6931471805599453	Pink
hsa-miR-630	RPSA	microcosm	predicted	1	1	0.6931471805599453	Pink
hsa-miR-218-5p	RPL12	microcosm	predicted	1	3	1.3862943611198906	Pink
hsa-miR-203a-3p	RPL12	microcosm	predicted	1	3	1.3862943611198906	Pink
hsa-miR-376a-3p	RPL5	microcosm	predicted	1	3	1.3862943611198906	Pink
hsa-miR-488-5p	RPL39	microcosm	predicted	1	1	0.6931471805599453	Pink
hsa-miR-144-3p	RPL39	microcosm	predicted	1	1	0.6931471805599453	Pink
hsa-miR-193a-5p	RPS3	microcosm	predicted	1	2	1.0986122886681098	Pink
hsa-miR-376b-3p	RPL5	microcosm	predicted	1	2	1.0986122886681098	Pink
hsa-miR-17-5p	RPL12	microcosm	predicted	1	2	1.0986122886681098	Pink
hsa-miR-143-5p	RPL27	microcosm	predicted	1	1	0.6931471805599453	Pink
hsa-miR-367-3p	RPL12	microcosm	predicted	1	1	0.6931471805599453	Pink
hsa-miR-449a	RPL31	microcosm	predicted	1	1	0.6931471805599453	Pink
hsa-miR-590-3p	RPS20	microcosm	predicted	1	2	1.0986122886681098	Pink
hsa-miR-522-3p	RPL12	microcosm	predicted	1	1	0.6931471805599453	Pink
hsa-miR-568	RPS3	microcosm	predicted	1	1	0.6931471805599453	Pink
hsa-miR-513a-5p	RPL9	microcosm	predicted	1	1	0.6931471805599453	Pink
hsa-miR-10b-3p	RPL39	microcosm	predicted	1	1	0.6931471805599453	Pink
hsa-miR-190b-5p	RPSA	microcosm	predicted	1	1	0.6931471805599453	Pink
hsa-miR-613	RPL12	microcosm	predicted	1	1	0.6931471805599453	Pink
hsa-miR-130b-3p	EEF1B2	microcosm	predicted	1	1	0.6931471805599453	Pink
hsa-miR-335-5p	RPL35A	microcosm	predicted	1	3	1.3862943611198906	Pink
hsa-miR-181a-3p	RPSA	microcosm	predicted	1	1	0.6931471805599453	Pink
hsa-miR-222-5p	RPL12	microcosm	predicted	1	1	0.6931471805599453	Pink
hsa-miR-7-1-3p	EEF1B2	microcosm	predicted	1	1	0.6931471805599453	Pink
hsa-miR-801	RPL11	microcosm	predicted	1	1	0.6931471805599453	Pink
hsa-miR-23b-3p	EEF1B2	microcosm	predicted	1	1	0.6931471805599453	Pink
hsa-miR-614	RPS3A	microcosm	predicted	1	1	0.6931471805599453	Pink
hsa-miR-516a-3p	RPL12	microcosm	predicted	1	1	0.6931471805599453	Pink
hsa-miR-141-5p	RPS27A	miranda	predicted	1	1	0.6931471805599453	Pink
hsa-miR-450a-5p	RPL11	miranda	predicted	1	2	1.0986122886681098	Pink
hsa-miR-1248	RPL5	miranda	predicted	1	1	0.6931471805599453	Pink
hsa-miR-33b-5p	RPSA	miranda	predicted	1	1	0.6931471805599453	Pink
hsa-miR-520a-5p	RPSA	miranda	predicted	1	1	0.6931471805599453	Pink
hsa-miR-3125	EEF1B2	miranda	predicted	1	1	0.6931471805599453	Pink
hsa-miR-146a-5p	RPSA	miranda	predicted	1	1	0.6931471805599453	Pink
hsa-miR-146b-5p	RPSA	miranda	predicted	1	1	0.6931471805599453	Pink
hsa-miR-888-3p	RPSA	miranda	predicted	1	1	0.6931471805599453	Pink
hsa-let-7f-2-3p	RPL5	miranda	predicted	1	1	0.6931471805599453	Pink
hsa-miR-3164	RPS27A	miranda	predicted	1	1	0.6931471805599453	Pink
hsa-miR-3154	RPL5	miranda	predicted	1	1	0.6931471805599453	Pink
hsa-miR-193a-3p	RPS3A	miranda	predicted	1	1	0.6931471805599453	Pink
hsa-miR-193b-3p	RPS3A	miranda	predicted	1	2	1.0986122886681098	Pink
hsa-miR-4307	RPSA	miranda	predicted	1	1	0.6931471805599453	Pink
hsa-miR-1468-5p	FAU	miranda	predicted	1	1	0.6931471805599453	Pink
hsa-miR-135b-3p	RPL5	miranda	predicted	1	1	0.6931471805599453	Pink
hsa-miR-1249-3p	FAU	miranda	predicted	1	1	0.6931471805599453	Pink
hsa-miR-556-5p	RPL5	miranda	predicted	1	1	0.6931471805599453	Pink
hsa-miR-302e	RPS27A	miranda	predicted	1	1	0.6931471805599453	Pink
hsa-miR-499a-5p	RPS27A	miranda	predicted	1	1	0.6931471805599453	Pink
hsa-miR-302a-3p	RPS27A	miranda	predicted	1	1	0.6931471805599453	Pink
hsa-miR-302b-3p	RPS27A	miranda	predicted	1	1	0.6931471805599453	Pink
hsa-miR-302c-3p	RPS27A	miranda	predicted	1	1	0.6931471805599453	Pink
hsa-miR-302d-3p	RPS27A	miranda	predicted	1	1	0.6931471805599453	Pink
hsa-miR-1203	RPL9	miranda	predicted	1	1	0.6931471805599453	Pink
hsa-miR-520a-3p	RPS27A	miranda	predicted	1	1	0.6931471805599453	Pink
hsa-miR-452-5p	RPL5	miranda	predicted	1	2	1.0986122886681098	Pink
hsa-miR-4320	RPSA	miranda	predicted	1	1	0.6931471805599453	Pink
hsa-miR-1229-3p	RPL5	miranda	predicted	1	1	0.6931471805599453	Pink
hsa-miR-96-3p	RPL9	miranda	predicted	1	1	0.6931471805599453	Pink
hsa-miR-548k	RPS27A	miranda	predicted	1	1	0.6931471805599453	Pink
hsa-miR-4314	RPS3A	miranda	predicted	1	1	0.6931471805599453	Pink
hsa-miR-3195	FAU	miranda	predicted	1	1	0.6931471805599453	Pink
hsa-miR-203a-3p	RPL12	miranda	predicted	1	3	1.3862943611198906	Pink
hsa-miR-1184	RPL5	miranda	predicted	1	1	0.6931471805599453	Pink
hsa-miR-708-5p	FAU	miranda	predicted	1	2	1.0986122886681098	Pink
hsa-miR-1238-3p	RPL5	miranda	predicted	1	1	0.6931471805599453	Pink
hsa-miR-632	RPL11	miranda	predicted	1	1	0.6931471805599453	Pink
hsa-miR-885-3p	RPSA	miranda	predicted	1	1	0.6931471805599453	Pink
hsa-miR-4288	RPL11	miranda	predicted	1	1	0.6931471805599453	Pink
hsa-miR-487a-3p	RPL11	miranda	predicted	1	1	0.6931471805599453	Pink
hsa-miR-4277	RPL5	miranda	predicted	1	1	0.6931471805599453	Pink
hsa-miR-3152-3p	RPSA	miranda	predicted	1	1	0.6931471805599453	Pink
hsa-miR-135a-5p	RPL5	miranda	predicted	1	1	0.6931471805599453	Pink
hsa-miR-154-3p	RPL11	miranda	predicted	1	2	1.0986122886681098	Pink
hsa-miR-504-5p	RPS3	miranda	predicted	1	1	0.6931471805599453	Pink
hsa-miR-1303	FAU	miranda	predicted	1	1	0.6931471805599453	Pink
hsa-miR-3127-5p	RPL5	miranda	predicted	1	1	0.6931471805599453	Pink
hsa-miR-485-3p	RPS27A	miranda	predicted	1	1	0.6931471805599453	Pink
hsa-miR-590-3p	RPL31	miranda	predicted	1	2	1.0986122886681098	Pink
hsa-miR-217-5p	RPSA	miranda	predicted	1	1	0.6931471805599453	Pink
hsa-miR-549a-3p	RPL5	miranda	predicted	1	1	0.6931471805599453	Pink
hsa-miR-1253	RPL11	miranda	predicted	1	1	0.6931471805599453	Pink
hsa-miR-93-3p	RPS27A	miranda	predicted	1	1	0.6931471805599453	Pink
hsa-miR-3122	RPL5	miranda	predicted	1	1	0.6931471805599453	Pink
hsa-miR-1305	RPSA	miranda	predicted	1	2	1.0986122886681098	Pink
hsa-miR-588	FAU	miranda	predicted	1	1	0.6931471805599453	Pink
hsa-miR-146a-5p	RPL5	miranda	predicted	1	2	1.0986122886681098	Pink
hsa-miR-146b-5p	RPL5	miranda	predicted	1	2	1.0986122886681098	Pink
hsa-miR-483-3p	RPL5	miranda	predicted	1	1	0.6931471805599453	Pink
hsa-miR-526b-5p	RPSA	miranda	predicted	1	2	1.0986122886681098	Pink
hsa-miR-520f-3p	FAU	miranda	predicted	1	1	0.6931471805599453	Pink
hsa-miR-548p	RPS3	miranda	predicted	1	1	0.6931471805599453	Pink
hsa-miR-15b-3p	RPL5	miranda	predicted	1	2	1.0986122886681098	Pink
hsa-miR-634	RPL5	miranda	predicted	1	1	0.6931471805599453	Pink
hsa-miR-199a-3p	RPS27A	miranda	predicted	1	2	1.0986122886681098	Pink
hsa-miR-199b-3p	RPS27A	miranda	predicted	1	2	1.0986122886681098	Pink
hsa-miR-190a-5p	RPL9	miranda	predicted	1	1	0.6931471805599453	Pink
hsa-miR-593-5p	RPL5	miranda	predicted	1	1	0.6931471805599453	Pink
hsa-miR-199a-5p	RPL9	miranda	predicted	1	1	0.6931471805599453	Pink
hsa-miR-199b-5p	RPL9	miranda	predicted	1	1	0.6931471805599453	Pink
hsa-miR-29a-3p	RPS27A	miranda	predicted	1	2	1.0986122886681098	Pink
hsa-miR-29b-3p	RPS27A	miranda	predicted	1	2	1.0986122886681098	Pink
hsa-miR-29c-3p	RPS27A	miranda	predicted	1	2	1.0986122886681098	Pink
hsa-miR-4279	RPL5	miranda	predicted	1	1	0.6931471805599453	Pink
hsa-miR-665	RPSA	miranda	predicted	1	1	0.6931471805599453	Pink
hsa-miR-4254	RPSA	miranda	predicted	1	2	1.0986122886681098	Pink
hsa-miR-124-5p	RPSA	miranda	predicted	1	1	0.6931471805599453	Pink
hsa-miR-633	RPSA	miranda	predicted	1	1	0.6931471805599453	Pink
hsa-miR-501-5p	RPL12	miranda	predicted	1	2	1.0986122886681098	Pink
hsa-miR-647	RPL5	miranda	predicted	1	1	0.6931471805599453	Pink
hsa-miR-377-5p	RPS27A	miranda	predicted	1	1	0.6931471805599453	Pink
hsa-miR-137-3p	RPL11	miranda	predicted	1	2	1.0986122886681098	Pink
hsa-miR-544b	RPSA	miranda	predicted	1	1	0.6931471805599453	Pink
hsa-miR-103a-3p	RPL5	miranda	predicted	1	2	1.0986122886681098	Pink
hsa-miR-107	RPL5	miranda	predicted	1	2	1.0986122886681098	Pink
hsa-miR-2115-3p	RPS3A	miranda	predicted	1	2	1.0986122886681098	Pink
hsa-miR-516b-5p	RPL5	miranda	predicted	1	1	0.6931471805599453	Pink
hsa-miR-520e-3p	FAU	miranda	predicted	1	1	0.6931471805599453	Pink
hsa-miR-520b-3p	FAU	miranda	predicted	1	1	0.6931471805599453	Pink
hsa-miR-520c-3p	FAU	miranda	predicted	1	1	0.6931471805599453	Pink
hsa-miR-373-3p	FAU	miranda	predicted	1	1	0.6931471805599453	Pink
hsa-miR-576-5p	RPL5	miranda	predicted	1	1	0.6931471805599453	Pink
hsa-miR-302b-3p	FAU	miranda	predicted	1	1	0.6931471805599453	Pink
hsa-miR-302c-3p	FAU	miranda	predicted	1	2	1.0986122886681098	Pink
hsa-miR-302d-3p	FAU	miranda	predicted	1	1	0.6931471805599453	Pink
hsa-miR-582-5p	RPS27A	miranda	predicted	1	1	0.6931471805599453	Pink
hsa-miR-520d-3p	FAU	miranda	predicted	1	1	0.6931471805599453	Pink
hsa-miR-22-3p	RPS3	miranda	predicted	1	4	1.6094379124341003	Pink
hsa-miR-590-3p	RPS3	miranda	predicted	1	2	1.0986122886681098	Pink
hsa-miR-411-5p	RPS27A	miranda	predicted	1	1	0.6931471805599453	Pink
hsa-miR-26b-3p	RPL5	miranda	predicted	1	1	0.6931471805599453	Pink
hsa-miR-93-3p	RPL11	miranda	predicted	1	1	0.6931471805599453	Pink
hsa-miR-220b	RPS27A	miranda	predicted	1	1	0.6931471805599453	Pink
hsa-miR-1231	RPL5	miranda	predicted	1	1	0.6931471805599453	Pink
hsa-miR-151a-3p	RPL5	miranda	predicted	1	1	0.6931471805599453	Pink
hsa-miR-1972	RPL5	miranda	predicted	1	1	0.6931471805599453	Pink
hsa-miR-216b-5p	RPSA	miranda	predicted	1	1	0.6931471805599453	Pink
hsa-miR-381-3p	RPL35A	miranda	predicted	1	4	1.6094379124341003	Pink
hsa-miR-300	RPL35A	miranda	predicted	1	4	1.6094379124341003	Pink
hsa-miR-197-3p	RPS27A	miranda	predicted	1	1	0.6931471805599453	Pink
hsa-miR-141-3p	RPSA	miranda	predicted	1	3	1.3862943611198906	Pink
hsa-miR-200a-3p	RPSA	miranda	predicted	1	3	1.3862943611198906	Pink
hsa-miR-103a-2-5p	RPL5	miranda	predicted	1	1	0.6931471805599453	Pink
hsa-miR-876-3p	RPSA	miranda	predicted	1	1	0.6931471805599453	Pink
hsa-miR-29b-1-5p	RPS27A	miranda	predicted	1	1	0.6931471805599453	Pink
hsa-miR-335-3p	RPL5	miranda	predicted	1	2	1.0986122886681098	Pink
hsa-miR-562	RPL5	miranda	predicted	1	1	0.6931471805599453	Pink
hsa-miR-206	RPL5	miranda	predicted	1	1	0.6931471805599453	Pink
hsa-miR-1243	RPL5	miranda	predicted	1	1	0.6931471805599453	Pink
hsa-miR-20a-3p	RPSA	miranda	predicted	1	1	0.6931471805599453	Pink
hsa-miR-302b-5p	RPL5	miranda	predicted	1	1	0.6931471805599453	Pink
hsa-miR-302d-5p	RPL5	miranda	predicted	1	1	0.6931471805599453	Pink
hsa-miR-194-5p	RPL9	miranda	predicted	1	1	0.6931471805599453	Pink
hsa-miR-1283	RPL5	miranda	predicted	1	1	0.6931471805599453	Pink
hsa-miR-330-3p	RPL35A	miranda	predicted	1	1	0.6931471805599453	Pink
hsa-miR-654-3p	RPS27A	miranda	predicted	1	1	0.6931471805599453	Pink
hsa-miR-335-5p	RPL35A	miranda	predicted	1	3	1.3862943611198906	Pink
hsa-miR-1539	RPL11	miranda	predicted	1	1	0.6931471805599453	Pink
hsa-miR-4307	RPL12	miranda	predicted	1	1	0.6931471805599453	Pink
hsa-miR-377-3p	EEF1B2	miranda	predicted	1	1	0.6931471805599453	Pink
hsa-miR-4320	RPL5	miranda	predicted	1	1	0.6931471805599453	Pink
hsa-miR-587	RPL5	miranda	predicted	1	1	0.6931471805599453	Pink
hsa-miR-511-5p	RPS27A	miranda	predicted	1	1	0.6931471805599453	Pink
hsa-miR-1303	RPS3	miranda	predicted	1	2	1.0986122886681098	Pink
hsa-miR-935	RPS27A	miranda	predicted	1	1	0.6931471805599453	Pink
hsa-miR-761	RPSA	miranda	predicted	1	2	1.0986122886681098	Pink
hsa-miR-214-3p	RPSA	miranda	predicted	1	2	1.0986122886681098	Pink
hsa-miR-376a-3p	RPL5	miranda	predicted	1	3	1.3862943611198906	Pink
hsa-miR-376b-3p	RPL5	miranda	predicted	1	2	1.0986122886681098	Pink
hsa-miR-876-5p	RPL5	miranda	predicted	1	1	0.6931471805599453	Pink
[truncated: 105 more rows]
