# Supplementary material for: Peripheral Transcriptomic Signatures Reveal Convergent Neuroinflammatory, Metabolic, and miRNA Dysregulation in Major Psychiatric Disorders
Source: Biology (Basel). 2026 Apr 24;15(9):673. doi: 10.3390/biology15090673 (PMC13162896; doi:10.3390/biology15090673)
Supplement: Supplementary file 1 [file biology-15-00673-s001.zip › Supplementary Files/Dataset S2. miRNA-Hub genes interaction/hub_gene_miRNA_interactions_Red.csv]

miRNA	gene	database	type	validation_score	database_count	enrichment_score	module
hsa-miR-101-3p	PTGS2	mirecords	validated	2	8	4.394449154672439	Red
hsa-miR-221-3p	ICAM1	mirecords	validated	2	3	2.772588722239781	Red
hsa-miR-105-5p	TLR2	mirecords	validated	2	3	2.772588722239781	Red
hsa-miR-155-5p	SPI1	mirecords	validated	2	4	3.2188758248682006	Red
hsa-miR-16-5p	PTGS2	mirtarbase	validated	2	2	2.1972245773362196	Red
hsa-let-7b-5p	PTGS2	mirtarbase	validated	2	2	2.1972245773362196	Red
hsa-miR-101-3p	PTGS2	mirtarbase	validated	2	8	4.394449154672439	Red
hsa-miR-26b-5p	PTGS2	mirtarbase	validated	2	6	3.8918202981106265	Red
hsa-miR-137	PTGS2	mirtarbase	validated	2	1	1.3862943611198906	Red
hsa-miR-143-3p	PTGS2	mirtarbase	validated	2	1	1.3862943611198906	Red
hsa-miR-335-5p	PTGS2	mirtarbase	validated	2	2	2.1972245773362196	Red
hsa-miR-132-3p	PTGS2	mirtarbase	validated	2	3	2.772588722239781	Red
hsa-miR-128-3p	PTGS2	mirtarbase	validated	2	2	2.1972245773362196	Red
hsa-miR-124-3p	PTGS2	mirtarbase	validated	2	2	2.1972245773362196	Red
hsa-miR-181a-5p	PTGS2	mirtarbase	validated	2	4	3.2188758248682006	Red
hsa-miR-199a-3p	PTGS2	mirtarbase	validated	2	1	1.3862943611198906	Red
hsa-miR-199a-5p	PTGS2	mirtarbase	validated	2	1	1.3862943611198906	Red
hsa-miR-146a-5p	PTGS2	mirtarbase	validated	2	3	2.772588722239781	Red
hsa-miR-589-5p	PTGS2	mirtarbase	validated	2	1	1.3862943611198906	Red
hsa-miR-558	PTGS2	mirtarbase	validated	2	2	2.1972245773362196	Red
hsa-miR-379-3p	PTGS2	mirtarbase	validated	2	1	1.3862943611198906	Red
hsa-miR-26a-5p	PTGS2	mirtarbase	validated	2	6	3.8918202981106265	Red
hsa-miR-144-3p	PTGS2	mirtarbase	validated	2	2	2.1972245773362196	Red
hsa-miR-204-5p	PTGS2	mirtarbase	validated	2	1	1.3862943611198906	Red
mmu-miR-199a-3p	PTGS2	mirtarbase	validated	2	1	1.3862943611198906	Red
mmu-miR-101a-3p	PTGS2	mirtarbase	validated	2	1	1.3862943611198906	Red
hsa-miR-17-3p	ICAM1	mirtarbase	validated	2	3	2.772588722239781	Red
hsa-miR-221-3p	ICAM1	mirtarbase	validated	2	3	2.772588722239781	Red
hsa-miR-222-3p	ICAM1	mirtarbase	validated	2	2	2.1972245773362196	Red
hsa-miR-31-5p	ICAM1	mirtarbase	validated	2	1	1.3862943611198906	Red
hsa-miR-17-5p	ICAM1	mirtarbase	validated	2	2	2.1972245773362196	Red
hsa-miR-155-5p	ICAM1	mirtarbase	validated	2	2	2.1972245773362196	Red
hsa-miR-1256	ICAM1	mirtarbase	validated	2	1	1.3862943611198906	Red
hsa-miR-21-5p	ICAM1	mirtarbase	validated	2	2	2.1972245773362196	Red
hsa-miR-335-5p	ICAM1	mirtarbase	validated	2	2	2.1972245773362196	Red
hsa-miR-98-5p	ICAM1	mirtarbase	validated	2	2	2.1972245773362196	Red
hsa-miR-296-3p	ICAM1	mirtarbase	validated	2	1	1.3862943611198906	Red
hsa-miR-146a-5p	ICAM1	mirtarbase	validated	2	2	2.1972245773362196	Red
hsa-miR-485-5p	ICAM1	mirtarbase	validated	2	1	1.3862943611198906	Red
hsa-miR-6884-5p	ICAM1	mirtarbase	validated	2	1	1.3862943611198906	Red
hsa-miR-93-5p	ICAM1	mirtarbase	validated	2	2	2.1972245773362196	Red
hsa-miR-324-3p	ICAM1	mirtarbase	validated	2	1	1.3862943611198906	Red
hsa-miR-3941	ICAM1	mirtarbase	validated	2	1	1.3862943611198906	Red
hsa-miR-1255b-5p	ICAM1	mirtarbase	validated	2	1	1.3862943611198906	Red
hsa-miR-1255a	ICAM1	mirtarbase	validated	2	1	1.3862943611198906	Red
hsa-miR-3188	ICAM1	mirtarbase	validated	2	1	1.3862943611198906	Red
hsa-miR-2467-5p	ICAM1	mirtarbase	validated	2	1	1.3862943611198906	Red
hsa-miR-3975	ICAM1	mirtarbase	validated	2	1	1.3862943611198906	Red
hsa-miR-3186-3p	ICAM1	mirtarbase	validated	2	1	1.3862943611198906	Red
hsa-miR-4789-3p	ICAM1	mirtarbase	validated	2	1	1.3862943611198906	Red
hsa-miR-603	ICAM1	mirtarbase	validated	2	2	2.1972245773362196	Red
hsa-miR-362-3p	ICAM1	mirtarbase	validated	2	1	1.3862943611198906	Red
hsa-miR-329-3p	ICAM1	mirtarbase	validated	2	1	1.3862943611198906	Red
hsa-miR-8485	ICAM1	mirtarbase	validated	2	1	1.3862943611198906	Red
hsa-miR-466	ICAM1	mirtarbase	validated	2	2	2.1972245773362196	Red
hsa-miR-4643	ICAM1	mirtarbase	validated	2	1	1.3862943611198906	Red
hsa-miR-92b-3p	ICAM1	mirtarbase	validated	2	1	1.3862943611198906	Red
hsa-miR-32-5p	ICAM1	mirtarbase	validated	2	1	1.3862943611198906	Red
hsa-miR-92a-3p	ICAM1	mirtarbase	validated	2	2	2.1972245773362196	Red
hsa-miR-141-5p	ICAM1	mirtarbase	validated	2	1	1.3862943611198906	Red
hsa-miR-223-3p	ICAM1	mirtarbase	validated	2	2	2.1972245773362196	Red
hsa-miR-29a-3p	ICAM1	mirtarbase	validated	2	2	2.1972245773362196	Red
hsa-miR-146a-5p	TLR2	mirtarbase	validated	2	2	2.1972245773362196	Red
hsa-miR-105-5p	TLR2	mirtarbase	validated	2	3	2.772588722239781	Red
hsa-miR-19a-3p	TLR2	mirtarbase	validated	2	3	2.772588722239781	Red
hsa-miR-19b-3p	TLR2	mirtarbase	validated	2	2	2.1972245773362196	Red
hsa-miR-335-5p	TLR2	mirtarbase	validated	2	2	2.1972245773362196	Red
hsa-miR-106b-5p	TLR2	mirtarbase	validated	2	2	2.1972245773362196	Red
hsa-miR-154-5p	TLR2	mirtarbase	validated	2	1	1.3862943611198906	Red
hsa-miR-101-5p	TLR2	mirtarbase	validated	2	1	1.3862943611198906	Red
hsa-miR-143-3p	TLR2	mirtarbase	validated	2	2	2.1972245773362196	Red
hsa-miR-23a-5p	TLR2	mirtarbase	validated	2	1	1.3862943611198906	Red
hsa-let-7b-5p	TLR2	mirtarbase	validated	2	1	1.3862943611198906	Red
hsa-miR-144-3p	TLR2	mirtarbase	validated	2	1	1.3862943611198906	Red
hsa-miR-21-5p	TLR2	mirtarbase	validated	2	1	1.3862943611198906	Red
hsa-miR-1236-3p	TLR2	mirtarbase	validated	2	1	1.3862943611198906	Red
hsa-miR-155-5p	SPI1	mirtarbase	validated	2	4	3.2188758248682006	Red
hsa-miR-569	SPI1	mirtarbase	validated	2	1	1.3862943611198906	Red
hsa-miR-34a-5p	SPI1	mirtarbase	validated	2	3	2.772588722239781	Red
hsa-miR-424-5p	SPI1	mirtarbase	validated	2	1	1.3862943611198906	Red
hsa-miR-9-5p	SPI1	mirtarbase	validated	2	2	2.1972245773362196	Red
hsa-miR-296-3p	SPI1	mirtarbase	validated	2	1	1.3862943611198906	Red
hsa-miR-6845-3p	SPI1	mirtarbase	validated	2	1	1.3862943611198906	Red
hsa-miR-6749-3p	SPI1	mirtarbase	validated	2	1	1.3862943611198906	Red
hsa-miR-4669	SPI1	mirtarbase	validated	2	1	1.3862943611198906	Red
hsa-miR-3657	SPI1	mirtarbase	validated	2	1	1.3862943611198906	Red
hsa-miR-6090	SPI1	mirtarbase	validated	2	1	1.3862943611198906	Red
hsa-miR-7113-3p	SPI1	mirtarbase	validated	2	1	1.3862943611198906	Red
hsa-miR-339-5p	SPI1	mirtarbase	validated	2	1	1.3862943611198906	Red
hsa-miR-1247-3p	SPI1	mirtarbase	validated	2	1	1.3862943611198906	Red
hsa-miR-5587-3p	SPI1	mirtarbase	validated	2	1	1.3862943611198906	Red
hsa-miR-155-3p	SPI1	mirtarbase	validated	2	1	1.3862943611198906	Red
hsa-miR-27a-5p	SPI1	mirtarbase	validated	2	2	2.1972245773362196	Red
hsa-miR-335-5p	C5AR1	mirtarbase	validated	2	2	2.1972245773362196	Red
hsa-miR-26b-5p	C5AR1	mirtarbase	validated	2	2	2.1972245773362196	Red
hsa-miR-335-5p	FPR1	mirtarbase	validated	2	2	2.1972245773362196	Red
hsa-miR-4762-3p	FPR1	mirtarbase	validated	2	1	1.3862943611198906	Red
hsa-miR-3192-3p	FPR1	mirtarbase	validated	2	1	1.3862943611198906	Red
hsa-miR-3119	FPR1	mirtarbase	validated	2	1	1.3862943611198906	Red
hsa-miR-4502	FPR1	mirtarbase	validated	2	1	1.3862943611198906	Red
hsa-miR-4465	FPR1	mirtarbase	validated	2	1	1.3862943611198906	Red
hsa-miR-26b-5p	FPR1	mirtarbase	validated	2	1	1.3862943611198906	Red
hsa-miR-26a-5p	FPR1	mirtarbase	validated	2	1	1.3862943611198906	Red
hsa-miR-1297	FPR1	mirtarbase	validated	2	1	1.3862943611198906	Red
hsa-miR-4772-3p	FPR1	mirtarbase	validated	2	1	1.3862943611198906	Red
hsa-miR-7113-3p	FPR1	mirtarbase	validated	2	1	1.3862943611198906	Red
hsa-miR-6791-5p	FPR1	mirtarbase	validated	2	1	1.3862943611198906	Red
hsa-miR-4292	FPR1	mirtarbase	validated	2	1	1.3862943611198906	Red
hsa-miR-4308	FPR1	mirtarbase	validated	2	1	1.3862943611198906	Red
hsa-miR-1306-5p	FPR1	mirtarbase	validated	2	1	1.3862943611198906	Red
hsa-miR-202-5p	FPR1	mirtarbase	validated	2	1	1.3862943611198906	Red
hsa-miR-337-3p	FPR1	mirtarbase	validated	2	1	1.3862943611198906	Red
hsa-miR-3156-3p	FPR1	mirtarbase	validated	2	1	1.3862943611198906	Red
hsa-miR-1260b	FPR1	mirtarbase	validated	2	1	1.3862943611198906	Red
hsa-miR-1260a	FPR1	mirtarbase	validated	2	1	1.3862943611198906	Red
hsa-miR-188-3p	FPR1	mirtarbase	validated	2	1	1.3862943611198906	Red
hsa-miR-103a-2-5p	FPR1	mirtarbase	validated	2	1	1.3862943611198906	Red
hsa-miR-2277-3p	FPR1	mirtarbase	validated	2	1	1.3862943611198906	Red
hsa-miR-4778-3p	FPR1	mirtarbase	validated	2	1	1.3862943611198906	Red
hsa-miR-3927-5p	FPR1	mirtarbase	validated	2	1	1.3862943611198906	Red
hsa-miR-1224-3p	FPR1	mirtarbase	validated	2	1	1.3862943611198906	Red
hsa-miR-382-3p	FPR1	mirtarbase	validated	2	1	1.3862943611198906	Red
hsa-miR-1304-3p	FPR1	mirtarbase	validated	2	1	1.3862943611198906	Red
hsa-miR-6890-3p	FPR1	mirtarbase	validated	2	1	1.3862943611198906	Red
hsa-miR-5096	FPR1	mirtarbase	validated	2	1	1.3862943611198906	Red
hsa-miR-7156-5p	FPR1	mirtarbase	validated	2	1	1.3862943611198906	Red
hsa-miR-4273	FPR1	mirtarbase	validated	2	1	1.3862943611198906	Red
hsa-miR-3187-3p	FPR1	mirtarbase	validated	2	1	1.3862943611198906	Red
hsa-miR-4435	FPR1	mirtarbase	validated	2	1	1.3862943611198906	Red
hsa-miR-588	FPR1	mirtarbase	validated	2	1	1.3862943611198906	Red
hsa-miR-4701-5p	FPR1	mirtarbase	validated	2	1	1.3862943611198906	Red
hsa-miR-548s	FPR1	mirtarbase	validated	2	1	1.3862943611198906	Red
hsa-miR-516a-5p	FPR1	mirtarbase	validated	2	1	1.3862943611198906	Red
hsa-miR-197-3p	FPR1	mirtarbase	validated	2	1	1.3862943611198906	Red
hsa-miR-2117	FPR1	mirtarbase	validated	2	1	1.3862943611198906	Red
hsa-miR-4687-3p	FPR1	mirtarbase	validated	2	1	1.3862943611198906	Red
hsa-miR-4755-3p	FPR1	mirtarbase	validated	2	1	1.3862943611198906	Red
hsa-miR-26b-3p	FPR1	mirtarbase	validated	2	2	2.1972245773362196	Red
hsa-miR-4716-5p	FPR1	mirtarbase	validated	2	1	1.3862943611198906	Red
hsa-miR-6823-5p	FPR1	mirtarbase	validated	2	1	1.3862943611198906	Red
hsa-miR-4781-3p	FPR1	mirtarbase	validated	2	1	1.3862943611198906	Red
hsa-miR-6079	FPR1	mirtarbase	validated	2	1	1.3862943611198906	Red
hsa-miR-3202	FPR1	mirtarbase	validated	2	1	1.3862943611198906	Red
hsa-miR-4533	FPR1	mirtarbase	validated	2	1	1.3862943611198906	Red
hsa-miR-342-3p	FPR1	mirtarbase	validated	2	1	1.3862943611198906	Red
hsa-miR-383-3p	FPR1	mirtarbase	validated	2	1	1.3862943611198906	Red
hsa-miR-1228-3p	FPR1	mirtarbase	validated	2	1	1.3862943611198906	Red
hsa-miR-4758-5p	FPR1	mirtarbase	validated	2	1	1.3862943611198906	Red
hsa-miR-1238-5p	FPR1	mirtarbase	validated	2	1	1.3862943611198906	Red
hsa-miR-4745-5p	FPR1	mirtarbase	validated	2	2	2.1972245773362196	Red
hsa-miR-4481	FPR1	mirtarbase	validated	2	2	2.1972245773362196	Red
hsa-miR-1200	FPR1	mirtarbase	validated	2	1	1.3862943611198906	Red
hsa-miR-202-3p	FPR1	mirtarbase	validated	2	1	1.3862943611198906	Red
hsa-miR-98-5p	FPR1	mirtarbase	validated	2	2	2.1972245773362196	Red
hsa-miR-4458	FPR1	mirtarbase	validated	2	1	1.3862943611198906	Red
hsa-miR-4500	FPR1	mirtarbase	validated	2	1	1.3862943611198906	Red
hsa-let-7i-5p	FPR1	mirtarbase	validated	2	2	2.1972245773362196	Red
hsa-let-7g-5p	FPR1	mirtarbase	validated	2	2	2.1972245773362196	Red
hsa-let-7f-5p	FPR1	mirtarbase	validated	2	2	2.1972245773362196	Red
hsa-let-7e-5p	FPR1	mirtarbase	validated	2	2	2.1972245773362196	Red
hsa-let-7d-5p	FPR1	mirtarbase	validated	2	2	2.1972245773362196	Red
hsa-let-7c-5p	FPR1	mirtarbase	validated	2	1	1.3862943611198906	Red
hsa-let-7b-5p	FPR1	mirtarbase	validated	2	1	1.3862943611198906	Red
hsa-let-7a-5p	FPR1	mirtarbase	validated	2	2	2.1972245773362196	Red
hsa-miR-4786-5p	FPR1	mirtarbase	validated	2	1	1.3862943611198906	Red
hsa-miR-7162-3p	FPR1	mirtarbase	validated	2	1	1.3862943611198906	Red
hsa-miR-1976	FPR1	mirtarbase	validated	2	1	1.3862943611198906	Red
hsa-miR-3653-5p	FPR1	mirtarbase	validated	2	1	1.3862943611198906	Red
hsa-miR-544b	FPR1	mirtarbase	validated	2	1	1.3862943611198906	Red
hsa-miR-4324	FPR1	mirtarbase	validated	2	1	1.3862943611198906	Red
hsa-miR-6849-3p	FPR1	mirtarbase	validated	2	1	1.3862943611198906	Red
hsa-miR-6891-5p	FPR1	mirtarbase	validated	2	1	1.3862943611198906	Red
hsa-miR-4293	FPR1	mirtarbase	validated	2	1	1.3862943611198906	Red
hsa-miR-3173-3p	FPR1	mirtarbase	validated	2	1	1.3862943611198906	Red
hsa-miR-4428	FPR1	mirtarbase	validated	2	1	1.3862943611198906	Red
hsa-miR-498	FPR1	mirtarbase	validated	2	1	1.3862943611198906	Red
hsa-miR-4279	FPR1	mirtarbase	validated	2	1	1.3862943611198906	Red
hsa-miR-6747-3p	FPR1	mirtarbase	validated	2	1	1.3862943611198906	Red
hsa-miR-4722-3p	FPR1	mirtarbase	validated	2	1	1.3862943611198906	Red
hsa-miR-6727-3p	FPR1	mirtarbase	validated	2	1	1.3862943611198906	Red
hsa-miR-24-3p	FPR1	mirtarbase	validated	2	1	1.3862943611198906	Red
hsa-miR-326	FPR1	mirtarbase	validated	2	1	1.3862943611198906	Red
hsa-miR-330-5p	FPR1	mirtarbase	validated	2	1	1.3862943611198906	Red
hsa-miR-4284	FPR1	mirtarbase	validated	2	1	1.3862943611198906	Red
hsa-miR-483-3p	FPR1	mirtarbase	validated	2	1	1.3862943611198906	Red
hsa-miR-486-5p	FPR1	mirtarbase	validated	2	1	1.3862943611198906	Red
hsa-miR-514a-5p	FPR1	mirtarbase	validated	2	1	1.3862943611198906	Red
hsa-miR-5693	FPR1	mirtarbase	validated	2	1	1.3862943611198906	Red
hsa-miR-7977	FPR1	mirtarbase	validated	2	1	1.3862943611198906	Red
hsa-miR-26a-5p	GSK3B	mirtarbase	validated	2	5	3.58351893845611	Red
hsa-miR-29b-3p	GSK3B	mirtarbase	validated	2	3	2.772588722239781	Red
hsa-miR-155-5p	GSK3B	mirtarbase	validated	2	4	3.2188758248682006	Red
hsa-miR-877-3p	GSK3B	mirtarbase	validated	2	2	2.1972245773362196	Red
hsa-miR-425-5p	GSK3B	mirtarbase	validated	2	2	2.1972245773362196	Red
hsa-miR-92a-3p	GSK3B	mirtarbase	validated	2	4	3.2188758248682006	Red
hsa-miR-183-5p	GSK3B	mirtarbase	validated	2	2	2.1972245773362196	Red
hsa-miR-96-5p	GSK3B	mirtarbase	validated	2	1	1.3862943611198906	Red
hsa-miR-182-5p	GSK3B	mirtarbase	validated	2	2	2.1972245773362196	Red
hsa-let-7a-3p	GSK3B	mirtarbase	validated	2	4	3.2188758248682006	Red
hsa-let-7b-3p	GSK3B	mirtarbase	validated	2	5	3.58351893845611	Red
hsa-let-7f-1-3p	GSK3B	mirtarbase	validated	2	4	3.2188758248682006	Red
hsa-let-7f-2-3p	GSK3B	mirtarbase	validated	2	5	3.58351893845611	Red
hsa-miR-98-3p	GSK3B	mirtarbase	validated	2	2	2.1972245773362196	Red
hsa-miR-190a-3p	GSK3B	mirtarbase	validated	2	2	2.1972245773362196	Red
hsa-miR-1185-2-3p	GSK3B	mirtarbase	validated	2	2	2.1972245773362196	Red
hsa-miR-1185-1-3p	GSK3B	mirtarbase	validated	2	2	2.1972245773362196	Red
hsa-miR-4789-5p	GSK3B	mirtarbase	validated	2	3	2.772588722239781	Red
hsa-miR-5011-5p	GSK3B	mirtarbase	validated	2	3	2.772588722239781	Red
hsa-miR-346	GSK3B	mirtarbase	validated	2	3	2.772588722239781	Red
hsa-miR-199a-5p	GSK3B	mirtarbase	validated	2	4	3.2188758248682006	Red
hsa-miR-409-5p	GSK3B	mirtarbase	validated	2	2	2.1972245773362196	Red
hsa-miR-1277-5p	GSK3B	mirtarbase	validated	2	2	2.1972245773362196	Red
hsa-miR-374b-5p	GSK3B	mirtarbase	validated	2	5	3.58351893845611	Red
hsa-miR-374a-5p	GSK3B	mirtarbase	validated	2	4	3.2188758248682006	Red
hsa-miR-410-3p	GSK3B	mirtarbase	validated	2	6	3.8918202981106265	Red
hsa-miR-5692c	GSK3B	mirtarbase	validated	2	2	2.1972245773362196	Red
hsa-miR-5692b	GSK3B	mirtarbase	validated	2	2	2.1972245773362196	Red
hsa-miR-513c-3p	GSK3B	mirtarbase	validated	2	2	2.1972245773362196	Red
hsa-miR-369-3p	GSK3B	mirtarbase	validated	2	4	3.2188758248682006	Red
hsa-miR-513a-3p	GSK3B	mirtarbase	validated	2	3	2.772588722239781	Red
hsa-miR-3606-3p	GSK3B	mirtarbase	validated	2	1	1.3862943611198906	Red
hsa-miR-6083	GSK3B	mirtarbase	validated	2	2	2.1972245773362196	Red
hsa-miR-4465	GSK3B	mirtarbase	validated	2	3	2.772588722239781	Red
hsa-miR-26b-5p	GSK3B	mirtarbase	validated	2	7	4.1588830833596715	Red
hsa-miR-1297	GSK3B	mirtarbase	validated	2	5	3.58351893845611	Red
hsa-miR-5697	GSK3B	mirtarbase	validated	2	3	2.772588722239781	Red
hsa-miR-5683	GSK3B	mirtarbase	validated	2	2	2.1972245773362196	Red
hsa-miR-33a-3p	GSK3B	mirtarbase	validated	2	2	2.1972245773362196	Red
hsa-miR-409-3p	GSK3B	mirtarbase	validated	2	1	1.3862943611198906	Red
hsa-miR-1910-5p	GSK3B	mirtarbase	validated	2	1	1.3862943611198906	Red
hsa-miR-8064	GSK3B	mirtarbase	validated	2	1	1.3862943611198906	Red
hsa-miR-4643	GSK3B	mirtarbase	validated	2	2	2.1972245773362196	Red
hsa-miR-8485	GSK3B	mirtarbase	validated	2	2	2.1972245773362196	Red
hsa-miR-383-3p	GSK3B	mirtarbase	validated	2	1	1.3862943611198906	Red
hsa-miR-3065-3p	GSK3B	mirtarbase	validated	2	2	2.1972245773362196	Red
hsa-miR-377-3p	GSK3B	mirtarbase	validated	2	1	1.3862943611198906	Red
hsa-miR-6787-3p	GSK3B	mirtarbase	validated	2	1	1.3862943611198906	Red
hsa-miR-548c-3p	GSK3B	mirtarbase	validated	2	3	2.772588722239781	Red
hsa-miR-16-5p	GSK3B	mirtarbase	validated	2	3	2.772588722239781	Red
hsa-miR-195-5p	GSK3B	mirtarbase	validated	2	3	2.772588722239781	Red
hsa-miR-15b-5p	GSK3B	mirtarbase	validated	2	3	2.772588722239781	Red
hsa-miR-15a-5p	GSK3B	mirtarbase	validated	2	3	2.772588722239781	Red
hsa-miR-9-5p	GSK3B	mirtarbase	validated	2	4	3.2188758248682006	Red
hsa-miR-769-5p	GSK3B	mirtarbase	validated	2	2	2.1972245773362196	Red
hsa-miR-27a-3p	GSK3B	mirtarbase	validated	2	4	3.2188758248682006	Red
hsa-miR-129-1-3p	GSK3B	mirtarbase	validated	2	1	1.3862943611198906	Red
hsa-miR-99b-3p	GSK3B	mirtarbase	validated	2	4	3.2188758248682006	Red
hsa-miR-29a-3p	GSK3B	mirtarbase	validated	2	3	2.772588722239781	Red
hsa-miR-26a-1-3p	GSK3B	mirtarbase	validated	2	1	1.3862943611198906	Red
hsa-miR-501-5p	GSK3B	mirtarbase	validated	2	2	2.1972245773362196	Red
hsa-miR-616-5p	GSK3B	mirtarbase	validated	2	2	2.1972245773362196	Red
hsa-miR-1246	GSK3B	mirtarbase	validated	2	3	2.772588722239781	Red
hsa-miR-942-5p	GSK3B	mirtarbase	validated	2	3	2.772588722239781	Red
hsa-miR-224-5p	GSK3B	mirtarbase	validated	2	3	2.772588722239781	Red
hsa-miR-29a-5p	GSK3B	mirtarbase	validated	2	4	3.2188758248682006	Red
hsa-miR-744-5p	GSK3B	mirtarbase	validated	2	1	1.3862943611198906	Red
hsa-miR-203a-3p	GSK3B	mirtarbase	validated	2	4	3.2188758248682006	Red
hsa-miR-132-3p	GSK3B	mirtarbase	validated	2	3	2.772588722239781	Red
hsa-miR-92b-3p	GSK3B	mirtarbase	validated	2	4	3.2188758248682006	Red
hsa-miR-7-2-3p	GSK3B	mirtarbase	validated	2	4	3.2188758248682006	Red
hsa-miR-675-5p	GSK3B	mirtarbase	validated	2	1	1.3862943611198906	Red
hsa-miR-186-5p	GSK3B	mirtarbase	validated	2	3	2.772588722239781	Red
hsa-miR-34c-5p	GSK3B	mirtarbase	validated	2	3	2.772588722239781	Red
hsa-miR-335-5p	CXCR2	mirtarbase	validated	2	2	2.1972245773362196	Red
hsa-miR-5096	CXCR2	mirtarbase	validated	2	1	1.3862943611198906	Red
hsa-miR-3187-3p	CXCR2	mirtarbase	validated	2	1	1.3862943611198906	Red
hsa-miR-4435	CXCR2	mirtarbase	validated	2	1	1.3862943611198906	Red
hsa-miR-588	CXCR2	mirtarbase	validated	2	1	1.3862943611198906	Red
hsa-miR-4701-5p	CXCR2	mirtarbase	validated	2	1	1.3862943611198906	Red
hsa-miR-548s	CXCR2	mirtarbase	validated	2	1	1.3862943611198906	Red
hsa-miR-6802-3p	CXCR2	mirtarbase	validated	2	1	1.3862943611198906	Red
hsa-miR-411-5p	CXCR2	mirtarbase	validated	2	1	1.3862943611198906	Red
hsa-miR-6832-5p	CXCR2	mirtarbase	validated	2	1	1.3862943611198906	Red
hsa-miR-3194-5p	CXCR2	mirtarbase	validated	2	1	1.3862943611198906	Red
hsa-miR-29a-5p	CXCR2	mirtarbase	validated	2	1	1.3862943611198906	Red
hsa-miR-1306-3p	CXCR2	mirtarbase	validated	2	1	1.3862943611198906	Red
hsa-miR-6849-3p	CXCR2	mirtarbase	validated	2	1	1.3862943611198906	Red
hsa-miR-6823-5p	CXCR2	mirtarbase	validated	2	1	1.3862943611198906	Red
hsa-miR-4293	CXCR2	mirtarbase	validated	2	1	1.3862943611198906	Red
hsa-miR-4524b-3p	CXCR2	mirtarbase	validated	2	2	2.1972245773362196	Red
hsa-miR-22-3p	CXCR2	mirtarbase	validated	2	2	2.1972245773362196	Red
hsa-miR-26b-5p	ITGAX	mirtarbase	validated	2	2	2.1972245773362196	Red
hsa-miR-122-3p	ITGAX	mirtarbase	validated	2	1	1.3862943611198906	Red
hsa-miR-1247-3p	ITGAX	mirtarbase	validated	2	1	1.3862943611198906	Red
hsa-miR-25-5p	ITGAX	mirtarbase	validated	2	1	1.3862943611198906	Red
hsa-miR-377-5p	ITGAX	mirtarbase	validated	2	1	1.3862943611198906	Red
hsa-miR-4459	ITGAX	mirtarbase	validated	2	1	1.3862943611198906	Red
hsa-miR-4537	ITGAX	mirtarbase	validated	2	1	1.3862943611198906	Red
hsa-miR-455-3p	ITGAX	mirtarbase	validated	2	1	1.3862943611198906	Red
hsa-miR-6086	ITGAX	mirtarbase	validated	2	1	1.3862943611198906	Red
hsa-miR-6087	ITGAX	mirtarbase	validated	2	1	1.3862943611198906	Red
hsa-miR-6499-3p	ITGAX	mirtarbase	validated	2	1	1.3862943611198906	Red
hsa-miR-6516-5p	ITGAX	mirtarbase	validated	2	1	1.3862943611198906	Red
hsa-miR-658	ITGAX	mirtarbase	validated	2	1	1.3862943611198906	Red
hsa-miR-215-5p	TNFSF13B	mirtarbase	validated	2	1	1.3862943611198906	Red
hsa-miR-192-5p	TNFSF13B	mirtarbase	validated	2	2	2.1972245773362196	Red
hsa-miR-202-3p	TNFSF13B	mirtarbase	validated	2	1	1.3862943611198906	Red
hsa-miR-202-5p	TNFSF13B	mirtarbase	validated	2	1	1.3862943611198906	Red
hsa-miR-129-5p	TNFSF13B	mirtarbase	validated	2	1	1.3862943611198906	Red
hsa-miR-30a-3p	TNFSF13B	mirtarbase	validated	2	2	2.1972245773362196	Red
hsa-miR-30d-3p	TNFSF13B	mirtarbase	validated	2	2	2.1972245773362196	Red
hsa-miR-30e-3p	TNFSF13B	mirtarbase	validated	2	2	2.1972245773362196	Red
hsa-miR-5681b	TNFSF13B	mirtarbase	validated	2	1	1.3862943611198906	Red
hsa-miR-222-3p	LYN	mirtarbase	validated	2	2	2.1972245773362196	Red
hsa-miR-32-3p	LYN	mirtarbase	validated	2	6	3.8918202981106265	Red
hsa-miR-4731-3p	LYN	mirtarbase	validated	2	1	1.3862943611198906	Red
hsa-miR-4801	LYN	mirtarbase	validated	2	2	2.1972245773362196	Red
hsa-miR-548c-3p	LYN	mirtarbase	validated	2	4	3.2188758248682006	Red
hsa-miR-205-5p	LYN	mirtarbase	validated	2	5	3.58351893845611	Red
hsa-miR-6513-5p	LYN	mirtarbase	validated	2	1	1.3862943611198906	Red
hsa-miR-3913-5p	LYN	mirtarbase	validated	2	2	2.1972245773362196	Red
hsa-miR-3122	LYN	mirtarbase	validated	2	1	1.3862943611198906	Red
hsa-miR-450a-1-3p	LYN	mirtarbase	validated	2	2	2.1972245773362196	Red
hsa-miR-4278	LYN	mirtarbase	validated	2	1	1.3862943611198906	Red
hsa-miR-625-5p	LYN	mirtarbase	validated	2	3	2.772588722239781	Red
hsa-miR-3148	LYN	mirtarbase	validated	2	1	1.3862943611198906	Red
hsa-miR-4668-5p	LYN	mirtarbase	validated	2	1	1.3862943611198906	Red
hsa-miR-98-5p	LYN	mirtarbase	validated	2	2	2.1972245773362196	Red
hsa-miR-4500	LYN	mirtarbase	validated	2	1	1.3862943611198906	Red
hsa-miR-4458	LYN	mirtarbase	validated	2	1	1.3862943611198906	Red
hsa-let-7i-5p	LYN	mirtarbase	validated	2	2	2.1972245773362196	Red
hsa-let-7g-5p	LYN	mirtarbase	validated	2	2	2.1972245773362196	Red
hsa-let-7f-5p	LYN	mirtarbase	validated	2	2	2.1972245773362196	Red
hsa-let-7e-5p	LYN	mirtarbase	validated	2	2	2.1972245773362196	Red
hsa-let-7d-5p	LYN	mirtarbase	validated	2	2	2.1972245773362196	Red
hsa-let-7c-5p	LYN	mirtarbase	validated	2	2	2.1972245773362196	Red
hsa-let-7b-5p	LYN	mirtarbase	validated	2	2	2.1972245773362196	Red
hsa-let-7a-5p	LYN	mirtarbase	validated	2	2	2.1972245773362196	Red
hsa-miR-4330	LYN	mirtarbase	validated	2	1	1.3862943611198906	Red
hsa-miR-10b-3p	LYN	mirtarbase	validated	2	1	1.3862943611198906	Red
hsa-miR-6732-5p	LYN	mirtarbase	validated	2	1	1.3862943611198906	Red
hsa-miR-6805-5p	LYN	mirtarbase	validated	2	1	1.3862943611198906	Red
hsa-miR-6794-5p	LYN	mirtarbase	validated	2	1	1.3862943611198906	Red
hsa-miR-4716-3p	LYN	mirtarbase	validated	2	1	1.3862943611198906	Red
hsa-miR-628-5p	LYN	mirtarbase	validated	2	1	1.3862943611198906	Red
hsa-miR-466	LYN	mirtarbase	validated	2	2	2.1972245773362196	Red
hsa-miR-221-3p	LYN	mirtarbase	validated	2	2	2.1972245773362196	Red
hsa-miR-548v	LYN	mirtarbase	validated	2	1	1.3862943611198906	Red
hsa-miR-187-5p	LYN	mirtarbase	validated	2	1	1.3862943611198906	Red
hsa-miR-4643	LYN	mirtarbase	validated	2	1	1.3862943611198906	Red
hsa-miR-4789-3p	LYN	mirtarbase	validated	2	1	1.3862943611198906	Red
hsa-miR-122-5p	LYN	mirtarbase	validated	2	1	1.3862943611198906	Red
hsa-miR-1304-3p	LYN	mirtarbase	validated	2	1	1.3862943611198906	Red
hsa-miR-143-5p	LYN	mirtarbase	validated	2	1	1.3862943611198906	Red
hsa-miR-3135b	LYN	mirtarbase	validated	2	1	1.3862943611198906	Red
hsa-miR-3652	LYN	mirtarbase	validated	2	1	1.3862943611198906	Red
hsa-miR-4430	LYN	mirtarbase	validated	2	1	1.3862943611198906	Red
hsa-miR-4639-3p	LYN	mirtarbase	validated	2	1	1.3862943611198906	Red
hsa-miR-504-3p	LYN	mirtarbase	validated	2	1	1.3862943611198906	Red
hsa-miR-564	LYN	mirtarbase	validated	2	1	1.3862943611198906	Red
hsa-miR-5693	LYN	mirtarbase	validated	2	1	1.3862943611198906	Red
hsa-miR-5698	LYN	mirtarbase	validated	2	1	1.3862943611198906	Red
hsa-miR-6499-3p	LYN	mirtarbase	validated	2	1	1.3862943611198906	Red
hsa-miR-6794-3p	LYN	mirtarbase	validated	2	1	1.3862943611198906	Red
hsa-miR-891a-3p	LYN	mirtarbase	validated	2	1	1.3862943611198906	Red
hsa-miR-511-5p	FCGR3B	mirtarbase	validated	2	1	1.3862943611198906	Red
hsa-miR-519e-5p	FCGR3B	mirtarbase	validated	2	1	1.3862943611198906	Red
hsa-miR-515-5p	FCGR3B	mirtarbase	validated	2	1	1.3862943611198906	Red
hsa-miR-6740-3p	FCGR3B	mirtarbase	validated	2	1	1.3862943611198906	Red
hsa-miR-942-5p	FCGR3B	mirtarbase	validated	2	1	1.3862943611198906	Red
hsa-miR-136-5p	FCGR3B	mirtarbase	validated	2	3	2.772588722239781	Red
hsa-miR-4286	FCGR3B	mirtarbase	validated	2	1	1.3862943611198906	Red
hsa-miR-1224-3p	FCGR3B	mirtarbase	validated	2	1	1.3862943611198906	Red
hsa-miR-6729-3p	FCGR3B	mirtarbase	validated	2	1	1.3862943611198906	Red
hsa-miR-6761-5p	FCGR2A	mirtarbase	validated	2	1	1.3862943611198906	Red
hsa-miR-6777-3p	FCGR2A	mirtarbase	validated	2	1	1.3862943611198906	Red
hsa-miR-545-3p	FCGR2A	mirtarbase	validated	2	1	1.3862943611198906	Red
hsa-miR-512-5p	FCGR2A	mirtarbase	validated	2	2	2.1972245773362196	Red
hsa-miR-1305	FCGR2A	mirtarbase	validated	2	1	1.3862943611198906	Red
hsa-miR-29b-2-5p	FCGR2A	mirtarbase	validated	2	1	1.3862943611198906	Red
hsa-miR-4275	FCGR2A	mirtarbase	validated	2	2	2.1972245773362196	Red
hsa-miR-20a-5p	CTSS	mirtarbase	validated	2	4	3.2188758248682006	Red
hsa-miR-106b-5p	CTSS	mirtarbase	validated	2	4	3.2188758248682006	Red
hsa-miR-6864-3p	CTSS	mirtarbase	validated	2	1	1.3862943611198906	Red
hsa-miR-3672	CTSS	mirtarbase	validated	2	1	1.3862943611198906	Red
hsa-miR-769-5p	CTSS	mirtarbase	validated	2	1	1.3862943611198906	Red
hsa-miR-4786-5p	CTSS	mirtarbase	validated	2	1	1.3862943611198906	Red
hsa-miR-664a-5p	CTSS	mirtarbase	validated	2	1	1.3862943611198906	Red
hsa-miR-4794	CTSS	mirtarbase	validated	2	1	1.3862943611198906	Red
hsa-miR-7162-3p	CTSS	mirtarbase	validated	2	1	1.3862943611198906	Red
hsa-miR-544b	CTSS	mirtarbase	validated	2	1	1.3862943611198906	Red
hsa-miR-6849-3p	CTSS	mirtarbase	validated	2	1	1.3862943611198906	Red
hsa-miR-4433a-3p	CTSS	mirtarbase	validated	2	1	1.3862943611198906	Red
hsa-miR-4459	CTSS	mirtarbase	validated	2	1	1.3862943611198906	Red
hsa-miR-4768-3p	CTSS	mirtarbase	validated	2	1	1.3862943611198906	Red
hsa-miR-6765-3p	CTSS	mirtarbase	validated	2	1	1.3862943611198906	Red
hsa-miR-3622b-3p	CTSS	mirtarbase	validated	2	1	1.3862943611198906	Red
hsa-miR-3622a-3p	CTSS	mirtarbase	validated	2	1	1.3862943611198906	Red
hsa-miR-8066	CTSS	mirtarbase	validated	2	1	1.3862943611198906	Red
hsa-miR-519d-3p	CTSS	mirtarbase	validated	2	3	2.772588722239781	Red
hsa-miR-93-5p	CTSS	mirtarbase	validated	2	3	2.772588722239781	Red
hsa-miR-20b-5p	CTSS	mirtarbase	validated	2	3	2.772588722239781	Red
hsa-miR-17-5p	CTSS	mirtarbase	validated	2	3	2.772588722239781	Red
hsa-miR-4498	CTSS	mirtarbase	validated	2	1	1.3862943611198906	Red
hsa-miR-369-3p	CTSS	mirtarbase	validated	2	1	1.3862943611198906	Red
hsa-miR-491-3p	CTSS	mirtarbase	validated	2	3	2.772588722239781	Red
hsa-miR-16-5p	PTGS2	tarbase	validated	2	2	2.1972245773362196	Red
hsa-miR-130a-3p	PTGS2	tarbase	validated	2	2	2.1972245773362196	Red
hsa-miR-130b-3p	PTGS2	tarbase	validated	2	2	2.1972245773362196	Red
hsa-let-7e-5p	PTGS2	tarbase	validated	2	1	1.3862943611198906	Red
hsa-miR-34a-5p	PTGS2	tarbase	validated	2	1	1.3862943611198906	Red
hsa-miR-152-3p	PTGS2	tarbase	validated	2	1	1.3862943611198906	Red
hsa-miR-301a-3p	PTGS2	tarbase	validated	2	1	1.3862943611198906	Red
hsa-miR-15a-5p	PTGS2	tarbase	validated	2	1	1.3862943611198906	Red
hsa-miR-15b-5p	PTGS2	tarbase	validated	2	1	1.3862943611198906	Red
hsa-miR-454-3p	PTGS2	tarbase	validated	2	1	1.3862943611198906	Red
hsa-miR-148a-3p	PTGS2	tarbase	validated	2	1	1.3862943611198906	Red
hsa-miR-148b-3p	PTGS2	tarbase	validated	2	1	1.3862943611198906	Red
hsa-miR-424-5p	PTGS2	tarbase	validated	2	2	2.1972245773362196	Red
hsa-miR-101-3p	PTGS2	tarbase	validated	2	8	4.394449154672439	Red
hsa-let-7f-2-3p	PTGS2	tarbase	validated	2	4	3.2188758248682006	Red
hsa-miR-214-3p	PTGS2	tarbase	validated	2	1	1.3862943611198906	Red
hsa-miR-29b-3p	PTGS2	tarbase	validated	2	1	1.3862943611198906	Red
hsa-let-7a-5p	PTGS2	tarbase	validated	2	1	1.3862943611198906	Red
hsa-miR-107	PTGS2	tarbase	validated	2	1	1.3862943611198906	Red
hsa-let-7b-5p	PTGS2	tarbase	validated	2	2	2.1972245773362196	Red
hsa-miR-579-3p	PTGS2	tarbase	validated	2	3	2.772588722239781	Red
hsa-let-7c-5p	PTGS2	tarbase	validated	2	1	1.3862943611198906	Red
hsa-let-7d-5p	PTGS2	tarbase	validated	2	2	2.1972245773362196	Red
hsa-miR-106b-5p	PTGS2	tarbase	validated	2	1	1.3862943611198906	Red
hsa-miR-219a-1-3p	PTGS2	tarbase	validated	2	1	1.3862943611198906	Red
hsa-let-7i-5p	PTGS2	tarbase	validated	2	1	1.3862943611198906	Red
hsa-miR-19a-3p	PTGS2	tarbase	validated	2	1	1.3862943611198906	Red
hsa-miR-185-5p	PTGS2	tarbase	validated	2	1	1.3862943611198906	Red
hsa-miR-146b-5p	PTGS2	tarbase	validated	2	2	2.1972245773362196	Red
hsa-miR-23a-3p	PTGS2	tarbase	validated	2	1	1.3862943611198906	Red
hsa-miR-124-3p	PTGS2	tarbase	validated	2	2	2.1972245773362196	Red
hsa-miR-33b-5p	PTGS2	tarbase	validated	2	1	1.3862943611198906	Red
hsa-miR-196a-5p	PTGS2	tarbase	validated	2	1	1.3862943611198906	Red
hsa-miR-19b-3p	PTGS2	tarbase	validated	2	1	1.3862943611198906	Red
hsa-miR-16-1-3p	PTGS2	tarbase	validated	2	1	1.3862943611198906	Red
hsa-miR-576-3p	PTGS2	tarbase	validated	2	3	2.772588722239781	Red
hsa-miR-148b-5p	PTGS2	tarbase	validated	2	1	1.3862943611198906	Red
hsa-miR-23b-3p	PTGS2	tarbase	validated	2	1	1.3862943611198906	Red
hsa-miR-17-5p	PTGS2	tarbase	validated	2	1	1.3862943611198906	Red
hsa-miR-338-3p	PTGS2	tarbase	validated	2	1	1.3862943611198906	Red
hsa-miR-98-5p	PTGS2	tarbase	validated	2	1	1.3862943611198906	Red
hsa-miR-27a-5p	PTGS2	tarbase	validated	2	1	1.3862943611198906	Red
hsa-let-7f-5p	PTGS2	tarbase	validated	2	1	1.3862943611198906	Red
hsa-let-7g-5p	PTGS2	tarbase	validated	2	1	1.3862943611198906	Red
hsa-miR-103a-3p	PTGS2	tarbase	validated	2	1	1.3862943611198906	Red
hsa-miR-146a-5p	PTGS2	tarbase	validated	2	3	2.772588722239781	Red
hsa-miR-15b-3p	PTGS2	tarbase	validated	2	1	1.3862943611198906	Red
hsa-miR-181a-5p	PTGS2	tarbase	validated	2	4	3.2188758248682006	Red
hsa-miR-181b-5p	PTGS2	tarbase	validated	2	3	2.772588722239781	Red
hsa-miR-181d-5p	PTGS2	tarbase	validated	2	3	2.772588722239781	Red
hsa-miR-18a-5p	PTGS2	tarbase	validated	2	1	1.3862943611198906	Red
hsa-miR-20a-5p	PTGS2	tarbase	validated	2	1	1.3862943611198906	Red
hsa-miR-25-3p	PTGS2	tarbase	validated	2	1	1.3862943611198906	Red
hsa-miR-26a-5p	PTGS2	tarbase	validated	2	6	3.8918202981106265	Red
hsa-miR-26b-5p	PTGS2	tarbase	validated	2	6	3.8918202981106265	Red
hsa-miR-27a-3p	PTGS2	tarbase	validated	2	1	1.3862943611198906	Red
hsa-miR-30a-5p	PTGS2	tarbase	validated	2	1	1.3862943611198906	Red
hsa-miR-320a-3p	PTGS2	tarbase	validated	2	1	1.3862943611198906	Red
hsa-miR-320b	PTGS2	tarbase	validated	2	1	1.3862943611198906	Red
hsa-miR-320c	PTGS2	tarbase	validated	2	1	1.3862943611198906	Red
hsa-miR-361-5p	PTGS2	tarbase	validated	2	1	1.3862943611198906	Red
hsa-miR-92a-3p	PTGS2	tarbase	validated	2	1	1.3862943611198906	Red
hsa-miR-92b-3p	PTGS2	tarbase	validated	2	1	1.3862943611198906	Red
hsa-miR-93-5p	PTGS2	tarbase	validated	2	1	1.3862943611198906	Red
hsa-miR-10a-5p	PTGS2	tarbase	validated	2	1	1.3862943611198906	Red
hsa-miR-132-3p	PTGS2	tarbase	validated	2	3	2.772588722239781	Red
hsa-miR-191-5p	PTGS2	tarbase	validated	2	1	1.3862943611198906	Red
hsa-miR-193a-3p	PTGS2	tarbase	validated	2	1	1.3862943611198906	Red
hsa-miR-193b-3p	PTGS2	tarbase	validated	2	1	1.3862943611198906	Red
hsa-miR-203a-3p	PTGS2	tarbase	validated	2	3	2.772588722239781	Red
hsa-miR-29a-3p	PTGS2	tarbase	validated	2	1	1.3862943611198906	Red
hsa-miR-29c-3p	PTGS2	tarbase	validated	2	1	1.3862943611198906	Red
hsa-miR-423-5p	PTGS2	tarbase	validated	2	1	1.3862943611198906	Red
hsa-miR-106a-5p	PTGS2	tarbase	validated	2	1	1.3862943611198906	Red
hsa-miR-20b-5p	PTGS2	tarbase	validated	2	1	1.3862943611198906	Red
hsa-miR-18b-5p	PTGS2	tarbase	validated	2	1	1.3862943611198906	Red
hsa-miR-139-5p	PTGS2	tarbase	validated	2	1	1.3862943611198906	Red
hsa-miR-183-5p	PTGS2	tarbase	validated	2	2	2.1972245773362196	Red
hsa-miR-24-3p	PTGS2	tarbase	validated	2	1	1.3862943611198906	Red
hsa-miR-28-3p	PTGS2	tarbase	validated	2	1	1.3862943611198906	Red
hsa-miR-499a-5p	PTGS2	tarbase	validated	2	1	1.3862943611198906	Red
hsa-miR-544a	PTGS2	tarbase	validated	2	1	1.3862943611198906	Red
hsa-let-7b-3p	PTGS2	tarbase	validated	2	1	1.3862943611198906	Red
hsa-miR-1185-5p	PTGS2	tarbase	validated	2	1	1.3862943611198906	Red
hsa-miR-1285-3p	PTGS2	tarbase	validated	2	1	1.3862943611198906	Red
hsa-miR-194-5p	PTGS2	tarbase	validated	2	1	1.3862943611198906	Red
hsa-miR-221-3p	PTGS2	tarbase	validated	2	1	1.3862943611198906	Red
hsa-miR-302b-3p	PTGS2	tarbase	validated	2	1	1.3862943611198906	Red
hsa-miR-30c-1-3p	PTGS2	tarbase	validated	2	1	1.3862943611198906	Red
hsa-miR-363-3p	PTGS2	tarbase	validated	2	1	1.3862943611198906	Red
hsa-miR-376a-5p	PTGS2	tarbase	validated	2	1	1.3862943611198906	Red
hsa-miR-377-5p	PTGS2	tarbase	validated	2	1	1.3862943611198906	Red
hsa-miR-487b-3p	PTGS2	tarbase	validated	2	1	1.3862943611198906	Red
hsa-miR-491-5p	PTGS2	tarbase	validated	2	1	1.3862943611198906	Red
hsa-miR-574-3p	PTGS2	tarbase	validated	2	1	1.3862943611198906	Red
hsa-miR-654-3p	PTGS2	tarbase	validated	2	1	1.3862943611198906	Red
hsa-miR-7-5p	PTGS2	tarbase	validated	2	1	1.3862943611198906	Red
hsa-miR-2110	PTGS2	tarbase	validated	2	1	1.3862943611198906	Red
hsa-miR-222-3p	PTGS2	tarbase	validated	2	1	1.3862943611198906	Red
hsa-miR-374a-5p	PTGS2	tarbase	validated	2	2	2.1972245773362196	Red
hsa-miR-182-3p	PTGS2	tarbase	validated	2	1	1.3862943611198906	Red
hsa-miR-374b-5p	PTGS2	tarbase	validated	2	1	1.3862943611198906	Red
hsa-miR-625-5p	PTGS2	tarbase	validated	2	1	1.3862943611198906	Red
hsa-miR-624-5p	PTGS2	tarbase	validated	2	2	2.1972245773362196	Red
hsa-miR-574-5p	PTGS2	tarbase	validated	2	1	1.3862943611198906	Red
hsa-miR-206	PTGS2	tarbase	validated	2	1	1.3862943611198906	Red
hsa-miR-31-5p	PTGS2	tarbase	validated	2	1	1.3862943611198906	Red
hsa-miR-450a-5p	PTGS2	tarbase	validated	2	1	1.3862943611198906	Red
hsa-miR-378a-3p	PTGS2	tarbase	validated	2	1	1.3862943611198906	Red
hsa-miR-340-5p	PTGS2	tarbase	validated	2	3	2.772588722239781	Red
hsa-miR-210-3p	PTGS2	tarbase	validated	2	1	1.3862943611198906	Red
hsa-miR-558	PTGS2	tarbase	validated	2	2	2.1972245773362196	Red
hsa-miR-21-3p	PTGS2	tarbase	validated	2	1	1.3862943611198906	Red
hsa-miR-200c-3p	PTGS2	tarbase	validated	2	1	1.3862943611198906	Red
hsa-miR-335-5p	PTGS2	tarbase	validated	2	2	2.1972245773362196	Red
hsa-miR-128-3p	PTGS2	tarbase	validated	2	2	2.1972245773362196	Red
hsa-miR-373-3p	PTGS2	tarbase	validated	2	1	1.3862943611198906	Red
hsa-miR-372-3p	PTGS2	tarbase	validated	2	1	1.3862943611198906	Red
hsa-miR-10b-5p	PTGS2	tarbase	validated	2	1	1.3862943611198906	Red
hsa-miR-138-5p	PTGS2	tarbase	validated	2	1	1.3862943611198906	Red
hsa-let-7b-5p	ICAM1	tarbase	validated	2	1	1.3862943611198906	Red
hsa-let-7c-5p	ICAM1	tarbase	validated	2	1	1.3862943611198906	Red
hsa-let-7a-5p	ICAM1	tarbase	validated	2	1	1.3862943611198906	Red
hsa-let-7g-5p	ICAM1	tarbase	validated	2	1	1.3862943611198906	Red
hsa-miR-4448	ICAM1	tarbase	validated	2	1	1.3862943611198906	Red
hsa-miR-4425	ICAM1	tarbase	validated	2	1	1.3862943611198906	Red
hsa-miR-193b-3p	ICAM1	tarbase	validated	2	1	1.3862943611198906	Red
hsa-miR-9-5p	ICAM1	tarbase	validated	2	1	1.3862943611198906	Red
hsa-miR-221-3p	ICAM1	tarbase	validated	2	3	2.772588722239781	Red
hsa-let-7f-5p	ICAM1	tarbase	validated	2	1	1.3862943611198906	Red
hsa-miR-98-5p	ICAM1	tarbase	validated	2	2	2.1972245773362196	Red
hsa-miR-221-5p	ICAM1	tarbase	validated	2	1	1.3862943611198906	Red
hsa-let-7i-5p	ICAM1	tarbase	validated	2	1	1.3862943611198906	Red
hsa-let-7i-3p	ICAM1	tarbase	validated	2	1	1.3862943611198906	Red
hsa-miR-15a-5p	ICAM1	tarbase	validated	2	1	1.3862943611198906	Red
hsa-miR-34a-5p	ICAM1	tarbase	validated	2	1	1.3862943611198906	Red
hsa-miR-671-5p	ICAM1	tarbase	validated	2	1	1.3862943611198906	Red
hsa-miR-183-5p	ICAM1	tarbase	validated	2	1	1.3862943611198906	Red
hsa-miR-182-5p	ICAM1	tarbase	validated	2	1	1.3862943611198906	Red
hsa-miR-155-5p	ICAM1	tarbase	validated	2	2	2.1972245773362196	Red
hsa-miR-374a-3p	ICAM1	tarbase	validated	2	1	1.3862943611198906	Red
hsa-miR-124-3p	ICAM1	tarbase	validated	2	1	1.3862943611198906	Red
hsa-let-7d-5p	ICAM1	tarbase	validated	2	1	1.3862943611198906	Red
hsa-let-7e-5p	ICAM1	tarbase	validated	2	1	1.3862943611198906	Red
hsa-let-7f-2-3p	ICAM1	tarbase	validated	2	1	1.3862943611198906	Red
hsa-miR-106b-5p	ICAM1	tarbase	validated	2	1	1.3862943611198906	Red
hsa-miR-148a-3p	ICAM1	tarbase	validated	2	1	1.3862943611198906	Red
hsa-miR-148b-3p	ICAM1	tarbase	validated	2	1	1.3862943611198906	Red
hsa-miR-152-3p	ICAM1	tarbase	validated	2	1	1.3862943611198906	Red
hsa-miR-15b-3p	ICAM1	tarbase	validated	2	1	1.3862943611198906	Red
hsa-miR-15b-5p	ICAM1	tarbase	validated	2	1	1.3862943611198906	Red
hsa-miR-17-5p	ICAM1	tarbase	validated	2	2	2.1972245773362196	Red
hsa-miR-181a-5p	ICAM1	tarbase	validated	2	1	1.3862943611198906	Red
hsa-miR-181b-5p	ICAM1	tarbase	validated	2	1	1.3862943611198906	Red
hsa-miR-18a-5p	ICAM1	tarbase	validated	2	1	1.3862943611198906	Red
hsa-miR-20a-5p	ICAM1	tarbase	validated	2	1	1.3862943611198906	Red
hsa-miR-222-3p	ICAM1	tarbase	validated	2	2	2.1972245773362196	Red
hsa-miR-222-5p	ICAM1	tarbase	validated	2	1	1.3862943611198906	Red
hsa-miR-92a-3p	ICAM1	tarbase	validated	2	2	2.1972245773362196	Red
hsa-miR-106a-5p	ICAM1	tarbase	validated	2	1	1.3862943611198906	Red
hsa-miR-21-5p	ICAM1	tarbase	validated	2	2	2.1972245773362196	Red
hsa-miR-127-5p	ICAM1	tarbase	validated	2	1	1.3862943611198906	Red
hsa-miR-18b-5p	ICAM1	tarbase	validated	2	1	1.3862943611198906	Red
hsa-miR-22-3p	ICAM1	tarbase	validated	2	1	1.3862943611198906	Red
hsa-miR-93-5p	ICAM1	tarbase	validated	2	2	2.1972245773362196	Red
hsa-miR-876-3p	ICAM1	tarbase	validated	2	1	1.3862943611198906	Red
hsa-miR-301b-3p	ICAM1	tarbase	validated	2	1	1.3862943611198906	Red
hsa-miR-1285-3p	ICAM1	tarbase	validated	2	2	2.1972245773362196	Red
hsa-miR-191-5p	ICAM1	tarbase	validated	2	1	1.3862943611198906	Red
hsa-miR-424-5p	ICAM1	tarbase	validated	2	1	1.3862943611198906	Red
hsa-miR-29a-3p	ICAM1	tarbase	validated	2	2	2.1972245773362196	Red
hsa-miR-29c-3p	ICAM1	tarbase	validated	2	1	1.3862943611198906	Red
hsa-miR-520f-3p	ICAM1	tarbase	validated	2	2	2.1972245773362196	Red
hsa-miR-27a-3p	ICAM1	tarbase	validated	2	1	1.3862943611198906	Red
hsa-miR-196a-5p	ICAM1	tarbase	validated	2	1	1.3862943611198906	Red
hsa-miR-423-5p	ICAM1	tarbase	validated	2	1	1.3862943611198906	Red
hsa-miR-301a-3p	ICAM1	tarbase	validated	2	1	1.3862943611198906	Red
hsa-miR-429	ICAM1	tarbase	validated	2	1	1.3862943611198906	Red
hsa-miR-23a-3p	ICAM1	tarbase	validated	2	1	1.3862943611198906	Red
hsa-miR-423-3p	ICAM1	tarbase	validated	2	1	1.3862943611198906	Red
hsa-miR-574-5p	ICAM1	tarbase	validated	2	1	1.3862943611198906	Red
hsa-miR-1271-5p	ICAM1	tarbase	validated	2	1	1.3862943611198906	Red
hsa-miR-340-5p	ICAM1	tarbase	validated	2	1	1.3862943611198906	Red
hsa-miR-375-3p	ICAM1	tarbase	validated	2	1	1.3862943611198906	Red
hsa-miR-27a-5p	ICAM1	tarbase	validated	2	1	1.3862943611198906	Red
hsa-miR-21-3p	ICAM1	tarbase	validated	2	1	1.3862943611198906	Red
hsa-miR-16-5p	ICAM1	tarbase	validated	2	1	1.3862943611198906	Red
hsa-miR-7-5p	ICAM1	tarbase	validated	2	1	1.3862943611198906	Red
hsa-miR-146a-5p	ICAM1	tarbase	validated	2	2	2.1972245773362196	Red
hsa-miR-17-3p	ICAM1	tarbase	validated	2	3	2.772588722239781	Red
hsa-miR-374a-5p	ICAM1	tarbase	validated	2	1	1.3862943611198906	Red
hsa-miR-335-5p	ICAM1	tarbase	validated	2	2	2.1972245773362196	Red
hsa-miR-195-5p	ICAM1	tarbase	validated	2	1	1.3862943611198906	Red
hsa-miR-138-5p	ICAM1	tarbase	validated	2	1	1.3862943611198906	Red
hsa-miR-539-3p	TLR2	tarbase	validated	2	1	1.3862943611198906	Red
hsa-miR-139-5p	TLR2	tarbase	validated	2	1	1.3862943611198906	Red
hsa-let-7f-2-3p	TLR2	tarbase	validated	2	1	1.3862943611198906	Red
hsa-miR-143-3p	TLR2	tarbase	validated	2	2	2.1972245773362196	Red
hsa-miR-19a-3p	TLR2	tarbase	validated	2	3	2.772588722239781	Red
hsa-miR-19b-3p	TLR2	tarbase	validated	2	2	2.1972245773362196	Red
hsa-miR-25-3p	TLR2	tarbase	validated	2	1	1.3862943611198906	Red
hsa-miR-26a-5p	TLR2	tarbase	validated	2	1	1.3862943611198906	Red
hsa-miR-26b-5p	TLR2	tarbase	validated	2	1	1.3862943611198906	Red
hsa-miR-32-5p	TLR2	tarbase	validated	2	1	1.3862943611198906	Red
hsa-miR-92a-3p	TLR2	tarbase	validated	2	1	1.3862943611198906	Red
hsa-miR-92b-3p	TLR2	tarbase	validated	2	1	1.3862943611198906	Red
hsa-let-7f-5p	TLR2	tarbase	validated	2	1	1.3862943611198906	Red
hsa-miR-191-5p	TLR2	tarbase	validated	2	1	1.3862943611198906	Red
hsa-miR-424-5p	TLR2	tarbase	validated	2	1	1.3862943611198906	Red
hsa-miR-29c-3p	TLR2	tarbase	validated	2	1	1.3862943611198906	Red
hsa-miR-29a-3p	TLR2	tarbase	validated	2	1	1.3862943611198906	Red
hsa-miR-3065-3p	TLR2	tarbase	validated	2	1	1.3862943611198906	Red
hsa-miR-29b-3p	TLR2	tarbase	validated	2	1	1.3862943611198906	Red
hsa-miR-130a-3p	TLR2	tarbase	validated	2	1	1.3862943611198906	Red
hsa-miR-130b-3p	TLR2	tarbase	validated	2	1	1.3862943611198906	Red
hsa-miR-146a-5p	TLR2	tarbase	validated	2	2	2.1972245773362196	Red
hsa-miR-106b-5p	TLR2	tarbase	validated	2	2	2.1972245773362196	Red
hsa-miR-335-5p	TLR2	tarbase	validated	2	2	2.1972245773362196	Red
hsa-miR-1273h-5p	SPI1	tarbase	validated	2	1	1.3862943611198906	Red
hsa-miR-342-5p	SPI1	tarbase	validated	2	1	1.3862943611198906	Red
hsa-miR-423-5p	SPI1	tarbase	validated	2	1	1.3862943611198906	Red
hsa-miR-34a-5p	SPI1	tarbase	validated	2	3	2.772588722239781	Red
hsa-miR-196a-5p	SPI1	tarbase	validated	2	1	1.3862943611198906	Red
hsa-let-7a-5p	SPI1	tarbase	validated	2	1	1.3862943611198906	Red
hsa-let-7b-5p	SPI1	tarbase	validated	2	1	1.3862943611198906	Red
hsa-miR-146a-5p	SPI1	tarbase	validated	2	1	1.3862943611198906	Red
hsa-miR-18a-5p	SPI1	tarbase	validated	2	1	1.3862943611198906	Red
hsa-miR-18b-5p	SPI1	tarbase	validated	2	1	1.3862943611198906	Red
hsa-miR-218-5p	SPI1	tarbase	validated	2	2	2.1972245773362196	Red
hsa-miR-9-5p	SPI1	tarbase	validated	2	2	2.1972245773362196	Red
hsa-miR-92a-1-5p	C5AR1	tarbase	validated	2	1	1.3862943611198906	Red
hsa-miR-103a-3p	C5AR1	tarbase	validated	2	1	1.3862943611198906	Red
hsa-miR-15b-5p	C5AR1	tarbase	validated	2	1	1.3862943611198906	Red
hsa-miR-16-5p	C5AR1	tarbase	validated	2	1	1.3862943611198906	Red
hsa-miR-18a-5p	C5AR1	tarbase	validated	2	1	1.3862943611198906	Red
hsa-miR-107	C5AR1	tarbase	validated	2	1	1.3862943611198906	Red
hsa-miR-15a-5p	C5AR1	tarbase	validated	2	1	1.3862943611198906	Red
hsa-miR-3662	C5AR1	tarbase	validated	2	1	1.3862943611198906	Red
hsa-miR-26b-5p	C5AR1	tarbase	validated	2	2	2.1972245773362196	Red
hsa-miR-335-5p	C5AR1	tarbase	validated	2	2	2.1972245773362196	Red
hsa-miR-10b-5p	C5AR1	tarbase	validated	2	1	1.3862943611198906	Red
hsa-let-7g-5p	FPR1	tarbase	validated	2	2	2.1972245773362196	Red
hsa-miR-106a-5p	FPR1	tarbase	validated	2	2	2.1972245773362196	Red
hsa-miR-106b-5p	FPR1	tarbase	validated	2	2	2.1972245773362196	Red
hsa-miR-17-5p	FPR1	tarbase	validated	2	2	2.1972245773362196	Red
hsa-miR-18a-5p	FPR1	tarbase	validated	2	1	1.3862943611198906	Red
hsa-miR-18b-5p	FPR1	tarbase	validated	2	1	1.3862943611198906	Red
hsa-miR-19a-3p	FPR1	tarbase	validated	2	1	1.3862943611198906	Red
hsa-miR-19b-3p	FPR1	tarbase	validated	2	1	1.3862943611198906	Red
hsa-miR-20a-5p	FPR1	tarbase	validated	2	2	2.1972245773362196	Red
hsa-miR-20b-5p	FPR1	tarbase	validated	2	2	2.1972245773362196	Red
hsa-miR-30a-5p	FPR1	tarbase	validated	2	1	1.3862943611198906	Red
hsa-miR-34a-5p	FPR1	tarbase	validated	2	1	1.3862943611198906	Red
hsa-miR-423-5p	FPR1	tarbase	validated	2	1	1.3862943611198906	Red
hsa-miR-93-5p	FPR1	tarbase	validated	2	2	2.1972245773362196	Red
hsa-let-7a-5p	FPR1	tarbase	validated	2	2	2.1972245773362196	Red
hsa-let-7d-5p	FPR1	tarbase	validated	2	2	2.1972245773362196	Red
hsa-let-7e-5p	FPR1	tarbase	validated	2	2	2.1972245773362196	Red
hsa-let-7f-5p	FPR1	tarbase	validated	2	2	2.1972245773362196	Red
hsa-let-7i-5p	FPR1	tarbase	validated	2	2	2.1972245773362196	Red
hsa-miR-130b-3p	FPR1	tarbase	validated	2	1	1.3862943611198906	Red
hsa-miR-148b-3p	FPR1	tarbase	validated	2	1	1.3862943611198906	Red
hsa-miR-152-3p	FPR1	tarbase	validated	2	1	1.3862943611198906	Red
hsa-miR-15a-5p	FPR1	tarbase	validated	2	1	1.3862943611198906	Red
hsa-miR-592	FPR1	tarbase	validated	2	1	1.3862943611198906	Red
hsa-miR-98-5p	FPR1	tarbase	validated	2	2	2.1972245773362196	Red
hsa-miR-335-5p	FPR1	tarbase	validated	2	2	2.1972245773362196	Red
hsa-miR-130b-3p	GSK3B	tarbase	validated	2	1	1.3862943611198906	Red
hsa-let-7d-5p	GSK3B	tarbase	validated	2	1	1.3862943611198906	Red
hsa-miR-657	GSK3B	tarbase	validated	2	1	1.3862943611198906	Red
hsa-miR-3168	GSK3B	tarbase	validated	2	2	2.1972245773362196	Red
hsa-miR-625-5p	GSK3B	tarbase	validated	2	1	1.3862943611198906	Red
hsa-miR-450a-5p	GSK3B	tarbase	validated	2	1	1.3862943611198906	Red
hsa-miR-148b-3p	GSK3B	tarbase	validated	2	1	1.3862943611198906	Red
hsa-let-7b-5p	GSK3B	tarbase	validated	2	1	1.3862943611198906	Red
hsa-miR-454-3p	GSK3B	tarbase	validated	2	1	1.3862943611198906	Red
hsa-miR-19b-1-5p	GSK3B	tarbase	validated	2	1	1.3862943611198906	Red
hsa-miR-423-5p	GSK3B	tarbase	validated	2	1	1.3862943611198906	Red
hsa-miR-3679-5p	GSK3B	tarbase	validated	2	1	1.3862943611198906	Red
hsa-miR-130a-3p	GSK3B	tarbase	validated	2	1	1.3862943611198906	Red
hsa-miR-877-5p	GSK3B	tarbase	validated	2	2	2.1972245773362196	Red
hsa-miR-299-5p	GSK3B	tarbase	validated	2	1	1.3862943611198906	Red
hsa-miR-151a-5p	GSK3B	tarbase	validated	2	1	1.3862943611198906	Red
hsa-miR-185-5p	GSK3B	tarbase	validated	2	3	2.772588722239781	Red
hsa-miR-301b-3p	GSK3B	tarbase	validated	2	1	1.3862943611198906	Red
hsa-miR-378b	GSK3B	tarbase	validated	2	1	1.3862943611198906	Red
hsa-miR-93-3p	GSK3B	tarbase	validated	2	1	1.3862943611198906	Red
hsa-miR-26a-5p	GSK3B	tarbase	validated	2	5	3.58351893845611	Red
hsa-miR-32-5p	GSK3B	tarbase	validated	2	3	2.772588722239781	Red
hsa-miR-92a-3p	GSK3B	tarbase	validated	2	4	3.2188758248682006	Red
hsa-miR-920	GSK3B	tarbase	validated	2	1	1.3862943611198906	Red
hsa-miR-519a-3p	GSK3B	tarbase	validated	2	1	1.3862943611198906	Red
hsa-let-7f-5p	GSK3B	tarbase	validated	2	1	1.3862943611198906	Red
hsa-miR-367-3p	GSK3B	tarbase	validated	2	2	2.1972245773362196	Red
hsa-let-7a-5p	GSK3B	tarbase	validated	2	1	1.3862943611198906	Red
hsa-miR-183-5p	GSK3B	tarbase	validated	2	2	2.1972245773362196	Red
hsa-miR-519b-3p	GSK3B	tarbase	validated	2	1	1.3862943611198906	Red
hsa-miR-92b-3p	GSK3B	tarbase	validated	2	4	3.2188758248682006	Red
hsa-miR-519c-3p	GSK3B	tarbase	validated	2	1	1.3862943611198906	Red
hsa-miR-25-3p	GSK3B	tarbase	validated	2	2	2.1972245773362196	Red
hsa-miR-374a-5p	GSK3B	tarbase	validated	2	4	3.2188758248682006	Red
hsa-miR-26b-5p	GSK3B	tarbase	validated	2	7	4.1588830833596715	Red
hsa-miR-374b-5p	GSK3B	tarbase	validated	2	5	3.58351893845611	Red
hsa-miR-15a-5p	GSK3B	tarbase	validated	2	3	2.772588722239781	Red
hsa-miR-509-3p	GSK3B	tarbase	validated	2	1	1.3862943611198906	Red
hsa-miR-301a-3p	GSK3B	tarbase	validated	2	1	1.3862943611198906	Red
hsa-miR-29a-5p	GSK3B	tarbase	validated	2	4	3.2188758248682006	Red
hsa-miR-3940-5p	GSK3B	tarbase	validated	2	1	1.3862943611198906	Red
hsa-let-7g-5p	GSK3B	tarbase	validated	2	1	1.3862943611198906	Red
hsa-miR-142-5p	GSK3B	tarbase	validated	2	2	2.1972245773362196	Red
hsa-miR-1246	GSK3B	tarbase	validated	2	3	2.772588722239781	Red
hsa-miR-17-5p	GSK3B	tarbase	validated	2	1	1.3862943611198906	Red
hsa-miR-183-3p	GSK3B	tarbase	validated	2	2	2.1972245773362196	Red
hsa-let-7c-5p	GSK3B	tarbase	validated	2	1	1.3862943611198906	Red
hsa-let-7i-5p	GSK3B	tarbase	validated	2	1	1.3862943611198906	Red
hsa-miR-106b-5p	GSK3B	tarbase	validated	2	1	1.3862943611198906	Red
hsa-miR-34a-5p	GSK3B	tarbase	validated	2	1	1.3862943611198906	Red
hsa-miR-106a-5p	GSK3B	tarbase	validated	2	1	1.3862943611198906	Red
hsa-miR-302c-3p	GSK3B	tarbase	validated	2	1	1.3862943611198906	Red
hsa-miR-21-5p	GSK3B	tarbase	validated	2	1	1.3862943611198906	Red
hsa-miR-500b-5p	GSK3B	tarbase	validated	2	2	2.1972245773362196	Red
hsa-miR-4745-5p	GSK3B	tarbase	validated	2	1	1.3862943611198906	Red
hsa-miR-27b-5p	GSK3B	tarbase	validated	2	1	1.3862943611198906	Red
hsa-miR-29b-2-5p	GSK3B	tarbase	validated	2	3	2.772588722239781	Red
hsa-miR-331-5p	GSK3B	tarbase	validated	2	1	1.3862943611198906	Red
hsa-miR-20a-5p	GSK3B	tarbase	validated	2	1	1.3862943611198906	Red
hsa-miR-98-5p	GSK3B	tarbase	validated	2	1	1.3862943611198906	Red
hsa-miR-16-5p	GSK3B	tarbase	validated	2	3	2.772588722239781	Red
hsa-miR-15b-5p	GSK3B	tarbase	validated	2	3	2.772588722239781	Red
hsa-miR-196a-5p	GSK3B	tarbase	validated	2	1	1.3862943611198906	Red
hsa-miR-19a-3p	GSK3B	tarbase	validated	2	2	2.1972245773362196	Red
hsa-miR-1275	GSK3B	tarbase	validated	2	1	1.3862943611198906	Red
hsa-miR-145-5p	GSK3B	tarbase	validated	2	1	1.3862943611198906	Red
hsa-miR-33a-5p	GSK3B	tarbase	validated	2	1	1.3862943611198906	Red
hsa-miR-29c-3p	GSK3B	tarbase	validated	2	2	2.1972245773362196	Red
hsa-miR-629-5p	GSK3B	tarbase	validated	2	1	1.3862943611198906	Red
hsa-miR-92a-1-5p	GSK3B	tarbase	validated	2	1	1.3862943611198906	Red
hsa-miR-3934-5p	GSK3B	tarbase	validated	2	1	1.3862943611198906	Red
hsa-miR-29b-3p	GSK3B	tarbase	validated	2	3	2.772588722239781	Red
hsa-miR-361-3p	GSK3B	tarbase	validated	2	1	1.3862943611198906	Red
hsa-miR-185-3p	GSK3B	tarbase	validated	2	1	1.3862943611198906	Red
hsa-miR-7-5p	GSK3B	tarbase	validated	2	3	2.772588722239781	Red
hsa-miR-296-5p	GSK3B	tarbase	validated	2	1	1.3862943611198906	Red
hsa-miR-500a-5p	GSK3B	tarbase	validated	2	2	2.1972245773362196	Red
hsa-miR-20b-5p	GSK3B	tarbase	validated	2	1	1.3862943611198906	Red
hsa-miR-338-3p	GSK3B	tarbase	validated	2	1	1.3862943611198906	Red
hsa-miR-140-3p	GSK3B	tarbase	validated	2	1	1.3862943611198906	Red
hsa-miR-28-3p	GSK3B	tarbase	validated	2	1	1.3862943611198906	Red
hsa-miR-29a-3p	GSK3B	tarbase	validated	2	3	2.772588722239781	Red
hsa-miR-548w	GSK3B	tarbase	validated	2	1	1.3862943611198906	Red
hsa-miR-4437	GSK3B	tarbase	validated	2	1	1.3862943611198906	Red
hsa-miR-2278	GSK3B	tarbase	validated	2	1	1.3862943611198906	Red
hsa-miR-197-3p	GSK3B	tarbase	validated	2	1	1.3862943611198906	Red
hsa-miR-491-5p	GSK3B	tarbase	validated	2	1	1.3862943611198906	Red
hsa-miR-139-5p	GSK3B	tarbase	validated	2	1	1.3862943611198906	Red
hsa-miR-9-5p	GSK3B	tarbase	validated	2	4	3.2188758248682006	Red
hsa-miR-18a-5p	GSK3B	tarbase	validated	2	3	2.772588722239781	Red
hsa-miR-18b-5p	GSK3B	tarbase	validated	2	3	2.772588722239781	Red
hsa-miR-101-3p	GSK3B	tarbase	validated	2	4	3.2188758248682006	Red
hsa-miR-19b-3p	GSK3B	tarbase	validated	2	2	2.1972245773362196	Red
hsa-let-7e-5p	GSK3B	tarbase	validated	2	1	1.3862943611198906	Red
hsa-miR-15b-3p	GSK3B	tarbase	validated	2	1	1.3862943611198906	Red
hsa-miR-181a-5p	GSK3B	tarbase	validated	2	3	2.772588722239781	Red
hsa-miR-181b-5p	GSK3B	tarbase	validated	2	3	2.772588722239781	Red
hsa-miR-181d-5p	GSK3B	tarbase	validated	2	3	2.772588722239781	Red
hsa-miR-23a-3p	GSK3B	tarbase	validated	2	4	3.2188758248682006	Red
hsa-miR-30a-5p	GSK3B	tarbase	validated	2	1	1.3862943611198906	Red
hsa-miR-30d-5p	GSK3B	tarbase	validated	2	1	1.3862943611198906	Red
hsa-miR-30e-5p	GSK3B	tarbase	validated	2	1	1.3862943611198906	Red
hsa-miR-424-5p	GSK3B	tarbase	validated	2	2	2.1972245773362196	Red
hsa-miR-520h	GSK3B	tarbase	validated	2	2	2.1972245773362196	Red
hsa-miR-93-5p	GSK3B	tarbase	validated	2	1	1.3862943611198906	Red
hsa-let-7b-3p	GSK3B	tarbase	validated	2	5	3.58351893845611	Red
hsa-miR-107	GSK3B	tarbase	validated	2	2	2.1972245773362196	Red
hsa-miR-125b-5p	GSK3B	tarbase	validated	2	1	1.3862943611198906	Red
hsa-miR-1301-3p	GSK3B	tarbase	validated	2	2	2.1972245773362196	Red
hsa-miR-138-5p	GSK3B	tarbase	validated	2	2	2.1972245773362196	Red
hsa-miR-18a-3p	GSK3B	tarbase	validated	2	1	1.3862943611198906	Red
hsa-miR-191-5p	GSK3B	tarbase	validated	2	1	1.3862943611198906	Red
hsa-miR-194-5p	GSK3B	tarbase	validated	2	1	1.3862943611198906	Red
hsa-miR-210-3p	GSK3B	tarbase	validated	2	1	1.3862943611198906	Red
hsa-miR-22-3p	GSK3B	tarbase	validated	2	1	1.3862943611198906	Red
hsa-miR-24-2-5p	GSK3B	tarbase	validated	2	1	1.3862943611198906	Red
hsa-miR-28-5p	GSK3B	tarbase	validated	2	1	1.3862943611198906	Red
hsa-miR-33b-5p	GSK3B	tarbase	validated	2	1	1.3862943611198906	Red
hsa-miR-369-3p	GSK3B	tarbase	validated	2	4	3.2188758248682006	Red
hsa-miR-450b-5p	GSK3B	tarbase	validated	2	4	3.2188758248682006	Red
hsa-miR-484	GSK3B	tarbase	validated	2	1	1.3862943611198906	Red
hsa-miR-574-5p	GSK3B	tarbase	validated	2	1	1.3862943611198906	Red
hsa-miR-576-3p	GSK3B	tarbase	validated	2	1	1.3862943611198906	Red
hsa-miR-874-3p	GSK3B	tarbase	validated	2	1	1.3862943611198906	Red
hsa-miR-27a-3p	GSK3B	tarbase	validated	2	4	3.2188758248682006	Red
hsa-miR-452-5p	GSK3B	tarbase	validated	2	1	1.3862943611198906	Red
hsa-miR-580-3p	GSK3B	tarbase	validated	2	3	2.772588722239781	Red
hsa-miR-143-3p	GSK3B	tarbase	validated	2	1	1.3862943611198906	Red
hsa-miR-27b-3p	GSK3B	tarbase	validated	2	4	3.2188758248682006	Red
hsa-miR-30a-3p	GSK3B	tarbase	validated	2	3	2.772588722239781	Red
hsa-miR-125b-1-3p	GSK3B	tarbase	validated	2	1	1.3862943611198906	Red
hsa-miR-625-3p	GSK3B	tarbase	validated	2	1	1.3862943611198906	Red
hsa-miR-155-5p	GSK3B	tarbase	validated	2	4	3.2188758248682006	Red
hsa-miR-140-5p	GSK3B	tarbase	validated	2	1	1.3862943611198906	Red
hsa-miR-30d-3p	GSK3B	tarbase	validated	2	3	2.772588722239781	Red
hsa-miR-378a-3p	GSK3B	tarbase	validated	2	1	1.3862943611198906	Red
hsa-miR-218-5p	GSK3B	tarbase	validated	2	2	2.1972245773362196	Red
hsa-miR-103a-3p	GSK3B	tarbase	validated	2	2	2.1972245773362196	Red
hsa-miR-182-5p	GSK3B	tarbase	validated	2	2	2.1972245773362196	Red
hsa-miR-148b-5p	GSK3B	tarbase	validated	2	3	2.772588722239781	Red
hsa-miR-19a-5p	GSK3B	tarbase	validated	2	1	1.3862943611198906	Red
hsa-miR-27a-5p	GSK3B	tarbase	validated	2	1	1.3862943611198906	Red
hsa-miR-30e-3p	GSK3B	tarbase	validated	2	3	2.772588722239781	Red
hsa-miR-30c-2-3p	GSK3B	tarbase	validated	2	2	2.1972245773362196	Red
hsa-let-7f-2-3p	GSK3B	tarbase	validated	2	5	3.58351893845611	Red
hsa-miR-132-3p	GSK3B	tarbase	validated	2	3	2.772588722239781	Red
hsa-miR-214-3p	GSK3B	tarbase	validated	2	4	3.2188758248682006	Red
hsa-miR-22-5p	GSK3B	tarbase	validated	2	1	1.3862943611198906	Red
hsa-miR-221-3p	GSK3B	tarbase	validated	2	1	1.3862943611198906	Red
hsa-miR-222-3p	GSK3B	tarbase	validated	2	1	1.3862943611198906	Red
hsa-miR-337-3p	GSK3B	tarbase	validated	2	1	1.3862943611198906	Red
hsa-miR-561-5p	GSK3B	tarbase	validated	2	1	1.3862943611198906	Red
hsa-miR-125b-2-3p	GSK3B	tarbase	validated	2	2	2.1972245773362196	Red
hsa-miR-196b-5p	GSK3B	tarbase	validated	2	1	1.3862943611198906	Red
hsa-miR-200a-5p	GSK3B	tarbase	validated	2	1	1.3862943611198906	Red
hsa-let-7i-3p	GSK3B	tarbase	validated	2	1	1.3862943611198906	Red
hsa-miR-124-3p	GSK3B	tarbase	validated	2	3	2.772588722239781	Red
hsa-miR-127-5p	GSK3B	tarbase	validated	2	1	1.3862943611198906	Red
hsa-miR-148a-3p	GSK3B	tarbase	validated	2	1	1.3862943611198906	Red
hsa-miR-204-5p	GSK3B	tarbase	validated	2	3	2.772588722239781	Red
hsa-miR-297	GSK3B	tarbase	validated	2	1	1.3862943611198906	Red
hsa-miR-320a-3p	GSK3B	tarbase	validated	2	2	2.1972245773362196	Red
hsa-miR-320c	GSK3B	tarbase	validated	2	2	2.1972245773362196	Red
hsa-miR-324-3p	GSK3B	tarbase	validated	2	1	1.3862943611198906	Red
hsa-miR-337-5p	GSK3B	tarbase	validated	2	1	1.3862943611198906	Red
hsa-miR-376a-5p	GSK3B	tarbase	validated	2	1	1.3862943611198906	Red
hsa-miR-4525	GSK3B	tarbase	validated	2	1	1.3862943611198906	Red
hsa-miR-490-3p	GSK3B	tarbase	validated	2	1	1.3862943611198906	Red
hsa-miR-494-3p	GSK3B	tarbase	validated	2	2	2.1972245773362196	Red
hsa-miR-758-5p	GSK3B	tarbase	validated	2	1	1.3862943611198906	Red
hsa-miR-766-5p	GSK3B	tarbase	validated	2	1	1.3862943611198906	Red
hsa-miR-876-3p	GSK3B	tarbase	validated	2	2	2.1972245773362196	Red
hsa-miR-885-3p	GSK3B	tarbase	validated	2	1	1.3862943611198906	Red
hsa-let-7g-3p	GSK3B	tarbase	validated	2	4	3.2188758248682006	Red
hsa-miR-128-3p	GSK3B	tarbase	validated	2	4	3.2188758248682006	Red
hsa-miR-181c-5p	GSK3B	tarbase	validated	2	3	2.772588722239781	Red
hsa-miR-410-3p	GSK3B	tarbase	validated	2	6	3.8918202981106265	Red
hsa-miR-9985	GSK3B	tarbase	validated	2	1	1.3862943611198906	Red
hsa-miR-1-3p	GSK3B	tarbase	validated	2	2	2.1972245773362196	Red
hsa-miR-1225-5p	GSK3B	tarbase	validated	2	1	1.3862943611198906	Red
hsa-miR-146a-5p	GSK3B	tarbase	validated	2	1	1.3862943611198906	Red
hsa-miR-146b-5p	GSK3B	tarbase	validated	2	1	1.3862943611198906	Red
hsa-miR-200a-3p	GSK3B	tarbase	validated	2	1	1.3862943611198906	Red
hsa-miR-23b-5p	GSK3B	tarbase	validated	2	1	1.3862943611198906	Red
hsa-miR-4705	GSK3B	tarbase	validated	2	1	1.3862943611198906	Red
hsa-miR-708-5p	GSK3B	tarbase	validated	2	1	1.3862943611198906	Red
hsa-miR-744-3p	GSK3B	tarbase	validated	2	1	1.3862943611198906	Red
hsa-miR-23c	GSK3B	tarbase	validated	2	4	3.2188758248682006	Red
hsa-miR-425-5p	GSK3B	tarbase	validated	2	2	2.1972245773362196	Red
hsa-miR-23b-3p	GSK3B	tarbase	validated	2	4	3.2188758248682006	Red
hsa-miR-195-5p	GSK3B	tarbase	validated	2	3	2.772588722239781	Red
hsa-miR-205-5p	GSK3B	tarbase	validated	2	2	2.1972245773362196	Red
hsa-miR-340-5p	GSK3B	tarbase	validated	2	3	2.772588722239781	Red
hsa-miR-345-5p	GSK3B	tarbase	validated	2	1	1.3862943611198906	Red
hsa-let-7a-2-3p	GSK3B	tarbase	validated	2	4	3.2188758248682006	Red
hsa-miR-1269a	GSK3B	tarbase	validated	2	1	1.3862943611198906	Red
hsa-miR-1269b	GSK3B	tarbase	validated	2	1	1.3862943611198906	Red
hsa-miR-671-5p	GSK3B	tarbase	validated	2	1	1.3862943611198906	Red
hsa-miR-10399-5p	GSK3B	tarbase	validated	2	1	1.3862943611198906	Red
hsa-miR-127-3p	GSK3B	tarbase	validated	2	1	1.3862943611198906	Red
hsa-miR-147b-3p	GSK3B	tarbase	validated	2	1	1.3862943611198906	Red
hsa-miR-181a-2-3p	GSK3B	tarbase	validated	2	1	1.3862943611198906	Red
hsa-miR-181b-3p	GSK3B	tarbase	validated	2	1	1.3862943611198906	Red
hsa-miR-1303	GSK3B	tarbase	validated	2	1	1.3862943611198906	Red
hsa-miR-1304-3p	GSK3B	tarbase	validated	2	1	1.3862943611198906	Red
hsa-miR-769-5p	GSK3B	tarbase	validated	2	2	2.1972245773362196	Red
hsa-miR-31-5p	GSK3B	tarbase	validated	2	2	2.1972245773362196	Red
hsa-miR-149-5p	GSK3B	tarbase	validated	2	1	1.3862943611198906	Red
hsa-miR-330-5p	GSK3B	tarbase	validated	2	1	1.3862943611198906	Red
hsa-miR-151b	GSK3B	tarbase	validated	2	1	1.3862943611198906	Red
hsa-miR-1285-3p	GSK3B	tarbase	validated	2	1	1.3862943611198906	Red
hsa-miR-135b-5p	GSK3B	tarbase	validated	2	5	3.58351893845611	Red
hsa-miR-99b-3p	GSK3B	tarbase	validated	2	4	3.2188758248682006	Red
hsa-miR-4677-3p	GSK3B	tarbase	validated	2	1	1.3862943611198906	Red
hsa-miR-128-1-5p	GSK3B	tarbase	validated	2	1	1.3862943611198906	Red
hsa-miR-145-3p	GSK3B	tarbase	validated	2	1	1.3862943611198906	Red
hsa-miR-320b	GSK3B	tarbase	validated	2	2	2.1972245773362196	Red
hsa-miR-7706	GSK3B	tarbase	validated	2	1	1.3862943611198906	Red
hsa-miR-615-3p	GSK3B	tarbase	validated	2	1	1.3862943611198906	Red
hsa-miR-375-3p	GSK3B	tarbase	validated	2	1	1.3862943611198906	Red
hsa-miR-4454	GSK3B	tarbase	validated	2	1	1.3862943611198906	Red
hsa-miR-423-3p	GSK3B	tarbase	validated	2	1	1.3862943611198906	Red
hsa-miR-10b-3p	GSK3B	tarbase	validated	2	3	2.772588722239781	Red
hsa-miR-335-3p	GSK3B	tarbase	validated	2	3	2.772588722239781	Red
hsa-miR-483-5p	GSK3B	tarbase	validated	2	1	1.3862943611198906	Red
hsa-miR-203a-3p	GSK3B	tarbase	validated	2	4	3.2188758248682006	Red
hsa-miR-378d	GSK3B	tarbase	validated	2	1	1.3862943611198906	Red
hsa-miR-3909	GSK3B	tarbase	validated	2	2	2.1972245773362196	Red
hsa-miR-100-5p	GSK3B	tarbase	validated	2	1	1.3862943611198906	Red
hsa-miR-503-5p	GSK3B	tarbase	validated	2	1	1.3862943611198906	Red
hsa-miR-99a-5p	GSK3B	tarbase	validated	2	1	1.3862943611198906	Red
hsa-miR-497-5p	GSK3B	tarbase	validated	2	2	2.1972245773362196	Red
hsa-miR-200c-3p	GSK3B	tarbase	validated	2	1	1.3862943611198906	Red
hsa-miR-767-5p	GSK3B	tarbase	validated	2	1	1.3862943611198906	Red
hsa-miR-3184-5p	GSK3B	tarbase	validated	2	1	1.3862943611198906	Red
hsa-miR-34c-5p	GSK3B	tarbase	validated	2	3	2.772588722239781	Red
hsa-miR-942-5p	GSK3B	tarbase	validated	2	3	2.772588722239781	Red
hsa-miR-3529-3p	GSK3B	tarbase	validated	2	2	2.1972245773362196	Red
hsa-miR-125a-3p	GSK3B	tarbase	validated	2	1	1.3862943611198906	Red
hsa-miR-486-3p	GSK3B	tarbase	validated	2	1	1.3862943611198906	Red
hsa-miR-3184-3p	GSK3B	tarbase	validated	2	1	1.3862943611198906	Red
hsa-miR-3613-5p	GSK3B	tarbase	validated	2	1	1.3862943611198906	Red
hsa-miR-590-3p	GSK3B	tarbase	validated	2	4	3.2188758248682006	Red
hsa-miR-589-3p	GSK3B	tarbase	validated	2	1	1.3862943611198906	Red
hsa-miR-197-5p	GSK3B	tarbase	validated	2	1	1.3862943611198906	Red
hsa-miR-340-3p	GSK3B	tarbase	validated	2	1	1.3862943611198906	Red
hsa-miR-641	GSK3B	tarbase	validated	2	3	2.772588722239781	Red
hsa-miR-203b-5p	GSK3B	tarbase	validated	2	1	1.3862943611198906	Red
hsa-miR-148a-5p	GSK3B	tarbase	validated	2	3	2.772588722239781	Red
hsa-miR-30c-1-3p	GSK3B	tarbase	validated	2	2	2.1972245773362196	Red
hsa-miR-320d	GSK3B	tarbase	validated	2	2	2.1972245773362196	Red
hsa-miR-512-3p	GSK3B	tarbase	validated	2	1	1.3862943611198906	Red
hsa-miR-502-5p	GSK3B	tarbase	validated	2	3	2.772588722239781	Red
hsa-miR-135b-3p	GSK3B	tarbase	validated	2	1	1.3862943611198906	Red
hsa-miR-224-3p	GSK3B	tarbase	validated	2	3	2.772588722239781	Red
hsa-miR-24-1-5p	GSK3B	tarbase	validated	2	1	1.3862943611198906	Red
hsa-miR-4768-5p	GSK3B	tarbase	validated	2	2	2.1972245773362196	Red
hsa-miR-485-5p	GSK3B	tarbase	validated	2	1	1.3862943611198906	Red
hsa-miR-597-5p	GSK3B	tarbase	validated	2	1	1.3862943611198906	Red
hsa-miR-655-3p	GSK3B	tarbase	validated	2	2	2.1972245773362196	Red
hsa-miR-873-3p	GSK3B	tarbase	validated	2	1	1.3862943611198906	Red
hsa-miR-1287-3p	GSK3B	tarbase	validated	2	1	1.3862943611198906	Red
hsa-miR-193b-5p	GSK3B	tarbase	validated	2	1	1.3862943611198906	Red
hsa-miR-24-3p	GSK3B	tarbase	validated	2	2	2.1972245773362196	Red
hsa-miR-199a-5p	GSK3B	tarbase	validated	2	4	3.2188758248682006	Red
hsa-miR-126-3p	CXCR2	tarbase	validated	2	1	1.3862943611198906	Red
hsa-miR-194-5p	CXCR2	tarbase	validated	2	1	1.3862943611198906	Red
hsa-miR-429	CXCR2	tarbase	validated	2	1	1.3862943611198906	Red
hsa-miR-27a-3p	CXCR2	tarbase	validated	2	1	1.3862943611198906	Red
hsa-miR-335-5p	CXCR2	tarbase	validated	2	2	2.1972245773362196	Red
hsa-miR-103a-3p	ITGAX	tarbase	validated	2	1	1.3862943611198906	Red
hsa-miR-26b-5p	ITGAX	tarbase	validated	2	2	2.1972245773362196	Red
hsa-miR-34a-5p	ITGAX	tarbase	validated	2	1	1.3862943611198906	Red
hsa-miR-574-5p	ITGAX	tarbase	validated	2	1	1.3862943611198906	Red
hsa-miR-375-3p	ITGAX	tarbase	validated	2	1	1.3862943611198906	Red
hsa-miR-126-3p	ITGAX	tarbase	validated	2	1	1.3862943611198906	Red
hsa-miR-20a-5p	TNFSF13B	tarbase	validated	2	1	1.3862943611198906	Red
hsa-miR-3928-3p	TNFSF13B	tarbase	validated	2	1	1.3862943611198906	Red
hsa-let-7e-5p	TNFSF13B	tarbase	validated	2	1	1.3862943611198906	Red
hsa-miR-766-5p	TNFSF13B	tarbase	validated	2	1	1.3862943611198906	Red
hsa-miR-20b-5p	TNFSF13B	tarbase	validated	2	1	1.3862943611198906	Red
hsa-miR-106b-5p	TNFSF13B	tarbase	validated	2	1	1.3862943611198906	Red
hsa-miR-320a-3p	TNFSF13B	tarbase	validated	2	1	1.3862943611198906	Red
hsa-miR-30a-5p	TNFSF13B	tarbase	validated	2	1	1.3862943611198906	Red
hsa-let-7f-5p	TNFSF13B	tarbase	validated	2	1	1.3862943611198906	Red
hsa-miR-6859-5p	TNFSF13B	tarbase	validated	2	1	1.3862943611198906	Red
hsa-miR-18a-5p	TNFSF13B	tarbase	validated	2	1	1.3862943611198906	Red
hsa-miR-98-5p	TNFSF13B	tarbase	validated	2	1	1.3862943611198906	Red
hsa-miR-320b	TNFSF13B	tarbase	validated	2	1	1.3862943611198906	Red
hsa-miR-769-3p	TNFSF13B	tarbase	validated	2	1	1.3862943611198906	Red
hsa-miR-142-5p	TNFSF13B	tarbase	validated	2	1	1.3862943611198906	Red
hsa-miR-296-3p	TNFSF13B	tarbase	validated	2	1	1.3862943611198906	Red
hsa-miR-628-3p	TNFSF13B	tarbase	validated	2	1	1.3862943611198906	Red
hsa-miR-17-5p	TNFSF13B	tarbase	validated	2	1	1.3862943611198906	Red
hsa-miR-30d-5p	TNFSF13B	tarbase	validated	2	1	1.3862943611198906	Red
hsa-miR-9-5p	TNFSF13B	tarbase	validated	2	1	1.3862943611198906	Red
hsa-miR-4425	TNFSF13B	tarbase	validated	2	1	1.3862943611198906	Red
hsa-miR-30c-5p	TNFSF13B	tarbase	validated	2	1	1.3862943611198906	Red
hsa-miR-103a-3p	TNFSF13B	tarbase	validated	2	1	1.3862943611198906	Red
hsa-miR-106a-5p	TNFSF13B	tarbase	validated	2	1	1.3862943611198906	Red
hsa-miR-93-5p	TNFSF13B	tarbase	validated	2	1	1.3862943611198906	Red
hsa-miR-139-5p	TNFSF13B	tarbase	validated	2	1	1.3862943611198906	Red
hsa-miR-423-5p	TNFSF13B	tarbase	validated	2	1	1.3862943611198906	Red
hsa-miR-130a-3p	TNFSF13B	tarbase	validated	2	1	1.3862943611198906	Red
hsa-miR-301a-3p	TNFSF13B	tarbase	validated	2	1	1.3862943611198906	Red
hsa-miR-374a-5p	TNFSF13B	tarbase	validated	2	1	1.3862943611198906	Red
hsa-miR-454-3p	TNFSF13B	tarbase	validated	2	1	1.3862943611198906	Red
hsa-miR-15a-5p	TNFSF13B	tarbase	validated	2	3	2.772588722239781	Red
hsa-miR-16-5p	TNFSF13B	tarbase	validated	2	3	2.772588722239781	Red
hsa-miR-1271-5p	TNFSF13B	tarbase	validated	2	1	1.3862943611198906	Red
hsa-miR-21-3p	TNFSF13B	tarbase	validated	2	1	1.3862943611198906	Red
hsa-miR-27a-5p	TNFSF13B	tarbase	validated	2	1	1.3862943611198906	Red
hsa-miR-192-5p	TNFSF13B	tarbase	validated	2	2	2.1972245773362196	Red
hsa-miR-376a-5p	TNFSF13B	tarbase	validated	2	3	2.772588722239781	Red
hsa-miR-17-5p	LYN	tarbase	validated	2	1	1.3862943611198906	Red
hsa-miR-222-3p	LYN	tarbase	validated	2	2	2.1972245773362196	Red
hsa-miR-221-3p	LYN	tarbase	validated	2	2	2.1972245773362196	Red
hsa-miR-106b-5p	LYN	tarbase	validated	2	1	1.3862943611198906	Red
hsa-let-7f-5p	LYN	tarbase	validated	2	2	2.1972245773362196	Red
hsa-let-7a-5p	LYN	tarbase	validated	2	2	2.1972245773362196	Red
hsa-miR-29a-5p	LYN	tarbase	validated	2	1	1.3862943611198906	Red
hsa-miR-17-3p	LYN	tarbase	validated	2	1	1.3862943611198906	Red
hsa-miR-183-3p	LYN	tarbase	validated	2	1	1.3862943611198906	Red
hsa-miR-302c-3p	LYN	tarbase	validated	2	2	2.1972245773362196	Red
hsa-miR-33b-5p	LYN	tarbase	validated	2	1	1.3862943611198906	Red
hsa-let-7g-5p	LYN	tarbase	validated	2	2	2.1972245773362196	Red
hsa-miR-15a-5p	LYN	tarbase	validated	2	1	1.3862943611198906	Red
hsa-miR-106a-5p	LYN	tarbase	validated	2	1	1.3862943611198906	Red
hsa-miR-19b-1-5p	LYN	tarbase	validated	2	1	1.3862943611198906	Red
hsa-miR-23c	LYN	tarbase	validated	2	1	1.3862943611198906	Red
hsa-miR-625-5p	LYN	tarbase	validated	2	3	2.772588722239781	Red
hsa-miR-181b-5p	LYN	tarbase	validated	2	1	1.3862943611198906	Red
hsa-miR-550a-3-5p	LYN	tarbase	validated	2	1	1.3862943611198906	Red
hsa-miR-185-5p	LYN	tarbase	validated	2	4	3.2188758248682006	Red
hsa-miR-143-3p	LYN	tarbase	validated	2	1	1.3862943611198906	Red
hsa-miR-181a-5p	LYN	tarbase	validated	2	1	1.3862943611198906	Red
hsa-miR-196a-5p	LYN	tarbase	validated	2	1	1.3862943611198906	Red
hsa-miR-301b-3p	LYN	tarbase	validated	2	1	1.3862943611198906	Red
hsa-let-7c-5p	LYN	tarbase	validated	2	2	2.1972245773362196	Red
hsa-miR-23a-3p	LYN	tarbase	validated	2	1	1.3862943611198906	Red
hsa-miR-2110	LYN	tarbase	validated	2	1	1.3862943611198906	Red
hsa-miR-320b	LYN	tarbase	validated	2	3	2.772588722239781	Red
hsa-miR-491-5p	LYN	tarbase	validated	2	2	2.1972245773362196	Red
hsa-miR-197-3p	LYN	tarbase	validated	2	1	1.3862943611198906	Red
hsa-miR-148a-5p	LYN	tarbase	validated	2	1	1.3862943611198906	Red
hsa-miR-148b-5p	LYN	tarbase	validated	2	3	2.772588722239781	Red
hsa-miR-574-3p	LYN	tarbase	validated	2	1	1.3862943611198906	Red
hsa-miR-4425	LYN	tarbase	validated	2	1	1.3862943611198906	Red
hsa-miR-23b-3p	LYN	tarbase	validated	2	1	1.3862943611198906	Red
hsa-miR-181d-5p	LYN	tarbase	validated	2	1	1.3862943611198906	Red
hsa-miR-502-3p	LYN	tarbase	validated	2	1	1.3862943611198906	Red
hsa-miR-18a-5p	LYN	tarbase	validated	2	1	1.3862943611198906	Red
hsa-miR-542-5p	LYN	tarbase	validated	2	1	1.3862943611198906	Red
hsa-miR-183-5p	LYN	tarbase	validated	2	1	1.3862943611198906	Red
hsa-miR-576-3p	LYN	tarbase	validated	2	1	1.3862943611198906	Red
hsa-miR-93-5p	LYN	tarbase	validated	2	1	1.3862943611198906	Red
hsa-miR-196b-3p	LYN	tarbase	validated	2	1	1.3862943611198906	Red
hsa-miR-20a-5p	LYN	tarbase	validated	2	1	1.3862943611198906	Red
hsa-miR-20b-5p	LYN	tarbase	validated	2	1	1.3862943611198906	Red
hsa-miR-671-5p	LYN	tarbase	validated	2	1	1.3862943611198906	Red
hsa-miR-708-5p	LYN	tarbase	validated	2	1	1.3862943611198906	Red
hsa-miR-103a-3p	LYN	tarbase	validated	2	1	1.3862943611198906	Red
hsa-miR-107	LYN	tarbase	validated	2	1	1.3862943611198906	Red
hsa-miR-16-5p	LYN	tarbase	validated	2	1	1.3862943611198906	Red
hsa-miR-195-5p	LYN	tarbase	validated	2	1	1.3862943611198906	Red
hsa-miR-424-5p	LYN	tarbase	validated	2	1	1.3862943611198906	Red
hsa-miR-4306	LYN	tarbase	validated	2	3	2.772588722239781	Red
hsa-let-7e-5p	LYN	tarbase	validated	2	2	2.1972245773362196	Red
hsa-let-7b-5p	LYN	tarbase	validated	2	2	2.1972245773362196	Red
hsa-miR-27b-5p	LYN	tarbase	validated	2	1	1.3862943611198906	Red
hsa-miR-196b-5p	LYN	tarbase	validated	2	1	1.3862943611198906	Red
hsa-miR-98-5p	LYN	tarbase	validated	2	2	2.1972245773362196	Red
hsa-let-7i-5p	LYN	tarbase	validated	2	2	2.1972245773362196	Red
hsa-let-7d-5p	LYN	tarbase	validated	2	2	2.1972245773362196	Red
hsa-miR-320a-3p	LYN	tarbase	validated	2	3	2.772588722239781	Red
hsa-miR-374b-3p	LYN	tarbase	validated	2	1	1.3862943611198906	Red
hsa-let-7f-2-3p	LYN	tarbase	validated	2	1	1.3862943611198906	Red
hsa-miR-101-3p	LYN	tarbase	validated	2	1	1.3862943611198906	Red
hsa-miR-15b-3p	LYN	tarbase	validated	2	3	2.772588722239781	Red
hsa-miR-2115-5p	LYN	tarbase	validated	2	1	1.3862943611198906	Red
hsa-miR-25-3p	LYN	tarbase	validated	2	1	1.3862943611198906	Red
hsa-miR-324-5p	LYN	tarbase	validated	2	1	1.3862943611198906	Red
hsa-miR-376a-5p	LYN	tarbase	validated	2	1	1.3862943611198906	Red
hsa-miR-642b-5p	LYN	tarbase	validated	2	1	1.3862943611198906	Red
hsa-miR-96-3p	LYN	tarbase	validated	2	2	2.1972245773362196	Red
hsa-let-7g-3p	LYN	tarbase	validated	2	1	1.3862943611198906	Red
hsa-let-7i-3p	LYN	tarbase	validated	2	1	1.3862943611198906	Red
hsa-miR-218-5p	LYN	tarbase	validated	2	1	1.3862943611198906	Red
hsa-miR-29b-2-5p	LYN	tarbase	validated	2	1	1.3862943611198906	Red
hsa-miR-301a-3p	LYN	tarbase	validated	2	1	1.3862943611198906	Red
hsa-miR-3913-5p	LYN	tarbase	validated	2	2	2.1972245773362196	Red
hsa-miR-539-3p	LYN	tarbase	validated	2	1	1.3862943611198906	Red
hsa-miR-584-5p	LYN	tarbase	validated	2	1	1.3862943611198906	Red
hsa-miR-92b-3p	LYN	tarbase	validated	2	1	1.3862943611198906	Red
hsa-miR-26a-5p	LYN	tarbase	validated	2	1	1.3862943611198906	Red
hsa-miR-660-5p	LYN	tarbase	validated	2	1	1.3862943611198906	Red
hsa-miR-15b-5p	LYN	tarbase	validated	2	1	1.3862943611198906	Red
hsa-miR-210-3p	LYN	tarbase	validated	2	1	1.3862943611198906	Red
hsa-miR-34a-5p	LYN	tarbase	validated	2	1	1.3862943611198906	Red
hsa-miR-7-5p	LYN	tarbase	validated	2	1	1.3862943611198906	Red
hsa-miR-140-3p	LYN	tarbase	validated	2	1	1.3862943611198906	Red
hsa-miR-199a-5p	LYN	tarbase	validated	2	1	1.3862943611198906	Red
hsa-miR-27a-3p	LYN	tarbase	validated	2	1	1.3862943611198906	Red
hsa-miR-191-5p	LYN	tarbase	validated	2	1	1.3862943611198906	Red
hsa-let-7f-1-3p	LYN	tarbase	validated	2	1	1.3862943611198906	Red
hsa-miR-32-3p	LYN	tarbase	validated	2	6	3.8918202981106265	Red
hsa-miR-4677-3p	LYN	tarbase	validated	2	1	1.3862943611198906	Red
hsa-miR-151b	LYN	tarbase	validated	2	1	1.3862943611198906	Red
hsa-miR-127-5p	LYN	tarbase	validated	2	1	1.3862943611198906	Red
hsa-miR-32-5p	LYN	tarbase	validated	2	1	1.3862943611198906	Red
hsa-miR-92a-3p	LYN	tarbase	validated	2	1	1.3862943611198906	Red
hsa-miR-124-3p	LYN	tarbase	validated	2	1	1.3862943611198906	Red
hsa-miR-450a-5p	LYN	tarbase	validated	2	1	1.3862943611198906	Red
hsa-miR-378a-3p	LYN	tarbase	validated	2	1	1.3862943611198906	Red
hsa-miR-155-5p	LYN	tarbase	validated	2	1	1.3862943611198906	Red
hsa-miR-147a	LYN	tarbase	validated	2	1	1.3862943611198906	Red
hsa-miR-423-3p	LYN	tarbase	validated	2	1	1.3862943611198906	Red
hsa-miR-205-5p	LYN	tarbase	validated	2	5	3.58351893845611	Red
hsa-miR-34a-5p	ITGAM	tarbase	validated	2	1	1.3862943611198906	Red
hsa-miR-106a-5p	ITGAM	tarbase	validated	2	1	1.3862943611198906	Red
hsa-miR-142-5p	ITGAM	tarbase	validated	2	1	1.3862943611198906	Red
hsa-miR-24-3p	ITGAM	tarbase	validated	2	1	1.3862943611198906	Red
hsa-miR-191-5p	ITGAM	tarbase	validated	2	1	1.3862943611198906	Red
hsa-miR-212-3p	FCGR2A	tarbase	validated	2	1	1.3862943611198906	Red
hsa-miR-132-3p	FCGR2A	tarbase	validated	2	1	1.3862943611198906	Red
hsa-miR-124-3p	FCGR2A	tarbase	validated	2	1	1.3862943611198906	Red
hsa-miR-21-5p	FCGR2A	tarbase	validated	2	1	1.3862943611198906	Red
hsa-miR-24-3p	FCGR2A	tarbase	validated	2	1	1.3862943611198906	Red
hsa-miR-26a-5p	FCGR2A	tarbase	validated	2	1	1.3862943611198906	Red
hsa-miR-26b-5p	FCGR2A	tarbase	validated	2	1	1.3862943611198906	Red
hsa-miR-34a-5p	FCGR2A	tarbase	validated	2	1	1.3862943611198906	Red
hsa-miR-376a-3p	FCGR2A	tarbase	validated	2	1	1.3862943611198906	Red
hsa-miR-196a-5p	FCGR2A	tarbase	validated	2	1	1.3862943611198906	Red
hsa-miR-449c-5p	FCGR2A	tarbase	validated	2	1	1.3862943611198906	Red
hsa-miR-574-5p	FCGR2A	tarbase	validated	2	1	1.3862943611198906	Red
hsa-miR-27a-3p	FCGR2A	tarbase	validated	2	1	1.3862943611198906	Red
hsa-let-7e-5p	CTSS	tarbase	validated	2	1	1.3862943611198906	Red
hsa-miR-103a-3p	CTSS	tarbase	validated	2	1	1.3862943611198906	Red
hsa-miR-106a-5p	CTSS	tarbase	validated	2	3	2.772588722239781	Red
hsa-miR-106b-5p	CTSS	tarbase	validated	2	4	3.2188758248682006	Red
hsa-miR-18a-5p	CTSS	tarbase	validated	2	1	1.3862943611198906	Red
hsa-miR-93-5p	CTSS	tarbase	validated	2	3	2.772588722239781	Red
hsa-miR-320c	CTSS	tarbase	validated	2	1	1.3862943611198906	Red
hsa-miR-454-3p	CTSS	tarbase	validated	2	1	1.3862943611198906	Red
hsa-miR-17-5p	CTSS	tarbase	validated	2	3	2.772588722239781	Red
hsa-miR-320a-3p	CTSS	tarbase	validated	2	1	1.3862943611198906	Red
hsa-miR-20a-5p	CTSS	tarbase	validated	2	4	3.2188758248682006	Red
hsa-miR-320b	CTSS	tarbase	validated	2	1	1.3862943611198906	Red
hsa-miR-107	CTSS	tarbase	validated	2	1	1.3862943611198906	Red
hsa-miR-20b-5p	CTSS	tarbase	validated	2	3	2.772588722239781	Red
hsa-miR-181a-5p	CTSS	tarbase	validated	2	1	1.3862943611198906	Red
hsa-miR-181b-5p	CTSS	tarbase	validated	2	1	1.3862943611198906	Red
hsa-miR-181d-5p	CTSS	tarbase	validated	2	1	1.3862943611198906	Red
hsa-miR-23a-3p	CTSS	tarbase	validated	2	1	1.3862943611198906	Red
hsa-miR-23b-3p	CTSS	tarbase	validated	2	1	1.3862943611198906	Red
hsa-miR-1-3p	CTSS	tarbase	validated	2	1	1.3862943611198906	Red
hsa-miR-103a-2-5p	CTSS	tarbase	validated	2	1	1.3862943611198906	Red
hsa-miR-21-5p	CTSS	tarbase	validated	2	1	1.3862943611198906	Red
hsa-miR-218-5p	CTSS	tarbase	validated	2	1	1.3862943611198906	Red
hsa-miR-30a-5p	CTSS	tarbase	validated	2	1	1.3862943611198906	Red
hsa-miR-34a-5p	CTSS	tarbase	validated	2	1	1.3862943611198906	Red
hsa-miR-376a-5p	CTSS	tarbase	validated	2	3	2.772588722239781	Red
hsa-miR-4725-3p	CTSS	tarbase	validated	2	1	1.3862943611198906	Red
hsa-miR-92b-3p	CTSS	tarbase	validated	2	1	1.3862943611198906	Red
hsa-miR-130b-3p	CTSS	tarbase	validated	2	1	1.3862943611198906	Red
hsa-miR-148a-3p	CTSS	tarbase	validated	2	1	1.3862943611198906	Red
hsa-miR-15a-5p	CTSS	tarbase	validated	2	1	1.3862943611198906	Red
hsa-miR-15b-5p	CTSS	tarbase	validated	2	1	1.3862943611198906	Red
hsa-miR-16-5p	CTSS	tarbase	validated	2	1	1.3862943611198906	Red
hsa-miR-18b-5p	CTSS	tarbase	validated	2	1	1.3862943611198906	Red
hsa-miR-191-5p	CTSS	tarbase	validated	2	1	1.3862943611198906	Red
hsa-miR-19a-3p	CTSS	tarbase	validated	2	1	1.3862943611198906	Red
hsa-miR-19b-3p	CTSS	tarbase	validated	2	1	1.3862943611198906	Red
hsa-miR-26b-5p	CTSS	tarbase	validated	2	1	1.3862943611198906	Red
hsa-miR-29a-3p	CTSS	tarbase	validated	2	1	1.3862943611198906	Red
hsa-miR-29b-3p	CTSS	tarbase	validated	2	1	1.3862943611198906	Red
hsa-miR-29c-3p	CTSS	tarbase	validated	2	1	1.3862943611198906	Red
hsa-miR-33a-5p	CTSS	tarbase	validated	2	1	1.3862943611198906	Red
hsa-miR-33b-5p	CTSS	tarbase	validated	2	1	1.3862943611198906	Red
hsa-miR-421	CTSS	tarbase	validated	2	1	1.3862943611198906	Red
hsa-miR-424-5p	CTSS	tarbase	validated	2	1	1.3862943611198906	Red
hsa-miR-766-5p	CTSS	tarbase	validated	2	1	1.3862943611198906	Red
hsa-let-7d-5p	CTSS	tarbase	validated	2	1	1.3862943611198906	Red
hsa-miR-25-3p	CTSS	tarbase	validated	2	1	1.3862943611198906	Red
hsa-miR-1271-5p	CTSS	tarbase	validated	2	1	1.3862943611198906	Red
hsa-miR-21-3p	CTSS	tarbase	validated	2	1	1.3862943611198906	Red
hsa-miR-378a-3p	CTSS	tarbase	validated	2	1	1.3862943611198906	Red
hsa-miR-340-5p	CTSS	tarbase	validated	2	2	2.1972245773362196	Red
hsa-miR-3662	CTSS	tarbase	validated	2	1	1.3862943611198906	Red
hsa-miR-375-3p	CTSS	tarbase	validated	2	1	1.3862943611198906	Red
hsa-miR-27a-5p	CTSS	tarbase	validated	2	1	1.3862943611198906	Red
hsa-miR-210-3p	CTSS	tarbase	validated	2	1	1.3862943611198906	Red
hsa-miR-24-3p	CTSS	tarbase	validated	2	2	2.1972245773362196	Red
hsa-miR-342-3p	SPI1	diana_microt	predicted	1	1	0.6931471805599453	Red
hsa-miR-1297	GSK3B	diana_microt	predicted	1	5	1.791759469228055	Red
hsa-miR-4704-3p	GSK3B	diana_microt	predicted	1	2	1.0986122886681098	Red
hsa-miR-26a-5p	GSK3B	diana_microt	predicted	1	5	1.791759469228055	Red
hsa-miR-26b-5p	GSK3B	diana_microt	predicted	1	7	2.0794415416798357	Red
hsa-miR-101-3p	GSK3B	diana_microt	predicted	1	4	1.6094379124341003	Red
hsa-miR-4789-3p	SPI1	diana_microt	predicted	1	1	0.6931471805599453	Red
hsa-miR-377-3p	SPI1	diana_microt	predicted	1	1	0.6931471805599453	Red
hsa-miR-3662	GSK3B	diana_microt	predicted	1	3	1.3862943611198906	Red
hsa-miR-5697	GSK3B	diana_microt	predicted	1	3	1.3862943611198906	Red
hsa-miR-603	ITGAM	diana_microt	predicted	1	1	0.6931471805599453	Red
hsa-miR-5006-5p	ICAM1	diana_microt	predicted	1	1	0.6931471805599453	Red
hsa-miR-603	SPI1	diana_microt	predicted	1	1	0.6931471805599453	Red
hsa-miR-5011-5p	GSK3B	diana_microt	predicted	1	3	1.3862943611198906	Red
hsa-miR-4465	GSK3B	diana_microt	predicted	1	3	1.3862943611198906	Red
hsa-miR-5095	GSK3B	diana_microt	predicted	1	1	0.6931471805599453	Red
hsa-miR-1178-3p	SPI1	diana_microt	predicted	1	1	0.6931471805599453	Red
hsa-miR-3646	GSK3B	diana_microt	predicted	1	3	1.3862943611198906	Red
hsa-miR-4649-3p	PTGS2	diana_microt	predicted	1	2	1.0986122886681098	Red
hsa-miR-548x-3p	GSK3B	diana_microt	predicted	1	3	1.3862943611198906	Red
hsa-miR-548aj-3p	GSK3B	diana_microt	predicted	1	1	0.6931471805599453	Red
hsa-miR-507	GSK3B	diana_microt	predicted	1	3	1.3862943611198906	Red
hsa-miR-3619-5p	GSK3B	diana_microt	predicted	1	2	1.0986122886681098	Red
hsa-miR-1297	PTGS2	diana_microt	predicted	1	5	1.791759469228055	Red
hsa-miR-26a-5p	PTGS2	diana_microt	predicted	1	6	1.9459101490553132	Red
hsa-miR-346	GSK3B	diana_microt	predicted	1	3	1.3862943611198906	Red
hsa-miR-4753-3p	GSK3B	diana_microt	predicted	1	2	1.0986122886681098	Red
hsa-miR-548as-3p	PTGS2	diana_microt	predicted	1	1	0.6931471805599453	Red
hsa-miR-548c-3p	GSK3B	diana_microt	predicted	1	3	1.3862943611198906	Red
hsa-miR-4745-5p	FPR1	diana_microt	predicted	1	2	1.0986122886681098	Red
hsa-miR-3684	ITGAX	diana_microt	predicted	1	1	0.6931471805599453	Red
hsa-miR-513c-3p	PTGS2	diana_microt	predicted	1	1	0.6931471805599453	Red
hsa-miR-513a-3p	PTGS2	diana_microt	predicted	1	2	1.0986122886681098	Red
hsa-miR-1228-3p	SPI1	diana_microt	predicted	1	1	0.6931471805599453	Red
hsa-miR-26b-5p	PTGS2	diana_microt	predicted	1	6	1.9459101490553132	Red
hsa-miR-3190-3p	GSK3B	diana_microt	predicted	1	1	0.6931471805599453	Red
hsa-miR-548x-3p	PTGS2	diana_microt	predicted	1	1	0.6931471805599453	Red
hsa-miR-548aj-3p	PTGS2	diana_microt	predicted	1	1	0.6931471805599453	Red
hsa-miR-1827	GSK3B	diana_microt	predicted	1	3	1.3862943611198906	Red
hsa-miR-4274	GSK3B	diana_microt	predicted	1	1	0.6931471805599453	Red
hsa-miR-3145-3p	GSK3B	diana_microt	predicted	1	2	1.0986122886681098	Red
hsa-miR-3190-3p	FCGR2A	diana_microt	predicted	1	1	0.6931471805599453	Red
hsa-miR-302c-5p	FCGR2A	diana_microt	predicted	1	2	1.0986122886681098	Red
hsa-miR-3613-3p	GSK3B	diana_microt	predicted	1	3	1.3862943611198906	Red
hsa-miR-5003-3p	GSK3B	diana_microt	predicted	1	2	1.0986122886681098	Red
hsa-miR-5087	GSK3B	diana_microt	predicted	1	3	1.3862943611198906	Red
hsa-miR-3121-3p	PTGS2	diana_microt	predicted	1	1	0.6931471805599453	Red
hsa-miR-4731-3p	SPI1	diana_microt	predicted	1	1	0.6931471805599453	Red
hsa-miR-5692a	PTGS2	diana_microt	predicted	1	2	1.0986122886681098	Red
hsa-miR-498-5p	GSK3B	diana_microt	predicted	1	3	1.3862943611198906	Red
hsa-miR-106a-5p	CTSS	diana_microt	predicted	1	3	1.3862943611198906	Red
hsa-miR-4282	PTGS2	diana_microt	predicted	1	4	1.6094379124341003	Red
hsa-miR-450b-5p	GSK3B	diana_microt	predicted	1	4	1.6094379124341003	Red
hsa-miR-548ae-3p	GSK3B	diana_microt	predicted	1	1	0.6931471805599453	Red
hsa-miR-495-3p	GSK3B	diana_microt	predicted	1	2	1.0986122886681098	Red
hsa-miR-20a-5p	CTSS	diana_microt	predicted	1	4	1.6094379124341003	Red
hsa-miR-5696	PTGS2	diana_microt	predicted	1	2	1.0986122886681098	Red
hsa-miR-4440	GSK3B	diana_microt	predicted	1	2	1.0986122886681098	Red
hsa-miR-4519	GSK3B	diana_microt	predicted	1	1	0.6931471805599453	Red
hsa-miR-548aq-3p	GSK3B	diana_microt	predicted	1	1	0.6931471805599453	Red
hsa-miR-4657	FCGR2A	diana_microt	predicted	1	1	0.6931471805599453	Red
hsa-miR-4322	PTGS2	diana_microt	predicted	1	2	1.0986122886681098	Red
hsa-miR-582-5p	GSK3B	diana_microt	predicted	1	2	1.0986122886681098	Red
hsa-miR-526b-3p	CTSS	diana_microt	predicted	1	2	1.0986122886681098	Red
hsa-miR-129-5p	GSK3B	diana_microt	predicted	1	3	1.3862943611198906	Red
hsa-miR-3619-3p	FCGR2A	diana_microt	predicted	1	1	0.6931471805599453	Red
hsa-miR-106b-5p	CTSS	diana_microt	predicted	1	4	1.6094379124341003	Red
hsa-miR-548ah-3p	GSK3B	diana_microt	predicted	1	1	0.6931471805599453	Red
hsa-miR-5093	GSK3B	diana_microt	predicted	1	1	0.6931471805599453	Red
hsa-miR-548am-3p	GSK3B	diana_microt	predicted	1	1	0.6931471805599453	Red
hsa-miR-300	GSK3B	diana_microt	predicted	1	3	1.3862943611198906	Red
hsa-miR-624-3p	GSK3B	diana_microt	predicted	1	2	1.0986122886681098	Red
hsa-miR-765	C5AR1	diana_microt	predicted	1	2	1.0986122886681098	Red
hsa-miR-590-3p	GSK3B	diana_microt	predicted	1	4	1.6094379124341003	Red
hsa-miR-4288	C5AR1	diana_microt	predicted	1	1	0.6931471805599453	Red
hsa-miR-381-3p	GSK3B	diana_microt	predicted	1	2	1.0986122886681098	Red
hsa-miR-214-3p	GSK3B	diana_microt	predicted	1	4	1.6094379124341003	Red
hsa-miR-939-5p	ITGAX	diana_microt	predicted	1	1	0.6931471805599453	Red
hsa-miR-27b-3p	GSK3B	diana_microt	predicted	1	4	1.6094379124341003	Red
hsa-let-7b-3p	GSK3B	diana_microt	predicted	1	5	1.791759469228055	Red
hsa-miR-130a-5p	GSK3B	diana_microt	predicted	1	3	1.3862943611198906	Red
hsa-miR-4659a-3p	GSK3B	diana_microt	predicted	1	2	1.0986122886681098	Red
hsa-miR-4659b-3p	GSK3B	diana_microt	predicted	1	2	1.0986122886681098	Red
hsa-miR-27a-3p	GSK3B	diana_microt	predicted	1	4	1.6094379124341003	Red
hsa-miR-3135a	CTSS	diana_microt	predicted	1	3	1.3862943611198906	Red
hsa-miR-632	GSK3B	diana_microt	predicted	1	2	1.0986122886681098	Red
hsa-miR-4662b	GSK3B	diana_microt	predicted	1	2	1.0986122886681098	Red
hsa-miR-4668-5p	GSK3B	diana_microt	predicted	1	1	0.6931471805599453	Red
hsa-miR-4731-3p	ITGAM	diana_microt	predicted	1	1	0.6931471805599453	Red
hsa-miR-181d-5p	SPI1	diana_microt	predicted	1	1	0.6931471805599453	Red
hsa-miR-664a-3p	C5AR1	diana_microt	predicted	1	3	1.3862943611198906	Red
hsa-miR-4728-5p	GSK3B	diana_microt	predicted	1	2	1.0986122886681098	Red
hsa-miR-637	CTSS	diana_microt	predicted	1	1	0.6931471805599453	Red
hsa-miR-551b-5p	PTGS2	diana_microt	predicted	1	3	1.3862943611198906	Red
hsa-miR-128-3p	GSK3B	diana_microt	predicted	1	4	1.6094379124341003	Red
hsa-miR-761	GSK3B	diana_microt	predicted	1	2	1.0986122886681098	Red
hsa-miR-134-5p	CXCR2	diana_microt	predicted	1	1	0.6931471805599453	Red
hsa-miR-556-3p	FCGR3B	diana_microt	predicted	1	2	1.0986122886681098	Red
hsa-miR-3133	GSK3B	diana_microt	predicted	1	2	1.0986122886681098	Red
hsa-miR-5688	GSK3B	diana_microt	predicted	1	2	1.0986122886681098	Red
hsa-miR-329-3p	SPI1	diana_microt	predicted	1	1	0.6931471805599453	Red
hsa-miR-557	GSK3B	diana_microt	predicted	1	1	0.6931471805599453	Red
hsa-miR-586	CTSS	diana_microt	predicted	1	2	1.0986122886681098	Red
hsa-miR-4283	CXCR2	diana_microt	predicted	1	1	0.6931471805599453	Red
hsa-miR-4726-3p	PTGS2	diana_microt	predicted	1	1	0.6931471805599453	Red
hsa-miR-4476	C5AR1	diana_microt	predicted	1	2	1.0986122886681098	Red
hsa-miR-4687-3p	FCGR2A	diana_microt	predicted	1	1	0.6931471805599453	Red
hsa-miR-624-5p	GSK3B	diana_microt	predicted	1	3	1.3862943611198906	Red
hsa-miR-922	GSK3B	diana_microt	predicted	1	2	1.0986122886681098	Red
hsa-miR-32-3p	LYN	diana_microt	predicted	1	6	1.9459101490553132	Red
hsa-miR-513b-5p	PTGS2	diana_microt	predicted	1	3	1.3862943611198906	Red
hsa-miR-7-1-3p	PTGS2	diana_microt	predicted	1	3	1.3862943611198906	Red
hsa-miR-4728-5p	ICAM1	diana_microt	predicted	1	1	0.6931471805599453	Red
hsa-miR-3126-3p	TLR2	diana_microt	predicted	1	1	0.6931471805599453	Red
hsa-miR-181b-5p	SPI1	diana_microt	predicted	1	1	0.6931471805599453	Red
hsa-miR-4282	GSK3B	diana_microt	predicted	1	3	1.3862943611198906	Red
hsa-miR-22-5p	LYN	diana_microt	predicted	1	3	1.3862943611198906	Red
hsa-miR-548z	GSK3B	diana_microt	predicted	1	1	0.6931471805599453	Red
hsa-miR-548h-3p	GSK3B	diana_microt	predicted	1	1	0.6931471805599453	Red
hsa-miR-186-5p	GSK3B	diana_microt	predicted	1	3	1.3862943611198906	Red
hsa-miR-543	PTGS2	diana_microt	predicted	1	2	1.0986122886681098	Red
hsa-miR-4697-3p	PTGS2	diana_microt	predicted	1	1	0.6931471805599453	Red
hsa-miR-579-3p	PTGS2	diana_microt	predicted	1	3	1.3862943611198906	Red
hsa-miR-362-3p	SPI1	diana_microt	predicted	1	1	0.6931471805599453	Red
hsa-miR-1277-5p	GSK3B	diana_microt	predicted	1	2	1.0986122886681098	Red
hsa-miR-340-5p	GSK3B	diana_microt	predicted	1	3	1.3862943611198906	Red
hsa-miR-513a-3p	GSK3B	diana_microt	predicted	1	3	1.3862943611198906	Red
hsa-miR-548ac	GSK3B	diana_microt	predicted	1	1	0.6931471805599453	Red
hsa-miR-513c-3p	GSK3B	diana_microt	predicted	1	2	1.0986122886681098	Red
hsa-miR-7-1-3p	GSK3B	diana_microt	predicted	1	3	1.3862943611198906	Red
hsa-miR-2110	ITGAX	diana_microt	predicted	1	1	0.6931471805599453	Red
hsa-miR-4803	FCGR2A	diana_microt	predicted	1	1	0.6931471805599453	Red
hsa-miR-125b-2-3p	PTGS2	diana_microt	predicted	1	2	1.0986122886681098	Red
hsa-miR-3202	GSK3B	diana_microt	predicted	1	1	0.6931471805599453	Red
hsa-miR-561-3p	GSK3B	diana_microt	predicted	1	3	1.3862943611198906	Red
hsa-miR-548d-3p	TLR2	diana_microt	predicted	1	1	0.6931471805599453	Red
hsa-miR-4775	GSK3B	diana_microt	predicted	1	2	1.0986122886681098	Red
hsa-miR-4789-5p	GSK3B	diana_microt	predicted	1	3	1.3862943611198906	Red
hsa-miR-10b-3p	GSK3B	diana_microt	predicted	1	3	1.3862943611198906	Red
hsa-miR-382-3p	FCGR3B	diana_microt	predicted	1	2	1.0986122886681098	Red
hsa-miR-4490	FCGR2A	diana_microt	predicted	1	1	0.6931471805599453	Red
hsa-miR-5590-5p	C5AR1	diana_microt	predicted	1	2	1.0986122886681098	Red
hsa-miR-4739	TNFSF13B	diana_microt	predicted	1	1	0.6931471805599453	Red
hsa-miR-3913-5p	FCGR2A	diana_microt	predicted	1	2	1.0986122886681098	Red
hsa-miR-424-5p	GSK3B	diana_microt	predicted	1	2	1.0986122886681098	Red
hsa-miR-7-2-3p	GSK3B	diana_microt	predicted	1	4	1.6094379124341003	Red
hsa-let-7f-1-3p	GSK3B	diana_microt	predicted	1	4	1.6094379124341003	Red
hsa-miR-1299	PTGS2	diana_microt	predicted	1	1	0.6931471805599453	Red
hsa-miR-7-2-3p	PTGS2	diana_microt	predicted	1	3	1.3862943611198906	Red
hsa-miR-548g-3p	PTGS2	diana_microt	predicted	1	1	0.6931471805599453	Red
hsa-miR-3163	GSK3B	diana_microt	predicted	1	2	1.0986122886681098	Red
hsa-miR-4464	GSK3B	diana_microt	predicted	1	1	0.6931471805599453	Red
hsa-miR-5582-3p	GSK3B	diana_microt	predicted	1	2	1.0986122886681098	Red
hsa-miR-548f-3p	GSK3B	diana_microt	predicted	1	3	1.3862943611198906	Red
hsa-miR-4474-5p	LYN	diana_microt	predicted	1	1	0.6931471805599453	Red
hsa-miR-4704-3p	PTGS2	diana_microt	predicted	1	1	0.6931471805599453	Red
hsa-miR-3148	GSK3B	diana_microt	predicted	1	2	1.0986122886681098	Red
hsa-miR-3121-3p	LYN	diana_microt	predicted	1	3	1.3862943611198906	Red
hsa-miR-3189-3p	LYN	diana_microt	predicted	1	2	1.0986122886681098	Red
hsa-miR-3911	FCGR2A	diana_microt	predicted	1	1	0.6931471805599453	Red
hsa-miR-3977	CTSS	diana_microt	predicted	1	1	0.6931471805599453	Red
hsa-miR-4717-3p	GSK3B	diana_microt	predicted	1	1	0.6931471805599453	Red
hsa-miR-542-3p	PTGS2	diana_microt	predicted	1	2	1.0986122886681098	Red
hsa-miR-1200	PTGS2	diana_microt	predicted	1	2	1.0986122886681098	Red
hsa-miR-4795-3p	PTGS2	diana_microt	predicted	1	2	1.0986122886681098	Red
hsa-miR-664b-3p	PTGS2	diana_microt	predicted	1	1	0.6931471805599453	Red
hsa-miR-3529-3p	GSK3B	diana_microt	predicted	1	2	1.0986122886681098	Red
hsa-miR-656-3p	PTGS2	diana_microt	predicted	1	2	1.0986122886681098	Red
hsa-miR-144-3p	GSK3B	diana_microt	predicted	1	2	1.0986122886681098	Red
hsa-miR-1292-5p	PTGS2	diana_microt	predicted	1	1	0.6931471805599453	Red
hsa-miR-185-5p	LYN	diana_microt	predicted	1	4	1.6094379124341003	Red
hsa-miR-3163	PTGS2	diana_microt	predicted	1	3	1.3862943611198906	Red
hsa-miR-101-3p	PTGS2	diana_microt	predicted	1	8	2.1972245773362196	Red
hsa-miR-4705	FCGR2A	diana_microt	predicted	1	1	0.6931471805599453	Red
hsa-miR-4665-5p	CTSS	diana_microt	predicted	1	1	0.6931471805599453	Red
hsa-miR-4719	PTGS2	diana_microt	predicted	1	1	0.6931471805599453	Red
hsa-miR-4797-5p	GSK3B	diana_microt	predicted	1	1	0.6931471805599453	Red
hsa-miR-664a-3p	PTGS2	diana_microt	predicted	1	2	1.0986122886681098	Red
hsa-miR-603	GSK3B	diana_microt	predicted	1	2	1.0986122886681098	Red
hsa-miR-548e-3p	GSK3B	diana_microt	predicted	1	3	1.3862943611198906	Red
hsa-miR-548m	FCGR2A	diana_microt	predicted	1	1	0.6931471805599453	Red
hsa-miR-4731-3p	GSK3B	diana_microt	predicted	1	1	0.6931471805599453	Red
hsa-miR-3681-3p	GSK3B	diana_microt	predicted	1	1	0.6931471805599453	Red
hsa-miR-4306	LYN	diana_microt	predicted	1	3	1.3862943611198906	Red
hsa-miR-5590-3p	GSK3B	diana_microt	predicted	1	2	1.0986122886681098	Red
hsa-miR-4713-5p	ITGAX	diana_microt	predicted	1	2	1.0986122886681098	Red
hsa-miR-3149	CTSS	diana_microt	predicted	1	1	0.6931471805599453	Red
hsa-miR-548x-3p	CTSS	diana_microt	predicted	1	2	1.0986122886681098	Red
hsa-miR-548aj-3p	CTSS	diana_microt	predicted	1	1	0.6931471805599453	Red
hsa-miR-5010-3p	CTSS	diana_microt	predicted	1	1	0.6931471805599453	Red
hsa-miR-466	GSK3B	diana_microt	predicted	1	1	0.6931471805599453	Red
hsa-miR-4771	GSK3B	diana_microt	predicted	1	1	0.6931471805599453	Red
hsa-miR-103b	ITGAX	diana_microt	predicted	1	1	0.6931471805599453	Red
hsa-miR-548e-3p	PTGS2	diana_microt	predicted	1	1	0.6931471805599453	Red
hsa-miR-548ah-3p	PTGS2	diana_microt	predicted	1	1	0.6931471805599453	Red
hsa-miR-548aq-3p	PTGS2	diana_microt	predicted	1	1	0.6931471805599453	Red
hsa-miR-4325	GSK3B	diana_microt	predicted	1	1	0.6931471805599453	Red
hsa-miR-410-3p	GSK3B	diana_microt	predicted	1	6	1.9459101490553132	Red
hsa-miR-1254	ITGAM	diana_microt	predicted	1	1	0.6931471805599453	Red
hsa-miR-548am-3p	PTGS2	diana_microt	predicted	1	1	0.6931471805599453	Red
hsa-miR-548ae-3p	PTGS2	diana_microt	predicted	1	1	0.6931471805599453	Red
hsa-miR-3125	GSK3B	diana_microt	predicted	1	1	0.6931471805599453	Red
hsa-miR-3149	GSK3B	diana_microt	predicted	1	1	0.6931471805599453	Red
hsa-miR-4789-3p	ITGAM	diana_microt	predicted	1	1	0.6931471805599453	Red
hsa-miR-519d-3p	CTSS	diana_microt	predicted	1	3	1.3862943611198906	Red
hsa-miR-3680-3p	GSK3B	diana_microt	predicted	1	2	1.0986122886681098	Red
hsa-miR-877-3p	CTSS	diana_microt	predicted	1	1	0.6931471805599453	Red
hsa-miR-4768-5p	PTGS2	diana_microt	predicted	1	1	0.6931471805599453	Red
hsa-miR-5692c	PTGS2	diana_microt	predicted	1	1	0.6931471805599453	Red
hsa-miR-5692b	PTGS2	diana_microt	predicted	1	1	0.6931471805599453	Red
hsa-let-7f-2-3p	GSK3B	diana_microt	predicted	1	5	1.791759469228055	Red
hsa-miR-514a-5p	FCGR2A	diana_microt	predicted	1	1	0.6931471805599453	Red
hsa-miR-4426	GSK3B	diana_microt	predicted	1	2	1.0986122886681098	Red
hsa-miR-520d-3p	CTSS	diana_microt	predicted	1	2	1.0986122886681098	Red
hsa-miR-497-5p	GSK3B	diana_microt	predicted	1	2	1.0986122886681098	Red
hsa-miR-340-5p	PTGS2	diana_microt	predicted	1	3	1.3862943611198906	Red
hsa-miR-3689a-3p	GSK3B	diana_microt	predicted	1	1	0.6931471805599453	Red
hsa-miR-3667-5p	GSK3B	diana_microt	predicted	1	1	0.6931471805599453	Red
hsa-miR-548u	GSK3B	diana_microt	predicted	1	1	0.6931471805599453	Red
hsa-miR-3941	GSK3B	diana_microt	predicted	1	2	1.0986122886681098	Red
hsa-miR-4801	GSK3B	diana_microt	predicted	1	1	0.6931471805599453	Red
hsa-miR-205-5p	LYN	diana_microt	predicted	1	5	1.791759469228055	Red
hsa-miR-181c-5p	PTGS2	diana_microt	predicted	1	2	1.0986122886681098	Red
hsa-miR-369-3p	GSK3B	diana_microt	predicted	1	4	1.6094379124341003	Red
hsa-miR-491-5p	ITGAX	diana_microt	predicted	1	1	0.6931471805599453	Red
hsa-miR-147a	ITGAM	diana_microt	predicted	1	1	0.6931471805599453	Red
hsa-miR-4491	FCGR2A	diana_microt	predicted	1	1	0.6931471805599453	Red
hsa-miR-582-3p	GSK3B	diana_microt	predicted	1	1	0.6931471805599453	Red
hsa-miR-518a-5p	GSK3B	diana_microt	predicted	1	1	0.6931471805599453	Red
hsa-miR-527	GSK3B	diana_microt	predicted	1	1	0.6931471805599453	Red
hsa-miR-302c-5p	CTSS	diana_microt	predicted	1	3	1.3862943611198906	Red
hsa-miR-5579-5p	ITGAM	diana_microt	predicted	1	1	0.6931471805599453	Red
hsa-miR-4776-3p	C5AR1	diana_microt	predicted	1	2	1.0986122886681098	Red
hsa-miR-4307	LYN	diana_microt	predicted	1	2	1.0986122886681098	Red
hsa-miR-4307	CTSS	diana_microt	predicted	1	3	1.3862943611198906	Red
hsa-miR-181a-5p	PTGS2	diana_microt	predicted	1	4	1.6094379124341003	Red
hsa-miR-3689c	GSK3B	diana_microt	predicted	1	1	0.6931471805599453	Red
hsa-miR-3689b-3p	GSK3B	diana_microt	predicted	1	1	0.6931471805599453	Red
hsa-miR-4474-3p	PTGS2	diana_microt	predicted	1	1	0.6931471805599453	Red
hsa-miR-373-5p	C5AR1	diana_microt	predicted	1	2	1.0986122886681098	Red
hsa-miR-4761-5p	GSK3B	diana_microt	predicted	1	1	0.6931471805599453	Red
hsa-miR-126-5p	PTGS2	diana_microt	predicted	1	2	1.0986122886681098	Red
hsa-miR-520g-3p	GSK3B	diana_microt	predicted	1	1	0.6931471805599453	Red
hsa-miR-520h	GSK3B	diana_microt	predicted	1	2	1.0986122886681098	Red
hsa-miR-4282	LYN	diana_microt	predicted	1	3	1.3862943611198906	Red
hsa-miR-30e-5p	LYN	diana_microt	predicted	1	4	1.6094379124341003	Red
hsa-miR-890	FCGR3B	diana_microt	predicted	1	2	1.0986122886681098	Red
hsa-miR-374c-3p	CTSS	diana_microt	predicted	1	1	0.6931471805599453	Red
hsa-miR-1260a	C5AR1	diana_microt	predicted	1	1	0.6931471805599453	Red
hsa-miR-135a-5p	GSK3B	diana_microt	predicted	1	4	1.6094379124341003	Red
hsa-miR-135b-5p	GSK3B	diana_microt	predicted	1	5	1.791759469228055	Red
hsa-miR-1245a	GSK3B	diana_microt	predicted	1	1	0.6931471805599453	Red
hsa-miR-4522	FCGR2A	diana_microt	predicted	1	1	0.6931471805599453	Red
hsa-miR-4643	SPI1	diana_microt	predicted	1	1	0.6931471805599453	Red
hsa-miR-199b-5p	GSK3B	diana_microt	predicted	1	2	1.0986122886681098	Red
hsa-miR-548c-3p	LYN	diana_microt	predicted	1	4	1.6094379124341003	Red
hsa-miR-4803	CTSS	diana_microt	predicted	1	1	0.6931471805599453	Red
hsa-miR-935	C5AR1	diana_microt	predicted	1	1	0.6931471805599453	Red
hsa-miR-199a-5p	GSK3B	diana_microt	predicted	1	4	1.6094379124341003	Red
hsa-miR-520e-3p	CTSS	diana_microt	predicted	1	2	1.0986122886681098	Red
hsa-miR-4762-5p	GSK3B	diana_microt	predicted	1	1	0.6931471805599453	Red
hsa-miR-99b-3p	GSK3B	diana_microt	predicted	1	4	1.6094379124341003	Red
hsa-miR-1914-5p	CXCR2	diana_microt	predicted	1	1	0.6931471805599453	Red
hsa-miR-3183	LYN	diana_microt	predicted	1	2	1.0986122886681098	Red
hsa-miR-100-3p	ITGAM	diana_microt	predicted	1	2	1.0986122886681098	Red
hsa-miR-450b-5p	C5AR1	diana_microt	predicted	1	2	1.0986122886681098	Red
hsa-miR-4639-3p	CXCR2	diana_microt	predicted	1	1	0.6931471805599453	Red
hsa-miR-4644	LYN	diana_microt	predicted	1	2	1.0986122886681098	Red
hsa-miR-137-3p	PTGS2	diana_microt	predicted	1	1	0.6931471805599453	Red
hsa-miR-5700	CTSS	diana_microt	predicted	1	1	0.6931471805599453	Red
hsa-miR-545-5p	CTSS	diana_microt	predicted	1	2	1.0986122886681098	Red
hsa-miR-548f-3p	PTGS2	diana_microt	predicted	1	1	0.6931471805599453	Red
hsa-miR-181a-5p	SPI1	diana_microt	predicted	1	1	0.6931471805599453	Red
hsa-miR-548an	GSK3B	diana_microt	predicted	1	1	0.6931471805599453	Red
hsa-miR-30b-3p	GSK3B	diana_microt	predicted	1	2	1.0986122886681098	Red
hsa-miR-137-3p	GSK3B	diana_microt	predicted	1	2	1.0986122886681098	Red
hsa-miR-132-3p	LYN	diana_microt	predicted	1	1	0.6931471805599453	Red
hsa-miR-373-3p	CTSS	diana_microt	predicted	1	1	0.6931471805599453	Red
hsa-miR-1204	ICAM1	diana_microt	predicted	1	1	0.6931471805599453	Red
hsa-miR-1185-2-3p	GSK3B	diana_microt	predicted	1	2	1.0986122886681098	Red
hsa-miR-1185-1-3p	GSK3B	diana_microt	predicted	1	2	1.0986122886681098	Red
hsa-miR-371a-5p	GSK3B	diana_microt	predicted	1	1	0.6931471805599453	Red
hsa-miR-30a-5p	LYN	diana_microt	predicted	1	4	1.6094379124341003	Red
hsa-miR-30d-5p	LYN	diana_microt	predicted	1	4	1.6094379124341003	Red
hsa-miR-136-5p	FCGR3B	diana_microt	predicted	1	3	1.3862943611198906	Red
hsa-miR-132-3p	PTGS2	diana_microt	predicted	1	3	1.3862943611198906	Red
hsa-miR-92a-2-5p	ICAM1	diana_microt	predicted	1	1	0.6931471805599453	Red
hsa-miR-4257	GSK3B	diana_microt	predicted	1	1	0.6931471805599453	Red
hsa-miR-548at-5p	GSK3B	diana_microt	predicted	1	1	0.6931471805599453	Red
hsa-let-7g-3p	GSK3B	diana_microt	predicted	1	4	1.6094379124341003	Red
hsa-miR-377-3p	ITGAM	diana_microt	predicted	1	1	0.6931471805599453	Red
hsa-miR-4265	PTGS2	diana_microt	predicted	1	2	1.0986122886681098	Red
hsa-miR-1305	CXCR2	diana_microt	predicted	1	1	0.6931471805599453	Red
hsa-miR-5688	CTSS	diana_microt	predicted	1	1	0.6931471805599453	Red
hsa-miR-3909	GSK3B	diana_microt	predicted	1	2	1.0986122886681098	Red
hsa-miR-548ap-3p	GSK3B	diana_microt	predicted	1	1	0.6931471805599453	Red
hsa-miR-181d-5p	PTGS2	diana_microt	predicted	1	3	1.3862943611198906	Red
hsa-miR-181c-5p	SPI1	diana_microt	predicted	1	1	0.6931471805599453	Red
hsa-miR-551b-5p	LYN	diana_microt	predicted	1	3	1.3862943611198906	Red
hsa-miR-5589-3p	ITGAM	diana_microt	predicted	1	1	0.6931471805599453	Red
hsa-miR-520a-3p	CTSS	diana_microt	predicted	1	2	1.0986122886681098	Red
hsa-miR-548as-3p	GSK3B	diana_microt	predicted	1	1	0.6931471805599453	Red
hsa-miR-4450	LYN	diana_microt	predicted	1	1	0.6931471805599453	Red
hsa-miR-4296	PTGS2	diana_microt	predicted	1	2	1.0986122886681098	Red
hsa-miR-4742-5p	GSK3B	diana_microt	predicted	1	1	0.6931471805599453	Red
hsa-miR-548d-3p	GSK3B	diana_microt	predicted	1	1	0.6931471805599453	Red
hsa-miR-548ac	TLR2	diana_microt	predicted	1	1	0.6931471805599453	Red
hsa-let-7a-3p	GSK3B	diana_microt	predicted	1	4	1.6094379124341003	Red
hsa-miR-5696	CXCR2	diana_microt	predicted	1	2	1.0986122886681098	Red
hsa-miR-4659b-3p	LYN	diana_microt	predicted	1	1	0.6931471805599453	Red
hsa-miR-135b-3p	CTSS	diana_microt	predicted	1	1	0.6931471805599453	Red
hsa-miR-520c-3p	CTSS	diana_microt	predicted	1	2	1.0986122886681098	Red
hsa-miR-889-3p	PTGS2	diana_microt	predicted	1	1	0.6931471805599453	Red
hsa-miR-5582-3p	PTGS2	diana_microt	predicted	1	1	0.6931471805599453	Red
hsa-miR-4262	SPI1	diana_microt	predicted	1	1	0.6931471805599453	Red
hsa-miR-548ar-3p	GSK3B	diana_microt	predicted	1	2	1.0986122886681098	Red
hsa-miR-149-3p	GSK3B	diana_microt	predicted	1	1	0.6931471805599453	Red
hsa-miR-520f-3p	CTSS	diana_microt	predicted	1	2	1.0986122886681098	Red
hsa-miR-214-3p	CTSS	diana_microt	predicted	1	2	1.0986122886681098	Red
hsa-miR-212-3p	LYN	diana_microt	predicted	1	1	0.6931471805599453	Red
hsa-miR-4288	GSK3B	diana_microt	predicted	1	2	1.0986122886681098	Red
hsa-miR-4789-3p	GSK3B	diana_microt	predicted	1	1	0.6931471805599453	Red
hsa-miR-4650-3p	ITGAX	diana_microt	predicted	1	1	0.6931471805599453	Red
hsa-miR-4659a-3p	LYN	diana_microt	predicted	1	1	0.6931471805599453	Red
hsa-miR-410-3p	PTGS2	diana_microt	predicted	1	2	1.0986122886681098	Red
hsa-miR-541-5p	FCGR3B	diana_microt	predicted	1	1	0.6931471805599453	Red
hsa-miR-3658	PTGS2	diana_microt	predicted	1	1	0.6931471805599453	Red
hsa-miR-548ar-3p	PTGS2	diana_microt	predicted	1	1	0.6931471805599453	Red
hsa-miR-3151-5p	ICAM1	diana_microt	predicted	1	1	0.6931471805599453	Red
hsa-miR-548c-3p	FCGR2A	diana_microt	predicted	1	1	0.6931471805599453	Red
hsa-miR-520b-3p	CTSS	diana_microt	predicted	1	2	1.0986122886681098	Red
hsa-miR-181b-5p	PTGS2	diana_microt	predicted	1	3	1.3862943611198906	Red
hsa-miR-4720-5p	TLR2	diana_microt	predicted	1	2	1.0986122886681098	Red
hsa-miR-5700	GSK3B	diana_microt	predicted	1	1	0.6931471805599453	Red
hsa-miR-5692b	GSK3B	diana_microt	predicted	1	2	1.0986122886681098	Red
hsa-miR-5584-3p	LYN	diana_microt	predicted	1	1	0.6931471805599453	Red
hsa-miR-302c-3p	CTSS	diana_microt	predicted	1	2	1.0986122886681098	Red
hsa-miR-5692c	GSK3B	diana_microt	predicted	1	2	1.0986122886681098	Red
hsa-miR-150-5p	GSK3B	diana_microt	predicted	1	2	1.0986122886681098	Red
hsa-miR-548a-3p	GSK3B	diana_microt	predicted	1	1	0.6931471805599453	Red
hsa-miR-3118	CXCR2	diana_microt	predicted	1	1	0.6931471805599453	Red
hsa-miR-548aq-5p	ITGAM	diana_microt	predicted	1	1	0.6931471805599453	Red
hsa-miR-646	GSK3B	diana_microt	predicted	1	1	0.6931471805599453	Red
hsa-miR-3943	LYN	diana_microt	predicted	1	1	0.6931471805599453	Red
hsa-miR-4314	LYN	diana_microt	predicted	1	2	1.0986122886681098	Red
hsa-miR-4425	CTSS	diana_microt	predicted	1	1	0.6931471805599453	Red
hsa-miR-302a-3p	CTSS	diana_microt	predicted	1	2	1.0986122886681098	Red
hsa-miR-329-3p	GSK3B	diana_microt	predicted	1	1	0.6931471805599453	Red
hsa-miR-4748	GSK3B	diana_microt	predicted	1	1	0.6931471805599453	Red
hsa-miR-616-5p	C5AR1	diana_microt	predicted	1	2	1.0986122886681098	Red
hsa-miR-205-3p	GSK3B	diana_microt	predicted	1	2	1.0986122886681098	Red
hsa-miR-512-5p	ITGAM	diana_microt	predicted	1	1	0.6931471805599453	Red
hsa-miR-212-3p	PTGS2	diana_microt	predicted	1	1	0.6931471805599453	Red
hsa-miR-548c-3p	PTGS2	diana_microt	predicted	1	4	1.6094379124341003	Red
hsa-miR-3973	GSK3B	diana_microt	predicted	1	1	0.6931471805599453	Red
hsa-miR-5683	GSK3B	diana_microt	predicted	1	2	1.0986122886681098	Red
hsa-miR-4666a-3p	GSK3B	diana_microt	predicted	1	3	1.3862943611198906	Red
hsa-miR-1200	LYN	diana_microt	predicted	1	3	1.3862943611198906	Red
hsa-miR-466	ICAM1	diana_microt	predicted	1	2	1.0986122886681098	Red
hsa-miR-4469	PTGS2	diana_microt	predicted	1	1	0.6931471805599453	Red
hsa-miR-3191-5p	PTGS2	diana_microt	predicted	1	1	0.6931471805599453	Red
hsa-miR-1285-3p	ICAM1	diana_microt	predicted	1	2	1.0986122886681098	Red
hsa-miR-342-3p	ITGAM	diana_microt	predicted	1	1	0.6931471805599453	Red
hsa-miR-4504	PTGS2	diana_microt	predicted	1	1	0.6931471805599453	Red
hsa-miR-1286	ICAM1	diana_microt	predicted	1	1	0.6931471805599453	Red
hsa-miR-654-3p	TLR2	diana_microt	predicted	1	2	1.0986122886681098	Red
hsa-miR-3688-3p	C5AR1	diana_microt	predicted	1	2	1.0986122886681098	Red
hsa-miR-150-5p	ITGAX	diana_microt	predicted	1	2	1.0986122886681098	Red
hsa-miR-4528	FCGR2A	diana_microt	predicted	1	1	0.6931471805599453	Red
hsa-miR-29a-5p	PTGS2	diana_microt	predicted	1	2	1.0986122886681098	Red
hsa-miR-451b	CTSS	diana_microt	predicted	1	1	0.6931471805599453	Red
hsa-miR-4437	CXCR2	diana_microt	predicted	1	1	0.6931471805599453	Red
hsa-miR-302d-3p	CTSS	diana_microt	predicted	1	2	1.0986122886681098	Red
hsa-miR-936	GSK3B	diana_microt	predicted	1	1	0.6931471805599453	Red
hsa-miR-4647	GSK3B	diana_microt	predicted	1	2	1.0986122886681098	Red
hsa-miR-548z	TLR2	diana_microt	predicted	1	1	0.6931471805599453	Red
hsa-miR-548h-3p	TLR2	diana_microt	predicted	1	1	0.6931471805599453	Red
hsa-miR-5688	CXCR2	diana_microt	predicted	1	1	0.6931471805599453	Red
hsa-miR-5093	LYN	diana_microt	predicted	1	1	0.6931471805599453	Red
hsa-miR-593-3p	CXCR2	diana_microt	predicted	1	1	0.6931471805599453	Red
hsa-miR-889-3p	CTSS	diana_microt	predicted	1	1	0.6931471805599453	Red
hsa-miR-3074-5p	CTSS	diana_microt	predicted	1	1	0.6931471805599453	Red
hsa-miR-3672	C5AR1	diana_microt	predicted	1	1	0.6931471805599453	Red
hsa-miR-302b-3p	CTSS	diana_microt	predicted	1	2	1.0986122886681098	Red
hsa-miR-629-3p	ITGAX	diana_microt	predicted	1	2	1.0986122886681098	Red
hsa-miR-4723-3p	LYN	diana_microt	predicted	1	2	1.0986122886681098	Red
hsa-miR-3664-3p	CTSS	diana_microt	predicted	1	1	0.6931471805599453	Red
hsa-miR-561-3p	PTGS2	diana_microt	predicted	1	1	0.6931471805599453	Red
hsa-miR-1290	GSK3B	diana_microt	predicted	1	2	1.0986122886681098	Red
hsa-miR-5002-5p	GSK3B	diana_microt	predicted	1	1	0.6931471805599453	Red
hsa-miR-30b-5p	LYN	diana_microt	predicted	1	4	1.6094379124341003	Red
hsa-miR-4756-3p	FCGR3B	diana_microt	predicted	1	1	0.6931471805599453	Red
hsa-miR-4418	ICAM1	diana_microt	predicted	1	1	0.6931471805599453	Red
hsa-miR-362-3p	GSK3B	diana_microt	predicted	1	1	0.6931471805599453	Red
hsa-miR-940	GSK3B	diana_microt	predicted	1	2	1.0986122886681098	Red
hsa-miR-129-5p	C5AR1	diana_microt	predicted	1	1	0.6931471805599453	Red
hsa-miR-3135b	CTSS	diana_microt	predicted	1	1	0.6931471805599453	Red
hsa-miR-4766-3p	CTSS	diana_microt	predicted	1	1	0.6931471805599453	Red
hsa-miR-576-3p	PTGS2	diana_microt	predicted	1	3	1.3862943611198906	Red
hsa-miR-374b-5p	GSK3B	diana_microt	predicted	1	5	1.791759469228055	Red
hsa-miR-3163	CXCR2	diana_microt	predicted	1	2	1.0986122886681098	Red
hsa-miR-138-2-3p	FCGR2A	diana_microt	predicted	1	2	1.0986122886681098	Red
hsa-miR-548n	PTGS2	diana_microt	predicted	1	1	0.6931471805599453	Red
hsa-miR-17-3p	ICAM1	diana_microt	predicted	1	3	1.3862943611198906	Red
hsa-miR-3116	ITGAM	diana_microt	predicted	1	1	0.6931471805599453	Red
hsa-miR-3192-5p	GSK3B	diana_microt	predicted	1	1	0.6931471805599453	Red
hsa-miR-583	GSK3B	diana_microt	predicted	1	1	0.6931471805599453	Red
hsa-miR-3143	FCGR2A	diana_microt	predicted	1	1	0.6931471805599453	Red
hsa-miR-5688	PTGS2	diana_microt	predicted	1	1	0.6931471805599453	Red
hsa-miR-4475	TLR2	diana_microt	predicted	1	1	0.6931471805599453	Red
hsa-miR-155-5p	GSK3B	diana_microt	predicted	1	4	1.6094379124341003	Red
hsa-miR-99a-3p	GSK3B	diana_microt	predicted	1	2	1.0986122886681098	Red
hsa-miR-4649-3p	FCGR2A	diana_microt	predicted	1	1	0.6931471805599453	Red
hsa-miR-641	PTGS2	diana_microt	predicted	1	3	1.3862943611198906	Red
hsa-miR-3691-3p	GSK3B	diana_microt	predicted	1	1	0.6931471805599453	Red
hsa-miR-5002-5p	PTGS2	diana_microt	predicted	1	1	0.6931471805599453	Red
hsa-miR-4503	FCGR2A	diana_microt	predicted	1	2	1.0986122886681098	Red
hsa-miR-3657	CTSS	diana_microt	predicted	1	1	0.6931471805599453	Red
hsa-miR-3160-5p	FCGR3B	diana_microt	predicted	1	1	0.6931471805599453	Red
hsa-miR-3126-5p	C5AR1	diana_microt	predicted	1	1	0.6931471805599453	Red
hsa-miR-568	GSK3B	diana_microt	predicted	1	3	1.3862943611198906	Red
hsa-miR-1231	GSK3B	diana_microt	predicted	1	1	0.6931471805599453	Red
hsa-miR-5692a	GSK3B	diana_microt	predicted	1	1	0.6931471805599453	Red
hsa-miR-5693	GSK3B	diana_microt	predicted	1	1	0.6931471805599453	Red
hsa-miR-4729	GSK3B	diana_microt	predicted	1	1	0.6931471805599453	Red
hsa-miR-3197	FCGR2A	diana_microt	predicted	1	1	0.6931471805599453	Red
hsa-miR-4465	PTGS2	diana_microt	predicted	1	3	1.3862943611198906	Red
hsa-miR-548a-3p	PTGS2	diana_microt	predicted	1	2	1.0986122886681098	Red
hsa-miR-3920	GSK3B	diana_microt	predicted	1	1	0.6931471805599453	Red
hsa-miR-224-5p	GSK3B	diana_microt	predicted	1	3	1.3862943611198906	Red
hsa-miR-30c-5p	LYN	diana_microt	predicted	1	4	1.6094379124341003	Red
hsa-miR-3609	GSK3B	diana_microt	predicted	1	2	1.0986122886681098	Red
hsa-miR-4424	GSK3B	diana_microt	predicted	1	1	0.6931471805599453	Red
hsa-miR-4698	GSK3B	diana_microt	predicted	1	1	0.6931471805599453	Red
hsa-miR-224-3p	GSK3B	diana_microt	predicted	1	3	1.3862943611198906	Red
hsa-miR-450a-1-3p	LYN	diana_microt	predicted	1	2	1.0986122886681098	Red
hsa-miR-512-3p	CTSS	diana_microt	predicted	1	2	1.0986122886681098	Red
hsa-miR-582-5p	CTSS	diana_microt	predicted	1	1	0.6931471805599453	Red
hsa-miR-4803	LYN	diana_microt	predicted	1	1	0.6931471805599453	Red
hsa-miR-548k	PTGS2	diana_microt	predicted	1	1	0.6931471805599453	Red
hsa-miR-548j-5p	ITGAM	diana_microt	predicted	1	2	1.0986122886681098	Red
hsa-miR-372-3p	CTSS	diana_microt	predicted	1	2	1.0986122886681098	Red
hsa-miR-1827	PTGS2	diana_microt	predicted	1	1	0.6931471805599453	Red
hsa-miR-548aa	TLR2	diana_microt	predicted	1	2	1.0986122886681098	Red
hsa-miR-548t-3p	TLR2	diana_microt	predicted	1	2	1.0986122886681098	Red
hsa-miR-4533	GSK3B	diana_microt	predicted	1	1	0.6931471805599453	Red
hsa-miR-136-5p	FCGR2A	diana_microt	predicted	1	1	0.6931471805599453	Red
hsa-miR-5189-5p	ICAM1	diana_microt	predicted	1	1	0.6931471805599453	Red
hsa-miR-4717-3p	SPI1	diana_microt	predicted	1	1	0.6931471805599453	Red
hsa-miR-3177-5p	GSK3B	diana_microt	predicted	1	1	0.6931471805599453	Red
hsa-miR-4742-3p	C5AR1	diana_microt	predicted	1	1	0.6931471805599453	Red
hsa-miR-1228-3p	C5AR1	diana_microt	predicted	1	1	0.6931471805599453	Red
hsa-miR-30c-1-3p	GSK3B	diana_microt	predicted	1	2	1.0986122886681098	Red
hsa-miR-302c-5p	LYN	diana_microt	predicted	1	3	1.3862943611198906	Red
hsa-miR-376a-5p	CTSS	diana_microt	predicted	1	3	1.3862943611198906	Red
hsa-miR-489-3p	SPI1	diana_microt	predicted	1	1	0.6931471805599453	Red
hsa-miR-3916	GSK3B	diana_microt	predicted	1	1	0.6931471805599453	Red
hsa-miR-4469	GSK3B	diana_microt	predicted	1	2	1.0986122886681098	Red
hsa-miR-499b-5p	GSK3B	diana_microt	predicted	1	1	0.6931471805599453	Red
hsa-miR-548ap-5p	ITGAM	diana_microt	predicted	1	1	0.6931471805599453	Red
hsa-miR-302e	CTSS	diana_microt	predicted	1	2	1.0986122886681098	Red
hsa-miR-466	PTGS2	diana_microt	predicted	1	2	1.0986122886681098	Red
hsa-miR-495-3p	PTGS2	diana_microt	predicted	1	1	0.6931471805599453	Red
hsa-miR-92b-3p	GSK3B	diana_microt	predicted	1	4	1.6094379124341003	Red
hsa-miR-138-2-3p	GSK3B	diana_microt	predicted	1	2	1.0986122886681098	Red
hsa-miR-3689a-3p	LYN	diana_microt	predicted	1	1	0.6931471805599453	Red
hsa-miR-4649-3p	LYN	diana_microt	predicted	1	1	0.6931471805599453	Red
hsa-miR-4477a	CTSS	diana_microt	predicted	1	2	1.0986122886681098	Red
hsa-miR-3658	GSK3B	diana_microt	predicted	1	2	1.0986122886681098	Red
hsa-miR-92a-3p	GSK3B	diana_microt	predicted	1	4	1.6094379124341003	Red
hsa-miR-4726-3p	CTSS	diana_microt	predicted	1	1	0.6931471805599453	Red
hsa-miR-452-5p	PTGS2	diana_microt	predicted	1	1	0.6931471805599453	Red
hsa-miR-1915-3p	GSK3B	diana_microt	predicted	1	1	0.6931471805599453	Red
hsa-miR-579-3p	GSK3B	diana_microt	predicted	1	2	1.0986122886681098	Red
hsa-miR-654-3p	CXCR2	diana_microt	predicted	1	1	0.6931471805599453	Red
hsa-miR-365b-5p	TLR2	diana_microt	predicted	1	1	0.6931471805599453	Red
hsa-miR-3174	GSK3B	diana_microt	predicted	1	1	0.6931471805599453	Red
hsa-miR-548c-3p	CTSS	diana_microt	predicted	1	2	1.0986122886681098	Red
hsa-miR-29a-5p	GSK3B	diana_microt	predicted	1	4	1.6094379124341003	Red
hsa-miR-3130-3p	GSK3B	diana_microt	predicted	1	1	0.6931471805599453	Red
hsa-miR-4668-3p	GSK3B	diana_microt	predicted	1	1	0.6931471805599453	Red
hsa-miR-4273	FCGR2A	diana_microt	predicted	1	1	0.6931471805599453	Red
hsa-miR-5589-5p	FCGR2A	diana_microt	predicted	1	1	0.6931471805599453	Red
hsa-miR-300	PTGS2	diana_microt	predicted	1	1	0.6931471805599453	Red
hsa-miR-4682	PTGS2	diana_microt	predicted	1	1	0.6931471805599453	Red
hsa-miR-4760-5p	GSK3B	diana_microt	predicted	1	1	0.6931471805599453	Red
hsa-miR-4752	CTSS	diana_microt	predicted	1	1	0.6931471805599453	Red
hsa-miR-5706	CTSS	diana_microt	predicted	1	1	0.6931471805599453	Red
hsa-miR-635	ICAM1	diana_microt	predicted	1	1	0.6931471805599453	Red
hsa-miR-4314	C5AR1	diana_microt	predicted	1	1	0.6931471805599453	Red
hsa-miR-548ap-3p	TLR2	diana_microt	predicted	1	2	1.0986122886681098	Red
hsa-miR-549a-3p	C5AR1	diana_microt	predicted	1	1	0.6931471805599453	Red
hsa-miR-3927-3p	ITGAX	diana_microt	predicted	1	1	0.6931471805599453	Red
hsa-let-7f-2-3p	PTGS2	diana_microt	predicted	1	4	1.6094379124341003	Red
hsa-miR-5584-5p	GSK3B	diana_microt	predicted	1	2	1.0986122886681098	Red
hsa-miR-548b-5p	ITGAM	diana_microt	predicted	1	2	1.0986122886681098	Red
hsa-miR-425-5p	CTSS	diana_microt	predicted	1	2	1.0986122886681098	Red
hsa-miR-548av-5p	PTGS2	diana_microt	predicted	1	1	0.6931471805599453	Red
hsa-miR-4323	GSK3B	diana_microt	predicted	1	1	0.6931471805599453	Red
hsa-miR-664b-3p	GSK3B	diana_microt	predicted	1	1	0.6931471805599453	Red
hsa-miR-1302	FCGR2A	diana_microt	predicted	1	1	0.6931471805599453	Red
hsa-miR-3978	GSK3B	diana_microt	predicted	1	1	0.6931471805599453	Red
hsa-miR-2467-5p	LYN	diana_microt	predicted	1	1	0.6931471805599453	Red
hsa-miR-4474-5p	FCGR2A	diana_microt	predicted	1	1	0.6931471805599453	Red
hsa-miR-16-1-3p	GSK3B	diana_microt	predicted	1	2	1.0986122886681098	Red
hsa-miR-30b-3p	LYN	diana_microt	predicted	1	1	0.6931471805599453	Red
hsa-miR-1323	C5AR1	diana_microt	predicted	1	1	0.6931471805599453	Red
hsa-miR-34c-3p	GSK3B	diana_microt	predicted	1	2	1.0986122886681098	Red
hsa-miR-3192-5p	LYN	diana_microt	predicted	1	1	0.6931471805599453	Red
hsa-miR-640	FCGR2A	diana_microt	predicted	1	1	0.6931471805599453	Red
hsa-miR-4691-3p	SPI1	diana_microt	predicted	1	1	0.6931471805599453	Red
hsa-miR-24-3p	GSK3B	diana_microt	predicted	1	2	1.0986122886681098	Red
hsa-miR-4760-5p	CTSS	diana_microt	predicted	1	1	0.6931471805599453	Red
hsa-miR-302b-5p	CTSS	diana_microt	predicted	1	2	1.0986122886681098	Red
hsa-miR-365a-5p	TLR2	diana_microt	predicted	1	1	0.6931471805599453	Red
hsa-miR-4673	GSK3B	diana_microt	predicted	1	1	0.6931471805599453	Red
hsa-miR-3074-5p	FCGR3B	diana_microt	predicted	1	1	0.6931471805599453	Red
hsa-miR-3613-3p	ITGAX	diana_microt	predicted	1	2	1.0986122886681098	Red
hsa-miR-5004-5p	ICAM1	diana_microt	predicted	1	1	0.6931471805599453	Red
hsa-miR-130a-5p	SPI1	diana_microt	predicted	1	1	0.6931471805599453	Red
hsa-miR-4679	GSK3B	diana_microt	predicted	1	1	0.6931471805599453	Red
hsa-miR-4704-5p	GSK3B	diana_microt	predicted	1	1	0.6931471805599453	Red
hsa-miR-4659b-5p	C5AR1	diana_microt	predicted	1	1	0.6931471805599453	Red
hsa-miR-3685	GSK3B	diana_microt	predicted	1	2	1.0986122886681098	Red
hsa-miR-5701	GSK3B	diana_microt	predicted	1	1	0.6931471805599453	Red
hsa-miR-4713-5p	CXCR2	diana_microt	predicted	1	1	0.6931471805599453	Red
hsa-miR-3689c	LYN	diana_microt	predicted	1	1	0.6931471805599453	Red
hsa-miR-3689b-3p	LYN	diana_microt	predicted	1	1	0.6931471805599453	Red
hsa-miR-4782-5p	CTSS	diana_microt	predicted	1	1	0.6931471805599453	Red
hsa-miR-302a-5p	PTGS2	diana_microt	predicted	1	2	1.0986122886681098	Red
hsa-miR-548g-5p	GSK3B	diana_microt	predicted	1	1	0.6931471805599453	Red
hsa-miR-548x-5p	GSK3B	diana_microt	predicted	1	1	0.6931471805599453	Red
hsa-miR-548aj-5p	GSK3B	diana_microt	predicted	1	1	0.6931471805599453	Red
hsa-miR-409-5p	GSK3B	diana_microt	predicted	1	2	1.0986122886681098	Red
hsa-miR-4656	CTSS	diana_microt	predicted	1	1	0.6931471805599453	Red
hsa-miR-218-2-3p	PTGS2	diana_microt	predicted	1	2	1.0986122886681098	Red
hsa-miR-548ao-3p	GSK3B	diana_microt	predicted	1	1	0.6931471805599453	Red
hsa-miR-323a-3p	CTSS	diana_microt	predicted	1	1	0.6931471805599453	Red
hsa-miR-302d-5p	CTSS	diana_microt	predicted	1	2	1.0986122886681098	Red
hsa-miR-548t-5p	PTGS2	diana_microt	predicted	1	1	0.6931471805599453	Red
hsa-miR-4643	GSK3B	diana_microt	predicted	1	2	1.0986122886681098	Red
hsa-miR-4753-3p	FCGR2A	diana_microt	predicted	1	1	0.6931471805599453	Red
hsa-miR-3688-5p	CTSS	diana_microt	predicted	1	1	0.6931471805599453	Red
hsa-miR-5000-5p	ITGAX	diana_microt	predicted	1	1	0.6931471805599453	Red
hsa-miR-4251	PTGS2	diana_microt	predicted	1	1	0.6931471805599453	Red
hsa-miR-4699-5p	PTGS2	diana_microt	predicted	1	1	0.6931471805599453	Red
hsa-miR-4287	GSK3B	diana_microt	predicted	1	1	0.6931471805599453	Red
hsa-miR-4647	PTGS2	diana_microt	predicted	1	1	0.6931471805599453	Red
hsa-miR-3074-3p	TLR2	diana_microt	predicted	1	1	0.6931471805599453	Red
hsa-miR-4722-5p	GSK3B	diana_microt	predicted	1	1	0.6931471805599453	Red
hsa-miR-4801	LYN	diana_microt	predicted	1	2	1.0986122886681098	Red
hsa-miR-1277-5p	CTSS	diana_microt	predicted	1	1	0.6931471805599453	Red
hsa-miR-3613-3p	PTGS2	diana_microt	predicted	1	1	0.6931471805599453	Red
hsa-miR-5197-3p	PTGS2	diana_microt	predicted	1	1	0.6931471805599453	Red
hsa-miR-4503	C5AR1	diana_microt	predicted	1	1	0.6931471805599453	Red
hsa-miR-299-5p	CXCR2	diana_microt	predicted	1	1	0.6931471805599453	Red
hsa-miR-4703-5p	CTSS	diana_microt	predicted	1	1	0.6931471805599453	Red
hsa-miR-4291	GSK3B	diana_microt	predicted	1	3	1.3862943611198906	Red
hsa-miR-5196-5p	GSK3B	diana_microt	predicted	1	1	0.6931471805599453	Red
hsa-miR-550b-2-5p	GSK3B	diana_microt	predicted	1	2	1.0986122886681098	Red
hsa-miR-522-3p	GSK3B	diana_microt	predicted	1	2	1.0986122886681098	Red
hsa-miR-24-3p	CTSS	diana_microt	predicted	1	2	1.0986122886681098	Red
hsa-miR-483-3p	ICAM1	diana_microt	predicted	1	1	0.6931471805599453	Red
hsa-miR-371b-5p	C5AR1	diana_microt	predicted	1	2	1.0986122886681098	Red
hsa-miR-548p	PTGS2	diana_microt	predicted	1	2	1.0986122886681098	Red
hsa-miR-629-3p	PTGS2	diana_microt	predicted	1	1	0.6931471805599453	Red
hsa-miR-4644	GSK3B	diana_microt	predicted	1	2	1.0986122886681098	Red
hsa-miR-215-5p	GSK3B	diana_microt	predicted	1	1	0.6931471805599453	Red
hsa-miR-2276-3p	GSK3B	diana_microt	predicted	1	1	0.6931471805599453	Red
hsa-miR-654-3p	ITGAM	diana_microt	predicted	1	1	0.6931471805599453	Red
hsa-miR-148a-5p	GSK3B	diana_microt	predicted	1	3	1.3862943611198906	Red
hsa-miR-376a-5p	TNFSF13B	diana_microt	predicted	1	3	1.3862943611198906	Red
hsa-miR-3607-5p	LYN	diana_microt	predicted	1	1	0.6931471805599453	Red
hsa-miR-140-5p	FCGR2A	diana_microt	predicted	1	1	0.6931471805599453	Red
hsa-miR-495-3p	CTSS	diana_microt	predicted	1	1	0.6931471805599453	Red
hsa-miR-944	PTGS2	diana_microt	predicted	1	2	1.0986122886681098	Red
hsa-miR-1277-5p	PTGS2	diana_microt	predicted	1	1	0.6931471805599453	Red
hsa-miR-889-3p	GSK3B	diana_microt	predicted	1	2	1.0986122886681098	Red
hsa-miR-3611	CXCR2	diana_microt	predicted	1	1	0.6931471805599453	Red
hsa-miR-676-5p	PTGS2	diana_microt	predicted	1	1	0.6931471805599453	Red
hsa-miR-494-3p	PTGS2	diana_microt	predicted	1	1	0.6931471805599453	Red
hsa-miR-16-5p	GSK3B	diana_microt	predicted	1	3	1.3862943611198906	Red
hsa-miR-3160-5p	CXCR2	diana_microt	predicted	1	1	0.6931471805599453	Red
hsa-miR-4524a-3p	CXCR2	diana_microt	predicted	1	1	0.6931471805599453	Red
hsa-miR-576-5p	CTSS	diana_microt	predicted	1	1	0.6931471805599453	Red
hsa-miR-3180-5p	PTGS2	diana_microt	predicted	1	2	1.0986122886681098	Red
hsa-miR-3617-5p	GSK3B	diana_microt	predicted	1	2	1.0986122886681098	Red
hsa-let-7a-2-3p	GSK3B	diana_microt	predicted	1	4	1.6094379124341003	Red
hsa-miR-3149	FCGR3B	diana_microt	predicted	1	1	0.6931471805599453	Red
hsa-miR-548at-3p	GSK3B	diana_microt	predicted	1	1	0.6931471805599453	Red
hsa-miR-195-5p	GSK3B	diana_microt	predicted	1	3	1.3862943611198906	Red
hsa-miR-616-5p	GSK3B	diana_microt	predicted	1	2	1.0986122886681098	Red
hsa-miR-3915	CXCR2	diana_microt	predicted	1	1	0.6931471805599453	Red
hsa-miR-1306-5p	FCGR3B	diana_microt	predicted	1	1	0.6931471805599453	Red
hsa-miR-4516	CTSS	diana_microt	predicted	1	1	0.6931471805599453	Red
hsa-miR-410-3p	CTSS	diana_microt	predicted	1	1	0.6931471805599453	Red
hsa-miR-498-5p	PTGS2	diana_microt	predicted	1	2	1.0986122886681098	Red
hsa-miR-1246	GSK3B	diana_microt	predicted	1	3	1.3862943611198906	Red
hsa-miR-15b-5p	GSK3B	diana_microt	predicted	1	3	1.3862943611198906	Red
hsa-miR-3921	FCGR3B	diana_microt	predicted	1	1	0.6931471805599453	Red
hsa-miR-559	ITGAM	diana_microt	predicted	1	2	1.0986122886681098	Red
hsa-miR-4457	PTGS2	diana_microt	predicted	1	1	0.6931471805599453	Red
hsa-miR-15a-5p	GSK3B	diana_microt	predicted	1	3	1.3862943611198906	Red
hsa-miR-1-3p	CXCR2	diana_microt	predicted	1	1	0.6931471805599453	Red
hsa-miR-548ag	FCGR2A	diana_microt	predicted	1	1	0.6931471805599453	Red
hsa-miR-466	CTSS	diana_microt	predicted	1	1	0.6931471805599453	Red
hsa-miR-3617-5p	PTGS2	diana_microt	predicted	1	2	1.0986122886681098	Red
hsa-miR-607	GSK3B	diana_microt	predicted	1	2	1.0986122886681098	Red
hsa-miR-4795-5p	GSK3B	diana_microt	predicted	1	1	0.6931471805599453	Red
hsa-miR-7-5p	GSK3B	diana_microt	predicted	1	3	1.3862943611198906	Red
hsa-miR-374c-3p	CXCR2	diana_microt	predicted	1	1	0.6931471805599453	Red
hsa-miR-9-3p	FCGR2A	diana_microt	predicted	1	2	1.0986122886681098	Red
hsa-miR-4705	PTGS2	diana_microt	predicted	1	1	0.6931471805599453	Red
hsa-miR-876-3p	GSK3B	diana_microt	predicted	1	2	1.0986122886681098	Red
hsa-miR-1304-3p	CXCR2	diana_microt	predicted	1	1	0.6931471805599453	Red
hsa-miR-96-3p	ITGAX	diana_microt	predicted	1	1	0.6931471805599453	Red
hsa-miR-3646	LYN	diana_microt	predicted	1	1	0.6931471805599453	Red
hsa-miR-302b-5p	LYN	diana_microt	predicted	1	4	1.6094379124341003	Red
hsa-miR-381-3p	PTGS2	diana_microt	predicted	1	1	0.6931471805599453	Red
hsa-miR-548as-5p	ITGAM	diana_microt	predicted	1	1	0.6931471805599453	Red
hsa-miR-4272	PTGS2	diana_microt	predicted	1	2	1.0986122886681098	Red
hsa-miR-4426	PTGS2	diana_microt	predicted	1	1	0.6931471805599453	Red
hsa-miR-4446-5p	GSK3B	diana_microt	predicted	1	1	0.6931471805599453	Red
hsa-miR-206	CXCR2	diana_microt	predicted	1	1	0.6931471805599453	Red
hsa-miR-2052	ICAM1	diana_microt	predicted	1	1	0.6931471805599453	Red
hsa-miR-4693-3p	C5AR1	diana_microt	predicted	1	1	0.6931471805599453	Red
hsa-miR-1323	GSK3B	diana_microt	predicted	1	2	1.0986122886681098	Red
hsa-miR-512-5p	FCGR2A	diana_microt	predicted	1	2	1.0986122886681098	Red
hsa-miR-149-3p	ICAM1	diana_microt	predicted	1	1	0.6931471805599453	Red
hsa-miR-1208	CXCR2	diana_microt	predicted	1	1	0.6931471805599453	Red
hsa-miR-3182	CTSS	diana_microt	predicted	1	2	1.0986122886681098	Red
hsa-miR-4667-5p	CTSS	diana_microt	predicted	1	1	0.6931471805599453	Red
hsa-miR-641	GSK3B	diana_microt	predicted	1	3	1.3862943611198906	Red
hsa-miR-129-5p	CTSS	diana_microt	predicted	1	1	0.6931471805599453	Red
hsa-miR-5697	PTGS2	diana_microt	predicted	1	1	0.6931471805599453	Red
hsa-miR-3689a-3p	ICAM1	diana_microt	predicted	1	1	0.6931471805599453	Red
hsa-miR-3689c	ICAM1	diana_microt	predicted	1	1	0.6931471805599453	Red
hsa-miR-3689b-3p	ICAM1	diana_microt	predicted	1	1	0.6931471805599453	Red
hsa-miR-607	PTGS2	diana_microt	predicted	1	2	1.0986122886681098	Red
hsa-miR-4755-3p	ICAM1	diana_microt	predicted	1	1	0.6931471805599453	Red
hsa-miR-30b-3p	ICAM1	diana_microt	predicted	1	1	0.6931471805599453	Red
hsa-miR-4307	GSK3B	diana_microt	predicted	1	1	0.6931471805599453	Red
hsa-miR-4747-5p	GSK3B	diana_microt	predicted	1	1	0.6931471805599453	Red
hsa-miR-302b-5p	FCGR2A	diana_microt	predicted	1	2	1.0986122886681098	Red
hsa-miR-4291	PTGS2	diana_microt	predicted	1	2	1.0986122886681098	Red
hsa-miR-548l	GSK3B	diana_microt	predicted	1	1	0.6931471805599453	Red
hsa-miR-548c-5p	ITGAM	diana_microt	predicted	1	2	1.0986122886681098	Red
hsa-miR-548d-5p	ITGAM	diana_microt	predicted	1	2	1.0986122886681098	Red
hsa-miR-548o-5p	ITGAM	diana_microt	predicted	1	1	0.6931471805599453	Red
hsa-miR-548am-5p	ITGAM	diana_microt	predicted	1	1	0.6931471805599453	Red
hsa-miR-3664-3p	FCGR2A	diana_microt	predicted	1	1	0.6931471805599453	Red
hsa-miR-335-3p	CTSS	diana_microt	predicted	1	2	1.0986122886681098	Red
hsa-miR-944	GSK3B	diana_microt	predicted	1	1	0.6931471805599453	Red
hsa-miR-3065-3p	GSK3B	diana_microt	predicted	1	2	1.0986122886681098	Red
hsa-miR-4524b-3p	CXCR2	diana_microt	predicted	1	2	1.0986122886681098	Red
hsa-miR-3664-5p	FCGR2A	diana_microt	predicted	1	1	0.6931471805599453	Red
hsa-miR-552-3p	PTGS2	diana_microt	predicted	1	1	0.6931471805599453	Red
hsa-miR-4775	C5AR1	diana_microt	predicted	1	1	0.6931471805599453	Red
hsa-miR-335-3p	GSK3B	diana_microt	predicted	1	3	1.3862943611198906	Red
hsa-miR-4684-3p	FCGR3B	diana_microt	predicted	1	1	0.6931471805599453	Red
hsa-miR-149-5p	FCGR3B	diana_microt	predicted	1	1	0.6931471805599453	Red
hsa-miR-3658	CTSS	diana_microt	predicted	1	1	0.6931471805599453	Red
hsa-miR-4713-5p	FPR1	diana_microt	predicted	1	1	0.6931471805599453	Red
hsa-miR-3153	GSK3B	diana_microt	predicted	1	1	0.6931471805599453	Red
hsa-miR-548av-3p	GSK3B	diana_microt	predicted	1	1	0.6931471805599453	Red
hsa-miR-502-5p	GSK3B	diana_microt	predicted	1	3	1.3862943611198906	Red
hsa-miR-331-5p	LYN	diana_microt	predicted	1	2	1.0986122886681098	Red
hsa-miR-23a-3p	ITGAM	diana_microt	predicted	1	1	0.6931471805599453	Red
hsa-miR-3192-5p	ICAM1	diana_microt	predicted	1	1	0.6931471805599453	Red
hsa-miR-661	ITGAX	diana_microt	predicted	1	1	0.6931471805599453	Red
hsa-miR-548au-5p	ITGAM	diana_microt	predicted	1	1	0.6931471805599453	Red
hsa-miR-374a-5p	PTGS2	diana_microt	predicted	1	2	1.0986122886681098	Red
hsa-miR-1185-2-3p	TLR2	diana_microt	predicted	1	1	0.6931471805599453	Red
hsa-miR-204-3p	C5AR1	diana_microt	predicted	1	1	0.6931471805599453	Red
hsa-miR-607	LYN	diana_microt	predicted	1	3	1.3862943611198906	Red
hsa-miR-302d-5p	LYN	diana_microt	predicted	1	4	1.6094379124341003	Red
hsa-miR-23b-3p	ITGAM	diana_microt	predicted	1	1	0.6931471805599453	Red
hsa-miR-580-3p	GSK3B	diana_microt	predicted	1	3	1.3862943611198906	Red
hsa-miR-320e	LYN	diana_microt	predicted	1	2	1.0986122886681098	Red
hsa-miR-548aa	GSK3B	diana_microt	predicted	1	1	0.6931471805599453	Red
hsa-miR-548t-3p	GSK3B	diana_microt	predicted	1	1	0.6931471805599453	Red
hsa-miR-373-5p	GSK3B	diana_microt	predicted	1	1	0.6931471805599453	Red
hsa-miR-944	CTSS	diana_microt	predicted	1	2	1.0986122886681098	Red
hsa-miR-4682	C5AR1	diana_microt	predicted	1	1	0.6931471805599453	Red
hsa-miR-32-5p	GSK3B	diana_microt	predicted	1	3	1.3862943611198906	Red
hsa-miR-219a-5p	GSK3B	diana_microt	predicted	1	3	1.3862943611198906	Red
hsa-miR-362-3p	ITGAM	diana_microt	predicted	1	1	0.6931471805599453	Red
hsa-miR-491-3p	CTSS	diana_microt	predicted	1	3	1.3862943611198906	Red
hsa-miR-23c	GSK3B	diana_microt	predicted	1	4	1.6094379124341003	Red
hsa-miR-3124-3p	GSK3B	diana_microt	predicted	1	2	1.0986122886681098	Red
hsa-miR-3150b-3p	GSK3B	diana_microt	predicted	1	1	0.6931471805599453	Red
hsa-miR-4517	PTGS2	diana_microt	predicted	1	1	0.6931471805599453	Red
hsa-miR-339-5p	ICAM1	diana_microt	predicted	1	1	0.6931471805599453	Red
hsa-miR-107	GSK3B	diana_microt	predicted	1	2	1.0986122886681098	Red
hsa-miR-147a	FCGR2A	diana_microt	predicted	1	1	0.6931471805599453	Red
hsa-miR-4659b-3p	PTGS2	diana_microt	predicted	1	1	0.6931471805599453	Red
hsa-miR-4782-3p	GSK3B	diana_microt	predicted	1	2	1.0986122886681098	Red
hsa-miR-203a-3p	PTGS2	diana_microt	predicted	1	3	1.3862943611198906	Red
hsa-miR-5004-3p	GSK3B	diana_microt	predicted	1	1	0.6931471805599453	Red
hsa-miR-4755-3p	CTSS	diana_microt	predicted	1	1	0.6931471805599453	Red
hsa-miR-506-5p	PTGS2	diana_microt	predicted	1	1	0.6931471805599453	Red
hsa-miR-489-3p	PTGS2	diana_microt	predicted	1	1	0.6931471805599453	Red
hsa-miR-370-3p	SPI1	diana_microt	predicted	1	1	0.6931471805599453	Red
hsa-miR-103a-3p	GSK3B	diana_microt	predicted	1	2	1.0986122886681098	Red
hsa-miR-3613-3p	CXCR2	diana_microt	predicted	1	1	0.6931471805599453	Red
hsa-miR-33a-3p	LYN	diana_microt	predicted	1	3	1.3862943611198906	Red
hsa-miR-548e-3p	CTSS	diana_microt	predicted	1	1	0.6931471805599453	Red
hsa-miR-543	GSK3B	diana_microt	predicted	1	2	1.0986122886681098	Red
hsa-miR-4281	GSK3B	diana_microt	predicted	1	1	0.6931471805599453	Red
hsa-miR-4712-5p	GSK3B	diana_microt	predicted	1	1	0.6931471805599453	Red
hsa-miR-4784	GSK3B	diana_microt	predicted	1	1	0.6931471805599453	Red
hsa-miR-920	ITGAX	diana_microt	predicted	1	2	1.0986122886681098	Red
hsa-miR-10a-3p	PTGS2	diana_microt	predicted	1	1	0.6931471805599453	Red
hsa-miR-1185-1-3p	TLR2	diana_microt	predicted	1	1	0.6931471805599453	Red
hsa-miR-3164	GSK3B	diana_microt	predicted	1	1	0.6931471805599453	Red
hsa-miR-4484	GSK3B	diana_microt	predicted	1	1	0.6931471805599453	Red
hsa-miR-548n	ITGAM	diana_microt	predicted	1	1	0.6931471805599453	Red
hsa-miR-573	FCGR2A	diana_microt	predicted	1	1	0.6931471805599453	Red
hsa-miR-4762-5p	PTGS2	diana_microt	predicted	1	1	0.6931471805599453	Red
hsa-miR-4742-3p	GSK3B	diana_microt	predicted	1	1	0.6931471805599453	Red
hsa-miR-100-3p	GSK3B	diana_microt	predicted	1	2	1.0986122886681098	Red
hsa-miR-1277-5p	CXCR2	diana_microt	predicted	1	1	0.6931471805599453	Red
hsa-miR-4659a-3p	PTGS2	diana_microt	predicted	1	1	0.6931471805599453	Red
hsa-miR-3942-3p	GSK3B	diana_microt	predicted	1	1	0.6931471805599453	Red
hsa-miR-888-5p	GSK3B	diana_microt	predicted	1	1	0.6931471805599453	Red
hsa-miR-2682-5p	GSK3B	diana_microt	predicted	1	2	1.0986122886681098	Red
hsa-miR-4640-5p	FCGR2A	diana_microt	predicted	1	1	0.6931471805599453	Red
hsa-miR-4503	PTGS2	diana_microt	predicted	1	1	0.6931471805599453	Red
hsa-miR-4803	GSK3B	diana_microt	predicted	1	1	0.6931471805599453	Red
hsa-miR-23b-3p	GSK3B	diana_microt	predicted	1	4	1.6094379124341003	Red
hsa-miR-302d-5p	GSK3B	diana_microt	predicted	1	2	1.0986122886681098	Red
hsa-miR-146a-3p	FCGR3B	diana_microt	predicted	1	1	0.6931471805599453	Red
hsa-miR-671-5p	ITGAM	diana_microt	predicted	1	1	0.6931471805599453	Red
hsa-miR-551b-5p	ICAM1	diana_microt	predicted	1	1	0.6931471805599453	Red
hsa-miR-5580-3p	SPI1	diana_microt	predicted	1	1	0.6931471805599453	Red
hsa-miR-30e-3p	GSK3B	diana_microt	predicted	1	3	1.3862943611198906	Red
hsa-miR-134-5p	GSK3B	diana_microt	predicted	1	2	1.0986122886681098	Red
hsa-miR-1204	CXCR2	diana_microt	predicted	1	1	0.6931471805599453	Red
hsa-miR-5680	FCGR3B	diana_microt	predicted	1	1	0.6931471805599453	Red
hsa-miR-4752	FCGR2A	diana_microt	predicted	1	1	0.6931471805599453	Red
hsa-miR-3143	CTSS	diana_microt	predicted	1	2	1.0986122886681098	Red
hsa-miR-4729	PTGS2	diana_microt	predicted	1	1	0.6931471805599453	Red
hsa-miR-3118	GSK3B	diana_microt	predicted	1	1	0.6931471805599453	Red
hsa-miR-18b-5p	GSK3B	diana_microt	predicted	1	3	1.3862943611198906	Red
hsa-miR-570-3p	GSK3B	diana_microt	predicted	1	2	1.0986122886681098	Red
hsa-miR-548g-3p	GSK3B	diana_microt	predicted	1	1	0.6931471805599453	Red
hsa-miR-548a-5p	ITGAM	diana_microt	predicted	1	2	1.0986122886681098	Red
hsa-miR-3614-5p	ITGAM	diana_microt	predicted	1	1	0.6931471805599453	Red
hsa-miR-330-5p	CTSS	diana_microt	predicted	1	1	0.6931471805599453	Red
hsa-miR-1288-3p	PTGS2	diana_microt	predicted	1	1	0.6931471805599453	Red
hsa-miR-3121-3p	ICAM1	diana_microt	predicted	1	2	1.0986122886681098	Red
hsa-miR-4456	GSK3B	diana_microt	predicted	1	1	0.6931471805599453	Red
hsa-miR-1245b-5p	GSK3B	diana_microt	predicted	1	1	0.6931471805599453	Red
hsa-miR-30a-3p	GSK3B	diana_microt	predicted	1	3	1.3862943611198906	Red
hsa-miR-23c	ITGAM	diana_microt	predicted	1	1	0.6931471805599453	Red
hsa-miR-5693	FCGR2A	diana_microt	predicted	1	1	0.6931471805599453	Red
hsa-miR-34b-3p	FCGR2A	diana_microt	predicted	1	1	0.6931471805599453	Red
hsa-miR-548as-5p	PTGS2	diana_microt	predicted	1	1	0.6931471805599453	Red
hsa-miR-30d-3p	GSK3B	diana_microt	predicted	1	3	1.3862943611198906	Red
hsa-miR-3692-5p	FCGR3B	diana_microt	predicted	1	1	0.6931471805599453	Red
hsa-miR-1237-3p	CTSS	diana_microt	predicted	1	1	0.6931471805599453	Red
hsa-miR-1278	PTGS2	diana_microt	predicted	1	1	0.6931471805599453	Red
hsa-miR-5683	PTGS2	diana_microt	predicted	1	1	0.6931471805599453	Red
hsa-miR-1305	GSK3B	diana_microt	predicted	1	1	0.6931471805599453	Red
hsa-miR-4662a-3p	GSK3B	diana_microt	predicted	1	1	0.6931471805599453	Red
hsa-miR-2467-3p	GSK3B	diana_microt	predicted	1	1	0.6931471805599453	Red
hsa-miR-18a-5p	GSK3B	diana_microt	predicted	1	3	1.3862943611198906	Red
hsa-miR-302b-5p	GSK3B	diana_microt	predicted	1	2	1.0986122886681098	Red
hsa-miR-3606-5p	LYN	diana_microt	predicted	1	1	0.6931471805599453	Red
hsa-miR-548au-5p	PTGS2	diana_microt	predicted	1	1	0.6931471805599453	Red
hsa-miR-3614-3p	GSK3B	diana_microt	predicted	1	1	0.6931471805599453	Red
hsa-miR-513a-5p	GSK3B	diana_microt	predicted	1	2	1.0986122886681098	Red
hsa-miR-33a-3p	GSK3B	diana_microt	predicted	1	2	1.0986122886681098	Red
hsa-miR-548w	ITGAM	diana_microt	predicted	1	2	1.0986122886681098	Red
hsa-miR-548ar-5p	ITGAM	diana_microt	predicted	1	1	0.6931471805599453	Red
hsa-miR-548j-5p	PTGS2	diana_microt	predicted	1	1	0.6931471805599453	Red
hsa-miR-548i	PTGS2	diana_microt	predicted	1	1	0.6931471805599453	Red
hsa-miR-4725-3p	ITGAX	diana_microt	predicted	1	1	0.6931471805599453	Red
hsa-miR-593-3p	LYN	diana_microt	predicted	1	1	0.6931471805599453	Red
hsa-miR-548c-5p	PTGS2	diana_microt	predicted	1	1	0.6931471805599453	Red
hsa-miR-548o-5p	PTGS2	diana_microt	predicted	1	1	0.6931471805599453	Red
hsa-miR-548am-5p	PTGS2	diana_microt	predicted	1	1	0.6931471805599453	Red
hsa-miR-3200-3p	C5AR1	diana_microt	predicted	1	1	0.6931471805599453	Red
hsa-miR-4481	FPR1	diana_microt	predicted	1	2	1.0986122886681098	Red
hsa-miR-4768-5p	GSK3B	diana_microt	predicted	1	2	1.0986122886681098	Red
hsa-miR-23a-3p	GSK3B	diana_microt	predicted	1	4	1.6094379124341003	Red
hsa-miR-30c-2-3p	GSK3B	diana_microt	predicted	1	2	1.0986122886681098	Red
hsa-miR-524-5p	FCGR2A	diana_microt	predicted	1	2	1.0986122886681098	Red
hsa-miR-520d-5p	FCGR2A	diana_microt	predicted	1	2	1.0986122886681098	Red
hsa-miR-548b-5p	PTGS2	diana_microt	predicted	1	1	0.6931471805599453	Red
hsa-miR-4262	PTGS2	diana_microt	predicted	1	1	0.6931471805599453	Red
hsa-miR-548ab	PTGS2	diana_microt	predicted	1	1	0.6931471805599453	Red
hsa-miR-23a-3p	SPI1	diana_microt	predicted	1	1	0.6931471805599453	Red
hsa-miR-203a-3p	GSK3B	diana_microt	predicted	1	4	1.6094379124341003	Red
hsa-miR-4255	GSK3B	diana_microt	predicted	1	2	1.0986122886681098	Red
hsa-miR-770-5p	GSK3B	diana_microt	predicted	1	1	0.6931471805599453	Red
hsa-miR-4731-5p	FCGR2A	diana_microt	predicted	1	1	0.6931471805599453	Red
hsa-miR-4676-5p	CTSS	diana_microt	predicted	1	1	0.6931471805599453	Red
hsa-miR-548a-5p	PTGS2	diana_microt	predicted	1	1	0.6931471805599453	Red
hsa-miR-4691-5p	ICAM1	diana_microt	predicted	1	1	0.6931471805599453	Red
hsa-miR-548ak	ITGAM	diana_microt	predicted	1	1	0.6931471805599453	Red
hsa-miR-3910	GSK3B	diana_microt	predicted	1	2	1.0986122886681098	Red
hsa-miR-548y	ITGAM	diana_microt	predicted	1	2	1.0986122886681098	Red
hsa-miR-5692a	ITGAM	diana_microt	predicted	1	2	1.0986122886681098	Red
hsa-miR-548n	CTSS	diana_microt	predicted	1	1	0.6931471805599453	Red
hsa-miR-4690-5p	CTSS	diana_microt	predicted	1	1	0.6931471805599453	Red
hsa-miR-3143	PTGS2	diana_microt	predicted	1	1	0.6931471805599453	Red
hsa-miR-4422	GSK3B	diana_microt	predicted	1	1	0.6931471805599453	Red
hsa-miR-148b-5p	GSK3B	diana_microt	predicted	1	3	1.3862943611198906	Red
hsa-miR-548ap-5p	PTGS2	diana_microt	predicted	1	1	0.6931471805599453	Red
hsa-miR-509-3-5p	ICAM1	diana_microt	predicted	1	1	0.6931471805599453	Red
hsa-miR-1275	C5AR1	diana_microt	predicted	1	1	0.6931471805599453	Red
hsa-miR-670-5p	GSK3B	diana_microt	predicted	1	1	0.6931471805599453	Red
hsa-miR-96-3p	LYN	diana_microt	predicted	1	2	1.0986122886681098	Red
hsa-miR-92a-1-5p	FCGR3B	diana_microt	predicted	1	2	1.0986122886681098	Red
hsa-miR-4670-3p	FCGR2A	diana_microt	predicted	1	1	0.6931471805599453	Red
hsa-miR-4674	CTSS	diana_microt	predicted	1	1	0.6931471805599453	Red
hsa-miR-548ak	PTGS2	diana_microt	predicted	1	1	0.6931471805599453	Red
hsa-miR-23b-3p	SPI1	diana_microt	predicted	1	1	0.6931471805599453	Red
hsa-miR-4782-5p	LYN	diana_microt	predicted	1	1	0.6931471805599453	Red
hsa-miR-548ab	ITGAM	diana_microt	predicted	1	1	0.6931471805599453	Red
hsa-miR-223-3p	ICAM1	diana_microt	predicted	1	2	1.0986122886681098	Red
hsa-miR-3122	FCGR2A	diana_microt	predicted	1	1	0.6931471805599453	Red
hsa-miR-548ar-5p	PTGS2	diana_microt	predicted	1	1	0.6931471805599453	Red
hsa-miR-4468	GSK3B	diana_microt	predicted	1	1	0.6931471805599453	Red
hsa-miR-877-5p	GSK3B	diana_microt	predicted	1	2	1.0986122886681098	Red
hsa-miR-329-3p	ITGAM	diana_microt	predicted	1	1	0.6931471805599453	Red
hsa-miR-32-3p	PTGS2	diana_microt	predicted	1	2	1.0986122886681098	Red
hsa-miR-4685-3p	GSK3B	diana_microt	predicted	1	1	0.6931471805599453	Red
hsa-miR-4729	CTSS	diana_microt	predicted	1	1	0.6931471805599453	Red
hsa-miR-1295b-5p	CTSS	diana_microt	predicted	1	1	0.6931471805599453	Red
hsa-miR-548d-5p	PTGS2	diana_microt	predicted	1	1	0.6931471805599453	Red
hsa-miR-548w	PTGS2	diana_microt	predicted	1	1	0.6931471805599453	Red
hsa-miR-509-5p	ICAM1	diana_microt	predicted	1	1	0.6931471805599453	Red
hsa-miR-499b-3p	GSK3B	diana_microt	predicted	1	1	0.6931471805599453	Red
hsa-miR-625-5p	LYN	diana_microt	predicted	1	3	1.3862943611198906	Red
hsa-miR-3200-5p	PTGS2	diana_microt	predicted	1	1	0.6931471805599453	Red
hsa-miR-766-5p	ICAM1	diana_microt	predicted	1	1	0.6931471805599453	Red
hsa-miR-2392	GSK3B	diana_microt	predicted	1	1	0.6931471805599453	Red
hsa-miR-320d	LYN	diana_microt	predicted	1	2	1.0986122886681098	Red
hsa-miR-649	FCGR2A	diana_microt	predicted	1	1	0.6931471805599453	Red
hsa-miR-1343-3p	CTSS	diana_microt	predicted	1	1	0.6931471805599453	Red
hsa-miR-640	GSK3B	diana_microt	predicted	1	1	0.6931471805599453	Red
[truncated: 1,213 more rows]
