# Supplementary material for: Peripheral Transcriptomic Signatures Reveal Convergent Neuroinflammatory, Metabolic, and miRNA Dysregulation in Major Psychiatric Disorders
Source: Biology (Basel). 2026 Apr 24;15(9):673. doi: 10.3390/biology15090673 (PMC13162896; doi:10.3390/biology15090673)
Supplement: Supplementary file 1 [file biology-15-00673-s001.zip › Supplementary Files/Dataset S2. miRNA-Hub genes interaction/hub_gene_miRNA_interactions_Yellow.csv]

miRNA	gene	database	type	validation_score	database_count	enrichment_score	module
hsa-miR-203a-3p	SOCS3	mirecords	validated	2	6	3.8918202981106265	Yellow
hsa-miR-15a-5p	JUN	mirecords	validated	2	3	2.772588722239781	Yellow
hsa-miR-16-5p	JUN	mirecords	validated	2	3	2.772588722239781	Yellow
hsa-miR-155-5p	RHOA	mirecords	validated	2	3	2.772588722239781	Yellow
hsa-miR-133a-3p	RHOA	mirecords	validated	2	3	2.772588722239781	Yellow
hsa-miR-31-5p	RHOA	mirecords	validated	2	4	3.2188758248682006	Yellow
hsa-miR-513a-5p	CD274	mirecords	validated	2	2	2.1972245773362196	Yellow
hsa-miR-221-3p	FOS	mirecords	validated	2	7	4.1588830833596715	Yellow
hsa-miR-222-3p	FOS	mirecords	validated	2	7	4.1588830833596715	Yellow
hsa-miR-221-3p	TBK1	mirecords	validated	2	3	2.772588722239781	Yellow
hsa-miR-155-5p	CEBPB	mirecords	validated	2	8	4.394449154672439	Yellow
hsa-miR-185-5p	AKT1	mirecords	validated	2	3	2.772588722239781	Yellow
hsa-miR-222-3p	STAT5A	mirecords	validated	2	3	2.772588722239781	Yellow
hsa-miR-203a-3p	SOCS3	mirtarbase	validated	2	6	3.8918202981106265	Yellow
hsa-miR-30c-5p	SOCS3	mirtarbase	validated	2	6	3.8918202981106265	Yellow
hsa-let-7f-5p	SOCS3	mirtarbase	validated	2	2	2.1972245773362196	Yellow
hsa-miR-19a-3p	SOCS3	mirtarbase	validated	2	8	4.394449154672439	Yellow
hsa-miR-221-3p	SOCS3	mirtarbase	validated	2	4	3.2188758248682006	Yellow
hsa-miR-155-5p	SOCS3	mirtarbase	validated	2	1	1.3862943611198906	Yellow
hsa-miR-1304-5p	SOCS3	mirtarbase	validated	2	1	1.3862943611198906	Yellow
hsa-miR-6765-5p	SOCS3	mirtarbase	validated	2	1	1.3862943611198906	Yellow
hsa-miR-4477a	SOCS3	mirtarbase	validated	2	1	1.3862943611198906	Yellow
hsa-miR-4765	SOCS3	mirtarbase	validated	2	2	2.1972245773362196	Yellow
hsa-miR-508-3p	SOCS3	mirtarbase	validated	2	1	1.3862943611198906	Yellow
hsa-miR-759	SOCS3	mirtarbase	validated	2	2	2.1972245773362196	Yellow
hsa-miR-126-5p	SOCS3	mirtarbase	validated	2	3	2.772588722239781	Yellow
hsa-miR-8062	SOCS3	mirtarbase	validated	2	1	1.3862943611198906	Yellow
hsa-miR-5586-3p	SOCS3	mirtarbase	validated	2	2	2.1972245773362196	Yellow
hsa-miR-4797-5p	SOCS3	mirtarbase	validated	2	2	2.1972245773362196	Yellow
hsa-miR-30e-5p	SOCS3	mirtarbase	validated	2	7	4.1588830833596715	Yellow
hsa-miR-30d-5p	SOCS3	mirtarbase	validated	2	6	3.8918202981106265	Yellow
hsa-miR-30a-5p	SOCS3	mirtarbase	validated	2	6	3.8918202981106265	Yellow
hsa-miR-30b-5p	SOCS3	mirtarbase	validated	2	6	3.8918202981106265	Yellow
hsa-miR-335-3p	SOCS3	mirtarbase	validated	2	3	2.772588722239781	Yellow
hsa-miR-4795-3p	SOCS3	mirtarbase	validated	2	1	1.3862943611198906	Yellow
hsa-miR-4473	SOCS3	mirtarbase	validated	2	2	2.1972245773362196	Yellow
hsa-miR-512-3p	SOCS3	mirtarbase	validated	2	4	3.2188758248682006	Yellow
hsa-miR-4724-5p	SOCS3	mirtarbase	validated	2	1	1.3862943611198906	Yellow
hsa-miR-520f-3p	SOCS3	mirtarbase	validated	2	4	3.2188758248682006	Yellow
hsa-miR-302c-3p	SOCS3	mirtarbase	validated	2	1	1.3862943611198906	Yellow
hsa-miR-340-5p	SOCS3	mirtarbase	validated	2	4	3.2188758248682006	Yellow
hsa-miR-19b-3p	SOCS3	mirtarbase	validated	2	8	4.394449154672439	Yellow
hsa-miR-15b-5p	SOCS3	mirtarbase	validated	2	2	2.1972245773362196	Yellow
hsa-miR-16-5p	SOCS3	mirtarbase	validated	2	2	2.1972245773362196	Yellow
hsa-miR-455-5p	SOCS3	mirtarbase	validated	2	7	4.1588830833596715	Yellow
hsa-miR-4449	SOCS3	mirtarbase	validated	2	1	1.3862943611198906	Yellow
hsa-miR-324-5p	SOCS3	mirtarbase	validated	2	1	1.3862943611198906	Yellow
hsa-miR-16-5p	JUN	mirtarbase	validated	2	3	2.772588722239781	Yellow
hsa-miR-15a-5p	JUN	mirtarbase	validated	2	3	2.772588722239781	Yellow
hsa-miR-30a-5p	JUN	mirtarbase	validated	2	2	2.1972245773362196	Yellow
hsa-miR-155-5p	JUN	mirtarbase	validated	2	2	2.1972245773362196	Yellow
hsa-miR-29c-3p	JUN	mirtarbase	validated	2	3	2.772588722239781	Yellow
hsa-miR-101-3p	JUN	mirtarbase	validated	2	1	1.3862943611198906	Yellow
hsa-miR-26b-5p	JUN	mirtarbase	validated	2	2	2.1972245773362196	Yellow
hsa-miR-342-3p	JUN	mirtarbase	validated	2	1	1.3862943611198906	Yellow
hsa-miR-149-5p	JUN	mirtarbase	validated	2	2	2.1972245773362196	Yellow
hsa-miR-93-5p	JUN	mirtarbase	validated	2	2	2.1972245773362196	Yellow
hsa-miR-203a-3p	JUN	mirtarbase	validated	2	2	2.1972245773362196	Yellow
hsa-miR-139-5p	JUN	mirtarbase	validated	2	6	3.8918202981106265	Yellow
hsa-miR-149-3p	JUN	mirtarbase	validated	2	1	1.3862943611198906	Yellow
hsa-miR-4728-5p	JUN	mirtarbase	validated	2	1	1.3862943611198906	Yellow
hsa-miR-6785-5p	JUN	mirtarbase	validated	2	1	1.3862943611198906	Yellow
hsa-miR-6883-5p	JUN	mirtarbase	validated	2	1	1.3862943611198906	Yellow
hsa-miR-1321	JUN	mirtarbase	validated	2	1	1.3862943611198906	Yellow
hsa-miR-4739	JUN	mirtarbase	validated	2	1	1.3862943611198906	Yellow
hsa-miR-4756-5p	JUN	mirtarbase	validated	2	1	1.3862943611198906	Yellow
hsa-miR-3691-3p	JUN	mirtarbase	validated	2	1	1.3862943611198906	Yellow
hsa-miR-3178	JUN	mirtarbase	validated	2	1	1.3862943611198906	Yellow
hsa-miR-4783-5p	JUN	mirtarbase	validated	2	1	1.3862943611198906	Yellow
hsa-miR-4480	JUN	mirtarbase	validated	2	1	1.3862943611198906	Yellow
hsa-miR-655-3p	JUN	mirtarbase	validated	2	2	2.1972245773362196	Yellow
hsa-miR-374c-5p	JUN	mirtarbase	validated	2	1	1.3862943611198906	Yellow
hsa-miR-4724-5p	JUN	mirtarbase	validated	2	1	1.3862943611198906	Yellow
hsa-miR-8084	JUN	mirtarbase	validated	2	2	2.1972245773362196	Yellow
hsa-miR-429	JUN	mirtarbase	validated	2	7	4.1588830833596715	Yellow
hsa-miR-200b-3p	JUN	mirtarbase	validated	2	7	4.1588830833596715	Yellow
hsa-miR-200c-3p	JUN	mirtarbase	validated	2	7	4.1588830833596715	Yellow
hsa-miR-2681-5p	JUN	mirtarbase	validated	2	1	1.3862943611198906	Yellow
hsa-miR-3653-3p	JUN	mirtarbase	validated	2	1	1.3862943611198906	Yellow
hsa-miR-633	JUN	mirtarbase	validated	2	1	1.3862943611198906	Yellow
hsa-miR-4720-3p	JUN	mirtarbase	validated	2	1	1.3862943611198906	Yellow
hsa-miR-4804-3p	JUN	mirtarbase	validated	2	1	1.3862943611198906	Yellow
hsa-miR-4328	JUN	mirtarbase	validated	2	2	2.1972245773362196	Yellow
hsa-miR-1470	JUN	mirtarbase	validated	2	1	1.3862943611198906	Yellow
hsa-miR-216b-5p	JUN	mirtarbase	validated	2	4	3.2188758248682006	Yellow
hsa-miR-31-5p	RHOA	mirtarbase	validated	2	4	3.2188758248682006	Yellow
hsa-miR-122-5p	RHOA	mirtarbase	validated	2	3	2.772588722239781	Yellow
hsa-miR-155-5p	RHOA	mirtarbase	validated	2	3	2.772588722239781	Yellow
hsa-miR-185-5p	RHOA	mirtarbase	validated	2	5	3.58351893845611	Yellow
hsa-miR-31-3p	RHOA	mirtarbase	validated	2	1	1.3862943611198906	Yellow
hsa-miR-200c-3p	RHOA	mirtarbase	validated	2	5	3.58351893845611	Yellow
hsa-miR-375	RHOA	mirtarbase	validated	2	1	1.3862943611198906	Yellow
hsa-miR-124-3p	RHOA	mirtarbase	validated	2	2	2.1972245773362196	Yellow
hsa-miR-320c	RHOA	mirtarbase	validated	2	1	1.3862943611198906	Yellow
hsa-miR-146b-5p	RHOA	mirtarbase	validated	2	1	1.3862943611198906	Yellow
hsa-miR-221-3p	RHOA	mirtarbase	validated	2	3	2.772588722239781	Yellow
hsa-miR-133b	RHOA	mirtarbase	validated	2	1	1.3862943611198906	Yellow
hsa-miR-3613-3p	RHOA	mirtarbase	validated	2	4	3.2188758248682006	Yellow
hsa-miR-4446-3p	RHOA	mirtarbase	validated	2	3	2.772588722239781	Yellow
hsa-miR-1304-3p	RHOA	mirtarbase	validated	2	2	2.1972245773362196	Yellow
hsa-miR-125a-3p	RHOA	mirtarbase	validated	2	5	3.58351893845611	Yellow
hsa-miR-340-5p	RHOA	mirtarbase	validated	2	5	3.58351893845611	Yellow
hsa-miR-218-5p	RHOA	mirtarbase	validated	2	3	2.772588722239781	Yellow
hsa-miR-4722-5p	RHOA	mirtarbase	validated	2	1	1.3862943611198906	Yellow
hsa-miR-592	RHOA	mirtarbase	validated	2	2	2.1972245773362196	Yellow
hsa-miR-3678-3p	RHOA	mirtarbase	validated	2	1	1.3862943611198906	Yellow
hsa-miR-597-5p	RHOA	mirtarbase	validated	2	2	2.1972245773362196	Yellow
hsa-miR-6778-5p	RHOA	mirtarbase	validated	2	1	1.3862943611198906	Yellow
hsa-miR-1233-5p	RHOA	mirtarbase	validated	2	1	1.3862943611198906	Yellow
hsa-miR-4741	RHOA	mirtarbase	validated	2	1	1.3862943611198906	Yellow
hsa-miR-4675	RHOA	mirtarbase	validated	2	1	1.3862943611198906	Yellow
hsa-miR-4687-3p	RHOA	mirtarbase	validated	2	1	1.3862943611198906	Yellow
hsa-miR-504-3p	RHOA	mirtarbase	validated	2	1	1.3862943611198906	Yellow
hsa-miR-6499-3p	RHOA	mirtarbase	validated	2	1	1.3862943611198906	Yellow
hsa-miR-2467-3p	RHOA	mirtarbase	validated	2	1	1.3862943611198906	Yellow
hsa-miR-4721	RHOA	mirtarbase	validated	2	1	1.3862943611198906	Yellow
hsa-miR-3934-5p	RHOA	mirtarbase	validated	2	1	1.3862943611198906	Yellow
hsa-miR-764	RHOA	mirtarbase	validated	2	1	1.3862943611198906	Yellow
hsa-miR-6847-5p	RHOA	mirtarbase	validated	2	1	1.3862943611198906	Yellow
hsa-miR-4779	RHOA	mirtarbase	validated	2	1	1.3862943611198906	Yellow
hsa-miR-4519	RHOA	mirtarbase	validated	2	2	2.1972245773362196	Yellow
hsa-miR-2278	RHOA	mirtarbase	validated	2	4	3.2188758248682006	Yellow
hsa-miR-6509-5p	RHOA	mirtarbase	validated	2	1	1.3862943611198906	Yellow
hsa-miR-2054	RHOA	mirtarbase	validated	2	2	2.1972245773362196	Yellow
hsa-miR-331-5p	RHOA	mirtarbase	validated	2	2	2.1972245773362196	Yellow
hsa-miR-577	RHOA	mirtarbase	validated	2	6	3.8918202981106265	Yellow
hsa-miR-4753-5p	RHOA	mirtarbase	validated	2	3	2.772588722239781	Yellow
hsa-miR-1252-3p	RHOA	mirtarbase	validated	2	1	1.3862943611198906	Yellow
hsa-miR-3646	RHOA	mirtarbase	validated	2	4	3.2188758248682006	Yellow
hsa-miR-6768-3p	RHOA	mirtarbase	validated	2	2	2.1972245773362196	Yellow
hsa-miR-1227-5p	RHOA	mirtarbase	validated	2	1	1.3862943611198906	Yellow
hsa-miR-3187-3p	RHOA	mirtarbase	validated	2	3	2.772588722239781	Yellow
hsa-miR-6881-5p	RHOA	mirtarbase	validated	2	2	2.1972245773362196	Yellow
hsa-miR-128-2-5p	RHOA	mirtarbase	validated	2	2	2.1972245773362196	Yellow
hsa-miR-128-1-5p	RHOA	mirtarbase	validated	2	3	2.772588722239781	Yellow
hsa-miR-6845-5p	RHOA	mirtarbase	validated	2	1	1.3862943611198906	Yellow
hsa-miR-6877-5p	RHOA	mirtarbase	validated	2	1	1.3862943611198906	Yellow
hsa-miR-6762-5p	RHOA	mirtarbase	validated	2	1	1.3862943611198906	Yellow
hsa-miR-4529-5p	RHOA	mirtarbase	validated	2	3	2.772588722239781	Yellow
hsa-miR-5583-3p	RHOA	mirtarbase	validated	2	1	1.3862943611198906	Yellow
hsa-miR-4517	RHOA	mirtarbase	validated	2	1	1.3862943611198906	Yellow
hsa-miR-3936	RHOA	mirtarbase	validated	2	1	1.3862943611198906	Yellow
hsa-miR-607	RHOA	mirtarbase	validated	2	1	1.3862943611198906	Yellow
hsa-miR-7110-3p	RHOA	mirtarbase	validated	2	1	1.3862943611198906	Yellow
hsa-miR-6769b-3p	RHOA	mirtarbase	validated	2	1	1.3862943611198906	Yellow
hsa-miR-4723-3p	RHOA	mirtarbase	validated	2	1	1.3862943611198906	Yellow
hsa-miR-3183	RHOA	mirtarbase	validated	2	1	1.3862943611198906	Yellow
hsa-miR-483-3p	RHOA	mirtarbase	validated	2	1	1.3862943611198906	Yellow
hsa-miR-6800-3p	RHOA	mirtarbase	validated	2	1	1.3862943611198906	Yellow
hsa-miR-548z	RHOA	mirtarbase	validated	2	2	2.1972245773362196	Yellow
hsa-miR-548h-3p	RHOA	mirtarbase	validated	2	2	2.1972245773362196	Yellow
hsa-miR-548d-3p	RHOA	mirtarbase	validated	2	4	3.2188758248682006	Yellow
hsa-miR-548bb-3p	RHOA	mirtarbase	validated	2	1	1.3862943611198906	Yellow
hsa-miR-548ac	RHOA	mirtarbase	validated	2	2	2.1972245773362196	Yellow
hsa-miR-200b-3p	RHOA	mirtarbase	validated	2	5	3.58351893845611	Yellow
hsa-miR-146a-5p	RHOA	mirtarbase	validated	2	2	2.1972245773362196	Yellow
hsa-miR-490-3p	RHOA	mirtarbase	validated	2	1	1.3862943611198906	Yellow
hsa-miR-101-3p	RHOA	mirtarbase	validated	2	4	3.2188758248682006	Yellow
hsa-miR-133a-5p	RHOA	mirtarbase	validated	2	1	1.3862943611198906	Yellow
hsa-miR-200b-5p	RHOA	mirtarbase	validated	2	1	1.3862943611198906	Yellow
hsa-miR-483-5p	RHOA	mirtarbase	validated	2	3	2.772588722239781	Yellow
hsa-miR-4456	RHOA	mirtarbase	validated	2	2	2.1972245773362196	Yellow
hsa-miR-4520-2-3p	RHOA	mirtarbase	validated	2	1	1.3862943611198906	Yellow
hsa-miR-4520-3p	RHOA	mirtarbase	validated	2	1	1.3862943611198906	Yellow
hsa-miR-4640-5p	RHOA	mirtarbase	validated	2	1	1.3862943611198906	Yellow
hsa-miR-4725-5p	RHOA	mirtarbase	validated	2	1	1.3862943611198906	Yellow
hsa-miR-4726-5p	RHOA	mirtarbase	validated	2	1	1.3862943611198906	Yellow
hsa-miR-504-5p	RHOA	mirtarbase	validated	2	2	2.1972245773362196	Yellow
hsa-miR-541-3p	RHOA	mirtarbase	validated	2	2	2.1972245773362196	Yellow
hsa-miR-6508-3p	RHOA	mirtarbase	validated	2	1	1.3862943611198906	Yellow
hsa-miR-654-5p	RHOA	mirtarbase	validated	2	2	2.1972245773362196	Yellow
hsa-miR-6733-3p	RHOA	mirtarbase	validated	2	1	1.3862943611198906	Yellow
hsa-miR-6769a-5p	RHOA	mirtarbase	validated	2	1	1.3862943611198906	Yellow
hsa-miR-6769b-5p	RHOA	mirtarbase	validated	2	1	1.3862943611198906	Yellow
hsa-miR-6816-3p	RHOA	mirtarbase	validated	2	1	1.3862943611198906	Yellow
hsa-miR-92a-2-5p	RHOA	mirtarbase	validated	2	1	1.3862943611198906	Yellow
hsa-miR-133a-3p	RHOA	mirtarbase	validated	2	3	2.772588722239781	Yellow
ebv-miR-BART7-3p	RHOA	mirtarbase	validated	2	1	1.3862943611198906	Yellow
hsa-miR-27a-3p	RHOA	mirtarbase	validated	2	2	2.1972245773362196	Yellow
hsa-miR-21-3p	RHOA	mirtarbase	validated	2	1	1.3862943611198906	Yellow
hsa-miR-140-3p	RHOA	mirtarbase	validated	2	4	3.2188758248682006	Yellow
hsa-miR-513a-5p	CD274	mirtarbase	validated	2	2	2.1972245773362196	Yellow
hsa-miR-103a-3p	CD274	mirtarbase	validated	2	3	2.772588722239781	Yellow
hsa-miR-16-5p	CD274	mirtarbase	validated	2	3	2.772588722239781	Yellow
hsa-miR-570-3p	CD274	mirtarbase	validated	2	2	2.1972245773362196	Yellow
hsa-miR-651-3p	CD274	mirtarbase	validated	2	1	1.3862943611198906	Yellow
hsa-miR-3978	CD274	mirtarbase	validated	2	1	1.3862943611198906	Yellow
hsa-miR-593-3p	CD274	mirtarbase	validated	2	1	1.3862943611198906	Yellow
hsa-miR-885-3p	CD274	mirtarbase	validated	2	1	1.3862943611198906	Yellow
hsa-miR-380-5p	CD274	mirtarbase	validated	2	1	1.3862943611198906	Yellow
hsa-miR-124-3p	CD274	mirtarbase	validated	2	1	1.3862943611198906	Yellow
hsa-miR-601	CD274	mirtarbase	validated	2	1	1.3862943611198906	Yellow
hsa-miR-708-5p	CD274	mirtarbase	validated	2	1	1.3862943611198906	Yellow
hsa-miR-34b-5p	CD274	mirtarbase	validated	2	2	2.1972245773362196	Yellow
hsa-miR-665	CD274	mirtarbase	validated	2	1	1.3862943611198906	Yellow
hsa-miR-940	CD274	mirtarbase	validated	2	1	1.3862943611198906	Yellow
hsa-miR-326	CD274	mirtarbase	validated	2	1	1.3862943611198906	Yellow
hsa-miR-363-5p	CD274	mirtarbase	validated	2	1	1.3862943611198906	Yellow
hsa-miR-214-3p	CD274	mirtarbase	validated	2	1	1.3862943611198906	Yellow
hsa-miR-29c-3p	CD274	mirtarbase	validated	2	2	2.1972245773362196	Yellow
hsa-miR-3977	CD274	mirtarbase	validated	2	2	2.1972245773362196	Yellow
hsa-miR-5706	CD274	mirtarbase	validated	2	1	1.3862943611198906	Yellow
hsa-miR-4782-5p	CD274	mirtarbase	validated	2	1	1.3862943611198906	Yellow
hsa-miR-516b-5p	CD274	mirtarbase	validated	2	1	1.3862943611198906	Yellow
hsa-miR-1299	CD274	mirtarbase	validated	2	2	2.1972245773362196	Yellow
hsa-miR-103a-2-5p	CD274	mirtarbase	validated	2	2	2.1972245773362196	Yellow
hsa-miR-4790-3p	CD274	mirtarbase	validated	2	1	1.3862943611198906	Yellow
hsa-miR-6128	CD274	mirtarbase	validated	2	1	1.3862943611198906	Yellow
hsa-miR-875-3p	CD274	mirtarbase	validated	2	2	2.1972245773362196	Yellow
hsa-miR-4496	CD274	mirtarbase	validated	2	2	2.1972245773362196	Yellow
hsa-miR-138-5p	CD274	mirtarbase	validated	2	3	2.772588722239781	Yellow
hsa-miR-324-5p	CD274	mirtarbase	validated	2	1	1.3862943611198906	Yellow
hsa-miR-338-5p	CD274	mirtarbase	validated	2	2	2.1972245773362196	Yellow
hsa-miR-34a-3p	CD274	mirtarbase	validated	2	1	1.3862943611198906	Yellow
hsa-miR-152-5p	CD274	mirtarbase	validated	2	1	1.3862943611198906	Yellow
hsa-miR-200b-3p	CD274	mirtarbase	validated	2	2	2.1972245773362196	Yellow
hsa-miR-152-3p	CD274	mirtarbase	validated	2	1	1.3862943611198906	Yellow
hsa-miR-1273a	CD274	mirtarbase	validated	2	3	2.772588722239781	Yellow
hsa-miR-1273c	CD274	mirtarbase	validated	2	3	2.772588722239781	Yellow
hsa-miR-15a-5p	CD274	mirtarbase	validated	2	3	2.772588722239781	Yellow
hsa-miR-15b-5p	CD274	mirtarbase	validated	2	3	2.772588722239781	Yellow
hsa-miR-194-5p	CD274	mirtarbase	validated	2	2	2.1972245773362196	Yellow
hsa-miR-195-5p	CD274	mirtarbase	validated	2	3	2.772588722239781	Yellow
hsa-miR-424-5p	CD274	mirtarbase	validated	2	4	3.2188758248682006	Yellow
hsa-miR-4503	CD274	mirtarbase	validated	2	1	1.3862943611198906	Yellow
hsa-miR-497-5p	CD274	mirtarbase	validated	2	2	2.1972245773362196	Yellow
hsa-miR-6792-5p	CD274	mirtarbase	validated	2	1	1.3862943611198906	Yellow
hsa-miR-6838-5p	CD274	mirtarbase	validated	2	1	1.3862943611198906	Yellow
hsa-miR-377-3p	CD274	mirtarbase	validated	2	4	3.2188758248682006	Yellow
hsa-let-7d-5p	CD274	mirtarbase	validated	2	3	2.772588722239781	Yellow
hsa-miR-320a	CD274	mirtarbase	validated	2	1	1.3862943611198906	Yellow
hsa-miR-101-3p	FOS	mirtarbase	validated	2	7	4.1588830833596715	Yellow
hsa-miR-221-3p	FOS	mirtarbase	validated	2	7	4.1588830833596715	Yellow
hsa-miR-222-3p	FOS	mirtarbase	validated	2	7	4.1588830833596715	Yellow
hsa-miR-181a-5p	FOS	mirtarbase	validated	2	4	3.2188758248682006	Yellow
hsa-miR-139-5p	FOS	mirtarbase	validated	2	7	4.1588830833596715	Yellow
hsa-miR-29b-3p	FOS	mirtarbase	validated	2	4	3.2188758248682006	Yellow
hsa-miR-335-5p	FOS	mirtarbase	validated	2	2	2.1972245773362196	Yellow
hsa-miR-215-5p	FOS	mirtarbase	validated	2	1	1.3862943611198906	Yellow
hsa-miR-192-5p	FOS	mirtarbase	validated	2	2	2.1972245773362196	Yellow
hsa-miR-490-5p	FOS	mirtarbase	validated	2	5	3.58351893845611	Yellow
hsa-miR-155-5p	FOS	mirtarbase	validated	2	8	4.394449154672439	Yellow
hsa-miR-181b-5p	FOS	mirtarbase	validated	2	4	3.2188758248682006	Yellow
hsa-miR-770-5p	FOS	mirtarbase	validated	2	2	2.1972245773362196	Yellow
hsa-miR-543	FOS	mirtarbase	validated	2	4	3.2188758248682006	Yellow
hsa-miR-493-5p	FOS	mirtarbase	validated	2	1	1.3862943611198906	Yellow
hsa-miR-338-3p	FOS	mirtarbase	validated	2	3	2.772588722239781	Yellow
hsa-miR-4530	FOS	mirtarbase	validated	2	2	2.1972245773362196	Yellow
hsa-miR-323b-3p	FOS	mirtarbase	validated	2	1	1.3862943611198906	Yellow
hsa-miR-4733-3p	FOS	mirtarbase	validated	2	2	2.1972245773362196	Yellow
hsa-miR-3065-3p	FOS	mirtarbase	validated	2	4	3.2188758248682006	Yellow
hsa-miR-5586-5p	FOS	mirtarbase	validated	2	2	2.1972245773362196	Yellow
hsa-miR-29a-3p	FOS	mirtarbase	validated	2	4	3.2188758248682006	Yellow
hsa-miR-29c-3p	FOS	mirtarbase	validated	2	4	3.2188758248682006	Yellow
hsa-miR-6885-3p	FOS	mirtarbase	validated	2	1	1.3862943611198906	Yellow
hsa-miR-8081	FOS	mirtarbase	validated	2	1	1.3862943611198906	Yellow
hsa-miR-5089-3p	FOS	mirtarbase	validated	2	1	1.3862943611198906	Yellow
hsa-miR-627-5p	FOS	mirtarbase	validated	2	1	1.3862943611198906	Yellow
hsa-miR-937-5p	FOS	mirtarbase	validated	2	1	1.3862943611198906	Yellow
hsa-miR-5581-3p	FOS	mirtarbase	validated	2	1	1.3862943611198906	Yellow
hsa-miR-19b-2-5p	FOS	mirtarbase	validated	2	2	2.1972245773362196	Yellow
hsa-miR-19b-1-5p	FOS	mirtarbase	validated	2	3	2.772588722239781	Yellow
hsa-miR-19a-5p	FOS	mirtarbase	validated	2	2	2.1972245773362196	Yellow
hsa-miR-6077	FOS	mirtarbase	validated	2	1	1.3862943611198906	Yellow
hsa-miR-548v	FOS	mirtarbase	validated	2	1	1.3862943611198906	Yellow
hsa-miR-187-5p	FOS	mirtarbase	validated	2	1	1.3862943611198906	Yellow
hsa-miR-6872-3p	FOS	mirtarbase	validated	2	1	1.3862943611198906	Yellow
hsa-miR-6854-3p	FOS	mirtarbase	validated	2	1	1.3862943611198906	Yellow
hsa-miR-8083	FOS	mirtarbase	validated	2	1	1.3862943611198906	Yellow
hsa-miR-6816-3p	FOS	mirtarbase	validated	2	1	1.3862943611198906	Yellow
hsa-miR-8080	FOS	mirtarbase	validated	2	1	1.3862943611198906	Yellow
hsa-miR-619-5p	FOS	mirtarbase	validated	2	1	1.3862943611198906	Yellow
hsa-miR-7151-3p	FOS	mirtarbase	validated	2	1	1.3862943611198906	Yellow
hsa-miR-5095	FOS	mirtarbase	validated	2	1	1.3862943611198906	Yellow
hsa-miR-6508-3p	FOS	mirtarbase	validated	2	1	1.3862943611198906	Yellow
hsa-miR-4726-5p	FOS	mirtarbase	validated	2	1	1.3862943611198906	Yellow
hsa-miR-4640-5p	FOS	mirtarbase	validated	2	1	1.3862943611198906	Yellow
hsa-miR-3622b-5p	FOS	mirtarbase	validated	2	1	1.3862943611198906	Yellow
hsa-miR-7107-5p	FOS	mirtarbase	validated	2	1	1.3862943611198906	Yellow
hsa-miR-1234-3p	FOS	mirtarbase	validated	2	2	2.1972245773362196	Yellow
hsa-miR-1292-3p	FOS	mirtarbase	validated	2	1	1.3862943611198906	Yellow
hsa-miR-4438	FOS	mirtarbase	validated	2	1	1.3862943611198906	Yellow
hsa-miR-6504-3p	FOS	mirtarbase	validated	2	1	1.3862943611198906	Yellow
hsa-miR-7-5p	FOS	mirtarbase	validated	2	3	2.772588722239781	Yellow
hsa-miR-146a-5p	FOS	mirtarbase	validated	2	2	2.1972245773362196	Yellow
hsa-miR-34a-5p	FOS	mirtarbase	validated	2	2	2.1972245773362196	Yellow
hsa-miR-196b-5p	FOS	mirtarbase	validated	2	2	2.1972245773362196	Yellow
hsa-miR-449a	FOS	mirtarbase	validated	2	2	2.1972245773362196	Yellow
hsa-miR-101-5p	FOS	mirtarbase	validated	2	1	1.3862943611198906	Yellow
hsa-miR-766-3p	FOS	mirtarbase	validated	2	1	1.3862943611198906	Yellow
hsa-miR-203a-3p	FOS	mirtarbase	validated	2	2	2.1972245773362196	Yellow
hsa-miR-221-3p	TBK1	mirtarbase	validated	2	3	2.772588722239781	Yellow
hsa-miR-200c-3p	TBK1	mirtarbase	validated	2	6	3.8918202981106265	Yellow
hsa-miR-452-5p	TBK1	mirtarbase	validated	2	1	1.3862943611198906	Yellow
hsa-let-7f-2-3p	TBK1	mirtarbase	validated	2	3	2.772588722239781	Yellow
hsa-miR-1185-2-3p	TBK1	mirtarbase	validated	2	2	2.1972245773362196	Yellow
hsa-miR-1185-1-3p	TBK1	mirtarbase	validated	2	3	2.772588722239781	Yellow
hsa-miR-6792-5p	TBK1	mirtarbase	validated	2	1	1.3862943611198906	Yellow
hsa-miR-3671	TBK1	mirtarbase	validated	2	3	2.772588722239781	Yellow
hsa-miR-3674	TBK1	mirtarbase	validated	2	2	2.1972245773362196	Yellow
hsa-miR-219b-3p	TBK1	mirtarbase	validated	2	2	2.1972245773362196	Yellow
hsa-miR-4680-3p	TBK1	mirtarbase	validated	2	1	1.3862943611198906	Yellow
hsa-miR-429	TBK1	mirtarbase	validated	2	6	3.8918202981106265	Yellow
hsa-miR-4724-5p	TBK1	mirtarbase	validated	2	1	1.3862943611198906	Yellow
hsa-miR-200b-3p	TBK1	mirtarbase	validated	2	6	3.8918202981106265	Yellow
hsa-miR-219a-2-3p	TBK1	mirtarbase	validated	2	7	4.1588830833596715	Yellow
hsa-miR-186-5p	TBK1	mirtarbase	validated	2	1	1.3862943611198906	Yellow
hsa-miR-3133	TBK1	mirtarbase	validated	2	3	2.772588722239781	Yellow
hsa-miR-203a-3p	TBK1	mirtarbase	validated	2	4	3.2188758248682006	Yellow
hsa-miR-155-5p	CEBPB	mirtarbase	validated	2	8	4.394449154672439	Yellow
hsa-miR-34a-5p	CEBPB	mirtarbase	validated	2	2	2.1972245773362196	Yellow
hsa-miR-663a	CEBPB	mirtarbase	validated	2	1	1.3862943611198906	Yellow
hsa-miR-421	CEBPB	mirtarbase	validated	2	2	2.1972245773362196	Yellow
hsa-miR-423-5p	CEBPB	mirtarbase	validated	2	3	2.772588722239781	Yellow
hsa-miR-191-5p	CEBPB	mirtarbase	validated	2	5	3.58351893845611	Yellow
hsa-miR-2116-5p	CEBPB	mirtarbase	validated	2	2	2.1972245773362196	Yellow
hsa-miR-561-3p	CEBPB	mirtarbase	validated	2	4	3.2188758248682006	Yellow
hsa-miR-548n	CEBPB	mirtarbase	validated	2	1	1.3862943611198906	Yellow
hsa-miR-548t-5p	CEBPB	mirtarbase	validated	2	3	2.772588722239781	Yellow
hsa-miR-3613-3p	CEBPB	mirtarbase	validated	2	3	2.772588722239781	Yellow
hsa-miR-548az-5p	CEBPB	mirtarbase	validated	2	1	1.3862943611198906	Yellow
hsa-miR-4255	CEBPB	mirtarbase	validated	2	2	2.1972245773362196	Yellow
hsa-miR-374a-5p	CEBPB	mirtarbase	validated	2	6	3.8918202981106265	Yellow
hsa-miR-4677-5p	CEBPB	mirtarbase	validated	2	1	1.3862943611198906	Yellow
hsa-let-7c-5p	CEBPB	mirtarbase	validated	2	2	2.1972245773362196	Yellow
hsa-miR-514b-5p	CEBPB	mirtarbase	validated	2	2	2.1972245773362196	Yellow
hsa-miR-513c-5p	CEBPB	mirtarbase	validated	2	2	2.1972245773362196	Yellow
hsa-miR-4477a	CEBPB	mirtarbase	validated	2	2	2.1972245773362196	Yellow
hsa-miR-22-5p	CEBPB	mirtarbase	validated	2	2	2.1972245773362196	Yellow
hsa-miR-372-5p	CEBPB	mirtarbase	validated	2	1	1.3862943611198906	Yellow
hsa-miR-371a-5p	CEBPB	mirtarbase	validated	2	1	1.3862943611198906	Yellow
hsa-miR-616-5p	CEBPB	mirtarbase	validated	2	4	3.2188758248682006	Yellow
hsa-miR-373-5p	CEBPB	mirtarbase	validated	2	4	3.2188758248682006	Yellow
hsa-miR-371b-5p	CEBPB	mirtarbase	validated	2	3	2.772588722239781	Yellow
hsa-miR-21-5p	CEBPB	mirtarbase	validated	2	1	1.3862943611198906	Yellow
hsa-miR-1254	CEBPB	mirtarbase	validated	2	1	1.3862943611198906	Yellow
hsa-miR-185-5p	CEBPB	mirtarbase	validated	2	1	1.3862943611198906	Yellow
hsa-miR-2467-3p	CEBPB	mirtarbase	validated	2	1	1.3862943611198906	Yellow
hsa-miR-3116	CEBPB	mirtarbase	validated	2	1	1.3862943611198906	Yellow
hsa-miR-3184-5p	CEBPB	mirtarbase	validated	2	2	2.1972245773362196	Yellow
hsa-miR-374a-3p	CEBPB	mirtarbase	validated	2	1	1.3862943611198906	Yellow
hsa-miR-382-3p	CEBPB	mirtarbase	validated	2	2	2.1972245773362196	Yellow
hsa-miR-4254	CEBPB	mirtarbase	validated	2	1	1.3862943611198906	Yellow
hsa-miR-4306	CEBPB	mirtarbase	validated	2	1	1.3862943611198906	Yellow
hsa-miR-4419a	CEBPB	mirtarbase	validated	2	1	1.3862943611198906	Yellow
hsa-miR-4434	CEBPB	mirtarbase	validated	2	1	1.3862943611198906	Yellow
hsa-miR-4510	CEBPB	mirtarbase	validated	2	1	1.3862943611198906	Yellow
hsa-miR-4516	CEBPB	mirtarbase	validated	2	1	1.3862943611198906	Yellow
hsa-miR-4644	CEBPB	mirtarbase	validated	2	1	1.3862943611198906	Yellow
hsa-miR-4688	CEBPB	mirtarbase	validated	2	1	1.3862943611198906	Yellow
hsa-miR-486-3p	CEBPB	mirtarbase	validated	2	2	2.1972245773362196	Yellow
hsa-miR-5192	CEBPB	mirtarbase	validated	2	1	1.3862943611198906	Yellow
hsa-miR-566	CEBPB	mirtarbase	validated	2	1	1.3862943611198906	Yellow
hsa-miR-5703	CEBPB	mirtarbase	validated	2	1	1.3862943611198906	Yellow
hsa-miR-6127	CEBPB	mirtarbase	validated	2	1	1.3862943611198906	Yellow
hsa-miR-6129	CEBPB	mirtarbase	validated	2	1	1.3862943611198906	Yellow
hsa-miR-6130	CEBPB	mirtarbase	validated	2	1	1.3862943611198906	Yellow
hsa-miR-6133	CEBPB	mirtarbase	validated	2	1	1.3862943611198906	Yellow
hsa-miR-6720-3p	CEBPB	mirtarbase	validated	2	1	1.3862943611198906	Yellow
hsa-miR-6743-5p	CEBPB	mirtarbase	validated	2	1	1.3862943611198906	Yellow
hsa-miR-6760-5p	CEBPB	mirtarbase	validated	2	1	1.3862943611198906	Yellow
hsa-miR-6873-5p	CEBPB	mirtarbase	validated	2	1	1.3862943611198906	Yellow
hsa-miR-6878-5p	CEBPB	mirtarbase	validated	2	1	1.3862943611198906	Yellow
kshv-miR-K12-11-3p	CEBPB	mirtarbase	validated	2	1	1.3862943611198906	Yellow
hsa-miR-155-3p	CEBPB	mirtarbase	validated	2	1	1.3862943611198906	Yellow
hsa-miR-199a-3p	AKT1	mirtarbase	validated	2	1	1.3862943611198906	Yellow
hsa-miR-125b-5p	AKT1	mirtarbase	validated	2	2	2.1972245773362196	Yellow
hsa-miR-185-5p	AKT1	mirtarbase	validated	2	3	2.772588722239781	Yellow
hsa-miR-149-3p	AKT1	mirtarbase	validated	2	2	2.1972245773362196	Yellow
hsa-miR-451a	AKT1	mirtarbase	validated	2	1	1.3862943611198906	Yellow
hsa-miR-302a-3p	AKT1	mirtarbase	validated	2	3	2.772588722239781	Yellow
hsa-miR-302b-3p	AKT1	mirtarbase	validated	2	3	2.772588722239781	Yellow
hsa-miR-302c-3p	AKT1	mirtarbase	validated	2	3	2.772588722239781	Yellow
hsa-miR-302d-3p	AKT1	mirtarbase	validated	2	3	2.772588722239781	Yellow
hsa-miR-143-3p	AKT1	mirtarbase	validated	2	1	1.3862943611198906	Yellow
hsa-miR-26b-5p	AKT1	mirtarbase	validated	2	2	2.1972245773362196	Yellow
hsa-miR-193b-3p	AKT1	mirtarbase	validated	2	1	1.3862943611198906	Yellow
hsa-miR-100-5p	AKT1	mirtarbase	validated	2	1	1.3862943611198906	Yellow
hsa-miR-19a-3p	AKT1	mirtarbase	validated	2	2	2.1972245773362196	Yellow
hsa-miR-133b	AKT1	mirtarbase	validated	2	1	1.3862943611198906	Yellow
hsa-miR-542-3p	AKT1	mirtarbase	validated	2	2	2.1972245773362196	Yellow
hsa-miR-708-5p	AKT1	mirtarbase	validated	2	1	1.3862943611198906	Yellow
hsa-miR-105-5p	AKT1	mirtarbase	validated	2	3	2.772588722239781	Yellow
hsa-miR-27a-5p	AKT1	mirtarbase	validated	2	1	1.3862943611198906	Yellow
hsa-miR-192-3p	AKT1	mirtarbase	validated	2	1	1.3862943611198906	Yellow
hsa-miR-155-5p	AKT1	mirtarbase	validated	2	1	1.3862943611198906	Yellow
hsa-miR-496	AKT1	mirtarbase	validated	2	1	1.3862943611198906	Yellow
hsa-miR-4742-3p	AKT1	mirtarbase	validated	2	1	1.3862943611198906	Yellow
hsa-miR-654-3p	AKT1	mirtarbase	validated	2	1	1.3862943611198906	Yellow
hsa-miR-4757-3p	AKT1	mirtarbase	validated	2	1	1.3862943611198906	Yellow
hsa-miR-365b-3p	AKT1	mirtarbase	validated	2	1	1.3862943611198906	Yellow
hsa-miR-365a-3p	AKT1	mirtarbase	validated	2	1	1.3862943611198906	Yellow
hsa-miR-3191-5p	AKT1	mirtarbase	validated	2	1	1.3862943611198906	Yellow
hsa-miR-6873-3p	AKT1	mirtarbase	validated	2	1	1.3862943611198906	Yellow
hsa-miR-6503-3p	AKT1	mirtarbase	validated	2	1	1.3862943611198906	Yellow
hsa-miR-422a	AKT1	mirtarbase	validated	2	1	1.3862943611198906	Yellow
hsa-miR-378i	AKT1	mirtarbase	validated	2	2	2.1972245773362196	Yellow
hsa-miR-378h	AKT1	mirtarbase	validated	2	1	1.3862943611198906	Yellow
hsa-miR-378f	AKT1	mirtarbase	validated	2	1	1.3862943611198906	Yellow
hsa-miR-378e	AKT1	mirtarbase	validated	2	1	1.3862943611198906	Yellow
hsa-miR-378d	AKT1	mirtarbase	validated	2	1	1.3862943611198906	Yellow
hsa-miR-378c	AKT1	mirtarbase	validated	2	1	1.3862943611198906	Yellow
hsa-miR-378b	AKT1	mirtarbase	validated	2	1	1.3862943611198906	Yellow
hsa-miR-378a-3p	AKT1	mirtarbase	validated	2	1	1.3862943611198906	Yellow
hsa-miR-4638-3p	AKT1	mirtarbase	validated	2	1	1.3862943611198906	Yellow
hsa-miR-6824-3p	AKT1	mirtarbase	validated	2	1	1.3862943611198906	Yellow
hsa-miR-6764-3p	AKT1	mirtarbase	validated	2	1	1.3862943611198906	Yellow
hsa-miR-330-5p	AKT1	mirtarbase	validated	2	1	1.3862943611198906	Yellow
hsa-miR-326	AKT1	mirtarbase	validated	2	1	1.3862943611198906	Yellow
hsa-miR-6817-3p	AKT1	mirtarbase	validated	2	1	1.3862943611198906	Yellow
hsa-miR-518c-5p	AKT1	mirtarbase	validated	2	1	1.3862943611198906	Yellow
hsa-miR-7110-3p	AKT1	mirtarbase	validated	2	1	1.3862943611198906	Yellow
hsa-miR-6866-3p	AKT1	mirtarbase	validated	2	1	1.3862943611198906	Yellow
hsa-miR-188-5p	AKT1	mirtarbase	validated	2	1	1.3862943611198906	Yellow
hsa-miR-625-3p	AKT1	mirtarbase	validated	2	1	1.3862943611198906	Yellow
hsa-miR-99a-5p	AKT1	mirtarbase	validated	2	2	2.1972245773362196	Yellow
hsa-miR-637	AKT1	mirtarbase	validated	2	1	1.3862943611198906	Yellow
hsa-miR-495-3p	AKT1	mirtarbase	validated	2	1	1.3862943611198906	Yellow
hsa-miR-138-5p	AKT1	mirtarbase	validated	2	1	1.3862943611198906	Yellow
hsa-miR-184	AKT1	mirtarbase	validated	2	1	1.3862943611198906	Yellow
hsa-miR-196b-5p	AKT1	mirtarbase	validated	2	2	2.1972245773362196	Yellow
hsa-miR-34a-5p	AKT1	mirtarbase	validated	2	2	2.1972245773362196	Yellow
hsa-miR-206	AKT1	mirtarbase	validated	2	1	1.3862943611198906	Yellow
hsa-miR-409-3p	AKT1	mirtarbase	validated	2	3	2.772588722239781	Yellow
hsa-miR-340-5p	AKT1	mirtarbase	validated	2	2	2.1972245773362196	Yellow
hsa-miR-22-3p	AKT1	mirtarbase	validated	2	1	1.3862943611198906	Yellow
hsa-miR-192-5p	AKT1	mirtarbase	validated	2	2	2.1972245773362196	Yellow
hsa-miR-125a-5p	AKT1	mirtarbase	validated	2	1	1.3862943611198906	Yellow
hsa-miR-494-3p	AKT1	mirtarbase	validated	2	1	1.3862943611198906	Yellow
hsa-miR-4689	AKT1	mirtarbase	validated	2	1	1.3862943611198906	Yellow
hsa-miR-374b-5p	AKT1	mirtarbase	validated	2	3	2.772588722239781	Yellow
hsa-miR-185-3p	AKT1	mirtarbase	validated	2	1	1.3862943611198906	Yellow
hsa-miR-10b-5p	AKT1	mirtarbase	validated	2	1	1.3862943611198906	Yellow
hsa-miR-382-3p	AKT1	mirtarbase	validated	2	1	1.3862943611198906	Yellow
hsa-miR-126-3p	AKT1	mirtarbase	validated	2	2	2.1972245773362196	Yellow
hsa-miR-4443	AKT1	mirtarbase	validated	2	2	2.1972245773362196	Yellow
hsa-miR-6089	AKT1	mirtarbase	validated	2	1	1.3862943611198906	Yellow
hsa-miR-23b-3p	AKT1	mirtarbase	validated	2	1	1.3862943611198906	Yellow
hsa-miR-148a-3p	AKT1	mirtarbase	validated	2	1	1.3862943611198906	Yellow
hsa-miR-429	AKT1	mirtarbase	validated	2	1	1.3862943611198906	Yellow
hsa-miR-222-3p	STAT5A	mirtarbase	validated	2	3	2.772588722239781	Yellow
hsa-miR-124-3p	STAT5A	mirtarbase	validated	2	2	2.1972245773362196	Yellow
hsa-miR-223-3p	STAT5A	mirtarbase	validated	2	1	1.3862943611198906	Yellow
hsa-miR-221-3p	STAT5A	mirtarbase	validated	2	2	2.1972245773362196	Yellow
hsa-miR-5589-3p	STAT5A	mirtarbase	validated	2	1	1.3862943611198906	Yellow
hsa-miR-1197	STAT5A	mirtarbase	validated	2	1	1.3862943611198906	Yellow
hsa-miR-8485	STAT5A	mirtarbase	validated	2	2	2.1972245773362196	Yellow
hsa-miR-4801	STAT5A	mirtarbase	validated	2	2	2.1972245773362196	Yellow
hsa-miR-4731-3p	STAT5A	mirtarbase	validated	2	2	2.1972245773362196	Yellow
hsa-miR-8080	STAT5A	mirtarbase	validated	2	1	1.3862943611198906	Yellow
hsa-miR-6894-3p	STAT5A	mirtarbase	validated	2	2	2.1972245773362196	Yellow
hsa-miR-527	STAT5A	mirtarbase	validated	2	2	2.1972245773362196	Yellow
hsa-miR-518a-5p	STAT5A	mirtarbase	validated	2	2	2.1972245773362196	Yellow
hsa-miR-4763-5p	STAT5A	mirtarbase	validated	2	1	1.3862943611198906	Yellow
hsa-miR-6809-3p	STAT5A	mirtarbase	validated	2	1	1.3862943611198906	Yellow
hsa-miR-6833-3p	STAT5A	mirtarbase	validated	2	1	1.3862943611198906	Yellow
hsa-miR-4768-5p	STAT5A	mirtarbase	validated	2	1	1.3862943611198906	Yellow
hsa-miR-6818-3p	STAT5A	mirtarbase	validated	2	1	1.3862943611198906	Yellow
hsa-miR-6888-3p	STAT5A	mirtarbase	validated	2	1	1.3862943611198906	Yellow
hsa-miR-4753-3p	STAT5A	mirtarbase	validated	2	1	1.3862943611198906	Yellow
hsa-miR-6873-3p	STAT5A	mirtarbase	validated	2	2	2.1972245773362196	Yellow
hsa-miR-593-3p	STAT5A	mirtarbase	validated	2	1	1.3862943611198906	Yellow
hsa-miR-6895-3p	STAT5A	mirtarbase	validated	2	1	1.3862943611198906	Yellow
hsa-miR-7114-3p	STAT5A	mirtarbase	validated	2	1	1.3862943611198906	Yellow
hsa-miR-1180-5p	STAT5A	mirtarbase	validated	2	1	1.3862943611198906	Yellow
hsa-miR-3120-5p	STAT5A	mirtarbase	validated	2	1	1.3862943611198906	Yellow
hsa-miR-130b-5p	STAT5A	mirtarbase	validated	2	1	1.3862943611198906	Yellow
hsa-miR-6817-3p	STAT5A	mirtarbase	validated	2	1	1.3862943611198906	Yellow
hsa-miR-7110-3p	STAT5A	mirtarbase	validated	2	2	2.1972245773362196	Yellow
hsa-miR-4639-3p	STAT5A	mirtarbase	validated	2	1	1.3862943611198906	Yellow
hsa-miR-603	STAT5A	mirtarbase	validated	2	2	2.1972245773362196	Yellow
hsa-miR-4457	STAT5A	mirtarbase	validated	2	1	1.3862943611198906	Yellow
hsa-miR-141-3p	STAT5A	mirtarbase	validated	2	4	3.2188758248682006	Yellow
hsa-miR-296-3p	STAT5A	mirtarbase	validated	2	1	1.3862943611198906	Yellow
hsa-let-7b-5p	STAT5A	mirtarbase	validated	2	2	2.1972245773362196	Yellow
hsa-miR-143-3p	STAT5A	mirtarbase	validated	2	1	1.3862943611198906	Yellow
hsa-miR-204-5p	IL1B	mirtarbase	validated	2	3	2.772588722239781	Yellow
hsa-miR-21-5p	IL1B	mirtarbase	validated	2	4	3.2188758248682006	Yellow
hsa-miR-887-3p	IL1B	mirtarbase	validated	2	1	1.3862943611198906	Yellow
hsa-miR-24-3p	IL1B	mirtarbase	validated	2	2	2.1972245773362196	Yellow
hsa-miR-106a-5p	IL1B	mirtarbase	validated	2	1	1.3862943611198906	Yellow
hsa-miR-877-3p	IL1B	mirtarbase	validated	2	1	1.3862943611198906	Yellow
hsa-miR-155-5p	IL1B	mirtarbase	validated	2	2	2.1972245773362196	Yellow
hsa-miR-34a-5p	IL1B	mirtarbase	validated	2	2	2.1972245773362196	Yellow
hsa-let-7c-5p	IL1B	mirtarbase	validated	2	2	2.1972245773362196	Yellow
hsa-miR-362-3p	IL1B	mirtarbase	validated	2	1	1.3862943611198906	Yellow
hsa-miR-221-5p	IL1B	mirtarbase	validated	2	1	1.3862943611198906	Yellow
hsa-miR-340-5p	IL1B	mirtarbase	validated	2	2	2.1972245773362196	Yellow
hsa-miR-149-5p	IL1B	mirtarbase	validated	2	1	1.3862943611198906	Yellow
hsa-miR-335-5p	ITGB2	mirtarbase	validated	2	3	2.772588722239781	Yellow
hsa-miR-146a-5p	ITGB2	mirtarbase	validated	2	2	2.1972245773362196	Yellow
hsa-miR-26b-5p	ITGB2	mirtarbase	validated	2	2	2.1972245773362196	Yellow
hsa-miR-193b-3p	RAC2	mirtarbase	validated	2	2	2.1972245773362196	Yellow
hsa-miR-574-5p	CALML4	mirtarbase	validated	2	3	2.772588722239781	Yellow
hsa-miR-3924	CALML4	mirtarbase	validated	2	1	1.3862943611198906	Yellow
hsa-miR-190a-3p	CALML4	mirtarbase	validated	2	1	1.3862943611198906	Yellow
hsa-miR-6867-5p	CALML4	mirtarbase	validated	2	1	1.3862943611198906	Yellow
hsa-miR-223-5p	CALML4	mirtarbase	validated	2	1	1.3862943611198906	Yellow
hsa-miR-511-3p	CALML4	mirtarbase	validated	2	1	1.3862943611198906	Yellow
hsa-miR-5011-5p	CALML4	mirtarbase	validated	2	1	1.3862943611198906	Yellow
hsa-miR-190a-5p	CALML4	mirtarbase	validated	2	2	2.1972245773362196	Yellow
hsa-miR-190b	CALML4	mirtarbase	validated	2	2	2.1972245773362196	Yellow
hsa-miR-340-5p	CALML4	mirtarbase	validated	2	1	1.3862943611198906	Yellow
hsa-miR-1277-5p	CALML4	mirtarbase	validated	2	1	1.3862943611198906	Yellow
hsa-miR-3686	CALML4	mirtarbase	validated	2	4	3.2188758248682006	Yellow
hsa-miR-4742-3p	CALML4	mirtarbase	validated	2	1	1.3862943611198906	Yellow
hsa-miR-4778-5p	CALML4	mirtarbase	validated	2	2	2.1972245773362196	Yellow
hsa-miR-1-3p	H2AC20	mirtarbase	validated	2	2	2.1972245773362196	Yellow
hsa-miR-34a-5p	H2AC20	mirtarbase	validated	2	2	2.1972245773362196	Yellow
hsa-miR-1301-3p	H2AC20	mirtarbase	validated	2	1	1.3862943611198906	Yellow
hsa-miR-92b-3p	H2AC20	mirtarbase	validated	2	1	1.3862943611198906	Yellow
hsa-miR-221-3p	H2AC20	mirtarbase	validated	2	1	1.3862943611198906	Yellow
hsa-miR-133b	H2AC20	mirtarbase	validated	2	1	1.3862943611198906	Yellow
hsa-miR-133a-3p	H2AC20	mirtarbase	validated	2	1	1.3862943611198906	Yellow
hsa-miR-6848-3p	H2AC20	mirtarbase	validated	2	1	1.3862943611198906	Yellow
hsa-miR-6843-3p	H2AC20	mirtarbase	validated	2	1	1.3862943611198906	Yellow
hsa-miR-6741-5p	H2AC20	mirtarbase	validated	2	1	1.3862943611198906	Yellow
hsa-miR-6736-5p	H2AC20	mirtarbase	validated	2	1	1.3862943611198906	Yellow
hsa-miR-4701-3p	H2AC20	mirtarbase	validated	2	1	1.3862943611198906	Yellow
hsa-miR-1262	H2AC20	mirtarbase	validated	2	1	1.3862943611198906	Yellow
hsa-miR-8057	H2AC20	mirtarbase	validated	2	1	1.3862943611198906	Yellow
hsa-miR-4483	H2AC20	mirtarbase	validated	2	1	1.3862943611198906	Yellow
hsa-miR-1293	H2AC20	mirtarbase	validated	2	1	1.3862943611198906	Yellow
hsa-miR-6766-5p	H2AC20	mirtarbase	validated	2	1	1.3862943611198906	Yellow
hsa-miR-6756-5p	H2AC20	mirtarbase	validated	2	1	1.3862943611198906	Yellow
hsa-miR-6745	H2AC20	mirtarbase	validated	2	1	1.3862943611198906	Yellow
hsa-miR-363-5p	H2AC20	mirtarbase	validated	2	1	1.3862943611198906	Yellow
hsa-miR-760	H2AC20	mirtarbase	validated	2	1	1.3862943611198906	Yellow
hsa-miR-6822-3p	H2AC20	mirtarbase	validated	2	1	1.3862943611198906	Yellow
hsa-miR-9-5p	H2AC20	mirtarbase	validated	2	1	1.3862943611198906	Yellow
hsa-miR-520f-5p	H2AC20	mirtarbase	validated	2	1	1.3862943611198906	Yellow
hsa-miR-1276	H2AC20	mirtarbase	validated	2	2	2.1972245773362196	Yellow
hsa-miR-19a-3p	SOCS3	tarbase	validated	2	8	4.394449154672439	Yellow
hsa-miR-130b-3p	SOCS3	tarbase	validated	2	1	1.3862943611198906	Yellow
hsa-miR-130a-3p	SOCS3	tarbase	validated	2	1	1.3862943611198906	Yellow
hsa-miR-183-5p	SOCS3	tarbase	validated	2	1	1.3862943611198906	Yellow
hsa-miR-19b-3p	SOCS3	tarbase	validated	2	8	4.394449154672439	Yellow
hsa-miR-455-5p	SOCS3	tarbase	validated	2	7	4.1588830833596715	Yellow
hsa-miR-301b-3p	SOCS3	tarbase	validated	2	1	1.3862943611198906	Yellow
hsa-miR-454-3p	SOCS3	tarbase	validated	2	1	1.3862943611198906	Yellow
hsa-miR-301a-3p	SOCS3	tarbase	validated	2	1	1.3862943611198906	Yellow
hsa-miR-20a-5p	SOCS3	tarbase	validated	2	1	1.3862943611198906	Yellow
hsa-miR-200c-3p	SOCS3	tarbase	validated	2	1	1.3862943611198906	Yellow
hsa-let-7c-5p	SOCS3	tarbase	validated	2	1	1.3862943611198906	Yellow
hsa-miR-221-3p	SOCS3	tarbase	validated	2	4	3.2188758248682006	Yellow
hsa-miR-181b-5p	SOCS3	tarbase	validated	2	2	2.1972245773362196	Yellow
hsa-miR-30d-5p	SOCS3	tarbase	validated	2	6	3.8918202981106265	Yellow
hsa-miR-30a-5p	SOCS3	tarbase	validated	2	6	3.8918202981106265	Yellow
hsa-miR-106b-5p	SOCS3	tarbase	validated	2	1	1.3862943611198906	Yellow
hsa-let-7i-5p	SOCS3	tarbase	validated	2	1	1.3862943611198906	Yellow
hsa-miR-20b-5p	SOCS3	tarbase	validated	2	1	1.3862943611198906	Yellow
hsa-let-7e-5p	SOCS3	tarbase	validated	2	1	1.3862943611198906	Yellow
hsa-miR-181a-5p	SOCS3	tarbase	validated	2	3	2.772588722239781	Yellow
hsa-miR-191-5p	SOCS3	tarbase	validated	2	1	1.3862943611198906	Yellow
hsa-let-7b-5p	SOCS3	tarbase	validated	2	1	1.3862943611198906	Yellow
hsa-miR-222-3p	SOCS3	tarbase	validated	2	3	2.772588722239781	Yellow
hsa-miR-34a-5p	SOCS3	tarbase	validated	2	1	1.3862943611198906	Yellow
hsa-let-7a-5p	SOCS3	tarbase	validated	2	1	1.3862943611198906	Yellow
hsa-miR-16-1-3p	SOCS3	tarbase	validated	2	1	1.3862943611198906	Yellow
hsa-miR-181d-5p	SOCS3	tarbase	validated	2	2	2.1972245773362196	Yellow
hsa-miR-98-5p	SOCS3	tarbase	validated	2	1	1.3862943611198906	Yellow
hsa-miR-26a-5p	SOCS3	tarbase	validated	2	1	1.3862943611198906	Yellow
hsa-miR-26b-5p	SOCS3	tarbase	validated	2	1	1.3862943611198906	Yellow
hsa-let-7g-5p	SOCS3	tarbase	validated	2	1	1.3862943611198906	Yellow
hsa-miR-22-5p	SOCS3	tarbase	validated	2	4	3.2188758248682006	Yellow
hsa-miR-30b-5p	SOCS3	tarbase	validated	2	6	3.8918202981106265	Yellow
hsa-miR-30c-5p	SOCS3	tarbase	validated	2	6	3.8918202981106265	Yellow
hsa-miR-30e-5p	SOCS3	tarbase	validated	2	7	4.1588830833596715	Yellow
hsa-miR-196a-5p	SOCS3	tarbase	validated	2	2	2.1972245773362196	Yellow
hsa-miR-940	SOCS3	tarbase	validated	2	1	1.3862943611198906	Yellow
hsa-miR-29c-5p	SOCS3	tarbase	validated	2	1	1.3862943611198906	Yellow
hsa-miR-423-5p	SOCS3	tarbase	validated	2	1	1.3862943611198906	Yellow
hsa-let-7d-5p	SOCS3	tarbase	validated	2	1	1.3862943611198906	Yellow
hsa-miR-27b-5p	SOCS3	tarbase	validated	2	1	1.3862943611198906	Yellow
hsa-miR-148a-3p	SOCS3	tarbase	validated	2	2	2.1972245773362196	Yellow
hsa-miR-148b-3p	SOCS3	tarbase	validated	2	2	2.1972245773362196	Yellow
hsa-miR-152-3p	SOCS3	tarbase	validated	2	2	2.1972245773362196	Yellow
hsa-miR-15a-5p	SOCS3	tarbase	validated	2	1	1.3862943611198906	Yellow
hsa-miR-15b-5p	SOCS3	tarbase	validated	2	2	2.1972245773362196	Yellow
hsa-miR-424-5p	SOCS3	tarbase	validated	2	1	1.3862943611198906	Yellow
hsa-miR-15b-3p	SOCS3	tarbase	validated	2	1	1.3862943611198906	Yellow
hsa-miR-18a-5p	SOCS3	tarbase	validated	2	1	1.3862943611198906	Yellow
hsa-miR-18b-5p	SOCS3	tarbase	validated	2	1	1.3862943611198906	Yellow
hsa-miR-221-5p	SOCS3	tarbase	validated	2	1	1.3862943611198906	Yellow
hsa-miR-2278	SOCS3	tarbase	validated	2	1	1.3862943611198906	Yellow
hsa-miR-23b-5p	SOCS3	tarbase	validated	2	1	1.3862943611198906	Yellow
hsa-miR-642a-5p	SOCS3	tarbase	validated	2	1	1.3862943611198906	Yellow
hsa-miR-218-5p	SOCS3	tarbase	validated	2	4	3.2188758248682006	Yellow
hsa-miR-29b-3p	SOCS3	tarbase	validated	2	1	1.3862943611198906	Yellow
hsa-miR-133a-3p	SOCS3	tarbase	validated	2	1	1.3862943611198906	Yellow
hsa-miR-151a-3p	SOCS3	tarbase	validated	2	1	1.3862943611198906	Yellow
hsa-miR-29a-3p	SOCS3	tarbase	validated	2	1	1.3862943611198906	Yellow
hsa-miR-379-5p	SOCS3	tarbase	validated	2	1	1.3862943611198906	Yellow
hsa-miR-766-5p	SOCS3	tarbase	validated	2	1	1.3862943611198906	Yellow
hsa-miR-320a-3p	SOCS3	tarbase	validated	2	1	1.3862943611198906	Yellow
hsa-miR-92a-3p	SOCS3	tarbase	validated	2	1	1.3862943611198906	Yellow
hsa-miR-147b-3p	SOCS3	tarbase	validated	2	1	1.3862943611198906	Yellow
hsa-miR-93-5p	SOCS3	tarbase	validated	2	1	1.3862943611198906	Yellow
hsa-miR-17-5p	SOCS3	tarbase	validated	2	1	1.3862943611198906	Yellow
hsa-miR-92a-1-5p	SOCS3	tarbase	validated	2	1	1.3862943611198906	Yellow
hsa-miR-4454	SOCS3	tarbase	validated	2	1	1.3862943611198906	Yellow
hsa-miR-25-3p	SOCS3	tarbase	validated	2	1	1.3862943611198906	Yellow
hsa-miR-103a-3p	SOCS3	tarbase	validated	2	1	1.3862943611198906	Yellow
hsa-miR-7-5p	SOCS3	tarbase	validated	2	1	1.3862943611198906	Yellow
hsa-miR-9-5p	SOCS3	tarbase	validated	2	1	1.3862943611198906	Yellow
hsa-miR-769-5p	SOCS3	tarbase	validated	2	1	1.3862943611198906	Yellow
hsa-miR-423-3p	SOCS3	tarbase	validated	2	1	1.3862943611198906	Yellow
hsa-miR-340-5p	SOCS3	tarbase	validated	2	4	3.2188758248682006	Yellow
hsa-miR-141-5p	SOCS3	tarbase	validated	2	1	1.3862943611198906	Yellow
hsa-miR-877-5p	SOCS3	tarbase	validated	2	1	1.3862943611198906	Yellow
hsa-let-7f-5p	SOCS3	tarbase	validated	2	2	2.1972245773362196	Yellow
hsa-miR-500a-3p	SOCS3	tarbase	validated	2	1	1.3862943611198906	Yellow
hsa-miR-23b-3p	SOCS3	tarbase	validated	2	1	1.3862943611198906	Yellow
hsa-miR-449c-5p	SOCS3	tarbase	validated	2	1	1.3862943611198906	Yellow
hsa-miR-484	SOCS3	tarbase	validated	2	1	1.3862943611198906	Yellow
hsa-miR-31-5p	SOCS3	tarbase	validated	2	1	1.3862943611198906	Yellow
hsa-miR-23a-3p	SOCS3	tarbase	validated	2	1	1.3862943611198906	Yellow
hsa-miR-183-3p	SOCS3	tarbase	validated	2	1	1.3862943611198906	Yellow
hsa-miR-27a-3p	SOCS3	tarbase	validated	2	1	1.3862943611198906	Yellow
hsa-miR-744-5p	SOCS3	tarbase	validated	2	1	1.3862943611198906	Yellow
hsa-miR-210-3p	SOCS3	tarbase	validated	2	1	1.3862943611198906	Yellow
hsa-miR-27a-5p	SOCS3	tarbase	validated	2	1	1.3862943611198906	Yellow
hsa-miR-1285-3p	SOCS3	tarbase	validated	2	1	1.3862943611198906	Yellow
hsa-miR-107	SOCS3	tarbase	validated	2	1	1.3862943611198906	Yellow
hsa-miR-193b-5p	SOCS3	tarbase	validated	2	1	1.3862943611198906	Yellow
hsa-miR-103b	SOCS3	tarbase	validated	2	1	1.3862943611198906	Yellow
hsa-miR-1234-3p	SOCS3	tarbase	validated	2	1	1.3862943611198906	Yellow
hsa-miR-140-3p	SOCS3	tarbase	validated	2	1	1.3862943611198906	Yellow
hsa-miR-185-5p	SOCS3	tarbase	validated	2	1	1.3862943611198906	Yellow
hsa-miR-561-3p	SOCS3	tarbase	validated	2	4	3.2188758248682006	Yellow
hsa-miR-16-5p	SOCS3	tarbase	validated	2	2	2.1972245773362196	Yellow
hsa-miR-574-5p	SOCS3	tarbase	validated	2	1	1.3862943611198906	Yellow
hsa-miR-450a-5p	SOCS3	tarbase	validated	2	1	1.3862943611198906	Yellow
hsa-miR-378a-3p	SOCS3	tarbase	validated	2	1	1.3862943611198906	Yellow
hsa-miR-1343-3p	SOCS3	tarbase	validated	2	1	1.3862943611198906	Yellow
hsa-miR-203a-3p	SOCS3	tarbase	validated	2	6	3.8918202981106265	Yellow
hsa-miR-194-5p	SOCS3	tarbase	validated	2	1	1.3862943611198906	Yellow
hsa-miR-146a-5p	SOCS3	tarbase	validated	2	1	1.3862943611198906	Yellow
hsa-miR-29c-3p	JUN	tarbase	validated	2	3	2.772588722239781	Yellow
hsa-miR-3679-5p	JUN	tarbase	validated	2	1	1.3862943611198906	Yellow
hsa-miR-29b-3p	JUN	tarbase	validated	2	2	2.1972245773362196	Yellow
hsa-miR-107	JUN	tarbase	validated	2	1	1.3862943611198906	Yellow
hsa-miR-122-5p	JUN	tarbase	validated	2	1	1.3862943611198906	Yellow
hsa-miR-519e-3p	JUN	tarbase	validated	2	1	1.3862943611198906	Yellow
hsa-miR-103a-3p	JUN	tarbase	validated	2	1	1.3862943611198906	Yellow
hsa-miR-34a-5p	JUN	tarbase	validated	2	1	1.3862943611198906	Yellow
hsa-miR-3924	JUN	tarbase	validated	2	1	1.3862943611198906	Yellow
hsa-miR-92b-3p	JUN	tarbase	validated	2	4	3.2188758248682006	Yellow
hsa-miR-671-5p	JUN	tarbase	validated	2	1	1.3862943611198906	Yellow
hsa-miR-92a-3p	JUN	tarbase	validated	2	3	2.772588722239781	Yellow
hsa-miR-30a-5p	JUN	tarbase	validated	2	2	2.1972245773362196	Yellow
hsa-miR-25-3p	JUN	tarbase	validated	2	1	1.3862943611198906	Yellow
hsa-miR-223-3p	JUN	tarbase	validated	2	1	1.3862943611198906	Yellow
hsa-miR-200c-3p	JUN	tarbase	validated	2	7	4.1588830833596715	Yellow
hsa-miR-146b-5p	JUN	tarbase	validated	2	1	1.3862943611198906	Yellow
hsa-miR-155-5p	JUN	tarbase	validated	2	2	2.1972245773362196	Yellow
hsa-miR-27a-3p	JUN	tarbase	validated	2	1	1.3862943611198906	Yellow
hsa-miR-32-5p	JUN	tarbase	validated	2	2	2.1972245773362196	Yellow
hsa-miR-4524a-3p	JUN	tarbase	validated	2	1	1.3862943611198906	Yellow
hsa-miR-17-3p	JUN	tarbase	validated	2	1	1.3862943611198906	Yellow
hsa-miR-26a-5p	JUN	tarbase	validated	2	1	1.3862943611198906	Yellow
hsa-miR-28-5p	JUN	tarbase	validated	2	1	1.3862943611198906	Yellow
hsa-miR-10a-5p	JUN	tarbase	validated	2	1	1.3862943611198906	Yellow
hsa-miR-199a-3p	JUN	tarbase	validated	2	2	2.1972245773362196	Yellow
hsa-let-7e-5p	JUN	tarbase	validated	2	1	1.3862943611198906	Yellow
hsa-let-7f-2-3p	JUN	tarbase	validated	2	1	1.3862943611198906	Yellow
hsa-let-7i-5p	JUN	tarbase	validated	2	1	1.3862943611198906	Yellow
hsa-miR-1185-1-3p	JUN	tarbase	validated	2	1	1.3862943611198906	Yellow
hsa-miR-1271-5p	JUN	tarbase	validated	2	1	1.3862943611198906	Yellow
hsa-miR-210-3p	JUN	tarbase	validated	2	1	1.3862943611198906	Yellow
hsa-miR-660-5p	JUN	tarbase	validated	2	1	1.3862943611198906	Yellow
hsa-miR-125b-5p	JUN	tarbase	validated	2	1	1.3862943611198906	Yellow
hsa-miR-191-5p	JUN	tarbase	validated	2	2	2.1972245773362196	Yellow
hsa-miR-378a-3p	JUN	tarbase	validated	2	1	1.3862943611198906	Yellow
hsa-miR-378c	JUN	tarbase	validated	2	1	1.3862943611198906	Yellow
hsa-miR-378d	JUN	tarbase	validated	2	1	1.3862943611198906	Yellow
hsa-miR-455-5p	JUN	tarbase	validated	2	1	1.3862943611198906	Yellow
hsa-miR-139-5p	JUN	tarbase	validated	2	6	3.8918202981106265	Yellow
hsa-miR-15a-5p	JUN	tarbase	validated	2	3	2.772588722239781	Yellow
hsa-miR-424-5p	JUN	tarbase	validated	2	1	1.3862943611198906	Yellow
hsa-miR-124-3p	JUN	tarbase	validated	2	1	1.3862943611198906	Yellow
hsa-miR-148b-5p	JUN	tarbase	validated	2	3	2.772588722239781	Yellow
hsa-miR-18a-5p	JUN	tarbase	validated	2	1	1.3862943611198906	Yellow
hsa-miR-18b-5p	JUN	tarbase	validated	2	1	1.3862943611198906	Yellow
hsa-miR-212-5p	JUN	tarbase	validated	2	2	2.1972245773362196	Yellow
hsa-miR-2278	JUN	tarbase	validated	2	1	1.3862943611198906	Yellow
hsa-miR-26b-3p	JUN	tarbase	validated	2	1	1.3862943611198906	Yellow
hsa-miR-423-5p	JUN	tarbase	validated	2	1	1.3862943611198906	Yellow
hsa-miR-449a	JUN	tarbase	validated	2	1	1.3862943611198906	Yellow
hsa-miR-449b-5p	JUN	tarbase	validated	2	1	1.3862943611198906	Yellow
hsa-miR-4781-3p	JUN	tarbase	validated	2	1	1.3862943611198906	Yellow
hsa-miR-502-5p	JUN	tarbase	validated	2	1	1.3862943611198906	Yellow
hsa-miR-582-5p	JUN	tarbase	validated	2	1	1.3862943611198906	Yellow
hsa-miR-670-5p	JUN	tarbase	validated	2	1	1.3862943611198906	Yellow
hsa-let-7b-5p	JUN	tarbase	validated	2	1	1.3862943611198906	Yellow
hsa-let-7c-5p	JUN	tarbase	validated	2	1	1.3862943611198906	Yellow
hsa-miR-597-5p	JUN	tarbase	validated	2	1	1.3862943611198906	Yellow
hsa-let-7a-5p	JUN	tarbase	validated	2	1	1.3862943611198906	Yellow
hsa-miR-370-5p	JUN	tarbase	validated	2	1	1.3862943611198906	Yellow
hsa-miR-664b-3p	JUN	tarbase	validated	2	1	1.3862943611198906	Yellow
hsa-miR-106a-5p	JUN	tarbase	validated	2	1	1.3862943611198906	Yellow
hsa-miR-24-3p	JUN	tarbase	validated	2	1	1.3862943611198906	Yellow
hsa-miR-3200-3p	JUN	tarbase	validated	2	1	1.3862943611198906	Yellow
hsa-miR-7843-5p	JUN	tarbase	validated	2	1	1.3862943611198906	Yellow
hsa-let-7f-5p	JUN	tarbase	validated	2	1	1.3862943611198906	Yellow
hsa-let-7g-5p	JUN	tarbase	validated	2	1	1.3862943611198906	Yellow
hsa-miR-4510	JUN	tarbase	validated	2	1	1.3862943611198906	Yellow
hsa-miR-1269a	JUN	tarbase	validated	2	1	1.3862943611198906	Yellow
hsa-miR-15b-5p	JUN	tarbase	validated	2	1	1.3862943611198906	Yellow
hsa-miR-708-5p	JUN	tarbase	validated	2	1	1.3862943611198906	Yellow
hsa-miR-95-3p	JUN	tarbase	validated	2	1	1.3862943611198906	Yellow
hsa-miR-324-3p	JUN	tarbase	validated	2	2	2.1972245773362196	Yellow
hsa-miR-200b-3p	JUN	tarbase	validated	2	7	4.1588830833596715	Yellow
hsa-miR-429	JUN	tarbase	validated	2	7	4.1588830833596715	Yellow
hsa-miR-484	JUN	tarbase	validated	2	1	1.3862943611198906	Yellow
hsa-miR-151a-3p	JUN	tarbase	validated	2	1	1.3862943611198906	Yellow
hsa-miR-19b-3p	JUN	tarbase	validated	2	1	1.3862943611198906	Yellow
hsa-miR-375-3p	JUN	tarbase	validated	2	1	1.3862943611198906	Yellow
hsa-miR-151b	JUN	tarbase	validated	2	1	1.3862943611198906	Yellow
hsa-let-7d-5p	JUN	tarbase	validated	2	1	1.3862943611198906	Yellow
hsa-miR-16-5p	JUN	tarbase	validated	2	3	2.772588722239781	Yellow
hsa-miR-30d-3p	JUN	tarbase	validated	2	1	1.3862943611198906	Yellow
hsa-miR-30e-3p	JUN	tarbase	validated	2	1	1.3862943611198906	Yellow
hsa-miR-30e-5p	JUN	tarbase	validated	2	1	1.3862943611198906	Yellow
hsa-miR-182-5p	JUN	tarbase	validated	2	2	2.1972245773362196	Yellow
hsa-miR-1307-3p	JUN	tarbase	validated	2	1	1.3862943611198906	Yellow
hsa-miR-335-3p	JUN	tarbase	validated	2	1	1.3862943611198906	Yellow
hsa-miR-196b-5p	JUN	tarbase	validated	2	1	1.3862943611198906	Yellow
hsa-miR-25-5p	JUN	tarbase	validated	2	1	1.3862943611198906	Yellow
hsa-miR-4454	JUN	tarbase	validated	2	1	1.3862943611198906	Yellow
hsa-miR-128-3p	JUN	tarbase	validated	2	1	1.3862943611198906	Yellow
hsa-miR-19a-3p	JUN	tarbase	validated	2	1	1.3862943611198906	Yellow
hsa-miR-1301-3p	JUN	tarbase	validated	2	1	1.3862943611198906	Yellow
hsa-miR-96-5p	JUN	tarbase	validated	2	1	1.3862943611198906	Yellow
hsa-miR-1304-3p	JUN	tarbase	validated	2	1	1.3862943611198906	Yellow
hsa-miR-148b-3p	JUN	tarbase	validated	2	1	1.3862943611198906	Yellow
hsa-miR-145-3p	JUN	tarbase	validated	2	1	1.3862943611198906	Yellow
hsa-miR-31-5p	JUN	tarbase	validated	2	2	2.1972245773362196	Yellow
hsa-miR-151a-5p	JUN	tarbase	validated	2	1	1.3862943611198906	Yellow
hsa-miR-148a-5p	JUN	tarbase	validated	2	2	2.1972245773362196	Yellow
hsa-miR-330-5p	JUN	tarbase	validated	2	1	1.3862943611198906	Yellow
hsa-miR-501-3p	JUN	tarbase	validated	2	1	1.3862943611198906	Yellow
hsa-miR-99b-3p	JUN	tarbase	validated	2	1	1.3862943611198906	Yellow
hsa-miR-26b-5p	JUN	tarbase	validated	2	2	2.1972245773362196	Yellow
hsa-miR-320a-3p	JUN	tarbase	validated	2	1	1.3862943611198906	Yellow
hsa-miR-769-5p	JUN	tarbase	validated	2	1	1.3862943611198906	Yellow
hsa-miR-9-5p	JUN	tarbase	validated	2	1	1.3862943611198906	Yellow
hsa-miR-27b-3p	JUN	tarbase	validated	2	1	1.3862943611198906	Yellow
hsa-miR-3615	JUN	tarbase	validated	2	1	1.3862943611198906	Yellow
hsa-miR-449c-5p	JUN	tarbase	validated	2	1	1.3862943611198906	Yellow
hsa-miR-10399-3p	JUN	tarbase	validated	2	1	1.3862943611198906	Yellow
hsa-miR-1285-3p	JUN	tarbase	validated	2	1	1.3862943611198906	Yellow
hsa-miR-135a-2-3p	JUN	tarbase	validated	2	1	1.3862943611198906	Yellow
hsa-miR-221-3p	JUN	tarbase	validated	2	1	1.3862943611198906	Yellow
hsa-miR-183-5p	JUN	tarbase	validated	2	1	1.3862943611198906	Yellow
hsa-miR-653-3p	JUN	tarbase	validated	2	1	1.3862943611198906	Yellow
hsa-miR-185-5p	JUN	tarbase	validated	2	1	1.3862943611198906	Yellow
hsa-miR-3184-3p	JUN	tarbase	validated	2	1	1.3862943611198906	Yellow
hsa-miR-206	JUN	tarbase	validated	2	1	1.3862943611198906	Yellow
hsa-miR-181a-2-3p	JUN	tarbase	validated	2	1	1.3862943611198906	Yellow
hsa-miR-195-5p	JUN	tarbase	validated	2	1	1.3862943611198906	Yellow
hsa-miR-193a-5p	JUN	tarbase	validated	2	1	1.3862943611198906	Yellow
hsa-miR-486-3p	JUN	tarbase	validated	2	1	1.3862943611198906	Yellow
hsa-miR-30d-5p	JUN	tarbase	validated	2	1	1.3862943611198906	Yellow
hsa-miR-326	JUN	tarbase	validated	2	1	1.3862943611198906	Yellow
hsa-miR-182-3p	JUN	tarbase	validated	2	1	1.3862943611198906	Yellow
hsa-miR-3934-5p	JUN	tarbase	validated	2	1	1.3862943611198906	Yellow
hsa-miR-302a-3p	JUN	tarbase	validated	2	1	1.3862943611198906	Yellow
hsa-miR-302b-3p	JUN	tarbase	validated	2	1	1.3862943611198906	Yellow
hsa-miR-302d-3p	JUN	tarbase	validated	2	1	1.3862943611198906	Yellow
hsa-miR-6516-5p	JUN	tarbase	validated	2	1	1.3862943611198906	Yellow
hsa-miR-361-5p	JUN	tarbase	validated	2	1	1.3862943611198906	Yellow
hsa-miR-6820-3p	JUN	tarbase	validated	2	1	1.3862943611198906	Yellow
hsa-miR-7854-3p	JUN	tarbase	validated	2	1	1.3862943611198906	Yellow
hsa-miR-125a-5p	JUN	tarbase	validated	2	1	1.3862943611198906	Yellow
hsa-miR-21-5p	JUN	tarbase	validated	2	1	1.3862943611198906	Yellow
hsa-miR-197-3p	JUN	tarbase	validated	2	1	1.3862943611198906	Yellow
hsa-miR-222-3p	JUN	tarbase	validated	2	1	1.3862943611198906	Yellow
hsa-miR-29a-3p	JUN	tarbase	validated	2	1	1.3862943611198906	Yellow
hsa-miR-30c-5p	JUN	tarbase	validated	2	1	1.3862943611198906	Yellow
hsa-miR-1249-3p	JUN	tarbase	validated	2	1	1.3862943611198906	Yellow
hsa-miR-148a-3p	JUN	tarbase	validated	2	1	1.3862943611198906	Yellow
hsa-miR-150-5p	JUN	tarbase	validated	2	1	1.3862943611198906	Yellow
hsa-miR-194-5p	JUN	tarbase	validated	2	1	1.3862943611198906	Yellow
hsa-miR-200a-3p	JUN	tarbase	validated	2	2	2.1972245773362196	Yellow
hsa-miR-203a-3p	JUN	tarbase	validated	2	2	2.1972245773362196	Yellow
hsa-miR-365a-3p	JUN	tarbase	validated	2	1	1.3862943611198906	Yellow
hsa-miR-365b-3p	JUN	tarbase	validated	2	1	1.3862943611198906	Yellow
hsa-miR-425-5p	JUN	tarbase	validated	2	1	1.3862943611198906	Yellow
hsa-miR-935	JUN	tarbase	validated	2	1	1.3862943611198906	Yellow
hsa-miR-940	JUN	tarbase	validated	2	1	1.3862943611198906	Yellow
hsa-miR-1229-3p	JUN	tarbase	validated	2	1	1.3862943611198906	Yellow
hsa-miR-204-5p	JUN	tarbase	validated	2	1	1.3862943611198906	Yellow
hsa-miR-574-5p	JUN	tarbase	validated	2	1	1.3862943611198906	Yellow
hsa-miR-133b	JUN	tarbase	validated	2	1	1.3862943611198906	Yellow
hsa-miR-142-3p	JUN	tarbase	validated	2	1	1.3862943611198906	Yellow
hsa-miR-17-5p	JUN	tarbase	validated	2	1	1.3862943611198906	Yellow
hsa-miR-9-3p	JUN	tarbase	validated	2	1	1.3862943611198906	Yellow
hsa-miR-20b-5p	JUN	tarbase	validated	2	1	1.3862943611198906	Yellow
hsa-miR-126-3p	JUN	tarbase	validated	2	1	1.3862943611198906	Yellow
hsa-miR-27a-5p	JUN	tarbase	validated	2	1	1.3862943611198906	Yellow
hsa-miR-21-3p	JUN	tarbase	validated	2	1	1.3862943611198906	Yellow
hsa-miR-320c	JUN	tarbase	validated	2	1	1.3862943611198906	Yellow
hsa-miR-93-5p	JUN	tarbase	validated	2	2	2.1972245773362196	Yellow
hsa-miR-320b	JUN	tarbase	validated	2	1	1.3862943611198906	Yellow
hsa-miR-320d	JUN	tarbase	validated	2	1	1.3862943611198906	Yellow
hsa-miR-320e	JUN	tarbase	validated	2	1	1.3862943611198906	Yellow
hsa-miR-522-5p	JUN	tarbase	validated	2	1	1.3862943611198906	Yellow
hsa-miR-23b-3p	JUN	tarbase	validated	2	1	1.3862943611198906	Yellow
hsa-miR-10b-5p	JUN	tarbase	validated	2	1	1.3862943611198906	Yellow
hsa-miR-17-5p	RHOA	tarbase	validated	2	1	1.3862943611198906	Yellow
hsa-miR-183-5p	RHOA	tarbase	validated	2	1	1.3862943611198906	Yellow
hsa-miR-9-3p	RHOA	tarbase	validated	2	1	1.3862943611198906	Yellow
hsa-miR-122-5p	RHOA	tarbase	validated	2	3	2.772588722239781	Yellow
hsa-miR-20a-5p	RHOA	tarbase	validated	2	1	1.3862943611198906	Yellow
hsa-miR-219a-1-3p	RHOA	tarbase	validated	2	1	1.3862943611198906	Yellow
hsa-miR-539-5p	RHOA	tarbase	validated	2	1	1.3862943611198906	Yellow
hsa-miR-573	RHOA	tarbase	validated	2	1	1.3862943611198906	Yellow
hsa-miR-519d-3p	RHOA	tarbase	validated	2	1	1.3862943611198906	Yellow
hsa-miR-320d	RHOA	tarbase	validated	2	1	1.3862943611198906	Yellow
hsa-miR-196a-5p	RHOA	tarbase	validated	2	1	1.3862943611198906	Yellow
hsa-miR-196b-5p	RHOA	tarbase	validated	2	1	1.3862943611198906	Yellow
hsa-miR-577	RHOA	tarbase	validated	2	6	3.8918202981106265	Yellow
hsa-miR-1298-5p	RHOA	tarbase	validated	2	1	1.3862943611198906	Yellow
hsa-miR-9-5p	RHOA	tarbase	validated	2	2	2.1972245773362196	Yellow
hsa-miR-218-5p	RHOA	tarbase	validated	2	3	2.772588722239781	Yellow
hsa-miR-1301-3p	RHOA	tarbase	validated	2	4	3.2188758248682006	Yellow
hsa-miR-142-5p	RHOA	tarbase	validated	2	5	3.58351893845611	Yellow
hsa-let-7d-5p	RHOA	tarbase	validated	2	1	1.3862943611198906	Yellow
hsa-miR-15a-5p	RHOA	tarbase	validated	2	2	2.1972245773362196	Yellow
hsa-miR-4521	RHOA	tarbase	validated	2	1	1.3862943611198906	Yellow
hsa-miR-30d-3p	RHOA	tarbase	validated	2	1	1.3862943611198906	Yellow
hsa-miR-4446-3p	RHOA	tarbase	validated	2	3	2.772588722239781	Yellow
hsa-miR-296-3p	RHOA	tarbase	validated	2	2	2.1972245773362196	Yellow
hsa-miR-30a-5p	RHOA	tarbase	validated	2	1	1.3862943611198906	Yellow
hsa-miR-1290	RHOA	tarbase	validated	2	1	1.3862943611198906	Yellow
hsa-miR-146a-3p	RHOA	tarbase	validated	2	1	1.3862943611198906	Yellow
hsa-miR-29b-1-5p	RHOA	tarbase	validated	2	1	1.3862943611198906	Yellow
hsa-miR-186-5p	RHOA	tarbase	validated	2	1	1.3862943611198906	Yellow
hsa-miR-548d-5p	RHOA	tarbase	validated	2	2	2.1972245773362196	Yellow
hsa-miR-362-5p	RHOA	tarbase	validated	2	1	1.3862943611198906	Yellow
hsa-miR-331-3p	RHOA	tarbase	validated	2	1	1.3862943611198906	Yellow
hsa-miR-20b-5p	RHOA	tarbase	validated	2	1	1.3862943611198906	Yellow
hsa-miR-34a-5p	RHOA	tarbase	validated	2	2	2.1972245773362196	Yellow
hsa-miR-423-5p	RHOA	tarbase	validated	2	1	1.3862943611198906	Yellow
hsa-miR-101-3p	RHOA	tarbase	validated	2	4	3.2188758248682006	Yellow
hsa-let-7e-5p	RHOA	tarbase	validated	2	1	1.3862943611198906	Yellow
hsa-let-7g-5p	RHOA	tarbase	validated	2	1	1.3862943611198906	Yellow
hsa-miR-106b-5p	RHOA	tarbase	validated	2	1	1.3862943611198906	Yellow
hsa-miR-15b-5p	RHOA	tarbase	validated	2	2	2.1972245773362196	Yellow
hsa-miR-16-5p	RHOA	tarbase	validated	2	2	2.1972245773362196	Yellow
hsa-miR-194-5p	RHOA	tarbase	validated	2	1	1.3862943611198906	Yellow
hsa-miR-195-5p	RHOA	tarbase	validated	2	2	2.1972245773362196	Yellow
hsa-miR-199a-3p	RHOA	tarbase	validated	2	2	2.1972245773362196	Yellow
hsa-miR-199b-3p	RHOA	tarbase	validated	2	2	2.1972245773362196	Yellow
hsa-miR-19a-3p	RHOA	tarbase	validated	2	1	1.3862943611198906	Yellow
hsa-miR-221-3p	RHOA	tarbase	validated	2	3	2.772588722239781	Yellow
hsa-miR-222-3p	RHOA	tarbase	validated	2	2	2.1972245773362196	Yellow
hsa-miR-27a-3p	RHOA	tarbase	validated	2	2	2.1972245773362196	Yellow
hsa-miR-424-5p	RHOA	tarbase	validated	2	2	2.1972245773362196	Yellow
hsa-miR-539-3p	RHOA	tarbase	validated	2	2	2.1972245773362196	Yellow
hsa-miR-93-5p	RHOA	tarbase	validated	2	1	1.3862943611198906	Yellow
hsa-miR-98-3p	RHOA	tarbase	validated	2	2	2.1972245773362196	Yellow
hsa-let-7b-5p	RHOA	tarbase	validated	2	1	1.3862943611198906	Yellow
hsa-miR-1224-5p	RHOA	tarbase	validated	2	1	1.3862943611198906	Yellow
hsa-miR-4306	RHOA	tarbase	validated	2	4	3.2188758248682006	Yellow
hsa-let-7a-5p	RHOA	tarbase	validated	2	1	1.3862943611198906	Yellow
hsa-miR-30c-1-3p	RHOA	tarbase	validated	2	1	1.3862943611198906	Yellow
hsa-miR-130b-3p	RHOA	tarbase	validated	2	2	2.1972245773362196	Yellow
hsa-let-7c-5p	RHOA	tarbase	validated	2	1	1.3862943611198906	Yellow
hsa-miR-16-1-3p	RHOA	tarbase	validated	2	4	3.2188758248682006	Yellow
hsa-miR-30c-2-3p	RHOA	tarbase	validated	2	1	1.3862943611198906	Yellow
hsa-miR-124-3p	RHOA	tarbase	validated	2	2	2.1972245773362196	Yellow
hsa-miR-130a-3p	RHOA	tarbase	validated	2	2	2.1972245773362196	Yellow
hsa-miR-374a-3p	RHOA	tarbase	validated	2	4	3.2188758248682006	Yellow
hsa-miR-454-3p	RHOA	tarbase	validated	2	2	2.1972245773362196	Yellow
hsa-miR-30d-5p	RHOA	tarbase	validated	2	1	1.3862943611198906	Yellow
hsa-miR-877-5p	RHOA	tarbase	validated	2	2	2.1972245773362196	Yellow
hsa-miR-361-5p	RHOA	tarbase	validated	2	6	3.8918202981106265	Yellow
hsa-miR-597-5p	RHOA	tarbase	validated	2	2	2.1972245773362196	Yellow
hsa-miR-452-5p	RHOA	tarbase	validated	2	3	2.772588722239781	Yellow
hsa-miR-484	RHOA	tarbase	validated	2	1	1.3862943611198906	Yellow
hsa-miR-185-5p	RHOA	tarbase	validated	2	5	3.58351893845611	Yellow
hsa-miR-485-5p	RHOA	tarbase	validated	2	1	1.3862943611198906	Yellow
hsa-let-7f-5p	RHOA	tarbase	validated	2	1	1.3862943611198906	Yellow
hsa-miR-374b-5p	RHOA	tarbase	validated	2	1	1.3862943611198906	Yellow
hsa-miR-500a-3p	RHOA	tarbase	validated	2	1	1.3862943611198906	Yellow
hsa-miR-15b-3p	RHOA	tarbase	validated	2	1	1.3862943611198906	Yellow
hsa-miR-200b-3p	RHOA	tarbase	validated	2	5	3.58351893845611	Yellow
hsa-miR-200c-3p	RHOA	tarbase	validated	2	5	3.58351893845611	Yellow
hsa-miR-148a-3p	RHOA	tarbase	validated	2	1	1.3862943611198906	Yellow
hsa-miR-148b-3p	RHOA	tarbase	validated	2	1	1.3862943611198906	Yellow
hsa-miR-219a-2-3p	RHOA	tarbase	validated	2	1	1.3862943611198906	Yellow
hsa-miR-25-3p	RHOA	tarbase	validated	2	1	1.3862943611198906	Yellow
hsa-miR-301a-3p	RHOA	tarbase	validated	2	2	2.1972245773362196	Yellow
hsa-miR-876-3p	RHOA	tarbase	validated	2	1	1.3862943611198906	Yellow
hsa-miR-92a-3p	RHOA	tarbase	validated	2	1	1.3862943611198906	Yellow
hsa-miR-92b-3p	RHOA	tarbase	validated	2	1	1.3862943611198906	Yellow
hsa-miR-106a-5p	RHOA	tarbase	validated	2	2	2.1972245773362196	Yellow
hsa-miR-1244	RHOA	tarbase	validated	2	5	3.58351893845611	Yellow
hsa-miR-1271-3p	RHOA	tarbase	validated	2	1	1.3862943611198906	Yellow
hsa-miR-146a-5p	RHOA	tarbase	validated	2	2	2.1972245773362196	Yellow
hsa-miR-2110	RHOA	tarbase	validated	2	1	1.3862943611198906	Yellow
hsa-miR-23a-3p	RHOA	tarbase	validated	2	1	1.3862943611198906	Yellow
hsa-miR-26a-5p	RHOA	tarbase	validated	2	1	1.3862943611198906	Yellow
hsa-miR-340-3p	RHOA	tarbase	validated	2	1	1.3862943611198906	Yellow
hsa-miR-589-5p	RHOA	tarbase	validated	2	1	1.3862943611198906	Yellow
hsa-miR-1225-5p	RHOA	tarbase	validated	2	1	1.3862943611198906	Yellow
hsa-miR-152-3p	RHOA	tarbase	validated	2	1	1.3862943611198906	Yellow
hsa-miR-18a-5p	RHOA	tarbase	validated	2	1	1.3862943611198906	Yellow
hsa-miR-18b-5p	RHOA	tarbase	validated	2	1	1.3862943611198906	Yellow
hsa-miR-26b-5p	RHOA	tarbase	validated	2	1	1.3862943611198906	Yellow
hsa-miR-301b-3p	RHOA	tarbase	validated	2	2	2.1972245773362196	Yellow
hsa-miR-302b-3p	RHOA	tarbase	validated	2	1	1.3862943611198906	Yellow
hsa-miR-31-5p	RHOA	tarbase	validated	2	4	3.2188758248682006	Yellow
hsa-miR-433-3p	RHOA	tarbase	validated	2	1	1.3862943611198906	Yellow
hsa-miR-501-5p	RHOA	tarbase	validated	2	1	1.3862943611198906	Yellow
hsa-miR-592	RHOA	tarbase	validated	2	2	2.1972245773362196	Yellow
hsa-miR-139-5p	RHOA	tarbase	validated	2	1	1.3862943611198906	Yellow
hsa-miR-1912-3p	RHOA	tarbase	validated	2	1	1.3862943611198906	Yellow
hsa-miR-29b-2-5p	RHOA	tarbase	validated	2	1	1.3862943611198906	Yellow
hsa-miR-32-5p	RHOA	tarbase	validated	2	1	1.3862943611198906	Yellow
hsa-miR-664b-3p	RHOA	tarbase	validated	2	1	1.3862943611198906	Yellow
hsa-miR-770-5p	RHOA	tarbase	validated	2	2	2.1972245773362196	Yellow
hsa-miR-151a-3p	RHOA	tarbase	validated	2	1	1.3862943611198906	Yellow
hsa-let-7f-2-3p	RHOA	tarbase	validated	2	1	1.3862943611198906	Yellow
hsa-let-7i-5p	RHOA	tarbase	validated	2	1	1.3862943611198906	Yellow
hsa-miR-1296-5p	RHOA	tarbase	validated	2	1	1.3862943611198906	Yellow
hsa-miR-138-5p	RHOA	tarbase	validated	2	1	1.3862943611198906	Yellow
hsa-miR-616-5p	RHOA	tarbase	validated	2	1	1.3862943611198906	Yellow
hsa-miR-141-3p	RHOA	tarbase	validated	2	1	1.3862943611198906	Yellow
hsa-miR-200a-3p	RHOA	tarbase	validated	2	1	1.3862943611198906	Yellow
hsa-miR-30b-3p	RHOA	tarbase	validated	2	2	2.1972245773362196	Yellow
hsa-miR-30c-5p	RHOA	tarbase	validated	2	1	1.3862943611198906	Yellow
hsa-miR-103a-3p	RHOA	tarbase	validated	2	1	1.3862943611198906	Yellow
hsa-miR-107	RHOA	tarbase	validated	2	1	1.3862943611198906	Yellow
hsa-miR-210-3p	RHOA	tarbase	validated	2	1	1.3862943611198906	Yellow
hsa-miR-22-3p	RHOA	tarbase	validated	2	2	2.1972245773362196	Yellow
hsa-miR-221-5p	RHOA	tarbase	validated	2	1	1.3862943611198906	Yellow
hsa-miR-320a-3p	RHOA	tarbase	validated	2	1	1.3862943611198906	Yellow
hsa-miR-320b	RHOA	tarbase	validated	2	1	1.3862943611198906	Yellow
hsa-miR-98-5p	RHOA	tarbase	validated	2	1	1.3862943611198906	Yellow
hsa-miR-132-3p	RHOA	tarbase	validated	2	1	1.3862943611198906	Yellow
hsa-miR-429	RHOA	tarbase	validated	2	4	3.2188758248682006	Yellow
hsa-miR-582-3p	RHOA	tarbase	validated	2	4	3.2188758248682006	Yellow
hsa-let-7a-3p	RHOA	tarbase	validated	2	5	3.58351893845611	Yellow
hsa-let-7b-3p	RHOA	tarbase	validated	2	5	3.58351893845611	Yellow
hsa-miR-128-3p	RHOA	tarbase	validated	2	1	1.3862943611198906	Yellow
hsa-miR-100-3p	RHOA	tarbase	validated	2	1	1.3862943611198906	Yellow
hsa-miR-423-3p	RHOA	tarbase	validated	2	1	1.3862943611198906	Yellow
hsa-miR-141-5p	RHOA	tarbase	validated	2	1	1.3862943611198906	Yellow
hsa-miR-145-3p	RHOA	tarbase	validated	2	1	1.3862943611198906	Yellow
hsa-miR-23b-3p	RHOA	tarbase	validated	2	1	1.3862943611198906	Yellow
hsa-miR-151b	RHOA	tarbase	validated	2	1	1.3862943611198906	Yellow
hsa-miR-191-5p	RHOA	tarbase	validated	2	2	2.1972245773362196	Yellow
hsa-miR-625-5p	RHOA	tarbase	validated	2	1	1.3862943611198906	Yellow
hsa-miR-125b-5p	RHOA	tarbase	validated	2	1	1.3862943611198906	Yellow
hsa-miR-128-1-5p	RHOA	tarbase	validated	2	3	2.772588722239781	Yellow
hsa-miR-30e-3p	RHOA	tarbase	validated	2	1	1.3862943611198906	Yellow
hsa-miR-197-3p	RHOA	tarbase	validated	2	1	1.3862943611198906	Yellow
hsa-miR-151a-5p	RHOA	tarbase	validated	2	1	1.3862943611198906	Yellow
hsa-miR-1304-3p	RHOA	tarbase	validated	2	2	2.1972245773362196	Yellow
hsa-miR-374a-5p	RHOA	tarbase	validated	2	1	1.3862943611198906	Yellow
hsa-miR-21-5p	RHOA	tarbase	validated	2	1	1.3862943611198906	Yellow
hsa-miR-106b-3p	RHOA	tarbase	validated	2	1	1.3862943611198906	Yellow
hsa-miR-1910-5p	RHOA	tarbase	validated	2	1	1.3862943611198906	Yellow
hsa-miR-24-3p	RHOA	tarbase	validated	2	1	1.3862943611198906	Yellow
hsa-miR-125a-5p	RHOA	tarbase	validated	2	1	1.3862943611198906	Yellow
hsa-miR-126-5p	RHOA	tarbase	validated	2	1	1.3862943611198906	Yellow
hsa-miR-148b-5p	RHOA	tarbase	validated	2	1	1.3862943611198906	Yellow
hsa-miR-1285-3p	RHOA	tarbase	validated	2	1	1.3862943611198906	Yellow
hsa-miR-769-5p	RHOA	tarbase	validated	2	1	1.3862943611198906	Yellow
hsa-miR-3615	RHOA	tarbase	validated	2	1	1.3862943611198906	Yellow
hsa-miR-330-5p	RHOA	tarbase	validated	2	1	1.3862943611198906	Yellow
hsa-miR-183-3p	RHOA	tarbase	validated	2	3	2.772588722239781	Yellow
hsa-miR-335-5p	RHOA	tarbase	validated	2	1	1.3862943611198906	Yellow
hsa-miR-941	RHOA	tarbase	validated	2	1	1.3862943611198906	Yellow
hsa-miR-28-5p	RHOA	tarbase	validated	2	1	1.3862943611198906	Yellow
hsa-miR-342-3p	RHOA	tarbase	validated	2	1	1.3862943611198906	Yellow
hsa-miR-200a-5p	RHOA	tarbase	validated	2	1	1.3862943611198906	Yellow
hsa-miR-548o-3p	RHOA	tarbase	validated	2	1	1.3862943611198906	Yellow
hsa-miR-449c-5p	RHOA	tarbase	validated	2	2	2.1972245773362196	Yellow
hsa-miR-335-3p	RHOA	tarbase	validated	2	1	1.3862943611198906	Yellow
hsa-miR-1276	RHOA	tarbase	validated	2	1	1.3862943611198906	Yellow
hsa-miR-942-5p	RHOA	tarbase	validated	2	1	1.3862943611198906	Yellow
hsa-miR-23a-5p	RHOA	tarbase	validated	2	1	1.3862943611198906	Yellow
hsa-miR-3127-5p	RHOA	tarbase	validated	2	1	1.3862943611198906	Yellow
hsa-miR-1180-3p	RHOA	tarbase	validated	2	1	1.3862943611198906	Yellow
hsa-miR-125a-3p	RHOA	tarbase	validated	2	5	3.58351893845611	Yellow
hsa-miR-520c-3p	RHOA	tarbase	validated	2	1	1.3862943611198906	Yellow
hsa-miR-3184-5p	RHOA	tarbase	validated	2	1	1.3862943611198906	Yellow
hsa-miR-340-5p	RHOA	tarbase	validated	2	5	3.58351893845611	Yellow
hsa-miR-3605-3p	RHOA	tarbase	validated	2	1	1.3862943611198906	Yellow
hsa-miR-29a-5p	RHOA	tarbase	validated	2	5	3.58351893845611	Yellow
hsa-miR-205-5p	RHOA	tarbase	validated	2	1	1.3862943611198906	Yellow
hsa-miR-149-5p	RHOA	tarbase	validated	2	1	1.3862943611198906	Yellow
hsa-miR-516b-5p	RHOA	tarbase	validated	2	1	1.3862943611198906	Yellow
hsa-miR-548k	RHOA	tarbase	validated	2	3	2.772588722239781	Yellow
hsa-miR-590-3p	RHOA	tarbase	validated	2	1	1.3862943611198906	Yellow
hsa-miR-190a-5p	RHOA	tarbase	validated	2	2	2.1972245773362196	Yellow
hsa-miR-940	RHOA	tarbase	validated	2	4	3.2188758248682006	Yellow
hsa-miR-3659	RHOA	tarbase	validated	2	1	1.3862943611198906	Yellow
hsa-miR-133a-3p	RHOA	tarbase	validated	2	3	2.772588722239781	Yellow
hsa-miR-6516-5p	RHOA	tarbase	validated	2	1	1.3862943611198906	Yellow
hsa-miR-1226-3p	RHOA	tarbase	validated	2	1	1.3862943611198906	Yellow
hsa-miR-1270	RHOA	tarbase	validated	2	2	2.1972245773362196	Yellow
hsa-miR-214-3p	RHOA	tarbase	validated	2	1	1.3862943611198906	Yellow
hsa-miR-449a	RHOA	tarbase	validated	2	2	2.1972245773362196	Yellow
hsa-miR-378a-3p	RHOA	tarbase	validated	2	1	1.3862943611198906	Yellow
hsa-miR-378c	RHOA	tarbase	validated	2	1	1.3862943611198906	Yellow
hsa-miR-378b	RHOA	tarbase	validated	2	1	1.3862943611198906	Yellow
hsa-miR-155-5p	RHOA	tarbase	validated	2	3	2.772588722239781	Yellow
hsa-miR-129-2-3p	RHOA	tarbase	validated	2	1	1.3862943611198906	Yellow
hsa-miR-483-5p	RHOA	tarbase	validated	2	3	2.772588722239781	Yellow
hsa-let-7a-5p	CD274	tarbase	validated	2	2	2.1972245773362196	Yellow
hsa-let-7f-5p	CD274	tarbase	validated	2	2	2.1972245773362196	Yellow
hsa-miR-15a-5p	CD274	tarbase	validated	2	3	2.772588722239781	Yellow
hsa-miR-424-5p	CD274	tarbase	validated	2	4	3.2188758248682006	Yellow
hsa-miR-182-5p	CD274	tarbase	validated	2	1	1.3862943611198906	Yellow
hsa-miR-15b-5p	CD274	tarbase	validated	2	3	2.772588722239781	Yellow
hsa-miR-374a-5p	CD274	tarbase	validated	2	1	1.3862943611198906	Yellow
hsa-miR-16-5p	CD274	tarbase	validated	2	3	2.772588722239781	Yellow
hsa-miR-195-5p	CD274	tarbase	validated	2	3	2.772588722239781	Yellow
hsa-miR-17-5p	CD274	tarbase	validated	2	4	3.2188758248682006	Yellow
hsa-miR-155-5p	CD274	tarbase	validated	2	3	2.772588722239781	Yellow
hsa-miR-302c-3p	CD274	tarbase	validated	2	1	1.3862943611198906	Yellow
hsa-miR-106a-5p	CD274	tarbase	validated	2	5	3.58351893845611	Yellow
hsa-miR-15b-3p	CD274	tarbase	validated	2	1	1.3862943611198906	Yellow
hsa-miR-106b-5p	CD274	tarbase	validated	2	5	3.58351893845611	Yellow
hsa-let-7b-5p	CD274	tarbase	validated	2	2	2.1972245773362196	Yellow
hsa-miR-20a-5p	CD274	tarbase	validated	2	5	3.58351893845611	Yellow
hsa-miR-107	CD274	tarbase	validated	2	2	2.1972245773362196	Yellow
hsa-miR-1246	CD274	tarbase	validated	2	1	1.3862943611198906	Yellow
hsa-miR-1292-5p	CD274	tarbase	validated	2	1	1.3862943611198906	Yellow
hsa-miR-24-3p	CD274	tarbase	validated	2	1	1.3862943611198906	Yellow
hsa-miR-34a-5p	CD274	tarbase	validated	2	1	1.3862943611198906	Yellow
hsa-miR-142-5p	CD274	tarbase	validated	2	3	2.772588722239781	Yellow
hsa-miR-9-3p	CD274	tarbase	validated	2	3	2.772588722239781	Yellow
hsa-miR-130a-3p	CD274	tarbase	validated	2	1	1.3862943611198906	Yellow
hsa-miR-150-3p	CD274	tarbase	validated	2	1	1.3862943611198906	Yellow
hsa-miR-3928-3p	CD274	tarbase	validated	2	1	1.3862943611198906	Yellow
hsa-miR-93-5p	CD274	tarbase	validated	2	4	3.2188758248682006	Yellow
hsa-miR-103a-3p	CD274	tarbase	validated	2	3	2.772588722239781	Yellow
hsa-miR-301b-3p	CD274	tarbase	validated	2	1	1.3862943611198906	Yellow
hsa-miR-33a-5p	CD274	tarbase	validated	2	1	1.3862943611198906	Yellow
hsa-miR-30c-1-3p	CD274	tarbase	validated	2	1	1.3862943611198906	Yellow
hsa-miR-23a-3p	CD274	tarbase	validated	2	1	1.3862943611198906	Yellow
hsa-miR-320a-3p	CD274	tarbase	validated	2	4	3.2188758248682006	Yellow
hsa-miR-20b-5p	CD274	tarbase	validated	2	4	3.2188758248682006	Yellow
hsa-miR-320c	CD274	tarbase	validated	2	4	3.2188758248682006	Yellow
hsa-miR-18a-5p	CD274	tarbase	validated	2	1	1.3862943611198906	Yellow
hsa-miR-363-3p	CD274	tarbase	validated	2	2	2.1972245773362196	Yellow
hsa-miR-2278	CD274	tarbase	validated	2	1	1.3862943611198906	Yellow
hsa-miR-183-5p	CD274	tarbase	validated	2	1	1.3862943611198906	Yellow
hsa-miR-25-3p	CD274	tarbase	validated	2	1	1.3862943611198906	Yellow
hsa-miR-138-5p	CD274	tarbase	validated	2	3	2.772588722239781	Yellow
hsa-miR-185-5p	CD274	tarbase	validated	2	1	1.3862943611198906	Yellow
hsa-miR-301a-3p	CD274	tarbase	validated	2	1	1.3862943611198906	Yellow
hsa-miR-374b-5p	CD274	tarbase	validated	2	1	1.3862943611198906	Yellow
hsa-miR-30e-3p	CD274	tarbase	validated	2	2	2.1972245773362196	Yellow
hsa-miR-23c	CD274	tarbase	validated	2	1	1.3862943611198906	Yellow
hsa-miR-877-5p	CD274	tarbase	validated	2	1	1.3862943611198906	Yellow
hsa-miR-320b	CD274	tarbase	validated	2	4	3.2188758248682006	Yellow
hsa-miR-23b-3p	CD274	tarbase	validated	2	1	1.3862943611198906	Yellow
hsa-miR-32-5p	CD274	tarbase	validated	2	1	1.3862943611198906	Yellow
hsa-miR-7-5p	CD274	tarbase	validated	2	1	1.3862943611198906	Yellow
hsa-miR-3934-5p	CD274	tarbase	validated	2	1	1.3862943611198906	Yellow
hsa-miR-92a-3p	CD274	tarbase	validated	2	1	1.3862943611198906	Yellow
hsa-miR-18b-5p	CD274	tarbase	validated	2	1	1.3862943611198906	Yellow
hsa-miR-590-5p	CD274	tarbase	validated	2	1	1.3862943611198906	Yellow
hsa-miR-92b-3p	CD274	tarbase	validated	2	1	1.3862943611198906	Yellow
hsa-miR-320d	CD274	tarbase	validated	2	4	3.2188758248682006	Yellow
hsa-miR-19a-3p	CD274	tarbase	validated	2	1	1.3862943611198906	Yellow
hsa-miR-19b-3p	CD274	tarbase	validated	2	1	1.3862943611198906	Yellow
hsa-miR-5000-3p	CD274	tarbase	validated	2	1	1.3862943611198906	Yellow
hsa-miR-29c-3p	CD274	tarbase	validated	2	2	2.1972245773362196	Yellow
hsa-miR-30a-5p	CD274	tarbase	validated	2	1	1.3862943611198906	Yellow
hsa-miR-30d-5p	CD274	tarbase	validated	2	1	1.3862943611198906	Yellow
hsa-miR-26a-5p	CD274	tarbase	validated	2	1	1.3862943611198906	Yellow
hsa-miR-26b-5p	CD274	tarbase	validated	2	2	2.1972245773362196	Yellow
hsa-miR-29b-3p	CD274	tarbase	validated	2	1	1.3862943611198906	Yellow
hsa-miR-194-5p	CD274	tarbase	validated	2	2	2.1972245773362196	Yellow
hsa-miR-29c-5p	CD274	tarbase	validated	2	1	1.3862943611198906	Yellow
hsa-miR-584-5p	CD274	tarbase	validated	2	1	1.3862943611198906	Yellow
hsa-miR-4677-3p	CD274	tarbase	validated	2	1	1.3862943611198906	Yellow
hsa-let-7d-5p	CD274	tarbase	validated	2	3	2.772588722239781	Yellow
hsa-let-7c-5p	CD274	tarbase	validated	2	2	2.1972245773362196	Yellow
hsa-miR-148b-3p	CD274	tarbase	validated	2	1	1.3862943611198906	Yellow
hsa-let-7e-5p	CD274	tarbase	validated	2	2	2.1972245773362196	Yellow
hsa-let-7i-5p	CD274	tarbase	validated	2	2	2.1972245773362196	Yellow
hsa-miR-221-3p	CD274	tarbase	validated	2	2	2.1972245773362196	Yellow
hsa-miR-302a-3p	CD274	tarbase	validated	2	1	1.3862943611198906	Yellow
hsa-miR-196a-5p	CD274	tarbase	validated	2	1	1.3862943611198906	Yellow
hsa-miR-148a-3p	CD274	tarbase	validated	2	2	2.1972245773362196	Yellow
hsa-miR-222-3p	CD274	tarbase	validated	2	1	1.3862943611198906	Yellow
hsa-miR-335-3p	CD274	tarbase	validated	2	2	2.1972245773362196	Yellow
hsa-miR-191-5p	CD274	tarbase	validated	2	2	2.1972245773362196	Yellow
hsa-miR-1271-5p	CD274	tarbase	validated	2	1	1.3862943611198906	Yellow
hsa-miR-340-5p	CD274	tarbase	validated	2	3	2.772588722239781	Yellow
hsa-miR-34b-5p	CD274	tarbase	validated	2	2	2.1972245773362196	Yellow
hsa-miR-1-3p	CD274	tarbase	validated	2	1	1.3862943611198906	Yellow
hsa-miR-223-3p	FOS	tarbase	validated	2	1	1.3862943611198906	Yellow
hsa-miR-16-5p	FOS	tarbase	validated	2	1	1.3862943611198906	Yellow
hsa-miR-15a-5p	FOS	tarbase	validated	2	1	1.3862943611198906	Yellow
hsa-miR-148a-3p	FOS	tarbase	validated	2	3	2.772588722239781	Yellow
hsa-miR-132-3p	FOS	tarbase	validated	2	1	1.3862943611198906	Yellow
hsa-miR-212-3p	FOS	tarbase	validated	2	1	1.3862943611198906	Yellow
hsa-miR-15b-5p	FOS	tarbase	validated	2	1	1.3862943611198906	Yellow
hsa-miR-152-3p	FOS	tarbase	validated	2	2	2.1972245773362196	Yellow
hsa-miR-7-5p	FOS	tarbase	validated	2	3	2.772588722239781	Yellow
hsa-miR-1246	FOS	tarbase	validated	2	1	1.3862943611198906	Yellow
hsa-miR-18a-5p	FOS	tarbase	validated	2	1	1.3862943611198906	Yellow
hsa-miR-155-5p	FOS	tarbase	validated	2	8	4.394449154672439	Yellow
hsa-miR-146a-5p	FOS	tarbase	validated	2	2	2.1972245773362196	Yellow
hsa-miR-34a-5p	FOS	tarbase	validated	2	2	2.1972245773362196	Yellow
hsa-miR-374b-5p	FOS	tarbase	validated	2	2	2.1972245773362196	Yellow
hsa-miR-101-3p	FOS	tarbase	validated	2	7	4.1588830833596715	Yellow
hsa-miR-139-5p	FOS	tarbase	validated	2	7	4.1588830833596715	Yellow
hsa-miR-142-5p	FOS	tarbase	validated	2	3	2.772588722239781	Yellow
hsa-miR-30a-5p	FOS	tarbase	validated	2	1	1.3862943611198906	Yellow
hsa-miR-30d-5p	FOS	tarbase	validated	2	1	1.3862943611198906	Yellow
hsa-miR-320a-3p	FOS	tarbase	validated	2	1	1.3862943611198906	Yellow
hsa-miR-320b	FOS	tarbase	validated	2	1	1.3862943611198906	Yellow
hsa-miR-320c	FOS	tarbase	validated	2	1	1.3862943611198906	Yellow
hsa-miR-335-3p	FOS	tarbase	validated	2	5	3.58351893845611	Yellow
hsa-miR-361-5p	FOS	tarbase	validated	2	1	1.3862943611198906	Yellow
hsa-miR-452-5p	FOS	tarbase	validated	2	1	1.3862943611198906	Yellow
hsa-let-7b-5p	FOS	tarbase	validated	2	1	1.3862943611198906	Yellow
hsa-miR-26a-5p	FOS	tarbase	validated	2	2	2.1972245773362196	Yellow
hsa-miR-199a-3p	FOS	tarbase	validated	2	6	3.8918202981106265	Yellow
hsa-miR-27b-3p	FOS	tarbase	validated	2	1	1.3862943611198906	Yellow
hsa-miR-27a-3p	FOS	tarbase	validated	2	1	1.3862943611198906	Yellow
hsa-let-7c-5p	FOS	tarbase	validated	2	1	1.3862943611198906	Yellow
hsa-let-7i-5p	FOS	tarbase	validated	2	1	1.3862943611198906	Yellow
hsa-miR-148b-5p	FOS	tarbase	validated	2	1	1.3862943611198906	Yellow
hsa-let-7d-5p	FOS	tarbase	validated	2	2	2.1972245773362196	Yellow
hsa-miR-30c-2-3p	FOS	tarbase	validated	2	1	1.3862943611198906	Yellow
hsa-miR-221-3p	FOS	tarbase	validated	2	7	4.1588830833596715	Yellow
hsa-miR-181a-5p	FOS	tarbase	validated	2	4	3.2188758248682006	Yellow
hsa-miR-484	FOS	tarbase	validated	2	1	1.3862943611198906	Yellow
hsa-let-7a-5p	FOS	tarbase	validated	2	1	1.3862943611198906	Yellow
hsa-miR-671-5p	FOS	tarbase	validated	2	1	1.3862943611198906	Yellow
hsa-miR-25-3p	FOS	tarbase	validated	2	1	1.3862943611198906	Yellow
hsa-miR-30e-3p	FOS	tarbase	validated	2	1	1.3862943611198906	Yellow
hsa-miR-193b-3p	FOS	tarbase	validated	2	1	1.3862943611198906	Yellow
hsa-miR-22-5p	FOS	tarbase	validated	2	1	1.3862943611198906	Yellow
hsa-miR-193a-5p	FOS	tarbase	validated	2	1	1.3862943611198906	Yellow
hsa-miR-98-5p	FOS	tarbase	validated	2	1	1.3862943611198906	Yellow
hsa-miR-362-3p	FOS	tarbase	validated	2	2	2.1972245773362196	Yellow
hsa-miR-589-3p	FOS	tarbase	validated	2	4	3.2188758248682006	Yellow
hsa-miR-92b-3p	FOS	tarbase	validated	2	1	1.3862943611198906	Yellow
hsa-miR-19b-1-5p	FOS	tarbase	validated	2	3	2.772588722239781	Yellow
hsa-miR-143-3p	FOS	tarbase	validated	2	1	1.3862943611198906	Yellow
hsa-miR-196a-5p	FOS	tarbase	validated	2	1	1.3862943611198906	Yellow
hsa-miR-769-5p	FOS	tarbase	validated	2	2	2.1972245773362196	Yellow
hsa-miR-873-5p	FOS	tarbase	validated	2	3	2.772588722239781	Yellow
hsa-miR-135b-3p	FOS	tarbase	validated	2	1	1.3862943611198906	Yellow
hsa-let-7g-3p	FOS	tarbase	validated	2	1	1.3862943611198906	Yellow
hsa-let-7e-5p	FOS	tarbase	validated	2	2	2.1972245773362196	Yellow
hsa-miR-362-5p	FOS	tarbase	validated	2	1	1.3862943611198906	Yellow
hsa-let-7g-5p	FOS	tarbase	validated	2	1	1.3862943611198906	Yellow
hsa-miR-182-5p	FOS	tarbase	validated	2	1	1.3862943611198906	Yellow
hsa-miR-33b-3p	FOS	tarbase	validated	2	1	1.3862943611198906	Yellow
hsa-miR-767-5p	FOS	tarbase	validated	2	2	2.1972245773362196	Yellow
hsa-miR-222-3p	FOS	tarbase	validated	2	7	4.1588830833596715	Yellow
hsa-miR-30a-3p	FOS	tarbase	validated	2	1	1.3862943611198906	Yellow
hsa-miR-140-5p	FOS	tarbase	validated	2	1	1.3862943611198906	Yellow
hsa-miR-93-3p	FOS	tarbase	validated	2	1	1.3862943611198906	Yellow
hsa-miR-31-3p	FOS	tarbase	validated	2	2	2.1972245773362196	Yellow
hsa-miR-486-3p	FOS	tarbase	validated	2	1	1.3862943611198906	Yellow
hsa-miR-570-3p	FOS	tarbase	validated	2	1	1.3862943611198906	Yellow
hsa-miR-16-1-3p	FOS	tarbase	validated	2	1	1.3862943611198906	Yellow
hsa-miR-18b-5p	FOS	tarbase	validated	2	1	1.3862943611198906	Yellow
hsa-let-7f-5p	FOS	tarbase	validated	2	1	1.3862943611198906	Yellow
hsa-miR-624-5p	FOS	tarbase	validated	2	1	1.3862943611198906	Yellow
hsa-miR-148b-3p	FOS	tarbase	validated	2	2	2.1972245773362196	Yellow
hsa-miR-503-5p	FOS	tarbase	validated	2	1	1.3862943611198906	Yellow
hsa-miR-27a-5p	FOS	tarbase	validated	2	1	1.3862943611198906	Yellow
hsa-miR-219a-1-3p	FOS	tarbase	validated	2	1	1.3862943611198906	Yellow
hsa-miR-26b-5p	FOS	tarbase	validated	2	2	2.1972245773362196	Yellow
hsa-miR-29a-3p	FOS	tarbase	validated	2	4	3.2188758248682006	Yellow
hsa-miR-15b-3p	FOS	tarbase	validated	2	1	1.3862943611198906	Yellow
hsa-miR-191-5p	FOS	tarbase	validated	2	1	1.3862943611198906	Yellow
hsa-miR-29b-3p	FOS	tarbase	validated	2	4	3.2188758248682006	Yellow
hsa-miR-29c-3p	FOS	tarbase	validated	2	4	3.2188758248682006	Yellow
hsa-miR-423-3p	FOS	tarbase	validated	2	1	1.3862943611198906	Yellow
hsa-miR-424-5p	FOS	tarbase	validated	2	1	1.3862943611198906	Yellow
hsa-miR-23a-3p	FOS	tarbase	validated	2	1	1.3862943611198906	Yellow
hsa-miR-33a-3p	FOS	tarbase	validated	2	1	1.3862943611198906	Yellow
hsa-miR-374a-5p	FOS	tarbase	validated	2	2	2.1972245773362196	Yellow
hsa-miR-374b-3p	FOS	tarbase	validated	2	1	1.3862943611198906	Yellow
hsa-miR-454-3p	FOS	tarbase	validated	2	1	1.3862943611198906	Yellow
hsa-miR-664a-3p	FOS	tarbase	validated	2	1	1.3862943611198906	Yellow
hsa-miR-670-3p	FOS	tarbase	validated	2	1	1.3862943611198906	Yellow
hsa-miR-93-5p	FOS	tarbase	validated	2	1	1.3862943611198906	Yellow
hsa-miR-17-5p	FOS	tarbase	validated	2	1	1.3862943611198906	Yellow
hsa-miR-183-5p	FOS	tarbase	validated	2	1	1.3862943611198906	Yellow
hsa-miR-191-3p	FOS	tarbase	validated	2	1	1.3862943611198906	Yellow
hsa-miR-1912-5p	FOS	tarbase	validated	2	1	1.3862943611198906	Yellow
hsa-miR-2115-5p	FOS	tarbase	validated	2	1	1.3862943611198906	Yellow
hsa-miR-28-3p	FOS	tarbase	validated	2	4	3.2188758248682006	Yellow
hsa-miR-330-3p	FOS	tarbase	validated	2	1	1.3862943611198906	Yellow
hsa-miR-34a-3p	FOS	tarbase	validated	2	3	2.772588722239781	Yellow
hsa-miR-370-5p	FOS	tarbase	validated	2	1	1.3862943611198906	Yellow
hsa-miR-376a-5p	FOS	tarbase	validated	2	1	1.3862943611198906	Yellow
hsa-miR-377-5p	FOS	tarbase	validated	2	1	1.3862943611198906	Yellow
hsa-miR-378d	FOS	tarbase	validated	2	1	1.3862943611198906	Yellow
hsa-miR-382-5p	FOS	tarbase	validated	2	2	2.1972245773362196	Yellow
hsa-miR-449a	FOS	tarbase	validated	2	2	2.1972245773362196	Yellow
hsa-miR-4725-3p	FOS	tarbase	validated	2	1	1.3862943611198906	Yellow
hsa-miR-665	FOS	tarbase	validated	2	1	1.3862943611198906	Yellow
hsa-miR-6810-5p	FOS	tarbase	validated	2	1	1.3862943611198906	Yellow
hsa-miR-885-3p	FOS	tarbase	validated	2	1	1.3862943611198906	Yellow
hsa-miR-96-5p	FOS	tarbase	validated	2	1	1.3862943611198906	Yellow
hsa-miR-136-3p	FOS	tarbase	validated	2	1	1.3862943611198906	Yellow
hsa-miR-194-5p	FOS	tarbase	validated	2	1	1.3862943611198906	Yellow
hsa-miR-22-3p	FOS	tarbase	validated	2	1	1.3862943611198906	Yellow
hsa-miR-24-3p	FOS	tarbase	validated	2	1	1.3862943611198906	Yellow
hsa-miR-28-5p	FOS	tarbase	validated	2	1	1.3862943611198906	Yellow
hsa-miR-449b-5p	FOS	tarbase	validated	2	1	1.3862943611198906	Yellow
hsa-miR-490-5p	FOS	tarbase	validated	2	5	3.58351893845611	Yellow
hsa-miR-744-3p	FOS	tarbase	validated	2	1	1.3862943611198906	Yellow
hsa-miR-2110	FOS	tarbase	validated	2	1	1.3862943611198906	Yellow
hsa-miR-423-5p	FOS	tarbase	validated	2	1	1.3862943611198906	Yellow
hsa-miR-181c-5p	FOS	tarbase	validated	2	3	2.772588722239781	Yellow
hsa-miR-32-5p	FOS	tarbase	validated	2	1	1.3862943611198906	Yellow
hsa-miR-92a-3p	FOS	tarbase	validated	2	1	1.3862943611198906	Yellow
hsa-miR-222-5p	FOS	tarbase	validated	2	1	1.3862943611198906	Yellow
hsa-miR-345-5p	FOS	tarbase	validated	2	1	1.3862943611198906	Yellow
hsa-miR-429	FOS	tarbase	validated	2	1	1.3862943611198906	Yellow
hsa-miR-301b-3p	FOS	tarbase	validated	2	1	1.3862943611198906	Yellow
hsa-miR-151a-5p	FOS	tarbase	validated	2	1	1.3862943611198906	Yellow
hsa-miR-30d-3p	FOS	tarbase	validated	2	1	1.3862943611198906	Yellow
hsa-miR-532-5p	FOS	tarbase	validated	2	1	1.3862943611198906	Yellow
hsa-miR-330-5p	FOS	tarbase	validated	2	1	1.3862943611198906	Yellow
hsa-miR-3200-3p	FOS	tarbase	validated	2	1	1.3862943611198906	Yellow
hsa-miR-148a-5p	FOS	tarbase	validated	2	1	1.3862943611198906	Yellow
hsa-miR-130b-3p	FOS	tarbase	validated	2	1	1.3862943611198906	Yellow
hsa-miR-340-5p	FOS	tarbase	validated	2	1	1.3862943611198906	Yellow
hsa-miR-145-3p	FOS	tarbase	validated	2	1	1.3862943611198906	Yellow
hsa-miR-196b-5p	FOS	tarbase	validated	2	2	2.1972245773362196	Yellow
hsa-miR-625-5p	FOS	tarbase	validated	2	1	1.3862943611198906	Yellow
hsa-miR-200a-5p	FOS	tarbase	validated	2	1	1.3862943611198906	Yellow
hsa-miR-561-5p	FOS	tarbase	validated	2	1	1.3862943611198906	Yellow
hsa-miR-106b-3p	FOS	tarbase	validated	2	1	1.3862943611198906	Yellow
hsa-miR-130a-3p	FOS	tarbase	validated	2	1	1.3862943611198906	Yellow
hsa-miR-141-5p	FOS	tarbase	validated	2	1	1.3862943611198906	Yellow
hsa-miR-1296-5p	FOS	tarbase	validated	2	1	1.3862943611198906	Yellow
hsa-miR-548e-3p	FOS	tarbase	validated	2	5	3.58351893845611	Yellow
hsa-miR-125b-5p	FOS	tarbase	validated	2	1	1.3862943611198906	Yellow
hsa-miR-199b-3p	FOS	tarbase	validated	2	6	3.8918202981106265	Yellow
hsa-miR-19a-3p	FOS	tarbase	validated	2	1	1.3862943611198906	Yellow
hsa-miR-4677-3p	FOS	tarbase	validated	2	1	1.3862943611198906	Yellow
hsa-miR-576-5p	FOS	tarbase	validated	2	3	2.772588722239781	Yellow
hsa-miR-126-5p	FOS	tarbase	validated	2	1	1.3862943611198906	Yellow
hsa-miR-185-5p	FOS	tarbase	validated	2	2	2.1972245773362196	Yellow
hsa-miR-99b-3p	FOS	tarbase	validated	2	1	1.3862943611198906	Yellow
hsa-miR-181b-5p	FOS	tarbase	validated	2	4	3.2188758248682006	Yellow
hsa-miR-574-5p	FOS	tarbase	validated	2	1	1.3862943611198906	Yellow
hsa-miR-103a-3p	FOS	tarbase	validated	2	1	1.3862943611198906	Yellow
hsa-miR-106b-5p	FOS	tarbase	validated	2	1	1.3862943611198906	Yellow
hsa-miR-130b-5p	FOS	tarbase	validated	2	1	1.3862943611198906	Yellow
hsa-miR-135b-5p	FOS	tarbase	validated	2	1	1.3862943611198906	Yellow
hsa-miR-142-3p	FOS	tarbase	validated	2	1	1.3862943611198906	Yellow
hsa-miR-192-5p	FOS	tarbase	validated	2	2	2.1972245773362196	Yellow
hsa-miR-193a-3p	FOS	tarbase	validated	2	1	1.3862943611198906	Yellow
hsa-miR-19b-3p	FOS	tarbase	validated	2	1	1.3862943611198906	Yellow
hsa-miR-20a-5p	FOS	tarbase	validated	2	1	1.3862943611198906	Yellow
hsa-miR-21-5p	FOS	tarbase	validated	2	1	1.3862943611198906	Yellow
hsa-miR-31-5p	FOS	tarbase	validated	2	1	1.3862943611198906	Yellow
hsa-miR-425-5p	FOS	tarbase	validated	2	1	1.3862943611198906	Yellow
hsa-miR-450a-5p	FOS	tarbase	validated	2	1	1.3862943611198906	Yellow
hsa-miR-128-3p	FOS	tarbase	validated	2	1	1.3862943611198906	Yellow
hsa-miR-10b-5p	FOS	tarbase	validated	2	1	1.3862943611198906	Yellow
hsa-miR-147a	FOS	tarbase	validated	2	1	1.3862943611198906	Yellow
hsa-miR-941	FOS	tarbase	validated	2	1	1.3862943611198906	Yellow
hsa-miR-124-3p	FOS	tarbase	validated	2	1	1.3862943611198906	Yellow
hsa-miR-129-2-3p	FOS	tarbase	validated	2	1	1.3862943611198906	Yellow
hsa-miR-205-5p	FOS	tarbase	validated	2	1	1.3862943611198906	Yellow
hsa-miR-483-3p	FOS	tarbase	validated	2	1	1.3862943611198906	Yellow
hsa-miR-335-5p	FOS	tarbase	validated	2	2	2.1972245773362196	Yellow
hsa-miR-21-5p	TBK1	tarbase	validated	2	1	1.3862943611198906	Yellow
hsa-miR-582-5p	TBK1	tarbase	validated	2	1	1.3862943611198906	Yellow
hsa-miR-15a-5p	TBK1	tarbase	validated	2	2	2.1972245773362196	Yellow
hsa-miR-16-5p	TBK1	tarbase	validated	2	2	2.1972245773362196	Yellow
hsa-miR-195-5p	TBK1	tarbase	validated	2	2	2.1972245773362196	Yellow
hsa-miR-3924	TBK1	tarbase	validated	2	3	2.772588722239781	Yellow
hsa-miR-9-5p	TBK1	tarbase	validated	2	1	1.3862943611198906	Yellow
hsa-miR-374a-5p	TBK1	tarbase	validated	2	1	1.3862943611198906	Yellow
hsa-miR-29b-2-5p	TBK1	tarbase	validated	2	1	1.3862943611198906	Yellow
hsa-miR-30a-5p	TBK1	tarbase	validated	2	1	1.3862943611198906	Yellow
hsa-miR-3187-3p	TBK1	tarbase	validated	2	1	1.3862943611198906	Yellow
hsa-miR-3679-5p	TBK1	tarbase	validated	2	1	1.3862943611198906	Yellow
hsa-miR-651-5p	TBK1	tarbase	validated	2	1	1.3862943611198906	Yellow
hsa-miR-671-5p	TBK1	tarbase	validated	2	1	1.3862943611198906	Yellow
hsa-miR-30d-5p	TBK1	tarbase	validated	2	1	1.3862943611198906	Yellow
hsa-miR-155-5p	TBK1	tarbase	validated	2	3	2.772588722239781	Yellow
hsa-miR-365b-3p	TBK1	tarbase	validated	2	4	3.2188758248682006	Yellow
hsa-miR-365a-3p	TBK1	tarbase	validated	2	5	3.58351893845611	Yellow
hsa-let-7a-5p	TBK1	tarbase	validated	2	1	1.3862943611198906	Yellow
hsa-let-7i-5p	TBK1	tarbase	validated	2	1	1.3862943611198906	Yellow
hsa-miR-19a-3p	TBK1	tarbase	validated	2	6	3.8918202981106265	Yellow
hsa-miR-19b-3p	TBK1	tarbase	validated	2	6	3.8918202981106265	Yellow
hsa-let-7b-5p	TBK1	tarbase	validated	2	1	1.3862943611198906	Yellow
hsa-let-7c-5p	TBK1	tarbase	validated	2	1	1.3862943611198906	Yellow
hsa-let-7f-5p	TBK1	tarbase	validated	2	1	1.3862943611198906	Yellow
hsa-miR-106a-5p	TBK1	tarbase	validated	2	1	1.3862943611198906	Yellow
hsa-miR-106b-5p	TBK1	tarbase	validated	2	1	1.3862943611198906	Yellow
hsa-miR-17-5p	TBK1	tarbase	validated	2	1	1.3862943611198906	Yellow
hsa-miR-181a-5p	TBK1	tarbase	validated	2	1	1.3862943611198906	Yellow
hsa-miR-181b-5p	TBK1	tarbase	validated	2	1	1.3862943611198906	Yellow
hsa-miR-181d-5p	TBK1	tarbase	validated	2	1	1.3862943611198906	Yellow
hsa-miR-18a-5p	TBK1	tarbase	validated	2	1	1.3862943611198906	Yellow
hsa-miR-18b-5p	TBK1	tarbase	validated	2	1	1.3862943611198906	Yellow
hsa-miR-20a-5p	TBK1	tarbase	validated	2	1	1.3862943611198906	Yellow
hsa-miR-20b-5p	TBK1	tarbase	validated	2	1	1.3862943611198906	Yellow
hsa-miR-25-3p	TBK1	tarbase	validated	2	1	1.3862943611198906	Yellow
hsa-miR-30e-5p	TBK1	tarbase	validated	2	1	1.3862943611198906	Yellow
hsa-miR-32-5p	TBK1	tarbase	validated	2	1	1.3862943611198906	Yellow
hsa-miR-92a-3p	TBK1	tarbase	validated	2	1	1.3862943611198906	Yellow
hsa-miR-92b-3p	TBK1	tarbase	validated	2	1	1.3862943611198906	Yellow
hsa-miR-93-5p	TBK1	tarbase	validated	2	1	1.3862943611198906	Yellow
hsa-miR-27a-3p	TBK1	tarbase	validated	2	4	3.2188758248682006	Yellow
hsa-miR-27b-3p	TBK1	tarbase	validated	2	4	3.2188758248682006	Yellow
hsa-miR-1-3p	TBK1	tarbase	validated	2	1	1.3862943611198906	Yellow
hsa-miR-15b-3p	TBK1	tarbase	validated	2	1	1.3862943611198906	Yellow
hsa-miR-196a-5p	TBK1	tarbase	validated	2	1	1.3862943611198906	Yellow
hsa-miR-219a-1-3p	TBK1	tarbase	validated	2	1	1.3862943611198906	Yellow
hsa-miR-3158-3p	TBK1	tarbase	validated	2	1	1.3862943611198906	Yellow
hsa-miR-376a-5p	TBK1	tarbase	validated	2	1	1.3862943611198906	Yellow
hsa-miR-378a-3p	TBK1	tarbase	validated	2	1	1.3862943611198906	Yellow
hsa-let-7e-5p	TBK1	tarbase	validated	2	1	1.3862943611198906	Yellow
hsa-miR-98-5p	TBK1	tarbase	validated	2	1	1.3862943611198906	Yellow
hsa-miR-22-5p	TBK1	tarbase	validated	2	1	1.3862943611198906	Yellow
hsa-miR-335-3p	TBK1	tarbase	validated	2	1	1.3862943611198906	Yellow
hsa-let-7g-5p	TBK1	tarbase	validated	2	1	1.3862943611198906	Yellow
hsa-miR-30b-5p	TBK1	tarbase	validated	2	1	1.3862943611198906	Yellow
hsa-miR-1271-5p	TBK1	tarbase	validated	2	1	1.3862943611198906	Yellow
hsa-miR-200c-3p	TBK1	tarbase	validated	2	6	3.8918202981106265	Yellow
hsa-miR-101-3p	TBK1	tarbase	validated	2	1	1.3862943611198906	Yellow
hsa-miR-1264	TBK1	tarbase	validated	2	1	1.3862943611198906	Yellow
hsa-miR-200b-3p	TBK1	tarbase	validated	2	6	3.8918202981106265	Yellow
hsa-miR-210-3p	TBK1	tarbase	validated	2	1	1.3862943611198906	Yellow
hsa-miR-219a-2-3p	TBK1	tarbase	validated	2	7	4.1588830833596715	Yellow
hsa-miR-221-3p	TBK1	tarbase	validated	2	3	2.772588722239781	Yellow
hsa-miR-23a-3p	TBK1	tarbase	validated	2	1	1.3862943611198906	Yellow
hsa-miR-23b-3p	TBK1	tarbase	validated	2	1	1.3862943611198906	Yellow
hsa-miR-29b-3p	TBK1	tarbase	validated	2	1	1.3862943611198906	Yellow
hsa-miR-3065-5p	TBK1	tarbase	validated	2	1	1.3862943611198906	Yellow
hsa-miR-34a-5p	TBK1	tarbase	validated	2	1	1.3862943611198906	Yellow
hsa-miR-361-5p	TBK1	tarbase	validated	2	1	1.3862943611198906	Yellow
hsa-miR-486-5p	TBK1	tarbase	validated	2	1	1.3862943611198906	Yellow
hsa-miR-539-3p	TBK1	tarbase	validated	2	1	1.3862943611198906	Yellow
hsa-miR-664b-3p	TBK1	tarbase	validated	2	2	2.1972245773362196	Yellow
hsa-miR-665	TBK1	tarbase	validated	2	1	1.3862943611198906	Yellow
hsa-miR-7-5p	TBK1	tarbase	validated	2	1	1.3862943611198906	Yellow
hsa-let-7d-5p	TBK1	tarbase	validated	2	1	1.3862943611198906	Yellow
hsa-let-7f-2-3p	TBK1	tarbase	validated	2	3	2.772588722239781	Yellow
hsa-miR-15b-5p	TBK1	tarbase	validated	2	2	2.1972245773362196	Yellow
hsa-miR-191-5p	TBK1	tarbase	validated	2	2	2.1972245773362196	Yellow
hsa-miR-194-5p	TBK1	tarbase	validated	2	1	1.3862943611198906	Yellow
hsa-miR-29a-3p	TBK1	tarbase	validated	2	1	1.3862943611198906	Yellow
hsa-miR-29c-3p	TBK1	tarbase	validated	2	1	1.3862943611198906	Yellow
hsa-miR-335-5p	TBK1	tarbase	validated	2	1	1.3862943611198906	Yellow
hsa-miR-33a-5p	TBK1	tarbase	validated	2	1	1.3862943611198906	Yellow
hsa-miR-33b-5p	TBK1	tarbase	validated	2	1	1.3862943611198906	Yellow
hsa-miR-450b-5p	TBK1	tarbase	validated	2	1	1.3862943611198906	Yellow
hsa-miR-490-5p	TBK1	tarbase	validated	2	2	2.1972245773362196	Yellow
hsa-miR-15a-3p	TBK1	tarbase	validated	2	1	1.3862943611198906	Yellow
hsa-miR-26b-5p	TBK1	tarbase	validated	2	1	1.3862943611198906	Yellow
hsa-miR-370-5p	TBK1	tarbase	validated	2	1	1.3862943611198906	Yellow
hsa-miR-409-3p	TBK1	tarbase	validated	2	2	2.1972245773362196	Yellow
hsa-miR-758-5p	TBK1	tarbase	validated	2	1	1.3862943611198906	Yellow
hsa-miR-363-3p	TBK1	tarbase	validated	2	1	1.3862943611198906	Yellow
hsa-miR-424-5p	TBK1	tarbase	validated	2	3	2.772588722239781	Yellow
hsa-miR-429	TBK1	tarbase	validated	2	6	3.8918202981106265	Yellow
hsa-miR-151a-3p	TBK1	tarbase	validated	2	1	1.3862943611198906	Yellow
hsa-miR-181c-5p	TBK1	tarbase	validated	2	1	1.3862943611198906	Yellow
hsa-miR-199a-5p	TBK1	tarbase	validated	2	1	1.3862943611198906	Yellow
hsa-miR-139-5p	TBK1	tarbase	validated	2	1	1.3862943611198906	Yellow
hsa-miR-135b-5p	TBK1	tarbase	validated	2	3	2.772588722239781	Yellow
hsa-miR-145-3p	TBK1	tarbase	validated	2	1	1.3862943611198906	Yellow
hsa-miR-30d-3p	TBK1	tarbase	validated	2	1	1.3862943611198906	Yellow
hsa-miR-375-3p	TBK1	tarbase	validated	2	1	1.3862943611198906	Yellow
hsa-miR-339-3p	TBK1	tarbase	validated	2	1	1.3862943611198906	Yellow
hsa-miR-183-3p	TBK1	tarbase	validated	2	1	1.3862943611198906	Yellow
hsa-miR-203a-3p	TBK1	tarbase	validated	2	4	3.2188758248682006	Yellow
hsa-miR-30e-3p	TBK1	tarbase	validated	2	1	1.3862943611198906	Yellow
hsa-miR-374a-3p	TBK1	tarbase	validated	2	1	1.3862943611198906	Yellow
hsa-miR-181b-3p	TBK1	tarbase	validated	2	1	1.3862943611198906	Yellow
hsa-miR-374b-5p	TBK1	tarbase	validated	2	1	1.3862943611198906	Yellow
hsa-miR-584-5p	TBK1	tarbase	validated	2	1	1.3862943611198906	Yellow
hsa-miR-641	TBK1	tarbase	validated	2	1	1.3862943611198906	Yellow
hsa-miR-26a-5p	TBK1	tarbase	validated	2	1	1.3862943611198906	Yellow
hsa-miR-30c-5p	TBK1	tarbase	validated	2	1	1.3862943611198906	Yellow
hsa-miR-320a-3p	TBK1	tarbase	validated	2	1	1.3862943611198906	Yellow
hsa-miR-320b	TBK1	tarbase	validated	2	1	1.3862943611198906	Yellow
hsa-miR-320c	TBK1	tarbase	validated	2	1	1.3862943611198906	Yellow
hsa-miR-9985	TBK1	tarbase	validated	2	1	1.3862943611198906	Yellow
hsa-miR-195-3p	TBK1	tarbase	validated	2	3	2.772588722239781	Yellow
hsa-miR-425-5p	TBK1	tarbase	validated	2	2	2.1972245773362196	Yellow
hsa-miR-550a-5p	TBK1	tarbase	validated	2	1	1.3862943611198906	Yellow
hsa-miR-767-5p	TBK1	tarbase	validated	2	1	1.3862943611198906	Yellow
hsa-miR-26a-2-3p	TBK1	tarbase	validated	2	1	1.3862943611198906	Yellow
hsa-miR-203b-5p	TBK1	tarbase	validated	2	1	1.3862943611198906	Yellow
hsa-miR-500a-3p	TBK1	tarbase	validated	2	1	1.3862943611198906	Yellow
hsa-miR-340-3p	TBK1	tarbase	validated	2	1	1.3862943611198906	Yellow
hsa-miR-942-5p	TBK1	tarbase	validated	2	1	1.3862943611198906	Yellow
hsa-miR-1185-1-3p	TBK1	tarbase	validated	2	3	2.772588722239781	Yellow
hsa-miR-141-3p	TBK1	tarbase	validated	2	1	1.3862943611198906	Yellow
hsa-miR-204-5p	TBK1	tarbase	validated	2	1	1.3862943611198906	Yellow
hsa-miR-450a-5p	TBK1	tarbase	validated	2	1	1.3862943611198906	Yellow
hsa-miR-128-3p	TBK1	tarbase	validated	2	1	1.3862943611198906	Yellow
hsa-miR-1277-5p	CEBPB	tarbase	validated	2	2	2.1972245773362196	Yellow
hsa-miR-191-5p	CEBPB	tarbase	validated	2	5	3.58351893845611	Yellow
hsa-miR-302c-3p	CEBPB	tarbase	validated	2	1	1.3862943611198906	Yellow
hsa-miR-17-5p	CEBPB	tarbase	validated	2	1	1.3862943611198906	Yellow
hsa-miR-93-5p	CEBPB	tarbase	validated	2	1	1.3862943611198906	Yellow
hsa-miR-106a-5p	CEBPB	tarbase	validated	2	3	2.772588722239781	Yellow
hsa-miR-190b-5p	CEBPB	tarbase	validated	2	1	1.3862943611198906	Yellow
hsa-miR-20b-5p	CEBPB	tarbase	validated	2	2	2.1972245773362196	Yellow
hsa-miR-22-5p	CEBPB	tarbase	validated	2	2	2.1972245773362196	Yellow
hsa-miR-20a-5p	CEBPB	tarbase	validated	2	2	2.1972245773362196	Yellow
hsa-miR-374b-5p	CEBPB	tarbase	validated	2	6	3.8918202981106265	Yellow
hsa-miR-374a-5p	CEBPB	tarbase	validated	2	6	3.8918202981106265	Yellow
hsa-miR-181b-5p	CEBPB	tarbase	validated	2	1	1.3862943611198906	Yellow
hsa-miR-21-3p	CEBPB	tarbase	validated	2	1	1.3862943611198906	Yellow
hsa-miR-29a-3p	CEBPB	tarbase	validated	2	1	1.3862943611198906	Yellow
hsa-miR-29b-3p	CEBPB	tarbase	validated	2	1	1.3862943611198906	Yellow
hsa-miR-29c-3p	CEBPB	tarbase	validated	2	1	1.3862943611198906	Yellow
hsa-let-7f-2-3p	CEBPB	tarbase	validated	2	5	3.58351893845611	Yellow
hsa-miR-103a-1-5p	CEBPB	tarbase	validated	2	1	1.3862943611198906	Yellow
hsa-miR-145-3p	CEBPB	tarbase	validated	2	1	1.3862943611198906	Yellow
hsa-miR-33b-5p	CEBPB	tarbase	validated	2	1	1.3862943611198906	Yellow
hsa-miR-34a-5p	CEBPB	tarbase	validated	2	2	2.1972245773362196	Yellow
hsa-miR-625-5p	CEBPB	tarbase	validated	2	1	1.3862943611198906	Yellow
hsa-miR-33b-3p	CEBPB	tarbase	validated	2	1	1.3862943611198906	Yellow
hsa-miR-30b-3p	CEBPB	tarbase	validated	2	1	1.3862943611198906	Yellow
hsa-miR-148b-3p	CEBPB	tarbase	validated	2	1	1.3862943611198906	Yellow
hsa-miR-27a-3p	CEBPB	tarbase	validated	2	1	1.3862943611198906	Yellow
hsa-miR-152-3p	CEBPB	tarbase	validated	2	1	1.3862943611198906	Yellow
hsa-miR-99a-3p	CEBPB	tarbase	validated	2	1	1.3862943611198906	Yellow
hsa-miR-92b-3p	CEBPB	tarbase	validated	2	2	2.1972245773362196	Yellow
hsa-miR-148a-3p	CEBPB	tarbase	validated	2	1	1.3862943611198906	Yellow
hsa-miR-576-3p	CEBPB	tarbase	validated	2	1	1.3862943611198906	Yellow
hsa-miR-210-3p	CEBPB	tarbase	validated	2	1	1.3862943611198906	Yellow
hsa-let-7d-5p	CEBPB	tarbase	validated	2	1	1.3862943611198906	Yellow
hsa-miR-449a	CEBPB	tarbase	validated	2	1	1.3862943611198906	Yellow
hsa-miR-124-3p	CEBPB	tarbase	validated	2	1	1.3862943611198906	Yellow
hsa-miR-148b-5p	CEBPB	tarbase	validated	2	1	1.3862943611198906	Yellow
hsa-miR-425-3p	CEBPB	tarbase	validated	2	1	1.3862943611198906	Yellow
hsa-miR-27b-3p	CEBPB	tarbase	validated	2	1	1.3862943611198906	Yellow
hsa-miR-423-5p	CEBPB	tarbase	validated	2	3	2.772588722239781	Yellow
hsa-miR-877-5p	CEBPB	tarbase	validated	2	1	1.3862943611198906	Yellow
hsa-miR-182-5p	CEBPB	tarbase	validated	2	1	1.3862943611198906	Yellow
hsa-miR-455-5p	CEBPB	tarbase	validated	2	1	1.3862943611198906	Yellow
hsa-miR-15b-5p	CEBPB	tarbase	validated	2	1	1.3862943611198906	Yellow
hsa-let-7a-5p	CEBPB	tarbase	validated	2	1	1.3862943611198906	Yellow
hsa-let-7e-5p	CEBPB	tarbase	validated	2	1	1.3862943611198906	Yellow
hsa-let-7f-5p	CEBPB	tarbase	validated	2	1	1.3862943611198906	Yellow
hsa-let-7g-5p	CEBPB	tarbase	validated	2	1	1.3862943611198906	Yellow
hsa-let-7i-5p	CEBPB	tarbase	validated	2	1	1.3862943611198906	Yellow
hsa-miR-101-3p	CEBPB	tarbase	validated	2	1	1.3862943611198906	Yellow
hsa-miR-1246	CEBPB	tarbase	validated	2	1	1.3862943611198906	Yellow
hsa-miR-15a-5p	CEBPB	tarbase	validated	2	1	1.3862943611198906	Yellow
hsa-miR-16-5p	CEBPB	tarbase	validated	2	1	1.3862943611198906	Yellow
hsa-miR-19a-3p	CEBPB	tarbase	validated	2	1	1.3862943611198906	Yellow
hsa-miR-19b-3p	CEBPB	tarbase	validated	2	1	1.3862943611198906	Yellow
hsa-miR-33a-5p	CEBPB	tarbase	validated	2	1	1.3862943611198906	Yellow
hsa-miR-652-3p	CEBPB	tarbase	validated	2	1	1.3862943611198906	Yellow
hsa-miR-98-5p	CEBPB	tarbase	validated	2	1	1.3862943611198906	Yellow
hsa-let-7b-5p	CEBPB	tarbase	validated	2	1	1.3862943611198906	Yellow
hsa-miR-139-5p	CEBPB	tarbase	validated	2	1	1.3862943611198906	Yellow
hsa-miR-421	CEBPB	tarbase	validated	2	2	2.1972245773362196	Yellow
hsa-miR-99b-3p	CEBPB	tarbase	validated	2	1	1.3862943611198906	Yellow
hsa-miR-195-5p	CEBPB	tarbase	validated	2	1	1.3862943611198906	Yellow
hsa-miR-424-5p	CEBPB	tarbase	validated	2	1	1.3862943611198906	Yellow
hsa-miR-629-5p	CEBPB	tarbase	validated	2	1	1.3862943611198906	Yellow
hsa-miR-671-5p	CEBPB	tarbase	validated	2	1	1.3862943611198906	Yellow
hsa-let-7c-5p	CEBPB	tarbase	validated	2	2	2.1972245773362196	Yellow
hsa-miR-103a-3p	CEBPB	tarbase	validated	2	1	1.3862943611198906	Yellow
hsa-miR-194-5p	CEBPB	tarbase	validated	2	1	1.3862943611198906	Yellow
hsa-miR-100-3p	CEBPB	tarbase	validated	2	1	1.3862943611198906	Yellow
hsa-miR-147b-3p	CEBPB	tarbase	validated	2	1	1.3862943611198906	Yellow
hsa-miR-30d-5p	CEBPB	tarbase	validated	2	1	1.3862943611198906	Yellow
hsa-miR-454-5p	CEBPB	tarbase	validated	2	1	1.3862943611198906	Yellow
hsa-miR-193b-3p	CEBPB	tarbase	validated	2	1	1.3862943611198906	Yellow
hsa-miR-25-5p	CEBPB	tarbase	validated	2	1	1.3862943611198906	Yellow
hsa-miR-324-3p	CEBPB	tarbase	validated	2	1	1.3862943611198906	Yellow
hsa-miR-484	CEBPB	tarbase	validated	2	1	1.3862943611198906	Yellow
hsa-miR-128-1-5p	CEBPB	tarbase	validated	2	1	1.3862943611198906	Yellow
hsa-miR-26a-5p	CEBPB	tarbase	validated	2	1	1.3862943611198906	Yellow
hsa-miR-1301-3p	CEBPB	tarbase	validated	2	1	1.3862943611198906	Yellow
hsa-miR-331-3p	CEBPB	tarbase	validated	2	1	1.3862943611198906	Yellow
hsa-miR-423-3p	CEBPB	tarbase	validated	2	1	1.3862943611198906	Yellow
hsa-miR-92a-3p	CEBPB	tarbase	validated	2	2	2.1972245773362196	Yellow
hsa-miR-106b-5p	CEBPB	tarbase	validated	2	1	1.3862943611198906	Yellow
hsa-miR-30a-5p	CEBPB	tarbase	validated	2	1	1.3862943611198906	Yellow
hsa-miR-449c-5p	CEBPB	tarbase	validated	2	1	1.3862943611198906	Yellow
hsa-miR-107	CEBPB	tarbase	validated	2	1	1.3862943611198906	Yellow
hsa-miR-378a-3p	CEBPB	tarbase	validated	2	1	1.3862943611198906	Yellow
hsa-miR-18a-3p	CEBPB	tarbase	validated	2	1	1.3862943611198906	Yellow
hsa-miR-192-5p	CEBPB	tarbase	validated	2	1	1.3862943611198906	Yellow
hsa-miR-30e-3p	CEBPB	tarbase	validated	2	1	1.3862943611198906	Yellow
hsa-miR-30b-5p	CEBPB	tarbase	validated	2	1	1.3862943611198906	Yellow
hsa-miR-100-5p	CEBPB	tarbase	validated	2	1	1.3862943611198906	Yellow
hsa-miR-744-5p	CEBPB	tarbase	validated	2	1	1.3862943611198906	Yellow
hsa-miR-96-5p	CEBPB	tarbase	validated	2	1	1.3862943611198906	Yellow
hsa-miR-450b-5p	CEBPB	tarbase	validated	2	1	1.3862943611198906	Yellow
hsa-miR-200a-5p	CEBPB	tarbase	validated	2	1	1.3862943611198906	Yellow
hsa-miR-203a-3p	CEBPB	tarbase	validated	2	1	1.3862943611198906	Yellow
hsa-miR-18a-5p	CEBPB	tarbase	validated	2	1	1.3862943611198906	Yellow
hsa-miR-10b-5p	CEBPB	tarbase	validated	2	1	1.3862943611198906	Yellow
hsa-miR-32-5p	CEBPB	tarbase	validated	2	1	1.3862943611198906	Yellow
hsa-miR-342-5p	CEBPB	tarbase	validated	2	1	1.3862943611198906	Yellow
hsa-miR-1266-5p	CEBPB	tarbase	validated	2	2	2.1972245773362196	Yellow
hsa-miR-203b-5p	CEBPB	tarbase	validated	2	1	1.3862943611198906	Yellow
hsa-miR-99a-5p	CEBPB	tarbase	validated	2	1	1.3862943611198906	Yellow
hsa-miR-3652	CEBPB	tarbase	validated	2	1	1.3862943611198906	Yellow
hsa-miR-23b-3p	CEBPB	tarbase	validated	2	1	1.3862943611198906	Yellow
hsa-miR-516b-5p	CEBPB	tarbase	validated	2	1	1.3862943611198906	Yellow
hsa-miR-218-5p	CEBPB	tarbase	validated	2	1	1.3862943611198906	Yellow
hsa-miR-4664-3p	CEBPB	tarbase	validated	2	1	1.3862943611198906	Yellow
hsa-miR-1307-3p	CEBPB	tarbase	validated	2	1	1.3862943611198906	Yellow
hsa-miR-486-3p	CEBPB	tarbase	validated	2	2	2.1972245773362196	Yellow
hsa-miR-372-3p	CEBPB	tarbase	validated	2	1	1.3862943611198906	Yellow
hsa-miR-138-5p	CEBPB	tarbase	validated	2	1	1.3862943611198906	Yellow
hsa-miR-302a-3p	CEBPB	tarbase	validated	2	1	1.3862943611198906	Yellow
hsa-miR-34c-5p	CEBPB	tarbase	validated	2	1	1.3862943611198906	Yellow
hsa-miR-3184-5p	CEBPB	tarbase	validated	2	2	2.1972245773362196	Yellow
hsa-miR-151a-5p	CEBPB	tarbase	validated	2	1	1.3862943611198906	Yellow
hsa-miR-222-3p	CEBPB	tarbase	validated	2	1	1.3862943611198906	Yellow
hsa-miR-574-5p	CEBPB	tarbase	validated	2	1	1.3862943611198906	Yellow
hsa-miR-155-5p	CEBPB	tarbase	validated	2	8	4.394449154672439	Yellow
hsa-miR-27a-5p	CEBPB	tarbase	validated	2	1	1.3862943611198906	Yellow
hsa-miR-147a	CEBPB	tarbase	validated	2	1	1.3862943611198906	Yellow
hsa-miR-941	CEBPB	tarbase	validated	2	1	1.3862943611198906	Yellow
hsa-miR-1-3p	CEBPB	tarbase	validated	2	1	1.3862943611198906	Yellow
hsa-miR-205-5p	CEBPB	tarbase	validated	2	1	1.3862943611198906	Yellow
hsa-miR-515-5p	AKT1	tarbase	validated	2	1	1.3862943611198906	Yellow
hsa-miR-518f-5p	AKT1	tarbase	validated	2	1	1.3862943611198906	Yellow
hsa-miR-526a-5p	AKT1	tarbase	validated	2	1	1.3862943611198906	Yellow
hsa-miR-518d-5p	AKT1	tarbase	validated	2	1	1.3862943611198906	Yellow
hsa-miR-520c-5p	AKT1	tarbase	validated	2	1	1.3862943611198906	Yellow
hsa-miR-122-5p	AKT1	tarbase	validated	2	1	1.3862943611198906	Yellow
hsa-miR-9-5p	AKT1	tarbase	validated	2	1	1.3862943611198906	Yellow
hsa-miR-345-5p	AKT1	tarbase	validated	2	1	1.3862943611198906	Yellow
hsa-miR-34a-5p	AKT1	tarbase	validated	2	2	2.1972245773362196	Yellow
hsa-miR-15a-5p	AKT1	tarbase	validated	2	1	1.3862943611198906	Yellow
hsa-miR-15b-5p	AKT1	tarbase	validated	2	1	1.3862943611198906	Yellow
hsa-miR-424-5p	AKT1	tarbase	validated	2	1	1.3862943611198906	Yellow
hsa-miR-625-5p	AKT1	tarbase	validated	2	2	2.1972245773362196	Yellow
hsa-miR-183-5p	AKT1	tarbase	validated	2	1	1.3862943611198906	Yellow
hsa-miR-423-5p	AKT1	tarbase	validated	2	1	1.3862943611198906	Yellow
hsa-miR-18a-5p	AKT1	tarbase	validated	2	1	1.3862943611198906	Yellow
hsa-miR-18b-5p	AKT1	tarbase	validated	2	1	1.3862943611198906	Yellow
hsa-miR-23a-3p	AKT1	tarbase	validated	2	1	1.3862943611198906	Yellow
hsa-let-7a-5p	AKT1	tarbase	validated	2	1	1.3862943611198906	Yellow
hsa-let-7c-5p	AKT1	tarbase	validated	2	1	1.3862943611198906	Yellow
hsa-let-7e-5p	AKT1	tarbase	validated	2	1	1.3862943611198906	Yellow
hsa-miR-130a-3p	AKT1	tarbase	validated	2	1	1.3862943611198906	Yellow
hsa-miR-130b-3p	AKT1	tarbase	validated	2	1	1.3862943611198906	Yellow
hsa-miR-196a-5p	AKT1	tarbase	validated	2	1	1.3862943611198906	Yellow
hsa-miR-27a-3p	AKT1	tarbase	validated	2	1	1.3862943611198906	Yellow
hsa-miR-125b-5p	AKT1	tarbase	validated	2	2	2.1972245773362196	Yellow
hsa-miR-139-5p	AKT1	tarbase	validated	2	1	1.3862943611198906	Yellow
hsa-miR-374b-5p	AKT1	tarbase	validated	2	3	2.772588722239781	Yellow
hsa-miR-20b-5p	AKT1	tarbase	validated	2	1	1.3862943611198906	Yellow
hsa-miR-361-5p	AKT1	tarbase	validated	2	1	1.3862943611198906	Yellow
hsa-miR-4446-3p	AKT1	tarbase	validated	2	1	1.3862943611198906	Yellow
hsa-miR-876-3p	AKT1	tarbase	validated	2	1	1.3862943611198906	Yellow
hsa-miR-92b-3p	AKT1	tarbase	validated	2	1	1.3862943611198906	Yellow
hsa-miR-93-5p	AKT1	tarbase	validated	2	1	1.3862943611198906	Yellow
hsa-miR-106a-5p	AKT1	tarbase	validated	2	1	1.3862943611198906	Yellow
hsa-miR-106b-5p	AKT1	tarbase	validated	2	1	1.3862943611198906	Yellow
hsa-miR-17-5p	AKT1	tarbase	validated	2	1	1.3862943611198906	Yellow
hsa-miR-185-5p	AKT1	tarbase	validated	2	3	2.772588722239781	Yellow
hsa-miR-20a-5p	AKT1	tarbase	validated	2	1	1.3862943611198906	Yellow
hsa-miR-210-3p	AKT1	tarbase	validated	2	1	1.3862943611198906	Yellow
hsa-miR-26a-5p	AKT1	tarbase	validated	2	1	1.3862943611198906	Yellow
hsa-miR-26b-5p	AKT1	tarbase	validated	2	2	2.1972245773362196	Yellow
hsa-miR-652-3p	AKT1	tarbase	validated	2	1	1.3862943611198906	Yellow
hsa-miR-92a-3p	AKT1	tarbase	validated	2	1	1.3862943611198906	Yellow
hsa-let-7d-5p	AKT1	tarbase	validated	2	1	1.3862943611198906	Yellow
hsa-miR-140-5p	AKT1	tarbase	validated	2	1	1.3862943611198906	Yellow
hsa-miR-181a-5p	AKT1	tarbase	validated	2	1	1.3862943611198906	Yellow
hsa-miR-181b-5p	AKT1	tarbase	validated	2	1	1.3862943611198906	Yellow
hsa-miR-25-3p	AKT1	tarbase	validated	2	1	1.3862943611198906	Yellow
hsa-miR-30b-3p	AKT1	tarbase	validated	2	1	1.3862943611198906	Yellow
hsa-miR-32-5p	AKT1	tarbase	validated	2	1	1.3862943611198906	Yellow
hsa-miR-363-3p	AKT1	tarbase	validated	2	1	1.3862943611198906	Yellow
hsa-miR-449a	AKT1	tarbase	validated	2	1	1.3862943611198906	Yellow
hsa-miR-191-5p	AKT1	tarbase	validated	2	1	1.3862943611198906	Yellow
hsa-miR-19a-3p	AKT1	tarbase	validated	2	2	2.1972245773362196	Yellow
hsa-miR-19b-3p	AKT1	tarbase	validated	2	1	1.3862943611198906	Yellow
hsa-miR-205-5p	AKT1	tarbase	validated	2	1	1.3862943611198906	Yellow
hsa-miR-3158-3p	AKT1	tarbase	validated	2	1	1.3862943611198906	Yellow
hsa-miR-3677-3p	AKT1	tarbase	validated	2	1	1.3862943611198906	Yellow
hsa-miR-103a-3p	AKT1	tarbase	validated	2	1	1.3862943611198906	Yellow
hsa-miR-107	AKT1	tarbase	validated	2	1	1.3862943611198906	Yellow
hsa-miR-10a-3p	AKT1	tarbase	validated	2	1	1.3862943611198906	Yellow
hsa-miR-34c-5p	AKT1	tarbase	validated	2	1	1.3862943611198906	Yellow
hsa-miR-7-5p	AKT1	tarbase	validated	2	1	1.3862943611198906	Yellow
hsa-miR-99b-3p	AKT1	tarbase	validated	2	1	1.3862943611198906	Yellow
hsa-miR-374a-5p	AKT1	tarbase	validated	2	3	2.772588722239781	Yellow
hsa-miR-203a-3p	AKT1	tarbase	validated	2	2	2.1972245773362196	Yellow
hsa-miR-375-3p	AKT1	tarbase	validated	2	1	1.3862943611198906	Yellow
hsa-miR-141-5p	AKT1	tarbase	validated	2	1	1.3862943611198906	Yellow
hsa-let-7f-5p	AKT1	tarbase	validated	2	1	1.3862943611198906	Yellow
hsa-let-7b-5p	AKT1	tarbase	validated	2	1	1.3862943611198906	Yellow
hsa-miR-4454	AKT1	tarbase	validated	2	1	1.3862943611198906	Yellow
hsa-miR-186-5p	AKT1	tarbase	validated	2	1	1.3862943611198906	Yellow
hsa-miR-16-5p	AKT1	tarbase	validated	2	1	1.3862943611198906	Yellow
hsa-miR-17-3p	AKT1	tarbase	validated	2	1	1.3862943611198906	Yellow
hsa-let-7i-5p	AKT1	tarbase	validated	2	1	1.3862943611198906	Yellow
hsa-miR-7706	AKT1	tarbase	validated	2	1	1.3862943611198906	Yellow
hsa-miR-24-3p	AKT1	tarbase	validated	2	1	1.3862943611198906	Yellow
hsa-miR-192-5p	AKT1	tarbase	validated	2	2	2.1972245773362196	Yellow
hsa-miR-25-5p	AKT1	tarbase	validated	2	1	1.3862943611198906	Yellow
hsa-miR-128-1-5p	AKT1	tarbase	validated	2	1	1.3862943611198906	Yellow
hsa-miR-1301-3p	AKT1	tarbase	validated	2	1	1.3862943611198906	Yellow
hsa-miR-449c-5p	AKT1	tarbase	validated	2	1	1.3862943611198906	Yellow
hsa-miR-148b-5p	AKT1	tarbase	validated	2	1	1.3862943611198906	Yellow
hsa-miR-148a-5p	AKT1	tarbase	validated	2	1	1.3862943611198906	Yellow
hsa-miR-301a-3p	AKT1	tarbase	validated	2	1	1.3862943611198906	Yellow
hsa-miR-3200-3p	AKT1	tarbase	validated	2	1	1.3862943611198906	Yellow
hsa-miR-200a-5p	AKT1	tarbase	validated	2	1	1.3862943611198906	Yellow
hsa-miR-30e-3p	AKT1	tarbase	validated	2	1	1.3862943611198906	Yellow
hsa-miR-1843	AKT1	tarbase	validated	2	1	1.3862943611198906	Yellow
hsa-miR-330-3p	AKT1	tarbase	validated	2	1	1.3862943611198906	Yellow
hsa-let-7g-5p	AKT1	tarbase	validated	2	1	1.3862943611198906	Yellow
hsa-miR-378a-5p	AKT1	tarbase	validated	2	1	1.3862943611198906	Yellow
hsa-miR-98-5p	AKT1	tarbase	validated	2	1	1.3862943611198906	Yellow
hsa-miR-103b	AKT1	tarbase	validated	2	1	1.3862943611198906	Yellow
hsa-miR-10a-5p	AKT1	tarbase	validated	2	1	1.3862943611198906	Yellow
hsa-miR-1296-5p	AKT1	tarbase	validated	2	1	1.3862943611198906	Yellow
hsa-miR-1307-5p	AKT1	tarbase	validated	2	1	1.3862943611198906	Yellow
hsa-miR-140-3p	AKT1	tarbase	validated	2	1	1.3862943611198906	Yellow
hsa-miR-196b-5p	AKT1	tarbase	validated	2	2	2.1972245773362196	Yellow
hsa-miR-96-5p	AKT1	tarbase	validated	2	1	1.3862943611198906	Yellow
hsa-miR-30c-5p	AKT1	tarbase	validated	2	1	1.3862943611198906	Yellow
hsa-miR-2277-3p	AKT1	tarbase	validated	2	1	1.3862943611198906	Yellow
hsa-miR-128-3p	AKT1	tarbase	validated	2	1	1.3862943611198906	Yellow
hsa-miR-182-3p	AKT1	tarbase	validated	2	1	1.3862943611198906	Yellow
hsa-miR-182-5p	AKT1	tarbase	validated	2	1	1.3862943611198906	Yellow
hsa-miR-425-3p	AKT1	tarbase	validated	2	1	1.3862943611198906	Yellow
hsa-miR-520f-3p	AKT1	tarbase	validated	2	2	2.1972245773362196	Yellow
hsa-miR-28-5p	AKT1	tarbase	validated	2	1	1.3862943611198906	Yellow
hsa-miR-195-5p	AKT1	tarbase	validated	2	1	1.3862943611198906	Yellow
hsa-miR-3652	AKT1	tarbase	validated	2	1	1.3862943611198906	Yellow
hsa-miR-302a-3p	AKT1	tarbase	validated	2	3	2.772588722239781	Yellow
hsa-miR-30b-5p	AKT1	tarbase	validated	2	1	1.3862943611198906	Yellow
hsa-miR-500a-3p	AKT1	tarbase	validated	2	1	1.3862943611198906	Yellow
hsa-miR-486-3p	AKT1	tarbase	validated	2	1	1.3862943611198906	Yellow
hsa-miR-338-3p	AKT1	tarbase	validated	2	1	1.3862943611198906	Yellow
hsa-miR-486-5p	AKT1	tarbase	validated	2	1	1.3862943611198906	Yellow
hsa-miR-378i	AKT1	tarbase	validated	2	2	2.1972245773362196	Yellow
hsa-miR-335-3p	AKT1	tarbase	validated	2	1	1.3862943611198906	Yellow
hsa-miR-340-3p	AKT1	tarbase	validated	2	1	1.3862943611198906	Yellow
hsa-miR-484	AKT1	tarbase	validated	2	1	1.3862943611198906	Yellow
hsa-miR-516b-5p	AKT1	tarbase	validated	2	1	1.3862943611198906	Yellow
hsa-miR-542-3p	AKT1	tarbase	validated	2	2	2.1972245773362196	Yellow
hsa-miR-455-5p	AKT1	tarbase	validated	2	1	1.3862943611198906	Yellow
hsa-miR-3940-3p	AKT1	tarbase	validated	2	1	1.3862943611198906	Yellow
hsa-miR-200b-5p	AKT1	tarbase	validated	2	1	1.3862943611198906	Yellow
hsa-miR-30a-5p	AKT1	tarbase	validated	2	1	1.3862943611198906	Yellow
hsa-miR-218-5p	AKT1	tarbase	validated	2	1	1.3862943611198906	Yellow
hsa-miR-574-3p	AKT1	tarbase	validated	2	1	1.3862943611198906	Yellow
hsa-miR-4664-3p	AKT1	tarbase	validated	2	1	1.3862943611198906	Yellow
hsa-miR-99a-5p	AKT1	tarbase	validated	2	2	2.1972245773362196	Yellow
hsa-miR-877-5p	AKT1	tarbase	validated	2	1	1.3862943611198906	Yellow
hsa-miR-450a-5p	AKT1	tarbase	validated	2	1	1.3862943611198906	Yellow
hsa-miR-126-3p	AKT1	tarbase	validated	2	2	2.1972245773362196	Yellow
hsa-miR-126-5p	AKT1	tarbase	validated	2	1	1.3862943611198906	Yellow
hsa-miR-153-3p	AKT1	tarbase	validated	2	1	1.3862943611198906	Yellow
hsa-miR-105-5p	AKT1	tarbase	validated	2	3	2.772588722239781	Yellow
hsa-miR-149-3p	AKT1	tarbase	validated	2	2	2.1972245773362196	Yellow
hsa-miR-302b-3p	AKT1	tarbase	validated	2	3	2.772588722239781	Yellow
hsa-miR-302d-3p	AKT1	tarbase	validated	2	3	2.772588722239781	Yellow
hsa-miR-302c-3p	AKT1	tarbase	validated	2	3	2.772588722239781	Yellow
hsa-miR-1-3p	AKT1	tarbase	validated	2	1	1.3862943611198906	Yellow
hsa-miR-124-3p	AKT1	tarbase	validated	2	1	1.3862943611198906	Yellow
hsa-let-7a-5p	STAT5A	tarbase	validated	2	1	1.3862943611198906	Yellow
hsa-let-7b-5p	STAT5A	tarbase	validated	2	2	2.1972245773362196	Yellow
hsa-let-7g-5p	STAT5A	tarbase	validated	2	1	1.3862943611198906	Yellow
hsa-let-7i-5p	STAT5A	tarbase	validated	2	1	1.3862943611198906	Yellow
hsa-miR-139-5p	STAT5A	tarbase	validated	2	1	1.3862943611198906	Yellow
hsa-miR-196a-5p	STAT5A	tarbase	validated	2	1	1.3862943611198906	Yellow
hsa-miR-196b-5p	STAT5A	tarbase	validated	2	1	1.3862943611198906	Yellow
hsa-miR-23a-3p	STAT5A	tarbase	validated	2	1	1.3862943611198906	Yellow
hsa-miR-7-5p	STAT5A	tarbase	validated	2	1	1.3862943611198906	Yellow
hsa-miR-93-5p	STAT5A	tarbase	validated	2	1	1.3862943611198906	Yellow
hsa-miR-17-5p	STAT5A	tarbase	validated	2	1	1.3862943611198906	Yellow
hsa-miR-20a-5p	STAT5A	tarbase	validated	2	1	1.3862943611198906	Yellow
hsa-miR-19a-3p	STAT5A	tarbase	validated	2	1	1.3862943611198906	Yellow
hsa-miR-20b-5p	STAT5A	tarbase	validated	2	1	1.3862943611198906	Yellow
hsa-miR-106b-5p	STAT5A	tarbase	validated	2	1	1.3862943611198906	Yellow
hsa-miR-19b-3p	STAT5A	tarbase	validated	2	1	1.3862943611198906	Yellow
hsa-miR-6810-5p	STAT5A	tarbase	validated	2	1	1.3862943611198906	Yellow
hsa-let-7c-5p	STAT5A	tarbase	validated	2	1	1.3862943611198906	Yellow
hsa-let-7f-2-3p	STAT5A	tarbase	validated	2	1	1.3862943611198906	Yellow
hsa-miR-16-5p	STAT5A	tarbase	validated	2	1	1.3862943611198906	Yellow
hsa-miR-21-5p	STAT5A	tarbase	validated	2	1	1.3862943611198906	Yellow
hsa-miR-25-3p	STAT5A	tarbase	validated	2	1	1.3862943611198906	Yellow
hsa-miR-29b-2-5p	STAT5A	tarbase	validated	2	1	1.3862943611198906	Yellow
hsa-miR-421	STAT5A	tarbase	validated	2	1	1.3862943611198906	Yellow
hsa-miR-424-5p	STAT5A	tarbase	validated	2	1	1.3862943611198906	Yellow
hsa-miR-92a-3p	STAT5A	tarbase	validated	2	1	1.3862943611198906	Yellow
hsa-miR-92b-3p	STAT5A	tarbase	validated	2	1	1.3862943611198906	Yellow
hsa-miR-98-5p	STAT5A	tarbase	validated	2	1	1.3862943611198906	Yellow
hsa-let-7d-5p	STAT5A	tarbase	validated	2	1	1.3862943611198906	Yellow
hsa-miR-182-5p	STAT5A	tarbase	validated	2	1	1.3862943611198906	Yellow
hsa-miR-320a-3p	STAT5A	tarbase	validated	2	1	1.3862943611198906	Yellow
hsa-miR-3184-5p	STAT5A	tarbase	validated	2	1	1.3862943611198906	Yellow
hsa-miR-423-5p	STAT5A	tarbase	validated	2	1	1.3862943611198906	Yellow
hsa-miR-194-5p	STAT5A	tarbase	validated	2	1	1.3862943611198906	Yellow
hsa-miR-340-5p	STAT5A	tarbase	validated	2	1	1.3862943611198906	Yellow
hsa-miR-3662	STAT5A	tarbase	validated	2	1	1.3862943611198906	Yellow
hsa-miR-222-3p	STAT5A	tarbase	validated	2	3	2.772588722239781	Yellow
hsa-miR-221-3p	STAT5A	tarbase	validated	2	2	2.1972245773362196	Yellow
hsa-miR-124-3p	STAT5A	tarbase	validated	2	2	2.1972245773362196	Yellow
hsa-let-7d-5p	IL1B	tarbase	validated	2	1	1.3862943611198906	Yellow
hsa-miR-148a-3p	IL1B	tarbase	validated	2	1	1.3862943611198906	Yellow
hsa-miR-15b-3p	IL1B	tarbase	validated	2	1	1.3862943611198906	Yellow
hsa-miR-196a-5p	IL1B	tarbase	validated	2	1	1.3862943611198906	Yellow
hsa-miR-196b-5p	IL1B	tarbase	validated	2	1	1.3862943611198906	Yellow
hsa-miR-25-3p	IL1B	tarbase	validated	2	1	1.3862943611198906	Yellow
hsa-miR-92a-3p	IL1B	tarbase	validated	2	1	1.3862943611198906	Yellow
hsa-miR-92b-3p	IL1B	tarbase	validated	2	1	1.3862943611198906	Yellow
hsa-let-7g-5p	IL1B	tarbase	validated	2	1	1.3862943611198906	Yellow
hsa-miR-125a-3p	IL1B	tarbase	validated	2	1	1.3862943611198906	Yellow
hsa-miR-185-5p	IL1B	tarbase	validated	2	1	1.3862943611198906	Yellow
hsa-miR-30a-3p	IL1B	tarbase	validated	2	2	2.1972245773362196	Yellow
hsa-miR-30e-3p	IL1B	tarbase	validated	2	2	2.1972245773362196	Yellow
hsa-miR-376a-5p	IL1B	tarbase	validated	2	1	1.3862943611198906	Yellow
hsa-miR-4728-3p	IL1B	tarbase	validated	2	1	1.3862943611198906	Yellow
hsa-miR-205-5p	IL1B	tarbase	validated	2	1	1.3862943611198906	Yellow
hsa-miR-24-3p	IL1B	tarbase	validated	2	2	2.1972245773362196	Yellow
hsa-miR-182-5p	IL1B	tarbase	validated	2	1	1.3862943611198906	Yellow
hsa-miR-335-3p	IL1B	tarbase	validated	2	1	1.3862943611198906	Yellow
hsa-miR-512-3p	IL1B	tarbase	validated	2	1	1.3862943611198906	Yellow
hsa-miR-125b-2-3p	IL1B	tarbase	validated	2	1	1.3862943611198906	Yellow
hsa-miR-181a-5p	IL1B	tarbase	validated	2	1	1.3862943611198906	Yellow
hsa-miR-181d-5p	IL1B	tarbase	validated	2	1	1.3862943611198906	Yellow
hsa-miR-7-5p	IL1B	tarbase	validated	2	1	1.3862943611198906	Yellow
hsa-miR-3652	IL1B	tarbase	validated	2	1	1.3862943611198906	Yellow
hsa-miR-423-3p	IL1B	tarbase	validated	2	1	1.3862943611198906	Yellow
hsa-miR-30c-1-3p	IL1B	tarbase	validated	2	1	1.3862943611198906	Yellow
hsa-miR-140-3p	IL1B	tarbase	validated	2	1	1.3862943611198906	Yellow
hsa-miR-186-5p	IL1B	tarbase	validated	2	1	1.3862943611198906	Yellow
hsa-miR-374a-3p	IL1B	tarbase	validated	2	1	1.3862943611198906	Yellow
hsa-miR-1296-5p	IL1B	tarbase	validated	2	1	1.3862943611198906	Yellow
hsa-miR-21-5p	IL1B	tarbase	validated	2	4	3.2188758248682006	Yellow
hsa-miR-542-3p	IL1B	tarbase	validated	2	1	1.3862943611198906	Yellow
hsa-miR-877-5p	IL1B	tarbase	validated	2	1	1.3862943611198906	Yellow
hsa-let-7c-5p	IL1B	tarbase	validated	2	2	2.1972245773362196	Yellow
hsa-miR-4709-5p	IL1B	tarbase	validated	2	1	1.3862943611198906	Yellow
hsa-miR-30d-3p	IL1B	tarbase	validated	2	2	2.1972245773362196	Yellow
hsa-miR-18a-5p	IL1B	tarbase	validated	2	1	1.3862943611198906	Yellow
hsa-miR-181b-5p	IL1B	tarbase	validated	2	1	1.3862943611198906	Yellow
hsa-miR-1180-3p	IL1B	tarbase	validated	2	1	1.3862943611198906	Yellow
hsa-miR-23a-3p	IL1B	tarbase	validated	2	1	1.3862943611198906	Yellow
hsa-miR-486-3p	IL1B	tarbase	validated	2	1	1.3862943611198906	Yellow
hsa-miR-423-5p	IL1B	tarbase	validated	2	1	1.3862943611198906	Yellow
hsa-miR-3074-5p	IL1B	tarbase	validated	2	1	1.3862943611198906	Yellow
hsa-miR-26a-5p	IL1B	tarbase	validated	2	1	1.3862943611198906	Yellow
hsa-miR-760	IL1B	tarbase	validated	2	1	1.3862943611198906	Yellow
hsa-miR-340-3p	IL1B	tarbase	validated	2	1	1.3862943611198906	Yellow
hsa-miR-3184-5p	IL1B	tarbase	validated	2	1	1.3862943611198906	Yellow
hsa-miR-30c-2-3p	IL1B	tarbase	validated	2	1	1.3862943611198906	Yellow
hsa-miR-1225-5p	IL1B	tarbase	validated	2	1	1.3862943611198906	Yellow
hsa-miR-191-5p	IL1B	tarbase	validated	2	1	1.3862943611198906	Yellow
hsa-miR-182-3p	IL1B	tarbase	validated	2	1	1.3862943611198906	Yellow
hsa-miR-34a-5p	IL1B	tarbase	validated	2	2	2.1972245773362196	Yellow
hsa-miR-3613-5p	IL1B	tarbase	validated	2	1	1.3862943611198906	Yellow
hsa-miR-26b-5p	IL1B	tarbase	validated	2	1	1.3862943611198906	Yellow
hsa-miR-484	IL1B	tarbase	validated	2	1	1.3862943611198906	Yellow
hsa-miR-505-3p	IL1B	tarbase	validated	2	1	1.3862943611198906	Yellow
hsa-let-7a-5p	IL1B	tarbase	validated	2	1	1.3862943611198906	Yellow
hsa-miR-203a-3p	IL1B	tarbase	validated	2	1	1.3862943611198906	Yellow
hsa-miR-197-5p	IL1B	tarbase	validated	2	1	1.3862943611198906	Yellow
hsa-miR-455-5p	IL1B	tarbase	validated	2	1	1.3862943611198906	Yellow
hsa-miR-203b-5p	IL1B	tarbase	validated	2	1	1.3862943611198906	Yellow
hsa-miR-101-3p	IL1B	tarbase	validated	2	1	1.3862943611198906	Yellow
hsa-miR-130a-3p	IL1B	tarbase	validated	2	1	1.3862943611198906	Yellow
hsa-miR-130b-3p	IL1B	tarbase	validated	2	1	1.3862943611198906	Yellow
hsa-miR-429	IL1B	tarbase	validated	2	1	1.3862943611198906	Yellow
hsa-miR-204-5p	IL1B	tarbase	validated	2	3	2.772588722239781	Yellow
hsa-miR-376c-3p	IL1B	tarbase	validated	2	1	1.3862943611198906	Yellow
hsa-miR-155-5p	IL1B	tarbase	validated	2	2	2.1972245773362196	Yellow
hsa-miR-10b-5p	IL1B	tarbase	validated	2	1	1.3862943611198906	Yellow
hsa-miR-3934-5p	ITGB2	tarbase	validated	2	1	1.3862943611198906	Yellow
hsa-miR-30e-3p	ITGB2	tarbase	validated	2	1	1.3862943611198906	Yellow
hsa-let-7i-5p	ITGB2	tarbase	validated	2	1	1.3862943611198906	Yellow
hsa-miR-27a-3p	ITGB2	tarbase	validated	2	1	1.3862943611198906	Yellow
hsa-miR-21-5p	ITGB2	tarbase	validated	2	1	1.3862943611198906	Yellow
hsa-miR-29b-2-5p	ITGB2	tarbase	validated	2	1	1.3862943611198906	Yellow
hsa-miR-361-5p	ITGB2	tarbase	validated	2	1	1.3862943611198906	Yellow
hsa-let-7b-5p	ITGB2	tarbase	validated	2	1	1.3862943611198906	Yellow
hsa-let-7a-5p	ITGB2	tarbase	validated	2	1	1.3862943611198906	Yellow
hsa-miR-590-5p	ITGB2	tarbase	validated	2	1	1.3862943611198906	Yellow
hsa-miR-1301-3p	ITGB2	tarbase	validated	2	1	1.3862943611198906	Yellow
hsa-miR-27b-3p	ITGB2	tarbase	validated	2	1	1.3862943611198906	Yellow
hsa-miR-26a-5p	ITGB2	tarbase	validated	2	1	1.3862943611198906	Yellow
hsa-miR-223-3p	ITGB2	tarbase	validated	2	1	1.3862943611198906	Yellow
hsa-miR-26b-5p	ITGB2	tarbase	validated	2	2	2.1972245773362196	Yellow
hsa-miR-101-3p	ITGB2	tarbase	validated	2	1	1.3862943611198906	Yellow
hsa-let-7g-5p	ITGB2	tarbase	validated	2	1	1.3862943611198906	Yellow
hsa-miR-106a-5p	ITGB2	tarbase	validated	2	1	1.3862943611198906	Yellow
hsa-miR-106b-5p	ITGB2	tarbase	validated	2	1	1.3862943611198906	Yellow
hsa-miR-138-5p	ITGB2	tarbase	validated	2	1	1.3862943611198906	Yellow
hsa-miR-17-5p	ITGB2	tarbase	validated	2	1	1.3862943611198906	Yellow
hsa-miR-20a-5p	ITGB2	tarbase	validated	2	1	1.3862943611198906	Yellow
hsa-miR-20b-5p	ITGB2	tarbase	validated	2	1	1.3862943611198906	Yellow
hsa-miR-221-5p	ITGB2	tarbase	validated	2	1	1.3862943611198906	Yellow
hsa-miR-30b-3p	ITGB2	tarbase	validated	2	1	1.3862943611198906	Yellow
hsa-miR-342-3p	ITGB2	tarbase	validated	2	1	1.3862943611198906	Yellow
hsa-miR-34a-5p	ITGB2	tarbase	validated	2	1	1.3862943611198906	Yellow
hsa-miR-370-5p	ITGB2	tarbase	validated	2	1	1.3862943611198906	Yellow
hsa-miR-3913-5p	ITGB2	tarbase	validated	2	1	1.3862943611198906	Yellow
hsa-miR-4725-3p	ITGB2	tarbase	validated	2	1	1.3862943611198906	Yellow
hsa-miR-93-5p	ITGB2	tarbase	validated	2	1	1.3862943611198906	Yellow
hsa-let-7c-5p	ITGB2	tarbase	validated	2	1	1.3862943611198906	Yellow
hsa-let-7d-5p	ITGB2	tarbase	validated	2	1	1.3862943611198906	Yellow
hsa-let-7e-5p	ITGB2	tarbase	validated	2	1	1.3862943611198906	Yellow
hsa-let-7f-5p	ITGB2	tarbase	validated	2	1	1.3862943611198906	Yellow
hsa-miR-1271-5p	ITGB2	tarbase	validated	2	2	2.1972245773362196	Yellow
hsa-miR-139-5p	ITGB2	tarbase	validated	2	1	1.3862943611198906	Yellow
hsa-miR-181a-5p	ITGB2	tarbase	validated	2	1	1.3862943611198906	Yellow
hsa-miR-181b-5p	ITGB2	tarbase	validated	2	1	1.3862943611198906	Yellow
hsa-miR-18b-5p	ITGB2	tarbase	validated	2	1	1.3862943611198906	Yellow
hsa-miR-221-3p	ITGB2	tarbase	validated	2	1	1.3862943611198906	Yellow
hsa-miR-2682-5p	ITGB2	tarbase	validated	2	1	1.3862943611198906	Yellow
hsa-miR-29a-3p	ITGB2	tarbase	validated	2	1	1.3862943611198906	Yellow
hsa-miR-29b-3p	ITGB2	tarbase	validated	2	1	1.3862943611198906	Yellow
hsa-miR-328-3p	ITGB2	tarbase	validated	2	1	1.3862943611198906	Yellow
hsa-miR-374b-5p	ITGB2	tarbase	validated	2	1	1.3862943611198906	Yellow
hsa-miR-382-5p	ITGB2	tarbase	validated	2	1	1.3862943611198906	Yellow
hsa-miR-454-3p	ITGB2	tarbase	validated	2	1	1.3862943611198906	Yellow
hsa-miR-542-3p	ITGB2	tarbase	validated	2	1	1.3862943611198906	Yellow
hsa-miR-654-3p	ITGB2	tarbase	validated	2	1	1.3862943611198906	Yellow
hsa-miR-93-3p	ITGB2	tarbase	validated	2	1	1.3862943611198906	Yellow
hsa-miR-98-5p	ITGB2	tarbase	validated	2	1	1.3862943611198906	Yellow
hsa-miR-181d-5p	ITGB2	tarbase	validated	2	1	1.3862943611198906	Yellow
hsa-miR-3184-5p	ITGB2	tarbase	validated	2	1	1.3862943611198906	Yellow
hsa-miR-19b-3p	ITGB2	tarbase	validated	2	1	1.3862943611198906	Yellow
hsa-miR-374a-3p	ITGB2	tarbase	validated	2	1	1.3862943611198906	Yellow
hsa-miR-516b-5p	ITGB2	tarbase	validated	2	1	1.3862943611198906	Yellow
hsa-miR-196a-5p	ITGB2	tarbase	validated	2	1	1.3862943611198906	Yellow
hsa-miR-196b-5p	ITGB2	tarbase	validated	2	1	1.3862943611198906	Yellow
hsa-miR-7-5p	ITGB2	tarbase	validated	2	1	1.3862943611198906	Yellow
hsa-miR-181a-3p	ITGB2	tarbase	validated	2	1	1.3862943611198906	Yellow
hsa-miR-19a-3p	ITGB2	tarbase	validated	2	1	1.3862943611198906	Yellow
hsa-miR-744-5p	ITGB2	tarbase	validated	2	1	1.3862943611198906	Yellow
hsa-miR-574-5p	ITGB2	tarbase	validated	2	1	1.3862943611198906	Yellow
hsa-miR-182-5p	ITGB2	tarbase	validated	2	1	1.3862943611198906	Yellow
hsa-miR-335-5p	ITGB2	tarbase	validated	2	3	2.772588722239781	Yellow
hsa-miR-146a-5p	ITGB2	tarbase	validated	2	2	2.1972245773362196	Yellow
hsa-miR-342-5p	RAC2	tarbase	validated	2	1	1.3862943611198906	Yellow
hsa-let-7b-5p	RAC2	tarbase	validated	2	1	1.3862943611198906	Yellow
hsa-miR-1268b	RAC2	tarbase	validated	2	1	1.3862943611198906	Yellow
hsa-miR-505-5p	RAC2	tarbase	validated	2	1	1.3862943611198906	Yellow
hsa-miR-3174	RAC2	tarbase	validated	2	1	1.3862943611198906	Yellow
hsa-let-7a-5p	RAC2	tarbase	validated	2	1	1.3862943611198906	Yellow
hsa-miR-107	RAC2	tarbase	validated	2	1	1.3862943611198906	Yellow
hsa-miR-1275	RAC2	tarbase	validated	2	1	1.3862943611198906	Yellow
hsa-miR-182-5p	RAC2	tarbase	validated	2	1	1.3862943611198906	Yellow
hsa-miR-664a-5p	RAC2	tarbase	validated	2	1	1.3862943611198906	Yellow
hsa-miR-34a-5p	RAC2	tarbase	validated	2	1	1.3862943611198906	Yellow
hsa-miR-193b-3p	RAC2	tarbase	validated	2	2	2.1972245773362196	Yellow
hsa-miR-16-5p	RAC2	tarbase	validated	2	1	1.3862943611198906	Yellow
hsa-miR-15a-5p	RAC2	tarbase	validated	2	1	1.3862943611198906	Yellow
hsa-miR-4524a-3p	RAC2	tarbase	validated	2	1	1.3862943611198906	Yellow
hsa-miR-138-5p	RAC2	tarbase	validated	2	1	1.3862943611198906	Yellow
hsa-miR-424-5p	RAC2	tarbase	validated	2	1	1.3862943611198906	Yellow
hsa-miR-4425	RAC2	tarbase	validated	2	1	1.3862943611198906	Yellow
hsa-miR-1301-3p	RAC2	tarbase	validated	2	1	1.3862943611198906	Yellow
hsa-miR-302c-3p	RAC2	tarbase	validated	2	2	2.1972245773362196	Yellow
hsa-miR-7-5p	RAC2	tarbase	validated	2	1	1.3862943611198906	Yellow
hsa-miR-143-3p	RAC2	tarbase	validated	2	1	1.3862943611198906	Yellow
hsa-miR-454-3p	RAC2	tarbase	validated	2	1	1.3862943611198906	Yellow
hsa-miR-103a-3p	RAC2	tarbase	validated	2	1	1.3862943611198906	Yellow
hsa-miR-130a-3p	RAC2	tarbase	validated	2	1	1.3862943611198906	Yellow
hsa-miR-130b-3p	RAC2	tarbase	validated	2	1	1.3862943611198906	Yellow
hsa-miR-378c	RAC2	tarbase	validated	2	1	1.3862943611198906	Yellow
hsa-let-7g-5p	RAC2	tarbase	validated	2	1	1.3862943611198906	Yellow
hsa-miR-183-5p	RAC2	tarbase	validated	2	1	1.3862943611198906	Yellow
hsa-miR-148b-3p	RAC2	tarbase	validated	2	1	1.3862943611198906	Yellow
hsa-miR-301b-3p	RAC2	tarbase	validated	2	1	1.3862943611198906	Yellow
hsa-miR-148a-3p	RAC2	tarbase	validated	2	1	1.3862943611198906	Yellow
hsa-miR-4454	RAC2	tarbase	validated	2	1	1.3862943611198906	Yellow
hsa-miR-4677-3p	RAC2	tarbase	validated	2	1	1.3862943611198906	Yellow
hsa-miR-342-3p	RAC2	tarbase	validated	2	1	1.3862943611198906	Yellow
hsa-let-7c-5p	RAC2	tarbase	validated	2	1	1.3862943611198906	Yellow
hsa-let-7e-5p	RAC2	tarbase	validated	2	1	1.3862943611198906	Yellow
hsa-miR-103b	RAC2	tarbase	validated	2	1	1.3862943611198906	Yellow
hsa-miR-1307-3p	RAC2	tarbase	validated	2	1	1.3862943611198906	Yellow
hsa-miR-203b-5p	RAC2	tarbase	validated	2	1	1.3862943611198906	Yellow
hsa-miR-3652	RAC2	tarbase	validated	2	1	1.3862943611198906	Yellow
hsa-miR-423-5p	RAC2	tarbase	validated	2	2	2.1972245773362196	Yellow
hsa-miR-574-5p	RAC2	tarbase	validated	2	1	1.3862943611198906	Yellow
hsa-miR-340-5p	RAC2	tarbase	validated	2	1	1.3862943611198906	Yellow
hsa-miR-101-3p	RAC2	tarbase	validated	2	1	1.3862943611198906	Yellow
hsa-miR-1-3p	RAC2	tarbase	validated	2	1	1.3862943611198906	Yellow
hsa-miR-155-5p	RAC2	tarbase	validated	2	1	1.3862943611198906	Yellow
hsa-miR-20a-5p	RAC2	tarbase	validated	2	1	1.3862943611198906	Yellow
hsa-miR-203a-3p	RAC2	tarbase	validated	2	1	1.3862943611198906	Yellow
hsa-miR-34a-5p	FCGR3A	tarbase	validated	2	1	1.3862943611198906	Yellow
hsa-let-7a-5p	FCGR3A	tarbase	validated	2	1	1.3862943611198906	Yellow
hsa-let-7b-5p	FCGR3A	tarbase	validated	2	1	1.3862943611198906	Yellow
hsa-let-7g-5p	FCGR3A	tarbase	validated	2	1	1.3862943611198906	Yellow
hsa-let-7i-5p	FCGR3A	tarbase	validated	2	1	1.3862943611198906	Yellow
hsa-miR-1-3p	FCGR3A	tarbase	validated	2	1	1.3862943611198906	Yellow
hsa-miR-374a-5p	FCGR3A	tarbase	validated	2	1	1.3862943611198906	Yellow
hsa-miR-4474-3p	FCGR3A	tarbase	validated	2	1	1.3862943611198906	Yellow
hsa-miR-449a	FCGR3A	tarbase	validated	2	1	1.3862943611198906	Yellow
hsa-miR-7-5p	FCGR3A	tarbase	validated	2	1	1.3862943611198906	Yellow
hsa-miR-26a-5p	FCGR3A	tarbase	validated	2	1	1.3862943611198906	Yellow
hsa-miR-16-5p	CALML4	tarbase	validated	2	1	1.3862943611198906	Yellow
hsa-miR-424-5p	CALML4	tarbase	validated	2	1	1.3862943611198906	Yellow
hsa-miR-651-5p	CALML4	tarbase	validated	2	2	2.1972245773362196	Yellow
hsa-miR-103b	CALML4	tarbase	validated	2	1	1.3862943611198906	Yellow
hsa-miR-26b-5p	CALML4	tarbase	validated	2	1	1.3862943611198906	Yellow
hsa-miR-27a-3p	CALML4	tarbase	validated	2	1	1.3862943611198906	Yellow
hsa-miR-320b	CALML4	tarbase	validated	2	3	2.772588722239781	Yellow
hsa-miR-26a-5p	CALML4	tarbase	validated	2	1	1.3862943611198906	Yellow
hsa-miR-320a-3p	CALML4	tarbase	validated	2	3	2.772588722239781	Yellow
hsa-miR-210-3p	CALML4	tarbase	validated	2	1	1.3862943611198906	Yellow
hsa-miR-195-5p	CALML4	tarbase	validated	2	1	1.3862943611198906	Yellow
hsa-miR-147a	CALML4	tarbase	validated	2	1	1.3862943611198906	Yellow
hsa-miR-1-3p	CALML4	tarbase	validated	2	1	1.3862943611198906	Yellow
hsa-miR-194-5p	H2AC20	tarbase	validated	2	1	1.3862943611198906	Yellow
hsa-miR-423-5p	H2AC20	tarbase	validated	2	1	1.3862943611198906	Yellow
hsa-miR-195-5p	H2AC20	tarbase	validated	2	1	1.3862943611198906	Yellow
hsa-miR-1-3p	H2AC20	tarbase	validated	2	2	2.1972245773362196	Yellow
hsa-miR-105-3p	H2AC20	tarbase	validated	2	1	1.3862943611198906	Yellow
hsa-miR-31-5p	H2AC20	tarbase	validated	2	1	1.3862943611198906	Yellow
hsa-miR-337-5p	H2AC20	tarbase	validated	2	1	1.3862943611198906	Yellow
hsa-miR-15a-5p	H2AC20	tarbase	validated	2	1	1.3862943611198906	Yellow
hsa-miR-15b-5p	H2AC20	tarbase	validated	2	1	1.3862943611198906	Yellow
hsa-miR-33b-5p	H2AC20	tarbase	validated	2	1	1.3862943611198906	Yellow
hsa-miR-424-5p	H2AC20	tarbase	validated	2	1	1.3862943611198906	Yellow
hsa-miR-106a-5p	H2AC20	tarbase	validated	2	1	1.3862943611198906	Yellow
hsa-miR-28-5p	H2AC20	tarbase	validated	2	1	1.3862943611198906	Yellow
hsa-miR-33a-5p	H2AC20	tarbase	validated	2	1	1.3862943611198906	Yellow
hsa-miR-3613-5p	H2AC20	tarbase	validated	2	1	1.3862943611198906	Yellow
hsa-miR-146b-5p	H2AC20	tarbase	validated	2	1	1.3862943611198906	Yellow
hsa-let-7i-5p	H2AC20	tarbase	validated	2	1	1.3862943611198906	Yellow
hsa-miR-21-5p	H2AC20	tarbase	validated	2	1	1.3862943611198906	Yellow
hsa-miR-708-5p	H2AC20	tarbase	validated	2	1	1.3862943611198906	Yellow
hsa-miR-196a-5p	H2AC20	tarbase	validated	2	1	1.3862943611198906	Yellow
hsa-miR-1276	H2AC20	tarbase	validated	2	2	2.1972245773362196	Yellow
hsa-miR-208a-5p	H2AC20	tarbase	validated	2	1	1.3862943611198906	Yellow
hsa-miR-485-5p	H2AC20	tarbase	validated	2	1	1.3862943611198906	Yellow
hsa-miR-503-5p	H2AC20	tarbase	validated	2	1	1.3862943611198906	Yellow
hsa-miR-6820-3p	H2AC20	tarbase	validated	2	1	1.3862943611198906	Yellow
hsa-miR-92a-3p	H2AC20	tarbase	validated	2	1	1.3862943611198906	Yellow
hsa-miR-1307-3p	H2AC20	tarbase	validated	2	1	1.3862943611198906	Yellow
hsa-let-7b-5p	H2AC20	tarbase	validated	2	1	1.3862943611198906	Yellow
hsa-miR-378a-3p	H2AC20	tarbase	validated	2	1	1.3862943611198906	Yellow
hsa-miR-340-5p	H2AC20	tarbase	validated	2	1	1.3862943611198906	Yellow
hsa-miR-20b-5p	H2AC20	tarbase	validated	2	1	1.3862943611198906	Yellow
hsa-miR-126-3p	H2AC20	tarbase	validated	2	1	1.3862943611198906	Yellow
hsa-miR-138-5p	H2AC20	tarbase	validated	2	1	1.3862943611198906	Yellow
hsa-miR-107	H2AC20	tarbase	validated	2	1	1.3862943611198906	Yellow
hsa-miR-103a-3p	H2AC20	tarbase	validated	2	1	1.3862943611198906	Yellow
hsa-miR-378b	H2AC20	tarbase	validated	2	1	1.3862943611198906	Yellow
hsa-miR-378c	H2AC20	tarbase	validated	2	1	1.3862943611198906	Yellow
hsa-miR-374a-5p	H2AC20	tarbase	validated	2	1	1.3862943611198906	Yellow
hsa-miR-34a-5p	H2AC20	tarbase	validated	2	2	2.1972245773362196	Yellow
hsa-miR-200b-3p	H2AC20	tarbase	validated	2	1	1.3862943611198906	Yellow
hsa-miR-224-5p	H2AC20	tarbase	validated	2	1	1.3862943611198906	Yellow
hsa-miR-589-3p	FOS	diana_microt	predicted	1	4	1.6094379124341003	Yellow
hsa-miR-3119	CALML4	diana_microt	predicted	1	4	1.6094379124341003	Yellow
hsa-miR-19a-3p	SOCS3	diana_microt	predicted	1	8	2.1972245773362196	Yellow
hsa-miR-19b-3p	SOCS3	diana_microt	predicted	1	8	2.1972245773362196	Yellow
hsa-miR-340-5p	SOCS3	diana_microt	predicted	1	4	1.6094379124341003	Yellow
hsa-miR-1244	RHOA	diana_microt	predicted	1	5	1.791759469228055	Yellow
hsa-miR-3148	RHOA	diana_microt	predicted	1	3	1.3862943611198906	Yellow
hsa-miR-4802-3p	FOS	diana_microt	predicted	1	2	1.0986122886681098	Yellow
hsa-miR-335-3p	FOS	diana_microt	predicted	1	5	1.791759469228055	Yellow
hsa-miR-223-3p	CALML4	diana_microt	predicted	1	5	1.791759469228055	Yellow
hsa-miR-30e-5p	SOCS3	diana_microt	predicted	1	7	2.0794415416798357	Yellow
hsa-miR-155-5p	FOS	diana_microt	predicted	1	8	2.1972245773362196	Yellow
hsa-miR-19a-3p	TBK1	diana_microt	predicted	1	6	1.9459101490553132	Yellow
hsa-miR-19b-3p	TBK1	diana_microt	predicted	1	6	1.9459101490553132	Yellow
hsa-miR-30a-5p	SOCS3	diana_microt	predicted	1	6	1.9459101490553132	Yellow
hsa-miR-30d-5p	SOCS3	diana_microt	predicted	1	6	1.9459101490553132	Yellow
hsa-miR-582-3p	RHOA	diana_microt	predicted	1	4	1.6094379124341003	Yellow
hsa-miR-4473	SOCS3	diana_microt	predicted	1	2	1.0986122886681098	Yellow
hsa-miR-30c-5p	SOCS3	diana_microt	predicted	1	6	1.9459101490553132	Yellow
hsa-miR-30b-5p	SOCS3	diana_microt	predicted	1	6	1.9459101490553132	Yellow
hsa-miR-451b	RHOA	diana_microt	predicted	1	2	1.0986122886681098	Yellow
hsa-miR-3613-3p	CEBPB	diana_microt	predicted	1	3	1.3862943611198906	Yellow
hsa-miR-3646	RHOA	diana_microt	predicted	1	4	1.6094379124341003	Yellow
hsa-miR-365b-3p	TBK1	diana_microt	predicted	1	4	1.6094379124341003	Yellow
hsa-miR-365a-3p	TBK1	diana_microt	predicted	1	5	1.791759469228055	Yellow
hsa-miR-5582-3p	CALML4	diana_microt	predicted	1	1	0.6931471805599453	Yellow
hsa-miR-1827	SOCS3	diana_microt	predicted	1	4	1.6094379124341003	Yellow
[truncated: 2,401 more rows]
