# Supplementary material for: Peripheral Transcriptomic Signatures Reveal Convergent Neuroinflammatory, Metabolic, and miRNA Dysregulation in Major Psychiatric Disorders
Source: Biology (Basel). 2026 Apr 24;15(9):673. doi: 10.3390/biology15090673 (PMC13162896; doi:10.3390/biology15090673)
Supplement: Supplementary file 1 [file biology-15-00673-s001.zip › Supplementary Files/Dataset S3. Ranked miRNA interactions/miRNA_ranked_black.csv]

miRNA	a	b	c	d	odds	p	FDR	module	module_size	bg_size	n_targets_in_module	n_validated	n_predicted	validated_in_module	predicted_in_module	n_core_hits	n_core_validated	n_core_predicted	validated_weight	predicted_weight	fdr_weight	core_weight	score
miR-29b-2-5p	78	608	115	1884	2.101088480119244	1.846256315759253e-6	0.004235172770380894	black	193	2685	124	46	78	TRUE	TRUE	36	20	43	0.3	0.1	0.9492515473146483	0.03730569948186529	1.3865572467965137
miR-1976	38	219	155	2273	2.5433240877298418	6.095966564060301e-6	0.004235172770380894	black	193	2685	43	10	33	TRUE	TRUE	22	7	19	0.3	0.1	0.9492515473146483	0.0227979274611399	1.3720494747757883
miR-4279	36	201	157	2291	2.612267757630865	5.955253970449132e-6	0.004235172770380894	black	193	2685	44	10	34	TRUE	TRUE	15	7	13	0.3	0.1	0.9492515473146483	0.015544041450777202	1.3647955887654257
miR-4664-3p	34	183	159	2309	2.6966500790384083	5.595019207575377e-6	0.004235172770380894	black	193	2685	34	33	1	TRUE	TRUE	14	14	0	0.3	0.1	0.9492515473146483	0.014507772020725389	1.3637593193353739
miR-3148	55	402	138	2090	2.0714082035991574	2.525073007997413e-5	0.01002453984174973	black	193	2685	78	4	74	TRUE	TRUE	30	3	36	0.3	0.1	0.7995742214990949	0.031088082901554404	1.2306623044006493
miR-3155b	31	168	162	2324	2.6457465034029792	1.751951976557644e-5	0.009737349085707385	black	193	2685	33	3	30	TRUE	TRUE	16	1	17	0.3	0.1	0.8046237040718817	0.016580310880829018	1.2212040149527108
miR-3663-5p	17	61	176	2431	3.846536833238288	2.272864430182719e-5	0.01002453984174973	black	193	2685	19	4	15	TRUE	TRUE	9	4	6	0.3	0.1	0.7995742214990949	0.009326424870466322	1.2089006463695613
miR-186-3p	59	455	134	2037	1.9706551710004887	5.0597410397275784e-5	0.012782745772184492	black	193	2685	70	12	58	TRUE	TRUE	27	5	28	0.3	0.1	0.7573503393591335	0.027979274611398965	1.1853296139705325
miR-532-5p	55	411	138	2081	2.0173703681138186	4.540564006763543e-5	0.012782745772184492	black	193	2685	57	47	10	TRUE	TRUE	26	23	3	0.3	0.1	0.7573503393591335	0.02694300518134715	1.1842933445404806
miR-3200-3p	43	289	150	2203	2.184405765475772	4.376973458446959e-5	0.012782745772184492	black	193	2685	47	41	6	TRUE	TRUE	17	17	2	0.3	0.1	0.7573503393591335	0.017616580310880828	1.1749669196700143
miR-3155a	29	161	164	2331	2.5589212637138936	5.0450322925682776e-5	0.012782745772184492	black	193	2685	30	3	27	TRUE	TRUE	13	1	13	0.3	0.1	0.7573503393591335	0.013471502590673576	1.170821841949807
miR-520f-3p	60	475	133	2017	1.9151760405005205	8.73723590866737e-5	0.017993339861514693	black	193	2685	89	17	72	TRUE	TRUE	35	12	45	0.3	0.1	0.697955286772931	0.036269430051813475	1.1342247168247444
miR-186-5p	93	860	100	1632	1.76451833888793	1.1471801820992537e-4	0.019925085787836413	black	193	2685	148	58	90	TRUE	TRUE	46	33	44	0.3	0.1	0.6802399200258641	0.04766839378238342	1.1279083138082475
miR-129-5p	54	412	139	2080	1.960777041611974	9.303313808009825e-5	0.017993339861514693	black	193	2685	80	12	68	TRUE	TRUE	28	9	31	0.3	0.1	0.697955286772931	0.029015544041450778	1.1269708308143818
miR-4443	34	212	159	2280	2.2987659334080055	8.80124121570157e-5	0.017993339861514693	black	193	2685	40	4	36	TRUE	TRUE	20	3	23	0.3	0.1	0.697955286772931	0.02072538860103627	1.1186806753739673
miR-3688-3p	46	330	147	2162	2.0494745372935146	9.712130187935242e-5	0.017993339861514693	black	193	2685	58	1	57	TRUE	TRUE	18	0	22	0.3	0.1	0.697955286772931	0.018652849740932644	1.1166081365138636
miR-17-3p	68	584	125	1908	1.7768358340056576	2.578112141979278e-4	0.021852799442308377	black	193	2685	85	62	23	TRUE	TRUE	38	37	9	0.3	0.1	0.6641971680180188	0.039378238341968914	1.1035754063599879
miR-143-3p	60	491	133	2001	1.837944624595879	2.1220783244746804e-4	0.02122193486095667	black	193	2685	77	44	33	TRUE	TRUE	32	25	14	0.3	0.1	0.6692860091327896	0.033160621761658036	1.1024466308944476
miR-361-5p	68	575	125	1917	1.8131214636539013	1.6435023734185378e-4	0.02122193486095667	black	193	2685	88	52	36	TRUE	TRUE	30	25	15	0.3	0.1	0.6692860091327896	0.031088082901554404	1.100374092034344
miR-524-5p	66	555	127	1937	1.8132213813763733	1.8626660505358399e-4	0.02122193486095667	black	193	2685	111	5	106	TRUE	TRUE	30	1	56	0.3	0.1	0.6692860091327896	0.031088082901554404	1.100374092034344
miR-1299	51	394	142	2098	1.911984406410241	2.1077578297022087e-4	0.02122193486095667	black	193	2685	70	4	66	TRUE	TRUE	27	2	36	0.3	0.1	0.6692860091327896	0.027979274611398965	1.0972652837441885
miR-1321	43	305	150	2187	2.054867373132655	1.3838625614976392e-4	0.02122193486095667	black	193	2685	56	3	53	TRUE	TRUE	25	1	28	0.3	0.1	0.6692860091327896	0.025906735751295335	1.095192744884085
miR-26b-3p	45	330	148	2162	1.9914218892032487	1.8993518714041302e-4	0.02122193486095667	black	193	2685	49	34	15	TRUE	TRUE	23	17	7	0.3	0.1	0.6692860091327896	0.02383419689119171	1.0931202060239813
miR-4731-5p	46	345	147	2147	1.946860642239796	2.560209032286261e-4	0.021852799442308377	black	193	2685	61	11	50	TRUE	TRUE	24	5	26	0.3	0.1	0.6641971680180188	0.024870466321243526	1.0890676343392625
miR-1287-5p	47	353	146	2139	1.9501246161695407	2.214595577429807e-4	0.02122193486095667	black	193	2685	58	36	22	TRUE	TRUE	19	15	10	0.3	0.1	0.6692860091327896	0.019689119170984457	1.088975128303774
miR-125b-5p	62	519	131	1973	1.79869919717138	2.8925447367631634e-4	0.022966805209899518	black	193	2685	96	42	54	TRUE	TRUE	32	23	31	0.3	0.1	0.6555597651994727	0.033160621761658036	1.0887203869611308
miR-561-5p	39	268	154	2224	2.1008378796554683	1.6693967139092377e-4	0.02122193486095667	black	193	2685	44	33	11	TRUE	TRUE	18	18	4	0.3	0.1	0.6692860091327896	0.018652849740932644	1.0879388588737222
miR-665	48	366	145	2126	1.9224020114706302	2.594970786600131e-4	0.021852799442308377	black	193	2685	66	12	54	TRUE	TRUE	22	7	23	0.3	0.1	0.6641971680180188	0.0227979274611399	1.0869950954791587
miR-1200	31	192	162	2300	2.291296866127064	1.696413419394928e-4	0.02122193486095667	black	193	2685	47	2	45	TRUE	TRUE	17	1	21	0.3	0.1	0.6692860091327896	0.017616580310880828	1.0869025894436704
miR-181a-3p	27	158	166	2334	2.4016262967918554	2.0697502349353934e-4	0.02122193486095667	black	193	2685	28	27	1	TRUE	TRUE	16	16	1	0.3	0.1	0.6692860091327896	0.016580310880829018	1.0858663200136187
miR-454-5p	21	107	172	2385	2.719866977678565	2.1661171911670582e-4	0.02122193486095667	black	193	2685	21	19	2	TRUE	TRUE	12	11	1	0.3	0.1	0.6692860091327896	0.012435233160621763	1.0817212422934113
miR-3064-5p	32	206	161	2286	2.204696565587001	2.4961563230868806e-4	0.021852799442308377	black	193	2685	43	3	40	TRUE	TRUE	16	2	19	0.3	0.1	0.6641971680180188	0.016580310880829018	1.080777478898848
miR-1238-3p	21	107	172	2385	2.719866977678565	2.1661171911670582e-4	0.02122193486095667	black	193	2685	23	5	18	TRUE	TRUE	10	4	7	0.3	0.1	0.6692860091327896	0.010362694300518135	1.0796487034333078
miR-4308	25	140	168	2352	2.498729776269836	1.9880600910910816e-4	0.02122193486095667	black	193	2685	27	1	26	TRUE	TRUE	10	1	9	0.3	0.1	0.6692860091327896	0.010362694300518135	1.0796487034333078
miR-145-3p	67	579	126	1913	1.756423068280203	3.5079583021000604e-4	0.024996451593682228	black	193	2685	73	66	7	TRUE	TRUE	36	35	4	0.3	0.1	0.6408486551337349	0.03730569948186529	1.0781543546156003
miR-5008-5p	21	109	172	2383	2.6677935305657505	2.7109461568995956e-4	0.02215799814712934	black	193	2685	23	3	20	TRUE	TRUE	10	2	10	0.3	0.1	0.6617877913125801	0.010362694300518135	1.0721504856130983
miR-512-3p	73	652	120	1840	1.7163526103193214	4.273546788075799e-4	0.026890346333860244	black	193	2685	94	30	64	TRUE	TRUE	37	15	37	0.3	0.1	0.6281614417002549	0.0383419689119171	1.066503410612172
miR-769-5p	54	438	139	2054	1.8212799351966034	4.118140256405347e-4	0.026890346333860244	black	193	2685	64	49	15	TRUE	TRUE	32	30	9	0.3	0.1	0.6281614417002549	0.033160621761658036	1.061322063461913
miR-5001-3p	26	154	167	2338	2.36260441211186	3.252860330900071e-4	0.02443161853938189	black	193	2685	29	7	22	TRUE	TRUE	14	5	9	0.3	0.1	0.6448191044191679	0.014507772020725389	1.0593268764398933
miR-4778-3p	46	351	147	2141	1.908276711734562	3.6869749903708647e-4	0.02561525874560158	black	193	2685	50	3	47	TRUE	TRUE	21	1	22	0.3	0.1	0.6366005011429392	0.021761658031088083	1.0583621591740273
miR-4668-5p	34	229	159	2263	2.112398637015161	3.3775826921772885e-4	0.024700795530422856	black	193	2685	45	7	38	TRUE	TRUE	12	4	14	0.3	0.1	0.6429156237340421	0.012435233160621763	1.055350856894664
miR-4768-5p	20	102	173	2390	2.7072990083311343	3.119169663471849e-4	0.02407825692996741	black	193	2685	24	11	13	TRUE	TRUE	7	5	4	0.3	0.1	0.6473499822662931	0.007253886010362694	1.0546038682766559
miR-378a-5p	44	333	149	2159	1.9140940893077385	4.354320205195074e-4	0.026890346333860244	black	193	2685	53	21	32	TRUE	TRUE	22	9	18	0.3	0.1	0.6281614417002549	0.0227979274611399	1.0509593691613948
miR-153-3p	35	241	158	2251	2.06833526542867	0.00039879167188513575	0.026890346333860244	black	193	2685	70	24	46	TRUE	TRUE	16	11	26	0.3	0.1	0.6281614417002549	0.016580310880829018	1.044741752581084
miR-4267	35	242	158	2250	2.058880050231473	4.281049291907384e-4	0.026890346333860244	black	193	2685	39	5	34	TRUE	TRUE	14	3	12	0.3	0.1	0.6281614417002549	0.014507772020725389	1.0426692137209803
miR-4755-3p	34	234	159	2258	2.0627271148717368	4.854486754878018e-4	0.02810545560792919	black	193	2685	40	5	35	TRUE	TRUE	21	4	21	0.3	0.1	0.6204837480458625	0.021761658031088083	1.0422454060769506
miR-135b-5p	62	533	131	1959	1.7390940518745688	5.78683003537014e-4	0.030647157435595637	black	193	2685	98	46	52	TRUE	TRUE	34	27	21	0.3	0.1	0.6054439202661837	0.035233160621761656	1.0406770808879455
miR-193a-3p	68	601	125	1891	1.7112571231574556	5.771993313494904e-4	0.030647157435595637	black	193	2685	84	64	20	TRUE	TRUE	32	33	10	0.3	0.1	0.6054439202661837	0.033160621761658036	1.0386045420278418
miR-3972	19	97	174	2395	2.6946044807725995	4.486587288845102e-4	0.02710483929500117	black	193	2685	21	1	20	TRUE	TRUE	10	1	11	0.3	0.1	0.626781265325701	0.010362694300518135	1.0371439596262193
miR-3116	29	186	164	2306	2.1915922088791278	4.785317776545372e-4	0.02810545560792919	black	193	2685	33	3	30	TRUE	TRUE	14	1	15	0.3	0.1	0.6204837480458625	0.014507772020725389	1.034991520066588
miR-3609	55	459	138	2033	1.764810802270153	6.956405289714081e-4	0.03281405090495291	black	193	2685	66	13	53	TRUE	TRUE	28	5	28	0.3	0.1	0.5935760610053359	0.029015544041450778	1.0225916050467865
miR-3919	26	160	167	2332	2.268139280451406	5.520147182171288e-4	0.030647157435595637	black	193	2685	29	4	25	TRUE	TRUE	16	3	16	0.3	0.1	0.6054439202661837	0.016580310880829018	1.022024231147013
miR-1226-3p	37	268	156	2224	1.9676495954814488	6.499575691656664e-4	0.03174140910821969	black	193	2685	47	19	28	TRUE	TRUE	19	8	17	0.3	0.1	0.5993495189424828	0.019689119170984457	1.019038638113467
miR-19a-5p	25	152	168	2340	2.2897751019654784	6.065468366166823e-4	0.030647157435595637	black	193	2685	28	13	15	TRUE	TRUE	12	7	7	0.3	0.1	0.6054439202661837	0.012435233160621763	1.0178791534268055
miR-378g	26	161	167	2331	2.2531251254148277	6.009957453539273e-4	0.030647157435595637	black	193	2685	30	8	22	TRUE	TRUE	12	4	11	0.3	0.1	0.6054439202661837	0.012435233160621763	1.0178791534268055
miR-190a-3p	27	170	166	2322	2.2207210980909	5.910223497561846e-4	0.030647157435595637	black	193	2685	39	15	24	TRUE	TRUE	11	6	11	0.3	0.1	0.6054439202661837	0.01139896373056995	1.0168428839967538
miR-4675	24	142	169	2350	2.34917401335517	5.544223861768893e-4	0.030647157435595637	black	193	2685	28	1	27	TRUE	TRUE	11	1	10	0.3	0.1	0.6054439202661837	0.01139896373056995	1.0168428839967538
miR-1278	16	76	177	2416	2.8720639980935214	6.510472541088601e-4	0.03174140910821969	black	193	2685	19	3	16	TRUE	TRUE	8	2	7	0.3	0.1	0.5993495189424828	0.008290155440414509	1.0076396743828973
miR-4794	19	101	174	2391	2.5836868333092524	6.966639091011953e-4	0.03281405090495291	black	193	2685	21	3	18	TRUE	TRUE	11	3	9	0.3	0.1	0.5935760610053359	0.01139896373056995	1.0049750247359057
miR-138-5p	83	792	110	1700	1.6193251003037201	0.0010734230703031045	0.04083187645228651	black	193	2685	115	69	46	TRUE	TRUE	44	37	24	0.3	0.1	0.5556002645466185	0.0455958549222798	1.0011961194688983
miR-1843	36	261	157	2231	1.959447910714997	7.915708405317821e-4	0.03606189124324299	black	193	2685	37	36	1	TRUE	TRUE	22	22	1	0.3	0.1	0.5771806002859766	0.0227979274611399	0.9999785277471165
miR-4283	31	211	162	2281	2.0679468631352234	7.534821208722171e-4	0.03489878023173152	black	193	2685	42	2	40	TRUE	TRUE	16	1	19	0.3	0.1	0.5828759008253332	0.016580310880829018	0.9994562117061623
miR-520d-5p	62	541	131	1951	1.706407898417207	8.436096756607896e-4	0.037812762720344104	black	193	2685	109	6	103	TRUE	TRUE	28	1	53	0.3	0.1	0.5689446362185132	0.029015544041450778	0.9979601802599639
miR-197-3p	59	510	134	1982	1.7107320388573866	9.592367999831926e-4	0.04038968283565594	black	193	2685	73	52	21	TRUE	TRUE	32	28	10	0.3	0.1	0.5574918228643672	0.033160621761658036	0.9906524446260251
miR-218-5p	77	724	116	1768	1.6206612692263547	0.001245453604838945	0.04381158946642314	black	193	2685	122	89	33	TRUE	TRUE	40	47	19	0.3	0.1	0.5433643962044226	0.04145077720207254	0.9848151734064952
miR-378c	52	436	141	2056	1.7386703591656072	0.0011404873879394054	0.04116122663744945	black	193	2685	57	48	9	TRUE	TRUE	27	26	4	0.3	0.1	0.5542046765576442	0.027979274611398965	0.982183951169043
miR-1266-5p	41	316	152	2176	1.8570153496507746	0.0010040954190974863	0.04076034672117254	black	193	2685	52	24	28	TRUE	TRUE	22	16	14	0.3	0.1	0.5559048521581821	0.0227979274611399	0.978702779619322
miR-193b-3p	82	785	111	1707	1.6061267570693414	0.0013074706963205076	0.04541826331343363	black	193	2685	106	84	22	TRUE	TRUE	40	45	9	0.3	0.1	0.5371077904755089	0.04145077720207254	0.9785585676775814
miR-139-3p	33	236	160	2256	1.971008239019931	0.0010943290926808753	0.04083187645228651	black	193	2685	36	27	9	TRUE	TRUE	19	17	4	0.3	0.1	0.5556002645466185	0.019689119170984457	0.975289383717603
miR-204-3p	31	214	162	2278	2.036297273625892	9.333372952661349e-4	0.03990375913145521	black	193	2685	34	1	33	TRUE	TRUE	14	0	15	0.3	0.1	0.559594475879213	0.014507772020725389	0.9741022478999383
miR-1301-3p	80	765	113	1727	1.5979563460228616	0.001528408742600092	0.04772413365938939	black	193	2685	113	73	40	TRUE	TRUE	43	42	19	0.3	0.1	0.5285047786602485	0.04455958549222798	0.9730643641524763
miR-4311	34	245	159	2247	1.9606001592621687	0.0010277071709917855	0.04076034672117254	black	193	2685	46	6	40	TRUE	TRUE	16	3	20	0.3	0.1	0.5559048521581821	0.016580310880829018	0.972485163039011
miR-574-3p	27	177	166	2315	2.1264127239943282	0.0010316293561599763	0.04076034672117254	black	193	2685	27	24	3	TRUE	TRUE	12	12	0	0.3	0.1	0.5559048521581821	0.012435233160621763	0.9683400853188038
miR-3124-3p	15	71	178	2421	2.871909588288288	9.326133431915586e-4	0.03990375913145521	black	193	2685	17	5	12	TRUE	TRUE	8	3	7	0.3	0.1	0.559594475879213	0.008290155440414509	0.9678846313196274
miR-5089-5p	18	97	175	2395	2.5383513479620676	0.0011108611908792782	0.04083187645228651	black	193	2685	20	8	12	TRUE	TRUE	11	5	7	0.3	0.1	0.5556002645466185	0.01139896373056995	0.9669992282771884
miR-6747-3p	16	80	177	2412	2.72384157005241	0.0010560435278605337	0.04076034672117254	black	193	2685	16	13	3	TRUE	TRUE	10	9	1	0.3	0.1	0.5559048521581821	0.010362694300518135	0.9662675464587002
miR-4687-5p	15	71	178	2421	2.871909588288288	9.326133431915586e-4	0.03990375913145521	black	193	2685	22	2	20	TRUE	TRUE	6	1	7	0.3	0.1	0.559594475879213	0.006217616580310881	0.9658120924595237
miR-3975	16	80	177	2412	2.72384157005241	0.0010560435278605337	0.04076034672117254	black	193	2685	17	3	14	TRUE	TRUE	8	1	7	0.3	0.1	0.5559048521581821	0.008290155440414509	0.9641950075985966
miR-6770-5p	21	123	172	2369	2.3505010117483733	0.0011166688054601564	0.04083187645228651	black	193	2685	24	21	3	TRUE	TRUE	8	9	1	0.3	0.1	0.5556002645466185	0.008290155440414509	0.9638904199870331
miR-1178-3p	14	64	179	2428	2.96533070585151	0.001030840823710626	0.04076034672117254	black	193	2685	14	2	12	TRUE	TRUE	7	2	5	0.3	0.1	0.5559048521581821	0.007253886010362694	0.9631587381685447
miR-222-3p	74	698	119	1794	1.5979744070030621	0.001819951407267506	0.04949014828225102	black	193	2685	114	75	39	TRUE	TRUE	38	41	20	0.3	0.1	0.5221924979819679	0.039378238341968914	0.9615707363239369
miR-486-5p	48	397	145	2095	1.7464707983686876	0.001434664552610038	0.046891797757658026	black	193	2685	53	41	12	TRUE	TRUE	26	23	5	0.3	0.1	0.5315612467102696	0.02694300518134715	0.9585042518916167
miR-3613-3p	70	651	123	1841	1.609095288129186	0.0018263677596856503	0.04949014828225102	black	193	2685	104	8	96	TRUE	TRUE	33	3	50	0.3	0.1	0.5221924979819679	0.03419689119170984	0.9563893891736778
miR-760	48	397	145	2095	1.7464707983686876	0.001434664552610038	0.046891797757658026	black	193	2685	71	21	50	TRUE	TRUE	23	9	29	0.3	0.1	0.5315612467102696	0.02383419689119171	0.9553954436014612
miR-302c-3p	62	557	131	1935	1.643827432702141	0.001721743981791362	0.04949014828225102	black	193	2685	90	30	60	TRUE	TRUE	32	16	34	0.3	0.1	0.5221924979819679	0.033160621761658036	0.9553531197436259
miR-4260	15	73	178	2419	2.790681063149523	0.0011940593502181042	0.042542191464821945	black	193	2685	18	4	14	TRUE	TRUE	6	2	6	0.3	0.1	0.5484720568634368	0.006217616580310881	0.9546896734437476
miR-570-3p	55	476	138	2016	1.6876037549661185	0.001579864719425066	0.0486481973132253	black	193	2685	78	3	75	TRUE	TRUE	27	2	40	0.3	0.1	0.5251732992511523	0.027979274611398965	0.9531525738625511
miR-548x-3p	64	579	129	1913	1.6388443710971754	0.0016551103918480256	0.04949014828225102	black	193	2685	109	7	102	TRUE	TRUE	29	3	48	0.3	0.1	0.5221924979819679	0.030051813471502594	0.9522443114534704
miR-5681a	25	162	168	2330	2.1394851086811775	0.0013854858535935633	0.046891797757658026	black	193	2685	33	5	28	TRUE	TRUE	15	3	18	0.3	0.1	0.5315612467102696	0.015544041450777202	0.9471052881610467
miR-421	44	356	149	2136	1.771354302313219	0.0015930140178134226	0.0486481973132253	black	193	2685	66	30	36	TRUE	TRUE	19	14	15	0.3	0.1	0.5251732992511523	0.019689119170984457	0.9448624184221367
miR-3928-3p	31	221	162	2271	1.9657975444073867	0.0015063836638779021	0.04757091138541693	black	193	2685	37	25	12	TRUE	TRUE	15	13	4	0.3	0.1	0.5290634112347227	0.015544041450777202	0.9446074526854997
miR-4455	20	117	173	2375	2.34569457053342	0.0014511315606903887	0.046891797757658026	black	193	2685	29	4	25	TRUE	TRUE	11	1	15	0.3	0.1	0.5315612467102696	0.01139896373056995	0.9429602104408394
miR-339-5p	44	359	149	2133	1.7541049545406564	0.0018620175178026344	0.049755256557437705	black	193	2685	57	33	24	TRUE	TRUE	19	15	11	0.3	0.1	0.5212644120111789	0.019689119170984457	0.9409535311821634
miR-3170	20	117	173	2375	2.34569457053342	0.0014511315606903887	0.046891797757658026	black	193	2685	22	3	19	TRUE	TRUE	9	2	8	0.3	0.1	0.5315612467102696	0.009326424870466322	0.9408876715807358
miR-5001-5p	35	264	158	2228	1.869036612445645	0.0017924027902008499	0.04949014828225102	black	193	2685	40	8	32	TRUE	TRUE	17	5	12	0.3	0.1	0.5221924979819679	0.017616580310880828	0.9398090782928488
miR-3182	25	163	168	2329	2.125392929610361	0.001497714406509418	0.04757091138541693	black	193	2685	28	3	25	TRUE	TRUE	10	2	9	0.3	0.1	0.5290634112347227	0.010362694300518135	0.9394261055352408
miR-548aj-3p	58	516	135	1976	1.644904255978422	0.0020927632365919328	0.05335586270173377	black	193	2685	71	7	64	TRUE	TRUE	28	3	31	0.3	0.1	0.5091271414677034	0.029015544041450778	0.9381426855091543
miR-4324	31	223	162	2269	1.9464703273670123	0.0017182768169781435	0.04949014828225102	black	193	2685	44	4	40	TRUE	TRUE	15	1	19	0.3	0.1	0.5221924979819679	0.015544041450777202	0.937736539432745
miR-1276	32	234	161	2258	1.917394505951012	0.0018342876117566948	0.04949014828225102	black	193	2685	44	5	39	TRUE	TRUE	14	2	18	0.3	0.1	0.5221924979819679	0.014507772020725389	0.9367002700026933
miR-30b-3p	83	814	110	1678	1.55520751229616	0.0024677945601817605	0.05822182436472753	black	193	2685	103	69	34	TRUE	TRUE	41	36	18	0.3	0.1	0.49396567607471575	0.04248704663212435	0.9364527227068401
miR-125a-5p	58	516	135	1976	1.644904255978422	0.0020927632365919328	0.05335586270173377	black	193	2685	91	38	53	TRUE	TRUE	26	19	29	0.3	0.1	0.5091271414677034	0.02694300518134715	0.9360701466490506
miR-877-3p	45	371	148	2121	1.73785109941983	0.001984461387975374	0.05154035698302396	black	193	2685	61	16	45	TRUE	TRUE	20	10	14	0.3	0.1	0.5151410310915348	0.02072538860103627	0.935866419692571
miR-448	30	214	163	2278	1.9585819845235386	0.001824253831262934	0.04949014828225102	black	193	2685	61	5	56	TRUE	TRUE	13	4	31	0.3	0.1	0.5221924979819679	0.013471502590673576	0.9356640005726414
miR-4768-3p	30	215	163	2277	1.9486263023826562	0.0019485677665183078	0.051085564369380915	black	193	2685	36	9	27	TRUE	TRUE	15	4	15	0.3	0.1	0.5166807217498007	0.015544041450777202	0.9322247632005778
miR-29b-1-5p	49	417	144	2075	1.6928445439548858	0.002236317660116331	0.05548863194163647	black	193	2685	63	12	51	TRUE	TRUE	24	7	25	0.3	0.1	0.5023183929903354	0.024870466321243526	0.927188859311579
miR-3657	12	53	181	2439	3.0489920933270604	0.0018321149545564082	0.04949014828225102	black	193	2685	13	3	10	TRUE	TRUE	4	2	3	0.3	0.1	0.5221924979819679	0.0041450777202072546	0.9263375757021751
miR-4741	13	61	180	2431	2.876630607386432	0.001910873847510051	0.050574461164099346	black	193	2685	17	1	16	TRUE	TRUE	6	1	7	0.3	0.1	0.5184274942559223	0.006217616580310881	0.924645110836233
miR-185-3p	46	385	147	2107	1.712153619401405	0.0023230682749002863	0.05662988364866575	black	193	2685	63	28	35	TRUE	TRUE	23	14	15	0.3	0.1	0.4987817322682959	0.02383419689119171	0.9226159291594876
miR-122-5p	56	498	137	1994	1.6363383682282748	0.00255751481709522	0.059725493081576604	black	193	2685	71	51	20	TRUE	TRUE	28	28	12	0.3	0.1	0.48953610244639406	0.029015544041450778	0.9185516464878448
miR-4287	17	95	176	2397	2.4360027268771716	0.0021588318996303194	0.054539944082478704	black	193	2685	20	6	14	TRUE	TRUE	11	4	8	0.3	0.1	0.5053141246632443	0.01139896373056995	0.9167130883938142
miR-149-5p	63	581	130	1911	1.5936705139679421	0.002893921787805625	0.06433766918649465	black	193	2685	97	47	50	TRUE	TRUE	33	24	27	0.3	0.1	0.4766138706765694	0.03419689119170984	0.9108107618682793
miR-2116-3p	20	122	173	2370	2.244846497838404	0.002268749529104783	0.05579517647240878	black	193	2685	21	4	17	TRUE	TRUE	9	1	8	0.3	0.1	0.5013613377867127	0.009326424870466322	0.9106877626571789
miR-4532	8	26	185	2466	4.097910208806378	0.0021979936276258602	0.05502904766821861	black	193	2685	8	6	2	TRUE	TRUE	6	4	2	0.3	0.1	0.5037632012067487	0.006217616580310881	0.9099808177870594
miR-4284	26	179	167	2313	2.01110962337172	0.00241519864344698	0.057860664052923776	black	193	2685	27	11	16	TRUE	TRUE	14	8	6	0.3	0.1	0.49504663454645137	0.014507772020725389	0.9095544065671767
miR-148a-3p	97	999	96	1493	1.5097833433891519	0.003733087534537547	0.07057313101006696	black	193	2685	128	93	35	TRUE	TRUE	43	43	21	0.3	0.1	0.46054424578400116	0.04455958549222798	0.9051038312762291
miR-4525	34	260	159	2232	1.8351028457352712	0.002590214705655841	0.059985055558479855	black	193	2685	39	30	9	TRUE	TRUE	15	14	2	0.3	0.1	0.4887827738258939	0.015544041450777202	0.904326815276671
miR-664a-5p	20	123	173	2369	2.225690412288463	0.0024721753418632058	0.05822182436472753	black	193	2685	23	8	15	TRUE	TRUE	9	5	4	0.3	0.1	0.49396567607471575	0.009326424870466322	0.9032921009451821
miR-589-5p	47	402	146	2090	1.6732804149500506	0.003102746567922387	0.06582086039890316	black	193	2685	53	40	13	TRUE	TRUE	26	20	10	0.3	0.1	0.47265457799287436	0.02694300518134715	0.8995975831742216
miR-139-5p	112	1197	81	1295	1.4956836197906713	0.004597816409063303	0.07791055976089585	black	193	2685	118	111	7	TRUE	TRUE	54	54	4	0.3	0.1	0.44336147015262317	0.05595854922279793	0.8993200193754212
miR-329-3p	33	252	160	2240	1.8327341015035978	0.0029547515689695597	0.0646555481115465	black	193	2685	48	15	33	TRUE	TRUE	19	7	21	0.3	0.1	0.4757576808990738	0.019689119170984457	0.8954468000700583
miR-4251	35	272	158	2220	1.8074430001735442	0.0028511833100743054	0.06433766918649465	black	193	2685	52	1	51	TRUE	TRUE	18	1	24	0.3	0.1	0.4766138706765694	0.018652849740932644	0.895266720417502
miR-766-5p	64	599	129	1893	1.5675964988831443	0.0037233313697764936	0.07057313101006696	black	193	2685	80	56	24	TRUE	TRUE	32	29	11	0.3	0.1	0.46054424578400116	0.033160621761658036	0.8937048675456591
miR-551b-5p	55	493	138	1999	1.615703664257182	0.0033495656556587206	0.06844443350790871	black	193	2685	82	3	79	TRUE	TRUE	25	2	36	0.3	0.1	0.46586474666781524	0.025906735751295335	0.8917714824191105
miR-221-5p	62	575	131	1917	1.5775869907244153	0.0036118072307082544	0.07057313101006696	black	193	2685	74	60	14	TRUE	TRUE	30	28	9	0.3	0.1	0.46054424578400116	0.031088082901554404	0.8916323286855555
miR-3622a-5p	14	72	179	2420	2.62739419269871	0.002731594836638943	0.06273638058693903	black	193	2685	19	1	18	TRUE	TRUE	9	1	11	0.3	0.1	0.48099221616453697	0.009326424870466322	0.8903186410350032
miR-671-3p	29	211	164	2281	1.9110665823923416	0.0028610248445636267	0.06433766918649465	black	193	2685	30	25	5	TRUE	TRUE	13	11	2	0.3	0.1	0.4766138706765694	0.013471502590673576	0.8900853732672429
miR-5589-5p	30	222	163	2270	1.8814581540217317	0.003042500846915206	0.06526039478891876	black	193	2685	35	7	28	TRUE	TRUE	14	3	15	0.3	0.1	0.47414012132051203	0.014507772020725389	0.8886478933412374
miR-4500	30	222	163	2270	1.8814581540217317	0.003042500846915206	0.06526039478891876	black	193	2685	45	6	39	TRUE	TRUE	12	3	17	0.3	0.1	0.47414012132051203	0.012435233160621763	0.8865753544811338
miR-96-5p	87	882	106	1610	1.498033933414506	0.004775633793864391	0.07946997792304876	black	193	2685	141	83	58	TRUE	TRUE	45	43	31	0.3	0.1	0.4399187630524571	0.046632124352331605	0.8865508874047887
miR-1205	40	328	153	2164	1.7244381711908043	0.003404007971134777	0.06854882718683727	black	193	2685	46	3	43	TRUE	TRUE	20	2	23	0.3	0.1	0.46559998849066037	0.02072538860103627	0.8863253770916966
miR-873-5p	46	395	147	2097	1.6609122351711152	0.0037318996211658496	0.07057313101006696	black	193	2685	55	23	32	TRUE	TRUE	24	14	13	0.3	0.1	0.46054424578400116	0.024870466321243526	0.8854147121052447
miR-4516	23	153	170	2339	2.067591229802264	0.0029402811598925136	0.0646555481115465	black	193	2685	29	5	24	TRUE	TRUE	9	1	9	0.3	0.1	0.4757576808990738	0.009326424870466322	0.8850841057695401
miR-484	80	795	113	1697	1.511000009409263	0.00456263031503777	0.07791055976089585	black	193	2685	111	81	30	TRUE	TRUE	39	42	15	0.3	0.1	0.44336147015262317	0.04041450777202073	0.8837759779246439
miR-1248	27	193	166	2299	1.9369053953776312	0.0032218453039081943	0.06681722462358859	black	193	2685	33	2	31	TRUE	TRUE	13	1	13	0.3	0.1	0.47004462701757554	0.013471502590673576	0.8835161296082491
miR-182-3p	47	407	146	2085	1.6487819513161361	0.003901914891213837	0.07181073829591558	black	193	2685	49	45	4	TRUE	TRUE	23	24	1	0.3	0.1	0.4575242432838216	0.02383419689119171	0.8813584401750133
miR-4419a	30	224	163	2268	1.8630416937517225	0.0034384824962910283	0.06874491264167458	black	193	2685	36	5	31	TRUE	TRUE	15	2	15	0.3	0.1	0.46510377423339655	0.015544041450777202	0.8806478156841737
miR-6762-3p	7	21	186	2471	4.423918726195906	0.0028712828682516374	0.06433766918649465	black	193	2685	8	4	4	TRUE	TRUE	3	2	1	0.3	0.1	0.4766138706765694	0.0031088082901554407	0.8797226789667248
miR-4716-3p	20	126	173	2366	2.169910003211436	0.003177230229068844	0.06681722462358859	black	193	2685	26	4	22	TRUE	TRUE	9	2	11	0.3	0.1	0.47004462701757554	0.009326424870466322	0.8793710518880419
miR-18b-5p	106	1127	87	1365	1.4754562239040117	0.00578162181807428	0.08546344166185332	black	193	2685	136	106	30	TRUE	TRUE	50	50	16	0.3	0.1	0.4272878487514327	0.05181347150259067	0.8791013202540233
miR-4757-5p	15	82	178	2410	2.4753684943404353	0.0032604555883427623	0.06711708207410767	black	193	2685	15	2	13	TRUE	TRUE	8	2	6	0.3	0.1	0.4692667731164383	0.008290155440414509	0.8775569285568527
miR-4747-5p	32	245	161	2247	1.8223115587306717	0.0035689110466525617	0.07057313101006696	black	193	2685	39	3	36	TRUE	TRUE	16	3	17	0.3	0.1	0.46054424578400116	0.016580310880829018	0.8771245566648301
miR-331-3p	36	288	157	2204	1.7543368393284706	0.003861524432832447	0.0715411759922758	black	193	2685	42	28	14	TRUE	TRUE	17	15	5	0.3	0.1	0.458177570082097	0.017616580310880828	0.8757941503929778
miR-873-3p	32	246	161	2246	1.8141103242461836	0.0037803384520989137	0.07098351728637083	black	193	2685	36	29	7	TRUE	TRUE	15	15	1	0.3	0.1	0.45953699393554415	0.015544041450777202	0.8750810353863212
miR-6778-3p	16	91	177	2401	2.3839693717477135	0.0033990363337351487	0.06854882718683727	black	193	2685	18	12	6	TRUE	TRUE	9	7	4	0.3	0.1	0.46559998849066037	0.009326424870466322	0.8749264133611266
miR-623	25	176	168	2316	1.957591168950644	0.0038395653048481694	0.0715411759922758	black	193	2685	32	1	31	TRUE	TRUE	16	0	22	0.3	0.1	0.458177570082097	0.016580310880829018	0.874757880962926
miR-1208	23	156	170	2336	2.0252571899284577	0.0036656858847704268	0.07057313101006696	black	193	2685	24	1	23	TRUE	TRUE	13	1	13	0.3	0.1	0.46054424578400116	0.013471502590673576	0.8740157483746747
miR-6083	10	42	183	2450	3.185411578680643	0.0032056465061076622	0.06681722462358859	black	193	2685	13	8	5	TRUE	TRUE	3	2	1	0.3	0.1	0.47004462701757554	0.0031088082901554407	0.873153435307731
miR-2113	27	195	166	2297	1.9153950420409824	0.0036701630375874667	0.07057313101006696	black	193	2685	40	2	38	TRUE	TRUE	11	0	16	0.3	0.1	0.46054424578400116	0.01139896373056995	0.871943209514571
miR-129-1-3p	30	225	163	2267	1.8539567919343536	0.0036524644779546123	0.07057313101006696	black	193	2685	44	15	29	TRUE	TRUE	10	5	10	0.3	0.1	0.46054424578400116	0.010362694300518135	0.8709069400845193
miR-3652	53	480	140	2012	1.5865384573077614	0.00500605421790072	0.0818342627738006	black	193	2685	71	42	29	TRUE	TRUE	33	25	16	0.3	0.1	0.4348259302766175	0.03419689119170984	0.8690228214683273
miR-548d-3p	49	431	144	2061	1.6268369478623401	0.0042264099970473175	0.0767659698156503	black	193	2685	71	7	64	TRUE	TRUE	22	4	33	0.3	0.1	0.44593250363621373	0.0227979274611399	0.8687304310973536
miR-548ac	50	444	143	2048	1.612473801298002	0.004571954755827664	0.07791055976089585	black	193	2685	60	6	54	TRUE	TRUE	23	3	28	0.3	0.1	0.44336147015262317	0.02383419689119171	0.8671956670438149
miR-29b-3p	111	1198	82	1294	1.4619133001549234	0.00705212631746795	0.09244273130303506	black	193	2685	173	113	60	TRUE	TRUE	51	56	27	0.3	0.1	0.4136508925540522	0.05284974093264249	0.8665006334866946
miR-1275	41	344	152	2148	1.6839030474139125	0.004407706851179137	0.07749453260546423	black	193	2685	56	21	35	TRUE	TRUE	21	12	15	0.3	0.1	0.44429157470347197	0.021761658031088083	0.86605323273456
miR-370-5p	36	291	157	2201	1.7338979796618077	0.004518960585949279	0.07791055976089585	black	193	2685	36	35	1	TRUE	TRUE	21	20	1	0.3	0.1	0.44336147015262317	0.021761658031088083	0.8651231281837113
miR-150-5p	42	357	151	2135	1.6630519606078862	0.0048785371133002525	0.08069913474917502	black	193	2685	54	25	29	TRUE	TRUE	25	17	19	0.3	0.1	0.4372524486919563	0.025906735751295335	0.8631591844432516
miR-103a-2-5p	39	322	154	2170	1.7062611512755526	0.004308893022542795	0.07725428199771889	black	193	2685	49	22	27	TRUE	TRUE	17	9	13	0.3	0.1	0.4448309757829095	0.017616580310880828	0.8624475560937903
miR-3065-5p	45	389	148	2103	1.64341535042105	0.004687764086913118	0.07847768914175635	black	193	2685	84	23	61	TRUE	TRUE	18	13	21	0.3	0.1	0.442101517479375	0.018652849740932644	0.8607543672203076
miR-141-5p	67	645	126	1847	1.522431670458367	0.0055723833478716475	0.08546344166185332	black	193	2685	76	62	14	TRUE	TRUE	31	30	7	0.3	0.1	0.4272878487514327	0.03212435233160622	0.859412201083039
miR-558	28	208	165	2284	1.8629416644979624	0.004433836158427064	0.07749453260546423	black	193	2685	31	4	27	TRUE	TRUE	12	2	10	0.3	0.1	0.44429157470347197	0.012435233160621763	0.8567268078640937
miR-411-5p	22	149	171	2343	2.0223940348781237	0.00441071221113764	0.07749453260546423	black	193	2685	29	12	17	TRUE	TRUE	12	5	9	0.3	0.1	0.44429157470347197	0.012435233160621763	0.8567268078640937
miR-340-3p	38	314	155	2178	1.7001156388659662	0.004929081248447988	0.08105276206767431	black	193	2685	41	36	5	TRUE	TRUE	18	19	0	0.3	0.1	0.436492872374006	0.018652849740932644	0.8551457221149387
miR-648	21	140	172	2352	2.050448522324512	0.004578087779876872	0.07791055976089585	black	193	2685	31	4	27	TRUE	TRUE	10	2	13	0.3	0.1	0.44336147015262317	0.010362694300518135	0.8537241644531414
miR-1250-5p	13	68	180	2424	2.573180968446994	0.004376540241525969	0.07749453260546423	black	193	2685	13	3	10	TRUE	TRUE	9	2	7	0.3	0.1	0.44429157470347197	0.009326424870466322	0.8536179995739382
miR-302e	50	451	143	2041	1.582036643381202	0.006128842623103242	0.08734386486976364	black	193	2685	75	17	58	TRUE	TRUE	28	11	38	0.3	0.1	0.4235070379749149	0.029015544041450778	0.8525225820163657
miR-6507-3p	5	11	188	2481	5.991424953959799	0.004138071372663011	0.07565592331993755	black	193	2685	5	3	2	TRUE	TRUE	3	2	1	0.3	0.1	0.4484628256579942	0.0031088082901554407	0.8515716339481496
miR-130b-5p	48	427	145	2065	1.6005832807318818	0.005752312088438738	0.08546344166185332	black	193	2685	57	32	25	TRUE	TRUE	21	18	6	0.3	0.1	0.4272878487514327	0.021761658031088083	0.8490495067825208
miR-767-5p	39	328	154	2164	1.6704350706532938	0.005769257791795205	0.08546344166185332	black	193	2685	59	24	35	TRUE	TRUE	20	15	14	0.3	0.1	0.4272878487514327	0.02072538860103627	0.8480132373524689
miR-362-3p	33	263	160	2229	1.7475900028358147	0.00545034059920895	0.08546344166185332	black	193	2685	55	16	39	TRUE	TRUE	18	7	23	0.3	0.1	0.4272878487514327	0.018652849740932644	0.8459406984923653
miR-6133	26	191	167	2301	1.8751114653695116	0.005354376402903132	0.08454438649811252	black	193	2685	28	5	23	TRUE	TRUE	16	2	15	0.3	0.1	0.42916608920084126	0.016580310880829018	0.8457464000816702
miR-1296-5p	45	395	148	2097	1.6138484662261383	0.006115144331543443	0.08734386486976364	black	193	2685	51	40	11	TRUE	TRUE	20	19	3	0.3	0.1	0.4235070379749149	0.02072538860103627	0.8442324265759511
miR-9985	32	253	161	2239	1.7585201019595602	0.0055820181304339495	0.08546344166185332	black	193	2685	34	28	6	TRUE	TRUE	15	14	2	0.3	0.1	0.4272878487514327	0.015544041450777202	0.8428318902022098
miR-302a-3p	65	630	128	1862	1.5006223507353469	0.007567539028461608	0.0953216299452223	black	193	2685	97	33	64	TRUE	TRUE	33	21	34	0.3	0.1	0.40832341603017525	0.03419689119170984	0.8425203072218851
miR-5011-5p	37	306	156	2186	1.693966352221827	0.005633824869877005	0.08546344166185332	black	193	2685	72	15	57	TRUE	TRUE	14	6	23	0.3	0.1	0.4272878487514327	0.014507772020725389	0.8417956207721581
miR-302d-3p	53	489	140	2003	1.5503890127121682	0.007168999003002156	0.09255712196560657	black	193	2685	84	17	67	TRUE	TRUE	27	11	37	0.3	0.1	0.4134360632382896	0.027979274611398965	0.8414153378496885
miR-670-5p	28	211	165	2281	1.8340851223050179	0.005312920853831997	0.08436918315885211	black	193	2685	44	4	40	TRUE	TRUE	11	2	18	0.3	0.1	0.42952646224082236	0.01139896373056995	0.8409254259713923
miR-3913-5p	29	222	164	2270	1.8075602057494604	0.005573704393296313	0.08546344166185332	black	193	2685	33	22	11	TRUE	TRUE	13	10	4	0.3	0.1	0.4272878487514327	0.013471502590673576	0.8407593513421062
miR-320e	52	476	141	2016	1.5616615742320785	0.006733787734543608	0.09084075783639169	black	193	2685	67	9	58	TRUE	TRUE	23	2	25	0.3	0.1	0.4166877005392203	0.02383419689119171	0.840521897430412
miR-1827	45	399	148	2093	1.5946310024197	0.007260688229040026	0.09255712196560657	black	193	2685	64	14	50	TRUE	TRUE	26	8	31	0.3	0.1	0.4134360632382896	0.02694300518134715	0.8403790684196367
miR-181b-3p	27	203	166	2289	1.833611879038511	0.006030042848192687	0.08734386486976364	black	193	2685	29	13	16	TRUE	TRUE	16	7	10	0.3	0.1	0.4235070379749149	0.016580310880829018	0.8400873488557439
miR-1273f	21	142	172	2350	2.019871159143778	0.00530372549261448	0.08436918315885211	black	193	2685	23	4	19	TRUE	TRUE	9	2	8	0.3	0.1	0.42952646224082236	0.009326424870466322	0.8388528871112887
miR-4486	23	163	170	2329	1.9325501260729632	0.005961093992371574	0.08718884318316107	black	193	2685	26	2	24	TRUE	TRUE	14	2	14	0.3	0.1	0.4238156337975434	0.014507772020725389	0.8383234058182688
miR-3120-5p	14	78	179	2414	2.4194433207038837	0.005158459527677465	0.08334511062450974	black	193	2685	14	1	13	TRUE	TRUE	6	0	6	0.3	0.1	0.43164794905342485	0.006217616580310881	0.8378655656337357
miR-1270	37	310	156	2182	1.669061239395831	0.006842897264020273	0.09119569740163537	black	193	2685	47	24	23	TRUE	TRUE	21	13	15	0.3	0.1	0.41601026045287437	0.021761658031088083	0.8377719184839625
miR-661	41	353	152	2139	1.634118866545917	0.006705927009500541	0.09084075783639169	black	193	2685	54	6	48	TRUE	TRUE	20	2	25	0.3	0.1	0.4166877005392203	0.02072538860103627	0.8374130891402565
miR-152-3p	62	596	131	1896	1.505360003110835	0.007929094191459747	0.09815925638517153	black	193	2685	89	49	40	TRUE	TRUE	32	25	26	0.3	0.1	0.40322749612317854	0.033160621761658036	0.8363881178848366
miR-28-3p	35	288	158	2204	1.694839133588473	0.006652155001633428	0.09061930759578087	black	193	2685	40	30	10	TRUE	TRUE	17	16	6	0.3	0.1	0.41711170420098276	0.017616580310880828	0.8347282845118635
miR-1307-3p	25	184	168	2308	1.8661122033164068	0.006450147916492217	0.08830030078784173	black	193	2685	28	22	6	TRUE	TRUE	12	12	2	0.3	0.1	0.42161512681233654	0.012435233160621763	0.8340503599729583
miR-1271-3p	23	164	170	2328	1.9199544661593115	0.006370150478018968	0.08830030078784173	black	193	2685	24	16	8	TRUE	TRUE	12	7	6	0.3	0.1	0.42161512681233654	0.012435233160621763	0.8340503599729583
miR-4685-3p	17	107	176	2385	2.1521597334145244	0.006389187485133891	0.08830030078784173	black	193	2685	19	7	12	TRUE	TRUE	12	5	8	0.3	0.1	0.42161512681233654	0.012435233160621763	0.8340503599729583
miR-3692-5p	25	183	168	2309	1.8771075256624825	0.0060593804268211275	0.08734386486976364	black	193	2685	28	3	25	TRUE	TRUE	10	1	11	0.3	0.1	0.4235070379749149	0.010362694300518135	0.833869732275433
miR-3689d	23	163	170	2329	1.9325501260729632	0.005961093992371574	0.08718884318316107	black	193	2685	26	3	23	TRUE	TRUE	9	1	8	0.3	0.1	0.4238156337975434	0.009326424870466322	0.8331420586680097
miR-3925-5p	22	154	171	2338	1.9526117348520489	0.0062696836765404156	0.08830030078784173	black	193	2685	23	1	22	TRUE	TRUE	11	1	11	0.3	0.1	0.42161512681233654	0.01139896373056995	0.8330140905429064
miR-3130-3p	15	89	178	2403	2.274227118440628	0.006407058736920398	0.08830030078784173	black	193	2685	18	2	16	TRUE	TRUE	11	1	13	0.3	0.1	0.42161512681233654	0.01139896373056995	0.8330140905429064
miR-6745	9	38	184	2454	3.1565905186142595	0.005271403673013859	0.08436918315885211	black	193	2685	9	5	4	TRUE	TRUE	3	1	2	0.3	0.1	0.42952646224082236	0.0031088082901554407	0.8326352705309779
miR-3685	30	236	163	2256	1.7589355953613675	0.0068585465120337506	0.09119569740163537	black	193	2685	33	1	32	TRUE	TRUE	16	0	16	0.3	0.1	0.41601026045287437	0.016580310880829018	0.8325905713337034
miR-3653-5p	14	68	179	2424	2.786284849607851	0.0017114960645124317	0.04949014828225102	black	193	2685	14	14	0	TRUE	FALSE	10	10	0	0.3	0	0.5221924979819679	0.010362694300518135	0.8325551922824861
miR-4458	23	164	170	2328	1.9199544661593115	0.006370150478018968	0.08830030078784173	black	193	2685	34	5	29	TRUE	TRUE	9	2	13	0.3	0.1	0.42161512681233654	0.009326424870466322	0.8309415516828028
miR-450a-2-3p	16	98	177	2394	2.2073401422363386	0.006437994663794444	0.08830030078784173	black	193	2685	17	14	3	TRUE	TRUE	9	8	2	0.3	0.1	0.42161512681233654	0.009326424870466322	0.8309415516828028
miR-4303	23	165	170	2327	1.9075121359044427	0.0068021979687043575	0.09119569740163537	black	193	2685	26	3	23	TRUE	TRUE	14	3	13	0.3	0.1	0.41601026045287437	0.014507772020725389	0.8305180324735998
miR-4749-3p	12	62	181	2430	2.5971002381734754	0.005619168488737897	0.08546344166185332	black	193	2685	12	3	9	TRUE	TRUE	3	1	2	0.3	0.1	0.4272878487514327	0.0031088082901554407	0.8303966570415882
miR-6793-5p	6	18	187	2474	4.4056242849397425	0.00574676854822815	0.08546344166185332	black	193	2685	6	4	2	TRUE	TRUE	3	2	1	0.3	0.1	0.4272878487514327	0.0031088082901554407	0.8303966570415882
miR-4750-3p	5	12	188	2480	5.4894972380923095	0.005525546770547662	0.08546344166185332	black	193	2685	5	2	3	TRUE	TRUE	3	1	2	0.3	0.1	0.4272878487514327	0.0031088082901554407	0.8303966570415882
miR-1245a	16	98	177	2394	2.2073401422363386	0.006437994663794444	0.08830030078784173	black	193	2685	18	3	15	TRUE	TRUE	8	3	7	0.3	0.1	0.42161512681233654	0.008290155440414509	0.8299052822527511
miR-4785	4	7	189	2485	7.500947183475489	0.005716116558642955	0.08546344166185332	black	193	2685	4	1	3	TRUE	TRUE	2	1	1	0.3	0.1	0.4272878487514327	0.0020725388601036273	0.8293603876115363
miR-3158-3p	30	237	163	2255	1.7507418203468572	0.007241258367047214	0.09255712196560657	black	193	2685	35	24	11	TRUE	TRUE	14	12	5	0.3	0.1	0.4134360632382896	0.014507772020725389	0.8279438352590149
miR-3934-3p	9	39	184	2453	3.0744694782836786	0.006093893128244294	0.08734386486976364	black	193	2685	9	1	8	TRUE	TRUE	4	0	4	0.3	0.1	0.4235070379749149	0.0041450777202072546	0.8276521156951221
miR-136-3p	19	127	174	2365	2.0327433007403135	0.007111970443672986	0.09255712196560657	black	193	2685	19	15	4	TRUE	TRUE	9	8	1	0.3	0.1	0.4134360632382896	0.009326424870466322	0.8227624881087559
miR-3622b-3p	15	90	178	2402	2.24808936354283	0.007009493282298543	0.09235252071224574	black	193	2685	17	1	16	TRUE	TRUE	8	0	9	0.3	0.1	0.4138204984913212	0.008290155440414509	0.8221106539317358
miR-550a-5p	28	218	165	2274	1.7696642924586914	0.00794740290991853	0.09815925638517153	black	193	2685	34	14	20	TRUE	TRUE	18	8	13	0.3	0.1	0.40322749612317854	0.018652849740932644	0.8218803458641112
miR-4437	22	156	171	2336	1.925955389270903	0.007175602554585031	0.09255712196560657	black	193	2685	23	10	13	TRUE	TRUE	8	5	4	0.3	0.1	0.4134360632382896	0.008290155440414509	0.8217262186787041
miR-148b-5p	93	981	100	1511	1.4322133452405428	0.010215194997747985	0.11265090039183195	black	193	2685	119	72	47	TRUE	TRUE	40	34	18	0.3	0.1	0.3793061330855446	0.04145077720207254	0.8207569102876171
miR-711	9	40	184	2452	2.9964523544856387	0.007012012187939493	0.09235252071224574	black	193	2685	14	2	12	TRUE	TRUE	6	2	8	0.3	0.1	0.4138204984913212	0.006217616580310881	0.820038115071632
miR-7151-3p	14	82	179	2410	2.2978492403701205	0.007580453478911165	0.0953216299452223	black	193	2685	14	11	3	TRUE	TRUE	9	9	0	0.3	0.1	0.40832341603017525	0.009326424870466322	0.8176498409006415
miR-4487	21	147	172	2345	1.947076133595678	0.0075435169080721445	0.0953216299452223	black	193	2685	25	4	21	TRUE	TRUE	8	1	7	0.3	0.1	0.40832341603017525	0.008290155440414509	0.8166135714705898
miR-596	16	100	177	2392	2.1614066383344364	0.007626447883295416	0.09546801201656739	black	193	2685	17	1	16	TRUE	TRUE	8	1	8	0.3	0.1	0.40805684835844885	0.008290155440414509	0.8163470037988634
miR-93-5p	119	1325	74	1167	1.4161633031278622	0.013442844109560361	0.12452554593489415	black	193	2685	182	134	48	TRUE	TRUE	52	65	25	0.3	0.1	0.36189661823697156	0.0538860103626943	0.8157826285996659
miR-520a-3p	40	348	153	2144	1.6103646920338535	0.00875181113054173	0.10483311694730806	black	193	2685	60	11	49	TRUE	TRUE	23	7	27	0.3	0.1	0.39180060054585697	0.02383419689119171	0.8156347974370487
miR-7160-3p	5	13	188	2479	5.065185139738526	0.007212087041993201	0.09255712196560657	black	193	2685	5	4	1	TRUE	TRUE	2	2	0	0.3	0.1	0.4134360632382896	0.0020725388601036273	0.8155086020983932
miR-146b-5p	58	557	135	1935	1.4922758281899025	0.010458017996623081	0.11402405212752867	black	193	2685	62	51	11	TRUE	TRUE	36	32	5	0.3	0.1	0.37720141173038474	0.03730569948186529	0.81450711121225
miR-3160-3p	18	119	175	2373	2.0503739553075886	0.007917725473659532	0.09815925638517153	black	193	2685	22	3	19	TRUE	TRUE	8	1	7	0.3	0.1	0.40322749612317854	0.008290155440414509	0.8115176515635931
miR-9-5p	87	910	106	1582	1.4266042564920918	0.011477667419402784	0.1181078509686666	black	193	2685	143	78	65	TRUE	TRUE	39	38	30	0.3	0.1	0.3710884930492835	0.04041450777202073	0.8115030008213042
miR-3151-5p	22	158	171	2334	1.8999767483540284	0.00818662236588714	0.09978343664386123	black	193	2685	24	3	21	TRUE	TRUE	8	1	8	0.3	0.1	0.40037661703681454	0.008290155440414509	0.8086667724772291
miR-378e	11	57	182	2435	2.5805899374502603	0.008067363490032918	0.09920001388850212	black	193	2685	12	1	11	TRUE	TRUE	5	0	6	0.3	0.1	0.40139530681696	0.0051813471502590676	0.8065766539672191
miR-4459	31	252	162	2240	1.7005565505031264	0.009181857486155838	0.10812026251706386	black	193	2685	38	8	30	TRUE	TRUE	19	5	19	0.3	0.1	0.38643716340029854	0.019689119170984457	0.806126282571283
miR-485-5p	47	428	146	2064	1.5521385982018943	0.009504450886972188	0.1109784412390576	black	193	2685	70	29	41	TRUE	TRUE	23	15	19	0.3	0.1	0.3819045517655984	0.02383419689119171	0.8057387486567901
miR-6506-5p	10	49	183	2443	2.7228297420322	0.008184769259688945	0.09978343664386123	black	193	2685	11	8	3	TRUE	TRUE	5	5	1	0.3	0.1	0.40037661703681454	0.0051813471502590676	0.8055579641870736
miR-619-5p	21	149	172	2343	1.9193308214632883	0.008633286565216586	0.10406931907308789	black	193	2685	22	19	3	TRUE	TRUE	12	11	2	0.3	0.1	0.3930709148093765	0.012435233160621763	0.8055061479699983
miR-148b-3p	92	980	101	1512	1.4051589006637386	0.01425700061561375	0.12717383931998016	black	193	2685	120	83	37	TRUE	TRUE	45	41	24	0.3	0.1	0.35824088694505757	0.046632124352331605	0.8048730112973892
miR-4700-5p	26	199	167	2293	1.7934030184201974	0.008650598310861209	0.10406931907308789	black	193	2685	30	4	26	TRUE	TRUE	11	2	11	0.3	0.1	0.3930709148093765	0.01139896373056995	0.8044698785399464
miR-22-5p	45	406	148	2086	1.5619135740651182	0.00970508354661856	0.11132167902405757	black	193	2685	58	31	27	TRUE	TRUE	22	16	10	0.3	0.1	0.38136810079368116	0.0227979274611399	0.8041660282548211
miR-548h-3p	49	451	144	2041	1.5396486006304375	0.009630290147678553	0.11132167902405757	black	193	2685	59	7	52	TRUE	TRUE	22	3	27	0.3	0.1	0.38136810079368116	0.0227979274611399	0.8041660282548211
miR-548z	49	451	144	2041	1.5396486006304375	0.009630290147678553	0.11132167902405757	black	193	2685	59	7	52	TRUE	TRUE	22	3	27	0.3	0.1	0.38136810079368116	0.0227979274611399	0.8041660282548211
miR-200a-5p	49	453	144	2039	1.531352887189437	0.01040199485548738	0.11402405212752867	black	193	2685	51	45	6	TRUE	TRUE	26	25	3	0.3	0.1	0.37720141173038474	0.02694300518134715	0.8041444169117319
miR-1304-3p	42	375	151	2117	1.5699204147450534	0.010773424881043311	0.11476861371199844	black	193	2685	47	33	14	TRUE	TRUE	27	22	10	0.3	0.1	0.3760707456649993	0.027979274611398965	0.8040500202763982
miR-1304-5p	28	220	165	2272	1.7520617627397683	0.008873814450446554	0.10583832771584108	black	193	2685	35	9	26	TRUE	TRUE	13	4	15	0.3	0.1	0.3901428123109886	0.013471502590673576	0.803614314901662
miR-1184	35	296	158	2196	1.6430720843344073	0.009784522373211105	0.11143929375062975	black	193	2685	43	2	41	TRUE	TRUE	21	2	23	0.3	0.1	0.3811846595710969	0.021761658031088083	0.8029463176021849
miR-548c-3p	82	854	111	1638	1.416792098497593	0.013662472135610889	0.12572188763199557	black	193	2685	161	6	155	TRUE	TRUE	41	2	83	0.3	0.1	0.36023564278305187	0.04248704663212435	0.8027226894151761
miR-502-5p	25	190	168	2302	1.8023851195875416	0.009259613359381127	0.1085758039059922	black	193	2685	31	5	26	TRUE	TRUE	14	4	16	0.3	0.1	0.38570677855781027	0.014507772020725389	0.8002145505785356
miR-4739	29	231	164	2261	1.730355847219277	0.009171403757160815	0.10812026251706386	black	193	2685	34	3	31	TRUE	TRUE	13	1	15	0.3	0.1	0.38643716340029854	0.013471502590673576	0.7999086659909721
miR-3184-5p	60	586	133	1906	1.4670926864267009	0.012652650782885156	0.12113508488893404	black	193	2685	75	60	15	TRUE	TRUE	32	31	5	0.3	0.1	0.3666920208044	0.033160621761658036	0.799852642566058
miR-450b-5p	63	620	130	1872	1.4630018945066343	0.012054419615219738	0.12006893229640019	black	193	2685	103	38	65	TRUE	TRUE	30	18	34	0.3	0.1	0.3682277405115343	0.031088082901554404	0.7993158234130886
miR-3529-3p	26	200	167	2292	1.7836768398480654	0.009160646569733729	0.10812026251706386	black	193	2685	33	7	26	TRUE	TRUE	11	3	10	0.3	0.1	0.38643716340029854	0.01139896373056995	0.7978361271308685
miR-511-5p	29	233	164	2259	1.713993880052084	0.010188932242647357	0.11265090039183195	black	193	2685	45	4	41	TRUE	TRUE	17	1	25	0.3	0.1	0.3793061330855446	0.017616580310880828	0.7969227133964254
miR-4496	28	222	165	2270	1.734757984953847	0.009887782228014617	0.11172057861606567	black	193	2685	33	3	30	TRUE	TRUE	14	1	14	0.3	0.1	0.3807467294780166	0.014507772020725389	0.7952545014987419
miR-371a-5p	44	401	149	2091	1.5395608091974562	0.012456164613427176	0.1204533200316948	black	193	2685	60	7	53	TRUE	TRUE	26	6	31	0.3	0.1	0.36767249005015357	0.02694300518134715	0.7946154952315008
miR-548ah-5p	29	233	164	2259	1.713993880052084	0.010188932242647357	0.11265090039183195	black	193	2685	35	10	25	TRUE	TRUE	14	6	14	0.3	0.1	0.3793061330855446	0.014507772020725389	0.7938139051062699
miR-378d	31	254	162	2238	1.685667365549028	0.01015668505460531	0.11265090039183195	black	193	2685	35	24	11	TRUE	TRUE	13	10	6	0.3	0.1	0.3793061330855446	0.013471502590673576	0.7927776356762181
miR-326	36	311	157	2181	1.6077105875630346	0.011822815958720947	0.11880642473389114	black	193	2685	53	13	40	TRUE	TRUE	20	6	22	0.3	0.1	0.3700640292940134	0.02072538860103627	0.7907894178950496
miR-6825-5p	20	141	173	2351	1.9270299358916656	0.00970964331510533	0.11132167902405757	black	193	2685	21	12	9	TRUE	TRUE	9	7	2	0.3	0.1	0.38136810079368116	0.009326424870466322	0.7906945256641474
miR-765	47	435	146	2057	1.5219965307799561	0.01247632063239682	0.1204533200316948	black	193	2685	72	17	55	TRUE	TRUE	22	12	28	0.3	0.1	0.36767249005015357	0.0227979274611399	0.7904704175112935
miR-4438	18	123	175	2369	1.9804039209711106	0.010626926772590833	0.11402405212752867	black	193	2685	21	7	14	TRUE	TRUE	12	6	7	0.3	0.1	0.37720141173038474	0.012435233160621763	0.7896366448910065
miR-500a-3p	64	639	129	1853	1.438472891289998	0.015180798937542051	0.130208148911819	black	193	2685	69	59	10	TRUE	TRUE	34	34	1	0.3	0.1	0.3541447340592308	0.035233160621761656	0.7893778946809924
miR-218-1-3p	21	152	172	2340	1.879088067850594	0.010505519884562274	0.11402405212752867	black	193	2685	21	11	10	TRUE	TRUE	10	5	5	0.3	0.1	0.37720141173038474	0.010362694300518135	0.7875641060309029
miR-1180-3p	39	346	154	2146	1.5704083715336943	0.012898131318448398	0.12113508488893404	black	193	2685	42	38	4	TRUE	TRUE	20	21	0	0.3	0.1	0.3666920208044	0.02072538860103627	0.7874174094054363
miR-548j-3p	15	94	178	2398	2.1489447181506325	0.009889623008115205	0.11172057861606567	black	193	2685	16	7	9	TRUE	TRUE	6	3	4	0.3	0.1	0.3807467294780166	0.006217616580310881	0.7869643460583273
miR-4685-5p	28	225	165	2267	1.709378750730576	0.011586027951317931	0.1181078509686666	black	193	2685	31	4	27	TRUE	TRUE	15	3	14	0.3	0.1	0.3710884930492835	0.015544041450777202	0.7866325345000607
miR-450a-1-3p	19	132	174	2360	1.951676200853132	0.010180950235424183	0.11265090039183195	black	193	2685	21	11	10	TRUE	TRUE	7	5	3	0.3	0.1	0.3793061330855446	0.007253886010362694	0.7865600190959072
miR-3135b	28	226	165	2266	1.7010686432111626	0.012202480660189172	0.1204533200316948	black	193	2685	33	5	28	TRUE	TRUE	18	4	18	0.3	0.1	0.36767249005015357	0.018652849740932644	0.7863253397910862
miR-331-5p	38	335	155	2157	1.5782330753038727	0.012927842766059454	0.12113508488893404	black	193	2685	48	31	17	TRUE	TRUE	18	13	12	0.3	0.1	0.3666920208044	0.018652849740932644	0.7853448705453326
miR-532-3p	32	268	161	2224	1.6490271614974603	0.01196061947715536	0.1195631709604847	black	193	2685	39	9	30	TRUE	TRUE	15	5	14	0.3	0.1	0.36896103018519016	0.015544041450777202	0.7845050716359674
miR-3152-3p	11	59	182	2433	2.491043604699278	0.010032453613428086	0.11265090039183195	black	193	2685	12	2	10	TRUE	TRUE	5	1	5	0.3	0.1	0.3793061330855446	0.0051813471502590676	0.7844874802358036
miR-1914-5p	12	68	181	2424	2.3622757807299855	0.01053008198358054	0.11402405212752867	black	193	2685	13	2	11	TRUE	TRUE	7	1	6	0.3	0.1	0.37720141173038474	0.007253886010362694	0.7844552977407474
miR-4268	18	123	175	2369	1.9804039209711106	0.010626926772590833	0.11402405212752867	black	193	2685	21	2	19	TRUE	TRUE	7	2	6	0.3	0.1	0.37720141173038474	0.007253886010362694	0.7844552977407474
miR-628-5p	26	204	167	2288	1.7457129496205572	0.01145434411277718	0.1181078509686666	black	193	2685	30	19	11	TRUE	TRUE	12	9	7	0.3	0.1	0.3710884930492835	0.012435233160621763	0.7835237262099053
miR-30a-5p	95	1028	98	1464	1.3803363284705799	0.018860962690027655	0.1436495508887842	black	193	2685	143	92	51	TRUE	TRUE	44	47	29	0.3	0.1	0.3370782909856327	0.0455958549222798	0.7826741459079125
miR-1236-3p	29	235	164	2257	1.6979102441715561	0.01129769680505234	0.11803120083173103	black	193	2685	37	5	32	TRUE	TRUE	11	1	14	0.3	0.1	0.3712012697625754	0.01139896373056995	0.7826002334931452
miR-199b-5p	22	163	171	2329	1.8378326243014678	0.011231988598791126	0.1177875332680775	black	193	2685	27	7	20	TRUE	TRUE	10	3	9	0.3	0.1	0.37156026928440455	0.010362694300518135	0.7819229635849226
miR-29c-3p	101	1108	92	1384	1.371114157133705	0.020798734779737	0.1497401138675884	black	193	2685	157	100	57	TRUE	TRUE	50	51	26	0.3	0.1	0.32986473638209274	0.05181347150259067	0.7816782078846833
miR-1228-3p	15	96	178	2396	2.102453764669644	0.011645034604323371	0.1181078509686666	black	193	2685	18	3	15	TRUE	TRUE	10	3	10	0.3	0.1	0.3710884930492835	0.010362694300518135	0.7814511873498017
miR-4709-5p	19	135	174	2357	1.9059286533760365	0.01248310765351857	0.1204533200316948	black	193	2685	21	3	18	TRUE	TRUE	13	1	13	0.3	0.1	0.36767249005015357	0.013471502590673576	0.7811439926408271
miR-4534	19	133	174	2359	1.936196669860101	0.010906863784837448	0.11568768877123384	black	193	2685	23	4	19	TRUE	TRUE	6	2	8	0.3	0.1	0.37468514210020065	0.006217616580310881	0.7809027586805115
miR-548as-3p	28	226	165	2266	1.7010686432111626	0.012202480660189172	0.1204533200316948	black	193	2685	36	4	32	TRUE	TRUE	12	1	16	0.3	0.1	0.36767249005015357	0.012435233160621763	0.7801077232107754
miR-299-5p	24	186	169	2306	1.760176397345293	0.013203935434310204	0.1227215269964818	black	193	2685	41	8	33	TRUE	TRUE	15	4	18	0.3	0.1	0.3644316998129917	0.015544041450777202	0.7799757412637689
miR-550b-2-5p	11	60	182	2432	2.448647951823935	0.011143987001275939	0.11730734801721908	black	193	2685	12	6	6	TRUE	TRUE	7	4	4	0.3	0.1	0.3722699133008227	0.007253886010362694	0.7795237993111854
miR-889-5p	11	60	182	2432	2.448647951823935	0.011143987001275939	0.11730734801721908	black	193	2685	11	9	2	TRUE	TRUE	6	6	0	0.3	0.1	0.3722699133008227	0.006217616580310881	0.7784875298811336
miR-378f	15	96	178	2396	2.102453764669644	0.011645034604323371	0.1181078509686666	black	193	2685	17	8	9	TRUE	TRUE	7	3	6	0.3	0.1	0.3710884930492835	0.007253886010362694	0.7783423790596462
miR-5006-5p	17	116	176	2376	1.9778091584980457	0.0127638076389014	0.12113508488893404	black	193	2685	18	2	16	TRUE	TRUE	11	1	11	0.3	0.1	0.3666920208044	0.01139896373056995	0.7780909845349699
let-7g-3p	53	512	140	1980	1.4637784677079844	0.016586403181709466	0.13340111268645458	black	193	2685	82	41	41	TRUE	TRUE	27	23	22	0.3	0.1	0.3499362191975571	0.027979274611398965	0.777915493808956
miR-4722-3p	12	69	181	2423	2.3271408449604793	0.011600263156111767	0.1181078509686666	black	193	2685	12	9	3	TRUE	TRUE	6	6	0	0.3	0.1	0.3710884930492835	0.006217616580310881	0.7773061096295943
miR-876-3p	74	765	119	1727	1.403675919589664	0.017850749988910296	0.1388476146948947	black	193	2685	94	68	26	TRUE	TRUE	33	29	16	0.3	0.1	0.3429846306902804	0.03419689119170984	0.7771815218819903
miR-455-5p	35	304	158	2188	1.5940282463735227	0.014058430887935512	0.12717383931998016	black	193	2685	39	33	6	TRUE	TRUE	18	18	3	0.3	0.1	0.35824088694505757	0.018652849740932644	0.7768937366859902
miR-510-5p	18	126	175	2366	1.930850651418811	0.01310942367105596	0.12225197443578693	black	193	2685	21	3	18	TRUE	TRUE	11	3	10	0.3	0.1	0.36509764722237437	0.01139896373056995	0.7764966109529443
miR-4735-3p	13	79	180	2413	2.205083802454221	0.012890785355915759	0.12113508488893404	black	193	2685	20	1	19	TRUE	TRUE	8	0	11	0.3	0.1	0.3666920208044	0.008290155440414509	0.7749821762448146
miR-3622a-3p	13	79	180	2413	2.205083802454221	0.012890785355915759	0.12113508488893404	black	193	2685	15	1	14	TRUE	TRUE	8	0	9	0.3	0.1	0.3666920208044	0.008290155440414509	0.7749821762448146
miR-550a-3p	16	106	177	2386	2.03404711565058	0.012282004711619603	0.1204533200316948	black	193	2685	18	10	8	TRUE	TRUE	7	6	3	0.3	0.1	0.36767249005015357	0.007253886010362694	0.7749263760605163
miR-369-3p	31	261	162	2231	1.635351183086301	0.014264800127574284	0.12717383931998016	black	193	2685	52	4	48	TRUE	TRUE	16	3	22	0.3	0.1	0.35824088694505757	0.016580310880829018	0.7748211978258865
miR-650	41	373	152	2119	1.5320879646215229	0.015609265207413773	0.13298420379162	black	193	2685	51	1	50	TRUE	TRUE	23	0	28	0.3	0.1	0.35047997703739076	0.02383419689119171	0.7743141739285825
miR-3150a-3p	25	195	168	2297	1.7524520109149917	0.012306147868268056	0.1204533200316948	black	193	2685	30	3	27	TRUE	TRUE	6	1	6	0.3	0.1	0.36767249005015357	0.006217616580310881	0.7738901066304644
miR-6504-5p	11	61	182	2431	2.407544754003155	0.012347661372232229	0.1204533200316948	black	193	2685	11	1	10	TRUE	TRUE	6	1	5	0.3	0.1	0.36767249005015357	0.006217616580310881	0.7738901066304644
miR-4476	30	251	163	2241	1.6428803098390694	0.014751432512546698	0.1289126759508405	black	193	2685	32	4	28	TRUE	TRUE	17	2	16	0.3	0.1	0.3558817505921168	0.017616580310880828	0.7734983309029977
miR-4656	20	145	173	2347	1.870750138106238	0.01263111287152738	0.12113508488893404	black	193	2685	23	1	22	TRUE	TRUE	6	1	5	0.3	0.1	0.3666920208044	0.006217616580310881	0.7729096373847109
miR-2115-5p	29	239	164	2253	1.666550039506627	0.013812488360953867	0.12668285529732937	black	193	2685	31	19	12	TRUE	TRUE	13	7	6	0.3	0.1	0.35891286266094186	0.013471502590673576	0.7723843652516154
miR-6779-3p	5	15	188	2477	4.387525425592166	0.01160064473697827	0.1181078509686666	black	193	2685	6	3	3	TRUE	TRUE	1	1	1	0.3	0.1	0.3710884930492835	0.0010362694300518136	0.7721247624793354
miR-4320	10	53	183	2439	2.5134257236791204	0.012946067006841817	0.12113508488893404	black	193	2685	13	1	12	TRUE	TRUE	4	0	6	0.3	0.1	0.3666920208044	0.0041450777202072546	0.7708370985246072
miR-4423-5p	19	137	174	2355	1.8765487332737651	0.014235834540824634	0.12717383931998016	black	193	2685	20	19	1	TRUE	TRUE	12	12	1	0.3	0.1	0.35824088694505757	0.012435233160621763	0.7706761201056793
miR-1185-5p	18	127	175	2365	1.9148553792384804	0.014032031169435688	0.12717383931998016	black	193	2685	24	7	17	TRUE	TRUE	11	3	11	0.3	0.1	0.35824088694505757	0.01139896373056995	0.7696398506756275
miR-18a-3p	34	294	159	2198	1.5983531190349902	0.014634563257328278	0.1289126759508405	black	193	2685	41	29	12	TRUE	TRUE	13	13	4	0.3	0.1	0.3558817505921168	0.013471502590673576	0.7693532531827904
miR-615-5p	27	219	166	2273	1.687752713558302	0.01459775111227989	0.1289126759508405	black	193	2685	31	6	25	TRUE	TRUE	13	2	13	0.3	0.1	0.3558817505921168	0.013471502590673576	0.7693532531827904
miR-197-5p	32	274	161	2218	1.6085848874603117	0.015806282222309582	0.13298420379162	black	193	2685	35	34	1	TRUE	TRUE	18	19	1	0.3	0.1	0.35047997703739076	0.018652849740932644	0.7691328267783234
miR-5584-5p	22	167	171	2325	1.7906144854843127	0.014277883363740126	0.12717383931998016	black	193	2685	27	1	26	TRUE	TRUE	10	0	12	0.3	0.1	0.35824088694505757	0.010362694300518135	0.7686035812455757
miR-330-5p	63	634	130	1858	1.420014715576616	0.018860238650508315	0.1436495508887842	black	193	2685	82	48	34	TRUE	TRUE	30	23	17	0.3	0.1	0.3370782909856327	0.031088082901554404	0.7681663738871871
miR-135a-5p	33	285	160	2207	1.5968422849888897	0.015911850308478758	0.13298420379162	black	193	2685	64	10	54	TRUE	TRUE	17	5	21	0.3	0.1	0.35047997703739076	0.017616580310880828	0.7680965573482716
miR-4430	31	263	162	2229	1.621466823237943	0.015659703941660545	0.13298420379162	black	193	2685	37	6	31	TRUE	TRUE	17	5	16	0.3	0.1	0.35047997703739076	0.017616580310880828	0.7680965573482716
miR-3929	23	178	170	2314	1.7583603945936797	0.014971793037302646	0.12988890155267838	black	193	2685	25	8	17	TRUE	TRUE	13	5	9	0.3	0.1	0.3545711823740144	0.013471502590673576	0.7680426849646879
miR-1253	32	275	161	2217	1.6020159959700222	0.016535360596215208	0.13340111268645458	black	193	2685	43	5	38	TRUE	TRUE	17	3	21	0.3	0.1	0.3499362191975571	0.017616580310880828	0.7675527995084379
miR-516b-3p	22	168	171	2324	1.7792130009307774	0.015134151528394289	0.130208148911819	black	193	2685	27	1	26	TRUE	TRUE	12	1	12	0.3	0.1	0.3541447340592308	0.012435233160621763	0.7665799672198526
miR-106b-3p	28	231	165	2261	1.6605966951300897	0.015698596482038977	0.13298420379162	black	193	2685	29	28	1	TRUE	TRUE	15	15	0	0.3	0.1	0.35047997703739076	0.015544041450777202	0.7660240184881679
miR-4264	12	71	181	2421	2.2596711367858875	0.013990800691989937	0.12717383931998016	black	193	2685	13	4	9	TRUE	TRUE	7	3	5	0.3	0.1	0.35824088694505757	0.007253886010362694	0.7654947729554202
miR-5193	33	286	160	2206	1.5905408836316408	0.016631345206363845	0.13340111268645458	black	193	2685	34	1	33	TRUE	TRUE	15	1	14	0.3	0.1	0.3499362191975571	0.015544041450777202	0.7654802606483342
miR-3150b-3p	22	169	171	2323	1.7679470792075014	0.01603084140705027	0.13298420379162	black	193	2685	31	8	23	TRUE	TRUE	14	5	15	0.3	0.1	0.35047997703739076	0.014507772020725389	0.7649877490581162
miR-378i	32	275	161	2217	1.6020159959700222	0.016535360596215208	0.13340111268645458	black	193	2685	35	30	5	TRUE	TRUE	14	12	4	0.3	0.1	0.3499362191975571	0.014507772020725389	0.7644439912182824
miR-516a-3p	26	211	167	2281	1.68266630090724	0.016581375210447315	0.13340111268645458	black	193	2685	38	1	37	TRUE	TRUE	14	1	15	0.3	0.1	0.3499362191975571	0.014507772020725389	0.7644439912182824
miR-4753-3p	32	273	161	2219	1.6152018790174052	0.015103503856402084	0.130208148911819	black	193	2685	39	1	38	TRUE	TRUE	9	0	11	0.3	0.1	0.3541447340592308	0.009326424870466322	0.7634711589296971
miR-4695-3p	12	71	181	2421	2.2596711367858875	0.013990800691989937	0.12717383931998016	black	193	2685	13	4	9	TRUE	TRUE	5	4	1	0.3	0.1	0.35824088694505757	0.0051813471502590676	0.7634222340953166
miR-4650-5p	15	99	178	2393	2.0362348204536875	0.01472745960526498	0.1289126759508405	black	193	2685	15	4	11	TRUE	TRUE	7	3	4	0.3	0.1	0.3558817505921168	0.007253886010362694	0.7631356366024795
miR-550a-3-5p	18	129	175	2363	1.8836125201501637	0.016030628565479974	0.13298420379162	black	193	2685	20	11	9	TRUE	TRUE	12	6	7	0.3	0.1	0.35047997703739076	0.012435233160621763	0.7629152101980126
miR-30d-3p	74	771	119	1721	1.387925458743131	0.021211538771075476	0.15029841728218785	black	193	2685	102	58	44	TRUE	TRUE	32	28	25	0.3	0.1	0.3292182370912018	0.033160621761658036	0.7623788588528598
miR-6722-3p	15	99	178	2393	2.0362348204536875	0.01472745960526498	0.1289126759508405	black	193	2685	19	3	16	TRUE	TRUE	6	2	6	0.3	0.1	0.3558817505921168	0.006217616580310881	0.7620993671724277
miR-367-5p	15	99	178	2393	2.0362348204536875	0.01472745960526498	0.1289126759508405	black	193	2685	19	1	18	TRUE	TRUE	6	1	8	0.3	0.1	0.3558817505921168	0.006217616580310881	0.7620993671724277
miR-4472	28	232	165	2260	1.6527115207142584	0.01648636112124849	0.13340111268645458	black	193	2685	36	4	32	TRUE	TRUE	11	1	11	0.3	0.1	0.3499362191975571	0.01139896373056995	0.761335182928127
miR-5591-5p	15	100	178	2392	2.0150459482268483	0.01588479272107242	0.13298420379162	black	193	2685	19	2	17	TRUE	TRUE	10	1	11	0.3	0.1	0.35047997703739076	0.010362694300518135	0.760842671337909
miR-3191-5p	18	129	175	2363	1.8836125201501637	0.016030628565479974	0.13298420379162	black	193	2685	20	1	19	TRUE	TRUE	10	1	11	0.3	0.1	0.35047997703739076	0.010362694300518135	0.760842671337909
miR-6837-5p	8	38	185	2454	2.790806776372479	0.015003359985034099	0.12988890155267838	black	193	2685	8	4	4	TRUE	TRUE	6	3	3	0.3	0.1	0.3545711823740144	0.006217616580310881	0.7607887989543252
miR-128-1-5p	48	424	145	2068	1.6142434687974292	0.005060723208503907	0.08224415085632958	black	193	2685	49	49	0	TRUE	FALSE	25	26	0	0.3	0	0.4339579915938611	0.025906735751295335	0.7598647273451564
miR-487a-5p	8	38	185	2454	2.790806776372479	0.015003359985034099	0.12988890155267838	black	193	2685	9	7	2	TRUE	TRUE	4	3	2	0.3	0.1	0.3545711823740144	0.0041450777202072546	0.7587162600942216
miR-211-5p	47	448	146	2044	1.4685163562589771	0.02005105191516293	0.1474123631540682	black	193	2685	70	7	63	TRUE	TRUE	25	5	32	0.3	0.1	0.33258643664660564	0.025906735751295335	0.7584931723979009
miR-125a-3p	57	566	136	1926	1.4259806072697927	0.02091347161646868	0.15009514823307404	black	193	2685	70	49	21	TRUE	TRUE	28	24	11	0.3	0.1	0.3294533383716021	0.029015544041450778	0.7584688824130529
miR-212-5p	19	139	174	2353	1.8480187905699907	0.01617798230397906	0.13340111268645458	black	193	2685	22	9	13	TRUE	TRUE	8	4	6	0.3	0.1	0.3499362191975571	0.008290155440414509	0.7582263746379716
miR-4682	13	82	180	2410	2.1218589626985245	0.016641949054231896	0.13340111268645458	black	193	2685	14	1	13	TRUE	TRUE	7	0	7	0.3	0.1	0.3499362191975571	0.007253886010362694	0.7571901052079197
miR-1207-3p	28	233	165	2259	1.6448939916714225	0.01730560009651413	0.13662574621651355	black	193	2685	33	1	32	TRUE	TRUE	11	0	13	0.3	0.1	0.34578698121007734	0.01139896373056995	0.7571859449406473
miR-516b-5p	43	402	150	2090	1.4901322677234712	0.019905184308997074	0.14715658311182403	black	193	2685	52	29	23	TRUE	TRUE	23	14	13	0.3	0.1	0.33288812191317324	0.02383419689119171	0.7567223188043649
miR-33a-5p	88	950	105	1542	1.360168696849004	0.024683856964464002	0.16410631221111355	black	193	2685	116	87	29	TRUE	TRUE	41	42	16	0.3	0.1	0.3139498855416329	0.04248704663212435	0.7564369321737572
let-7f-2-3p	53	519	140	1973	1.4389417514077696	0.020956069634556575	0.15009514823307404	black	193	2685	80	47	33	TRUE	TRUE	26	24	16	0.3	0.1	0.3294533383716021	0.02694300518134715	0.7563963435529493
miR-6835-3p	9	47	184	2445	2.5432202154763046	0.016705141135259515	0.13340111268645458	black	193	2685	9	2	7	TRUE	TRUE	6	2	4	0.3	0.1	0.3499362191975571	0.006217616580310881	0.7561538357778679
miR-3196	11	64	182	2428	2.2917997505484897	0.01655793320879065	0.13340111268645458	black	193	2685	11	1	10	TRUE	TRUE	6	1	5	0.3	0.1	0.3499362191975571	0.006217616580310881	0.7561538357778679
miR-4769-3p	16	110	177	2382	1.9568594725431636	0.016465475507963873	0.13340111268645458	black	193	2685	17	2	15	TRUE	TRUE	6	1	6	0.3	0.1	0.3499362191975571	0.006217616580310881	0.7561538357778679
miR-27b-3p	106	1184	87	1308	1.345834757537197	0.02806900908689741	0.17243537756740748	black	193	2685	178	105	73	TRUE	TRUE	49	51	30	0.3	0.1	0.305349451074824	0.050777202072538864	0.7561266531473628
miR-302f	17	120	176	2372	1.9087343375669648	0.01686511966438491	0.13429274368861222	black	193	2685	22	3	19	TRUE	TRUE	7	1	9	0.3	0.1	0.3487789812650028	0.007253886010362694	0.75603286727536545
miR-4797-5p	15	100	178	2392	2.0150459482268483	0.01588479272107242	0.13298420379162	black	193	2685	15	1	14	TRUE	TRUE	5	0	5	0.3	0.1	0.35047997703739076	0.0051813471502590676	0.7556613241876499
miR-3126-5p	18	130	175	2362	1.8683535106898403	0.01711023743573546	0.13547648418156338	black	193	2685	21	5	16	TRUE	TRUE	7	1	8	0.3	0.1	0.3472544329903515	0.007253886010362694	0.7545083190007142
miR-942-5p	60	602	133	1890	1.416134015350324	0.021188290408934548	0.15029841728218785	black	193	2685	84	34	50	TRUE	TRUE	24	16	21	0.3	0.1	0.3292182370912018	0.024870466321243526	0.7540887034124454
miR-647	25	202	168	2290	1.686601327686033	0.017886810385308493	0.1388476146948947	black	193	2685	35	2	33	TRUE	TRUE	10	0	13	0.3	0.1	0.3429846306902804	0.010362694300518135	0.7533473249907986
miR-449a	65	664	128	1828	1.3978282607568842	0.022606133845120575	0.15585253568296834	black	193	2685	105	53	52	TRUE	TRUE	29	23	30	0.3	0.1	0.32291445098549487	0.030051813471502594	0.7529662644569974
miR-342-3p	41	380	152	2112	1.498913138020031	0.020425164346435622	0.14894831223901012	black	193	2685	58	35	23	TRUE	TRUE	21	19	12	0.3	0.1	0.3307857653969969	0.021761658031088083	0.7525474234280849
miR-147b-3p	44	416	149	2076	1.4734325646245878	0.02185760250714244	0.1518556934183721	black	193	2685	47	42	5	TRUE	TRUE	24	24	1	0.3	0.1	0.3274275682975502	0.024870466321243526	0.7522980346187937
miR-3184-3p	34	300	159	2192	1.5621270155344111	0.018970631585528537	0.1436495508887842	black	193	2685	35	30	5	TRUE	TRUE	14	12	2	0.3	0.1	0.3370782909856327	0.014507772020725389	0.7515860630063581
miR-3202	35	313	158	2179	1.5418523143897913	0.020581558798049616	0.14894831223901012	black	193	2685	50	7	43	TRUE	TRUE	18	3	22	0.3	0.1	0.3307857653969969	0.018652849740932644	0.7494386151379294
miR-609	14	92	179	2400	2.039608034192812	0.01765822376853099	0.1379520362955106	black	193	2685	19	4	15	TRUE	TRUE	5	2	6	0.3	0.1	0.34410875382490974	0.0051813471502590676	0.7492901009751688
miR-4450	14	92	179	2400	2.039608034192812	0.01765822376853099	0.1379520362955106	black	193	2685	15	5	10	TRUE	TRUE	5	2	3	0.3	0.1	0.34410875382490974	0.0051813471502590676	0.7492901009751688
miR-193b-5p	32	281	161	2211	1.563584023653682	0.021500760276162507	0.15029841728218785	black	193	2685	32	24	8	TRUE	TRUE	19	14	5	0.3	0.1	0.3292182370912018	0.019689119170984457	0.7489073562621863
miR-3153	20	151	173	2341	1.7917539257454915	0.018287307409876826	0.14116785358902137	black	193	2685	26	4	22	TRUE	TRUE	8	1	9	0.3	0.1	0.34010567541670134	0.008290155440414509	0.7483958308571159
miR-520c-3p	42	394	151	2098	1.4808468254717382	0.0225211559627434	0.15568729457826844	black	193	2685	69	21	48	TRUE	TRUE	24	12	26	0.3	0.1	0.3230987312597036	0.024870466321243526	0.7479691975809472
miR-629-5p	36	325	157	2167	1.5286193108955437	0.0213391770934888	0.15029841728218785	black	193	2685	43	25	18	TRUE	TRUE	18	15	6	0.3	0.1	0.3292182370912018	0.018652849740932644	0.7478710868321344
miR-4524b-3p	20	152	173	2340	1.7792313073431836	0.01939772885392402	0.145299968962412	black	193	2685	21	4	17	TRUE	TRUE	12	2	10	0.3	0.1	0.33509379138871886	0.012435233160621763	0.7475290245493407
miR-2467-5p	24	193	169	2299	1.6912313253694113	0.019278224914720844	0.145299968962412	black	193	2685	29	7	22	TRUE	TRUE	10	3	10	0.3	0.1	0.33509379138871886	0.010362694300518135	0.7454564856892371
miR-4478	25	204	168	2288	1.6686163774297735	0.01980529736400913	0.14715658311182403	black	193	2685	29	8	21	TRUE	TRUE	12	5	9	0.3	0.1	0.33288812191317324	0.012435233160621763	0.745323355073795
miR-6837-3p	6	24	187	2468	3.2970625450230044	0.017672157222454757	0.1379520362955106	black	193	2685	7	4	3	TRUE	TRUE	1	1	0	0.3	0.1	0.34410875382490974	0.0010362694300518136	0.7451450232549616
miR-19b-2-5p	16	112	177	2380	1.9203408363305863	0.01893441114410255	0.1436495508887842	black	193	2685	18	2	16	TRUE	TRUE	7	1	7	0.3	0.1	0.3370782909856327	0.007253886010362694	0.7443321769959954
miR-708-3p	29	247	164	2245	1.6068750934197924	0.020204047045049692	0.14814524205327992	black	193	2685	40	10	30	TRUE	TRUE	12	5	9	0.3	0.1	0.3317249168384391	0.012435233160621763	0.7441601499990609
miR-4784	21	164	172	2328	1.732689678851273	0.021509186675686992	0.15029841728218785	black	193	2685	30	8	22	TRUE	TRUE	14	5	15	0.3	0.1	0.3292182370912018	0.014507772020725389	0.7437260091119272
miR-4644	23	183	170	2309	1.7066575336971794	0.019688525804749404	0.1470817559446199	black	193	2685	26	5	21	TRUE	TRUE	10	3	9	0.3	0.1	0.3329764775683009	0.010362694300518135	0.743339171868819
miR-4756-5p	25	204	168	2288	1.6686163774297735	0.01980529736400913	0.14715658311182403	black	193	2685	29	3	26	TRUE	TRUE	10	1	11	0.3	0.1	0.33288812191317324	0.010362694300518135	0.7432508162136914
miR-4782-5p	20	152	173	2340	1.7792313073431836	0.01939772885392402	0.145299968962412	black	193	2685	22	1	21	TRUE	TRUE	7	0	7	0.3	0.1	0.33509379138871886	0.007253886010362694	0.7423476773990816
miR-3168	20	152	173	2340	1.7792313073431836	0.01939772885392402	0.145299968962412	black	193	2685	30	2	28	TRUE	TRUE	7	0	10	0.3	0.1	0.33509379138871886	0.007253886010362694	0.7423476773990816
miR-4662b	16	112	177	2380	1.9203408363305863	0.01893441114410255	0.1436495508887842	black	193	2685	20	3	17	TRUE	TRUE	5	1	4	0.3	0.1	0.3370782909856327	0.0051813471502590676	0.7422596381358918
miR-544a	48	465	145	2027	1.442808183471138	0.024151282320889988	0.1613375326195992	black	193	2685	72	10	62	TRUE	TRUE	24	7	31	0.3	0.1	0.3169058356521189	0.024870466321243526	0.7417763019733624
miR-30b-5p	52	513	141	1979	1.422494023785063	0.025211522212437016	0.1656331447479018	black	193	2685	90	40	50	TRUE	TRUE	27	24	28	0.3	0.1	0.312341100979933	0.027979274611398965	0.7403203755913319
miR-106a-5p	113	1285	80	1207	1.3266178589090412	0.035944887827147415	0.19131249465048147	black	193	2685	185	111	74	TRUE	TRUE	51	52	44	0.3	0.1	0.28730266608096794	0.05284974093264249	0.7401524070136104
miR-219a-5p	20	153	173	2339	1.7668731849999617	0.02056010911135696	0.14894831223901012	black	193	2685	25	10	15	TRUE	TRUE	9	6	4	0.3	0.1	0.3307857653969969	0.009326424870466322	0.7401121902674631
miR-3686	18	133	175	2359	1.8237578850668816	0.020692178430927632	0.14935990612869582	black	193	2685	32	4	28	TRUE	TRUE	9	1	13	0.3	0.1	0.3303063872035651	0.009326424870466322	0.7396328120740313
miR-4434	21	164	172	2328	1.732689678851273	0.021509186675686992	0.15029841728218785	black	193	2685	25	4	21	TRUE	TRUE	10	0	10	0.3	0.1	0.3292182370912018	0.010362694300518135	0.73958093139172
miR-221-3p	92	1015	101	1477	1.3253424906581048	0.035653139449109805	0.1912456968556213	black	193	2685	139	92	47	TRUE	TRUE	49	52	23	0.3	0.1	0.28736333118165064	0.050777202072538864	0.7381405332541895
miR-5706	20	153	173	2339	1.7668731849999617	0.02056010911135696	0.14894831223901012	black	193	2685	22	1	21	TRUE	TRUE	7	0	7	0.3	0.1	0.3307857653969969	0.007253886010362694	0.7380396514073595
miR-4298	14	94	179	2398	1.9945835691167408	0.02054348248610004	0.14894831223901012	black	193	2685	16	1	15	TRUE	TRUE	7	0	8	0.3	0.1	0.3307857653969969	0.007253886010362694	0.7380396514073595
miR-4474-3p	27	228	166	2264	1.6147468941613348	0.022657223611341922	0.15585253568296834	black	193	2685	29	17	12	TRUE	TRUE	14	12	2	0.3	0.1	0.32291445098549487	0.014507772020725389	0.7374222230062203
miR-3152-5p	11	66	182	2426	2.2206902129022184	0.01991035453402153	0.14715658311182403	black	193	2685	11	2	9	TRUE	TRUE	4	2	2	0.3	0.1	0.33288812191317324	0.0041450777202072546	0.7370331996333804
miR-3679-5p	26	217	167	2275	1.6318617942583147	0.022310322906193305	0.154614432310003	black	193	2685	28	17	11	TRUE	TRUE	12	6	6	0.3	0.1	0.32429998791855863	0.012435233160621763	0.7367352210791804
miR-378b	15	104	178	2388	1.934377672180626	0.021231079926821696	0.15029841728218785	black	193	2685	17	3	14	TRUE	TRUE	6	1	7	0.3	0.1	0.3292182370912018	0.006217616580310881	0.7354358536715127
miR-3620-3p	15	104	178	2388	1.934377672180626	0.021231079926821696	0.15029841728218785	black	193	2685	16	6	10	TRUE	TRUE	6	4	2	0.3	0.1	0.3292182370912018	0.006217616580310881	0.7354358536715127
miR-744-5p	68	711	125	1781	1.3625279367492042	0.030621630705078527	0.18087800692615244	black	193	2685	80	70	10	TRUE	TRUE	36	36	4	0.3	0.1	0.29704569443080814	0.03730569948186529	0.7343513939126733
miR-1273g-3p	22	176	171	2316	1.6925781593144742	0.023546989898742807	0.15882787604030646	black	193	2685	24	10	14	TRUE	TRUE	14	7	9	0.3	0.1	0.31962930870307504	0.014507772020725389	0.7341370807238005
miR-124-5p	19	145	174	2347	1.7669859465786757	0.023272825645198704	0.15736054128468904	black	193	2685	21	16	5	TRUE	TRUE	11	10	2	0.3	0.1	0.3212416636845238	0.01139896373056995	0.7326406274150936
miR-5590-3p	37	341	156	2151	1.4958527604960865	0.02572524518073091	0.1663282237548728	black	193	2685	39	3	36	TRUE	TRUE	20	3	17	0.3	0.1	0.31161362014146987	0.02072538860103627	0.7323390087425061
miR-324-3p	53	528	140	1964	1.4079760663249268	0.027912596495031833	0.17243537756740748	black	193	2685	75	51	24	TRUE	TRUE	26	25	9	0.3	0.1	0.305349451074824	0.02694300518134715	0.7322924562561711
miR-496	15	105	178	2387	1.9151750286274574	0.022759567768346867	0.1561699724153974	black	193	2685	16	7	9	TRUE	TRUE	8	3	5	0.3	0.1	0.3225609865648673	0.008290155440414509	0.7308511420052819
miR-335-3p	88	965	105	1527	1.3260201953950441	0.03606236642661418	0.19131249465048147	black	193	2685	165	63	102	TRUE	TRUE	42	34	56	0.3	0.1	0.28730266608096794	0.043523316062176166	0.7308259821431441
miR-302b-3p	54	541	139	1951	1.4008122021706502	0.028953458144085616	0.17525880067410748	black	193	2685	83	23	60	TRUE	TRUE	27	14	34	0.3	0.1	0.30252806583356745	0.027979274611398965	0.7305073404449663
miR-637	36	329	157	2163	1.5072573066211452	0.024970748007808772	0.16522311598500136	black	193	2685	45	1	44	TRUE	TRUE	17	1	20	0.3	0.1	0.3127716766502733	0.017616580310880828	0.7303882569611542
miR-632	21	166	172	2326	1.7103548371510926	0.023998034486944198	0.16070009117883838	black	193	2685	24	1	23	TRUE	TRUE	12	0	12	0.3	0.1	0.3175935507297459	0.012435233160621763	0.7300287838903676
miR-4328	30	263	163	2229	1.559562633505682	0.025377920584522283	0.16585509547358976	black	193	2685	44	2	42	TRUE	TRUE	17	2	22	0.3	0.1	0.3121084725409615	0.017616580310880828	0.7297250528518424
miR-4513	7	33	186	2459	2.8024940693652427	0.021696633592679104	0.1511151497595369	black	193	2685	8	1	7	TRUE	TRUE	1	0	1	0.3	0.1	0.3282767976471759	0.0010362694300518136	0.7293130670772278
miR-6766-5p	13	86	180	2406	2.0198505259090966	0.022872085504733384	0.15617082461340065	black	193	2685	14	4	10	TRUE	TRUE	5	1	4	0.3	0.1	0.32256003861341476	0.0051813471502590676	0.7277413857636738
miR-6131	9	50	184	2442	2.387811018896533	0.02299406336156801	0.15623594641026284	black	193	2685	9	4	5	TRUE	TRUE	5	3	2	0.3	0.1	0.3224876149912357	0.0051813471502590676	0.7276689621414948
miR-548l	34	308	159	2184	1.5160239742861503	0.026301211780464552	0.16796014837826534	black	193	2685	50	4	46	TRUE	TRUE	17	4	23	0.3	0.1	0.30991750014892516	0.017616580310880828	0.727534080459806
miR-3157-5p	20	156	173	2336	1.730704755504141	0.024374224486221716	0.16243637853047999	black	193	2685	27	6	21	TRUE	TRUE	11	3	12	0.3	0.1	0.3157266806148371	0.01139896373056995	0.727125644345407
miR-4728-5p	43	413	150	2079	1.442831460826141	0.029362733213015753	0.17585999051502324	black	193	2685	64	10	54	TRUE	TRUE	24	6	28	0.3	0.1	0.30193318184060586	0.024870466321243526	0.7268036481618494
miR-3133	50	494	143	1998	1.4139734705540483	0.029042095017027734	0.17525880067410748	black	193	2685	80	2	78	TRUE	TRUE	23	2	36	0.3	0.1	0.30252806583356745	0.02383419689119171	0.7263622627247591
miR-548am-3p	45	434	148	2058	1.4415868881514673	0.027379514586065277	0.17243537756740748	black	193	2685	54	7	47	TRUE	TRUE	20	3	21	0.3	0.1	0.305349451074824	0.02072538860103627	0.7260748396758602
miR-548ah-3p	45	435	148	2057	1.4375758753540115	0.02831460316805262	0.17293688396487522	black	193	2685	54	7	47	TRUE	TRUE	20	3	21	0.3	0.1	0.30484494822176217	0.02072538860103627	0.7255703368227984
miR-297	22	177	171	2315	1.6822940584727595	0.024813263667090756	0.164572934918485	black	193	2685	32	9	23	TRUE	TRUE	11	5	15	0.3	0.1	0.3134566343129979	0.01139896373056995	0.7248555980435678
miR-876-5p	47	459	146	2033	1.4256290172053658	0.02907315837019199	0.17525880067410748	black	193	2685	71	22	49	TRUE	TRUE	21	9	20	0.3	0.1	0.30252806583356745	0.021761658031088083	0.7242897238646555
miR-6859-5p	11	68	182	2424	2.1536536123377887	0.023741600861096075	0.15936692945165698	black	193	2685	13	9	4	TRUE	TRUE	5	3	3	0.3	0.1	0.31904071796074657	0.0051813471502590676	0.7242220651110056
miR-518c-5p	26	220	167	2272	1.6074981415270746	0.025706583979104053	0.1663282237548728	black	193	2685	32	2	30	TRUE	TRUE	12	2	12	0.3	0.1	0.31161362014146987	0.012435233160621763	0.7240488533020917
miR-378a-3p	66	691	127	1801	1.354338136795866	0.03443977920356592	0.18877346431303685	black	193	2685	73	64	9	TRUE	TRUE	33	32	6	0.3	0.1	0.28962362162611893	0.03419689119170984	0.7238205128178288
miR-33b-5p	77	829	116	1663	1.3313928410441236	0.037265240364572405	0.193932777103271	black	193	2685	100	71	29	TRUE	TRUE	37	35	15	0.3	0.1	0.284939513373005	0.0383419689119171	0.7232814822849221
miR-4795-5p	11	68	182	2424	2.1536536123377887	0.023741600861096075	0.15936692945165698	black	193	2685	11	4	7	TRUE	TRUE	4	2	2	0.3	0.1	0.31904071796074657	0.0041450777202072546	0.7231857956809538
miR-1202	21	167	172	2325	1.6993878964610276	0.02532307891400747	0.16585509547358976	black	193	2685	29	1	28	TRUE	TRUE	10	1	13	0.3	0.1	0.3121084725409615	0.010362694300518135	0.7224711668414797
miR-30e-3p	87	957	106	1535	1.316303805496746	0.04028571442544062	0.20312658677062956	black	193	2685	118	76	42	TRUE	TRUE	43	41	24	0.3	0.1	0.27689329162853227	0.04455958549222798	0.7214528771207602
miR-15b-3p	76	819	117	1673	1.326709084997164	0.03955976812212584	0.2020893301679921	black	193	2685	82	73	9	TRUE	TRUE	42	41	5	0.3	0.1	0.27778264623463006	0.043523316062176166	0.7213059622968062
miR-24-3p	100	1126	93	1366	1.304316182362746	0.0442098163126314	0.21111658121883625	black	193	2685	140	98	42	TRUE	TRUE	49	50	23	0.3	0.1	0.2701910622448278	0.050777202072538864	0.7209682643173667
miR-491-5p	44	427	149	2065	1.4278900598499358	0.031882117745586754	0.18249379383337394	black	193	2685	64	33	31	TRUE	TRUE	24	19	15	0.3	0.1	0.2955007600988914	0.024870466321243526	0.720371226420135
miR-4252	18	137	175	2355	1.7676209985753888	0.02633686108825057	0.16796014837826534	black	193	2685	22	6	16	TRUE	TRUE	10	3	9	0.3	0.1	0.30991750014892516	0.010362694300518135	0.7202801944494434
miR-6890-3p	10	60	183	2432	2.2140243152493864	0.02591584054906798	0.1663282237548728	black	193	2685	10	9	1	TRUE	TRUE	8	7	1	0.3	0.1	0.31161362014146987	0.008290155440414509	0.7199037755818845
miR-365b-5p	11	69	182	2423	2.121589224128041	0.02584778502997541	0.1663282237548728	black	193	2685	12	7	5	TRUE	TRUE	8	6	2	0.3	0.1	0.31161362014146987	0.008290155440414509	0.7199037755818845
miR-4419b	23	190	170	2302	1.638830489151365	0.028170443114646632	0.17243537756740748	black	193	2685	26	8	18	TRUE	TRUE	14	5	11	0.3	0.1	0.305349451074824	0.014507772020725389	0.7198572230955493
let-7a-2-3p	32	288	161	2204	1.5207735213339195	0.02872362725824687	0.17466730886360624	black	193	2685	54	13	41	TRUE	TRUE	16	6	21	0.3	0.1	0.30311534838733367	0.016580310880829018	0.7196956592681627
miR-4292	11	69	182	2423	2.121589224128041	0.02584778502997541	0.1663282237548728	black	193	2685	12	4	8	TRUE	TRUE	7	3	5	0.3	0.1	0.31161362014146987	0.007253886010362694	0.7188675061518326
miR-495-3p	55	557	138	1935	1.3843715661786251	0.03278454193899242	0.1863154234119835	black	193	2685	94	4	90	TRUE	TRUE	26	2	46	0.3	0.1	0.29190047688109033	0.02694300518134715	0.7188434820624374
miR-3158-5p	21	169	172	2323	1.677843120559429	0.028141368082153916	0.17243537756740748	black	193	2685	22	1	21	TRUE	TRUE	13	1	13	0.3	0.1	0.305349451074824	0.013471502590673576	0.7188209536654975
miR-8485	21	168	172	2324	1.6885514290558845	0.026703728357790873	0.16942845001438547	black	193	2685	29	10	19	TRUE	TRUE	10	4	10	0.3	0.1	0.3084054648823341	0.010362694300518135	0.7187681591828522
miR-615-3p	32	288	161	2204	1.5207735213339195	0.02872362725824687	0.17466730886360624	black	193	2685	39	34	5	TRUE	TRUE	15	16	2	0.3	0.1	0.30311534838733367	0.015544041450777202	0.7186593898381108
miR-604	14	97	179	2395	1.9305398395548732	0.025522632806493743	0.1661063151504593	black	193	2685	18	2	16	TRUE	TRUE	6	0	6	0.3	0.1	0.3118455423647512	0.006217616580310881	0.718063158945062
miR-4664-5p	25	211	168	2281	1.6083524491094545	0.02782851209610331	0.17243537756740748	black	193	2685	27	14	13	TRUE	TRUE	12	7	6	0.3	0.1	0.305349451074824	0.012435233160621763	0.7177846842354457
miR-4426	16	117	177	2375	1.8343292326543013	0.02635143026013807	0.16796014837826534	black	193	2685	22	4	18	TRUE	TRUE	7	1	6	0.3	0.1	0.30991750014892516	0.007253886010362694	0.7171713861592879
miR-520d-3p	39	370	154	2122	1.4521774306374158	0.03240246448851018	0.18490030557201192	black	193	2685	57	10	47	TRUE	TRUE	23	6	26	0.3	0.1	0.2932249484446511	0.02383419689119171	0.7170591453358427
miR-105-5p	45	440	148	2052	1.4177941682140696	0.03337796515117604	0.18637408253003077	black	193	2685	71	9	62	TRUE	TRUE	24	7	34	0.3	0.1	0.29184579257990034	0.024870466321243526	0.7167162589011439
miR-224-3p	47	463	146	2029	1.4105386482934836	0.03306213651079332	0.18637408253003077	black	193	2685	65	3	62	TRUE	TRUE	24	3	31	0.3	0.1	0.29184579257990034	0.024870466321243526	0.7167162589011439
miR-548aq-3p	45	438	148	2054	1.4256526788662385	0.03127326128174658	0.18224173594872753	black	193	2685	54	7	47	TRUE	TRUE	20	3	21	0.3	0.1	0.29574086254443926	0.02072538860103627	0.7164662511454755
miR-627-3p	13	88	180	2404	1.9723444358947226	0.02657276319779071	0.16898331562164848	black	193	2685	14	7	7	TRUE	TRUE	7	4	3	0.3	0.1	0.30886246913950066	0.007253886010362694	0.7161163551498633
miR-27b-5p	29	256	164	2236	1.5441967655758695	0.02999800328268885	0.17851060197557242	black	193	2685	39	24	15	TRUE	TRUE	16	14	4	0.3	0.1	0.2993343941898902	0.016580310880829018	0.7159147050707192
miR-2052	24	200	169	2292	1.6270999821799685	0.027373565920123168	0.17243537756740748	black	193	2685	29	1	28	TRUE	TRUE	10	0	12	0.3	0.1	0.305349451074824	0.010362694300518135	0.7157121453753421
miR-199a-3p	37	346	156	2146	1.4708214847550418	0.030972667861300988	0.18158870039357689	black	193	2685	52	28	24	TRUE	TRUE	18	15	11	0.3	0.1	0.29636447181803866	0.018652849740932644	0.7150173215589712
miR-3659	10	60	183	2432	2.2140243152493864	0.02591584054906798	0.1663282237548728	black	193	2685	10	4	6	TRUE	TRUE	3	1	2	0.3	0.1	0.31161362014146987	0.0031088082901554407	0.7147224284316254
miR-5095	12	79	181	2413	2.02433838185364	0.027456923291659618	0.17243537756740748	black	193	2685	13	11	2	TRUE	TRUE	9	9	1	0.3	0.1	0.305349451074824	0.009326424870466322	0.7146758759452903
miR-520b-5p	5	19	188	2473	3.458962714089384	0.025163902369129975	0.1656331447479018	black	193	2685	5	3	2	TRUE	TRUE	2	1	1	0.3	0.1	0.312341100979933	0.0020725388601036273	0.7144136398400366
miR-519a-2-5p	5	19	188	2473	3.458962714089384	0.025163902369129975	0.1656331447479018	black	193	2685	5	3	2	TRUE	TRUE	2	1	1	0.3	0.1	0.312341100979933	0.0020725388601036273	0.7144136398400366
miR-1914-3p	18	138	175	2354	1.754078979893947	0.027915255855305944	0.17243537756740748	black	193	2685	24	8	16	TRUE	TRUE	8	2	7	0.3	0.1	0.305349451074824	0.008290155440414509	0.7136396065152385
miR-7515	8	43	185	2449	2.4614776570553083	0.026915677204196572	0.17038420717645164	black	193	2685	8	3	5	TRUE	TRUE	5	2	3	0.3	0.1	0.3074282648934018	0.0051813471502590676	0.7126096120436608
miR-3978	17	128	176	2364	1.783407348734945	0.02807611747900028	0.17243537756740748	black	193	2685	20	3	17	TRUE	TRUE	7	1	7	0.3	0.1	0.305349451074824	0.007253886010362694	0.7126033370851866
miR-548ae-3p	45	440	148	2052	1.4177941682140696	0.03337796515117604	0.18637408253003077	black	193	2685	54	7	47	TRUE	TRUE	20	3	21	0.3	0.1	0.29184579257990034	0.02072538860103627	0.7125711811809365
miR-133a-3p	43	419	150	2073	1.4180773619724232	0.03585426702474944	0.1912456968556213	black	193	2685	74	30	44	TRUE	TRUE	24	18	32	0.3	0.1	0.28736333118165064	0.024870466321243526	0.7122337975028942
miR-1294	22	180	171	2312	1.6521269257103657	0.0289293155446049	0.17525880067410748	black	193	2685	29	3	26	TRUE	TRUE	9	2	8	0.3	0.1	0.30252806583356745	0.009326424870466322	0.7118544907040337
miR-548q	16	118	177	2374	1.8180492580810925	0.028066036483263043	0.17243537756740748	black	193	2685	18	4	14	TRUE	TRUE	6	2	5	0.3	0.1	0.305349451074824	0.006217616580310881	0.7115670676551348
miR-6128	9	52	184	2440	2.2940139245986164	0.028031968951801198	0.17243537756740748	black	193	2685	9	1	8	TRUE	TRUE	6	0	6	0.3	0.1	0.305349451074824	0.006217616580310881	0.7115670676551348
miR-92a-2-5p	38	358	155	2134	1.461147371092912	0.03171217464467253	0.18245990339036225	black	193	2685	53	8	45	TRUE	TRUE	15	3	18	0.3	0.1	0.29553302376969354	0.015544041450777202	0.7110770652204708
miR-584-5p	40	384	153	2108	1.4349694338929908	0.035382649426762655	0.19094717046022602	black	193	2685	49	35	14	TRUE	TRUE	22	20	6	0.3	0.1	0.287634709124414	0.0227979274611399	0.710432636585554
miR-762	30	268	163	2224	1.5270516394016882	0.03128078735068119	0.18224173594872753	black	193	2685	38	2	36	TRUE	TRUE	14	1	14	0.3	0.1	0.29574086254443926	0.014507772020725389	0.7102486345651646
miR-4425	20	160	173	2332	1.6845711593349229	0.03027916758829863	0.17941536615753068	black	193	2685	23	15	8	TRUE	TRUE	11	10	3	0.3	0.1	0.2984561456948313	0.01139896373056995	0.7098551094254012
miR-432-5p	33	304	160	2188	1.4842067092672713	0.03470221667848988	0.1894645582505371	black	193	2685	47	15	32	TRUE	TRUE	19	9	21	0.3	0.1	0.2889888073565272	0.019689119170984457	0.7086779265275117
miR-3615	20	160	173	2332	1.6845711593349229	0.03027916758829863	0.17941536615753068	black	193	2685	22	19	3	TRUE	TRUE	9	9	1	0.3	0.1	0.2984561456948313	0.009326424870466322	0.7077825705652976
miR-3149	26	226	167	2266	1.5607103352482252	0.03369544932741627	0.18637408253003077	black	193	2685	35	15	20	TRUE	TRUE	15	8	13	0.3	0.1	0.29184579257990034	0.015544041450777202	0.7073898340306775
miR-6814-3p	2	2	191	2490	13.005408108391109	0.028001345599409703	0.17243537756740748	black	193	2685	2	1	1	TRUE	TRUE	1	1	0	0.3	0.1	0.305349451074824	0.0010362694300518136	0.7063857205048758
miR-568	21	171	172	2321	1.656801994131298	0.03119311220128634	0.18224173594872753	black	193	2685	30	1	29	TRUE	TRUE	10	0	14	0.3	0.1	0.29574086254443926	0.010362694300518135	0.7061035568449574
miR-4692	24	206	169	2286	1.5755972982063238	0.036211001146510706	0.19131249465048147	black	193	2685	33	2	31	TRUE	TRUE	18	1	25	0.3	0.1	0.28730266608096794	0.018652849740932644	0.7059555158219005
miR-4728-3p	15	110	178	2382	1.8242244684243354	0.03167802594415219	0.18245990339036225	black	193	2685	15	9	6	TRUE	TRUE	10	5	5	0.3	0.1	0.29553302376969354	0.010362694300518135	0.7058957180702117
miR-3926	17	130	176	2362	1.7545260726312422	0.03159907920586909	0.18245990339036225	black	193	2685	21	4	17	TRUE	TRUE	10	1	11	0.3	0.1	0.29553302376969354	0.010362694300518135	0.7058957180702117
miR-516a-5p	20	161	173	2331	1.6733957061730587	0.03191170170291284	0.18249379383337394	black	193	2685	22	19	3	TRUE	TRUE	10	9	3	0.3	0.1	0.2955007600988914	0.010362694300518135	0.7058634543994096
miR-7151-5p	4	13	189	2479	4.03245914094454	0.02933342742777879	0.17585999051502324	black	193	2685	4	3	1	TRUE	TRUE	3	2	1	0.3	0.1	0.30193318184060586	0.0031088082901554407	0.7050419901307613
miR-6776-3p	4	13	189	2479	4.03245914094454	0.02933342742777879	0.17585999051502324	black	193	2685	4	2	2	TRUE	TRUE	2	1	1	0.3	0.1	0.30193318184060586	0.0020725388601036273	0.7040057207007094
miR-7154-5p	5	20	188	2472	3.2848456883980073	0.029675230059762296	0.17696880758815325	black	193	2685	5	1	4	TRUE	TRUE	3	0	3	0.3	0.1	0.3008413101471145	0.0031088082901554407	0.70395011843727
miR-4770	17	130	176	2362	1.7545260726312422	0.03159907920586909	0.18245990339036225	black	193	2685	19	2	17	TRUE	TRUE	8	1	7	0.3	0.1	0.29553302376969354	0.008290155440414509	0.7038231792101081
miR-371b-5p	23	194	170	2298	1.6022685175958629	0.03414168668285541	0.1882534668485222	black	193	2685	26	7	19	TRUE	TRUE	13	6	9	0.3	0.1	0.2901028068597888	0.013471502590673576	0.7035743094504623
miR-1244	22	184	171	2308	1.6134333736570585	0.035205102817087164	0.19094717046022602	black	193	2685	32	1	31	TRUE	TRUE	15	0	22	0.3	0.1	0.287634709124414	0.015544041450777202	0.7031787505751912
miR-3123	24	205	169	2287	1.5839718259269906	0.03460537037961423	0.18930772497036996	black	193	2685	33	1	32	TRUE	TRUE	12	0	16	0.3	0.1	0.2891326654687811	0.012435233160621763	0.7015678986294028
miR-4641	10	62	183	2430	2.1408320654740125	0.030916454999697383	0.18158870039357689	black	193	2685	12	2	10	TRUE	TRUE	5	2	5	0.3	0.1	0.29636447181803866	0.0051813471502590676	0.7015458189682977
miR-4531	16	121	177	2371	1.770832691951974	0.033711303693278204	0.18637408253003077	black	193	2685	20	5	15	TRUE	TRUE	9	1	10	0.3	0.1	0.29184579257990034	0.009326424870466322	0.7011722174503666
miR-548p	51	516	142	1976	1.3751918734104585	0.039645847218308994	0.20215744847647832	black	193	2685	80	1	79	TRUE	TRUE	22	1	35	0.3	0.1	0.2777241009947717	0.0227979274611399	0.7005220284559115
miR-374a-3p	29	260	164	2232	1.517735916091986	0.03538603554768492	0.19094717046022602	black	193	2685	35	22	13	TRUE	TRUE	12	10	8	0.3	0.1	0.287634709124414	0.012435233160621763	0.7000699422850358
miR-1286	24	206	169	2286	1.5755972982063238	0.036211001146510706	0.19131249465048147	black	193	2685	32	5	27	TRUE	TRUE	12	3	14	0.3	0.1	0.28730266608096794	0.012435233160621763	0.6997378992415897
miR-4743-3p	6	28	187	2464	2.821616250177357	0.0315265215760836	0.18245990339036225	black	193	2685	6	4	2	TRUE	TRUE	4	3	1	0.3	0.1	0.29553302376969354	0.0041450777202072546	0.6996781014899007
miR-4690-5p	16	121	177	2371	1.770832691951974	0.033711303693278204	0.18637408253003077	black	193	2685	18	2	16	TRUE	TRUE	7	0	8	0.3	0.1	0.29184579257990034	0.007253886010362694	0.699099678590263
miR-99a-5p	18	143	175	2349	1.6891853311306304	0.03689887633033235	0.19278599092474935	black	193	2685	25	19	6	TRUE	TRUE	12	13	5	0.3	0.1	0.28596981117146253	0.012435233160621763	0.6984050443320843
miR-6727-3p	10	63	183	2429	2.1060725879951896	0.033657461111673524	0.18637408253003077	black	193	2685	10	9	1	TRUE	TRUE	6	6	0	0.3	0.1	0.29184579257990034	0.006217616580310881	0.6980634091602111
miR-335-5p	73	793	120	1699	1.3031690568340661	0.051922217017003676	0.2283098751428057	black	193	2685	106	98	8	TRUE	TRUE	40	58	1	0.3	0.1	0.25659012138327225	0.04145077720207254	0.6980408985853448
miR-4483	19	151	174	2341	1.6924836159748373	0.032548352162544564	0.1853521939748183	black	193	2685	23	2	21	TRUE	TRUE	5	0	5	0.3	0.1	0.29280090758073163	0.0051813471502590676	0.6979822547309907
miR-339-3p	19	153	174	2339	1.668944382176962	0.03618543912363042	0.19131249465048147	black	193	2685	20	18	2	TRUE	TRUE	10	10	1	0.3	0.1	0.28730266608096794	0.010362694300518135	0.6976653603814861
miR-181a-2-3p	36	342	157	2150	1.4412804380536945	0.040252025820477974	0.20312658677062956	black	193	2685	40	33	7	TRUE	TRUE	20	19	5	0.3	0.1	0.27689329162853227	0.02072538860103627	0.6976186802295685
miR-6751-5p	6	28	187	2464	2.821616250177357	0.0315265215760836	0.18245990339036225	black	193	2685	6	3	3	TRUE	TRUE	2	2	0	0.3	0.1	0.29553302376969354	0.0020725388601036273	0.6976055626297971
miR-4505	34	318	159	2174	1.4616530439606252	0.038420701850239034	0.1973588363064959	black	193	2685	46	3	43	TRUE	TRUE	14	2	16	0.3	0.1	0.28189736970233714	0.014507772020725389	0.6964051417230624
miR-6830-3p	8	45	185	2447	2.3504108327599607	0.03314098784702439	0.18637408253003077	black	193	2685	8	6	2	TRUE	TRUE	4	3	1	0.3	0.1	0.29184579257990034	0.0041450777202072546	0.6959908703001075
miR-548bb-3p	12	82	181	2410	1.9479212280123344	0.03438551148639526	0.18877346431303685	black	193	2685	14	6	8	TRUE	TRUE	6	3	5	0.3	0.1	0.28962362162611893	0.006217616580310881	0.6958412382064297
miR-4536-5p	10	63	183	2429	2.1060725879951896	0.033657461111673524	0.18637408253003077	black	193	2685	10	2	8	TRUE	TRUE	3	0	3	0.3	0.1	0.29184579257990034	0.0031088082901554407	0.6949546008700558
miR-6884-5p	13	92	180	2400	1.8835551602115108	0.03527105385871036	0.19094717046022602	black	193	2685	14	9	5	TRUE	TRUE	7	5	2	0.3	0.1	0.287634709124414	0.007253886010362694	0.6948885951347767
miR-4282	53	542	140	1950	1.3618503928480066	0.04230025131434169	0.20999434517972038	black	193	2685	81	2	79	TRUE	TRUE	22	2	34	0.3	0.1	0.2711169599927361	0.0227979274611399	0.6939148874538761
miR-6124	10	64	183	2428	2.0723343704941253	0.036564877487757906	0.1920865681256696	black	193	2685	11	4	7	TRUE	TRUE	7	3	5	0.3	0.1	0.2866012010472055	0.007253886010362694	0.6938550870575682
miR-4312	8	45	185	2447	2.3504108327599607	0.03314098784702439	0.18637408253003077	black	193	2685	10	2	8	TRUE	TRUE	1	1	0	0.3	0.1	0.29184579257990034	0.0010362694300518136	0.6928820620099522
miR-338-3p	45	448	148	2044	1.3870614672613395	0.04293143198036264	0.20999434517972038	black	193	2685	59	33	26	TRUE	TRUE	21	18	9	0.3	0.1	0.2711169599927361	0.021761658031088083	0.6928786180238242
miR-4708-3p	10	64	183	2428	2.0723343704941253	0.036564877487757906	0.1920865681256696	black	193	2685	12	3	9	TRUE	TRUE	6	2	5	0.3	0.1	0.2866012010472055	0.006217616580310881	0.6928188176275163
miR-548e-3p	46	461	147	2031	1.3784557624144558	0.0446165577320541	0.21158603060986064	black	193	2685	75	9	66	TRUE	TRUE	22	4	34	0.3	0.1	0.2698052035192428	0.0227979274611399	0.6926031309803826
miR-6836-3p	6	29	187	2463	2.7234386570988405	0.03585345977041574	0.1912456968556213	black	193	2685	7	5	2	TRUE	TRUE	5	4	2	0.3	0.1	0.28736333118165064	0.0051813471502590676	0.6925446783319097
miR-6830-5p	7	37	186	2455	2.4957727109579086	0.03499845229173584	0.1903340487646456	black	193	2685	7	3	4	TRUE	TRUE	4	2	2	0.3	0.1	0.28819340561449147	0.0041450777202072546	0.6923384833346987
miR-5703	19	154	174	2338	1.6574038951195946	0.0381132395796903	0.19614202368881362	black	193	2685	23	4	19	TRUE	TRUE	9	0	9	0.3	0.1	0.2829717392775928	0.009326424870466322	0.6922981641480591
miR-4480	11	73	182	2419	2.0021111400981546	0.03563997384102883	0.1912456968556213	black	193	2685	12	2	10	TRUE	TRUE	4	1	3	0.3	0.1	0.28736333118165064	0.0041450777202072546	0.6915084089018578
miR-29a-3p	99	1127	94	1365	1.2754803036836242	0.06005517984873147	0.2472889150062522	black	193	2685	153	97	56	TRUE	TRUE	47	47	25	0.3	0.1	0.24271814036937478	0.04870466321243524	0.6914228035818101
miR-3619-5p	27	241	166	2251	1.5189196490412373	0.04004143594089571	0.20312658677062956	black	193	2685	42	5	37	TRUE	TRUE	14	3	21	0.3	0.1	0.27689329162853227	0.014507772020725389	0.6914010636492577
miR-4774-3p	7	37	186	2455	2.4957727109579086	0.03499845229173584	0.1903340487646456	black	193	2685	7	3	4	TRUE	TRUE	3	3	0	0.3	0.1	0.28819340561449147	0.0031088082901554407	0.691302213904647
miR-626	14	103	179	2389	1.8135006005834966	0.03809873703668737	0.19614202368881362	black	193	2685	16	2	14	TRUE	TRUE	8	0	9	0.3	0.1	0.2829717392775928	0.008290155440414509	0.6912618947180074
miR-1911-3p	13	93	180	2399	1.8625578875218323	0.037733062365939644	0.1952703544039968	black	193	2685	13	2	11	TRUE	TRUE	7	2	5	0.3	0.1	0.2837454742077073	0.007253886010362694	0.69099936021807
miR-106b-5p	118	1376	75	1116	1.2759305326719903	0.06369399986792675	0.2525044588202117	black	193	2685	184	123	61	TRUE	TRUE	50	53	33	0.3	0.1	0.2390923794158841	0.05181347150259067	0.6909058509184747
miR-4697-3p	10	64	183	2428	2.0723343704941253	0.036564877487757906	0.1920865681256696	black	193	2685	11	2	9	TRUE	TRUE	4	1	3	0.3	0.1	0.2866012010472055	0.0041450777202072546	0.6907462787674127
miR-144-5p	14	102	179	2390	1.832009246364757	0.0357427555742576	0.1912456968556213	black	193	2685	16	10	6	TRUE	TRUE	3	2	3	0.3	0.1	0.28736333118165064	0.0031088082901554407	0.6904721394718061
miR-188-5p	23	197	170	2295	1.575820886499786	0.03921424965945015	0.20069318564201097	black	193	2685	30	13	17	TRUE	TRUE	11	5	7	0.3	0.1	0.2789869493374708	0.01139896373056995	0.6903859130680408
miR-4789-3p	20	165	173	2327	1.6300476451145893	0.039110576046269566	0.20053190190513492	black	193	2685	24	5	19	TRUE	TRUE	10	2	8	0.3	0.1	0.2791266108748826	0.010362694300518135	0.6894893051754007
miR-151a-3p	42	417	151	2075	1.3838741169401925	0.048629996166975574	0.22196743548018963	black	193	2685	46	39	7	TRUE	TRUE	27	26	5	0.3	0.1	0.26148429423529096	0.027979274611398965	0.6894635688466898
miR-6748-5p	6	29	187	2463	2.7234386570988405	0.03585345977041574	0.1912456968556213	black	193	2685	7	5	2	TRUE	TRUE	2	1	2	0.3	0.1	0.28736333118165064	0.0020725388601036273	0.6894358700417542
miR-1254	26	230	167	2262	1.5308773996783576	0.03999152983509158	0.20312658677062956	black	193	2685	36	3	33	TRUE	TRUE	12	1	19	0.3	0.1	0.27689329162853227	0.012435233160621763	0.6893285247891541
miR-6739-5p	9	55	184	2437	2.166427572946752	0.036975506715686	0.19278599092474935	black	193	2685	9	5	4	TRUE	TRUE	3	2	1	0.3	0.1	0.28596981117146253	0.0031088082901554407	0.689078619461618
miR-6756-5p	13	93	180	2399	1.8625578875218323	0.037733062365939644	0.1952703544039968	black	193	2685	14	4	10	TRUE	TRUE	5	1	4	0.3	0.1	0.2837454742077073	0.0051813471502590676	0.6889268213579663
miR-2053	19	155	174	2337	1.6460122230548984	0.040115872520064974	0.20312658677062956	black	193	2685	27	1	26	TRUE	TRUE	11	1	11	0.3	0.1	0.27689329162853227	0.01139896373056995	0.6882922553591022
miR-6127	20	166	173	2326	1.6195368476836434	0.041084476434961055	0.20534848923157692	black	193	2685	23	5	18	TRUE	TRUE	12	2	11	0.3	0.1	0.2750033951778021	0.012435233160621763	0.6874386283384238
miR-5196-5p	26	232	167	2260	1.516345538615946	0.043453187009239676	0.21001114208465577	black	193	2685	35	3	32	TRUE	TRUE	15	3	18	0.3	0.1	0.27110306531116346	0.015544041450777202	0.6866471067619406
miR-3689a-3p	29	266	164	2226	1.4795320489512311	0.04481717414504183	0.2121753440358965	black	193	2685	33	10	23	TRUE	TRUE	16	7	12	0.3	0.1	0.2693220339821538	0.016580310880829018	0.6859023448629828
miR-3613-5p	31	288	162	2204	1.4641819131723202	0.04416066822541784	0.21111658121883625	black	193	2685	37	29	8	TRUE	TRUE	15	14	5	0.3	0.1	0.2701910622448278	0.015544041450777202	0.685735103695605
miR-4306	31	287	162	2205	1.4699474154215817	0.04255025170319514	0.20999434517972038	black	193	2685	50	8	42	TRUE	TRUE	14	5	20	0.3	0.1	0.2711169599927361	0.014507772020725389	0.6856247320134615
miR-548t-5p	29	265	164	2227	1.4857792668597924	0.04312699125375258	0.20999434517972038	black	193	2685	36	1	35	TRUE	TRUE	14	1	19	0.3	0.1	0.2711169599927361	0.014507772020725389	0.6856247320134615
miR-583	28	254	165	2238	1.4949434120737695	0.04331605434331316	0.21001114208465577	black	193	2685	45	6	39	TRUE	TRUE	14	3	21	0.3	0.1	0.27110306531116346	0.014507772020725389	0.6856108373318889
miR-598-3p	15	115	178	2377	1.7413694833280349	0.042939564198015916	0.20999434517972038	black	193	2685	16	15	1	TRUE	TRUE	12	12	1	0.3	0.1	0.2711169599927361	0.012435233160621763	0.6835521931533579
miR-767-3p	25	221	168	2271	1.5288836695697952	0.04338114159354686	0.21001114208465577	black	193	2685	32	1	31	TRUE	TRUE	12	1	15	0.3	0.1	0.27110306531116346	0.012435233160621763	0.6835382984717853
miR-1252-5p	30	277	163	2215	1.4714843549185004	0.04451927126308851	0.21151911457551956	black	193	2685	34	1	33	TRUE	TRUE	13	1	14	0.3	0.1	0.26986015206342984	0.013471502590673576	0.6833316546541034
miR-3909	18	145	175	2347	1.6644801617986442	0.04103336223565452	0.20534848923157692	black	193	2685	19	10	9	TRUE	TRUE	8	6	3	0.3	0.1	0.2750033951778021	0.008290155440414509	0.6832935506182166
miR-144-3p	28	255	165	2237	1.4884187556546913	0.04504674117610652	0.212899479129932	black	193	2685	51	6	45	TRUE	TRUE	14	3	24	0.3	0.1	0.2687301604341083	0.014507772020725389	0.6832379324548337
miR-6810-5p	20	144	173	2348	1.8845254810075098	0.01184216612137022	0.11880642473389114	black	193	2685	21	21	0	TRUE	FALSE	12	12	0	0.3	0	0.3700640292940134	0.012435233160621763	0.6824992624546352
miR-6842-3p	9	56	184	2436	2.126946923793632	0.04034756239560544	0.20312658677062956	black	193	2685	9	6	3	TRUE	TRUE	5	3	2	0.3	0.1	0.27689329162853227	0.0051813471502590676	0.6820746387787914
miR-4492	31	289	162	2203	1.4584562945747455	0.045816544592138624	0.21443355653769497	black	193	2685	42	2	40	TRUE	TRUE	14	1	16	0.3	0.1	0.2674829005043903	0.014507772020725389	0.6819906725251156
miR-3176	15	114	178	2378	1.7573750538618231	0.040486407213722805	0.20345700840313866	black	193	2685	18	3	15	TRUE	TRUE	5	2	5	0.3	0.1	0.27661093823307814	0.0051813471502590676	0.6817922853833372
miR-30c-5p	55	575	138	1917	1.3285835898411609	0.05420953859959608	0.2335263116503988	black	193	2685	96	46	50	TRUE	TRUE	28	26	28	0.3	0.1	0.25266567197352435	0.029015544041450778	0.6816812160149751
miR-128-2-5p	6	21	187	2471	3.771955463682125	0.010547814716991608	0.11402405212752867	black	193	2685	6	6	0	TRUE	FALSE	4	4	0	0.3	0	0.37720141173038474	0.0041450777202072546	0.681346489450592
miR-571	18	145	175	2347	1.6644801617986442	0.04103336223565452	0.20534848923157692	black	193	2685	26	5	21	TRUE	TRUE	6	3	8	0.3	0.1	0.2750033951778021	0.006217616580310881	0.6812210117581129
miR-133a-5p	9	56	184	2436	2.126946923793632	0.04034756239560544	0.20312658677062956	black	193	2685	9	8	1	TRUE	TRUE	4	3	1	0.3	0.1	0.27689329162853227	0.0041450777202072546	0.6810383693487395
miR-708-5p	43	430	150	2062	1.3744882526690356	0.05060636869684909	0.2264655372118255	black	193	2685	48	33	15	TRUE	TRUE	22	18	8	0.3	0.1	0.2579991512573551	0.0227979274611399	0.6807970787184949
miR-422a	18	146	175	2346	1.6523812327570784	0.04322301743173806	0.20999434517972038	black	193	2685	23	4	19	TRUE	TRUE	9	2	12	0.3	0.1	0.2711169599927361	0.009326424870466322	0.6804433848632024
miR-4651	21	177	172	2315	1.5965298605646658	0.041856425142239154	0.2088312486001483	black	193	2685	34	6	28	TRUE	TRUE	8	1	8	0.3	0.1	0.2720818059476015	0.008290155440414509	0.680371961388016
miR-507	39	383	154	2109	1.3943188184917392	0.049991459225647704	0.22550572311494158	black	193	2685	61	7	54	TRUE	TRUE	20	5	25	0.3	0.1	0.2587369726705978	0.02072538860103627	0.679462361271634
miR-15a-3p	36	347	157	2145	1.4172204902794516	0.04774211485115687	0.2203909255338288	black	193	2685	38	32	6	TRUE	TRUE	16	15	2	0.3	0.1	0.2627225165083501	0.016580310880829018	0.679302827389179
miR-373-5p	31	290	162	2202	1.4527701470154684	0.047518559031860405	0.2200901259159001	black	193	2685	43	7	36	TRUE	TRUE	15	6	13	0.3	0.1	0.2629597764478673	0.015544041450777202	0.6785038178986444
miR-4299	17	136	176	2356	1.6729016010923534	0.044141142078181386	0.21111658121883625	black	193	2685	24	2	22	TRUE	TRUE	8	1	9	0.3	0.1	0.2701910622448278	0.008290155440414509	0.6784812176852424
miR-630	14	105	179	2387	1.7775471476218276	0.04314225200142355	0.20999434517972038	black	193	2685	18	3	15	TRUE	TRUE	7	2	8	0.3	0.1	0.2711169599927361	0.007253886010362694	0.6783708460030988
miR-1264	29	270	164	2222	1.4550057573496014	0.05207627482518341	0.22862554145210853	black	193	2685	36	9	27	TRUE	TRUE	21	7	19	0.3	0.1	0.2563501011912132	0.021761658031088083	0.6781117592223013
let-7i-3p	34	324	159	2168	1.4306408254174883	0.04751679627330716	0.2200901259159001	black	193	2685	37	34	3	TRUE	TRUE	14	14	1	0.3	0.1	0.2629597764478673	0.014507772020725389	0.6774675484685927
miR-6514-5p	9	44	184	2448	2.7197426831220968	0.01178039212856026	0.11880642473389114	black	193	2685	9	9	0	TRUE	FALSE	7	7	0	0.3	0	0.3700640292940134	0.007253886010362694	0.6773179153043761
miR-2110	46	467	147	2025	1.3567350869366848	0.0532184234191467	0.23116849454994232	black	193	2685	57	39	18	TRUE	TRUE	22	21	8	0.3	0.1	0.25442854210658333	0.0227979274611399	0.6772264695677233
miR-1912-3p	15	116	178	2376	1.725639678123179	0.045497260532844426	0.213937203080837	black	193	2685	19	5	14	TRUE	TRUE	9	3	9	0.3	0.1	0.2678854745065	0.009326424870466322	0.6772118993769664
miR-6893-5p	14	106	179	2386	1.7600507749236156	0.045834304635980865	0.21443355653769497	black	193	2685	15	11	4	TRUE	TRUE	9	7	2	0.3	0.1	0.2674829005043903	0.009326424870466322	0.6768093253748565
miR-383-5p	21	178	172	2314	1.5868793214788202	0.04386713520391384	0.21111658121883625	black	193	2685	26	12	14	TRUE	TRUE	6	4	4	0.3	0.1	0.2701910622448278	0.006217616580310881	0.6764086788251387
miR-642b-5p	9	57	184	2435	2.088759036274073	0.04392283557331042	0.21111658121883625	black	193	2685	10	3	7	TRUE	TRUE	6	3	4	0.3	0.1	0.2701910622448278	0.006217616580310881	0.6764086788251387
miR-4745-5p	18	147	175	2345	1.6404468106495838	0.04549632086321843	0.213937203080837	black	193	2685	20	11	9	TRUE	TRUE	8	5	4	0.3	0.1	0.2678854745065	0.008290155440414509	0.6761756299469146
miR-363-5p	15	115	178	2377	1.7413694833280349	0.042939564198015916	0.20999434517972038	black	193	2685	17	5	12	TRUE	TRUE	4	1	4	0.3	0.1	0.2711169599927361	0.0041450777202072546	0.6752620377129434
miR-6132	15	115	178	2377	1.7413694833280349	0.042939564198015916	0.20999434517972038	black	193	2685	15	3	12	TRUE	TRUE	4	2	2	0.3	0.1	0.2711169599927361	0.0041450777202072546	0.6752620377129434
miR-539-5p	39	385	154	2107	1.385764145926315	0.05323779651384063	0.23116849454994232	black	193	2685	58	11	47	TRUE	TRUE	20	7	29	0.3	0.1	0.25442854210658333	0.02072538860103627	0.6751539307076195
miR-3941	25	224	168	2268	1.5064261257097813	0.04911589340803612	0.22266405837019962	black	193	2685	35	7	28	TRUE	TRUE	13	3	16	0.3	0.1	0.2609399518235104	0.013471502590673576	0.6744114544141838
miR-5572	9	57	184	2435	2.088759036274073	0.04392283557331042	0.21111658121883625	black	193	2685	10	2	8	TRUE	TRUE	4	2	3	0.3	0.1	0.2701910622448278	0.0041450777202072546	0.674336139965035
miR-520g-3p	27	246	166	2246	1.4847588255677946	0.048902912143159026	0.22266405837019962	black	193	2685	34	8	26	TRUE	TRUE	12	5	10	0.3	0.1	0.2609399518235104	0.012435233160621763	0.6733751849841321
miR-592	26	235	167	2257	1.4950113738463275	0.04905784685754666	0.22266405837019962	black	193	2685	30	21	9	TRUE	TRUE	12	11	3	0.3	0.1	0.2609399518235104	0.012435233160621763	0.6733751849841321
miR-920	25	224	168	2268	1.5064261257097813	0.04911589340803612	0.22266405837019962	black	193	2685	30	5	25	TRUE	TRUE	12	2	12	0.3	0.1	0.2609399518235104	0.012435233160621763	0.6733751849841321
miR-877-5p	79	880	114	1612	1.2692755755291139	0.06879542658029396	0.2647956931670872	black	193	2685	99	75	24	TRUE	TRUE	41	37	14	0.3	0.1	0.23083563314456576	0.04248704663212435	0.67332267977669
miR-4290	15	116	178	2376	1.725639678123179	0.045497260532844426	0.213937203080837	black	193	2685	15	2	13	TRUE	TRUE	5	0	5	0.3	0.1	0.2678854745065	0.0051813471502590676	0.6730668216567591
miR-1234-3p	11	76	182	2416	1.9207786693930233	0.044526333942669645	0.21151911457551956	black	193	2685	12	7	5	TRUE	TRUE	3	2	2	0.3	0.1	0.26986015206342984	0.0031088082901554407	0.6729689603535853
miR-653-3p	13	79	180	2413	2.205083802454221	0.012890785355915759	0.12113508488893404	black	193	2685	14	14	0	TRUE	FALSE	6	7	0	0.3	0	0.3666920208044	0.006217616580310881	0.6729096373847109
miR-520b-3p	33	316	160	2176	1.420043755439463	0.05339287763605977	0.23148019805087378	black	193	2685	48	2	46	TRUE	TRUE	18	0	25	0.3	0.1	0.25419446189307865	0.018652849740932644	0.6728473116340112
miR-4677-3p	55	579	138	1913	1.3166571130937308	0.060169050151433846	0.2472889150062522	black	193	2685	57	53	4	TRUE	TRUE	29	29	2	0.3	0.1	0.24271814036937478	0.030051813471502594	0.6727699538408773
miR-3117-3p	10	67	183	2425	1.9771722226553732	0.04632593965287187	0.21564453315800827	black	193	2685	11	8	3	TRUE	TRUE	6	4	3	0.3	0.1	0.2665046189013084	0.006217616580310881	0.6727222354816191
miR-4475	8	48	185	2444	2.2009058893631694	0.04421369207245869	0.21111658121883625	black	193	2685	8	1	7	TRUE	TRUE	2	0	2	0.3	0.1	0.2701910622448278	0.0020725388601036273	0.6722636011049314
miR-6838-3p	4	15	189	2477	3.4921400702161645	0.04270078856978558	0.20999434517972038	black	193	2685	4	3	1	TRUE	TRUE	1	1	0	0.3	0.1	0.2711169599927361	0.0010362694300518136	0.672153229422788
miR-23b-5p	20	169	173	2323	1.5887503604918887	0.0474456286584256	0.2200901259159001	black	193	2685	21	15	6	TRUE	TRUE	8	8	1	0.3	0.1	0.2629597764478673	0.008290155440414509	0.6712499318882819
miR-545-3p	34	328	159	2164	1.4105960755952196	0.05442327905844511	0.23375933926339867	black	193	2685	52	7	45	TRUE	TRUE	18	4	22	0.3	0.1	0.2524924115883219	0.018652849740932644	0.67114526132925445
miR-3656	4	15	189	2477	3.4921400702161645	0.04270078856978558	0.20999434517972038	black	193	2685	4	3	1	TRUE	TRUE	0	0	0	0.3	0.1	0.2711169599927361	0	0.6711169599927361
miR-4661-5p	4	15	189	2477	3.4921400702161645	0.04270078856978558	0.20999434517972038	black	193	2685	5	1	4	TRUE	TRUE	0	0	0	0.3	0.1	0.2711169599927361	0	0.6711169599927361
miR-6872-5p	2	3	191	2489	8.67211616146005	0.04448056287804952	0.21151911457551956	black	193	2685	2	1	1	TRUE	TRUE	1	1	0	0.3	0.1	0.26986015206342984	0.0010362694300518136	0.6708964214934817
miR-4797-3p	6	31	187	2461	2.5458685343209564	0.045609321199185544	0.21410186421036595	black	193	2685	7	1	6	TRUE	TRUE	3	1	3	0.3	0.1	0.2677518204941811	0.0031088082901554407	0.6708606287843366
miR-6808-5p	14	107	179	2385	1.7428801198623858	0.04864273775006674	0.22196743548018963	black	193	2685	15	11	4	TRUE	TRUE	9	7	2	0.3	0.1	0.26148429423529096	0.009326424870466322	0.6708107191057572
miR-4271	25	225	168	2267	1.4990733155122569	0.05114586701366078	0.22741498308954128	black	193	2685	38	6	32	TRUE	TRUE	13	5	17	0.3	0.1	0.25727237019748816	0.013471502590673576	0.6707438727881617
miR-4722-5p	29	271	164	2221	1.4489872687844685	0.05401922732633756	0.23346723598739047	black	193	2685	33	10	23	TRUE	TRUE	17	5	14	0.3	0.1	0.25270962330386015	0.017616580310880828	0.670326203614741
miR-6798-5p	7	29	186	2463	3.194097533777109	0.012394107126239362	0.1204533200316948	black	193	2685	7	7	0	TRUE	FALSE	2	2	0	0.3	0	0.36767249005015357	0.0020725388601036273	0.6697450289102572
miR-564	16	128	177	2364	1.6690996077272913	0.05006730160558436	0.22550572311494158	black	193	2685	21	4	17	TRUE	TRUE	10	4	9	0.3	0.1	0.2587369726705978	0.010362694300518135	0.6690996669711159
miR-6803-5p	5	23	188	2469	2.8534440283884313	0.046127387484597986	0.21508055338875467	black	193	2685	5	3	2	TRUE	TRUE	2	2	0	0.3	0.1	0.2669595419124228	0.0020725388601036273	0.6690320807725264
miR-522-3p	48	494	145	1998	1.3387235051077198	0.05838561755963439	0.24435787831057826	black	193	2685	69	3	66	TRUE	TRUE	23	3	32	0.3	0.1	0.24478946175126817	0.02383419689119171	0.6686236586424599
miR-620	18	149	175	2343	1.6170582533816167	0.0502997132995727	0.22618592760438924	black	193	2685	20	5	15	TRUE	TRUE	10	2	10	0.3	0.1	0.2582137674633866	0.010362694300518135	0.6685764617639047
miR-4524a-3p	26	238	167	2254	1.474214858557081	0.05517745083015936	0.23518118996474366	black	193	2685	31	11	20	TRUE	TRUE	16	6	13	0.3	0.1	0.2514389666118186	0.016580310880829018	0.6680192774926476
miR-10399-5p	9	58	184	2434	2.0519285494712434	0.04770542008430393	0.2203909255338288	black	193	2685	9	5	4	TRUE	TRUE	5	3	2	0.3	0.1	0.2627225165083501	0.0051813471502590676	0.6679038636586091
miR-4318	12	87	181	2405	1.8321226010861011	0.04857291464651752	0.22196743548018963	black	193	2685	14	1	13	TRUE	TRUE	6	0	7	0.3	0.1	0.26148429423529096	0.006217616580310881	0.6677019108156017
miR-183-3p	51	532	142	1960	1.3230547231382028	0.0619169578484813	0.2509623407357928	black	193	2685	58	35	23	TRUE	TRUE	26	21	11	0.3	0.1	0.24015657744376495	0.02694300518134715	0.667099582625112
miR-3188	14	107	179	2385	1.7428801198623858	0.04864273775006674	0.22196743548018963	black	193	2685	14	6	8	TRUE	TRUE	5	4	1	0.3	0.1	0.26148429423529096	0.0051813471502590676	0.66666564138555
miR-101-3p	92	1053	101	1439	1.244686020970465	0.08272815220967275	0.28701814605578096	black	193	2685	154	96	58	TRUE	TRUE	48	52	38	0.3	0.1	0.21683625805515813	0.04974093264248705	0.6665771906976451
miR-3180	8	49	185	2443	2.155135845368822	0.048388843545620085	0.22196743548018963	black	193	2685	11	1	10	TRUE	TRUE	4	1	4	0.3	0.1	0.26148429423529096	0.0041450777202072546	0.6656293719554981
miR-548aw	22	192	171	2300	1.5408804330569565	0.05074998534997208	0.22674310174850867	black	193	2685	24	3	21	TRUE	TRUE	7	0	9	0.3	0.1	0.25778636667848803	0.007253886010362694	0.6650402526888507
miR-890	18	150	175	2342	1.6055977223038793	0.0528325954120992	0.2308518595129303	black	193	2685	20	3	17	TRUE	TRUE	10	2	10	0.3	0.1	0.25466664914177517	0.010362694300518135	0.6650293434422933
miR-3190-5p	22	193	171	2299	1.5322340354581054	0.052995951640835655	0.23116849454994232	black	193	2685	22	6	16	TRUE	TRUE	10	2	8	0.3	0.1	0.25442854210658333	0.010362694300518135	0.6647912364071015
miR-10a-5p	62	670	131	1822	1.2869436991194783	0.06962181495790809	0.2651818866765071	black	193	2685	69	65	4	TRUE	TRUE	33	34	1	0.3	0.1	0.23058245754445947	0.03419689119170984	0.6647793487361693
miR-3120-3p	31	295	162	2197	1.4249174250058665	0.05674365040252943	0.23965137457238497	black	193	2685	49	2	47	TRUE	TRUE	16	1	24	0.3	0.1	0.24816803026997936	0.016580310880829018	0.6647483411508084
miR-4446-3p	41	411	152	2081	1.3655740448497644	0.057768287181004865	0.24257824673414558	black	193	2685	44	31	13	TRUE	TRUE	18	15	3	0.3	0.1	0.2460592588764953	0.018652849740932644	0.6647121086174279
miR-3194-3p	15	118	178	2374	1.6949793347555864	0.05093387453775133	0.2271994178818795	black	193	2685	17	5	12	TRUE	TRUE	7	4	4	0.3	0.1	0.25743711427421634	0.007253886010362694	0.664691000284579
miR-376a-5p	49	510	144	1982	1.3222652472133274	0.06518585433027191	0.256225585832851	black	193	2685	63	44	19	TRUE	TRUE	27	26	9	0.3	0.1	0.2365510020906928	0.027979274611398965	0.6645302767020916
miR-187-5p	14	108	179	2384	1.7260272158286922	0.05156955807648268	0.22747905062626253	black	193	2685	20	3	17	TRUE	TRUE	7	1	8	0.3	0.1	0.2572234371699453	0.007253886010362694	0.6644773231803079
miR-152-5p	14	108	179	2384	1.7260272158286922	0.05156955807648268	0.22747905062626253	black	193	2685	14	13	1	TRUE	TRUE	7	6	1	0.3	0.1	0.2572234371699453	0.007253886010362694	0.6644773231803079
miR-4704-3p	14	108	179	2384	1.7260272158286922	0.05156955807648268	0.22747905062626253	black	193	2685	15	1	14	TRUE	TRUE	7	1	7	0.3	0.1	0.2572234371699453	0.007253886010362694	0.6644773231803079
miR-499a-5p	23	204	170	2288	1.5171373561967572	0.053210759125352634	0.23116849454994232	black	193	2685	34	10	24	TRUE	TRUE	9	4	6	0.3	0.1	0.25442854210658333	0.009326424870466322	0.6637549669770496
miR-4329	19	161	174	2331	1.580632195057978	0.0537820294107613	0.2328041428855228	black	193	2685	27	2	25	TRUE	TRUE	10	2	12	0.3	0.1	0.25320371817189674	0.010362694300518135	0.6635664124724149
miR-4652-5p	8	49	185	2443	2.155135845368822	0.048388843545620085	0.22196743548018963	black	193	2685	8	2	6	TRUE	TRUE	2	1	1	0.3	0.1	0.26148429423529096	0.0020725388601036273	0.6635568330953945
miR-4468	14	108	179	2384	1.7260272158286922	0.05156955807648268	0.22747905062626253	black	193	2685	18	1	17	TRUE	TRUE	6	1	8	0.3	0.1	0.2572234371699453	0.006217616580310881	0.6634410537502561
miR-214-5p	17	140	176	2352	1.6223696621089667	0.054284993640215044	0.2335263116503988	black	193	2685	22	6	16	TRUE	TRUE	10	4	10	0.3	0.1	0.25266567197352435	0.010362694300518135	0.6630283662740425
miR-497-5p	64	694	129	1798	1.2852543219383803	0.06878481260001253	0.2647956931670872	black	193	2685	131	42	89	TRUE	TRUE	31	26	37	0.3	0.1	0.23083563314456576	0.03212435233160622	0.662959985476172
miR-7706	25	200	168	2292	1.704945748545962	0.016119162101495183	0.13331890321444975	black	193	2685	25	25	0	TRUE	FALSE	12	12	0	0.3	0	0.35004330713713117	0.012435233160621763	0.662478540297753
miR-4674	14	108	179	2384	1.7260272158286922	0.05156955807648268	0.22747905062626253	black	193	2685	15	1	14	TRUE	TRUE	5	1	5	0.3	0.1	0.2572234371699453	0.0051813471502590676	0.6624047843202043
miR-30c-2-3p	71	785	122	1707	1.2653461461576363	0.0763191713641228	0.27544282755960686	black	193	2685	93	71	22	TRUE	TRUE	37	39	14	0.3	0.1	0.22398741281140327	0.0383419689119171	0.6623293817233203
miR-122-3p	4	16	189	2476	3.272758112432333	0.050475824527987344	0.2262456715536723	black	193	2685	4	3	1	TRUE	TRUE	4	3	1	0.3	0.1	0.25816788832019705	0.0041450777202072546	0.6623129660404042
miR-582-3p	22	194	171	2298	1.5236767409036662	0.05531271663119339	0.235280347601525	black	193	2685	25	13	12	TRUE	TRUE	10	8	5	0.3	0.1	0.2513657387507643	0.010362694300518135	0.6617284330512824
miR-4420	14	109	179	2383	1.7094833218134087	0.0546166604124686	0.23422793099729972	black	193	2685	16	4	12	TRUE	TRUE	9	3	8	0.3	0.1	0.2521445271303599	0.009326424870466322	0.6614709520008262
miR-4510	39	390	154	2102	1.3647611561165953	0.06204070819916864	0.2509623407357928	black	193	2685	54	30	24	TRUE	TRUE	20	16	11	0.3	0.1	0.24015657744376495	0.02072538860103627	0.6608819660448011
miR-1229-5p	3	9	190	2483	4.3519022304660036	0.04962484568090639	0.2242397498329087	black	193	2685	3	2	1	TRUE	TRUE	1	1	0	0.3	0.1	0.25971495990261845	0.0010362694300518136	0.6607512293326703
miR-625-3p	13	98	180	2394	1.763818139107212	0.051901083357444665	0.2283098751428057	black	193	2685	14	9	5	TRUE	TRUE	4	2	2	0.3	0.1	0.25659012138327225	0.0041450777202072546	0.6607351991034794
miR-30c-1-3p	75	837	118	1655	1.2566189698932178	0.08004115848715966	0.28020789871644625	black	193	2685	104	70	34	TRUE	TRUE	38	38	16	0.3	0.1	0.22100785065990164	0.039378238341968914	0.6603860890018706
miR-181c-5p	53	561	140	1931	1.3029319829359745	0.07032834089761347	0.2655641146731403	black	193	2685	90	44	46	TRUE	TRUE	29	25	26	0.3	0.1	0.23033224439083347	0.030051813471502594	0.660384057862336
miR-3605-5p	17	140	176	2352	1.6223696621089667	0.054284993640215044	0.2335263116503988	black	193	2685	18	6	12	TRUE	TRUE	7	2	6	0.3	0.1	0.25266567197352435	0.007253886010362694	0.659919557983887
miR-130b-3p	89	1017	104	1475	1.2410478031578664	0.08637213843376806	0.29487490504599684	black	193	2685	140	90	50	TRUE	TRUE	46	49	26	0.3	0.1	0.21214487438218319	0.04766839378238342	0.6598132681645665
miR-5697	13	99	180	2393	1.7452824110350065	0.05512269393896576	0.23518118996474366	black	193	2685	15	3	12	TRUE	TRUE	8	3	7	0.3	0.1	0.2514389666118186	0.008290155440414509	0.6597291220522331
miR-4447	26	238	167	2254	1.474214858557081	0.05517745083015936	0.23518118996474366	black	193	2685	42	4	38	TRUE	TRUE	8	1	12	0.3	0.1	0.2514389666118186	0.008290155440414509	0.6597291220522331
miR-92b-3p	100	1160	93	1332	1.2346031601006235	0.09071621852887325	0.2969380109443331	black	193	2685	145	107	38	TRUE	TRUE	47	50	13	0.3	0.1	0.21093368197641232	0.04870466321243524	0.6596383451888476
miR-126-5p	40	402	153	2090	1.3590466751993038	0.06260601881479658	0.2514192576391903	black	193	2685	60	21	39	TRUE	TRUE	19	6	21	0.3	0.1	0.2398405841109027	0.019689119170984457	0.6595297032818871
miR-6829-5p	6	32	187	2460	2.4652001092742424	0.05105106755699507	0.22735723836680977	black	193	2685	6	2	4	TRUE	TRUE	2	1	1	0.3	0.1	0.25731648584640937	0.0020725388601036273	0.659389024706513
miR-4775	36	354	157	2138	1.384677895776632	0.05993143468480633	0.2472889150062522	black	193	2685	40	4	36	TRUE	TRUE	16	2	15	0.3	0.1	0.24271814036937478	0.016580310880829018	0.6592984512502038
miR-670-3p	11	79	182	2413	1.8454484501862867	0.0548337341637666	0.2347965288768989	black	193	2685	11	9	2	TRUE	TRUE	7	5	2	0.3	0.1	0.25172333111415046	0.007253886010362694	0.6589772171245132
miR-204-5p	53	560	140	1932	1.3059333211818946	0.068576988620516	0.2646881269116861	black	193	2685	80	20	60	TRUE	TRUE	27	12	30	0.3	0.1	0.23090621574600637	0.027979274611398965	0.6588854903574053
miR-4297	16	129	177	2363	1.6554669986767212	0.05279489033446312	0.2308518595129303	black	193	2685	21	2	19	TRUE	TRUE	4	0	6	0.3	0.1	0.25466664914177517	0.0041450777202072546	0.6588117268619823
miR-3665	18	151	175	2341	1.594288900421283	0.055454705893846296	0.235280347601525	black	193	2685	20	5	15	TRUE	TRUE	7	2	6	0.3	0.1	0.2513657387507643	0.007253886010362694	0.6586196247611269
miR-223-3p	27	251	166	2241	1.45195850303265	0.05913484253744639	0.24638040091688684	black	193	2685	38	18	20	TRUE	TRUE	14	12	10	0.3	0.1	0.2433575369669815	0.014507772020725389	0.6578653089877069
miR-651-5p	36	357	157	2135	1.3711215634390845	0.06580240561861996	0.25791944317932985	black	193	2685	46	12	34	TRUE	TRUE	20	7	15	0.3	0.1	0.23540636698785106	0.02072538860103627	0.6561317555888873
miR-146b-3p	19	163	174	2329	1.5599078917083844	0.058997437460722314	0.24617699505007104	black	193	2685	19	1	18	TRUE	TRUE	12	0	12	0.3	0.1	0.24350101352632625	0.012435233160621763	0.655936246686948
miR-4714-3p	5	24	188	2468	2.7332804638352104	0.052610017311697066	0.23060447651294344	black	193	2685	5	2	3	TRUE	TRUE	1	0	1	0.3	0.1	0.25485290655980697	0.0010362694300518136	0.6558891759898587
miR-5702	9	60	184	2432	1.9819581954345482	0.05590683203002782	0.2368370216637916	black	193	2685	9	1	8	TRUE	TRUE	5	1	4	0.3	0.1	0.2502201636046918	0.0051813471502590676	0.6554015107549508
miR-330-3p	56	601	137	1891	1.2860019065544774	0.07693172394424568	0.27657601661197767	black	193	2685	86	19	67	TRUE	TRUE	31	12	37	0.3	0.1	0.22327419303800014	0.03212435233160622	0.6553985453696064
miR-30d-5p	79	890	114	1602	1.2472420228562153	0.08509887755761819	0.2923235855780234	black	193	2685	126	76	50	TRUE	TRUE	40	41	29	0.3	0.1	0.21365445719858564	0.04145077720207254	0.6551052344006582
miR-301a-3p	71	790	122	1702	1.2536633319620323	0.08505691882444463	0.2923235855780234	black	193	2685	109	64	45	TRUE	TRUE	40	37	24	0.3	0.1	0.21365445719858564	0.04145077720207254	0.6551052344006582
miR-183-5p	103	1206	90	1286	1.2202673888099098	0.10441415869077386	0.3120074698942587	black	193	2685	130	104	26	TRUE	TRUE	50	52	5	0.3	0.1	0.2023340032964407	0.05181347150259067	0.6541474747990313
miR-1293	27	253	166	2239	1.439201243387205	0.06363236499618306	0.2525044588202117	black	193	2685	34	13	21	TRUE	TRUE	14	8	8	0.3	0.1	0.2390923794158841	0.014507772020725389	0.6536001514366094
miR-4691-3p	18	152	175	2340	1.5831287977026687	0.0581673004146585	0.2438113542267511	black	193	2685	20	2	18	TRUE	TRUE	8	1	8	0.3	0.1	0.2451784293095272	0.008290155440414509	0.6534685847499417
miR-4263	34	334	159	2158	1.381428772851082	0.06613704053518817	0.2588659657004055	black	193	2685	45	1	44	TRUE	TRUE	18	1	24	0.3	0.1	0.234770017802295	0.018652849740932644	0.6534228675432275
miR-636	26	242	167	2250	1.447287950249169	0.06417470410213436	0.25368634807941876	black	193	2685	31	5	26	TRUE	TRUE	14	3	15	0.3	0.1	0.23828116133882654	0.014507772020725389	0.6527889333595519
miR-515-3p	14	110	179	2382	1.6932400155980476	0.05778582200000157	0.24257824673414558	black	193	2685	19	2	17	TRUE	TRUE	6	0	9	0.3	0.1	0.2460592588764953	0.006217616580310881	0.6522768754568061
miR-7110-3p	10	70	183	2422	1.890198765717613	0.057718412609644415	0.24257824673414558	black	193	2685	11	7	4	TRUE	TRUE	6	5	1	0.3	0.1	0.2460592588764953	0.006217616580310881	0.6522768754568061
miR-885-3p	42	428	151	2064	1.3411785241491332	0.0672800808898201	0.2622319001301684	black	193	2685	61	31	30	TRUE	TRUE	19	13	19	0.3	0.1	0.23252579125546402	0.019689119170984457	0.6522149104264484
miR-5003-5p	14	110	179	2382	1.6932400155980476	0.05778582200000157	0.24257824673414558	black	193	2685	16	1	15	TRUE	TRUE	5	1	4	0.3	0.1	0.2460592588764953	0.0051813471502590676	0.6512406060267544
miR-3922-5p	12	90	181	2402	1.7689564252025156	0.058792369120647656	0.24569021621996967	black	193	2685	12	1	11	TRUE	TRUE	7	1	6	0.3	0.1	0.24384485499246913	0.007253886010362694	0.6510987410028318
miR-5010-3p	23	207	170	2285	1.493201386774535	0.060201013781316697	0.2472889150062522	black	193	2685	26	5	21	TRUE	TRUE	8	2	8	0.3	0.1	0.24271814036937478	0.008290155440414509	0.6510082958097894
miR-505-5p	24	220	169	2272	1.4663509727734714	0.0649777767304658	0.25576946392912814	black	193	2685	26	18	8	TRUE	TRUE	13	11	2	0.3	0.1	0.2368605227055649	0.013471502590673576	0.6503320252962385
miR-423-3p	75	840	118	1652	1.2498657882891724	0.08528915289834915	0.29261550111668183	black	193	2685	83	72	11	TRUE	TRUE	35	34	6	0.3	0.1	0.2134810684529474	0.036269430051813475	0.6497504985047609
miR-493-3p	18	154	175	2338	1.5612431783317293	0.06386865367264806	0.25283616603459963	black	193	2685	19	7	12	TRUE	TRUE	10	4	7	0.3	0.1	0.23886432154533785	0.010362694300518135	0.649227015845856
miR-4436b-3p	20	175	173	2317	1.5303423823212234	0.062255112136625004	0.2514192576391903	black	193	2685	25	4	21	TRUE	TRUE	9	1	10	0.3	0.1	0.2398405841109027	0.009326424870466322	0.6491670089813689
miR-93-3p	53	567	140	1925	1.2851461790205128	0.08153251424396858	0.2835780439098732	black	193	2685	66	47	19	TRUE	TRUE	29	27	11	0.3	0.1	0.2189309590118328	0.030051813471502594	0.6489827724833352
miR-6504-3p	9	61	184	2431	1.9486999179679863	0.060331732412464555	0.2472889150062522	black	193	2685	9	5	4	TRUE	TRUE	6	4	2	0.3	0.1	0.24271814036937478	0.006217616580310881	0.6489357569496856
miR-4779	23	210	170	2282	1.4699490817852645	0.06782148813483996	0.2628488037112427	black	193	2685	25	1	24	TRUE	TRUE	16	0	18	0.3	0.1	0.23211759808829788	0.016580310880829018	0.6486979089691268
miR-429	43	444	150	2048	1.322133542999114	0.07550990004176214	0.27305327687837544	black	193	2685	77	30	47	TRUE	TRUE	22	18	23	0.3	0.1	0.22550104287326578	0.0227979274611399	0.6482989703344058
miR-758-5p	14	92	179	2400	2.039608034192812	0.01765822376853099	0.1379520362955106	black	193	2685	14	14	0	TRUE	FALSE	4	4	0	0.3	0	0.34410875382490974	0.0041450777202072546	0.648253831545117
miR-5047	17	142	176	2350	1.5981706266608167	0.05992860305318326	0.2472889150062522	black	193	2685	22	1	21	TRUE	TRUE	5	0	6	0.3	0.1	0.24271814036937478	0.0051813471502590676	0.6478994875196339
miR-6873-3p	9	61	184	2431	1.9486999179679863	0.060331732412464555	0.2472889150062522	black	193	2685	10	7	3	TRUE	TRUE	5	4	1	0.3	0.1	0.24271814036937478	0.0051813471502590676	0.6478994875196339
miR-520e	10	71	183	2421	1.862850476892879	0.06189189588925075	0.2509623407357928	black	193	2685	11	10	1	TRUE	TRUE	7	7	1	0.3	0.1	0.24015657744376495	0.007253886010362694	0.6474104634541276
miR-486-3p	68	754	125	1738	1.2537905924263775	0.08737158088461017	0.29511329902233124	black	193	2685	110	65	45	TRUE	TRUE	34	35	18	0.3	0.1	0.21200448758344834	0.035233160621761656	0.6472376482052099
miR-4717-3p	12	91	181	2401	1.7487998390806863	0.06249715983889569	0.2514192576391903	black	193	2685	12	1	11	TRUE	TRUE	7	1	6	0.3	0.1	0.2398405841109027	0.007253886010362694	0.6470944701212653
miR-199b-3p	28	266	165	2226	1.419884124893363	0.06761927787843884	0.26244968327399654	black	193	2685	38	14	24	TRUE	TRUE	14	8	11	0.3	0.1	0.2323815788019843	0.014507772020725389	0.6468893508227097
miR-4761-3p	9	61	184	2431	1.9486999179679863	0.060331732412464555	0.2472889150062522	black	193	2685	10	1	9	TRUE	TRUE	4	1	3	0.3	0.1	0.24271814036937478	0.0041450777202072546	0.646863218089582
miR-590-3p	67	744	126	1748	1.249168167274759	0.09197185658342442	0.29789019748873713	black	193	2685	124	15	109	TRUE	TRUE	35	7	56	0.3	0.1	0.21037751505717664	0.036269430051813475	0.6466469451089901
miR-616-5p	38	384	155	2108	1.3456701833771072	0.07340986865359488	0.27147852293994207	black	193	2685	55	10	45	TRUE	TRUE	19	8	19	0.3	0.1	0.22650580895323863	0.019689119170984457	0.6461949281242231
miR-659-3p	29	200	164	2292	2.025788281095827	0.0013691617795582338	0.046891797757658026	black	193	2685	39	0	39	FALSE	TRUE	14	0	19	0	0.1	0.5315612467102696	0.014507772020725389	0.646069018730995
miR-764	14	112	179	2380	1.6616229861212053	0.06449681232510696	0.2545975020617503	black	193	2685	14	2	12	TRUE	TRUE	8	1	7	0.3	0.1	0.2376583446659066	0.008290155440414509	0.6459485001063211
miR-372-3p	42	434	151	2058	1.3188018356310647	0.07942578553285044	0.28020789871644625	black	193	2685	61	13	48	TRUE	TRUE	24	9	26	0.3	0.1	0.22100785065990164	0.024870466321243526	0.6458783169811452
miR-525-5p	50	530	143	1962	1.2942336066814297	0.08005939963327036	0.28020789871644625	black	193	2685	68	3	65	TRUE	TRUE	24	2	37	0.3	0.1	0.22100785065990164	0.024870466321243526	0.6458783169811452
miR-3616-3p	9	61	184	2431	1.9486999179679863	0.060331732412464555	0.2472889150062522	black	193	2685	10	3	7	TRUE	TRUE	3	0	3	0.3	0.1	0.24271814036937478	0.0031088082901554407	0.6458269486595303
miR-3175	17	143	176	2349	1.5863248026422536	0.06289798268335446	0.2522272638918356	black	193	2685	26	5	21	TRUE	TRUE	6	1	7	0.3	0.1	0.23928318848849256	0.006217616580310881	0.6455008050688034
miR-4803	19	164	174	2328	1.5497352006986165	0.06173423469843968	0.2509623407357928	black	193	2685	22	1	21	TRUE	TRUE	5	0	6	0.3	0.1	0.24015657744376495	0.0051813471502590676	0.645337924594024
miR-759	13	101	180	2391	1.709311310133428	0.06197021263861796	0.2509623407357928	black	193	2685	14	3	11	TRUE	TRUE	5	0	5	0.3	0.1	0.24015657744376495	0.0051813471502590676	0.645337924594024
miR-425-5p	35	347	158	2145	1.3691543670583874	0.06914107536536297	0.26502489440047405	black	193	2685	43	28	15	TRUE	TRUE	14	15	2	0.3	0.1	0.23068533194532873	0.014507772020725389	0.6451931039660541
miR-548k	37	373	156	2119	1.3472440810280235	0.07495309622227815	0.27305327687837544	black	193	2685	57	13	44	TRUE	TRUE	19	7	21	0.3	0.1	0.22550104287326578	0.019689119170984457	0.6451901620442503
miR-7156-3p	5	25	188	2467	2.6230381381182752	0.0595975893295455	0.2472889150062522	black	193	2685	6	3	3	TRUE	TRUE	2	1	1	0.3	0.1	0.24271814036937478	0.0020725388601036273	0.6447906792294784
miR-6791-3p	7	43	186	2449	2.1424999633057116	0.06358149875004007	0.2525044588202117	black	193	2685	8	7	1	TRUE	TRUE	5	5	1	0.3	0.1	0.2390923794158841	0.0051813471502590676	0.6442737265661431
miR-6829-3p	7	43	186	2449	2.1424999633057116	0.06358149875004007	0.2525044588202117	black	193	2685	8	7	1	TRUE	TRUE	5	5	1	0.3	0.1	0.2390923794158841	0.0051813471502590676	0.6442737265661431
miR-519a-3p	31	303	162	2189	1.3822642701952295	0.07412918717111322	0.2717744210402686	black	193	2685	51	9	42	TRUE	TRUE	17	6	25	0.3	0.1	0.22631656830383629	0.017616580310880828	0.6439331486147171
miR-199a-5p	24	221	169	2271	1.4590770377826323	0.06751817456030486	0.26244968327399654	black	193	2685	29	12	17	TRUE	TRUE	11	7	8	0.3	0.1	0.2323815788019843	0.01139896373056995	0.6437805425325542
miR-21-5p	105	1238	88	1254	1.2085150600964523	0.1169669344033969	0.3296338358797528	black	193	2685	138	111	27	TRUE	TRUE	49	55	16	0.3	0.1	0.19278728628795794	0.050777202072538864	0.6435644883604968
miR-4313	10	71	183	2421	1.862850476892879	0.06189189588925075	0.2509623407357928	black	193	2685	10	3	7	TRUE	TRUE	3	1	2	0.3	0.1	0.24015657744376495	0.0031088082901554407	0.6432653857339203
miR-3186-5p	3	10	190	2482	3.9150079611169306	0.06119726253450619	0.2497315603280363	black	193	2685	3	2	1	TRUE	TRUE	2	1	1	0.3	0.1	0.24101062773677773	0.0020725388601036273	0.6430831665968813
miR-3059-3p	3	10	190	2482	3.9150079611169306	0.06119726253450619	0.2497315603280363	black	193	2685	3	2	1	TRUE	TRUE	2	2	0	0.3	0.1	0.24101062773677773	0.0020725388601036273	0.6430831665968813
miR-216a-5p	19	167	174	2325	1.5199477845437148	0.07047329770834125	0.2655641146731403	black	193	2685	25	3	22	TRUE	TRUE	12	3	13	0.3	0.1	0.23033224439083347	0.012435233160621763	0.6427674775514552
miR-181d-5p	74	835	119	1657	1.2338923544528337	0.09954139453312479	0.31060030348737677	black	193	2685	127	71	56	TRUE	TRUE	38	35	32	0.3	0.1	0.2031192497033464	0.039378238341968914	0.6424974880453154
miR-192-3p	21	188	172	2304	1.4960229970014467	0.06800586177343775	0.2628488037112427	black	193	2685	28	11	17	TRUE	TRUE	10	6	7	0.3	0.1	0.23211759808829788	0.010362694300518135	0.642480292388816
miR-542-3p	36	362	157	2130	1.3490267639252314	0.07649630403219584	0.27572403230281745	black	193	2685	46	31	15	TRUE	TRUE	18	15	9	0.3	0.1	0.22381015153137868	0.018652849740932644	0.6424630012723113
miR-888-5p	31	302	162	2190	1.3874723875818444	0.07177154164427173	0.26777050538939057	black	193	2685	44	1	43	TRUE	TRUE	13	1	18	0.3	0.1	0.228894904689238	0.013471502590673576	0.6423664072799115
miR-22-3p	71	797	122	1695	1.2375531367991721	0.09848264834878134	0.3091050648747917	black	193	2685	121	68	53	TRUE	TRUE	37	37	21	0.3	0.1	0.20395755147949562	0.0383419689119171	0.6422995203914127
miR-380-5p	29	280	164	2212	1.3967546034626934	0.07395078872455421	0.27147852293994207	black	193	2685	30	26	4	TRUE	TRUE	15	13	2	0.3	0.1	0.22650580895323863	0.015544041450777202	0.6420498504040157
miR-562	15	124	178	2368	1.6089287192335238	0.06993374732690895	0.2651818866765071	black	193	2685	16	2	14	TRUE	TRUE	11	2	10	0.3	0.1	0.23058245754445947	0.01139896373056995	0.6419814212750293
miR-611	8	52	185	2440	2.0283983502383487	0.0624243390451614	0.2514192576391903	black	193	2685	8	1	7	TRUE	TRUE	2	0	2	0.3	0.1	0.2398405841109027	0.0020725388601036273	0.6419131229710062
miR-4310	22	200	171	2292	1.4741355148971687	0.07075140418858637	0.2655641146731403	black	193	2685	30	2	28	TRUE	TRUE	11	1	13	0.3	0.1	0.23033224439083347	0.01139896373056995	0.6417312081214034
miR-181a-5p	88	1020	105	1472	1.2093918352564148	0.11684184478493836	0.3296338358797528	black	193	2685	144	93	51	TRUE	TRUE	47	51	28	0.3	0.1	0.19278728628795794	0.04870466321243524	0.6414919495003932
miR-6780b-5p	11	82	182	2410	1.7758541784236272	0.0666325797083279	0.26007294804697084	black	193	2685	11	6	5	TRUE	TRUE	7	5	2	0.3	0.1	0.23396192774898725	0.007253886010362694	0.6412158137593499
miR-4429	28	269	165	2223	1.4021652535950018	0.07497107913041454	0.27305327687837544	black	193	2685	36	16	20	TRUE	TRUE	15	11	7	0.3	0.1	0.22550104287326578	0.015544041450777202	0.641045084324043
miR-520h	24	222	169	2270	1.4518686099594738	0.07012758352968398	0.26551029241007057	black	193	2685	30	8	22	TRUE	TRUE	10	5	8	0.3	0.1	0.23036745559532462	0.010362694300518135	0.6407301498958428
miR-6859-3p	4	11	189	2481	4.768222205716556	0.01883319770978258	0.1436495508887842	black	193	2685	4	4	0	TRUE	FALSE	3	3	0	0.3	0	0.3370782909856327	0.0031088082901554407	0.6401870992757882
miR-526b-3p	33	328	160	2164	1.360573693754759	0.07866583479200427	0.27950409372808455	black	193	2685	49	8	41	TRUE	TRUE	18	4	22	0.3	0.1	0.22144473075252918	0.018652849740932644	0.6400975804934618
miR-5691	17	145	176	2347	1.563123071608939	0.06913770269369762	0.26502489440047405	black	193	2685	19	3	16	TRUE	TRUE	9	3	8	0.3	0.1	0.23068533194532873	0.009326424870466322	0.640011756815795
miR-2277-3p	13	102	180	2390	1.6918543738521206	0.06559951739557748	0.2574873712462003	black	193	2685	14	11	3	TRUE	TRUE	4	4	0	0.3	0.1	0.23569762662206434	0.0041450777202072546	0.6398427043422715
miR-191-5p	97	1139	96	1353	1.2001721104963734	0.12565314575733755	0.34085091101527004	black	193	2685	101	97	4	TRUE	TRUE	51	51	3	0.3	0.1	0.18697421635830214	0.05284974093264249	0.6398239572909447
miR-127-5p	34	339	159	2153	1.3579110301664252	0.07720897820797883	0.2772141478552625	black	193	2685	43	27	16	TRUE	TRUE	16	14	9	0.3	0.1	0.222873843565394	0.016580310880829018	0.639454154446223
miR-6129	17	146	176	2346	1.551760463837135	0.07241012589771625	0.2693811778711559	black	193	2685	19	5	14	TRUE	TRUE	11	2	10	0.3	0.1	0.22785310098384115	0.01139896373056995	0.6392520647144111
miR-374c-3p	11	82	182	2410	1.7758541784236272	0.0666325797083279	0.26007294804697084	black	193	2685	12	7	5	TRUE	TRUE	5	3	2	0.3	0.1	0.23396192774898725	0.0051813471502590676	0.6391432748992463
miR-452-3p	18	156	175	2336	1.539918463486584	0.06994542027127733	0.2651818866765071	black	193	2685	25	3	22	TRUE	TRUE	8	1	12	0.3	0.1	0.23058245754445947	0.008290155440414509	0.638872612984874
miR-4319	32	234	161	2258	1.917394505951012	0.0018342876117566948	0.04949014828225102	black	193	2685	58	0	58	FALSE	TRUE	16	0	35	0	0.1	0.5221924979819679	0.016580310880829018	0.6387728088627969
miR-26a-2-3p	20	178	173	2314	1.5026189687003757	0.07076183510400341	0.2655641146731403	black	193	2685	21	14	7	TRUE	TRUE	8	7	1	0.3	0.1	0.23033224439083347	0.008290155440414509	0.638622399831248
miR-9500	8	53	185	2439	1.989344391403209	0.06761564019132893	0.26244968327399654	black	193	2685	8	4	4	TRUE	TRUE	6	3	3	0.3	0.1	0.2323815788019843	0.006217616580310881	0.6385991953822951
miR-652-3p	54	584	139	1908	1.2691260101856021	0.0914527936868156	0.29789019748873713	black	193	2685	55	54	1	TRUE	TRUE	27	27	0	0.3	0.1	0.21037751505717664	0.027979274611398965	0.6383567896685756
miR-449b-3p	17	145	176	2347	1.563123071608939	0.06913770269369762	0.26502489440047405	black	193	2685	18	1	17	TRUE	TRUE	7	0	8	0.3	0.1	0.23068533194532873	0.007253886010362694	0.6379392179556914
miR-3127-3p	15	124	178	2368	1.6089287192335238	0.06993374732690895	0.2651818866765071	black	193	2685	17	3	14	TRUE	TRUE	7	1	7	0.3	0.1	0.23058245754445947	0.007253886010362694	0.6378363435548221
miR-6715b-5p	9	63	184	2429	1.8853677095636197	0.06984172114422836	0.2651818866765071	black	193	2685	11	1	10	TRUE	TRUE	7	1	8	0.3	0.1	0.23058245754445947	0.007253886010362694	0.6378363435548221
miR-4326	22	203	171	2289	1.4504610582441264	0.07949586708553394	0.28020789871644625	black	193	2685	25	16	9	TRUE	TRUE	16	13	4	0.3	0.1	0.22100785065990164	0.016580310880829018	0.6375881615407306
miR-3940-3p	10	73	183	2419	1.810216402274516	0.07081576454361248	0.2655641146731403	black	193	2685	11	10	1	TRUE	TRUE	7	7	1	0.3	0.1	0.23033224439083347	0.007253886010362694	0.6375861304011962
miR-3179	21	189	172	2303	1.4874659599612474	0.070844990699992	0.2655641146731403	black	193	2685	27	5	22	TRUE	TRUE	6	1	7	0.3	0.1	0.23033224439083347	0.006217616580310881	0.6365498609711443
miR-5190	11	83	182	2409	1.7537423258057123	0.07090628754496944	0.2655641146731403	black	193	2685	11	1	10	TRUE	TRUE	6	1	5	0.3	0.1	0.23033224439083347	0.006217616580310881	0.6365498609711443
miR-520a-5p	50	536	143	1956	1.2758400596205417	0.09266524866128055	0.2980517662380771	black	193	2685	70	3	67	TRUE	TRUE	25	2	38	0.3	0.1	0.21028332008883877	0.025906735751295335	0.6361900558401341
miR-605-5p	21	190	172	2302	1.478998969042536	0.0737649012215216	0.27147852293994207	black	193	2685	27	3	24	TRUE	TRUE	9	0	13	0.3	0.1	0.22650580895323863	0.009326424870466322	0.6358322338237049
miR-1285-5p	9	63	184	2429	1.8853677095636197	0.06984172114422836	0.2651818866765071	black	193	2685	10	5	5	TRUE	TRUE	5	3	2	0.3	0.1	0.23058245754445947	0.0051813471502590676	0.6357638046947185
miR-545-5p	30	293	163	2199	1.3811237117180097	0.07779030591627023	0.2789409808275032	black	193	2685	47	3	44	TRUE	TRUE	13	1	18	0.3	0.1	0.22179507053624825	0.013471502590673576	0.6352665731269217
miR-875-3p	49	523	144	1969	1.2809584371483473	0.09065996178774541	0.2969380109443331	black	193	2685	78	1	77	TRUE	TRUE	23	0	40	0.3	0.1	0.21093368197641232	0.02383419689119171	0.634767878867604
miR-4632-5p	9	63	184	2429	1.8853677095636197	0.06984172114422836	0.2651818866765071	black	193	2685	11	4	7	TRUE	TRUE	4	1	3	0.3	0.1	0.23058245754445947	0.0041450777202072546	0.6347275352646666
miR-4524a-5p	12	93	181	2399	1.709786166633502	0.07036487677943824	0.2655641146731403	black	193	2685	14	2	12	TRUE	TRUE	4	2	3	0.3	0.1	0.23033224439083347	0.0041450777202072546	0.6344773221110407
miR-32-5p	61	678	132	1814	1.2363549330848635	0.10942036990927098	0.3177421190991265	black	193	2685	100	64	36	TRUE	TRUE	34	34	12	0.3	0.1	0.19917008494745037	0.035233160621761656	0.634403245569212
miR-766-3p	38	392	155	2100	1.3132192061736196	0.09190500543207952	0.29789019748873713	black	193	2685	43	13	30	TRUE	TRUE	22	6	16	0.3	0.1	0.21037751505717664	0.0227979274611399	0.6331754425183165
miR-4684-5p	12	94	181	2398	1.6909014466471577	0.07453064032158695	0.2728862311642821	black	193	2685	13	4	9	TRUE	TRUE	7	3	5	0.3	0.1	0.22560735067191617	0.007253886010362694	0.6328612366822788
miR-3664-5p	9	64	184	2428	1.8551952499252606	0.07493013271130636	0.27305327687837544	black	193	2685	9	1	8	TRUE	TRUE	7	1	6	0.3	0.1	0.22550104287326578	0.007253886010362694	0.6327549288836285
miR-3529-5p	7	44	186	2448	2.093062177806287	0.0694146976323333	0.2651818866765071	black	193	2685	7	3	4	TRUE	TRUE	2	0	2	0.3	0.1	0.23058245754445947	0.0020725388601036273	0.632654996404563
miR-548at-5p	20	180	173	2312	1.4846479540417281	0.07685782767024632	0.27657601661197767	black	193	2685	23	3	20	TRUE	TRUE	9	2	10	0.3	0.1	0.22327419303800014	0.009326424870466322	0.6326006179084664
miR-6760-5p	8	54	185	2438	1.951742571250608	0.073066440448398	0.27073551734146406	black	193	2685	8	5	3	TRUE	TRUE	5	3	2	0.3	0.1	0.22698190644898047	0.0051813471502590676	0.6321632535992395
miR-3194-5p	15	125	178	2367	1.595389600157154	0.07350754463388587	0.27147852293994207	black	193	2685	15	2	13	TRUE	TRUE	5	1	4	0.3	0.1	0.22650580895323863	0.0051813471502590676	0.6316871561034977
miR-378h	8	54	185	2438	1.951742571250608	0.073066440448398	0.27073551734146406	black	193	2685	8	1	7	TRUE	TRUE	4	0	4	0.3	0.1	0.22698190644898047	0.0041450777202072546	0.6311269841691877
miR-1972	16	137	177	2355	1.5535665514880828	0.07842508340752398	0.27950409372808455	black	193	2685	19	6	13	TRUE	TRUE	9	5	4	0.3	0.1	0.22144473075252918	0.009326424870466322	0.6307711556229955
miR-4665-5p	16	136	177	2356	1.5656488487596891	0.07483983464105692	0.27305327687837544	black	193	2685	20	5	15	TRUE	TRUE	5	2	4	0.3	0.1	0.22550104287326578	0.0051813471502590676	0.6306823900235249
miR-601	11	84	182	2408	1.7321565657041424	0.07535283348593817	0.27305327687837544	black	193	2685	13	2	11	TRUE	TRUE	5	1	5	0.3	0.1	0.22550104287326578	0.0051813471502590676	0.6306823900235249
miR-7106-5p	18	159	175	2333	1.5089413210295337	0.07978088863611048	0.28020789871644625	black	193	2685	19	9	10	TRUE	TRUE	9	5	4	0.3	0.1	0.22100785065990164	0.009326424870466322	0.6303342755303679
miR-4257	21	192	172	2300	1.462329496111659	0.07984985662827487	0.28020789871644625	black	193	2685	25	3	22	TRUE	TRUE	9	2	8	0.3	0.1	0.22100785065990164	0.009326424870466322	0.6303342755303679
miR-196b-5p	78	894	115	1598	1.2122685300207994	0.11814152592163865	0.3296338358797528	black	193	2685	94	74	20	TRUE	TRUE	36	36	3	0.3	0.1	0.19278728628795794	0.03730569948186529	0.6300929857698232
miR-4293	8	54	185	2438	1.951742571250608	0.073066440448398	0.27073551734146406	black	193	2685	8	3	5	TRUE	TRUE	3	2	1	0.3	0.1	0.22698190644898047	0.0031088082901554407	0.6300907147391359
miR-17-5p	126	1525	67	967	1.1923861649651528	0.14721193209456188	0.3698879751979686	black	193	2685	185	135	50	TRUE	TRUE	55	61	31	0.3	0.1	0.17277191482723955	0.05699481865284975	0.6297667334800893
miR-6804-5p	7	45	186	2447	2.0457470350359714	0.0755588232887624	0.27305327687837544	black	193	2685	7	6	1	TRUE	TRUE	4	3	1	0.3	0.1	0.22550104287326578	0.0041450777202072546	0.629646120593473
miR-296-3p	39	402	154	2090	1.3164846800683179	0.08744375886758762	0.29511329902233124	black	193	2685	50	27	23	TRUE	TRUE	17	13	10	0.3	0.1	0.21200448758344834	0.017616580310880828	0.6296210678943291
miR-1224-3p	19	170	174	2322	1.4912166327979481	0.08002401567558205	0.28020789871644625	black	193	2685	23	6	17	TRUE	TRUE	8	3	6	0.3	0.1	0.22100785065990164	0.008290155440414509	0.6292980061003162
miR-33b-3p	20	181	173	2311	1.4758113332062672	0.08003551823581187	0.28020789871644625	black	193	2685	24	14	10	TRUE	TRUE	8	5	4	0.3	0.1	0.22100785065990164	0.008290155440414509	0.6292980061003162
miR-635	15	127	178	2365	1.5689506595807172	0.0810140897545393	0.2821280143206325	black	193	2685	16	1	15	TRUE	TRUE	9	1	8	0.3	0.1	0.219821515114881	0.009326424870466322	0.6291479399853472
miR-140-5p	38	392	155	2100	1.3132192061736196	0.09190500543207952	0.29789019748873713	black	193	2685	57	36	21	TRUE	TRUE	18	17	13	0.3	0.1	0.21037751505717664	0.018652849740932644	0.6290303647981093
miR-3180-3p	7	45	186	2447	2.0457470350359714	0.0755588232887624	0.27305327687837544	black	193	2685	8	1	7	TRUE	TRUE	3	1	3	0.3	0.1	0.22550104287326578	0.0031088082901554407	0.6286098511634213
miR-6515-5p	7	45	186	2447	2.0457470350359714	0.0755588232887624	0.27305327687837544	black	193	2685	8	5	3	TRUE	TRUE	3	3	0	0.3	0.1	0.22550104287326578	0.0031088082901554407	0.6286098511634213
miR-26a-5p	113	1353	80	1139	1.1890120336174854	0.1424785410299139	0.363588489919312	black	193	2685	158	110	48	TRUE	TRUE	51	49	29	0.3	0.1	0.17575594945797188	0.05284974093264249	0.6286056903906143
miR-515-5p	33	332	160	2160	1.3417052577025712	0.0887061675785746	0.29511329902233124	black	193	2685	43	6	37	TRUE	TRUE	16	4	17	0.3	0.1	0.21200448758344834	0.016580310880829018	0.6285847984642773
miR-3689b-3p	27	262	166	2230	1.384202853104245	0.08690083787902292	0.29511329902233124	black	193	2685	31	8	23	TRUE	TRUE	16	6	13	0.3	0.1	0.21200448758344834	0.016580310880829018	0.6285847984642773
miR-3689c	27	262	166	2230	1.384202853104245	0.08690083787902292	0.29511329902233124	black	193	2685	31	8	23	TRUE	TRUE	16	6	13	0.3	0.1	0.21200448758344834	0.016580310880829018	0.6285847984642773
miR-6802-3p	3	11	190	2481	3.558379869813543	0.07390125008888335	0.27147852293994207	black	193	2685	3	2	1	TRUE	TRUE	2	1	1	0.3	0.1	0.22650580895323863	0.0020725388601036273	0.6285783478133422
miR-548a-3p	35	356	158	2136	1.3289595545357655	0.09025530105975949	0.2969255603879784	black	193	2685	56	1	55	TRUE	TRUE	17	1	28	0.3	0.1	0.210940966084323	0.017616580310880828	0.6285575463952038
miR-346	19	170	174	2322	1.4912166327979481	0.08002401567558205	0.28020789871644625	black	193	2685	24	6	18	TRUE	TRUE	7	1	6	0.3	0.1	0.22100785065990164	0.007253886010362694	0.6282617366702643
miR-3126-3p	11	85	182	2407	1.7110783385496111	0.07997328249550428	0.28020789871644625	black	193	2685	11	1	10	TRUE	TRUE	7	0	7	0.3	0.1	0.22100785065990164	0.007253886010362694	0.6282617366702643
miR-374a-5p	61	682	132	1810	1.2263095570402225	0.11885066933529263	0.3296758357438964	black	193	2685	91	54	37	TRUE	TRUE	34	31	12	0.3	0.1	0.19276515367252944	0.035233160621761656	0.6279983142942911
miR-325	8	55	185	2437	1.915515120732559	0.07877760506668754	0.27950409372808455	black	193	2685	8	1	7	TRUE	TRUE	6	1	5	0.3	0.1	0.22144473075252918	0.006217616580310881	0.62766234733284
miR-505-3p	26	251	167	2241	1.3898390931749742	0.08812850167122475	0.29511329902233124	black	193	2685	33	18	15	TRUE	TRUE	15	9	8	0.3	0.1	0.21200448758344834	0.015544041450777202	0.6275485290342255
miR-1538	3	11	190	2481	3.558379869813543	0.07390125008888335	0.27147852293994207	black	193	2685	3	2	1	TRUE	TRUE	1	1	0	0.3	0.1	0.22650580895323863	0.0010362694300518136	0.6275420783832905
miR-20a-5p	112	1341	81	1151	1.1867293502281362	0.14492944727940774	0.36647764694219664	black	193	2685	172	116	56	TRUE	TRUE	51	53	29	0.3	0.1	0.17438100388604424	0.05284974093264249	0.6272307448186867
miR-3680-3p	35	358	158	2134	1.3203017014690532	0.09549308362310738	0.3046788511924402	black	193	2685	55	4	51	TRUE	TRUE	20	3	28	0.3	0.1	0.20646307624225885	0.02072538860103627	0.627188464843295
miR-527	34	345	159	2147	1.3305891422028209	0.09214752827798614	0.2979968818763108	black	193	2685	46	2	44	TRUE	TRUE	16	1	19	0.3	0.1	0.21031531207553403	0.016580310880829018	0.626895622956363
miR-2116-5p	10	75	183	2417	1.7605523229584934	0.0805185764021766	0.28110693947443316	black	193	2685	11	1	10	TRUE	TRUE	6	1	6	0.3	0.1	0.22045137326431094	0.006217616580310881	0.6266689898446217
miR-19b-1-5p	29	285	164	2207	1.369161305231251	0.08702403434573319	0.29511329902233124	black	193	2685	31	19	12	TRUE	TRUE	14	11	5	0.3	0.1	0.21200448758344834	0.014507772020725389	0.6265122596041737
miR-4738-5p	3	11	190	2481	3.558379869813543	0.07390125008888335	0.27147852293994207	black	193	2685	3	1	2	TRUE	TRUE	0	0	0	0.3	0.1	0.22650580895323863	0	0.6265058089532386
miR-653-5p	17	149	176	2343	1.5185913738932983	0.08284835149708458	0.2870767690902719	black	193	2685	23	7	16	TRUE	TRUE	9	4	9	0.3	0.1	0.21680078007434536	0.009326424870466322	0.6261272049448117
miR-644a	15	127	178	2365	1.5689506595807172	0.0810140897545393	0.2821280143206325	black	193	2685	20	1	19	TRUE	TRUE	6	0	9	0.3	0.1	0.219821515114881	0.006217616580310881	0.6260391316951918
miR-1273d	9	65	184	2427	1.825753964736401	0.08024224497302829	0.2804945896604347	black	193	2685	11	1	10	TRUE	TRUE	5	1	5	0.3	0.1	0.22083020449864202	0.0051813471502590676	0.6260115516489011
miR-135b-3p	33	334	160	2158	1.3324404389159223	0.09404348194370768	0.3014381041771207	black	193	2685	36	32	4	TRUE	TRUE	17	18	2	0.3	0.1	0.2083207401079709	0.017616580310880828	0.6259373204188518
miR-219a-1-3p	31	309	162	2183	1.3517231488726087	0.08942733360852669	0.29656152756335996	black	193	2685	40	24	16	TRUE	TRUE	14	13	7	0.3	0.1	0.2111540759834265	0.014507772020725389	0.6256618480041519
miR-5192	12	95	181	2397	1.6724140209897962	0.07885254029608431	0.27950409372808455	black	193	2685	15	4	11	TRUE	TRUE	4	2	4	0.3	0.1	0.22144473075252918	0.0041450777202072546	0.6255898084727364
miR-4489	12	95	181	2397	1.6724140209897962	0.07885254029608431	0.27950409372808455	black	193	2685	16	3	13	TRUE	TRUE	4	2	3	0.3	0.1	0.22144473075252918	0.0041450777202072546	0.6255898084727364
miR-5688	37	382	156	2110	1.3099319420547004	0.09657454743792762	0.30602128543899754	black	193	2685	45	2	43	TRUE	TRUE	19	1	24	0.3	0.1	0.20569934597311473	0.019689119170984457	0.6253884651440992
miR-219b-5p	12	53	181	2439	3.0489920933270604	0.0018321149545564082	0.04949014828225102	black	193	2685	12	0	12	FALSE	TRUE	3	0	3	0	0.1	0.5221924979819679	0.0031088082901554407	0.6253013062721233
miR-5197-3p	19	171	174	2321	1.481862337189949	0.08339149317975893	0.2884921074175415	black	193	2685	20	2	18	TRUE	TRUE	9	0	9	0.3	0.1	0.21594642551892826	0.009326424870466322	0.6252728503893945
miR-214-3p	66	745	127	1747	1.2185199474725659	0.12112647063275911	0.3336079899786299	black	193	2685	114	45	69	TRUE	TRUE	33	24	39	0.3	0.1	0.19070542258772974	0.03419689119170984	0.6249023137794396
miR-224-5p	47	503	146	1989	1.2728296985064196	0.10018735707578269	0.31079372038844677	black	193	2685	66	17	49	TRUE	TRUE	21	10	22	0.3	0.1	0.20301110589464952	0.021761658031088083	0.6247727639257376
miR-4800-5p	4	19	189	2473	2.7529614549200527	0.07809442699334755	0.27931069834557637	black	193	2685	4	2	2	TRUE	TRUE	3	2	1	0.3	0.1	0.2215649717368316	0.0031088082901554407	0.624673780026987
miR-27a-3p	122	1476	71	1016	1.182711021892424	0.15625290620342505	0.3809007248590511	black	193	2685	199	127	72	TRUE	TRUE	55	58	30	0.3	0.1	0.1676752803480799	0.05699481865284975	0.6246700990009296
miR-3192-5p	27	263	166	2229	1.3783241769083523	0.08980267982904873	0.2965623788363416	black	193	2685	32	2	30	TRUE	TRUE	13	0	14	0.3	0.1	0.21115357733125006	0.013471502590673576	0.6246250799219236
miR-130a-3p	79	913	114	1579	1.1983935935500756	0.13296599485836005	0.3513701962662262	black	193	2685	122	74	48	TRUE	TRUE	41	41	29	0.3	0.1	0.18169403150857183	0.04248704663212435	0.6241810781406961
miR-30a-3p	66	743	127	1749	1.2231951563736903	0.11641305393406862	0.32910669062337405	black	193	2685	97	54	43	TRUE	TRUE	30	28	25	0.3	0.1	0.19306531542466843	0.031088082901554404	0.6241533983262229
miR-6733-5p	8	55	185	2437	1.915515120732559	0.07877760506668754	0.27950409372808455	black	193	2685	8	4	4	TRUE	TRUE	2	1	1	0.3	0.1	0.22144473075252918	0.0020725388601036273	0.6235172696126328
miR-1225-3p	22	207	171	2285	1.4199621853291078	0.092257843530166	0.2979968818763108	black	193	2685	28	5	23	TRUE	TRUE	12	3	14	0.3	0.1	0.21031531207553403	0.012435233160621763	0.6227505452361558
miR-6729-3p	4	19	189	2473	2.7529614549200527	0.07809442699334755	0.27931069834557637	black	193	2685	5	2	3	TRUE	TRUE	1	1	0	0.3	0.1	0.2215649717368316	0.0010362694300518136	0.6226012411668834
miR-99b-5p	21	195	172	2297	1.4379662055890103	0.08959918069600663	0.2965623788363416	black	193	2685	30	22	8	TRUE	TRUE	11	12	6	0.3	0.1	0.21115357733125006	0.01139896373056995	0.62255254106182
miR-544b	20	184	173	2308	1.4498775906319863	0.09009470992391784	0.2969255603879784	black	193	2685	30	2	28	TRUE	TRUE	11	1	14	0.3	0.1	0.210940966084323	0.01139896373056995	0.6223399298148928
miR-4672	19	173	174	2319	1.4634780733777173	0.09040592390096894	0.2969255603879784	black	193	2685	20	2	18	TRUE	TRUE	11	1	10	0.3	0.1	0.210940966084323	0.01139896373056995	0.6223399298148928
miR-4327	7	46	186	2446	2.0004932225020093	0.08201371129076608	0.28489512959629865	black	193	2685	12	1	11	TRUE	TRUE	4	0	7	0.3	0.1	0.21812599005855404	0.0041450777202072546	0.6222710677787612
miR-634	15	128	178	2364	1.5560408649020223	0.08494844946179558	0.2923235855780234	black	193	2685	18	1	17	TRUE	TRUE	8	1	8	0.3	0.1	0.21365445719858564	0.008290155440414509	0.6219446126390001
miR-25-5p	46	449	147	2043	1.4236378359914768	0.030656186132500107	0.18087800692615244	black	193	2685	48	48	0	TRUE	FALSE	24	25	0	0.3	0	0.29704569443080814	0.024870466321243526	0.6219161607520517
miR-1343-3p	38	398	155	2094	1.2897367069816392	0.10773360968904792	0.3148829472711163	black	193	2685	48	19	29	TRUE	TRUE	20	11	14	0.3	0.1	0.200740343311706	0.02072538860103627	0.6214657319127422
miR-1233-3p	14	118	179	2374	1.5731985318224613	0.08770376745688471	0.29511329902233124	black	193	2685	17	3	14	TRUE	TRUE	9	2	10	0.3	0.1	0.21200448758344834	0.009326424870466322	0.6213309124539146
miR-5698	21	194	172	2298	1.4460036091718973	0.08626577446748294	0.2948740310518267	black	193	2685	29	10	19	TRUE	TRUE	8	6	2	0.3	0.1	0.21214538927361862	0.008290155440414509	0.6204355447140332
miR-603	37	386	156	2106	1.2939070171768239	0.10743130975759609	0.3148829472711163	black	193	2685	61	12	49	TRUE	TRUE	19	4	27	0.3	0.1	0.200740343311706	0.019689119170984457	0.6204294624826905
miR-29a-5p	33	338	160	2154	1.3142395783647627	0.105363732111055	0.31316129576109286	black	193	2685	37	20	17	TRUE	TRUE	18	14	7	0.3	0.1	0.20169276745288203	0.018652849740932644	0.6203456171938146
miR-6749-3p	9	66	184	2426	1.797414387180059	0.08577852352635613	0.2935696020686499	black	193	2685	9	7	2	TRUE	TRUE	7	6	1	0.3	0.1	0.2129155663379613	0.007253886010362694	0.620169452348324
miR-5693	16	141	177	2351	1.5069553260260944	0.09389070294348652	0.30129591625860164	black	193	2685	17	6	11	TRUE	TRUE	11	5	7	0.3	0.1	0.20840270187214274	0.01139896373056995	0.6198016656027127
miR-377-5p	32	324	161	2168	1.3298037446097923	0.09877124779014575	0.3091050648747917	black	193	2685	36	22	14	TRUE	TRUE	15	11	7	0.3	0.1	0.20395755147949562	0.015544041450777202	0.6195015929302727
miR-548n	36	374	157	2118	1.2984085079473675	0.10704891955401367	0.3148829472711163	black	193	2685	72	4	68	TRUE	TRUE	18	4	35	0.3	0.1	0.200740343311706	0.018652849740932644	0.6193931930526386
miR-4255	12	97	181	2395	1.6365819511650577	0.0879680204295931	0.29511329902233124	black	193	2685	14	1	13	TRUE	TRUE	7	1	6	0.3	0.1	0.21200448758344834	0.007253886010362694	0.619258373593811
miR-548s	18	162	175	2330	1.4791085750366957	0.0904987224356307	0.2969255603879784	black	193	2685	19	7	12	TRUE	TRUE	8	3	5	0.3	0.1	0.210940966084323	0.008290155440414509	0.6192311215247375
miR-449c-5p	45	486	148	2006	1.2548923669424017	0.11861279892766442	0.3296758357438964	black	193	2685	51	43	8	TRUE	TRUE	25	25	4	0.3	0.1	0.19276515367252944	0.025906735751295335	0.6186718894238248
miR-365b-3p	27	267	166	2225	1.3552496259601754	0.10206165955669053	0.3109417872281365	black	193	2685	31	24	7	TRUE	TRUE	15	14	4	0.3	0.1	0.2029283638130305	0.015544041450777202	0.6184724052638078
miR-328-3p	29	292	164	2200	1.3321175392584705	0.10785374367030735	0.3148829472711163	black	193	2685	34	20	14	TRUE	TRUE	17	14	7	0.3	0.1	0.200740343311706	0.017616580310880828	0.6183569236225869
miR-6833-3p	9	66	184	2426	1.797414387180059	0.08577852352635613	0.2935696020686499	black	193	2685	9	7	2	TRUE	TRUE	5	4	1	0.3	0.1	0.2129155663379613	0.0051813471502590676	0.6180969134882204
miR-328-5p	5	28	188	2464	2.3393709779930205	0.0835682427028143	0.2884921074175415	black	193	2685	5	3	2	TRUE	TRUE	2	1	1	0.3	0.1	0.21594642551892826	0.0020725388601036273	0.6180189643790318
miR-1285-3p	71	814	122	1678	1.199579506562017	0.13717089156210743	0.356216193751987	black	193	2685	97	65	32	TRUE	TRUE	37	35	18	0.3	0.1	0.17931453647884804	0.0383419689119171	0.6176565053907651
miR-6791-5p	7	47	186	2445	1.9571720993691677	0.08877823604989886	0.29511329902233124	black	193	2685	7	4	3	TRUE	TRUE	5	3	2	0.3	0.1	0.21200448758344834	0.0051813471502590676	0.6171858347337074
miR-4700-3p	5	28	188	2464	2.3393709779930205	0.0835682427028143	0.2884921074175415	black	193	2685	5	1	4	TRUE	TRUE	1	0	1	0.3	0.1	0.21594642551892826	0.0010362694300518136	0.6169826949489801
miR-138-2-3p	22	210	171	2282	1.3978502107432054	0.10267234848196162	0.3109417872281365	black	193	2685	34	9	25	TRUE	TRUE	13	3	15	0.3	0.1	0.2029283638130305	0.013471502590673576	0.616399866403704
miR-99b-3p	24	233	169	2259	1.3766580938691133	0.10354854797449646	0.31140390270929863	black	193	2685	24	22	2	TRUE	TRUE	13	13	0	0.3	0.1	0.20267037955302725	0.013471502590673576	0.6161418821437007
miR-195-3p	26	256	167	2236	1.359667738534747	0.10376394886966915	0.31140390270929863	black	193	2685	37	12	25	TRUE	TRUE	13	7	8	0.3	0.1	0.20267037955302725	0.013471502590673576	0.6161418821437007
miR-5003-3p	21	197	172	2295	1.422136103291513	0.0965190581567984	0.30602128543899754	black	193	2685	22	1	21	TRUE	TRUE	10	1	10	0.3	0.1	0.20569934597311473	0.010362694300518135	0.6160620402736329
miR-6838-5p	15	130	178	2362	1.530816845020996	0.09318241687376025	0.2993687127077222	black	193	2685	20	10	10	TRUE	TRUE	6	6	3	0.3	0.1	0.20951743605063605	0.006217616580310881	0.6157350526309469
miR-466	23	222	170	2270	1.3832220492066984	0.10497086800315968	0.3126624246310619	black	193	2685	42	5	37	TRUE	TRUE	13	3	17	0.3	0.1	0.20196972342982478	0.013471502590673576	0.6154412260204983
miR-4514	25	246	168	2246	1.3584683348888582	0.10886216063460588	0.3164518246899265	black	193	2685	37	2	35	TRUE	TRUE	15	1	24	0.3	0.1	0.199876958320335	0.015544041450777202	0.6154209997711122
miR-4330	11	87	182	2405	1.670374524687446	0.08973874487361795	0.2965623788363416	black	193	2685	12	2	10	TRUE	TRUE	4	1	3	0.3	0.1	0.21115357733125006	0.0041450777202072546	0.6152986550514573
miR-578	27	268	166	2224	1.3495885631098203	0.10529069330782327	0.31316129576109286	black	193	2685	32	2	30	TRUE	TRUE	13	0	14	0.3	0.1	0.20169276745288203	0.013471502590673576	0.6151642700435556
miR-6512-5p	4	20	189	2472	2.6144538947866933	0.08868053191819113	0.29511329902233124	black	193	2685	5	4	1	TRUE	TRUE	3	3	1	0.3	0.1	0.21200448758344834	0.0031088082901554407	0.6151132958736037
miR-3617-3p	3	12	190	2480	3.26079777624385	0.0876682631836585	0.29511329902233124	black	193	2685	3	2	1	TRUE	TRUE	3	2	1	0.3	0.1	0.21200448758344834	0.0031088082901554407	0.6151132958736037
miR-508-3p	13	108	180	2384	1.593897179297023	0.09033366728856868	0.2969255603879784	black	193	2685	14	1	13	TRUE	TRUE	4	0	4	0.3	0.1	0.210940966084323	0.0041450777202072546	0.6150860438045301
miR-1295b-5p	8	57	185	2435	1.8466890507449916	0.09098116091229094	0.297454877853243	black	193	2685	9	1	8	TRUE	TRUE	4	1	4	0.3	0.1	0.21063156193799715	0.0041450777202072546	0.6147766396582043
miR-6857-3p	4	20	189	2472	2.6144538947866933	0.08868053191819113	0.29511329902233124	black	193	2685	4	2	2	TRUE	TRUE	2	1	1	0.3	0.1	0.21200448758344834	0.0020725388601036273	0.6140770264435519
miR-6759-5p	4	20	189	2472	2.6144538947866933	0.08868053191819113	0.29511329902233124	black	193	2685	4	2	2	TRUE	TRUE	2	0	2	0.3	0.1	0.21200448758344834	0.0020725388601036273	0.6140770264435519
miR-181b-5p	92	1089	101	1403	1.1734614999562845	0.15990943398908503	0.38608889405357716	black	193	2685	146	93	53	TRUE	TRUE	47	48	31	0.3	0.1	0.1653250763155377	0.04870466321243524	0.6140297395279729
miR-2467-3p	23	220	170	2272	1.397019791928144	0.09801648342484509	0.30820764952958674	black	193	2685	30	7	23	TRUE	TRUE	9	5	11	0.3	0.1	0.2044626346217816	0.009326424870466322	0.6137890594922478
miR-576-3p	42	448	151	2044	1.2689194446052388	0.11364634659116757	0.3237462688770403	black	193	2685	51	37	14	TRUE	TRUE	17	17	5	0.3	0.1	0.1959180912219757	0.017616580310880828	0.6135346715328566
miR-6858-5p	6	38	187	2454	2.0712940170310725	0.09175297051056248	0.29789019748873713	black	193	2685	6	5	1	TRUE	TRUE	3	2	1	0.3	0.1	0.21037751505717664	0.0031088082901554407	0.6134863233473321
miR-6794-5p	6	38	187	2454	2.0712940170310725	0.09175297051056248	0.29789019748873713	black	193	2685	6	4	2	TRUE	TRUE	3	2	1	0.3	0.1	0.21037751505717664	0.0031088082901554407	0.6134863233473321
miR-216b-3p	5	29	188	2463	2.2577942320284743	0.0925409532419058	0.2979968818763108	black	193	2685	5	3	2	TRUE	TRUE	3	1	2	0.3	0.1	0.21031531207553403	0.0031088082901554407	0.6134241203656895
miR-548b-3p	17	154	176	2338	1.4661772536073991	0.10235373563224338	0.3109417872281365	black	193	2685	26	5	21	TRUE	TRUE	10	3	14	0.3	0.1	0.2029283638130305	0.010362694300518135	0.6132910581135487
miR-1185-1-3p	22	210	171	2282	1.3978502107432054	0.10267234848196162	0.3109417872281365	black	193	2685	29	7	22	TRUE	TRUE	10	5	10	0.3	0.1	0.2029283638130305	0.010362694300518135	0.6132910581135487
miR-488-3p	23	221	170	2271	1.3900897173353648	0.1014549008636269	0.3109417872281365	black	193	2685	33	13	20	TRUE	TRUE	10	8	10	0.3	0.1	0.2029283638130305	0.010362694300518135	0.6132910581135487
miR-664b-5p	7	47	186	2445	1.9571720993691677	0.08877823604989886	0.29511329902233124	black	193	2685	7	2	5	TRUE	TRUE	1	0	1	0.3	0.1	0.21200448758344834	0.0010362694300518136	0.6130407570135001
miR-3922-3p	16	142	177	2350	1.4957122292113219	0.09804086440595706	0.30820764952958674	black	193	2685	18	2	16	TRUE	TRUE	8	1	7	0.3	0.1	0.2044626346217816	0.008290155440414509	0.6127527900621961
miR-5002-3p	6	38	187	2454	2.0712940170310725	0.09175297051056248	0.29789019748873713	black	193	2685	7	1	6	TRUE	TRUE	2	1	1	0.3	0.1	0.21037751505717664	0.0020725388601036273	0.6124500539172802
miR-6867-5p	13	109	180	2383	1.5786188286952494	0.09495690967166141	0.3033163815833874	black	193	2685	19	7	12	TRUE	TRUE	5	2	4	0.3	0.1	0.20724165343043613	0.0051813471502590676	0.6124230005806952
miR-4286	11	88	182	2404	1.650715952549698	0.0948844736520054	0.3033163815833874	black	193	2685	14	3	11	TRUE	TRUE	5	1	5	0.3	0.1	0.20724165343043613	0.0051813471502590676	0.6124230005806952
miR-519d-3p	34	353	159	2139	1.2956040862167788	0.11498065813338597	0.3260522948496731	black	193	2685	60	14	46	TRUE	TRUE	17	6	24	0.3	0.1	0.1946850955025995	0.017616580310880828	0.6123016758134804
miR-365a-5p	14	121	179	2371	1.5322731018211704	0.101078610780066	0.3109417872281365	black	193	2685	15	10	5	TRUE	TRUE	9	7	2	0.3	0.1	0.2029283638130305	0.009326424870466322	0.6122547886834968
miR-769-3p	24	234	169	2258	1.3701712606393848	0.10702677795332353	0.3148829472711163	black	193	2685	29	6	23	TRUE	TRUE	11	1	14	0.3	0.1	0.200740343311706	0.01139896373056995	0.6121393070422759
miR-190a-5p	16	144	177	2348	1.473694369062108	0.10668375011129966	0.3148829472711163	black	193	2685	21	9	12	TRUE	TRUE	11	8	6	0.3	0.1	0.200740343311706	0.01139896373056995	0.6121393070422759
miR-372-5p	8	58	185	2434	1.8141739792857807	0.09747196440732268	0.30797328191984297	black	193	2685	8	7	1	TRUE	TRUE	7	6	1	0.3	0.1	0.20459478355319047	0.007253886010362694	0.6118486695635531
miR-4667-5p	16	142	177	2350	1.4957122292113219	0.09804086440595706	0.30820764952958674	black	193	2685	18	4	14	TRUE	TRUE	7	2	7	0.3	0.1	0.2044626346217816	0.007253886010362694	0.6117165206321442
miR-3681-3p	20	188	173	2304	1.4165863224293915	0.10475144710922314	0.31234363896623507	black	193	2685	27	2	25	TRUE	TRUE	9	1	13	0.3	0.1	0.202146933700526	0.009326424870466322	0.6114733585709923
miR-4658	6	38	187	2454	2.0712940170310725	0.09175297051056248	0.29789019748873713	black	193	2685	6	1	5	TRUE	TRUE	1	0	1	0.3	0.1	0.21037751505717664	0.0010362694300518136	0.6114137844872285
miR-342-5p	36	377	157	2115	1.2862572130392989	0.11580633611031776	0.32772485544864877	black	193	2685	43	26	17	TRUE	TRUE	17	14	6	0.3	0.1	0.19379624776827117	0.017616580310880828	0.611412828079152
miR-3129-3p	7	48	186	2444	1.9156651850385522	0.09585032685780041	0.3051180507878893	black	193	2685	8	2	6	TRUE	TRUE	5	2	3	0.3	0.1	0.20621283949212732	0.0051813471502590676	0.6113941866423863
miR-424-5p	124	1515	69	977	1.1588294302042104	0.19210570811247482	0.4238559032074	black	193	2685	220	128	92	TRUE	TRUE	60	65	37	0.3	0.1	0.14911270554998865	0.06217616580310881	0.6112888713530974
miR-10a-3p	20	187	173	2305	1.4247756670341991	0.1009529188441353	0.3109417872281365	black	193	2685	25	3	22	TRUE	TRUE	8	1	8	0.3	0.1	0.2029283638130305	0.008290155440414509	0.6112185192534451
miR-6721-5p	19	176	174	2316	1.4366848582047211	0.10163284703706818	0.3109417872281365	black	193	2685	23	10	13	TRUE	TRUE	8	3	6	0.3	0.1	0.2029283638130305	0.008290155440414509	0.6112185192534451
miR-4288	16	143	177	2349	1.4846263355381308	0.10230517336850539	0.3109417872281365	black	193	2685	19	1	18	TRUE	TRUE	8	0	10	0.3	0.1	0.2029283638130305	0.008290155440414509	0.6112185192534451
miR-490-5p	24	235	169	2257	1.3637396098047392	0.11057952509651797	0.31909637653349526	black	193	2685	27	21	6	TRUE	TRUE	12	9	5	0.3	0.1	0.1984312509461534	0.012435233160621763	0.6108664841067751
miR-146a-3p	21	201	172	2291	1.3914206176950827	0.111379447728496	0.31909637653349526	black	193	2685	24	3	21	TRUE	TRUE	12	2	12	0.3	0.1	0.1984312509461534	0.012435233160621763	0.6108664841067751
miR-940	53	589	140	1903	1.2230588155370443	0.1334643020149323	0.3513701962662262	black	193	2685	80	36	44	TRUE	TRUE	28	19	22	0.3	0.1	0.18169403150857183	0.029015544041450778	0.6107095755500226
miR-6815-3p	5	29	188	2463	2.2577942320284743	0.0925409532419058	0.2979968818763108	black	193	2685	5	2	3	TRUE	TRUE	0	0	0	0.3	0.1	0.21031531207553403	0	0.610315312075534
miR-4278	5	29	188	2463	2.2577942320284743	0.0925409532419058	0.2979968818763108	black	193	2685	5	1	4	TRUE	TRUE	0	0	0	0.3	0.1	0.21031531207553403	0	0.610315312075534
miR-3691-5p	18	166	175	2326	1.4410084221779833	0.10618534587794269	0.31459389786226305	black	193	2685	21	14	7	TRUE	TRUE	9	9	2	0.3	0.1	0.20089988223429667	0.009326424870466322	0.610226307104763
miR-3199	10	79	183	2413	1.6686907460504954	0.1022818863401049	0.3109417872281365	black	193	2685	11	2	9	TRUE	TRUE	7	2	6	0.3	0.1	0.2029283638130305	0.007253886010362694	0.6101822498233932
miR-5010-5p	10	78	183	2414	1.690773494255027	0.09654631529702956	0.30602128543899754	black	193	2685	11	6	5	TRUE	TRUE	4	2	2	0.3	0.1	0.20569934597311473	0.0041450777202072546	0.6098444236933219
miR-4650-3p	9	68	184	2424	1.743151458519332	0.09752302558095063	0.30797328191984297	black	193	2685	10	2	8	TRUE	TRUE	5	0	6	0.3	0.1	0.20459478355319047	0.0051813471502590676	0.6097761307034495
miR-6852-5p	8	58	185	2434	1.8141739792857807	0.09747196440732268	0.30797328191984297	black	193	2685	8	7	1	TRUE	TRUE	5	4	1	0.3	0.1	0.20459478355319047	0.0051813471502590676	0.6097761307034495
miR-133b	33	344	160	2148	1.2877315653302712	0.12398122259558016	0.33883166650184915	black	193	2685	65	16	49	TRUE	TRUE	21	12	36	0.3	0.1	0.18800640327472573	0.021761658031088083	0.6097680613058138
miR-1298-5p	19	175	174	2317	1.4455138928943239	0.09779604209805057	0.30820764952958674	black	193	2685	24	4	20	TRUE	TRUE	5	0	8	0.3	0.1	0.2044626346217816	0.0051813471502590676	0.6096439817720406
miR-581	14	122	179	2370	1.5190827447000455	0.10580195795258274	0.3137925732659844	black	193	2685	16	1	15	TRUE	TRUE	8	0	8	0.3	0.1	0.20134293574357157	0.008290155440414509	0.6096330911839861
miR-498-5p	43	464	150	2028	1.2528192171106542	0.12477643970734371	0.33914286400366467	black	193	2685	71	1	70	TRUE	TRUE	21	1	35	0.3	0.1	0.18784692664398975	0.021761658031088083	0.6096085846750778
miR-6130	13	111	180	2381	1.5488875693065516	0.10463611828560851	0.31233487939388405	black	193	2685	13	5	8	TRUE	TRUE	7	2	5	0.3	0.1	0.20215180562593954	0.007253886010362694	0.6094056916363022
miR-146a-5p	72	831	121	1661	1.189272496132146	0.14871698434187602	0.37132479738191687	black	193	2685	82	66	16	TRUE	TRUE	36	33	7	0.3	0.1	0.1720984189020164	0.03730569948186529	0.6094041183838816
miR-518a-5p	34	354	159	2138	1.2913420843894194	0.11807380059975509	0.3296338358797528	black	193	2685	46	2	44	TRUE	TRUE	16	1	19	0.3	0.1	0.19278728628795794	0.016580310880829018	0.609367597168787
miR-519e-3p	13	110	180	2382	1.5636181223874255	0.09972439367502062	0.31060030348737677	black	193	2685	20	2	18	TRUE	TRUE	6	0	7	0.3	0.1	0.2031192497033464	0.006217616580310881	0.6093368662836572
miR-132-3p	48	526	145	1966	1.2371862342874582	0.12847747912211688	0.3459679403879485	black	193	2685	63	40	23	TRUE	TRUE	24	20	10	0.3	0.1	0.18438565754381167	0.024870466321243526	0.6092561238650552
miR-5002-5p	12	100	181	2392	1.5855195931417037	0.1028267371222229	0.3109417872281365	black	193	2685	13	2	11	TRUE	TRUE	6	1	5	0.3	0.1	0.2029283638130305	0.006217616580310881	0.6091459803933413
miR-504-3p	10	79	183	2413	1.6686907460504954	0.1022818863401049	0.3109417872281365	black	193	2685	11	8	3	TRUE	TRUE	6	5	2	0.3	0.1	0.2029283638130305	0.006217616580310881	0.6091459803933413
miR-431-3p	14	121	179	2371	1.5322731018211704	0.101078610780066	0.3109417872281365	black	193	2685	15	14	1	TRUE	TRUE	6	6	1	0.3	0.1	0.2029283638130305	0.006217616580310881	0.6091459803933413
miR-1283	32	331	161	2161	1.2974926167039424	0.12015804913183231	0.33213702193460526	black	193	2685	43	2	41	TRUE	TRUE	17	1	19	0.3	0.1	0.19147308508039576	0.017616580310880828	0.6090896653912766
miR-625-5p	68	781	125	1711	1.1916849969297283	0.14926014235323135	0.37201249829563215	black	193	2685	99	65	34	TRUE	TRUE	36	35	18	0.3	0.1	0.17177698764977276	0.03730569948186529	0.6090826871316379
miR-4711-5p	10	78	183	2414	1.690773494255027	0.09654631529702956	0.30602128543899754	black	193	2685	12	2	10	TRUE	TRUE	3	0	4	0.3	0.1	0.20569934597311473	0.0031088082901554407	0.6088081542632702
miR-7977	16	145	177	2347	1.462913144049143	0.11117659739223701	0.31909637653349526	black	193	2685	17	15	2	TRUE	TRUE	10	10	1	0.3	0.1	0.1984312509461534	0.010362694300518135	0.6087939452466715
miR-3678-3p	17	156	176	2336	1.446152095381113	0.1109026049578947	0.31909637653349526	black	193	2685	18	4	14	TRUE	TRUE	10	3	7	0.3	0.1	0.1984312509461534	0.010362694300518135	0.6087939452466715
miR-3130-5p	8	59	185	2433	1.782746315490454	0.10421997041722339	0.31176243034387924	black	193	2685	9	1	8	TRUE	TRUE	6	1	6	0.3	0.1	0.20247048866389616	0.006217616580310881	0.608688105244207
miR-4640-3p	7	48	186	2444	1.9156651850385522	0.09585032685780041	0.3051180507878893	black	193	2685	7	2	5	TRUE	TRUE	2	1	1	0.3	0.1	0.20621283949212732	0.0020725388601036273	0.6082853783522308
miR-4647	10	79	183	2413	1.6686907460504954	0.1022818863401049	0.3109417872281365	black	193	2685	12	3	9	TRUE	TRUE	5	1	4	0.3	0.1	0.2029283638130305	0.0051813471502590676	0.6081097109632896
miR-5088-5p	12	100	181	2392	1.5855195931417037	0.1028267371222229	0.3109417872281365	black	193	2685	12	2	10	TRUE	TRUE	5	0	5	0.3	0.1	0.2029283638130305	0.0051813471502590676	0.6081097109632896
miR-4498	26	258	167	2234	1.3479264906157946	0.11049656744290187	0.31909637653349526	black	193	2685	34	2	32	TRUE	TRUE	9	1	9	0.3	0.1	0.1984312509461534	0.009326424870466322	0.6077576758166197
miR-4708-5p	11	90	182	2402	1.6127085282116054	0.10570155747964255	0.3137925732659844	black	193	2685	13	1	12	TRUE	TRUE	6	1	5	0.3	0.1	0.20134293574357157	0.006217616580310881	0.6075605523238824
miR-654-5p	28	283	165	2209	1.3244421840326976	0.11661635853280895	0.32934640280759764	black	193	2685	35	6	29	TRUE	TRUE	14	2	13	0.3	0.1	0.1929388302618028	0.014507772020725389	0.6074466022825282
miR-508-5p	19	179	174	2313	1.4107894360118862	0.11371253095677553	0.3237462688770403	black	193	2685	24	5	19	TRUE	TRUE	11	4	7	0.3	0.1	0.1959180912219757	0.01139896373056995	0.6073170549525456
miR-656-3p	33	342	160	2150	1.2964642727142799	0.11755569864055726	0.3296338358797528	black	193	2685	51	1	50	TRUE	TRUE	14	0	22	0.3	0.1	0.19278728628795794	0.014507772020725389	0.6072950583086834
miR-3074-5p	24	237	169	2255	1.3510390610007368	0.1179089778558639	0.3296338358797528	black	193	2685	26	11	15	TRUE	TRUE	14	5	11	0.3	0.1	0.19278728628795794	0.014507772020725389	0.6072950583086834
miR-487b-5p	5	30	188	2462	2.181672752572489	0.10198886882048738	0.3109417872281365	black	193	2685	5	3	2	TRUE	TRUE	4	2	2	0.3	0.1	0.2029283638130305	0.0041450777202072546	0.6070734415332377
miR-379-3p	16	145	177	2347	1.462913144049143	0.11117659739223701	0.31909637653349526	black	193	2685	24	6	18	TRUE	TRUE	8	4	10	0.3	0.1	0.1984312509461534	0.008290155440414509	0.6067214063865679
miR-1587	18	167	175	2325	1.431768471169393	0.11035812657935665	0.31909637653349526	black	193	2685	20	1	19	TRUE	TRUE	8	1	7	0.3	0.1	0.1984312509461534	0.008290155440414509	0.6067214063865679
miR-20b-3p	18	167	175	2325	1.431768471169393	0.11035812657935665	0.31909637653349526	black	193	2685	19	14	5	TRUE	TRUE	8	7	1	0.3	0.1	0.1984312509461534	0.008290155440414509	0.6067214063865679
miR-1324	18	167	175	2325	1.431768471169393	0.11035812657935665	0.31909637653349526	black	193	2685	19	1	18	TRUE	TRUE	8	0	9	0.3	0.1	0.1984312509461534	0.008290155440414509	0.6067214063865679
miR-1271-5p	49	540	144	1952	1.2299520437634028	0.13355081735500562	0.3513701962662262	black	193	2685	72	37	35	TRUE	TRUE	24	18	15	0.3	0.1	0.18169403150857183	0.024870466321243526	0.6065644978298154
miR-5692c	20	190	173	2302	1.4004661448875186	0.11261827706291876	0.32132052562407726	black	193	2685	25	2	23	TRUE	TRUE	9	2	11	0.3	0.1	0.19722461251135112	0.009326424870466322	0.6065510373818174
miR-6788-3p	2	2	191	2490	13.005408108391109	0.028001345599409703	0.17243537756740748	black	193	2685	2	2	0	TRUE	FALSE	1	1	0	0.3	0	0.305349451074824	0.0010362694300518136	0.6063857205048758
miR-509-3-5p	22	213	171	2279	1.3763608529223323	0.11381795778800588	0.3237462688770403	black	193	2685	30	2	28	TRUE	TRUE	10	2	12	0.3	0.1	0.1959180912219757	0.010362694300518135	0.6062807855224939
miR-3618	7	49	186	2443	1.8758628812955516	0.103226988969992	0.31113644506248134	black	193	2685	8	1	7	TRUE	TRUE	3	1	2	0.3	0.1	0.2028196458779719	0.0031088082901554407	0.6059284541681274
miR-4727-5p	12	101	181	2391	1.5691725220734687	0.10809583724240553	0.3148829472711163	black	193	2685	13	2	11	TRUE	TRUE	5	1	5	0.3	0.1	0.200740343311706	0.0051813471502590676	0.6059216904619651
miR-4723-3p	12	101	181	2391	1.5691725220734687	0.10809583724240553	0.3148829472711163	black	193	2685	12	2	10	TRUE	TRUE	5	2	3	0.3	0.1	0.200740343311706	0.0051813471502590676	0.6059216904619651
miR-3973	8	59	185	2433	1.782746315490454	0.10421997041722339	0.31176243034387924	black	193	2685	8	1	7	TRUE	TRUE	3	1	2	0.3	0.1	0.20247048866389616	0.0031088082901554407	0.6055792969540517
miR-219b-3p	8	59	185	2433	1.782746315490454	0.10421997041722339	0.31176243034387924	black	193	2685	9	1	8	TRUE	TRUE	3	1	3	0.3	0.1	0.20247048866389616	0.0031088082901554407	0.6055792969540517
miR-7157-5p	6	39	187	2453	2.017402467256451	0.09986619031127918	0.31060030348737677	black	193	2685	6	2	4	TRUE	TRUE	2	1	1	0.3	0.1	0.2031192497033464	0.0020725388601036273	0.60519178856345
miR-1245b-3p	6	39	187	2453	2.017402467256451	0.09986619031127918	0.31060030348737677	black	193	2685	6	1	5	TRUE	TRUE	2	1	1	0.3	0.1	0.2031192497033464	0.0020725388601036273	0.60519178856345
miR-7162-5p	4	21	189	2471	2.488954839008474	0.09991963703408234	0.31060030348737677	black	193	2685	4	1	3	TRUE	TRUE	2	1	1	0.3	0.1	0.2031192497033464	0.0020725388601036273	0.60519178856345
miR-6740-5p	3	13	190	2479	3.008968014511367	0.10242288395938992	0.3109417872281365	black	193	2685	3	2	1	TRUE	TRUE	2	2	0	0.3	0.1	0.2029283638130305	0.0020725388601036273	0.6050009026731341
miR-6769a-3p	3	13	190	2479	3.008968014511367	0.10242288395938992	0.3109417872281365	black	193	2685	3	2	1	TRUE	TRUE	2	1	1	0.3	0.1	0.2029283638130305	0.0020725388601036273	0.6050009026731341
miR-6766-3p	7	49	186	2443	1.8758628812955516	0.103226988969992	0.31113644506248134	black	193	2685	7	3	4	TRUE	TRUE	2	1	1	0.3	0.1	0.2028196458779719	0.0020725388601036273	0.6048921847380755
miR-5586-5p	9	69	184	2423	1.7171932797384573	0.1037297675266192	0.31140390270929863	black	193	2685	10	2	8	TRUE	TRUE	2	0	2	0.3	0.1	0.20267037955302725	0.0020725388601036273	0.6047429184131308
miR-27a-5p	60	679	133	1813	1.2044355288505069	0.1431855440933263	0.3637226938165939	black	193	2685	62	55	7	TRUE	TRUE	28	25	3	0.3	0.1	0.17569184043393454	0.029015544041450778	0.6047073844753853
miR-4772-3p	10	81	183	2411	1.6261599008033025	0.11433819668356271	0.3248935057092237	black	193	2685	10	7	3	TRUE	TRUE	9	6	3	0.3	0.1	0.1953035878693158	0.009326424870466322	0.6046300127397821
miR-4527	15	79	178	2413	2.5726362742003364	0.00237583646448915	0.057412604650568244	black	193	2685	17	0	17	FALSE	TRUE	7	0	8	0	0.1	0.49639709997993847	0.007253886010362694	0.6036509859903012
miR-6742-3p	6	40	187	2452	1.966213845394165	0.10834704038421568	0.3152842148981522	black	193	2685	6	5	1	TRUE	TRUE	3	3	0	0.3	0.1	0.20051910888350558	0.0031088082901554407	0.603627917173661
miR-370-3p	26	262	167	2230	1.3249815135816612	0.12478886599838299	0.33914286400366467	black	193	2685	32	12	20	TRUE	TRUE	15	7	14	0.3	0.1	0.18784692664398975	0.015544041450777202	0.6033909680947669
miR-576-5p	44	481	149	2011	1.2345178466132927	0.13933227981495966	0.35785989427520604	black	193	2685	70	25	45	TRUE	TRUE	24	13	24	0.3	0.1	0.17851478828405834	0.024870466321243526	0.6033852546053019
miR-4524b-5p	11	91	182	2401	1.5943309308407867	0.11137189892963091	0.31909637653349526	black	193	2685	13	2	11	TRUE	TRUE	4	2	3	0.3	0.1	0.1984312509461534	0.0041450777202072546	0.6025763286663606
miR-3682-3p	8	60	185	2432	1.752329852656152	0.11122276649361729	0.31909637653349526	black	193	2685	9	1	8	TRUE	TRUE	4	0	5	0.3	0.1	0.1984312509461534	0.0041450777202072546	0.6025763286663606
miR-595	12	103	181	2389	1.5374301822198164	0.11910562759513206	0.3296758357438964	black	193	2685	12	2	10	TRUE	TRUE	9	2	7	0.3	0.1	0.19276515367252944	0.009326424870466322	0.6020915785429958
miR-4646-3p	7	50	186	2442	1.8374574329996145	0.11090432932940412	0.31909637653349526	black	193	2685	8	1	7	TRUE	TRUE	3	1	2	0.3	0.1	0.1984312509461534	0.0031088082901554407	0.6015400592363088
miR-6774-5p	4	22	189	2470	2.3750436032492885	0.1117838837622809	0.3195967585375712	black	193	2685	4	3	1	TRUE	TRUE	3	2	1	0.3	0.1	0.1981590536410721	0.0031088082901554407	0.6012678619312276
miR-140-3p	47	520	146	1972	1.220726232212911	0.14678254177091288	0.36948250324399173	black	193	2685	66	44	22	TRUE	TRUE	27	25	14	0.3	0.1	0.17296244907762282	0.027979274611398965	0.6009417236890218
miR-296-5p	21	202	172	2290	1.383931740057846	0.11530819879426624	0.3266477925068969	black	193	2685	29	5	24	TRUE	TRUE	6	2	4	0.3	0.1	0.19436810897443768	0.006217616580310881	0.6005857255547485
miR-543	49	545	144	1947	1.2155626462903193	0.14832126871633194	0.3706697893549339	black	193	2685	80	7	73	TRUE	TRUE	27	6	37	0.3	0.1	0.1724051235068193	0.027979274611398965	0.6003843981182182
miR-3646	26	262	167	2230	1.3249815135816612	0.12478886599838299	0.33914286400366467	black	193	2685	35	3	32	TRUE	TRUE	12	1	16	0.3	0.1	0.18784692664398975	0.012435233160621763	0.6002821598046115
miR-5692b	20	192	173	2300	1.3846816700501885	0.1208450672934015	0.3331631369130583	black	193	2685	24	2	22	TRUE	TRUE	9	2	10	0.3	0.1	0.19093722297920934	0.009326424870466322	0.6002636478496757
miR-218-2-3p	13	113	180	2379	1.5202127042962952	0.11489132413677756	0.3260522948496731	black	193	2685	13	9	4	TRUE	TRUE	5	5	0	0.3	0.1	0.1946850955025995	0.0051813471502590676	0.5998664426528586
miR-28-5p	72	842	121	1650	1.1659759594070083	0.17986543409992764	0.4093020822634696	black	193	2685	81	69	12	TRUE	TRUE	43	42	8	0.3	0.1	0.15518241837620989	0.04455958549222798	0.5997420038684378
miR-675-5p	12	103	181	2389	1.5374301822198164	0.11910562759513206	0.3296758357438964	black	193	2685	13	5	8	TRUE	TRUE	6	2	4	0.3	0.1	0.19276515367252944	0.006217616580310881	0.5989827702528403
miR-345-5p	31	323	162	2169	1.2848711016608654	0.13310365489222908	0.3513701962662262	black	193	2685	34	25	9	TRUE	TRUE	16	14	4	0.3	0.1	0.18169403150857183	0.016580310880829018	0.5982743423894008
miR-4433a-5p	6	41	187	2451	1.9175344103492302	0.11718789881568605	0.3296338358797528	black	193	2685	6	4	2	TRUE	TRUE	5	3	2	0.3	0.1	0.19278728628795794	0.0051813471502590676	0.597968633438217
miR-374b-5p	49	546	144	1946	1.2127162620613108	0.15139370533144741	0.374642125659922	black	193	2685	86	35	51	TRUE	TRUE	26	19	23	0.3	0.1	0.17055335644042735	0.02694300518134715	0.5974963616217746
miR-6809-3p	10	82	183	2410	1.6056719852166006	0.1206562244080013	0.33297283776547726	black	193	2685	11	5	6	TRUE	TRUE	6	3	3	0.3	0.1	0.1910364770355524	0.006217616580310881	0.5972540936158632
miR-501-3p	21	204	172	2288	1.369174151670273	0.12342230875434218	0.33883166650184915	black	193	2685	29	13	16	TRUE	TRUE	8	6	2	0.3	0.1	0.18800640327472573	0.008290155440414509	0.5962965587151403
miR-1273h-5p	25	254	168	2238	1.3110175691954884	0.13895919346134003	0.35761081326534283	black	193	2685	27	25	2	TRUE	TRUE	16	16	2	0.3	0.1	0.1786357430752028	0.016580310880829018	0.5952160539560318
miR-654-3p	22	218	171	2274	1.3418590189044894	0.13402389638078435	0.3513701962662262	black	193	2685	24	14	10	TRUE	TRUE	13	8	7	0.3	0.1	0.18169403150857183	0.013471502590673576	0.5951655340992453
miR-9903	8	45	185	2447	2.3504108327599607	0.03314098784702439	0.18637408253003077	black	193	2685	8	8	0	TRUE	FALSE	3	3	0	0.3	0	0.29184579257990034	0.0031088082901554407	0.5949546008700558
miR-548at-3p	14	126	179	2366	1.468401110915561	0.1260164100939373	0.34131178573131776	black	193	2685	15	1	14	TRUE	TRUE	7	1	7	0.3	0.1	0.1867394859898006	0.007253886010362694	0.5939933720001633
miR-5090	3	14	190	2478	2.792910836545279	0.11808491035902087	0.3296338358797528	black	193	2685	3	2	1	TRUE	TRUE	1	1	0	0.3	0.1	0.19278728628795794	0.0010362694300518136	0.5938235557180098
miR-4643	13	115	180	2377	1.4925325958992983	0.1257186699498567	0.34085091101527004	black	193	2685	15	4	11	TRUE	TRUE	6	2	4	0.3	0.1	0.18697421635830214	0.006217616580310881	0.593191832938613
miR-509-5p	22	218	171	2274	1.3418590189044894	0.13402389638078435	0.3513701962662262	black	193	2685	31	2	29	TRUE	TRUE	11	2	14	0.3	0.1	0.18169403150857183	0.01139896373056995	0.5930929952391417
miR-125b-1-3p	40	390	153	2102	1.4088835040242729	0.04317298084013939	0.20999434517972038	black	193	2685	40	40	0	TRUE	FALSE	21	21	0	0.3	0	0.2711169599927361	0.021761658031088083	0.5928786180238242
miR-2276-3p	16	149	177	2343	1.4212349337749708	0.1302865903348784	0.3498226420682387	black	193	2685	19	4	15	TRUE	TRUE	10	3	10	0.3	0.1	0.18246083379535552	0.010362694300518135	0.5928235280958737
miR-6855-3p	3	14	190	2478	2.792910836545279	0.11808491035902087	0.3296338358797528	black	193	2685	3	1	2	TRUE	TRUE	0	0	0	0.3	0.1	0.19278728628795794	0	0.592787286287958
miR-34c-5p	44	485	149	2007	1.2219062130342748	0.15196902769106901	0.3747310807040646	black	193	2685	86	30	56	TRUE	TRUE	21	15	33	0.3	0.1	0.17051211377558484	0.021761658031088083	0.592273771806673
miR-6796-3p	4	23	189	2469	2.2708620364199654	0.12424234190909833	0.33883166650184915	black	193	2685	4	3	1	TRUE	TRUE	4	3	1	0.3	0.1	0.18800640327472573	0.0041450777202072546	0.592151480994933
miR-202-3p	26	264	167	2228	1.3137696408904642	0.1323489430960596	0.3513701962662262	black	193	2685	44	6	38	TRUE	TRUE	10	3	18	0.3	0.1	0.18169403150857183	0.010362694300518135	0.59205672580909
miR-4733-5p	11	94	182	2398	1.5415429930139173	0.12941800831099767	0.3478265426462887	black	193	2685	12	2	10	TRUE	TRUE	8	1	8	0.3	0.1	0.18345491202132488	0.008290155440414509	0.5917450674617394
miR-6756-3p	5	32	188	2460	2.0438190036721675	0.12225689755811903	0.3360553099050571	black	193	2685	5	3	2	TRUE	TRUE	2	1	1	0.3	0.1	0.1894356952229752	0.0020725388601036273	0.5915082340830788
miR-323a-3p	21	206	172	2286	1.3547029922460807	0.13187779960563442	0.3513701962662262	black	193	2685	31	8	23	TRUE	TRUE	9	3	9	0.3	0.1	0.18169403150857183	0.009326424870466322	0.5910204563790381
miR-548u	20	195	173	2297	1.3616117973335284	0.1338583373833966	0.3513701962662262	black	193	2685	24	2	22	TRUE	TRUE	9	2	9	0.3	0.1	0.18169403150857183	0.009326424870466322	0.5910204563790381
miR-1913	12	104	181	2388	1.5220210617492815	0.12484460233024432	0.33914286400366467	black	193	2685	16	2	14	TRUE	TRUE	3	0	4	0.3	0.1	0.18784692664398975	0.0031088082901554407	0.5909557349341452
miR-6736-3p	6	42	187	2450	1.87118746491576	0.12637993073678516	0.34131178573131776	black	193	2685	7	4	3	TRUE	TRUE	4	3	1	0.3	0.1	0.1867394859898006	0.0041450777202072546	0.5908845637100079
miR-2681-5p	11	94	182	2398	1.5415429930139173	0.12941800831099767	0.3478265426462887	black	193	2685	14	7	7	TRUE	TRUE	7	6	3	0.3	0.1	0.18345491202132488	0.007253886010362694	0.5907087980316875
miR-16-1-3p	29	302	164	2190	1.2821754367426312	0.14285797159922228	0.3636255581662223	black	193	2685	34	23	11	TRUE	TRUE	14	12	6	0.3	0.1	0.17573823964046403	0.014507772020725389	0.5902460116611894
miR-1227-5p	10	83	183	2409	1.5856774649254861	0.12716509726338376	0.3427660575120693	black	193	2685	11	5	6	TRUE	TRUE	4	2	2	0.3	0.1	0.18600087629236367	0.0041450777202072546	0.5901459540125709
miR-6868-5p	4	23	189	2469	2.2708620364199654	0.12424234190909833	0.33883166650184915	black	193	2685	4	2	2	TRUE	TRUE	2	1	1	0.3	0.1	0.18800640327472573	0.0020725388601036273	0.5900789421348294
miR-320a-3p	95	1145	98	1347	1.1403487702902664	0.21042407723329035	0.44334231283647757	black	193	2685	153	84	69	TRUE	TRUE	47	45	32	0.3	0.1	0.14130432696643888	0.04870466321243524	0.5900089901788741
miR-7162-3p	6	42	187	2450	1.87118746491576	0.12637993073678516	0.34131178573131776	black	193	2685	6	3	3	TRUE	TRUE	3	3	0	0.3	0.1	0.1867394859898006	0.0031088082901554407	0.5898482942799561
miR-1825	16	150	177	2342	1.4111625804763008	0.1353466691442431	0.3538366825511303	black	193	2685	26	1	25	TRUE	TRUE	9	1	12	0.3	0.1	0.18047885816495834	0.009326424870466322	0.5898052830354247
miR-143-5p	25	256	168	2236	1.2996180460655862	0.1471973902377685	0.3698879751979686	black	193	2685	27	13	14	TRUE	TRUE	16	10	7	0.3	0.1	0.17277191482723955	0.016580310880829018	0.5893522257080686
miR-3937	4	23	189	2469	2.2708620364199654	0.12424234190909833	0.33883166650184915	black	193	2685	4	1	3	TRUE	TRUE	1	0	1	0.3	0.1	0.18800640327472573	0.0010362694300518136	0.5890426727047776
miR-627-5p	17	162	176	2330	1.3890423053046153	0.13910661717878214	0.35761081326534283	black	193	2685	18	10	8	TRUE	TRUE	10	8	3	0.3	0.1	0.1786357430752028	0.010362694300518135	0.588998437375721
miR-1290	39	425	154	2067	1.2315715820195967	0.1545439473546848	0.37792764279252233	black	193	2685	70	6	64	TRUE	TRUE	19	3	31	0.3	0.1	0.1690365365137439	0.019689119170984457	0.5887256556847283
miR-1269a	18	173	175	2319	1.3785711736312305	0.13750104820689507	0.356216193751987	black	193	2685	19	9	10	TRUE	TRUE	9	4	6	0.3	0.1	0.17931453647884804	0.009326424870466322	0.5886409613493143
miR-4762-5p	12	105	181	2387	1.5069021240831968	0.13073810142540462	0.35004497655749506	black	193	2685	14	3	11	TRUE	TRUE	6	1	5	0.3	0.1	0.18235046018469048	0.006217616580310881	0.5885680767650013
miR-4291	36	391	157	2101	1.2320155567867674	0.16271912852601594	0.38972894730184293	black	193	2685	46	3	43	TRUE	TRUE	24	2	30	0.3	0.1	0.16369493423251377	0.024870466321243526	0.5885654005537573
miR-1262	13	116	180	2376	1.4790503848086323	0.1313448486780831	0.3506314452222795	black	193	2685	14	3	11	TRUE	TRUE	6	0	6	0.3	0.1	0.18205965529217594	0.006217616580310881	0.5882772718724868
miR-5588-3p	4	23	189	2469	2.2708620364199654	0.12424234190909833	0.33883166650184915	black	193	2685	4	2	2	TRUE	TRUE	0	0	0	0.3	0.1	0.18800640327472573	0	0.5880064032747258
miR-4717-5p	14	128	179	2364	1.4442478181714955	0.13690837319337845	0.356216193751987	black	193	2685	16	1	15	TRUE	TRUE	8	1	8	0.3	0.1	0.17931453647884804	0.008290155440414509	0.5876046919192626
miR-3924	15	139	178	2353	1.426298949776163	0.13629121432191604	0.3549702761017851	black	193	2685	19	6	13	TRUE	TRUE	7	3	6	0.3	0.1	0.17992320465450673	0.007253886010362694	0.5871770906648694
miR-593-5p	23	231	170	2261	1.3240875777204821	0.14011751735498984	0.35954439587213	black	193	2685	28	2	26	TRUE	TRUE	9	1	12	0.3	0.1	0.17769899043861176	0.009326424870466322	0.587025415309078
miR-2355-5p	18	173	175	2319	1.3785711736312305	0.13750104820689507	0.356216193751987	black	193	2685	26	7	19	TRUE	TRUE	7	3	5	0.3	0.1	0.17931453647884804	0.007253886010362694	0.5865684224892107
miR-7843-5p	13	116	180	2376	1.4790503848086323	0.1313448486780831	0.3506314452222795	black	193	2685	14	12	2	TRUE	TRUE	4	3	1	0.3	0.1	0.18205965529217594	0.0041450777202072546	0.5862047330123832
miR-4723-5p	17	162	176	2330	1.3890423053046153	0.13910661717878214	0.35761081326534283	black	193	2685	25	6	19	TRUE	TRUE	7	2	5	0.3	0.1	0.1786357430752028	0.007253886010362694	0.5858896290855655
miR-409-5p	10	84	183	2408	1.5661587483377746	0.1338625746108141	0.3513701962662262	black	193	2685	11	4	7	TRUE	TRUE	4	2	2	0.3	0.1	0.18169403150857183	0.0041450777202072546	0.585839109228779
miR-6765-3p	5	33	188	2459	1.9811338495043993	0.1330456596795014	0.3513701962662262	black	193	2685	5	3	2	TRUE	TRUE	4	2	2	0.3	0.1	0.18169403150857183	0.0041450777202072546	0.585839109228779
miR-3147	9	73	184	2419	1.6204674517399817	0.1307472780376682	0.35004497655749506	black	193	2685	10	2	8	TRUE	TRUE	3	1	3	0.3	0.1	0.18235046018469048	0.0031088082901554407	0.585459268474846
miR-4710	12	105	181	2387	1.5069021240831968	0.13073810142540462	0.35004497655749506	black	193	2685	13	4	9	TRUE	TRUE	3	2	1	0.3	0.1	0.18235046018469048	0.0031088082901554407	0.585459268474846
miR-1306-5p	17	163	176	2329	1.3799326126115408	0.1441761522133432	0.36508487589301136	black	193	2685	23	8	15	TRUE	TRUE	10	4	9	0.3	0.1	0.17504246315235494	0.010362694300518135	0.5854051574528731
miR-100-3p	33	352	160	2140	1.2537926358192597	0.1518836926339288	0.3747310807040646	black	193	2685	48	18	30	TRUE	TRUE	14	8	13	0.3	0.1	0.17051211377558484	0.014507772020725389	0.5850198857963103
miR-212-3p	26	268	167	2224	1.2918476811699864	0.14829291523907778	0.3706697893549339	black	193	2685	37	17	20	TRUE	TRUE	12	9	8	0.3	0.1	0.1724051235068193	0.012435233160621763	0.584840356667441
miR-20b-5p	125	1546	68	946	1.1248005493119144	0.2504518818103121	0.4877405603019322	black	193	2685	174	130	44	TRUE	TRUE	58	62	26	0.3	0.1	0.12472445086334448	0.06010362694300519	0.5848280778063497
miR-8067	5	33	188	2459	1.9811338495043993	0.1330456596795014	0.3513701962662262	black	193	2685	5	1	4	TRUE	TRUE	3	0	3	0.3	0.1	0.18169403150857183	0.0031088082901554407	0.5848028397987273
miR-6805-5p	5	33	188	2459	1.9811338495043993	0.1330456596795014	0.3513701962662262	black	193	2685	5	4	1	TRUE	TRUE	3	3	0	0.3	0.1	0.18169403150857183	0.0031088082901554407	0.5848028397987273
miR-5000-5p	10	84	183	2408	1.5661587483377746	0.1338625746108141	0.3513701962662262	black	193	2685	10	1	9	TRUE	TRUE	3	0	3	0.3	0.1	0.18169403150857183	0.0031088082901554407	0.5848028397987273
miR-1292-5p	16	151	177	2341	1.4012235859820996	0.1405185337254115	0.36024077972593965	black	193	2685	18	8	10	TRUE	TRUE	7	4	3	0.3	0.1	0.1773628504128235	0.007253886010362694	0.5846167364231861
miR-631	11	95	182	2397	1.5246919137650556	0.135773387762403	0.35395332513294364	black	193	2685	11	1	10	TRUE	TRUE	4	0	4	0.3	0.1	0.18042160137461644	0.0041450777202072546	0.5845666790948236
miR-3670	7	53	186	2439	1.7314456162075218	0.13568866973704233	0.35395332513294364	black	193	2685	7	1	6	TRUE	TRUE	4	1	3	0.3	0.1	0.18042160137461644	0.0041450777202072546	0.5845666790948236
miR-2682-5p	29	304	164	2188	1.2725811114282493	0.1506013602308714	0.37351973878895306	black	193	2685	32	18	14	TRUE	TRUE	13	8	7	0.3	0.1	0.1710745771157535	0.013471502590673576	0.584546079706427
miR-548av-3p	18	174	175	2318	1.370061502376682	0.14237295761785265	0.363588489919312	black	193	2685	19	1	18	TRUE	TRUE	8	0	8	0.3	0.1	0.17575594945797188	0.008290155440414509	0.5840461048983864
miR-4699-3p	22	220	171	2272	1.328497198307096	0.14267395701752159	0.3636255581662223	black	193	2685	23	2	21	TRUE	TRUE	8	1	7	0.3	0.1	0.17573823964046403	0.008290155440414509	0.5840283950808786
miR-7111-5p	8	63	185	2429	1.6668698912964999	0.1337264991611645	0.3513701962662262	black	193	2685	10	6	4	TRUE	TRUE	2	2	0	0.3	0.1	0.18169403150857183	0.0020725388601036273	0.5837665703686754
miR-9-3p	37	404	156	2088	1.2257200317185202	0.166073187022058	0.39412244810785585	black	193	2685	56	14	42	TRUE	TRUE	21	9	21	0.3	0.1	0.16174753129433192	0.021761658031088083	0.58350918932542
miR-514a-5p	14	73	179	2419	2.5903688924443444	0.003052843225102353	0.06526039478891876	black	193	2685	17	0	17	FALSE	TRUE	9	0	10	0	0.1	0.47414012132051203	0.009326424870466322	0.5834665461909784
miR-151b	45	452	148	2040	1.3721028913952462	0.04843761514900874	0.22196743548018963	black	193	2685	45	45	0	TRUE	FALSE	21	21	0	0.3	0	0.26148429423529096	0.021761658031088083	0.583245952266379
miR-2278	26	270	167	2222	1.281130161952604	0.15667314583386258	0.38159042267511317	black	193	2685	34	21	13	TRUE	TRUE	15	12	10	0.3	0.1	0.16736101357831568	0.015544041450777202	0.5829050550290928
miR-6809-5p	5	33	188	2459	1.9811338495043993	0.1330456596795014	0.3513701962662262	black	193	2685	5	2	3	TRUE	TRUE	1	0	1	0.3	0.1	0.18169403150857183	0.0010362694300518136	0.5827303009386237
miR-922	37	404	156	2088	1.2257200317185202	0.166073187022058	0.39412244810785585	black	193	2685	58	4	54	TRUE	TRUE	20	4	27	0.3	0.1	0.16174753129433192	0.02072538860103627	0.5824729198953681
miR-3714	35	378	158	2114	1.2387598971129123	0.15924058476502867	0.3850898461340227	black	193	2685	56	3	53	TRUE	TRUE	16	1	22	0.3	0.1	0.16577517299868816	0.016580310880829018	0.5823554838795172
let-7f-5p	124	1534	69	958	1.1222926667498367	0.25418868280641377	0.49191528518037875	black	193	2685	181	129	52	TRUE	TRUE	57	61	21	0.3	0.1	0.12324387299589948	0.05906735751295337	0.5823112305088528
miR-1207-5p	42	465	151	2027	1.2123843467782895	0.1668119413560091	0.3948640417617967	black	193	2685	66	2	64	TRUE	TRUE	20	1	34	0.3	0.1	0.16142096537138856	0.02072538860103627	0.5821463539724248
miR-3914	13	118	180	2374	1.4527713122240804	0.1430164573859953	0.3636255581662223	black	193	2685	13	2	11	TRUE	TRUE	6	1	5	0.3	0.1	0.17573823964046403	0.006217616580310881	0.5819558562207748
miR-154-5p	14	130	179	2362	1.4208374683311502	0.14831360798481005	0.3706697893549339	black	193	2685	15	5	10	TRUE	TRUE	9	3	7	0.3	0.1	0.1724051235068193	0.009326424870466322	0.5817315483772856
miR-658	14	130	179	2362	1.4208374683311502	0.14831360798481005	0.3706697893549339	black	193	2685	14	2	12	TRUE	TRUE	9	2	7	0.3	0.1	0.1724051235068193	0.009326424870466322	0.5817315483772856
miR-147a	44	491	149	2001	1.2033871262417097	0.1722028407385436	0.40298884815367436	black	193	2685	55	29	26	TRUE	TRUE	23	17	11	0.3	0.1	0.15788278874190262	0.02383419689119171	0.5817169856330943
miR-3181	2	7	191	2485	3.7140715207708923	0.13254785184996998	0.3513701962662262	black	193	2685	2	1	1	TRUE	TRUE	0	0	0	0.3	0.1	0.18169403150857183	0	0.5816940315085718
miR-4435	18	176	175	2316	1.3533321422971867	0.15241021983000871	0.3754858164074417	black	193	2685	21	5	16	TRUE	TRUE	11	4	9	0.3	0.1	0.1701625853518839	0.01139896373056995	0.5815615490824538
miR-145-5p	36	390	157	2102	1.2357608715735497	0.1590394915876372	0.38499194000178033	black	193	2685	58	21	37	TRUE	TRUE	15	12	14	0.3	0.1	0.16581934502713702	0.015544041450777202	0.5813633864779142
miR-802	16	152	177	2340	1.3914153170276558	0.14580135254155116	0.367345384145939	black	193	2685	25	3	22	TRUE	TRUE	7	2	8	0.3	0.1	0.17397016515353125	0.007253886010362694	0.581224051163894
miR-452-5p	40	443	153	2049	1.2091339073891723	0.17544731995131976	0.407668788415368	black	193	2685	45	30	15	TRUE	TRUE	24	19	10	0.3	0.1	0.15587701494119538	0.024870466321243526	0.5807474812624389
miR-1179	32	342	161	2150	1.2493891217356592	0.15935707918464415	0.3850898461340227	black	193	2685	44	7	37	TRUE	TRUE	14	4	14	0.3	0.1	0.16577517299868816	0.014507772020725389	0.5802829450194136
miR-3916	18	175	175	2317	1.3616490425929788	0.14734292498889934	0.3698879751979686	black	193	2685	26	5	21	TRUE	TRUE	7	2	10	0.3	0.1	0.17277191482723955	0.007253886010362694	0.5800258008376022
miR-3927-3p	12	107	181	2385	1.4775118390223332	0.14298271909949592	0.3636255581662223	black	193	2685	19	3	16	TRUE	TRUE	4	1	8	0.3	0.1	0.17573823964046403	0.0041450777202072546	0.5798833173606712
miR-4689	14	130	179	2362	1.4208374683311502	0.14831360798481005	0.3706697893549339	black	193	2685	17	4	13	TRUE	TRUE	7	2	8	0.3	0.1	0.1724051235068193	0.007253886010362694	0.579659009517182
miR-92a-3p	108	1323	85	1169	1.1226378953513563	0.2439040267746132	0.482065251932072	black	193	2685	173	132	41	TRUE	TRUE	51	65	15	0.3	0.1	0.1267576688239582	0.05284974093264249	0.5796074097566006
miR-200a-3p	38	417	155	2075	1.2198316275566101	0.169308835085671	0.39907485386181485	black	193	2685	60	23	37	TRUE	TRUE	19	13	19	0.3	0.1	0.1595782546875577	0.019689119170984457	0.5792673738585422
miR-25-3p	95	1150	98	1342	1.1311799193390117	0.22633765162175665	0.4633262755874063	black	193	2685	133	95	38	TRUE	TRUE	44	45	13	0.3	0.1	0.13364522797050546	0.0455958549222798	0.5792410828927852
miR-4786-5p	13	119	180	2373	1.4399629269585408	0.14905902015136038	0.3718447190310866	black	193	2685	13	10	3	TRUE	TRUE	7	6	1	0.3	0.1	0.17185535280728773	0.007253886010362694	0.5791092388176504
miR-6870-5p	8	64	185	2428	1.6401623919961206	0.1417120964132817	0.3622979907382795	black	193	2685	10	6	4	TRUE	TRUE	2	2	0	0.3	0.1	0.17637362980180504	0.0020725388601036273	0.5784461686619087
miR-6090	5	34	188	2458	1.9221524686696818	0.1442472809393762	0.36508487589301136	black	193	2685	5	2	3	TRUE	TRUE	3	1	2	0.3	0.1	0.17504246315235494	0.0031088082901554407	0.5781512714425104
miR-95-5p	9	75	184	2417	1.5759711322574748	0.1455322854296172	0.367345384145939	black	193	2685	9	1	8	TRUE	TRUE	4	0	4	0.3	0.1	0.17397016515353125	0.0041450777202072546	0.5781152428737385
miR-149-3p	41	456	152	2036	1.2042654272112527	0.17836049836920748	0.4093020822634696	black	193	2685	60	10	50	TRUE	TRUE	22	6	24	0.3	0.1	0.15518241837620989	0.0227979274611399	0.5779803458373498
miR-552-3p	15	143	178	2349	1.3840667665828592	0.15857967759898525	0.38454879934343805	black	193	2685	19	1	18	TRUE	TRUE	11	1	14	0.3	0.1	0.16601941611271628	0.01139896373056995	0.5774183798432861
miR-5580-5p	17	165	176	2327	1.36204434955739	0.15462530761248575	0.37792764279252233	black	193	2685	22	1	21	TRUE	TRUE	8	0	9	0.3	0.1	0.1690365365137439	0.008290155440414509	0.5773266919541584
miR-1468-5p	8	65	185	2427	1.6142761185556889	0.14993141502275542	0.3730164747969895	black	193	2685	8	5	3	TRUE	TRUE	5	3	2	0.3	0.1	0.17130879461656004	0.0051813471502590676	0.5764901417668191
miR-3910	35	381	158	2111	1.2272666688508218	0.17058986739977233	0.401073808378991	black	193	2685	65	1	64	TRUE	TRUE	17	0	32	0.3	0.1	0.15871027925907824	0.017616580310880828	0.5763268595699591
miR-3140-3p	24	247	169	2245	1.2906200547458972	0.15901724770366	0.38499194000178033	black	193	2685	29	5	24	TRUE	TRUE	10	1	12	0.3	0.1	0.16581934502713702	0.010362694300518135	0.5761820393276552
miR-622	18	178	175	2314	1.3369785589281225	0.1628334146505803	0.38972894730184293	black	193	2685	21	4	17	TRUE	TRUE	12	2	12	0.3	0.1	0.16369493423251377	0.012435233160621763	0.5761301673931355
miR-19a-3p	112	1380	81	1112	1.1141205153608325	0.26171015553899063	0.49780460112447295	black	193	2685	166	115	51	TRUE	TRUE	53	52	16	0.3	0.1	0.12117643743911455	0.05492227979274611	0.5760987172318607
miR-4792	5	34	188	2458	1.9221524686696818	0.1442472809393762	0.36508487589301136	black	193	2685	5	3	2	TRUE	TRUE	1	1	0	0.3	0.1	0.17504246315235494	0.0010362694300518136	0.5760787325824068
miR-520b	9	76	184	2416	1.5546007237320218	0.15323127728812985	0.3764298705269696	black	193	2685	10	9	1	TRUE	TRUE	6	6	1	0.3	0.1	0.1697263686671805	0.006217616580310881	0.5759439852474914
miR-3977	13	120	180	2372	1.4273679463557885	0.1552372033031162	0.3790897961154305	black	193	2685	13	1	12	TRUE	TRUE	7	0	7	0.3	0.1	0.16850316209373928	0.007253886010362694	0.575757048104102
miR-4652-3p	8	65	185	2427	1.6142761185556889	0.14993141502275542	0.3730164747969895	black	193	2685	10	4	6	TRUE	TRUE	4	3	1	0.3	0.1	0.17130879461656004	0.0041450777202072546	0.5754538723367673
miR-519b-3p	30	321	163	2171	1.244658841639115	0.1711962663606946	0.40162722893278574	black	193	2685	47	6	41	TRUE	TRUE	16	3	24	0.3	0.1	0.15847074048227838	0.016580310880829018	0.5750510513631074
miR-1910-5p	31	333	162	2159	1.2405596267452255	0.17125882198105474	0.40162722893278574	black	193	2685	32	25	7	TRUE	TRUE	16	11	5	0.3	0.1	0.15847074048227838	0.016580310880829018	0.5750510513631074
miR-7-1-3p	41	456	152	2036	1.2042654272112527	0.17836049836920748	0.4093020822634696	black	193	2685	66	6	60	TRUE	TRUE	19	4	28	0.3	0.1	0.15518241837620989	0.019689119170984457	0.5748715375471943
miR-18a-5p	116	1433	77	1059	1.1132341379097241	0.2655071560980799	0.5018785163102564	black	193	2685	152	119	33	TRUE	TRUE	53	55	18	0.3	0.1	0.1197605578280751	0.05492227979274611	0.5746828376208212
miR-210-3p	99	1205	94	1287	1.124810752688356	0.2379610914365217	0.4791984587696332	black	193	2685	111	100	11	TRUE	TRUE	45	44	4	0.3	0.1	0.12779383496946803	0.046632124352331605	0.5744259593217995
miR-205-5p	57	660	136	1832	1.1632785919397015	0.20010020264271317	0.43311486604932703	black	193	2685	74	43	31	TRUE	TRUE	28	24	13	0.3	0.1	0.14535876379054888	0.029015544041450778	0.5743743078319996
miR-6871-3p	4	25	189	2467	2.0876872911902455	0.15080573836675254	0.37351973878895306	black	193	2685	4	1	3	TRUE	TRUE	3	1	2	0.3	0.1	0.1710745771157535	0.0031088082901554407	0.574183385405909
miR-5585-3p	4	25	189	2467	2.0876872911902455	0.15080573836675254	0.37351973878895306	black	193	2685	4	3	1	TRUE	TRUE	3	3	0	0.3	0.1	0.1710745771157535	0.0031088082901554407	0.574183385405909
miR-4305	4	25	189	2467	2.0876872911902455	0.15080573836675254	0.37351973878895306	black	193	2685	4	2	2	TRUE	TRUE	3	2	1	0.3	0.1	0.1710745771157535	0.0031088082901554407	0.574183385405909
miR-19b-3p	112	1382	81	1110	1.110505796971396	0.26878799182272683	0.5035657099351917	black	193	2685	168	114	54	TRUE	TRUE	53	53	17	0.3	0.1	0.11917754025247713	0.05492227979274611	0.5740998200452232
miR-320b	86	1041	107	1451	1.1202426870830136	0.24775928816650952	0.4835133861058497	black	193	2685	137	67	70	TRUE	TRUE	46	41	32	0.3	0.1	0.12623659917515898	0.04766839378238342	0.5739049929575424
miR-5197-5p	9	76	184	2416	1.5546007237320218	0.15323127728812985	0.3764298705269696	black	193	2685	11	1	10	TRUE	TRUE	4	0	4	0.3	0.1	0.1697263686671805	0.0041450777202072546	0.5738714463873877
miR-6783-3p	7	55	186	2437	1.6671479331024879	0.15360614364072817	0.3764298705269696	black	193	2685	7	5	2	TRUE	TRUE	4	3	1	0.3	0.1	0.1697263686671805	0.0041450777202072546	0.5738714463873877
miR-4417	9	76	184	2416	1.5546007237320218	0.15323127728812985	0.3764298705269696	black	193	2685	10	2	8	TRUE	TRUE	4	2	3	0.3	0.1	0.1697263686671805	0.0041450777202072546	0.5738714463873877
miR-5093	17	167	176	2325	1.3445843602475633	0.16548150800428663	0.39372697837663745	black	193	2685	20	1	19	TRUE	TRUE	11	0	13	0.3	0.1	0.16192193044287917	0.01139896373056995	0.5733208941734491
miR-4439	7	55	186	2437	1.6671479331024879	0.15360614364072817	0.3764298705269696	black	193	2685	7	2	5	TRUE	TRUE	3	1	2	0.3	0.1	0.1697263686671805	0.0031088082901554407	0.572835176957336
miR-3121-5p	7	55	186	2437	1.6671479331024879	0.15360614364072817	0.3764298705269696	black	193	2685	7	2	5	TRUE	TRUE	3	1	2	0.3	0.1	0.1697263686671805	0.0031088082901554407	0.572835176957336
miR-103b	25	260	168	2232	1.277344878960202	0.16451688616699023	0.3925313955787004	black	193	2685	25	23	2	TRUE	TRUE	10	9	1	0.3	0.1	0.16245024065661803	0.010362694300518135	0.5728129349571361
miR-10b-5p	55	637	138	1855	1.1605242725848786	0.2070008015870434	0.43993534379728416	black	193	2685	58	54	4	TRUE	TRUE	29	28	1	0.3	0.1	0.14264445840131662	0.030051813471502594	0.5726962718728191
miR-7703	8	66	185	2426	1.5891737988934849	0.15837858714999523	0.38439658837540325	black	193	2685	8	7	1	TRUE	TRUE	6	6	0	0.3	0.1	0.1660881901873612	0.006217616580310881	0.5723058067676721
miR-3911	12	109	181	2383	1.449199814859121	0.15582534391978373	0.3801919497393143	black	193	2685	13	2	11	TRUE	TRUE	4	0	4	0.3	0.1	0.1679988332847141	0.0041450777202072546	0.5721439110049213
miR-642a-3p	11	99	182	2393	1.4606792759043539	0.16283831819790598	0.38972894730184293	black	193	2685	15	5	10	TRUE	TRUE	8	3	8	0.3	0.1	0.16369493423251377	0.008290155440414509	0.5719850896729283
miR-4640-5p	16	155	177	2337	1.3627495511463081	0.16230545543501976	0.38972894730184293	black	193	2685	19	4	15	TRUE	TRUE	8	2	9	0.3	0.1	0.16369493423251377	0.008290155440414509	0.5719850896729283
miR-519e-5p	29	309	164	2183	1.2491384117855462	0.17102481156900406	0.40162722893278574	black	193	2685	38	4	34	TRUE	TRUE	13	3	14	0.3	0.1	0.15847074048227838	0.013471502590673576	0.5719422430729519
miR-7112-3p	3	16	190	2476	2.4423772066410385	0.15179681943592277	0.3747310807040646	black	193	2685	3	1	2	TRUE	TRUE	1	0	1	0.3	0.1	0.17051211377558484	0.0010362694300518136	0.5715483832056367
miR-6764-5p	14	132	179	2360	1.3981362742528836	0.1602215274285281	0.3865066186839233	black	193	2685	16	15	1	TRUE	TRUE	6	6	0	0.3	0.1	0.16513722586432353	0.006217616580310881	0.5713548424446343
miR-449b-5p	50	575	143	1917	1.1656015816839311	0.20797810862573174	0.4409804720245774	black	193	2685	92	36	56	TRUE	TRUE	28	22	32	0.3	0.1	0.1422322568022034	0.029015544041450778	0.5712478008436541
miR-433-3p	22	225	171	2267	1.296131406122648	0.16569420331444742	0.3938958006936265	black	193	2685	24	8	16	TRUE	TRUE	9	4	6	0.3	0.1	0.1618474596644694	0.009326424870466322	0.5711738845349357
miR-758-3p	27	286	166	2206	1.254455882133672	0.17472386152313352	0.40666466597385936	black	193	2685	35	7	28	TRUE	TRUE	14	4	15	0.3	0.1	0.1563054242658184	0.014507772020725389	0.5708131962865438
miR-7154-3p	5	23	188	2469	2.8534440283884313	0.046127387484597986	0.21508055338875467	black	193	2685	5	5	0	TRUE	FALSE	3	3	0	0.3	0	0.2669595419124228	0.0031088082901554407	0.5700683502025783
miR-499a-3p	21	214	172	2278	1.299522007888449	0.16906084465814045	0.39907485386181485	black	193	2685	32	7	25	TRUE	TRUE	10	1	14	0.3	0.1	0.1595782546875577	0.010362694300518135	0.5699409489880759
miR-504-5p	22	227	171	2265	1.28358412084604	0.1754486761226269	0.407668788415368	black	193	2685	24	18	6	TRUE	TRUE	13	9	5	0.3	0.1	0.15587701494119538	0.013471502590673576	0.5693485175318689
miR-423-5p	132	1651	61	841	1.1022562080801688	0.3007365837501183	0.5378037105801665	black	193	2685	178	137	41	TRUE	TRUE	59	59	19	0.3	0.1	0.10775048227392159	0.061139896373056994	0.5688903786469786
miR-6849-3p	12	110	181	2382	1.4354297623492631	0.16246553674685202	0.38972894730184293	black	193	2685	12	10	2	TRUE	TRUE	5	4	1	0.3	0.1	0.16369493423251377	0.0051813471502590676	0.5688762813827728
miR-203b-5p	35	385	158	2107	1.2122208655622744	0.18642761503468575	0.41644990700018997	black	193	2685	37	32	5	TRUE	TRUE	16	16	1	0.3	0.1	0.1521748922255784	0.016580310880829018	0.5687552031064074
miR-4533	23	240	170	2252	1.2693861516703997	0.18147219538381046	0.41168263752784434	black	193	2685	29	5	24	TRUE	TRUE	14	3	16	0.3	0.1	0.154174979491852	0.014507772020725389	0.5686827515125774
miR-4714-5p	6	46	187	2446	1.705686639580361	0.1664450270816796	0.39433139834611053	black	193	2685	7	1	6	TRUE	TRUE	6	1	6	0.3	0.1	0.1616554564691546	0.006217616580310881	0.5678730730494654
miR-200c-5p	7	56	186	2436	1.6367201261156248	0.16295971096248343	0.38972894730184293	black	193	2685	7	4	3	TRUE	TRUE	4	2	2	0.3	0.1	0.16369493423251377	0.0041450777202072546	0.5678400119527209
miR-4659a-5p	9	77	184	2415	1.533785140329252	0.1611287047010377	0.38835791011637794	black	193	2685	9	1	8	TRUE	TRUE	3	0	3	0.3	0.1	0.16430713786474593	0.0031088082901554407	0.5674159461549014
miR-590-5p	21	215	172	2277	1.2929129838017728	0.17407785314811391	0.4058409009216514	black	193	2685	42	12	30	TRUE	TRUE	10	8	16	0.3	0.1	0.15665767464165853	0.010362694300518135	0.5670203689421767
miR-554	7	56	186	2436	1.6367201261156248	0.16295971096248343	0.38972894730184293	black	193	2685	8	1	7	TRUE	TRUE	3	1	2	0.3	0.1	0.16369493423251377	0.0031088082901554407	0.5668037425226692
miR-367-3p	24	251	169	2241	1.2677998062957774	0.1775001499067609	0.4090156853987467	black	193	2685	43	7	36	TRUE	TRUE	11	4	8	0.3	0.1	0.15530401474180486	0.01139896373056995	0.5667029784723747
miR-23a-5p	17	169	176	2323	1.327537435828161	0.17673565536201735	0.4090156853987467	black	193	2685	19	10	9	TRUE	TRUE	11	7	5	0.3	0.1	0.15530401474180486	0.01139896373056995	0.5667029784723747
miR-935	16	158	177	2334	1.3351718862993884	0.17976701635772938	0.4093020822634696	black	193	2685	20	9	11	TRUE	TRUE	11	8	6	0.3	0.1	0.15518241837620989	0.01139896373056995	0.5665813821067798
miR-6788-5p	10	89	183	2403	1.475150350681221	0.17007713444534495	0.400206906539893	black	193	2685	11	9	2	TRUE	TRUE	7	6	1	0.3	0.1	0.1590861683326138	0.007253886010362694	0.5663400543429765
miR-20a-3p	26	276	167	2216	1.2499091186931564	0.18341034760046238	0.41301463355277096	black	193	2685	30	18	12	TRUE	TRUE	12	6	6	0.3	0.1	0.15361382422012174	0.012435233160621763	0.5660490573807435
miR-4793-3p	15	147	178	2345	1.3441320116997262	0.18269869488213542	0.41301463355277096	black	193	2685	17	8	9	TRUE	TRUE	12	7	7	0.3	0.1	0.15361382422012174	0.012435233160621763	0.5660490573807435
miR-4765	6	46	187	2446	1.705686639580361	0.1664450270816796	0.39433139834611053	black	193	2685	6	1	5	TRUE	TRUE	4	1	3	0.3	0.1	0.1616554564691546	0.0041450777202072546	0.5658005341893618
miR-513b-3p	4	26	189	2466	2.0066400876667356	0.16483776129555358	0.3925313955787004	black	193	2685	4	2	2	TRUE	TRUE	3	1	2	0.3	0.1	0.16245024065661803	0.0031088082901554407	0.5655590489467734
miR-1269b	13	122	180	2370	1.4027971971445363	0.16799269572404882	0.39732059695075034	black	193	2685	13	11	2	TRUE	TRUE	5	5	0	0.3	0.1	0.1603435682791944	0.0051813471502590676	0.5655249154294535
miR-4456	10	89	183	2403	1.475150350681221	0.17007713444534495	0.400206906539893	black	193	2685	13	2	11	TRUE	TRUE	6	1	6	0.3	0.1	0.1590861683326138	0.006217616580310881	0.5653037849129247
miR-4270	24	250	169	2242	1.273436441225491	0.17277322650823373	0.4031375285192121	black	193	2685	31	3	28	TRUE	TRUE	7	2	7	0.3	0.1	0.15781870840420761	0.007253886010362694	0.5650725944145703
miR-629-3p	19	192	174	2300	1.307923353926569	0.17581207877402327	0.4081060805786142	black	193	2685	23	6	17	TRUE	TRUE	9	4	8	0.3	0.1	0.15569077376227625	0.009326424870466322	0.5650171986327426
miR-377-3p	24	254	169	2238	1.2511560696715232	0.19209613091715053	0.4238559032074	black	193	2685	36	11	25	TRUE	TRUE	15	8	18	0.3	0.1	0.14911270554998865	0.015544041450777202	0.5646567470007657
miR-4295	24	251	169	2241	1.2677998062957774	0.1775001499067609	0.4090156853987467	black	193	2685	45	1	44	TRUE	TRUE	9	1	21	0.3	0.1	0.15530401474180486	0.009326424870466322	0.5646304396122711
miR-676-5p	21	216	172	2276	1.286365123976196	0.17917441540004211	0.4093020822634696	black	193	2685	27	2	25	TRUE	TRUE	9	1	9	0.3	0.1	0.15518241837620989	0.009326424870466322	0.5645088432466762
miR-519c-3p	29	314	164	2178	1.2264419498034835	0.19293248247050934	0.4238559032074	black	193	2685	47	6	41	TRUE	TRUE	14	3	23	0.3	0.1	0.14911270554998865	0.014507772020725389	0.563620477570714
miR-657	19	194	174	2298	1.293320867869124	0.18672061321419098	0.41644990700018997	black	193	2685	23	2	21	TRUE	TRUE	11	1	11	0.3	0.1	0.1521748922255784	0.01139896373056995	0.5635738559561483
miR-5196-3p	13	123	180	2369	1.3908113545820922	0.1745657005291632	0.4066371179971035	black	193	2685	14	1	13	TRUE	TRUE	7	1	7	0.3	0.1	0.15631719252653836	0.007253886010362694	0.563571078536901
miR-660-3p	16	158	177	2334	1.3351718862993884	0.17976701635772938	0.4093020822634696	black	193	2685	23	5	18	TRUE	TRUE	8	3	9	0.3	0.1	0.15518241837620989	0.008290155440414509	0.5634725738166244
miR-1247-3p	7	57	186	2435	1.607359258255402	0.17256449417159858	0.40298884815367436	black	193	2685	7	5	2	TRUE	TRUE	5	4	1	0.3	0.1	0.15788278874190262	0.0051813471502590676	0.5630641358921616
miR-337-5p	16	158	177	2334	1.3351718862993884	0.17976701635772938	0.4093020822634696	black	193	2685	17	14	3	TRUE	TRUE	7	7	0	0.3	0.1	0.15518241837620989	0.007253886010362694	0.5624363043865725
miR-187-3p	14	135	179	2357	1.365345170423008	0.17899673595098192	0.4093020822634696	black	193	2685	14	7	7	TRUE	TRUE	7	3	4	0.3	0.1	0.15518241837620989	0.007253886010362694	0.5624363043865725
miR-1268a	8	68	185	2424	1.5411829144043467	0.17593058097631517	0.4081060805786142	black	193	2685	8	4	4	TRUE	TRUE	6	3	3	0.3	0.1	0.15569077376227625	0.006217616580310881	0.5619083903425871
miR-6846-3p	3	9	190	2483	4.3519022304660036	0.04962484568090639	0.2242397498329087	black	193	2685	3	3	0	TRUE	FALSE	2	2	0	0.3	0	0.25971495990261845	0.0020725388601036273	0.561787498762722
miR-4269	18	184	175	2308	1.290049878739523	0.1963349966481847	0.42592892715480507	black	193	2685	22	1	21	TRUE	TRUE	13	1	16	0.3	0.1	0.14826514544775643	0.013471502590673576	0.5617366480384299
miR-7854-3p	18	151	175	2341	1.594288900421283	0.055454705893846296	0.235280347601525	black	193	2685	19	19	0	TRUE	FALSE	10	10	0	0.3	0	0.2513657387507643	0.010362694300518135	0.5617284330512824
miR-365a-3p	28	304	165	2188	1.2212522624530198	0.20234952410076934	0.4362523874911078	black	193	2685	37	25	12	TRUE	TRUE	17	16	5	0.3	0.1	0.14410487330009555	0.017616580310880828	0.5617214536109764
miR-26b-5p	108	1337	85	1155	1.0975642213102004	0.293541752288215	0.5283406699926976	black	193	2685	159	111	48	TRUE	TRUE	49	53	27	0.3	0.1	0.11083438296461195	0.050777202072538864	0.5616115850371508
miR-101-5p	16	160	177	2332	1.3173610439910983	0.191920098448716	0.4238559032074	black	193	2685	17	12	5	TRUE	TRUE	11	8	4	0.3	0.1	0.14911270554998865	0.01139896373056995	0.5605116692805585
miR-1185-2-3p	19	194	174	2298	1.293320867869124	0.18672061321419098	0.41644990700018997	black	193	2685	23	2	21	TRUE	TRUE	8	2	9	0.3	0.1	0.1521748922255784	0.008290155440414509	0.5604650476659929
miR-1260b	14	135	179	2357	1.365345170423008	0.17899673595098192	0.4093020822634696	black	193	2685	16	4	12	TRUE	TRUE	5	2	5	0.3	0.1	0.15518241837620989	0.0051813471502590676	0.5603637655264689
miR-7847-3p	7	57	186	2435	1.607359258255402	0.17256449417159858	0.40298884815367436	black	193	2685	7	5	2	TRUE	TRUE	2	2	0	0.3	0.1	0.15788278874190262	0.0020725388601036273	0.5599553276020062
miR-646	37	416	156	2076	1.1835459439548632	0.21389966174730315	0.44626663663345006	black	193	2685	76	2	74	TRUE	TRUE	19	1	36	0.3	0.1	0.14016223210457066	0.019689119170984457	0.5598513512755551
miR-4519	12	113	181	2379	1.3955814240764959	0.1832308429826754	0.41301463355277096	black	193	2685	12	2	10	TRUE	TRUE	6	1	5	0.3	0.1	0.15361382422012174	0.006217616580310881	0.5598314408004326
miR-3190-3p	15	146	178	2346	1.35391064723578	0.17650285272184343	0.4090156853987467	black	193	2685	15	3	12	TRUE	TRUE	4	1	3	0.3	0.1	0.15530401474180486	0.0041450777202072546	0.559449092462012
miR-6071	6	47	187	2445	1.6687312850542857	0.17722349292732825	0.4090156853987467	black	193	2685	6	2	4	TRUE	TRUE	4	1	3	0.3	0.1	0.15530401474180486	0.0041450777202072546	0.559449092462012
miR-5699-3p	13	124	180	2368	1.3790187551234026	0.18126572514391098	0.41155020439128154	black	193	2685	13	1	12	TRUE	TRUE	5	1	4	0.3	0.1	0.15423087131540214	0.0051813471502590676	0.5594122184656612
miR-379-5p	17	171	176	2321	1.310889080377575	0.1883770714344794	0.4191352133838417	black	193	2685	18	9	9	TRUE	TRUE	8	5	3	0.3	0.1	0.15105834026120474	0.008290155440414509	0.5593484957016193
miR-181b-2-3p	5	37	188	2455	1.7641882520892023	0.1801282643426496	0.4093020822634696	black	193	2685	5	4	1	TRUE	TRUE	4	3	1	0.3	0.1	0.15518241837620989	0.0041450777202072546	0.5593274960964171
miR-2681-3p	7	57	186	2435	1.607359258255402	0.17256449417159858	0.40298884815367436	black	193	2685	7	1	6	TRUE	TRUE	1	1	0	0.3	0.1	0.15788278874190262	0.0010362694300518136	0.5589190581719544
miR-5583-5p	7	58	186	2434	1.579010230104755	0.18241075853048047	0.41280089410114434	black	193	2685	8	2	6	TRUE	TRUE	5	2	3	0.3	0.1	0.15370374828996136	0.0051813471502590676	0.5588850954402205
miR-323a-5p	18	183	175	2309	1.2976577306128287	0.19052614296780296	0.4232391297422257	black	193	2685	23	6	17	TRUE	TRUE	9	2	10	0.3	0.1	0.1493656749094346	0.009326424870466322	0.5586920997799009
miR-1277-5p	37	414	156	2078	1.190399659033653	0.20546740651467382	0.4387673023307742	black	193	2685	54	13	41	TRUE	TRUE	15	6	18	0.3	0.1	0.1431062976954685	0.015544041450777202	0.5586503391462456
miR-744-3p	16	160	177	2332	1.3173610439910983	0.191920098448716	0.4238559032074	black	193	2685	16	12	4	TRUE	TRUE	9	7	2	0.3	0.1	0.14911270554998865	0.009326424870466322	0.5584391304204549
miR-639	7	58	186	2434	1.579010230104755	0.18241075853048047	0.41280089410114434	black	193	2685	9	1	8	TRUE	TRUE	4	1	5	0.3	0.1	0.15370374828996136	0.0041450777202072546	0.5578488260101686
miR-4733-3p	16	160	177	2332	1.3173610439910983	0.191920098448716	0.4238559032074	black	193	2685	18	1	17	TRUE	TRUE	8	0	8	0.3	0.1	0.14911270554998865	0.008290155440414509	0.5574028609904031
miR-3134	6	47	187	2445	1.6687312850542857	0.17722349292732825	0.4090156853987467	black	193	2685	7	1	6	TRUE	TRUE	2	1	2	0.3	0.1	0.15530401474180486	0.0020725388601036273	0.5573765536019084
miR-8089	5	37	188	2455	1.7641882520892023	0.1801282643426496	0.4093020822634696	black	193	2685	5	4	1	TRUE	TRUE	2	2	0	0.3	0.1	0.15518241837620989	0.0020725388601036273	0.5572549572363135
miR-6834-5p	4	27	189	2465	1.93161795085196	0.17931902036331804	0.4093020822634696	black	193	2685	4	3	1	TRUE	TRUE	2	1	1	0.3	0.1	0.15518241837620989	0.0020725388601036273	0.5572549572363135
miR-574-5p	65	774	128	1718	1.1271012717834652	0.24814931401046542	0.48393469728777777	black	193	2685	84	54	30	TRUE	TRUE	30	23	11	0.3	0.1	0.1260852954422285	0.031088082901554404	0.5571733783437829
miR-548ak	20	209	173	2283	1.2627054488060143	0.20489764326953072	0.4387673023307742	black	193	2685	21	1	20	TRUE	TRUE	13	1	12	0.3	0.1	0.1431062976954685	0.013471502590673576	0.556577800286142
miR-151a-5p	51	595	142	1897	1.1449886943516594	0.23672244955866495	0.47774269231919386	black	193	2685	53	52	1	TRUE	TRUE	27	27	0	0.3	0.1	0.12832237892297135	0.027979274611398965	0.5563016535343702
miR-509-3p	13	126	180	2366	1.3559948726975293	0.19503639658198235	0.42410496565049216	black	193	2685	18	1	17	TRUE	TRUE	7	1	10	0.3	0.1	0.1490106570222631	0.007253886010362694	0.5562645430326257
miR-3177-3p	5	37	188	2455	1.7641882520892023	0.1801282643426496	0.4093020822634696	black	193	2685	5	4	1	TRUE	TRUE	1	1	0	0.3	0.1	0.15518241837620989	0.0010362694300518136	0.5562186878062617
miR-4711-3p	5	37	188	2455	1.7641882520892023	0.1801282643426496	0.4093020822634696	black	193	2685	5	1	4	TRUE	TRUE	1	0	1	0.3	0.1	0.15518241837620989	0.0010362694300518136	0.5562186878062617
miR-5787	15	149	178	2343	1.3249683278720472	0.19541120013875524	0.4242560353012506	black	193	2685	17	3	14	TRUE	TRUE	7	2	6	0.3	0.1	0.1489487883448229	0.007253886010362694	0.5562026743551856
miR-4649-3p	20	209	173	2283	1.2627054488060143	0.20489764326953072	0.4387673023307742	black	193	2685	27	6	21	TRUE	TRUE	12	5	13	0.3	0.1	0.1431062976954685	0.012435233160621763	0.5555415308560903
miR-526b-5p	20	209	173	2283	1.2627054488060143	0.20489764326953072	0.4387673023307742	black	193	2685	24	6	18	TRUE	TRUE	12	5	9	0.3	0.1	0.1431062976954685	0.012435233160621763	0.5555415308560903
miR-5007-3p	6	48	187	2444	1.6333146413792128	0.18827915003700696	0.4191352133838417	black	193	2685	7	1	6	TRUE	TRUE	4	1	4	0.3	0.1	0.15105834026120474	0.0041450777202072546	0.5552034179814119
miR-3934-5p	24	257	169	2235	1.2348885621181793	0.20729800097667245	0.44009254752801585	black	193	2685	27	13	14	TRUE	TRUE	12	6	7	0.3	0.1	0.14258239426522223	0.012435233160621763	0.555017627425844
miR-7114-3p	2	9	191	2483	2.8871627726674696	0.1845858851646425	0.41301463355277096	black	193	2685	2	1	1	TRUE	TRUE	1	1	0	0.3	0.1	0.15361382422012174	0.0010362694300518136	0.5546500936501736
miR-1180-5p	2	9	191	2483	2.8871627726674696	0.1845858851646425	0.41301463355277096	black	193	2685	2	1	1	TRUE	TRUE	1	1	0	0.3	0.1	0.15361382422012174	0.0010362694300518136	0.5546500936501736
miR-6780b-3p	2	9	191	2483	2.8871627726674696	0.1845858851646425	0.41301463355277096	black	193	2685	2	1	1	TRUE	TRUE	1	0	1	0.3	0.1	0.15361382422012174	0.0010362694300518136	0.5546500936501736
miR-148a-5p	52	610	141	1882	1.1377465383683751	0.24656689520540762	0.4822022531849597	black	193	2685	77	34	43	TRUE	TRUE	26	19	21	0.3	0.1	0.1267083058509429	0.02694300518134715	0.55365131103229
miR-6755-3p	2	9	191	2483	2.8871627726674696	0.1845858851646425	0.41301463355277096	black	193	2685	2	1	1	TRUE	TRUE	0	0	0	0.3	0.1	0.15361382422012174	0	0.5536138242201217
miR-5582-3p	27	294	166	2198	1.2158915203965985	0.21223149555926793	0.4441001079166813	black	193	2685	33	2	31	TRUE	TRUE	12	1	16	0.3	0.1	0.14100764851696196	0.012435233160621763	0.5534428816775837
miR-3132	7	59	186	2433	1.5516216844072277	0.19248824257899075	0.4238559032074	black	193	2685	9	3	6	TRUE	TRUE	4	1	5	0.3	0.1	0.14911270554998865	0.0041450777202072546	0.5532577832701958
miR-4433a-3p	10	92	183	2400	1.4252916623425949	0.19385455287267284	0.4238559032074	black	193	2685	11	5	6	TRUE	TRUE	4	2	2	0.3	0.1	0.14911270554998865	0.0041450777202072546	0.5532577832701958
miR-939-3p	8	70	185	2422	1.4959404695931782	0.19431177426636476	0.4238559032074	black	193	2685	10	8	2	TRUE	TRUE	4	4	2	0.3	0.1	0.14911270554998865	0.0041450777202072546	0.5532577832701958
miR-671-5p	62	741	131	1751	1.1183225156617895	0.2668121442183812	0.5020114751407456	black	193	2685	86	51	35	TRUE	TRUE	32	30	19	0.3	0.1	0.11971454219908693	0.033160621761658036	0.552875163960745
miR-7113-5p	5	38	188	2454	1.7170872871701008	0.1927749151737642	0.4238559032074	black	193	2685	5	4	1	TRUE	TRUE	3	3	0	0.3	0.1	0.14911270554998865	0.0031088082901554407	0.5522215138401441
miR-4518	7	59	186	2433	1.5516216844072277	0.19248824257899075	0.4238559032074	black	193	2685	8	4	4	TRUE	TRUE	3	3	1	0.3	0.1	0.14911270554998865	0.0031088082901554407	0.5522215138401441
miR-6855-5p	4	28	189	2464	1.8617750639265607	0.19421009329451697	0.4238559032074	black	193	2685	4	3	1	TRUE	TRUE	3	2	1	0.3	0.1	0.14911270554998865	0.0031088082901554407	0.5522215138401441
miR-127-3p	9	81	184	2411	1.4556712218996324	0.19459948677015435	0.42410496565049216	black	193	2685	10	8	2	TRUE	TRUE	3	3	1	0.3	0.1	0.1490106570222631	0.0031088082901554407	0.5521194653124185
miR-8080	3	18	190	2474	2.169304398167879	0.1881274576056482	0.4191352133838417	black	193	2685	3	2	1	TRUE	TRUE	1	1	0	0.3	0.1	0.15105834026120474	0.0010362694300518136	0.5520946096912566
miR-4796-3p	15	149	178	2343	1.3249683278720472	0.19541120013875524	0.4242560353012506	black	193	2685	17	5	12	TRUE	TRUE	3	1	3	0.3	0.1	0.1489487883448229	0.0031088082901554407	0.5520575966349783
miR-21-3p	40	456	153	2036	1.1672563324737004	0.2270809252715367	0.46435459258984585	black	193	2685	52	32	20	TRUE	TRUE	18	16	11	0.3	0.1	0.13326010192292545	0.018652849740932644	0.551912951663858
miR-431-5p	15	150	178	2342	1.3155780307188973	0.20192366111914284	0.4356722470885854	black	193	2685	22	4	18	TRUE	TRUE	7	3	9	0.3	0.1	0.1443360417316155	0.007253886010362694	0.5515899277419781
miR-1257	14	138	179	2354	1.333979154101519	0.1988190844393435	0.4309814630709326	black	193	2685	20	2	18	TRUE	TRUE	5	0	6	0.3	0.1	0.1462165635451111	0.0051813471502590676	0.5513979106953701
miR-129-2-3p	41	469	152	2023	1.163457416247474	0.22983265191722083	0.4686023035054708	black	193	2685	59	27	32	TRUE	TRUE	19	17	11	0.3	0.1	0.1316782323500346	0.019689119170984457	0.551367351521019
miR-299-3p	15	151	178	2341	1.3063120469671827	0.20853726959347074	0.4416692072595827	black	193	2685	15	6	9	TRUE	TRUE	9	5	4	0.3	0.1	0.14196115130720757	0.009326424870466322	0.5512875761776739
miR-4713-5p	17	174	176	2318	1.28663379783864	0.2065382190644459	0.43993534379728416	black	193	2685	20	4	16	TRUE	TRUE	8	2	8	0.3	0.1	0.14264445840131662	0.008290155440414509	0.5509346138417311
miR-1255a	16	163	177	2329	1.2914638991685612	0.21088206800709675	0.44342045295445093	black	193	2685	17	12	5	TRUE	TRUE	9	8	2	0.3	0.1	0.14127371149772677	0.009326424870466322	0.550600136368193
miR-4427	10	44	183	2448	3.038262563000499	0.004273343861242889	0.07711443240515578	black	193	2685	10	0	10	FALSE	TRUE	5	0	5	0	0.1	0.44514573346265096	0.0051813471502590676	0.55032708061291
miR-6754-3p	4	28	189	2464	1.8617750639265607	0.19421009329451697	0.4238559032074	black	193	2685	4	3	1	TRUE	TRUE	1	1	0	0.3	0.1	0.14911270554998865	0.0010362694300518136	0.5501489749800405
miR-6782-5p	4	28	189	2464	1.8617750639265607	0.19421009329451697	0.4238559032074	black	193	2685	4	2	2	TRUE	TRUE	1	1	0	0.3	0.1	0.14911270554998865	0.0010362694300518136	0.5501489749800405
miR-4642	4	28	189	2464	1.8617750639265607	0.19421009329451697	0.4238559032074	black	193	2685	4	1	3	TRUE	TRUE	1	1	0	0.3	0.1	0.14911270554998865	0.0010362694300518136	0.5501489749800405
miR-6716-5p	4	28	189	2464	1.8617750639265607	0.19421009329451697	0.4238559032074	black	193	2685	4	2	2	TRUE	TRUE	1	1	0	0.3	0.1	0.14911270554998865	0.0010362694300518136	0.5501489749800405
let-7c-5p	128	1614	65	878	1.071222935860054	0.36260901645562355	0.5960273231422116	black	193	2685	195	133	62	TRUE	TRUE	58	62	26	0.3	0.1	0.08989353233350356	0.06010362694300519	0.5499971592765087
miR-3154	11	104	182	2388	1.3875860032876657	0.20014499610743303	0.43311486604932703	black	193	2685	12	3	9	TRUE	TRUE	4	1	4	0.3	0.1	0.14535876379054888	0.0041450777202072546	0.549503841510756
miR-569	14	139	179	2353	1.323824548011003	0.20564827198782404	0.4387673023307742	black	193	2685	25	1	24	TRUE	TRUE	6	1	11	0.3	0.1	0.1431062976954685	0.006217616580310881	0.5493239142757793
miR-411-3p	13	128	180	2364	1.333690165323771	0.20928228574000685	0.4416692072595827	black	193	2685	20	4	16	TRUE	TRUE	7	3	9	0.3	0.1	0.14196115130720757	0.007253886010362694	0.5492150373175703
miR-1267	11	105	182	2387	1.3738023981547014	0.20803360878885246	0.4409804720245774	black	193	2685	14	1	13	TRUE	TRUE	6	1	8	0.3	0.1	0.1422322568022034	0.006217616580310881	0.5484498733825142
miR-1224-5p	19	199	174	2293	1.2580981527711188	0.2154513746814798	0.4491668193847204	black	193	2685	29	8	21	TRUE	TRUE	9	3	13	0.3	0.1	0.13903693327977848	0.009326424870466322	0.5483633581502447
miR-6832-3p	8	71	185	2421	1.4742732652513306	0.20379392126274662	0.43868575305125707	black	193	2685	8	7	1	TRUE	TRUE	5	4	1	0.3	0.1	0.14313858788077902	0.0051813471502590676	0.548319935031038
miR-542-5p	20	211	173	2281	1.24964499573631	0.2163444731253326	0.4503530268279395	black	193	2685	20	18	2	TRUE	TRUE	9	7	2	0.3	0.1	0.13857876560485713	0.009326424870466322	0.5479051904753234
miR-4763-3p	27	296	166	2196	1.2065796631563657	0.22219795153410957	0.46012526625431477	black	193	2685	36	2	34	TRUE	TRUE	12	1	16	0.3	0.1	0.13484956729521266	0.012435233160621763	0.5472848004558344
miR-4499	14	77	179	2415	2.4518569972572655	0.004663368963227563	0.07847768914175635	black	193	2685	15	0	15	FALSE	TRUE	5	0	6	0	0.1	0.442101517479375	0.0051813471502590676	0.547282864629634
miR-4473	5	39	188	2453	1.672399937944288	0.2057264465408416	0.4387673023307742	black	193	2685	6	2	4	TRUE	TRUE	4	1	4	0.3	0.1	0.1431062976954685	0.0041450777202072546	0.5472513754156757
miR-1287-3p	5	39	188	2453	1.672399937944288	0.2057264465408416	0.4387673023307742	black	193	2685	7	6	1	TRUE	TRUE	4	5	1	0.3	0.1	0.1431062976954685	0.0041450777202072546	0.5472513754156757
miR-1227-3p	9	83	184	2409	1.4194351543843589	0.21238180763629702	0.4441001079166813	black	193	2685	10	3	7	TRUE	TRUE	6	3	3	0.3	0.1	0.14100764851696196	0.006217616580310881	0.5472252650972728
miR-410-3p	33	372	160	2120	1.175291422028238	0.2364556252178839	0.4776271511373447	black	193	2685	61	7	54	TRUE	TRUE	18	3	32	0.3	0.1	0.128364397329391	0.018652849740932644	0.5470172470703236
miR-548ax	7	60	186	2432	1.5251505040090787	0.20278620766453037	0.43685493883699994	black	193	2685	7	1	6	TRUE	TRUE	3	1	2	0.3	0.1	0.14386510001382247	0.0031088082901554407	0.546973908303978
miR-363-3p	38	436	155	2056	1.1560509535844545	0.24770892362472507	0.4835133861058497	black	193	2685	62	32	30	TRUE	TRUE	20	17	8	0.3	0.1	0.12623659917515898	0.02072538860103627	0.5469619877761952
miR-215-3p	3	19	190	2473	2.0543813204143753	0.20706564580311182	0.43993534379728416	black	193	2685	3	2	1	TRUE	TRUE	3	2	1	0.3	0.1	0.14264445840131662	0.0031088082901554407	0.5457532666914721
miR-548i	36	409	157	2083	1.1677705828864338	0.2371551222212796	0.47826856651156463	black	193	2685	65	2	63	TRUE	TRUE	17	2	34	0.3	0.1	0.12813126461895283	0.017616580310880828	0.5457478449298336
miR-4482-5p	6	50	187	2442	1.5667287098210363	0.21116136225819712	0.44342045295445093	black	193	2685	6	1	5	TRUE	TRUE	4	1	3	0.3	0.1	0.14127371149772677	0.0041450777202072546	0.545418789217934
miR-6783-5p	5	39	188	2453	1.672399937944288	0.2057264465408416	0.4387673023307742	black	193	2685	5	4	1	TRUE	TRUE	2	2	0	0.3	0.1	0.1431062976954685	0.0020725388601036273	0.5451788365555721
miR-1295b-3p	5	39	188	2453	1.672399937944288	0.2057264465408416	0.4387673023307742	black	193	2685	5	3	2	TRUE	TRUE	2	1	1	0.3	0.1	0.1431062976954685	0.0020725388601036273	0.5451788365555721
miR-6134	9	83	184	2409	1.4194351543843589	0.21238180763629702	0.4441001079166813	black	193	2685	11	6	5	TRUE	TRUE	4	3	3	0.3	0.1	0.14100764851696196	0.0041450777202072546	0.5451527262371691
miR-618	14	140	179	2352	1.3138149368943186	0.21258397775441523	0.44418862720264657	black	193	2685	17	6	11	TRUE	TRUE	4	1	4	0.3	0.1	0.14097302604699777	0.0041450777202072546	0.5451181037672049
miR-4253	8	72	185	2420	1.4532077846649327	0.2134593618719228	0.44568261956579525	black	193	2685	10	1	9	TRUE	TRUE	4	1	4	0.3	0.1	0.14038972076431488	0.0041450777202072546	0.5445347984845221
miR-6817-3p	6	50	187	2442	1.5667287098210363	0.21116136225819712	0.44342045295445093	black	193	2685	7	6	1	TRUE	TRUE	3	3	0	0.3	0.1	0.14127371149772677	0.0031088082901554407	0.5443825197878822
miR-3121-3p	36	411	157	2081	1.160973196411682	0.24632337450289393	0.482065251932072	black	193	2685	65	3	62	TRUE	TRUE	17	3	34	0.3	0.1	0.1267576688239582	0.017616580310880828	0.544374249134839
miR-551b-3p	4	29	189	2463	1.7969786904416438	0.20947103820371715	0.4416692072595827	black	193	2685	4	3	1	TRUE	TRUE	2	2	0	0.3	0.1	0.14196115130720757	0.0020725388601036273	0.5440336901673112
miR-655-5p	4	29	189	2463	1.7969786904416438	0.20947103820371715	0.4416692072595827	black	193	2685	4	2	2	TRUE	TRUE	2	2	0	0.3	0.1	0.14196115130720757	0.0020725388601036273	0.5440336901673112
miR-6812-5p	4	29	189	2463	1.7969786904416438	0.20947103820371715	0.4416692072595827	black	193	2685	4	3	1	TRUE	TRUE	2	1	1	0.3	0.1	0.14196115130720757	0.0020725388601036273	0.5440336901673112
miR-6738-3p	4	29	189	2463	1.7969786904416438	0.20947103820371715	0.4416692072595827	black	193	2685	4	2	2	TRUE	TRUE	2	1	1	0.3	0.1	0.14196115130720757	0.0020725388601036273	0.5440336901673112
miR-8081	3	19	190	2473	2.0543813204143753	0.20706564580311182	0.43993534379728416	black	193	2685	3	1	2	TRUE	TRUE	1	0	1	0.3	0.1	0.14264445840131662	0.0010362694300518136	0.5436807278313684
miR-2355-3p	14	141	179	2351	1.303947235398261	0.2196234068879261	0.4561535483868061	black	193	2685	16	7	9	TRUE	TRUE	7	2	5	0.3	0.1	0.13635557697616085	0.007253886010362694	0.5436094629865236
miR-541-3p	26	286	167	2206	1.2007628751744237	0.23299945401263933	0.4729769778678778	black	193	2685	34	4	30	TRUE	TRUE	13	1	12	0.3	0.1	0.1300639992044727	0.013471502590673576	0.5435355017951462
miR-4725-3p	31	349	162	2143	1.1749063346197244	0.2436972904008871	0.482065251932072	black	193	2685	42	20	22	TRUE	TRUE	16	12	11	0.3	0.1	0.1267576688239582	0.016580310880829018	0.5433379797047871
miR-32-3p	36	412	157	2080	1.1575992271457378	0.25096889388985943	0.4882586652118269	black	193	2685	58	5	53	TRUE	TRUE	18	3	25	0.3	0.1	0.12454001618867017	0.018652849740932644	0.5431928659296028
miR-3183	11	106	182	2386	1.3602787509452285	0.21605484068505992	0.4500872580688018	black	193	2685	13	2	11	TRUE	TRUE	4	2	2	0.3	0.1	0.13868131269062706	0.0041450777202072546	0.5428263904108342
miR-4508	2	10	191	2482	2.5975543706791737	0.21157809306138967	0.44342045295445093	black	193	2685	2	1	1	TRUE	TRUE	1	1	0	0.3	0.1	0.14127371149772677	0.0010362694300518136	0.5423099809277786
miR-6772-5p	3	10	190	2482	3.9150079611169306	0.06119726253450619	0.2497315603280363	black	193	2685	3	3	0	TRUE	FALSE	1	1	0	0.3	0	0.24101062773677773	0.0010362694300518136	0.5420468971668295
miR-5699-5p	4	29	189	2463	1.7969786904416438	0.20947103820371715	0.4416692072595827	black	193	2685	4	3	1	TRUE	TRUE	0	0	0	0.3	0.1	0.14196115130720757	0	0.5419611513072076
miR-4530	22	237	171	2255	1.2240138149190263	0.22862047865392537	0.4664730618056231	black	193	2685	28	1	27	TRUE	TRUE	9	1	11	0.3	0.1	0.13246937244713636	0.009326424870466322	0.5417957973176026
miR-3974	9	84	184	2408	1.401963983021599	0.22151216946196614	0.45938979024985366	black	193	2685	9	1	8	TRUE	TRUE	6	1	5	0.3	0.1	0.13512746442036935	0.006217616580310881	0.5413450810006801
miR-4296	12	118	181	2374	1.3336684125981972	0.22046961967465162	0.45756913597898197	black	193	2685	13	4	9	TRUE	TRUE	5	4	2	0.3	0.1	0.13581731092908464	0.0051813471502590676	0.5409986580793437
miR-375-3p	48	568	145	1924	1.1212562500774126	0.2804375088138249	0.5137348958428605	black	193	2685	58	38	20	TRUE	TRUE	24	23	6	0.3	0.1	0.11570437339313529	0.024870466321243526	0.5405748397143788
miR-137	7	62	186	2430	1.4747644459577418	0.2239985395353845	0.46178927401248787	black	193	2685	7	5	2	TRUE	TRUE	6	4	2	0.3	0.1	0.13422246346687658	0.006217616580310881	0.5404400800471874
miR-4262	23	252	170	2240	1.202511561930226	0.24549932631729643	0.482065251932072	black	193	2685	39	1	38	TRUE	TRUE	13	0	22	0.3	0.1	0.1267576688239582	0.013471502590673576	0.5402291714146317
miR-6863	2	4	191	2488	6.503546303588918	0.06361151987736606	0.2525044588202117	black	193	2685	2	2	0	TRUE	FALSE	1	1	0	0.3	0	0.2390923794158841	0.0010362694300518136	0.5401286488459359
miR-4528	10	95	183	2397	1.3785809259191888	0.21901843992097586	0.455237280882866	black	193	2685	10	3	7	TRUE	TRUE	3	0	3	0.3	0.1	0.13670487173945708	0.0031088082901554407	0.5398136800296125
miR-6508-5p	5	40	188	2452	1.6299453495288594	0.2189589785695366	0.455237280882866	black	193	2685	5	1	4	TRUE	TRUE	3	0	3	0.3	0.1	0.13670487173945708	0.0031088082901554407	0.5398136800296125
miR-92a-1-5p	23	250	170	2242	1.2132112143863163	0.2341847698911471	0.4746896247465337	black	193	2685	25	17	8	TRUE	TRUE	10	8	2	0.3	0.1	0.12943610420717558	0.010362694300518135	0.5397987985076937
miR-651-3p	10	96	183	2396	1.3636591856670854	0.2276897995208267	0.46491546867625083	black	193	2685	10	3	7	TRUE	TRUE	6	1	5	0.3	0.1	0.13305040148892752	0.006217616580310881	0.5392680180692383
miR-5739	2	4	191	2488	6.503546303588918	0.06361151987736606	0.2525044588202117	black	193	2685	2	2	0	TRUE	FALSE	0	0	0	0.3	0	0.2390923794158841	0	0.5390923794158841
miR-141-3p	39	453	154	2039	1.1398608756367918	0.2688327315470005	0.5035657099351917	black	193	2685	71	30	41	TRUE	TRUE	19	17	21	0.3	0.1	0.11917754025247713	0.019689119170984457	0.5388666594234616
miR-4529-5p	7	62	186	2430	1.4747644459577418	0.2239985395353845	0.46178927401248787	black	193	2685	7	2	5	TRUE	TRUE	4	2	2	0.3	0.1	0.13422246346687658	0.0041450777202072546	0.5383675411870837
miR-198	18	191	175	2301	1.239024748872534	0.23933169437612575	0.4795261562157559	black	193	2685	22	2	20	TRUE	TRUE	10	2	10	0.3	0.1	0.12767507953467247	0.010362694300518135	0.5380377738351906
miR-5689	6	51	187	2441	1.5353931494433954	0.22295630730864333	0.4606658572570408	black	193	2685	8	1	7	TRUE	TRUE	3	1	2	0.3	0.1	0.1346455899019213	0.0031088082901554407	0.5377543981920767
miR-4756-3p	11	108	182	2384	1.333982433101485	0.23247665712163962	0.4722606945475413	black	193	2685	12	3	9	TRUE	TRUE	7	2	5	0.3	0.1	0.13032727940340955	0.007253886010362694	0.5375811654137722
miR-4511	7	62	186	2430	1.4747644459577418	0.2239985395353845	0.46178927401248787	black	193	2685	8	3	5	TRUE	TRUE	3	2	1	0.3	0.1	0.13422246346687658	0.0031088082901554407	0.537331271757032
miR-136-5p	18	192	175	2300	1.2320388599561152	0.24578579147972635	0.482065251932072	black	193	2685	20	2	18	TRUE	TRUE	10	1	10	0.3	0.1	0.1267576688239582	0.010362694300518135	0.5371203631244763
miR-659-5p	4	30	189	2462	1.7364067088020938	0.22506171619862553	0.4633262755874063	black	193	2685	4	1	3	TRUE	TRUE	3	1	2	0.3	0.1	0.13364522797050546	0.0031088082901554407	0.5367540362606609
miR-6877-3p	3	20	190	2472	1.9509694925918093	0.22641132862457639	0.4633262755874063	black	193	2685	3	2	1	TRUE	TRUE	3	2	1	0.3	0.1	0.13364522797050546	0.0031088082901554407	0.5367540362606609
miR-6819-3p	3	20	190	2472	1.9509694925918093	0.22641132862457639	0.4633262755874063	black	193	2685	3	2	1	TRUE	TRUE	3	2	1	0.3	0.1	0.13364522797050546	0.0031088082901554407	0.5367540362606609
miR-142-3p	32	367	161	2125	1.1508227130321327	0.27231719997501147	0.5067402967694411	black	193	2685	47	33	14	TRUE	TRUE	18	19	9	0.3	0.1	0.11808582342780226	0.018652849740932644	0.5367386731687349
miR-6879-5p	6	51	187	2441	1.5353931494433954	0.22295630730864333	0.4606658572570408	black	193	2685	6	4	2	TRUE	TRUE	2	1	1	0.3	0.1	0.1346455899019213	0.0020725388601036273	0.5367181287620248
miR-30e-5p	57	688	136	1804	1.098920461324106	0.3085502053243026	0.5449386606263429	black	193	2685	100	50	50	TRUE	TRUE	30	30	28	0.3	0.1	0.10546095200731403	0.031088082901554404	0.5365490349088684
miR-1182	16	167	177	2325	1.2583818104168123	0.23744419555168655	0.47850429255847493	black	193	2685	21	2	19	TRUE	TRUE	8	1	10	0.3	0.1	0.12804566476313337	0.008290155440414509	0.5363358202035479
miR-4744	10	96	183	2396	1.3636591856670854	0.2276897995208267	0.46491546867625083	black	193	2685	11	1	10	TRUE	TRUE	3	1	3	0.3	0.1	0.13305040148892752	0.0031088082901554407	0.5361592097790829
miR-520f-5p	3	20	190	2472	1.9509694925918093	0.22641132862457639	0.4633262755874063	black	193	2685	3	2	1	TRUE	TRUE	2	2	0	0.3	0.1	0.13364522797050546	0.0020725388601036273	0.535717766830609
miR-1251-3p	3	20	190	2472	1.9509694925918093	0.22641132862457639	0.4633262755874063	black	193	2685	3	2	1	TRUE	TRUE	2	2	0	0.3	0.1	0.13364522797050546	0.0020725388601036273	0.535717766830609
miR-4309	11	108	182	2384	1.333982433101485	0.23247665712163962	0.4722606945475413	black	193	2685	15	1	14	TRUE	TRUE	5	1	8	0.3	0.1	0.13032727940340955	0.0051813471502590676	0.5355086265536686
miR-4736	23	253	170	2239	1.1972250293943065	0.25124501304530855	0.4882586652118269	black	193	2685	32	4	28	TRUE	TRUE	10	2	14	0.3	0.1	0.12454001618867017	0.010362694300518135	0.5349027104891884
miR-134-5p	23	256	170	2236	1.1816127099244118	0.2688186748916521	0.5035657099351917	black	193	2685	25	16	9	TRUE	TRUE	15	10	6	0.3	0.1	0.11917754025247713	0.015544041450777202	0.5347215817032542
miR-6715a-3p	3	20	190	2472	1.9509694925918093	0.22641132862457639	0.4633262755874063	black	193	2685	4	3	1	TRUE	TRUE	1	1	1	0.3	0.1	0.13364522797050546	0.0010362694300518136	0.5346814974005573
miR-5587-3p	3	20	190	2472	1.9509694925918093	0.22641132862457639	0.4633262755874063	black	193	2685	3	2	1	TRUE	TRUE	1	0	1	0.3	0.1	0.13364522797050546	0.0010362694300518136	0.5346814974005573
miR-4454	18	193	175	2299	1.225125336432633	0.25231183722429984	0.48959820792241915	black	193	2685	18	17	1	TRUE	TRUE	10	10	0	0.3	0.1	0.12406407220351844	0.010362694300518135	0.5344267665040366
miR-3127-5p	12	121	181	2371	1.298975535194671	0.24423170163576213	0.482065251932072	black	193	2685	12	6	6	TRUE	TRUE	7	4	3	0.3	0.1	0.1267576688239582	0.007253886010362694	0.5340115548343208
miR-499b-3p	9	86	184	2406	1.3682400992207684	0.2402162005095215	0.47964043719961963	black	193	2685	10	3	7	TRUE	TRUE	6	1	5	0.3	0.1	0.12763368393040178	0.006217616580310881	0.5338513005107126
miR-4466	3	20	190	2472	1.9509694925918093	0.22641132862457639	0.4633262755874063	black	193	2685	4	2	2	TRUE	TRUE	0	0	0	0.3	0.1	0.13364522797050546	0	0.5336452279705054
miR-3065-3p	19	205	174	2287	1.2180949795736995	0.25246283985348206	0.48959820792241915	black	193	2685	31	6	25	TRUE	TRUE	9	3	14	0.3	0.1	0.12406407220351844	0.009326424870466322	0.5333904970739848
miR-513a-5p	33	381	160	2111	1.142742799240594	0.28065887916645954	0.5138017293831298	black	193	2685	62	5	57	TRUE	TRUE	17	1	32	0.3	0.1	0.11568177531764219	0.017616580310880828	0.533298355628523
miR-4771	6	52	187	2440	1.5052691200131811	0.23496539047721207	0.47557816470223774	black	193	2685	6	1	5	TRUE	TRUE	4	1	3	0.3	0.1	0.12911123737156688	0.0041450777202072546	0.5332563150917741
miR-892b	16	170	177	2322	1.234590353712048	0.25824297194267243	0.4935744284929069	black	193	2685	25	3	22	TRUE	TRUE	10	2	13	0.3	0.1	0.12265893947007388	0.010362694300518135	0.5330216337705921
miR-301a-5p	12	121	181	2371	1.298975535194671	0.24423170163576213	0.482065251932072	black	193	2685	14	8	6	TRUE	TRUE	6	4	3	0.3	0.1	0.1267576688239582	0.006217616580310881	0.532975285404269
miR-608	31	352	162	2140	1.1632643930463942	0.2586844798897955	0.4937891952338732	black	193	2685	46	6	40	TRUE	TRUE	10	1	11	0.3	0.1	0.12258336689702974	0.010362694300518135	0.532946061197548
miR-4698	29	326	164	2166	1.1747785052293729	0.25113477181219	0.4882586652118269	black	193	2685	32	2	30	TRUE	TRUE	8	1	8	0.3	0.1	0.12454001618867017	0.008290155440414509	0.5328301716290847
miR-95-3p	15	155	178	2337	1.2704442607206057	0.23595401009910436	0.47723158228923657	black	193	2685	16	13	3	TRUE	TRUE	4	3	1	0.3	0.1	0.12850832930320866	0.0041450777202072546	0.5326534070234159
miR-6515-3p	5	41	188	2451	1.589560370107696	0.23244823932384415	0.4722606945475413	black	193	2685	5	2	3	TRUE	TRUE	2	0	2	0.3	0.1	0.13032727940340955	0.0020725388601036273	0.5323998182635131
miR-1305	32	365	161	2127	1.158135019374832	0.26219823146172416	0.498391850363975	black	193	2685	40	2	38	TRUE	TRUE	11	0	13	0.3	0.1	0.12097162712614579	0.01139896373056995	0.5323705908567157
miR-320d	53	636	140	1856	1.1047118992649825	0.30242221801413866	0.5394296173692499	black	193	2685	88	20	68	TRUE	TRUE	24	8	30	0.3	0.1	0.10722608492046258	0.024870466321243526	0.5320965512417062
miR-557	22	242	171	2250	1.1960734279192315	0.25771383119834457	0.4935744284929069	black	193	2685	28	6	22	TRUE	TRUE	9	3	9	0.3	0.1	0.12265893947007388	0.009326424870466322	0.5319853643405402
miR-31-3p	12	121	181	2371	1.298975535194671	0.24423170163576213	0.482065251932072	black	193	2685	14	10	4	TRUE	TRUE	5	4	2	0.3	0.1	0.1267576688239582	0.0051813471502590676	0.5319390159742172
miR-1263	8	75	185	2417	1.3933808427331946	0.24346702897037376	0.482065251932072	black	193	2685	12	1	11	TRUE	TRUE	5	0	7	0.3	0.1	0.1267576688239582	0.0051813471502590676	0.5319390159742172
miR-211-3p	17	182	176	2310	1.2258606258901676	0.2587107118605683	0.4937891952338732	black	193	2685	21	1	20	TRUE	TRUE	9	1	9	0.3	0.1	0.12258336689702974	0.009326424870466322	0.5319097917674961
miR-4676-5p	11	109	182	2383	1.3211959781620584	0.24086757373298168	0.47964043719961963	black	193	2685	12	2	10	TRUE	TRUE	4	2	3	0.3	0.1	0.12763368393040178	0.0041450777202072546	0.531778761650609
miR-500b-5p	25	281	168	2211	1.1707842260823083	0.27236587951637786	0.5067402967694411	black	193	2685	35	6	29	TRUE	TRUE	13	4	15	0.3	0.1	0.11808582342780226	0.013471502590673576	0.5315573260184758
miR-6752-5p	5	41	188	2451	1.589560370107696	0.23244823932384415	0.4722606945475413	black	193	2685	6	3	3	TRUE	TRUE	1	1	0	0.3	0.1	0.13032727940340955	0.0010362694300518136	0.5313635488334614
miR-887-3p	12	122	181	2370	1.2877902078330494	0.25236441486152034	0.48959820792241915	black	193	2685	14	9	5	TRUE	TRUE	7	5	4	0.3	0.1	0.12406407220351844	0.007253886010362694	0.5313179582138812
miR-412-3p	16	170	177	2322	1.234590353712048	0.25824297194267243	0.4935744284929069	black	193	2685	18	5	13	TRUE	TRUE	8	2	6	0.3	0.1	0.12265893947007388	0.008290155440414509	0.5309490949104885
miR-1255b-5p	11	111	182	2381	1.2963138829084855	0.257984128783148	0.4935744284929069	black	193	2685	11	2	9	TRUE	TRUE	8	1	7	0.3	0.1	0.12265893947007388	0.008290155440414509	0.5309490949104885
miR-517c-3p	5	42	188	2450	1.5510974248127671	0.24616970843195848	0.482065251932072	black	193	2685	5	1	4	TRUE	TRUE	4	1	3	0.3	0.1	0.1267576688239582	0.0041450777202072546	0.5309027465441654
miR-337-3p	9	87	184	2405	1.3519593594593622	0.24977518568158125	0.4867638436249048	black	193	2685	16	4	12	TRUE	TRUE	5	1	10	0.3	0.1	0.12507267529705138	0.0051813471502590676	0.5302540224473105
rno-miR-9a-5p	1	0	192	2492	Inf	0.07188081936685331	0.26777050538939057	black	193	2685	1	1	0	TRUE	FALSE	1	1	0	0.3	0	0.228894904689238	0.0010362694300518136	0.5299311741192898
miR-640	11	111	182	2381	1.2963138829084855	0.257984128783148	0.4935744284929069	black	193	2685	12	2	10	TRUE	TRUE	7	2	6	0.3	0.1	0.12265893947007388	0.007253886010362694	0.5299128254804366
miR-937-5p	3	21	190	2471	1.8572491502180126	0.2460871567254887	0.482065251932072	black	193	2685	3	1	2	TRUE	TRUE	3	1	2	0.3	0.1	0.1267576688239582	0.0031088082901554407	0.5298664771141136
miR-4707-3p	3	21	190	2471	1.8572491502180126	0.2460871567254887	0.482065251932072	black	193	2685	3	2	1	TRUE	TRUE	3	2	1	0.3	0.1	0.1267576688239582	0.0031088082901554407	0.5298664771141136
miR-1281	5	42	188	2450	1.5510974248127671	0.24616970843195848	0.482065251932072	black	193	2685	6	3	3	TRUE	TRUE	3	3	0	0.3	0.1	0.1267576688239582	0.0031088082901554407	0.5298664771141136
miR-933	5	42	188	2450	1.5510974248127671	0.24616970843195848	0.482065251932072	black	193	2685	6	2	4	TRUE	TRUE	3	1	3	0.3	0.1	0.1267576688239582	0.0031088082901554407	0.5298664771141136
miR-642b-3p	9	88	184	2404	1.3360484666729828	0.2594620536216654	0.49405087305616785	black	193	2685	11	1	10	TRUE	TRUE	7	1	8	0.3	0.1	0.12249133156413301	0.007253886010362694	0.5297452175744957
miR-6831-5p	4	31	189	2461	1.6797396355693115	0.24094208360225586	0.47964043719961963	black	193	2685	5	3	2	TRUE	TRUE	2	1	2	0.3	0.1	0.12763368393040178	0.0020725388601036273	0.5297062227905054
miR-6787-5p	4	31	189	2461	1.6797396355693115	0.24094208360225586	0.47964043719961963	black	193	2685	4	3	1	TRUE	TRUE	2	2	0	0.3	0.1	0.12763368393040178	0.0020725388601036273	0.5297062227905054
miR-1908-5p	6	53	187	2439	1.4762777592902894	0.24717190662674673	0.4830455193500205	black	193	2685	6	3	3	TRUE	TRUE	3	2	1	0.3	0.1	0.12640477679168746	0.0031088082901554407	0.5295135850818429
miR-3128	17	184	176	2308	1.2114924152073236	0.27251019150228123	0.5067402967694411	black	193	2685	25	1	24	TRUE	TRUE	11	1	16	0.3	0.1	0.11808582342780226	0.01139896373056995	0.5294847871583722
miR-200b-3p	46	552	147	1940	1.0997465913396574	0.32173605174404757	0.5549996820587885	black	193	2685	79	37	42	TRUE	TRUE	26	23	22	0.3	0.1	0.10228290626815711	0.02694300518134715	0.5292259114495043
let-7e-5p	131	1678	62	814	1.0249635679939877	0.4734485510011549	0.6888552477655546	black	193	2685	202	138	64	TRUE	TRUE	62	69	28	0.3	0.1	0.06474881149893062	0.06424870466321243	0.5289975161621431
kshv-miR-K12-6-5p	1	0	192	2492	Inf	0.07188081936685331	0.26777050538939057	black	193	2685	1	1	0	TRUE	FALSE	0	0	0	0.3	0	0.228894904689238	0	0.5288949046892379
kshv-miR-K12-6-3p	1	0	192	2492	Inf	0.07188081936685331	0.26777050538939057	black	193	2685	1	1	0	TRUE	FALSE	0	0	0	0.3	0	0.228894904689238	0	0.5288949046892379
miR-3607-3p	14	146	179	2346	1.2566361788783234	0.2562707463006923	0.4935744284929069	black	193	2685	21	2	19	TRUE	TRUE	6	0	9	0.3	0.1	0.12265893947007388	0.006217616580310881	0.5288765560503847
miR-6818-5p	5	42	188	2450	1.5510974248127671	0.24616970843195848	0.482065251932072	black	193	2685	5	4	1	TRUE	TRUE	2	1	1	0.3	0.1	0.1267576688239582	0.0020725388601036273	0.5288302076840617
miR-4758-3p	4	31	189	2461	1.6797396355693115	0.24094208360225586	0.47964043719961963	black	193	2685	5	2	3	TRUE	TRUE	1	0	1	0.3	0.1	0.12763368393040178	0.0010362694300518136	0.5286699533604536
miR-4521	21	233	172	2259	1.1836324584265885	0.27686363038303974	0.5095390919433559	black	193	2685	25	19	6	TRUE	TRUE	11	11	2	0.3	0.1	0.11712899648715201	0.01139896373056995	0.528527960217722
miR-425-3p	19	208	174	2284	1.198956154009404	0.27189318318145844	0.5067402967694411	black	193	2685	20	18	2	TRUE	TRUE	10	9	2	0.3	0.1	0.11808582342780226	0.010362694300518135	0.5284485177283205
miR-885-5p	16	171	177	2321	1.2268453072129302	0.26532922123912656	0.5018785163102564	black	193	2685	18	8	10	TRUE	TRUE	8	3	5	0.3	0.1	0.1197605578280751	0.008290155440414509	0.5280507132684896
miR-4639-5p	10	98	183	2394	1.3347288752514845	0.2454230334028425	0.482065251932072	black	193	2685	11	3	8	TRUE	TRUE	1	0	1	0.3	0.1	0.1267576688239582	0.0010362694300518136	0.52779393825401
miR-4535	3	21	190	2471	1.8572491502180126	0.2460871567254887	0.482065251932072	black	193	2685	3	1	2	TRUE	TRUE	1	1	0	0.3	0.1	0.1267576688239582	0.0010362694300518136	0.52779393825401
let-7f-1-3p	31	359	162	2133	1.1369345403866598	0.2951321295899665	0.5291433471809787	black	193	2685	59	16	43	TRUE	TRUE	16	8	26	0.3	0.1	0.11057066392212474	0.016580310880829018	0.5271509748029537
miR-5680	22	245	171	2247	1.1798553686609368	0.2758720167438446	0.508050586170407	black	193	2685	28	2	26	TRUE	TRUE	9	2	12	0.3	0.1	0.11763721729044807	0.009326424870466322	0.5269636421609144
miR-2861	11	111	182	2381	1.2963138829084855	0.257984128783148	0.4935744284929069	black	193	2685	13	2	11	TRUE	TRUE	4	0	6	0.3	0.1	0.12265893947007388	0.0041450777202072546	0.5268040171902811
miR-6805-3p	4	32	189	2460	1.6266116747266175	0.2570724544314038	0.4935744284929069	black	193	2685	4	3	1	TRUE	TRUE	4	3	1	0.3	0.1	0.12265893947007388	0.0041450777202072546	0.5268040171902811
miR-6854-5p	3	21	190	2471	1.8572491502180126	0.2460871567254887	0.482065251932072	black	193	2685	4	1	3	TRUE	TRUE	0	0	0	0.3	0.1	0.1267576688239582	0	0.5267576688239581
miR-4509	8	76	185	2416	1.3744877520280228	0.25377594934308517	0.4914587897034381	black	193	2685	8	1	7	TRUE	TRUE	3	1	2	0.3	0.1	0.1234051572810589	0.0031088082901554407	0.5265139655712143
miR-4667-3p	8	76	185	2416	1.3744877520280228	0.25377594934308517	0.4914587897034381	black	193	2685	9	2	7	TRUE	TRUE	3	1	2	0.3	0.1	0.1234051572810589	0.0031088082901554407	0.5265139655712143
miR-4676-3p	9	89	184	2403	1.3204949492900466	0.2692690338120528	0.5035657099351917	black	193	2685	10	1	9	TRUE	TRUE	7	1	7	0.3	0.1	0.11917754025247713	0.007253886010362694	0.5264314262628398
miR-4307	31	359	162	2133	1.1369345403866598	0.2951321295899665	0.5291433471809787	black	193	2685	45	2	43	TRUE	TRUE	15	2	18	0.3	0.1	0.11057066392212474	0.015544041450777202	0.5261147053729018
miR-130a-5p	32	369	161	2123	1.1435086143959148	0.28259621810183566	0.5166676908585535	black	193	2685	52	1	51	TRUE	TRUE	11	0	19	0.3	0.1	0.11471547825811433	0.01139896373056995	0.5261144419886843
miR-31-5p	75	935	118	1557	1.0583926910845074	0.38285132317088894	0.6160647522246093	black	193	2685	104	75	29	TRUE	TRUE	40	41	21	0.3	0.1	0.08414945535766279	0.04145077720207254	0.5256002325597353
miR-6856-5p	6	54	187	2438	1.4483599183874447	0.2595589329478248	0.49405087305616785	black	193	2685	7	5	2	TRUE	TRUE	3	2	1	0.3	0.1	0.12249133156413301	0.0031088082901554407	0.5256001398542884
miR-4317	7	65	186	2427	1.404997759092491	0.2571802659108905	0.4935744284929069	black	193	2685	12	1	11	TRUE	TRUE	2	0	2	0.3	0.1	0.12265893947007388	0.0020725388601036273	0.5247314783301775
miR-432-3p	10	100	183	2392	1.3069552246042448	0.2636362027034132	0.5004405787655637	black	193	2685	11	1	10	TRUE	TRUE	4	1	3	0.3	0.1	0.12025899292521845	0.0041450777202072546	0.5244040706454257
miR-345-3p	8	77	185	2415	1.3560851850390268	0.2642221490371065	0.5005271657628623	black	193	2685	10	1	9	TRUE	TRUE	4	1	5	0.3	0.1	0.12022893860594137	0.0041450777202072546	0.5243740163261486
miR-191-3p	9	89	184	2403	1.3204949492900466	0.2692690338120528	0.5035657099351917	black	193	2685	11	6	5	TRUE	TRUE	5	3	2	0.3	0.1	0.11917754025247713	0.0051813471502590676	0.5243588874027362
miR-4683	7	66	186	2426	1.3831511688161635	0.26855514403539	0.5035657099351917	black	193	2685	7	4	3	TRUE	TRUE	5	3	2	0.3	0.1	0.11917754025247713	0.0051813471502590676	0.5243588874027362
miR-3908	8	78	185	2414	1.3381542652185536	0.2747958356356775	0.5067402967694411	black	193	2685	8	1	7	TRUE	TRUE	6	1	5	0.3	0.1	0.11808582342780226	0.006217616580310881	0.5243034400081131
miR-155-5p	64	786	129	1706	1.0767970734618346	0.3472461631116733	0.5821597232807211	black	193	2685	112	71	41	TRUE	TRUE	29	37	28	0.3	0.1	0.09398313780828793	0.030051813471502594	0.5240349512797905
miR-4448	11	112	182	2380	1.2842077019832534	0.2666992486344056	0.5020114751407456	black	193	2685	12	6	6	TRUE	TRUE	4	3	1	0.3	0.1	0.11971454219908693	0.0041450777202072546	0.5238596199192942
miR-4635	13	137	180	2355	1.241374702518723	0.2785570974846371	0.5116392425048292	black	193	2685	15	5	10	TRUE	TRUE	7	4	5	0.3	0.1	0.11641446108806584	0.007253886010362694	0.5236683470984286
miR-202-5p	10	100	183	2392	1.3069552246042448	0.2636362027034132	0.5004405787655637	black	193	2685	10	2	8	TRUE	TRUE	3	0	3	0.3	0.1	0.12025899292521845	0.0031088082901554407	0.523367801215374
miR-7974	7	66	186	2426	1.3831511688161635	0.26855514403539	0.5035657099351917	black	193	2685	7	6	1	TRUE	TRUE	4	4	0	0.3	0.1	0.11917754025247713	0.0041450777202072546	0.5233226179726843
miR-455-3p	23	260	170	2232	1.161355641417451	0.292979059693046	0.5283406699926976	black	193	2685	30	16	14	TRUE	TRUE	12	6	11	0.3	0.1	0.11083438296461195	0.012435233160621763	0.5232696161252337
miR-376c-3p	16	173	177	2319	1.2116237286279408	0.27971515031095456	0.5130880545967939	black	193	2685	23	9	14	TRUE	TRUE	7	5	6	0.3	0.1	0.1159232384824853	0.007253886010362694	0.523177124492848
miR-4726-5p	13	137	180	2355	1.241374702518723	0.2785570974846371	0.5116392425048292	black	193	2685	16	3	13	TRUE	TRUE	6	1	7	0.3	0.1	0.11641446108806584	0.006217616580310881	0.5226320776683767
miR-503-5p	62	768	131	1724	1.0623951285192892	0.3800902107179109	0.612330838020333	black	193	2685	90	62	28	TRUE	TRUE	36	37	10	0.3	0.1	0.08520554728249852	0.03730569948186529	0.5225112467643638
miR-4300	11	114	182	2378	1.260627981348755	0.2844160183704707	0.5187044776858124	black	193	2685	13	2	11	TRUE	TRUE	8	1	8	0.3	0.1	0.11403200118749253	0.008290155440414509	0.522322156627907
miR-1468-3p	8	77	185	2415	1.3560851850390268	0.2642221490371065	0.5005271657628623	black	193	2685	8	3	5	TRUE	TRUE	2	1	1	0.3	0.1	0.12022893860594137	0.0020725388601036273	0.5223014774660449
miR-6792-3p	5	44	188	2448	1.4794239864166836	0.2742107509249478	0.5067402967694411	black	193	2685	6	5	1	TRUE	TRUE	4	4	1	0.3	0.1	0.11808582342780226	0.0041450777202072546	0.5222309011480095
miR-517a-3p	5	44	188	2448	1.4794239864166836	0.2742107509249478	0.5067402967694411	black	193	2685	5	1	4	TRUE	TRUE	4	1	3	0.3	0.1	0.11808582342780226	0.0041450777202072546	0.5222309011480095
miR-3137	8	78	185	2414	1.3381542652185536	0.2747958356356775	0.5067402967694411	black	193	2685	9	1	8	TRUE	TRUE	4	1	3	0.3	0.1	0.11808582342780226	0.0041450777202072546	0.5222309011480095
miR-4265	10	101	183	2391	1.2934828702918781	0.272906933828557	0.5067402967694411	black	193	2685	10	2	8	TRUE	TRUE	4	2	2	0.3	0.1	0.11808582342780226	0.0041450777202072546	0.5222309011480095
miR-4539	5	44	188	2448	1.4794239864166836	0.2742107509249478	0.5067402967694411	black	193	2685	5	3	2	TRUE	TRUE	4	2	2	0.3	0.1	0.11808582342780226	0.0041450777202072546	0.5222309011480095
miR-3925-3p	12	125	181	2367	1.255308378728494	0.2773362305767487	0.5100710686782162	black	193	2685	13	2	11	TRUE	TRUE	5	2	4	0.3	0.1	0.11694772361221416	0.0051813471502590676	0.5221290707624733
miR-6508-3p	3	22	190	2470	1.7722434240255776	0.266019091228862	0.5018785163102564	black	193	2685	3	2	1	TRUE	TRUE	2	1	1	0.3	0.1	0.1197605578280751	0.0020725388601036273	0.5218330966881787
miR-1288-5p	2	12	191	2480	2.1631846525606195	0.26642319760796485	0.5019593668830741	black	193	2685	2	1	1	TRUE	TRUE	2	1	1	0.3	0.1	0.11973257485728091	0.0020725388601036273	0.5218051137173845
miR-373-3p	30	348	163	2144	1.1338930601867843	0.30268678925395315	0.5395552195873866	black	193	2685	47	13	34	TRUE	TRUE	14	7	15	0.3	0.1	0.10718564071874287	0.014507772020725389	0.5216934127394682
miR-7-2-3p	36	425	157	2067	1.1151814983045063	0.3147266119241907	0.5493877226993253	black	193	2685	60	1	59	TRUE	TRUE	17	1	28	0.3	0.1	0.10404842003645037	0.017616580310880828	0.5216650003473312
miR-3138	9	90	184	2402	1.305286891537626	0.27918822374872315	0.5124597581226563	black	193	2685	10	1	9	TRUE	TRUE	5	1	5	0.3	0.1	0.11613609309343294	0.0051813471502590676	0.521317440243692
miR-6758-5p	6	55	187	2437	1.4214570014488095	0.27210940366815267	0.5067402967694411	black	193	2685	7	5	2	TRUE	TRUE	3	2	1	0.3	0.1	0.11808582342780226	0.0031088082901554407	0.5211946317179578
miR-6876-5p	6	55	187	2437	1.4214570014488095	0.27210940366815267	0.5067402967694411	black	193	2685	6	4	2	TRUE	TRUE	3	2	1	0.3	0.1	0.11808582342780226	0.0031088082901554407	0.5211946317179578
miR-4272	28	323	165	2169	1.1394484088868686	0.30140215161102174	0.5379554138259662	black	193	2685	34	1	33	TRUE	TRUE	13	0	15	0.3	0.1	0.10770148700613003	0.013471502590673576	0.5211729895968036
miR-579-3p	45	540	148	1952	1.0990730947570413	0.32457012970186994	0.5588478255523522	black	193	2685	69	10	59	TRUE	TRUE	19	3	27	0.3	0.1	0.10108257381863056	0.019689119170984457	0.520771692989615
miR-103a-1-5p	8	79	185	2413	1.3206770741825595	0.2854870928992295	0.5187044776858124	black	193	2685	8	6	2	TRUE	TRUE	6	4	2	0.3	0.1	0.11403200118749253	0.006217616580310881	0.5202496177678033
miR-26a-1-3p	9	89	184	2403	1.3204949492900466	0.2692690338120528	0.5035657099351917	black	193	2685	9	2	7	TRUE	TRUE	1	0	1	0.3	0.1	0.11917754025247713	0.0010362694300518136	0.520213809682529
miR-6077	8	78	185	2414	1.3381542652185536	0.2747958356356775	0.5067402967694411	black	193	2685	10	3	7	TRUE	TRUE	2	0	3	0.3	0.1	0.11808582342780226	0.0020725388601036273	0.5201583622879059
miR-6763-5p	5	44	188	2448	1.4794239864166836	0.2742107509249478	0.5067402967694411	black	193	2685	5	3	2	TRUE	TRUE	2	1	1	0.3	0.1	0.11808582342780226	0.0020725388601036273	0.5201583622879059
miR-597-3p	4	33	189	2459	1.5767015197027152	0.273413734052408	0.5067402967694411	black	193	2685	4	3	1	TRUE	TRUE	2	1	1	0.3	0.1	0.11808582342780226	0.0020725388601036273	0.5201583622879059
miR-6744-3p	4	33	189	2459	1.5767015197027152	0.273413734052408	0.5067402967694411	black	193	2685	4	2	2	TRUE	TRUE	2	2	0	0.3	0.1	0.11808582342780226	0.0020725388601036273	0.5201583622879059
miR-320c	65	808	128	1684	1.058338338170536	0.3874110809533352	0.6198881940465236	black	193	2685	118	49	69	TRUE	TRUE	35	28	31	0.3	0.1	0.08307465393446217	0.036269430051813475	0.5193440839862756
miR-4428	12	126	181	2366	1.244824107438477	0.285835852553258	0.5187044776858124	black	193	2685	12	2	10	TRUE	TRUE	5	1	4	0.3	0.1	0.11403200118749253	0.0051813471502590676	0.5192133483377516
miR-6501-3p	4	33	189	2459	1.5767015197027152	0.273413734052408	0.5067402967694411	black	193	2685	4	3	1	TRUE	TRUE	1	1	0	0.3	0.1	0.11808582342780226	0.0010362694300518136	0.5191220928578542
miR-1277-3p	4	33	189	2459	1.5767015197027152	0.273413734052408	0.5067402967694411	black	193	2685	4	3	1	TRUE	TRUE	1	1	0	0.3	0.1	0.11808582342780226	0.0010362694300518136	0.5191220928578542
miR-6512-3p	8	79	185	2413	1.3206770741825595	0.2854870928992295	0.5187044776858124	black	193	2685	8	7	1	TRUE	TRUE	4	3	1	0.3	0.1	0.11403200118749253	0.0041450777202072546	0.5181770789076997
miR-4441	23	263	170	2229	1.1465665399186151	0.3115896119954152	0.5449386606263429	black	193	2685	29	3	26	TRUE	TRUE	12	2	14	0.3	0.1	0.10546095200731403	0.012435233160621763	0.5178961851679358
miR-4701-5p	15	165	178	2327	1.188375462287871	0.3102421241489275	0.5449386606263429	black	193	2685	18	6	12	TRUE	TRUE	12	5	9	0.3	0.1	0.10546095200731403	0.012435233160621763	0.5178961851679358
miR-5579-3p	7	67	186	2425	1.3619564537627316	0.2800661275905801	0.5133929871861622	black	193	2685	9	2	7	TRUE	TRUE	2	0	3	0.3	0.1	0.1158200271892065	0.0020725388601036273	0.5178925660493101
miR-4789-5p	13	139	180	2353	1.222482331226504	0.2949209292188023	0.5291433471809787	black	193	2685	19	3	16	TRUE	TRUE	7	2	7	0.3	0.1	0.11057066392212474	0.007253886010362694	0.5178245499324874
miR-3189-3p	9	91	184	2401	1.2904150926168798	0.28921161057619	0.5232546001245	black	193	2685	10	1	9	TRUE	TRUE	5	0	5	0.3	0.1	0.112514777971703	0.0051813471502590676	0.5176961251219621
miR-5690	11	114	182	2378	1.260627981348755	0.2844160183704707	0.5187044776858124	black	193	2685	11	4	7	TRUE	TRUE	3	1	2	0.3	0.1	0.11403200118749253	0.0031088082901554407	0.517140809477648
miR-4745-3p	3	23	190	2469	1.6945431154768353	0.28613672698537257	0.5187044776858124	black	193	2685	4	2	2	TRUE	TRUE	2	1	2	0.3	0.1	0.11403200118749253	0.0020725388601036273	0.5161045400475961
miR-6773-3p	3	23	190	2469	1.6945431154768353	0.28613672698537257	0.5187044776858124	black	193	2685	3	2	1	TRUE	TRUE	2	2	0	0.3	0.1	0.11403200118749253	0.0020725388601036273	0.5161045400475961
miR-3944-5p	13	139	180	2353	1.222482331226504	0.2949209292188023	0.5291433471809787	black	193	2685	14	1	13	TRUE	TRUE	5	0	5	0.3	0.1	0.11057066392212474	0.0051813471502590676	0.5157520110723838
miR-1301-5p	3	12	190	2480	3.26079777624385	0.0876682631836585	0.29511329902233124	black	193	2685	3	3	0	TRUE	FALSE	3	3	0	0.3	0	0.21200448758344834	0.0031088082901554407	0.5151132958736038
miR-6502-5p	3	12	190	2480	3.26079777624385	0.0876682631836585	0.29511329902233124	black	193	2685	3	3	0	TRUE	FALSE	3	3	0	0.3	0	0.21200448758344834	0.0031088082901554407	0.5151132958736038
miR-6845-5p	3	23	190	2469	1.6945431154768353	0.28613672698537257	0.5187044776858124	black	193	2685	3	2	1	TRUE	TRUE	1	1	0	0.3	0.1	0.11403200118749253	0.0010362694300518136	0.5150682706175443
miR-154-3p	13	141	180	2351	1.2041257168348374	0.3115661729595114	0.5449386606263429	black	193	2685	23	7	16	TRUE	TRUE	9	5	9	0.3	0.1	0.10546095200731403	0.009326424870466322	0.5147873768777803
miR-185-5p	70	874	123	1618	1.0535407101062326	0.3961021094156052	0.6293735299376297	black	193	2685	107	66	41	TRUE	TRUE	33	33	18	0.3	0.1	0.0804366106026521	0.03419689119170984	0.514633501794362
miR-582-5p	35	419	158	2073	1.0959442479535644	0.3489896422507681	0.582487817306237	black	193	2685	59	24	35	TRUE	TRUE	20	14	21	0.3	0.1	0.0938852613788064	0.02072538860103627	0.5146106499798426
miR-5189-5p	19	214	174	2278	1.162284519939736	0.3123248259565328	0.5458809379454117	black	193	2685	21	3	18	TRUE	TRUE	9	1	9	0.3	0.1	0.10516082836273172	0.009326424870466322	0.514487253233198
miR-6750-5p	3	23	190	2469	1.6945431154768353	0.28613672698537257	0.5187044776858124	black	193	2685	3	1	2	TRUE	TRUE	0	0	0	0.3	0.1	0.11403200118749253	0	0.5140320011874925
miR-938	10	104	183	2388	1.2546119417658674	0.3012969149518672	0.5379554138259662	black	193	2685	11	1	10	TRUE	TRUE	6	0	6	0.3	0.1	0.10770148700613003	0.006217616580310881	0.5139191035864409
miR-513b-5p	25	289	168	2203	1.134260140549426	0.31963769736780145	0.5545593799420175	black	193	2685	41	1	40	TRUE	TRUE	11	1	18	0.3	0.1	0.10242077782183637	0.01139896373056995	0.5138197415524063
miR-4662a-3p	9	92	184	2400	1.2758637756639173	0.29933109244178047	0.5356349683810095	black	193	2685	9	1	8	TRUE	TRUE	5	1	4	0.3	0.1	0.1084524313053985	0.0051813471502590676	0.5136337784556576
miR-1297	24	278	169	2214	1.1308975579056233	0.32814676424006495	0.5618729869520275	black	193	2685	58	3	55	TRUE	TRUE	13	1	30	0.3	0.1	0.10014473875462138	0.013471502590673576	0.5136162413452949
miR-135a-3p	7	68	186	2424	1.3413848371967523	0.2917004236625095	0.5274141036812712	black	193	2685	8	1	7	TRUE	TRUE	2	1	1	0.3	0.1	0.11113930433424808	0.0020725388601036273	0.5132118431943516
miR-451b	10	104	183	2388	1.2546119417658674	0.3012969149518672	0.5379554138259662	black	193	2685	13	2	11	TRUE	TRUE	5	1	6	0.3	0.1	0.10770148700613003	0.0051813471502590676	0.5128828341563891
miR-874-3p	20	226	173	2266	1.1590519983400704	0.31066381678294464	0.5449386606263429	black	193	2685	29	10	19	TRUE	TRUE	7	6	6	0.3	0.1	0.10546095200731403	0.007253886010362694	0.5127148380176767
miR-4259	6	57	187	2435	1.3704821101460292	0.29763212579831294	0.5329379365937575	black	193	2685	6	1	5	TRUE	TRUE	3	0	3	0.3	0.1	0.10932934555579016	0.0031088082901554407	0.5124381538459456
miR-195-5p	90	1149	103	1343	1.0213159105225547	0.47308465016073153	0.6888552477655546	black	193	2685	164	94	70	TRUE	TRUE	46	50	23	0.3	0.1	0.06474881149893062	0.04766839378238342	0.5124172052813141
miR-4763-5p	7	69	186	2423	1.321409214682677	0.3034451903118338	0.5395928870164415	black	193	2685	7	1	6	TRUE	TRUE	5	0	5	0.3	0.1	0.10717351355547951	0.0051813471502590676	0.5123548607057385
miR-378j	2	13	191	2479	1.996104014090436	0.2939239567501657	0.5283406699926976	black	193	2685	2	1	1	TRUE	TRUE	1	0	1	0.3	0.1	0.11083438296461195	0.0010362694300518136	0.5118706523946638
miR-6780a-5p	11	118	182	2374	1.2158656030149664	0.3208379187351002	0.5545593799420175	black	193	2685	11	8	3	TRUE	TRUE	9	6	3	0.3	0.1	0.10242077782183637	0.009326424870466322	0.5117472026923027
miR-4735-5p	6	57	187	2435	1.3704821101460292	0.29763212579831294	0.5329379365937575	black	193	2685	7	3	4	TRUE	TRUE	2	1	1	0.3	0.1	0.10932934555579016	0.0020725388601036273	0.5114018844158937
miR-1470	5	46	188	2446	1.4139792462164897	0.3028858952143365	0.5395640402568213	black	193	2685	5	3	2	TRUE	TRUE	4	2	2	0.3	0.1	0.10718280079681408	0.0041450777202072546	0.5113278785170213
miR-142-5p	60	752	133	1740	1.0438157288034657	0.4234496714332675	0.6508258191089805	black	193	2685	92	48	44	TRUE	TRUE	35	31	21	0.3	0.1	0.07461409054598556	0.036269430051813475	0.5108835205977991
miR-6741-5p	2	13	191	2479	1.996104014090436	0.2939239567501657	0.5283406699926976	black	193	2685	2	1	1	TRUE	TRUE	0	0	0	0.3	0.1	0.11083438296461195	0	0.5108343829646119
miR-517-5p	6	58	187	2434	1.3463124469300964	0.31057015665624915	0.5449386606263429	black	193	2685	6	5	1	TRUE	TRUE	5	5	0	0.3	0.1	0.10546095200731403	0.0051813471502590676	0.5106422991575731
miR-6720-5p	8	81	185	2411	1.2870188044060384	0.30718221529702217	0.5433859811014797	black	193	2685	8	7	1	TRUE	TRUE	4	3	1	0.3	0.1	0.10595662808149922	0.0041450777202072546	0.5101017058017064
miR-941	18	203	175	2289	1.1597200260645055	0.3210287182380832	0.5545593799420175	black	193	2685	19	16	3	TRUE	TRUE	7	6	2	0.3	0.1	0.10242077782183637	0.007253886010362694	0.5096746638321991
miR-3679-3p	6	58	187	2434	1.3463124469300964	0.31057015665624915	0.5449386606263429	black	193	2685	8	3	5	TRUE	TRUE	4	2	3	0.3	0.1	0.10546095200731403	0.0041450777202072546	0.5096060297275212
miR-192-5p	29	343	164	2149	1.1078736584155342	0.34471821357759164	0.5819999486829448	black	193	2685	36	35	1	TRUE	TRUE	15	19	0	0.3	0.1	0.09403082145737443	0.015544041450777202	0.5095748629081516
miR-3161	7	69	186	2423	1.321409214682677	0.3034451903118338	0.5395928870164415	black	193	2685	8	3	5	TRUE	TRUE	2	0	3	0.3	0.1	0.10717351355547951	0.0020725388601036273	0.5092460524155831
let-7b-5p	136	1764	57	728	0.9846893464373568	0.5736708875731438	0.763191973394847	black	193	2685	211	147	64	TRUE	TRUE	60	68	27	0.3	0.1	0.046946482328218284	0.06217616580310881	0.5091226481313271
miR-4725-5p	6	58	187	2434	1.3463124469300964	0.31057015665624915	0.5449386606263429	black	193	2685	6	1	5	TRUE	TRUE	3	0	3	0.3	0.1	0.10546095200731403	0.0031088082901554407	0.5085697602974695
miR-138-1-3p	9	93	184	2399	1.2616252729050939	0.309538499496855	0.5449386606263429	black	193	2685	9	5	4	TRUE	TRUE	3	2	1	0.3	0.1	0.10546095200731403	0.0031088082901554407	0.5085697602974695
miR-10527-5p	6	58	187	2434	1.3463124469300964	0.31057015665624915	0.5449386606263429	black	193	2685	6	1	5	TRUE	TRUE	3	0	3	0.3	0.1	0.10546095200731403	0.0031088082901554407	0.5085697602974695
miR-7109-5p	4	35	189	2457	1.4854425751955924	0.30657680735118603	0.5426604761967808	black	193	2685	4	2	2	TRUE	TRUE	2	1	1	0.3	0.1	0.10618872336357953	0.0020725388601036273	0.5082612622236832
miR-7113-3p	4	35	189	2457	1.4854425751955924	0.30657680735118603	0.5426604761967808	black	193	2685	4	2	2	TRUE	TRUE	2	0	2	0.3	0.1	0.10618872336357953	0.0020725388601036273	0.5082612622236832
miR-3622b-5p	7	70	186	2422	1.3020069032998347	0.3152875781393524	0.5500214561514503	black	193	2685	7	2	5	TRUE	TRUE	4	0	4	0.3	0.1	0.10384814739763067	0.0041450777202072546	0.5079932251178378
miR-3667-3p	12	130	181	2362	1.2044993992746174	0.3205835621184088	0.5545593799420175	black	193	2685	14	2	12	TRUE	TRUE	5	1	6	0.3	0.1	0.10242077782183637	0.0051813471502590676	0.5076021249720954
miR-4691-5p	13	142	180	2350	1.1951412460789057	0.31998346844493814	0.5545593799420175	black	193	2685	15	5	10	TRUE	TRUE	5	4	3	0.3	0.1	0.10242077782183637	0.0051813471502590676	0.5076021249720954
miR-6779-5p	11	119	182	2373	1.2051450298924613	0.3301156606650576	0.5647074562302	black	193	2685	11	9	2	TRUE	TRUE	8	6	2	0.3	0.1	0.09927059117175907	0.008290155440414509	0.5075607466121737
miR-5186	6	58	187	2434	1.3463124469300964	0.31057015665624915	0.5449386606263429	black	193	2685	6	3	3	TRUE	TRUE	2	1	1	0.3	0.1	0.10546095200731403	0.0020725388601036273	0.5075334908674176
miR-6735-5p	6	58	187	2434	1.3463124469300964	0.31057015665624915	0.5449386606263429	black	193	2685	6	4	2	TRUE	TRUE	2	1	1	0.3	0.1	0.10546095200731403	0.0020725388601036273	0.5075334908674176
miR-6771-3p	4	35	189	2457	1.4854425751955924	0.30657680735118603	0.5426604761967808	black	193	2685	4	3	1	TRUE	TRUE	1	0	1	0.3	0.1	0.10618872336357953	0.0010362694300518136	0.5072249927936314
miR-4780	3	24	190	2468	1.6233130532277589	0.30637352511990695	0.5426604761967808	black	193	2685	3	1	2	TRUE	TRUE	1	0	1	0.3	0.1	0.10618872336357953	0.0010362694300518136	0.5072249927936314
miR-6762-5p	3	24	190	2468	1.6233130532277589	0.30637352511990695	0.5426604761967808	black	193	2685	3	2	1	TRUE	TRUE	1	1	0	0.3	0.1	0.10618872336357953	0.0010362694300518136	0.5072249927936314
miR-4451	8	82	185	2410	1.2708034329099085	0.31816589612891194	0.5529599908331747	black	193	2685	9	2	7	TRUE	TRUE	4	0	4	0.3	0.1	0.10292251629473569	0.0041450777202072546	0.507067594014943
miR-548o-3p	28	329	165	2163	1.1156521179052044	0.33589723216318196	0.5733774006028763	black	193	2685	42	7	35	TRUE	TRUE	10	2	11	0.3	0.1	0.09662377142493497	0.010362694300518135	0.5069864657254531
miR-6887-5p	5	47	188	2445	1.3833449009355916	0.31740088118589577	0.5523212578682557	black	193	2685	5	1	4	TRUE	TRUE	3	1	2	0.3	0.1	0.10312329649129093	0.0031088082901554407	0.5062321047814464
miR-371b-3p	5	47	188	2445	1.3833449009355916	0.31740088118589577	0.5523212578682557	black	193	2685	7	1	6	TRUE	TRUE	3	1	4	0.3	0.1	0.10312329649129093	0.0031088082901554407	0.5062321047814464
miR-4687-3p	15	92	178	2400	2.197459286045838	0.008350828927767107	0.10134040869111263	black	193	2685	16	0	16	FALSE	TRUE	8	0	8	0	0.1	0.39768693943816236	0.008290155440414509	0.5059770948785769
miR-194-5p	61	768	132	1724	1.0373343187979314	0.4380558590050044	0.6619669560494329	black	193	2685	79	59	20	TRUE	TRUE	33	32	11	0.3	0.1	0.07166547562204517	0.03419689119170984	0.5058623668137551
miR-7160-5p	7	71	186	2421	1.2831473049362425	0.3272147700704921	0.5606225931109109	black	193	2685	7	5	2	TRUE	TRUE	5	4	1	0.3	0.1	0.10053176165585019	0.0051813471502590676	0.5057131088061093
miR-5580-3p	10	106	183	2386	1.2299198966189016	0.3206376784137456	0.5545593799420175	black	193	2685	13	2	11	TRUE	TRUE	3	1	4	0.3	0.1	0.10242077782183637	0.0031088082901554407	0.5055295861119918
miR-5100	10	107	183	2385	1.2179198974861034	0.33041177539773486	0.5647074562302	black	193	2685	12	8	4	TRUE	TRUE	6	5	2	0.3	0.1	0.09927059117175907	0.006217616580310881	0.5054882077520699
miR-8055	5	47	188	2445	1.3833449009355916	0.31740088118589577	0.5523212578682557	black	193	2685	5	3	2	TRUE	TRUE	2	1	1	0.3	0.1	0.10312329649129093	0.0020725388601036273	0.5051958353513946
miR-6738-5p	5	30	188	2462	2.181672752572489	0.10198886882048738	0.3109417872281365	black	193	2685	5	5	0	TRUE	FALSE	2	2	0	0.3	0	0.2029283638130305	0.0020725388601036273	0.5050009026731341
miR-6765-5p	3	13	190	2479	3.008968014511367	0.10242288395938992	0.3109417872281365	black	193	2685	3	3	0	TRUE	FALSE	2	2	0	0.3	0	0.2029283638130305	0.0020725388601036273	0.5050009026731341
miR-8069	3	13	190	2479	3.008968014511367	0.10242288395938992	0.3109417872281365	black	193	2685	3	3	0	TRUE	FALSE	2	2	0	0.3	0	0.2029283638130305	0.0020725388601036273	0.5050009026731341
miR-4740-3p	3	13	190	2479	3.008968014511367	0.10242288395938992	0.3109417872281365	black	193	2685	3	3	0	TRUE	FALSE	2	2	0	0.3	0	0.2029283638130305	0.0020725388601036273	0.5050009026731341
miR-4721	8	82	185	2410	1.2708034329099085	0.31816589612891194	0.5529599908331747	black	193	2685	8	2	6	TRUE	TRUE	2	0	2	0.3	0.1	0.10292251629473569	0.0020725388601036273	0.5049950551548393
miR-23b-3p	84	1076	109	1416	1.0141513590875508	0.4917178831210878	0.6986840393133081	black	193	2685	123	78	45	TRUE	TRUE	41	40	18	0.3	0.1	0.06228767104938912	0.04248704663212435	0.5047747176815134
miR-500a-5p	26	309	167	2183	1.0998844866823538	0.3659454414298671	0.5985652629391411	black	193	2685	36	3	33	TRUE	TRUE	15	2	19	0.3	0.1	0.0891553962222487	0.015544041450777202	0.5046994376730258
miR-4761-5p	7	71	186	2421	1.2831473049362425	0.3272147700704921	0.5606225931109109	black	193	2685	8	2	6	TRUE	TRUE	4	2	3	0.3	0.1	0.10053176165585019	0.0041450777202072546	0.5046768393760575
miR-4463	7	71	186	2421	1.2831473049362425	0.3272147700704921	0.5606225931109109	black	193	2685	8	1	7	TRUE	TRUE	4	1	3	0.3	0.1	0.10053176165585019	0.0041450777202072546	0.5046768393760575
miR-92b-5p	10	107	183	2385	1.2179198974861034	0.33041177539773486	0.5647074562302	black	193	2685	10	8	2	TRUE	TRUE	5	4	1	0.3	0.1	0.09927059117175907	0.0051813471502590676	0.5044519383220182
miR-548d-5p	38	463	155	2029	1.0743495061018866	0.3817204157583323	0.6146008316294354	black	193	2685	67	2	65	TRUE	TRUE	19	1	36	0.3	0.1	0.0845627425704632	0.019689119170984457	0.5042518617414476
miR-4453	5	47	188	2445	1.3833449009355916	0.31740088118589577	0.5523212578682557	black	193	2685	5	1	4	TRUE	TRUE	1	0	1	0.3	0.1	0.10312329649129093	0.0010362694300518136	0.5041595659213428
miR-1915-3p	18	205	175	2287	1.1474029267254569	0.33539918944461566	0.5728791318172016	black	193	2685	21	3	18	TRUE	TRUE	7	0	7	0.3	0.1	0.0967747989770632	0.007253886010362694	0.5040286849874259
miR-3913-3p	7	71	186	2421	1.2831473049362425	0.3272147700704921	0.5606225931109109	black	193	2685	8	3	5	TRUE	TRUE	3	1	2	0.3	0.1	0.10053176165585019	0.0031088082901554407	0.5036405699460057
miR-301b-3p	58	730	135	1762	1.036969177295269	0.4402990361280876	0.663626305761862	black	193	2685	92	50	42	TRUE	TRUE	31	28	24	0.3	0.1	0.07123056285003719	0.03212435233160622	0.5033549151816434
miR-1260a	17	193	176	2299	1.1505030046872535	0.3375583097627895	0.5751478893186032	black	193	2685	25	1	24	TRUE	TRUE	7	1	12	0.3	0.1	0.09608818785854963	0.007253886010362694	0.5033420738689123
miR-206	32	386	161	2106	1.0843976208332824	0.37527505929657273	0.6077231967321577	black	193	2685	54	17	37	TRUE	TRUE	16	9	26	0.3	0.1	0.08651767454416971	0.016580310880829018	0.5030979854249987
miR-196a-5p	116	1507	77	985	0.9846699911792601	0.5722100798545791	0.7630382974644314	black	193	2685	140	117	23	TRUE	TRUE	54	55	5	0.3	0.1	0.046981465572925554	0.05595854922279793	0.5029400147957235
miR-4634	2	6	191	2486	4.33437193817522	0.10803169979289594	0.3148829472711163	black	193	2685	2	2	0	TRUE	FALSE	2	2	0	0.3	0	0.200740343311706	0.0020725388601036273	0.5028128821718096
miR-5591-3p	3	25	190	2467	1.5577777956828385	0.32666696801671424	0.5606225931109109	black	193	2685	3	1	2	TRUE	TRUE	2	1	1	0.3	0.1	0.10053176165585019	0.0020725388601036273	0.5026043005159538
miR-5195-3p	12	132	181	2360	1.1852531823876202	0.33833700781369813	0.5751478893186032	black	193	2685	19	1	18	TRUE	TRUE	6	0	8	0.3	0.1	0.09608818785854963	0.006217616580310881	0.5023058044388604
miR-223-5p	11	120	182	2372	1.194603067406004	0.33945059415485684	0.5751478893186032	black	193	2685	11	6	5	TRUE	TRUE	6	3	3	0.3	0.1	0.09608818785854963	0.006217616580310881	0.5023058044388604
miR-498	5	31	188	2461	2.1105578747734266	0.11189911696907404	0.3195967585375712	black	193	2685	5	5	0	TRUE	FALSE	4	4	0	0.3	0	0.1981590536410721	0.0041450777202072546	0.5023041313612794
miR-374c-5p	18	206	175	2286	1.1413339131027238	0.34264605494287054	0.5788531226056154	black	193	2685	24	3	21	TRUE	TRUE	7	3	7	0.3	0.1	0.0949726478312764	0.007253886010362694	0.5022265338416391
miR-6775-5p	2	6	191	2486	4.33437193817522	0.10803169979289594	0.3148829472711163	black	193	2685	2	2	0	TRUE	FALSE	1	1	0	0.3	0	0.200740343311706	0.0010362694300518136	0.5017766127417579
miR-6834-3p	2	6	191	2486	4.33437193817522	0.10803169979289594	0.3148829472711163	black	193	2685	2	2	0	TRUE	FALSE	1	1	0	0.3	0	0.200740343311706	0.0010362694300518136	0.5017766127417579
miR-6885-5p	3	25	190	2467	1.5577777956828385	0.32666696801671424	0.5606225931109109	black	193	2685	3	1	2	TRUE	TRUE	1	0	1	0.3	0.1	0.10053176165585019	0.0010362694300518136	0.5015680310859021
miR-320a	11	120	182	2372	1.194603067406004	0.33945059415485684	0.5751478893186032	black	193	2685	12	11	1	TRUE	TRUE	5	5	0	0.3	0.1	0.09608818785854963	0.0051813471502590676	0.5012695350088087
miR-3943	7	72	186	2420	1.264811388266905	0.33921401926013384	0.5751478893186032	black	193	2685	7	2	5	TRUE	TRUE	5	0	5	0.3	0.1	0.09608818785854963	0.0051813471502590676	0.5012695350088087
miR-4316	12	133	181	2359	1.1758470565810928	0.3472908627050165	0.5821597232807211	black	193	2685	17	1	16	TRUE	TRUE	7	0	8	0.3	0.1	0.09398313780828793	0.007253886010362694	0.5012370238186507
miR-6840-5p	2	6	191	2486	4.33437193817522	0.10803169979289594	0.3148829472711163	black	193	2685	2	2	0	TRUE	FALSE	0	0	0	0.3	0	0.200740343311706	0	0.500740343311706
miR-6749-5p	2	6	191	2486	4.33437193817522	0.10803169979289594	0.3148829472711163	black	193	2685	2	2	0	TRUE	FALSE	0	0	0	0.3	0	0.200740343311706	0	0.500740343311706
miR-5696	17	194	176	2298	1.1440748885667131	0.34502836148007987	0.5821597232807211	black	193	2685	20	1	19	TRUE	TRUE	6	0	7	0.3	0.1	0.09398313780828793	0.006217616580310881	0.5002007543885988
miR-1302	11	121	182	2371	1.1842352881798779	0.34883681881995027	0.582487817306237	black	193	2685	13	4	9	TRUE	TRUE	6	2	6	0.3	0.1	0.0938852613788064	0.006217616580310881	0.5001028779591172
miR-5194	10	108	183	2384	1.2061420392604594	0.3402458186541143	0.5751478893186032	black	193	2685	15	5	10	TRUE	TRUE	3	2	1	0.3	0.1	0.09608818785854963	0.0031088082901554407	0.499196996148705
miR-7111-3p	4	37	189	2455	1.4040470231888187	0.3401375525225669	0.5751478893186032	black	193	2685	4	2	2	TRUE	TRUE	3	2	1	0.3	0.1	0.09608818785854963	0.0031088082901554407	0.499196996148705
miR-6787-3p	4	37	189	2455	1.4040470231888187	0.3401375525225669	0.5751478893186032	black	193	2685	4	3	1	TRUE	TRUE	3	3	0	0.3	0.1	0.09608818785854963	0.0031088082901554407	0.499196996148705
miR-548bc	4	37	189	2455	1.4040470231888187	0.3401375525225669	0.5751478893186032	black	193	2685	4	1	3	TRUE	TRUE	3	1	2	0.3	0.1	0.09608818785854963	0.0031088082901554407	0.499196996148705
miR-222-5p	16	186	177	2306	1.120633183050285	0.3785940718838051	0.6109831160076041	black	193	2685	17	12	5	TRUE	TRUE	13	10	4	0.3	0.1	0.08558831637829384	0.013471502590673576	0.4990598189689674
miR-616-3p	6	60	187	2432	1.3003918614578913	0.33671482310855244	0.5744201923994274	black	193	2685	6	2	4	TRUE	TRUE	2	0	2	0.3	0.1	0.09630812075594646	0.0020725388601036273	0.49838065961605005
miR-6752-3p	4	37	189	2455	1.4040470231888187	0.3401375525225669	0.5751478893186032	black	193	2685	5	3	2	TRUE	TRUE	2	2	1	0.3	0.1	0.09608818785854963	0.0020725388601036273	0.4981607267186532
miR-6780a-3p	4	37	189	2455	1.4040470231888187	0.3401375525225669	0.5751478893186032	black	193	2685	4	2	2	TRUE	TRUE	2	2	0	0.3	0.1	0.09608818785854963	0.0020725388601036273	0.4981607267186532
miR-1307-5p	12	103	181	2389	1.5374301822198164	0.11910562759513206	0.3296758357438964	black	193	2685	12	12	0	TRUE	FALSE	5	5	0	0.3	0	0.19276515367252944	0.0051813471502590676	0.4979465008227885
miR-4693-3p	6	61	187	2431	1.2785578922273746	0.3498881295456693	0.5829371175104406	black	193	2685	7	4	3	TRUE	TRUE	4	3	2	0.3	0.1	0.09375131634074069	0.0041450777202072546	0.49789639406094793
miR-6795-5p	5	49	188	2443	1.325825818850868	0.34666836005730167	0.5821597232807211	black	193	2685	5	1	4	TRUE	TRUE	3	1	2	0.3	0.1	0.09398313780828793	0.0031088082901554407	0.49709194609844337
let-7i-5p	127	1666	66	826	0.9540533898083532	0.6496231683339471	0.8184503630953129	black	193	2685	198	129	69	TRUE	TRUE	60	62	29	0.3	0.1	0.034803061717666436	0.06217616580310881	0.4969792275207753
miR-217-3p	7	51	186	2441	1.8007747169633892	0.11887758651438045	0.3296758357438964	black	193	2685	7	7	0	TRUE	FALSE	4	4	0	0.3	0	0.19276515367252944	0.0041450777202072546	0.4969102313927367
miR-761	29	352	164	2140	1.0750275676470495	0.3978391761614344	0.6303278623447127	black	193	2685	45	2	43	TRUE	TRUE	16	1	24	0.3	0.1	0.0801733981428559	0.016580310880829018	0.4967537090236849
miR-6730-3p	2	15	191	2477	1.7286950888981907	0.34837409853034873	0.5821597232807211	black	193	2685	2	1	1	TRUE	TRUE	2	1	1	0.3	0.1	0.09398313780828793	0.0020725388601036273	0.49605567666839157
miR-556-3p	12	134	181	2358	1.1665799812839226	0.35628930798310426	0.5928910101108064	black	193	2685	16	1	15	TRUE	TRUE	5	0	8	0.3	0.1	0.09081005389059899	0.0051813471502590676	0.49599140104085804
miR-153-5p	13	146	180	2346	1.1604282453017851	0.35418029623167535	0.5897345975001952	black	193	2685	16	8	8	TRUE	TRUE	4	2	3	0.3	0.1	0.09173735722350917	0.0041450777202072546	0.4958824349437165
miR-483-3p	15	173	178	2319	1.12952802526964	0.37387683670598515	0.6077231967321577	black	193	2685	19	6	13	TRUE	TRUE	9	4	6	0.3	0.1	0.08651767454416971	0.009326424870466322	0.49584409941463603
miR-125b-2-3p	21	248	172	2244	1.104737298405324	0.3761755292270566	0.6077231967321577	black	193	2685	22	15	7	TRUE	TRUE	9	6	3	0.3	0.1	0.08651767454416971	0.009326424870466322	0.49584409941463603
miR-1197	17	198	176	2294	1.1190108042123625	0.3752579454045102	0.6077231967321577	black	193	2685	19	7	12	TRUE	TRUE	9	5	6	0.3	0.1	0.08651767454416971	0.009326424870466322	0.49584409941463603
miR-200c-3p	44	553	149	1939	1.0354148087145079	0.45241270044980103	0.6701785152185485	black	193	2685	85	36	49	TRUE	TRUE	25	24	25	0.3	0.1	0.0695237996075154	0.025906735751295335	0.49543053535881065
miR-548y	31	378	162	2114	1.070172866857569	0.40193702609161047	0.6314205740579907	black	193	2685	46	3	43	TRUE	TRUE	15	2	22	0.3	0.1	0.0798725085060078	0.015544041450777202	0.495416549956785
miR-3125	15	172	178	2320	1.1365851494941266	0.36578726681634566	0.5985652629391411	black	193	2685	25	5	20	TRUE	TRUE	6	2	9	0.3	0.1	0.0891553962222487	0.006217616580310881	0.4953730128025596
miR-660-5p	24	290	169	2202	1.0782994781563584	0.40507112383719	0.6316254271229766	black	193	2685	29	23	6	TRUE	TRUE	15	15	0	0.3	0.1	0.0798161580285612	0.015544041450777202	0.49536019947933835
let-7c-3p	9	98	184	2394	1.1947899254596301	0.36160625885237874	0.5956750405161592	black	193	2685	12	4	8	TRUE	TRUE	5	3	4	0.3	0.1	0.0899962387875224	0.0051813471502590676	0.4951775859377815
miR-7976	2	15	191	2477	1.7286950888981907	0.34837409853034873	0.5821597232807211	black	193	2685	3	1	2	TRUE	TRUE	1	1	1	0.3	0.1	0.09398313780828793	0.0010362694300518136	0.49501940723833976
miR-454-3p	75	971	118	1521	0.9956115515853733	0.5400191017949914	0.7349231556749662	black	193	2685	113	73	40	TRUE	TRUE	40	41	19	0.3	0.1	0.05350322752878631	0.04145077720207254	0.49495400473085877
miR-624-3p	6	61	187	2431	1.2785578922273746	0.3498881295456693	0.5829371175104406	black	193	2685	6	1	5	TRUE	TRUE	1	0	1	0.3	0.1	0.09375131634074069	0.0010362694300518136	0.49478758577079246
miR-3690	6	61	187	2431	1.2785578922273746	0.3498881295456693	0.5829371175104406	black	193	2685	6	1	5	TRUE	TRUE	1	1	0	0.3	0.1	0.09375131634074069	0.0010362694300518136	0.49478758577079246
miR-548g-5p	18	209	175	2283	1.1234748570741384	0.36460089082544567	0.5970688718938795	black	193	2685	21	4	17	TRUE	TRUE	5	1	6	0.3	0.1	0.08959022804520039	0.0051813471502590676	0.49477157519545945
miR-548x-5p	18	209	175	2283	1.1234748570741384	0.36460089082544567	0.5970688718938795	black	193	2685	21	4	17	TRUE	TRUE	5	1	6	0.3	0.1	0.08959022804520039	0.0051813471502590676	0.49477157519545945
miR-548aj-5p	18	209	175	2283	1.1234748570741384	0.36460089082544567	0.5970688718938795	black	193	2685	21	4	17	TRUE	TRUE	5	1	6	0.3	0.1	0.08959022804520039	0.0051813471502590676	0.49477157519545945
miR-3173-3p	18	212	175	2280	1.1061207708919953	0.3868198368716509	0.6198881940465236	black	193	2685	20	2	18	TRUE	TRUE	11	1	12	0.3	0.1	0.08307465393446217	0.01139896373056995	0.49447361766503206
miR-607	42	524	151	1968	1.0446254433017657	0.43481746702278795	0.6588646351452169	black	193	2685	73	3	70	TRUE	TRUE	21	0	35	0.3	0.1	0.07248152111118573	0.021761658031088083	0.4942431791422738
miR-6875-3p	6	62	187	2430	1.2574279834493798	0.3631069658437439	0.5960273231422116	black	193	2685	6	3	3	TRUE	TRUE	4	2	2	0.3	0.1	0.08989353233350356	0.0041450777202072546	0.4940386100537108
miR-6878-5p	7	74	186	2418	1.2296257099902177	0.3633782668244783	0.5961205451624706	black	193	2685	8	5	3	TRUE	TRUE	4	2	2	0.3	0.1	0.08986636401980741	0.0041450777202072546	0.4940114417400147
miR-3131	2	15	191	2477	1.7286950888981907	0.34837409853034873	0.5821597232807211	black	193	2685	2	1	1	TRUE	TRUE	0	0	0	0.3	0.1	0.09398313780828793	0	0.49398313780828795
miR-6894-3p	2	15	191	2477	1.7286950888981907	0.34837409853034873	0.5821597232807211	black	193	2685	2	1	1	TRUE	TRUE	0	0	0	0.3	0.1	0.09398313780828793	0	0.49398313780828795
miR-9983-3p	5	49	188	2443	1.325825818850868	0.34666836005730167	0.5821597232807211	black	193	2685	5	1	4	TRUE	TRUE	0	0	0	0.3	0.1	0.09398313780828793	0	0.49398313780828795
miR-6820-5p	3	14	190	2478	2.792910836545279	0.11808491035902087	0.3296338358797528	black	193	2685	3	3	0	TRUE	FALSE	1	1	0	0.3	0	0.19278728628795794	0.0010362694300518136	0.49382355571800973
miR-548j-5p	36	445	157	2047	1.0547628128824065	0.4217188758143948	0.6488380985146256	black	193	2685	63	5	58	TRUE	TRUE	18	4	32	0.3	0.1	0.07514546284743628	0.018652849740932644	0.4937983125883689
miR-599	9	98	184	2394	1.1947899254596301	0.36160625885237874	0.5956750405161592	black	193	2685	12	2	10	TRUE	TRUE	3	0	3	0.3	0.1	0.0899962387875224	0.0031088082901554407	0.4931050470776778
miR-3942-3p	8	86	185	2406	1.2097116068672509	0.36277245250498413	0.5960273231422116	black	193	2685	10	2	8	TRUE	TRUE	3	1	2	0.3	0.1	0.08989353233350356	0.0031088082901554407	0.49300234062365894
miR-4322	8	86	185	2406	1.2097116068672509	0.36277245250498413	0.5960273231422116	black	193	2685	8	2	6	TRUE	TRUE	3	2	1	0.3	0.1	0.08989353233350356	0.0031088082901554407	0.49300234062365894
miR-567	10	111	183	2381	1.1720812858077883	0.3700385695258973	0.6034842633289135	black	193	2685	11	2	9	TRUE	TRUE	5	1	5	0.3	0.1	0.08773362009477084	0.0051813471502590676	0.4929149672450299
miR-584-3p	4	38	189	2454	1.3665612209687934	0.3569806354888744	0.5933308528849174	black	193	2685	6	2	4	TRUE	TRUE	2	1	2	0.3	0.1	0.09068122719844993	0.0020725388601036273	0.4927537660585535
miR-324-5p	30	369	163	2123	1.0588926791961981	0.4236573971817725	0.6508258191089805	black	193	2685	46	27	19	TRUE	TRUE	17	15	13	0.3	0.1	0.07461409054598556	0.017616580310880828	0.4922306708568664
miR-107	110	1443	83	1049	0.9634307303474244	0.6275416021167743	0.8021794444721785	black	193	2685	185	108	77	TRUE	TRUE	52	54	32	0.3	0.1	0.0382913883337617	0.0538860103626943	0.492177398696456
miR-487b-3p	4	38	189	2454	1.3665612209687934	0.3569806354888744	0.5933308528849174	black	193	2685	4	2	2	TRUE	TRUE	1	0	1	0.3	0.1	0.09068122719844993	0.0010362694300518136	0.49171749662850167
miR-939-5p	35	432	158	2060	1.0563031468692317	0.4202277119553747	0.6469877072155049	black	193	2685	51	11	40	TRUE	TRUE	15	3	18	0.3	0.1	0.07564158834407518	0.015544041450777202	0.4911856297948524
miR-6842-5p	5	50	188	2442	1.298793999305488	0.3613754995510145	0.5956750405161592	black	193	2685	6	3	3	TRUE	TRUE	1	1	0	0.3	0.1	0.0899962387875224	0.0010362694300518136	0.4910325082175742
miR-3115	5	50	188	2442	1.298793999305488	0.3613754995510145	0.5956750405161592	black	193	2685	5	2	3	TRUE	TRUE	1	1	0	0.3	0.1	0.0899962387875224	0.0010362694300518136	0.4910325082175742
miR-4446-5p	6	62	187	2430	1.2574279834493798	0.3631069658437439	0.5960273231422116	black	193	2685	6	1	5	TRUE	TRUE	1	0	1	0.3	0.1	0.08989353233350356	0.0010362694300518136	0.49092980176355533
miR-1909-3p	12	136	181	2356	1.1484497573315195	0.37439944093147615	0.6077231967321577	black	193	2685	20	3	17	TRUE	TRUE	4	2	5	0.3	0.1	0.08651767454416971	0.0041450777202072546	0.490662752264377
miR-6511a-3p	5	32	188	2460	2.0438190036721675	0.12225689755811903	0.3360553099050571	black	193	2685	5	5	0	TRUE	FALSE	1	1	0	0.3	0	0.1894356952229752	0.0010362694300518136	0.490471964653027
miR-10399-3p	4	23	189	2469	2.2708620364199654	0.12424234190909833	0.33883166650184915	black	193	2685	4	4	0	TRUE	FALSE	2	2	0	0.3	0	0.18800640327472573	0.0020725388601036273	0.49007894213482933
miR-382-3p	9	99	184	2393	1.1822326897631972	0.37216837025688204	0.6062461318545576	black	193	2685	10	4	6	TRUE	TRUE	3	1	2	0.3	0.1	0.08694040775641972	0.0031088082901554407	0.4900492160465751
miR-4773	12	138	181	2354	1.1308440354760423	0.3926264253816059	0.6249191501348699	black	193	2685	13	1	12	TRUE	TRUE	8	1	8	0.3	0.1	0.08167046661217275	0.008290155440414509	0.4899606220525872
miR-580-3p	21	251	172	2241	1.0900731141723996	0.3969010696615512	0.6295594021629285	black	193	2685	29	2	27	TRUE	TRUE	9	1	10	0.3	0.1	0.08038531428316464	0.009326424870466322	0.489711739153631
miR-4753-5p	16	103	177	2389	2.0958803278613423	0.009734137460541917	0.11132167902405757	black	193	2685	22	0	22	FALSE	TRUE	8	0	11	0	0.1	0.38136810079368116	0.008290155440414509	0.4896582562340957
miR-362-5p	29	356	164	2136	1.0609627671905069	0.42189652537456945	0.6488380985146256	black	193	2685	39	10	29	TRUE	TRUE	14	7	14	0.3	0.1	0.07514546284743628	0.014507772020725389	0.4896532348681617
miR-4423-3p	5	51	188	2441	1.2728177372258633	0.376102375756193	0.6077231967321577	black	193	2685	7	2	5	TRUE	TRUE	3	2	2	0.3	0.1	0.08651767454416971	0.0031088082901554407	0.48962648283432514
miR-6734-3p	5	51	188	2441	1.2728177372258633	0.376102375756193	0.6077231967321577	black	193	2685	5	3	2	TRUE	TRUE	2	1	1	0.3	0.1	0.08651767454416971	0.0020725388601036273	0.48859021340427333
miR-8070	2	16	191	2476	1.6200489330641994	0.3750994695526676	0.6077231967321577	black	193	2685	2	1	1	TRUE	TRUE	2	1	1	0.3	0.1	0.08651767454416971	0.0020725388601036273	0.48859021340427333
miR-541-5p	24	289	169	2203	1.0825220426083704	0.39854118041277836	0.6308870232042038	black	193	2685	32	2	30	TRUE	TRUE	8	0	11	0.3	0.1	0.08001936222433535	0.008290155440414509	0.4883095176647499
miR-3614-5p	8	88	185	2404	1.1812476267184215	0.3853389753944309	0.619708919340928	black	193	2685	8	7	1	TRUE	TRUE	5	4	1	0.3	0.1	0.08312490123825919	0.0051813471502590676	0.4883062483885182
miR-597-5p	18	212	175	2280	1.1061207708919953	0.3868198368716509	0.6198881940465236	black	193	2685	27	13	14	TRUE	TRUE	5	4	5	0.3	0.1	0.08307465393446217	0.0051813471502590676	0.4882560010847212
miR-6785-5p	17	202	176	2290	1.0950117181119987	0.405903277934904	0.6316254271229766	black	193	2685	20	10	10	TRUE	TRUE	8	6	4	0.3	0.1	0.0798161580285612	0.008290155440414509	0.48810631346897565
miR-555	6	64	187	2428	1.2171483825517977	0.38961781512970795	0.6219114923868228	black	193	2685	8	2	6	TRUE	TRUE	5	2	5	0.3	0.1	0.08250856709027468	0.0051813471502590676	0.48768991424053376
miR-662	5	52	188	2440	1.2478401958051981	0.39082795926076497	0.6224131225132756	black	193	2685	5	1	4	TRUE	TRUE	5	1	4	0.3	0.1	0.08236850382699565	0.0051813471502590676	0.4875498509772547
miR-361-3p	25	302	168	2190	1.0791036683690665	0.40105875475982433	0.6308870232042038	black	193	2685	34	16	18	TRUE	TRUE	7	5	2	0.3	0.1	0.08001936222433535	0.007253886010362694	0.4872732482346981
miR-668-3p	11	126	182	2366	1.1348508949111948	0.3963309382478777	0.6293735299376297	black	193	2685	11	3	8	TRUE	TRUE	6	2	4	0.3	0.1	0.0804366106026521	0.006217616580310881	0.486654227182963
miR-4538	5	51	188	2441	1.2728177372258633	0.376102375756193	0.6077231967321577	black	193	2685	5	1	4	TRUE	TRUE	0	0	0	0.3	0.1	0.08651767454416971	0	0.4865176745441697
miR-33a-3p	31	387	162	2105	1.0408384864937998	0.4547718258415723	0.6718824582741783	black	193	2685	55	15	40	TRUE	TRUE	16	7	22	0.3	0.1	0.06908267898555373	0.016580310880829018	0.4856629898663827
miR-3675-3p	6	64	187	2428	1.2171483825517977	0.38961781512970795	0.6219114923868228	black	193	2685	7	1	6	TRUE	TRUE	3	0	3	0.3	0.1	0.08250856709027468	0.0031088082901554407	0.4856173753804301
miR-519d-5p	4	40	189	2452	1.2972130441175318	0.3906318279576898	0.6224131225132756	black	193	2685	4	3	1	TRUE	TRUE	3	3	0	0.3	0.1	0.08236850382699565	0.0031088082901554407	0.485477312117151
miR-298	26	319	167	2173	1.0605256509590557	0.42873084929110156	0.6532034156688439	black	193	2685	31	3	28	TRUE	TRUE	11	2	12	0.3	0.1	0.0739806211833012	0.01139896373056995	0.4853795849138711
miR-490-3p	13	151	180	2341	1.1196110285376755	0.39777604173712616	0.6303278623447127	black	193	2685	18	3	15	TRUE	TRUE	5	0	6	0.3	0.1	0.0801733981428559	0.0051813471502590676	0.48535474529311495
miR-98-5p	111	1467	82	1025	0.9458417464577976	0.67268691882003	0.8396282293131314	black	193	2685	173	119	54	TRUE	TRUE	53	59	21	0.3	0.1	0.030365187336081945	0.05492227979274611	0.4852874671288281
miR-134-3p	3	28	190	2464	1.3892688092721763	0.3873237969917456	0.6198881940465236	black	193	2685	5	3	2	TRUE	TRUE	2	2	1	0.3	0.1	0.08307465393446217	0.0020725388601036273	0.48514719279456575
miR-6730-5p	3	28	190	2464	1.3892688092721763	0.3873237969917456	0.6198881940465236	black	193	2685	3	2	1	TRUE	TRUE	2	1	1	0.3	0.1	0.08307465393446217	0.0020725388601036273	0.48514719279456575
miR-3918	13	152	180	2340	1.1117693894496867	0.4065634085439131	0.6316254271229766	black	193	2685	15	2	13	TRUE	TRUE	5	1	5	0.3	0.1	0.0798161580285612	0.0051813471502590676	0.48499750517882023
miR-497-3p	26	322	167	2170	1.0491952693050586	0.44778703369303896	0.6693922359510249	black	193	2685	34	2	32	TRUE	TRUE	14	0	19	0.3	0.1	0.069727731672194	0.014507772020725389	0.48423550369291934
miR-4638-3p	7	76	186	2416	1.1962912474654968	0.38768106558217275	0.6198881940465236	black	193	2685	7	2	5	TRUE	TRUE	1	1	0	0.3	0.1	0.08307465393446217	0.0010362694300518136	0.48411092336451395
miR-4695-5p	19	231	174	2261	1.0687833811133953	0.43425592473366215	0.6588646351452169	black	193	2685	21	3	18	TRUE	TRUE	11	2	11	0.3	0.1	0.07248152111118573	0.01139896373056995	0.4838804848417556
miR-591	8	89	185	2403	1.1674951922067536	0.3966537548796235	0.6295264333583517	black	193	2685	8	1	7	TRUE	TRUE	3	1	2	0.3	0.1	0.08039441178517888	0.0031088082901554407	0.48350322007533425
miR-3187-3p	17	206	176	2286	1.071871341637556	0.4367729556758796	0.6603874014272412	black	193	2685	19	8	11	TRUE	TRUE	11	6	7	0.3	0.1	0.07208048824172303	0.01139896373056995	0.4834794519722929
miR-4701-3p	5	52	188	2440	1.2478401958051981	0.39082795926076497	0.6224131225132756	black	193	2685	6	2	4	TRUE	TRUE	1	0	1	0.3	0.1	0.08236850382699565	0.0010362694300518136	0.4834047732570474
miR-589-3p	27	334	166	2158	1.0508870628204399	0.4430640511335516	0.6655540530271026	black	193	2685	32	14	18	TRUE	TRUE	12	6	7	0.3	0.1	0.0707266669979669	0.012435233160621763	0.4831619001585886
miR-6768-5p	5	53	188	2439	1.223804863493089	0.40553197518374173	0.6316254271229766	black	193	2685	5	3	2	TRUE	TRUE	3	1	2	0.3	0.1	0.0798161580285612	0.0031088082901554407	0.48292496631871656
miR-5000-3p	11	127	182	2365	1.1254384447068402	0.4059013787411125	0.6316254271229766	black	193	2685	11	1	10	TRUE	TRUE	3	0	3	0.3	0.1	0.0798161580285612	0.0031088082901554407	0.48292496631871656
miR-487a-3p	13	154	180	2338	1.0963914471675225	0.42417065062704473	0.6508946648771714	black	193	2685	25	3	22	TRUE	TRUE	8	1	11	0.3	0.1	0.07459571527256956	0.008290155440414509	0.482885870712984
miR-128-3p	67	876	126	1616	0.9809442362704401	0.5770833380363589	0.7651310097342755	black	193	2685	105	62	43	TRUE	TRUE	35	32	24	0.3	0.1	0.046505678522443604	0.036269430051813475	0.4827751085742571
miR-6875-5p	5	33	188	2459	1.9811338495043993	0.1330456596795014	0.3513701962662262	black	193	2685	5	5	0	TRUE	FALSE	1	1	0	0.3	0	0.18169403150857183	0.0010362694300518136	0.4827303009386236
miR-412-5p	2	7	191	2485	3.7140715207708923	0.13254785184996998	0.3513701962662262	black	193	2685	2	2	0	TRUE	FALSE	1	1	0	0.3	0	0.18169403150857183	0.0010362694300518136	0.4827303009386236
miR-3139	7	78	186	2414	1.1646656331261596	0.4120263703074557	0.6371849098967276	black	193	2685	7	2	5	TRUE	TRUE	4	0	4	0.3	0.1	0.07829380716354387	0.0041450777202072546	0.48243888488375114
miR-6795-3p	3	15	190	2477	2.6059597708982385	0.13457113035179571	0.3521404625683995	black	193	2685	3	3	0	TRUE	FALSE	1	1	0	0.3	0	0.18131362784690466	0.0010362694300518136	0.4823498972769565
miR-3677-3p	3	15	190	2477	2.6059597708982385	0.13457113035179571	0.3521404625683995	black	193	2685	3	3	0	TRUE	FALSE	1	1	0	0.3	0	0.18131362784690466	0.0010362694300518136	0.4823498972769565
miR-6884-3p	2	17	191	2475	1.5241824651044293	0.4013703695664024	0.6308870232042038	black	193	2685	2	1	1	TRUE	TRUE	2	1	1	0.3	0.1	0.08001936222433535	0.0020725388601036273	0.482091901084439
miR-3915	14	166	179	2326	1.095840281408273	0.4193154468839853	0.6462992938938409	black	193	2685	20	4	16	TRUE	TRUE	6	1	7	0.3	0.1	0.07582652742401526	0.006217616580310881	0.4820441440043261
miR-181c-3p	8	90	185	2402	1.154048254655841	0.40797684119674094	0.6316254271229766	black	193	2685	8	7	1	TRUE	TRUE	2	2	0	0.3	0.1	0.0798161580285612	0.0020725388601036273	0.48188869688866476
miR-8082	4	41	189	2451	1.265072011888391	0.4073803986297043	0.6316254271229766	black	193	2685	5	4	1	TRUE	TRUE	2	2	1	0.3	0.1	0.0798161580285612	0.0020725388601036273	0.48188869688866476
miR-7161-5p	3	29	190	2463	1.3408438182071825	0.4073010766845623	0.6316254271229766	black	193	2685	3	2	1	TRUE	TRUE	2	2	0	0.3	0.1	0.0798161580285612	0.0020725388601036273	0.48188869688866476
miR-124-3p	90	1183	103	1309	0.9668574985092417	0.6174530945469194	0.7984654023945504	black	193	2685	173	107	66	TRUE	TRUE	41	51	37	0.3	0.1	0.039097558860748366	0.04248704663212435	0.48158460549287263
miR-122b-3p	13	77	180	2415	2.2641299587584407	0.010778916221242026	0.11476861371199844	black	193	2685	16	0	16	FALSE	TRUE	5	0	7	0	0.1	0.3760707456649993	0.0051813471502590676	0.4812520928152584
miR-3671	31	393	162	2099	1.0220300994614777	0.4901424653677754	0.6977326936958465	black	193	2685	44	2	42	TRUE	TRUE	18	0	26	0.3	0.1	0.0625243707142966	0.018652849740932644	0.48117722045522926
let-7a-3p	34	430	159	2062	1.0254126863085398	0.4810154515532148	0.6938574460311131	black	193	2685	66	20	46	TRUE	TRUE	17	13	26	0.3	0.1	0.0634918987122449	0.017616580310880828	0.48110847902312576
miR-6811-5p	2	17	191	2475	1.5241824651044293	0.4013703695664024	0.6308870232042038	black	193	2685	2	1	1	TRUE	TRUE	1	1	0	0.3	0.1	0.08001936222433535	0.0010362694300518136	0.4810556316543872
miR-6511b-5p	2	17	191	2475	1.5241824651044293	0.4013703695664024	0.6308870232042038	black	193	2685	2	1	1	TRUE	TRUE	1	1	0	0.3	0.1	0.08001936222433535	0.0010362694300518136	0.4810556316543872
miR-7108-3p	2	17	191	2475	1.5241824651044293	0.4013703695664024	0.6308870232042038	black	193	2685	2	1	1	TRUE	TRUE	1	0	1	0.3	0.1	0.08001936222433535	0.0010362694300518136	0.4810556316543872
miR-5682	8	91	185	2401	1.1408912758927303	0.4192989174559071	0.6462992938938409	black	193	2685	10	2	8	TRUE	TRUE	5	1	6	0.3	0.1	0.07582652742401526	0.0051813471502590676	0.4810078745742743
miR-3144-3p	7	78	186	2414	1.1646656331261596	0.4120263703074557	0.6371849098967276	black	193	2685	8	3	5	TRUE	TRUE	2	1	2	0.3	0.1	0.07829380716354387	0.0020725388601036273	0.4803663460236475
miR-137-3p	26	325	167	2167	1.0380744902459884	0.46686667529916515	0.6814193753447373	black	193	2685	54	7	47	TRUE	TRUE	13	4	28	0.3	0.1	0.06663420877941763	0.013471502590673576	0.4801057113700912
miR-3688-5p	6	66	187	2426	1.1793091046488906	0.41612441852755555	0.6424498661600427	black	193	2685	6	3	3	TRUE	TRUE	3	1	2	0.3	0.1	0.0768643028092848	0.0031088082901554407	0.47997311109944024
miR-4653-5p	12	143	181	2349	1.0890543292404637	0.4384395933364389	0.6621867553706324	black	193	2685	13	1	12	TRUE	TRUE	8	1	8	0.3	0.1	0.07160780398928744	0.008290155440414509	0.479897959429702
miR-6889-5p	3	29	190	2463	1.3408438182071825	0.4073010766845623	0.6316254271229766	black	193	2685	3	2	1	TRUE	TRUE	0	0	0	0.3	0.1	0.0798161580285612	0	0.47981615802856115
miR-6084	1	1	192	2491	12.94296118278125	0.13861964271342442	0.3573506373846071	black	193	2685	1	1	0	TRUE	FALSE	1	1	0	0.3	0	0.1787621755749834	0.0010362694300518136	0.47979844500503516
miR-943	10	117	183	2375	1.1091734231826318	0.43031795735942246	0.6549033973175439	black	193	2685	10	3	7	TRUE	TRUE	6	2	4	0.3	0.1	0.07352910266345529	0.006217616580310881	0.47974671924376616
miR-548o-5p	19	235	174	2257	1.0487321938920826	0.46358604222474464	0.6793759821238707	black	193	2685	22	2	20	TRUE	TRUE	12	2	12	0.3	0.1	0.06715592429663926	0.012435233160621763	0.479591157457261
miR-548am-5p	19	235	174	2257	1.0487321938920826	0.46358604222474464	0.6793759821238707	black	193	2685	22	2	20	TRUE	TRUE	12	2	12	0.3	0.1	0.06715592429663926	0.012435233160621763	0.479591157457261
let-7g-5p	123	1637	70	855	0.9177816985521542	0.7371574256142103	0.883380977051268	black	193	2685	189	125	64	TRUE	TRUE	56	58	25	0.3	0.1	0.0215407828735308	0.058031088082901555	0.4795718709564324
miR-135a-2-3p	17	165	176	2327	1.36204434955739	0.15462530761248575	0.37792764279252233	black	193	2685	17	17	0	TRUE	FALSE	10	10	0	0.3	0	0.1690365365137439	0.010362694300518135	0.479399230814262
let-7d-5p	122	1629	71	863	0.9103483659424052	0.7542694234385223	0.8953928781442347	black	193	2685	176	125	51	TRUE	TRUE	58	60	22	0.3	0.1	0.019194545707614415	0.06010362694300519	0.4792981726506196
miR-23a-3p	92	1215	101	1277	0.95737550836974	0.6425815466585822	0.8146597254398723	black	193	2685	131	88	43	TRUE	TRUE	42	43	18	0.3	0.1	0.035609501398448956	0.043523316062176166	0.4791328174606251
miR-586	15	182	178	2310	1.069571296637986	0.44750239819386217	0.6693922359510249	black	193	2685	17	1	16	TRUE	TRUE	9	1	9	0.3	0.1	0.069727731672194	0.009326424870466322	0.47905415654266026
miR-6726-3p	1	1	192	2491	12.94296118278125	0.13861964271342442	0.3573506373846071	black	193	2685	1	1	0	TRUE	FALSE	0	0	0	0.3	0	0.1787621755749834	0	0.47876217557498335
kshv-miR-K12-1-5p	1	1	192	2491	12.94296118278125	0.13861964271342442	0.3573506373846071	black	193	2685	1	1	0	TRUE	FALSE	0	0	0	0.3	0	0.1787621755749834	0	0.47876217557498335
let-7a-5p	135	1799	58	693	0.8966626778989298	0.775316315558224	0.9098750145275614	black	193	2685	204	144	60	TRUE	TRUE	60	68	26	0.3	0.1	0.016407304271106576	0.06217616580310881	0.4785834700742154
miR-4703-5p	12	69	181	2423	2.3271408449604793	0.011600263156111767	0.1181078509686666	black	193	2685	14	0	14	FALSE	TRUE	7	0	8	0	0.1	0.3710884930492835	0.007253886010362694	0.47834237905964616
miR-1296-3p	5	34	188	2458	1.9221524686696818	0.1442472809393762	0.36508487589301136	black	193	2685	5	5	0	TRUE	FALSE	3	3	0	0.3	0	0.17504246315235494	0.0031088082901554407	0.47815127144251035
miR-513a-3p	41	528	152	1964	1.0033380934136051	0.52316912131567594	0.7230889193980444	black	193	2685	73	1	72	TRUE	TRUE	21	1	36	0.3	0.1	0.056323317414470976	0.021761658031088083	0.47808497544555906
miR-1291	14	171	179	2321	1.0615777033133298	0.46176021430728753	0.6775246227877255	black	193	2685	20	2	18	TRUE	TRUE	10	1	14	0.3	0.1	0.06762996676650188	0.010362694300518135	0.47799266106701993
miR-3666	19	233	174	2259	1.0586715629267491	0.44892236528077023	0.6695994655918236	black	193	2685	33	1	32	TRUE	TRUE	8	1	14	0.3	0.1	0.06967396065025233	0.008290155440414509	0.47796411609066686
miR-5586-3p	7	80	186	2412	1.1346136603957502	0.43632219562737073	0.6600649872882217	black	193	2685	8	4	4	TRUE	TRUE	5	3	3	0.3	0.1	0.07216532140068765	0.0051813471502590676	0.47734666855094676
miR-664b-3p	28	353	165	2139	1.02826915549862	0.48155813480167764	0.6938574460311131	black	193	2685	36	15	21	TRUE	TRUE	13	8	8	0.3	0.1	0.0634918987122449	0.013471502590673576	0.47696340130291853
miR-3136-5p	8	91	185	2401	1.1408912758927303	0.4192989174559071	0.6462992938938409	black	193	2685	8	2	6	TRUE	TRUE	1	1	0	0.3	0.1	0.07582652742401526	0.0010362694300518136	0.476862796854067
miR-3936	5	55	188	2437	1.1783553093856136	0.43479821827155163	0.6588646351452169	black	193	2685	5	1	4	TRUE	TRUE	4	1	3	0.3	0.1	0.07248152111118573	0.0041450777202072546	0.47662659883139297
miR-4418	11	132	182	2360	1.080585037566622	0.45379725361977774	0.6707992381964694	black	193	2685	15	2	13	TRUE	TRUE	7	2	9	0.3	0.1	0.06936297571156712	0.007253886010362694	0.47661686172192985
miR-200b-5p	13	155	180	2337	1.088923640024135	0.43298173907644044	0.6582364621955294	black	193	2685	16	8	8	TRUE	TRUE	3	3	2	0.3	0.1	0.07264722566763401	0.0031088082901554407	0.47575603395778937
miR-5589-3p	8	94	185	2398	1.1030949323755277	0.4531688670392785	0.6702268661533555	black	193	2685	10	1	9	TRUE	TRUE	6	1	7	0.3	0.1	0.0695112669546434	0.006217616580310881	0.4757288835349543
miR-3649	4	42	189	2450	1.2344609515471814	0.4240406042778817	0.6508946648771714	black	193	2685	5	1	4	TRUE	TRUE	1	0	1	0.3	0.1	0.07459571527256956	0.0010362694300518136	0.4756319847026213
miR-8063	5	55	188	2437	1.1783553093856136	0.43479821827155163	0.6588646351452169	black	193	2685	5	2	3	TRUE	TRUE	3	1	2	0.3	0.1	0.07248152111118573	0.0031088082901554407	0.4755903294013411
miR-4790-3p	5	55	188	2437	1.1783553093856136	0.43479821827155163	0.6588646351452169	black	193	2685	6	1	5	TRUE	TRUE	3	0	3	0.3	0.1	0.07248152111118573	0.0031088082901554407	0.4755903294013411
miR-4755-5p	8	92	185	2400	1.1280189557565974	0.43061085718457814	0.6549904609282664	black	193	2685	8	4	4	TRUE	TRUE	2	1	1	0.3	0.1	0.07350600995527651	0.0020725388601036273	0.4755785488153801
miR-7158-5p	2	18	191	2474	1.4389686320573758	0.4271140778506791	0.6510971049627193	black	193	2685	2	1	1	TRUE	TRUE	1	1	0	0.3	0.1	0.07454169427808122	0.0010362694300518136	0.47557796370813304
miR-1268b	4	43	189	2449	1.2052731553236844	0.44058673412401417	0.663626305761862	black	193	2685	4	3	1	TRUE	TRUE	4	3	1	0.3	0.1	0.07123056285003719	0.0041450777202072546	0.47537564057024445
miR-4793-5p	7	80	186	2412	1.1346136603957502	0.43632219562737073	0.6600649872882217	black	193	2685	7	1	6	TRUE	TRUE	3	1	2	0.3	0.1	0.07216532140068765	0.0031088082901554407	0.4752741296908431
miR-105-3p	7	80	186	2412	1.1346136603957502	0.43632219562737073	0.6600649872882217	black	193	2685	7	6	1	TRUE	TRUE	3	2	1	0.3	0.1	0.07216532140068765	0.0031088082901554407	0.4752741296908431
miR-374b-3p	26	330	167	2162	1.0199903774970291	0.49860044685079796	0.7051453647828843	black	193	2685	37	11	26	TRUE	TRUE	14	6	14	0.3	0.1	0.0606885378188029	0.014507772020725389	0.4751963098395283
miR-3064-3p	9	106	184	2386	1.1009358566985374	0.4465153536971954	0.668748729582517	black	193	2685	9	1	8	TRUE	TRUE	5	0	5	0.3	0.1	0.06989481199850013	0.0051813471502590676	0.4750761591487592
miR-34a-3p	16	198	177	2294	1.047302031422018	0.47380733061348623	0.6890165210752894	black	193	2685	16	10	6	TRUE	TRUE	10	6	4	0.3	0.1	0.06470814582283517	0.010362694300518135	0.47507084012335327
miR-5582-5p	12	145	181	2347	1.0731157168366534	0.45675943713665723	0.6730197994308891	black	193	2685	18	1	17	TRUE	TRUE	6	1	9	0.3	0.1	0.0687888636672617	0.006217616580310881	0.4750064802475726
miR-488-5p	23	288	170	2204	1.0353673988705294	0.47625472345902287	0.6893872761241618	black	193	2685	33	2	31	TRUE	TRUE	10	1	16	0.3	0.1	0.06461469461437318	0.010362694300518135	0.47497738891489133
let-7b-3p	36	463	157	2029	1.0048544237259183	0.5213437464374576	0.7230889193980444	black	193	2685	76	33	43	TRUE	TRUE	18	19	25	0.3	0.1	0.056323317414470976	0.018652849740932644	0.4749761671554036
miR-219a-2-3p	14	171	179	2321	1.0615777033133298	0.46176021430728753	0.6775246227877255	black	193	2685	16	7	9	TRUE	TRUE	7	3	6	0.3	0.1	0.06762996676650188	0.007253886010362694	0.4748838527768645
miR-548c-5p	35	451	158	2041	1.0024830231782822	0.526531410288026	0.7236551875323561	black	193	2685	62	2	60	TRUE	TRUE	18	2	33	0.3	0.1	0.056187328119673155	0.018652849740932644	0.47484017786060573
miR-1249-5p	8	94	185	2398	1.1030949323755277	0.4531688670392785	0.6702268661533555	black	193	2685	9	6	3	TRUE	TRUE	5	3	3	0.3	0.1	0.0695112669546434	0.0051813471502590676	0.4746926141049025
miR-302d-5p	29	366	164	2126	1.0271479887473112	0.48249015567010756	0.6947358251850927	black	193	2685	38	2	36	TRUE	TRUE	11	1	14	0.3	0.1	0.06327212217817631	0.01139896373056995	0.4746710859087462
miR-4681	2	18	191	2474	1.4389686320573758	0.4271140778506791	0.6510971049627193	black	193	2685	2	1	1	TRUE	TRUE	0	0	0	0.3	0.1	0.07454169427808122	0	0.47454169427808124
miR-3189-5p	3	30	190	2462	1.2956487289100402	0.42708408053264646	0.6510971049627193	black	193	2685	3	2	1	TRUE	TRUE	0	0	0	0.3	0.1	0.07454169427808122	0	0.47454169427808124
miR-511-3p	4	43	189	2449	1.2052731553236844	0.44058673412401417	0.663626305761862	black	193	2685	4	3	1	TRUE	TRUE	3	2	1	0.3	0.1	0.07123056285003719	0.0031088082901554407	0.4743393711401926
miR-2114-5p	4	43	189	2449	1.2052731553236844	0.44058673412401417	0.663626305761862	black	193	2685	4	2	2	TRUE	TRUE	3	2	1	0.3	0.1	0.07123056285003719	0.0031088082901554407	0.4743393711401926
miR-8085	9	106	184	2386	1.1009358566985374	0.4465153536971954	0.668748729582517	black	193	2685	10	9	1	TRUE	TRUE	4	4	1	0.3	0.1	0.06989481199850013	0.0041450777202072546	0.4740398897187074
miR-5588-5p	6	68	187	2424	1.1436942268930297	0.442510764188483	0.6650824303297967	black	193	2685	6	1	5	TRUE	TRUE	3	1	2	0.3	0.1	0.07084980995766714	0.0031088082901554407	0.47395861824782254
miR-6754-5p	6	68	187	2424	1.1436942268930297	0.442510764188483	0.6650824303297967	black	193	2685	6	3	3	TRUE	TRUE	3	2	1	0.3	0.1	0.07084980995766714	0.0031088082901554407	0.47395861824782254
miR-1226-5p	12	144	181	2348	1.081029634389085	0.44760472631964465	0.6693922359510249	black	193	2685	16	4	12	TRUE	TRUE	4	1	5	0.3	0.1	0.069727731672194	0.0041450777202072546	0.47387280939240123
miR-4485-5p	3	16	190	2476	2.4423772066410385	0.15179681943592277	0.3747310807040646	black	193	2685	3	3	0	TRUE	FALSE	3	3	0	0.3	0	0.17051211377558484	0.0031088082901554407	0.47362092206574025
miR-4999-5p	10	118	183	2374	1.0993092490322394	0.4403768307689703	0.663626305761862	black	193	2685	11	3	8	TRUE	TRUE	2	0	2	0.3	0.1	0.07123056285003719	0.0020725388601036273	0.4733031017101408
miR-16-5p	117	1569	76	923	0.9056661591086758	0.7666036051298522	0.9050090988342646	black	193	2685	212	142	70	TRUE	TRUE	54	65	25	0.3	0.1	0.017338821774869603	0.05595854922279793	0.4732973709976675
miR-4471	6	69	187	2423	1.1266518520242499	0.45562470684291567	0.6727848354497676	black	193	2685	7	1	6	TRUE	TRUE	4	0	5	0.3	0.1	0.06884952243382504	0.0041450777202072546	0.47299460015403233
miR-3187-5p	17	211	176	2281	1.0441813622700375	0.4753881603885316	0.6893872761241618	black	193	2685	18	3	15	TRUE	TRUE	8	1	8	0.3	0.1	0.06461469461437318	0.008290155440414509	0.4729048500547877
miR-5695	7	81	186	2411	1.1201395507974403	0.4484240967785976	0.6695994655918236	black	193	2685	9	2	7	TRUE	TRUE	3	2	2	0.3	0.1	0.06967396065025233	0.0031088082901554407	0.47278276894040777
miR-34b-5p	29	371	164	2121	1.0109259207753905	0.5126959267433326	0.7163308096630072	black	193	2685	35	17	18	TRUE	TRUE	14	10	8	0.3	0.1	0.05795454770693814	0.014507772020725389	0.4724623197276635
miR-1973	4	25	189	2467	2.0876872911902455	0.15080573836675254	0.37351973878895306	black	193	2685	4	4	0	TRUE	FALSE	1	1	0	0.3	0	0.1710745771157535	0.0010362694300518136	0.4721108465458053
miR-4742-3p	10	120	183	2372	1.0801453082859576	0.4604476555636261	0.6763623771861906	black	193	2685	13	1	12	TRUE	TRUE	4	0	5	0.3	0.1	0.06792822325341058	0.0041450777202072546	0.4720733009736178
miR-5581-5p	6	68	187	2424	1.1436942268930297	0.442510764188483	0.6650824303297967	black	193	2685	7	2	5	TRUE	TRUE	1	0	1	0.3	0.1	0.07084980995766714	0.0010362694300518136	0.4718860793877189
miR-548w	31	398	162	2094	1.006790840507001	0.5194740897782696	0.7230889193980444	black	193	2685	54	1	53	TRUE	TRUE	15	1	28	0.3	0.1	0.056323317414470976	0.015544041450777202	0.47186735886524817
miR-573	16	201	177	2291	1.0303219499810343	0.49752672421863864	0.7039851153786134	black	193	2685	18	6	12	TRUE	TRUE	10	4	7	0.3	0.1	0.0609746092847867	0.010362694300518135	0.47133730358530485
miR-4668-3p	20	252	173	2240	1.02761030342233	0.49377094389195697	0.7004540342397899	black	193	2685	21	3	18	TRUE	TRUE	9	0	9	0.3	0.1	0.061848143626517374	0.009326424870466322	0.4711745684969837
miR-4276	7	82	186	2410	1.1060180697344377	0.4604813305636102	0.6763623771861906	black	193	2685	8	1	7	TRUE	TRUE	3	1	3	0.3	0.1	0.06792822325341058	0.0031088082901554407	0.47103703154356596
miR-132-5p	7	82	186	2410	1.1060180697344377	0.4604813305636102	0.6763623771861906	black	193	2685	8	5	3	TRUE	TRUE	3	3	1	0.3	0.1	0.06792822325341058	0.0031088082901554407	0.47103703154356596
miR-3119	24	306	169	2186	1.0144982907094913	0.5102055996104846	0.713928177904097	black	193	2685	41	1	40	TRUE	TRUE	12	1	21	0.3	0.1	0.05853819064462912	0.012435233160621763	0.47097342380525087
miR-6846-5p	3	31	190	2461	1.2533632278300446	0.4466346319198098	0.668748729582517	black	193	2685	4	2	2	TRUE	TRUE	1	1	0	0.3	0.1	0.06989481199850013	0.0010362694300518136	0.47093108142855195
miR-6848-5p	3	31	190	2461	1.2533632278300446	0.4466346319198098	0.668748729582517	black	193	2685	4	2	2	TRUE	TRUE	1	1	0	0.3	0.1	0.06989481199850013	0.0010362694300518136	0.47093108142855195
miR-3619-3p	3	31	190	2461	1.2533632278300446	0.4466346319198098	0.668748729582517	black	193	2685	3	1	2	TRUE	TRUE	1	1	0	0.3	0.1	0.06989481199850013	0.0010362694300518136	0.47093108142855195
miR-675-3p	4	44	189	2448	1.1774116064075342	0.456994732467106	0.6730197994308891	black	193	2685	5	3	2	TRUE	TRUE	2	2	1	0.3	0.1	0.0687888636672617	0.0020725388601036273	0.4708614025273653
miR-6731-5p	9	108	184	2384	1.0797103672409616	0.46766081388894487	0.6822201584238203	black	193	2685	10	9	1	TRUE	TRUE	4	4	1	0.3	0.1	0.06643018083577888	0.0041450777202072546	0.4705752585559862
miR-8060	2	19	191	2473	1.3627224216073328	0.45227056419226164	0.6701785152185485	black	193	2685	2	1	1	TRUE	TRUE	1	1	0	0.3	0.1	0.0695237996075154	0.0010362694300518136	0.47056006903756714
miR-6886-3p	2	19	191	2473	1.3627224216073328	0.45227056419226164	0.6701785152185485	black	193	2685	2	1	1	TRUE	TRUE	1	0	1	0.3	0.1	0.0695237996075154	0.0010362694300518136	0.47056006903756714
miR-5587-5p	6	70	187	2422	1.1100957191497645	0.46866866540272256	0.6833317005006118	black	193	2685	8	1	7	TRUE	TRUE	4	0	6	0.3	0.1	0.066147372566688	0.0041450777202072546	0.4702924502868953
miR-6810-3p	2	19	191	2473	1.3627224216073328	0.45227056419226164	0.6701785152185485	black	193	2685	2	1	1	TRUE	TRUE	0	0	0	0.3	0.1	0.0695237996075154	0	0.46952379960751534
miR-491-3p	9	109	184	2383	1.069353962694188	0.4781813180826461	0.6906787333428656	black	193	2685	12	4	8	TRUE	TRUE	5	2	5	0.3	0.1	0.06428956645176624	0.0051813471502590676	0.4694709136020253
miR-34a-5p	150	2054	43	438	0.7439581452904086	0.9561391236403947	1	black	193	2685	218	162	56	TRUE	TRUE	67	74	30	0.3	0.1	-0	0.0694300518134715	0.4694300518134715
miR-489-3p	12	148	181	2344	1.0500166513713511	0.48411461397612443	0.69568871240171	black	193	2685	14	9	5	TRUE	TRUE	6	5	1	0.3	0.1	0.06303401721748046	0.006217616580310881	0.4692516337977914
miR-6505-5p	3	32	190	2460	1.2137196324857635	0.4659183083245806	0.6803925269753072	black	193	2685	4	3	1	TRUE	TRUE	2	2	1	0.3	0.1	0.06689618602567482	0.0020725388601036273	0.46896872488577845
miR-4669	3	32	190	2460	1.2137196324857635	0.4659183083245806	0.6803925269753072	black	193	2685	3	1	2	TRUE	TRUE	2	1	1	0.3	0.1	0.06689618602567482	0.0020725388601036273	0.46896872488577845
miR-8068	4	44	189	2448	1.1774116064075342	0.456994732467106	0.6730197994308891	black	193	2685	4	2	2	TRUE	TRUE	0	0	0	0.3	0.1	0.0687888636672617	0	0.4687888636672617
miR-1251-5p	6	71	187	2421	1.0940056266663458	0.4816304474249792	0.6938574460311131	black	193	2685	8	5	3	TRUE	TRUE	5	4	3	0.3	0.1	0.0634918987122449	0.0051813471502590676	0.46867324586250403
miR-513c-5p	11	136	182	2356	1.0470208502994025	0.49183995845900097	0.6986840393133081	black	193	2685	12	2	10	TRUE	TRUE	6	0	7	0.3	0.1	0.06228767104938912	0.006217616580310881	0.46850528762969995
miR-450b-3p	11	136	182	2356	1.0470208502994025	0.49183995845900097	0.6986840393133081	black	193	2685	13	1	12	TRUE	TRUE	6	0	7	0.3	0.1	0.06228767104938912	0.006217616580310881	0.46850528762969995
miR-5701	12	148	181	2344	1.0500166513713511	0.48411461397612443	0.69568871240171	black	193	2685	12	3	9	TRUE	TRUE	5	2	3	0.3	0.1	0.06303401721748046	0.0051813471502590676	0.4682153643677396
miR-6732-5p	3	32	190	2460	1.2137196324857635	0.4659183083245806	0.6803925269753072	black	193	2685	3	1	2	TRUE	TRUE	1	0	1	0.3	0.1	0.06689618602567482	0.0010362694300518136	0.46793245545572665
miR-4781-3p	10	123	183	2369	1.0524630568068178	0.49034614997768555	0.6977326936958465	black	193	2685	11	3	8	TRUE	TRUE	5	2	4	0.3	0.1	0.0625243707142966	0.0051813471502590676	0.4677057178645557
miR-4731-3p	23	177	170	2315	1.769035726293852	0.014147109001483851	0.12717383931998016	black	193	2685	24	0	24	FALSE	TRUE	9	0	9	0	0.1	0.35824088694505757	0.009326424870466322	0.4675673118155239
miR-4799-3p	5	58	188	2434	1.116041511329404	0.478076364678676	0.6906787333428656	black	193	2685	5	1	4	TRUE	TRUE	3	1	2	0.3	0.1	0.06428956645176624	0.0031088082901554407	0.46739837474192164
miR-493-5p	32	420	161	2072	0.9805420803708187	0.5711526865889153	0.7619939107204012	black	193	2685	69	11	58	TRUE	TRUE	19	7	38	0.3	0.1	0.04721939967995774	0.019689119170984457	0.4669085188509422
miR-6801-5p	3	32	190	2460	1.2137196324857635	0.4659183083245806	0.6803925269753072	black	193	2685	3	2	1	TRUE	TRUE	0	0	0	0.3	0.1	0.06689618602567482	0	0.46689618602567484
miR-451a	7	56	186	2436	1.6367201261156248	0.16295971096248343	0.38972894730184293	black	193	2685	7	7	0	TRUE	FALSE	3	3	0	0.3	0	0.16369493423251377	0.0031088082901554407	0.46680374252266915
miR-15a-5p	126	1717	67	775	0.8489081079770863	0.8689712824216757	0.9741311794472919	black	193	2685	214	140	74	TRUE	TRUE	60	67	27	0.3	0.1	0.004553022310559829	0.06217616580310881	0.4667291881136686
miR-4481	8	96	185	2396	1.0792801368398184	0.4755822374943717	0.6893872761241618	black	193	2685	8	3	5	TRUE	TRUE	2	0	2	0.3	0.1	0.06461469461437318	0.0020725388601036273	0.4666872334744768
miR-194-3p	13	164	180	2328	1.0251975035341194	0.5117448794816304	0.7153616801204481	black	193	2685	13	4	9	TRUE	TRUE	8	3	5	0.3	0.1	0.05818973099098621	0.008290155440414509	0.46647988643140076
miR-638	11	62	182	2430	2.367766987216886	0.013648116494247589	0.12572188763199557	black	193	2685	11	0	11	FALSE	TRUE	6	0	6	0	0.1	0.36023564278305187	0.006217616580310881	0.46645325936336274
miR-5004-3p	7	85	186	2407	1.0657164874081386	0.4962862607113099	0.7029457280921153	black	193	2685	8	1	7	TRUE	TRUE	5	1	4	0.3	0.1	0.061231281599450384	0.0051813471502590676	0.46641262874970946
miR-2114-3p	3	33	190	2459	1.1764778363497799	0.48490429504214194	0.69568871240171	black	193	2685	3	1	2	TRUE	TRUE	3	1	2	0.3	0.1	0.06303401721748046	0.0031088082901554407	0.4661428255076359
miR-6799-5p	9	112	184	2380	1.039396609577293	0.5094541295338603	0.7135952751888093	black	193	2685	9	5	4	TRUE	TRUE	7	4	3	0.3	0.1	0.05861921365805434	0.007253886010362694	0.46587309966841706
miR-887-5p	9	78	184	2414	1.5135085957446517	0.16921967015810147	0.39907485386181485	black	193	2685	9	9	0	TRUE	FALSE	6	6	0	0.3	0	0.1595782546875577	0.006217616580310881	0.4657958712678686
miR-203a-5p	2	20	191	2472	1.2941007922898502	0.47679105603117633	0.6893872761241618	black	193	2685	2	1	1	TRUE	TRUE	1	0	1	0.3	0.1	0.06461469461437318	0.0010362694300518136	0.465650964044425
miR-7106-3p	2	20	191	2472	1.2941007922898502	0.47679105603117633	0.6893872761241618	black	193	2685	2	1	1	TRUE	TRUE	1	0	1	0.3	0.1	0.06461469461437318	0.0010362694300518136	0.465650964044425
miR-6715b-3p	2	20	191	2472	1.2941007922898502	0.47679105603117633	0.6893872761241618	black	193	2685	3	2	1	TRUE	TRUE	1	1	1	0.3	0.1	0.06461469461437318	0.0010362694300518136	0.465650964044425
miR-874-5p	4	26	189	2466	2.0066400876667356	0.16483776129555358	0.3925313955787004	black	193	2685	4	4	0	TRUE	FALSE	3	3	0	0.3	0	0.16245024065661803	0.0031088082901554407	0.4655590489467734
miR-203a-3p	56	746	137	1746	0.9567076278961942	0.6339477524223472	0.8073972520539427	black	193	2685	83	49	34	TRUE	TRUE	27	25	16	0.3	0.1	0.03716509321122312	0.027979274611398965	0.4651443678226221
miR-6827-5p	3	33	190	2459	1.1764778363497799	0.48490429504214194	0.69568871240171	black	193	2685	3	2	1	TRUE	TRUE	2	1	1	0.3	0.1	0.06303401721748046	0.0020725388601036273	0.4651065560775841
miR-4699-5p	3	33	190	2459	1.1764778363497799	0.48490429504214194	0.69568871240171	black	193	2685	4	1	3	TRUE	TRUE	2	1	2	0.3	0.1	0.06303401721748046	0.0020725388601036273	0.4651065560775841
miR-3135a	3	33	190	2459	1.1764778363497799	0.48490429504214194	0.69568871240171	black	193	2685	3	1	2	TRUE	TRUE	2	0	2	0.3	0.1	0.06303401721748046	0.0020725388601036273	0.4651065560775841
miR-3667-5p	3	33	190	2459	1.1764778363497799	0.48490429504214194	0.69568871240171	black	193	2685	3	1	2	TRUE	TRUE	2	1	1	0.3	0.1	0.06303401721748046	0.0020725388601036273	0.4651065560775841
miR-4738-3p	10	125	183	2367	1.0347482436951914	0.51007294786044	0.713928177904097	black	193	2685	11	3	8	TRUE	TRUE	6	2	4	0.3	0.1	0.05853819064462912	0.006217616580310881	0.46475580722494
miR-3620-5p	4	46	189	2446	1.1253137583088513	0.4893083698804944	0.6972661032834668	black	193	2685	5	1	4	TRUE	TRUE	2	1	1	0.3	0.1	0.06264057878524305	0.0020725388601036273	0.4647131176453466
miR-1273a	4	46	189	2446	1.1253137583088513	0.4893083698804944	0.6972661032834668	black	193	2685	4	1	3	TRUE	TRUE	2	1	1	0.3	0.1	0.06264057878524305	0.0020725388601036273	0.4647131176453466
miR-502-3p	15	189	178	2303	1.0268353066421179	0.5046697631584753	0.710105644094211	black	193	2685	24	7	17	TRUE	TRUE	5	3	2	0.3	0.1	0.05947081418329603	0.0051813471502590676	0.46465216133355514
miR-182-5p	99	1347	94	1145	0.8952896903836491	0.7926787640879296	0.9232415278291518	black	193	2685	160	89	71	TRUE	TRUE	49	45	47	0.3	0.1	0.013873867593265697	0.050777202072538864	0.4646510696658046
miR-3074-3p	6	71	187	2421	1.0940056266663458	0.4816304474249792	0.6938574460311131	black	193	2685	7	2	5	TRUE	TRUE	1	1	0	0.3	0.1	0.0634918987122449	0.0010362694300518136	0.46452816814229675
miR-3167	34	297	159	2195	1.5800571883829557	0.016688608362015602	0.13340111268645458	black	193	2685	43	0	43	FALSE	TRUE	14	0	17	0	0.1	0.3499362191975571	0.014507772020725389	0.4644439912182825
miR-3165	7	85	186	2407	1.0657164874081386	0.4962862607113099	0.7029457280921153	black	193	2685	10	2	8	TRUE	TRUE	3	1	4	0.3	0.1	0.061231281599450384	0.0031088082901554407	0.4643400898896058
miR-3180-5p	18	229	175	2263	1.0164394062558022	0.5141604732110818	0.7180160578158775	black	193	2685	22	1	21	TRUE	TRUE	6	1	7	0.3	0.1	0.057546337209573084	0.006217616580310881	0.46376395378988394
miR-663b	11	140	182	2352	1.0153803850986536	0.5292865935362272	0.72672304517647	black	193	2685	11	1	10	TRUE	TRUE	8	1	7	0.3	0.1	0.05545242705560626	0.008290155440414509	0.4637425824960208
miR-7855-5p	4	26	189	2466	2.0066400876667356	0.16483776129555358	0.3925313955787004	black	193	2685	4	4	0	TRUE	FALSE	1	1	0	0.3	0	0.16245024065661803	0.0010362694300518136	0.4634865100866698
miR-3660	5	59	188	2433	1.0966709426539292	0.49227180603650855	0.6986840393133081	black	193	2685	5	1	4	TRUE	TRUE	1	0	1	0.3	0.1	0.06228767104938912	0.0010362694300518136	0.46332394047944087
miR-103a-3p	113	1543	80	949	0.8687879325575778	0.8423747166778652	0.9558837638414811	black	193	2685	189	112	77	TRUE	TRUE	53	54	34	0.3	0.1	0.007837966014816955	0.05492227979274611	0.46276024580756303
miR-3921	11	140	182	2352	1.0153803850986536	0.5292865935362272	0.72672304517647	black	193	2685	12	1	11	TRUE	TRUE	7	1	7	0.3	0.1	0.05545242705560626	0.007253886010362694	0.462706313065969
miR-1912-5p	4	26	189	2466	2.0066400876667356	0.16483776129555358	0.3925313955787004	black	193	2685	4	4	0	TRUE	FALSE	0	0	0	0.3	0	0.16245024065661803	0	0.462450240656618
miR-3616-5p	7	86	186	2406	1.0528845482643419	0.5080679221550618	0.7123717233445594	black	193	2685	7	1	6	TRUE	TRUE	3	1	2	0.3	0.1	0.058917331045195524	0.0031088082901554407	0.4620261393353509
miR-3140-5p	3	34	190	2458	1.141425953706801	0.5035652268941774	0.7089198406985405	black	193	2685	3	2	1	TRUE	TRUE	2	2	0	0.3	0.1	0.05976114751233269	0.0020725388601036273	0.46183368637243627
miR-1303	20	260	173	2232	0.9924436834282953	0.5500686936217652	0.7441073153868676	black	193	2685	30	10	20	TRUE	TRUE	10	6	9	0.3	0.1	0.0513457703411228	0.010362694300518135	0.4617084646416409
miR-539-3p	17	221	176	2271	0.9925725341318332	0.5513845494165945	0.7445790089504174	black	193	2685	28	16	12	TRUE	TRUE	10	10	8	0.3	0.1	0.051235684601605797	0.010362694300518135	0.4615983789021239
miR-548ao-5p	5	60	188	2432	1.0780169583383403	0.5063275135572439	0.7106485657452429	black	193	2685	5	1	4	TRUE	TRUE	2	1	1	0.3	0.1	0.05933804645359683	0.0020725388601036273	0.4614105853137004
miR-4680-5p	5	60	188	2432	1.0780169583383403	0.5063275135572439	0.7106485657452429	black	193	2685	5	2	3	TRUE	TRUE	2	2	0	0.3	0.1	0.05933804645359683	0.0020725388601036273	0.4614105853137004
miR-1249-3p	6	73	187	2419	1.063217428574616	0.5072615220127339	0.7116000856503722	black	193	2685	7	4	3	TRUE	TRUE	2	0	2	0.3	0.1	0.05910560332603659	0.0020725388601036273	0.46117814218614017
miR-4302	8	99	185	2393	1.0452585257837068	0.5087907085864845	0.7130254055279073	black	193	2685	13	1	12	TRUE	TRUE	2	0	3	0.3	0.1	0.058757998278601425	0.0020725388601036273	0.46083053713870503
miR-4726-3p	10	127	183	2365	1.0175936442224984	0.5295849403066877	0.7267736044998938	black	193	2685	10	1	9	TRUE	TRUE	5	0	5	0.3	0.1	0.05544034164202904	0.0051813471502590676	0.46062168879228815
miR-7110-5p	5	60	188	2432	1.0780169583383403	0.5063275135572439	0.7106485657452429	black	193	2685	6	3	3	TRUE	TRUE	1	1	0	0.3	0.1	0.05933804645359683	0.0010362694300518136	0.4603743158836486
miR-7-5p	96	1319	97	1173	0.8801848775806839	0.8237252096435063	0.9416422696829716	black	193	2685	154	99	55	TRUE	TRUE	48	51	32	0.3	0.1	0.010445621816896884	0.04974093264248705	0.46018655445938395
miR-4294	6	75	187	2417	1.0340055390893022	0.5324317454494457	0.7292399312981812	black	193	2685	7	3	4	TRUE	TRUE	5	2	4	0.3	0.1	0.05485182340800574	0.0051813471502590676	0.46003317055826487
miR-1246	13	167	180	2325	1.0054871686318931	0.5374745846599152	0.73361585008345	black	193	2685	18	6	12	TRUE	TRUE	6	2	6	0.3	0.1	0.05381251764763622	0.006217616580310881	0.4600301342279471
miR-15b-5p	112	1546	81	946	0.8461456754078934	0.8807399528937098	0.982962381161293	black	193	2685	196	122	74	TRUE	TRUE	55	61	28	0.3	0.1	0.002985241073326955	0.05699481865284975	0.4599800597261766
miR-612	31	414	162	2078	0.9604890654313869	0.6106511185939523	0.7907732798567536	black	193	2685	41	4	37	TRUE	TRUE	18	2	22	0.3	0.1	0.040779205549527846	0.018652849740932644	0.4594320552904605
miR-503-3p	5	37	188	2455	1.7641882520892023	0.1801282643426496	0.4093020822634696	black	193	2685	5	5	0	TRUE	FALSE	4	4	0	0.3	0	0.15518241837620989	0.0041450777202072546	0.45932749609641715
miR-6510-5p	5	62	188	2430	1.0423772444548165	0.5339674562922632	0.7302635635020666	black	193	2685	6	1	5	TRUE	TRUE	4	0	5	0.3	0.1	0.05460814717585008	0.0041450777202072546	0.45875322489605735
miR-548f-5p	6	74	187	2418	1.0484134607297322	0.5199092655513002	0.7230889193980444	black	193	2685	6	4	2	TRUE	TRUE	2	1	1	0.3	0.1	0.056323317414470976	0.0020725388601036273	0.4583958562745746
miR-2682-3p	6	74	187	2418	1.0484134607297322	0.5199092655513002	0.7230889193980444	black	193	2685	7	2	5	TRUE	TRUE	2	1	2	0.3	0.1	0.056323317414470976	0.0020725388601036273	0.4583958562745746
miR-3607-5p	4	48	189	2444	1.0776048272980558	0.5208218816735553	0.7230889193980444	black	193	2685	4	1	3	TRUE	TRUE	2	1	1	0.3	0.1	0.056323317414470976	0.0020725388601036273	0.4583958562745746
miR-4638-5p	5	37	188	2455	1.7641882520892023	0.1801282643426496	0.4093020822634696	black	193	2685	5	5	0	TRUE	FALSE	3	3	0	0.3	0	0.15518241837620989	0.0031088082901554407	0.4582912266663653
miR-5692a	35	468	158	2024	0.9580181314757791	0.6184739110134465	0.7985494355635334	black	193	2685	42	3	39	TRUE	TRUE	18	3	21	0.3	0.1	0.03907927718132879	0.018652849740932644	0.4577321269222614
miR-552-5p	5	62	188	2430	1.0423772444548165	0.5339674562922632	0.7302635635020666	black	193	2685	5	3	2	TRUE	TRUE	3	2	1	0.3	0.1	0.05460814717585008	0.0031088082901554407	0.4577169554660055
miR-1272	10	128	183	2364	1.0092184471240955	0.5392477185539986	0.7349231556749662	black	193	2685	13	1	12	TRUE	TRUE	4	0	5	0.3	0.1	0.05350322752878631	0.0041450777202072546	0.4576483052489935
miR-4462	2	22	191	2470	1.1755538431848165	0.5237776159583531	0.7230889193980444	black	193	2685	2	1	1	TRUE	TRUE	1	1	0	0.3	0.1	0.056323317414470976	0.0010362694300518136	0.45735958684452277
miR-6757-5p	2	22	191	2470	1.1755538431848165	0.5237776159583531	0.7230889193980444	black	193	2685	2	1	1	TRUE	TRUE	1	1	0	0.3	0.1	0.056323317414470976	0.0010362694300518136	0.45735958684452277
miR-8084	3	35	190	2457	1.108359795895386	0.521877021328955	0.7230889193980444	black	193	2685	3	1	2	TRUE	TRUE	1	1	0	0.3	0.1	0.056323317414470976	0.0010362694300518136	0.45735958684452277
miR-6081	3	35	190	2457	1.108359795895386	0.521877021328955	0.7230889193980444	black	193	2685	3	2	1	TRUE	TRUE	1	0	1	0.3	0.1	0.056323317414470976	0.0010362694300518136	0.45735958684452277
miR-4727-3p	3	35	190	2457	1.108359795895386	0.521877021328955	0.7230889193980444	black	193	2685	3	1	2	TRUE	TRUE	1	1	0	0.3	0.1	0.056323317414470976	0.0010362694300518136	0.45735958684452277
miR-3661	6	75	187	2417	1.0340055390893022	0.5324317454494457	0.7292399312981812	black	193	2685	6	1	5	TRUE	TRUE	2	0	2	0.3	0.1	0.05485182340800574	0.0020725388601036273	0.4569243622681094
miR-4795-3p	15	194	178	2298	0.998205224547175	0.5447563721070396	0.7397007322581695	black	193	2685	15	1	14	TRUE	TRUE	4	1	3	0.3	0.1	0.05237758054923552	0.0041450777202072546	0.45652265826944277
miR-548f-3p	45	425	148	2067	1.47853501095524	0.02002800802496543	0.1474123631540682	black	193	2685	72	0	72	FALSE	TRUE	23	0	38	0	0.1	0.33258643664660564	0.02383419689119171	0.4564206335377974
miR-6836-5p	4	49	189	2443	1.0551755755291272	0.5362356930376959	0.7322845164382098	black	193	2685	4	3	1	TRUE	TRUE	2	2	0	0.3	0.1	0.05412805942816902	0.0020725388601036273	0.45620059828827264
miR-485-3p	14	184	179	2308	0.9810604054371836	0.5696201855880899	0.7606797192452195	black	193	2685	25	7	18	TRUE	TRUE	8	4	13	0.3	0.1	0.047519264988621045	0.008290155440414509	0.45580942042903555
miR-4470	10	129	183	2363	1.0009739310612196	0.5488419439329264	0.7429282816315648	black	193	2685	11	1	10	TRUE	TRUE	4	0	4	0.3	0.1	0.05162124348365267	0.0041450777202072546	0.4557663212038599
miR-4444	2	9	191	2483	2.8871627726674696	0.1845858851646425	0.41301463355277096	black	193	2685	2	2	0	TRUE	FALSE	2	2	0	0.3	0	0.15361382422012174	0.0020725388601036273	0.45568636308022537
miR-4783-3p	2	9	191	2483	2.8871627726674696	0.1845858851646425	0.41301463355277096	black	193	2685	2	2	0	TRUE	FALSE	2	2	0	0.3	0	0.15361382422012174	0.0020725388601036273	0.45568636308022537
miR-1539	2	9	191	2483	2.8871627726674696	0.1845858851646425	0.41301463355277096	black	193	2685	2	2	0	TRUE	FALSE	2	2	0	0.3	0	0.15361382422012174	0.0020725388601036273	0.45568636308022537
miR-6089	3	36	190	2456	1.0771970430945335	0.5398187058271025	0.7349231556749662	black	193	2685	3	2	1	TRUE	TRUE	2	1	1	0.3	0.1	0.05350322752878631	0.0020725388601036273	0.45557576638888986
miR-610	15	101	178	2391	1.9942776978090115	0.017111279578167955	0.13547648418156338	black	193	2685	16	0	16	FALSE	TRUE	8	0	8	0	0.1	0.3472544329903515	0.008290155440414509	0.455544588430766
miR-4277	9	116	184	2376	1.0018733900472474	0.5502484825908647	0.7441073153868676	black	193	2685	15	2	13	TRUE	TRUE	4	1	5	0.3	0.1	0.0513457703411228	0.0041450777202072546	0.45549084806133006
miR-381-3p	27	360	166	2132	0.9632578662935961	0.6026026508975231	0.786581853848857	black	193	2685	53	5	48	TRUE	TRUE	13	3	26	0.3	0.1	0.04170243072922317	0.013471502590673576	0.4551739333198967
miR-6088	4	49	189	2443	1.0551755755291272	0.5362356930376959	0.7322845164382098	black	193	2685	4	2	2	TRUE	TRUE	1	1	0	0.3	0.1	0.05412805942816902	0.0010362694300518136	0.45516432885822083
miR-3612	17	227	176	2265	0.963791152141594	0.5953398809269816	0.7792979411663128	black	193	2685	22	4	18	TRUE	TRUE	11	3	12	0.3	0.1	0.04331858845019662	0.01139896373056995	0.4547175521807665
miR-6853-5p	2	9	191	2483	2.8871627726674696	0.1845858851646425	0.41301463355277096	black	193	2685	2	2	0	TRUE	FALSE	1	1	0	0.3	0	0.15361382422012174	0.0010362694300518136	0.45465009365017356
miR-4494	10	55	183	2437	2.420124121902239	0.015993826929520505	0.13298420379162	black	193	2685	10	0	10	FALSE	TRUE	4	0	4	0	0.1	0.35047997703739076	0.0041450777202072546	0.454625054757598
miR-6892-3p	3	36	190	2456	1.0771970430945335	0.5398187058271025	0.7349231556749662	black	193	2685	3	1	2	TRUE	TRUE	1	1	0	0.3	0.1	0.05350322752878631	0.0010362694300518136	0.45453949695883805
miR-6833-5p	2	23	191	2469	1.1240037643328695	0.5461914007174392	0.7397007322581695	black	193	2685	2	1	1	TRUE	TRUE	2	1	1	0.3	0.1	0.05237758054923552	0.0020725388601036273	0.4544501194093391
miR-208a-3p	4	50	189	2442	1.0336459867534016	0.5514010796761277	0.7445790089504174	black	193	2685	4	1	3	TRUE	TRUE	3	1	2	0.3	0.1	0.051235684601605797	0.0031088082901554407	0.4543444928917612
miR-1243	8	103	185	2389	1.0029902918068894	0.5519948756713112	0.7446571648012494	black	193	2685	9	1	8	TRUE	TRUE	3	0	3	0.3	0.1	0.05121745101025246	0.0031088082901554407	0.4543262593004079
miR-100-5p	15	199	178	2293	0.9710154314541789	0.583802488809581	0.7718302171274146	black	193	2685	24	18	6	TRUE	TRUE	9	10	5	0.3	0.1	0.044991289126887116	0.009326424870466322	0.45431771399735343
miR-150-3p	11	145	182	2347	0.9782944983092956	0.5748149661890106	0.7632158581171813	black	193	2685	15	3	12	TRUE	TRUE	7	3	7	0.3	0.1	0.04694104577167119	0.007253886010362694	0.45419493178203385
miR-548m	26	213	167	2279	1.6654136300483466	0.018342619376390527	0.14120260179221406	black	193	2685	31	0	31	FALSE	TRUE	13	0	17	0	0.1	0.34006292036866786	0.013471502590673576	0.4535344229593415
miR-6817-5p	2	23	191	2469	1.1240037643328695	0.5461914007174392	0.7397007322581695	black	193	2685	2	1	1	TRUE	TRUE	1	0	1	0.3	0.1	0.05237758054923552	0.0010362694300518136	0.4534138499792873
miR-6794-3p	4	28	189	2464	1.8617750639265607	0.19421009329451697	0.4238559032074	black	193	2685	4	4	0	TRUE	FALSE	4	4	0	0.3	0	0.14911270554998865	0.0041450777202072546	0.4532577832701959
miR-6848-3p	4	28	189	2464	1.8617750639265607	0.19421009329451697	0.4238559032074	black	193	2685	4	4	0	TRUE	FALSE	4	4	0	0.3	0	0.14911270554998865	0.0041450777202072546	0.4532577832701959
miR-6843-3p	4	28	189	2464	1.8617750639265607	0.19421009329451697	0.4238559032074	black	193	2685	4	4	0	TRUE	FALSE	4	4	0	0.3	0	0.14911270554998865	0.0041450777202072546	0.4532577832701959
miR-525-3p	7	91	186	2401	0.9929719542443296	0.5654510954035331	0.7583921786324413	black	193	2685	7	2	5	TRUE	TRUE	5	2	3	0.3	0.1	0.04804246182616444	0.0051813471502590676	0.45322380897642356
miR-3163	51	700	142	1792	0.9194663758956597	0.7165257155589885	0.8680143694587745	black	193	2685	103	6	97	TRUE	TRUE	27	4	52	0.3	0.1	0.02458923411143139	0.027979274611398965	0.45256850872283033
miR-99a-3p	8	103	185	2389	1.0029902918068894	0.5519948756713112	0.7446571648012494	black	193	2685	8	6	2	TRUE	TRUE	1	1	0	0.3	0.1	0.05121745101025246	0.0010362694300518136	0.45225372044030426
miR-215-5p	11	146	182	2346	0.9711819604533777	0.5837095608436402	0.7718302171274146	black	193	2685	13	10	3	TRUE	TRUE	7	7	1	0.3	0.1	0.044991289126887116	0.007253886010362694	0.4522451751372498
miR-3662	63	862	130	1630	0.9164037045948864	0.733327858394721	0.8804860559731348	black	193	2685	98	13	85	TRUE	TRUE	29	6	38	0.3	0.1	0.022111006980044572	0.030051813471502594	0.45216282045154715
miR-7856-5p	3	37	190	2455	1.047649883413345	0.5573722420977665	0.7497277157742948	black	193	2685	3	2	1	TRUE	TRUE	2	1	1	0.3	0.1	0.050038573580536976	0.0020725388601036273	0.4521111124406406
miR-1229-3p	9	118	184	2374	0.9840696782578494	0.5701581648682416	0.7610324400426721	black	193	2685	9	3	6	TRUE	TRUE	4	1	3	0.3	0.1	0.04743873217679083	0.0041450777202072546	0.45158380989699815
miR-506-3p	30	408	163	2084	0.9400868415345262	0.6496946746989062	0.8184503630953129	black	193	2685	65	2	63	TRUE	TRUE	16	1	34	0.3	0.1	0.034803061717666436	0.016580310880829018	0.4513833725984955
miR-3650	4	50	189	2442	1.0336459867534016	0.5514010796761277	0.7445790089504174	black	193	2685	5	2	3	TRUE	TRUE	0	0	0	0.3	0.1	0.051235684601605797	0	0.4512356846016058
miR-6511a-5p	8	106	185	2386	0.973389906268754	0.5833684972603539	0.7718302171274146	black	193	2685	8	5	3	TRUE	TRUE	6	4	2	0.3	0.1	0.044991289126887116	0.006217616580310881	0.451208905707198
miR-6826-3p	4	28	189	2464	1.8617750639265607	0.19421009329451697	0.4238559032074	black	193	2685	4	4	0	TRUE	FALSE	2	2	0	0.3	0	0.14911270554998865	0.0020725388601036273	0.4511852444100922
miR-6086	7	92	186	2400	0.9817735678882218	0.5765713698125916	0.7648171058277766	black	193	2685	7	3	4	TRUE	TRUE	4	2	2	0.3	0.1	0.046576962893445005	0.0041450777202072546	0.45072204061365223
miR-641	34	464	159	2028	0.9346526021893773	0.6654133283179542	0.8338856968801553	black	193	2685	50	15	35	TRUE	TRUE	18	10	15	0.3	0.1	0.03155739011242955	0.018652849740932644	0.45021023985336217
miR-3689f	5	65	188	2427	0.9930467306151884	0.5740762617307215	0.763191973394847	black	193	2685	6	2	4	TRUE	TRUE	3	1	3	0.3	0.1	0.046946482328218284	0.0031088082901554407	0.45005529061837374
miR-483-5p	9	121	184	2371	0.9584661049198673	0.5993029789104654	0.7826423770639959	black	193	2685	9	4	5	TRUE	TRUE	7	3	4	0.3	0.1	0.04257465617148406	0.007253886010362694	0.44982854218184676
miR-409-3p	16	215	177	2277	0.9573621632665064	0.6044348996044493	0.7882400906912798	black	193	2685	25	4	21	TRUE	TRUE	8	2	12	0.3	0.1	0.041336592100160115	0.008290155440414509	0.4496267475405746
miR-106a-3p	11	147	182	2345	0.964166023567487	0.5925253139123519	0.77597919291349	black	193	2685	11	5	6	TRUE	TRUE	5	3	2	0.3	0.1	0.044059969498789375	0.0051813471502590676	0.44924131664904843
miR-588	17	232	176	2260	0.9409403783868873	0.6306059602149283	0.8046161448288732	black	193	2685	21	4	17	TRUE	TRUE	11	3	11	0.3	0.1	0.03776450297896012	0.01139896373056995	0.44916346670953
miR-6873-5p	4	51	189	2441	1.01296459927323	0.5663050467447639	0.7584393854957585	black	193	2685	4	3	1	TRUE	TRUE	1	1	0	0.3	0.1	0.04803164892868099	0.0010362694300518136	0.4490679183587328
miR-4732-3p	13	83	180	2409	2.095412203731313	0.018061219445547172	0.13981094384171475	black	193	2685	14	0	14	FALSE	TRUE	7	0	8	0	0.1	0.3417835329696239	0.007253886010362694	0.4490374189799866
miR-7159-5p	3	38	190	2454	1.0196631739033346	0.5745223491694926	0.763191973394847	black	193	2685	3	1	2	TRUE	TRUE	2	1	1	0.3	0.1	0.046946482328218284	0.0020725388601036273	0.44901902118832193
miR-4540	3	38	190	2454	1.0196631739033346	0.5745223491694926	0.763191973394847	black	193	2685	4	2	2	TRUE	TRUE	2	1	1	0.3	0.1	0.046946482328218284	0.0020725388601036273	0.44901902118832193
miR-655-3p	19	254	174	2238	0.9621323509917854	0.5991952792075304	0.7826423770639959	black	193	2685	34	2	32	TRUE	TRUE	6	1	11	0.3	0.1	0.04257465617148406	0.006217616580310881	0.44879227275179495
miR-6499-3p	10	137	183	2355	0.9393491486087961	0.6226167271692016	0.7985494355635334	black	193	2685	12	7	5	TRUE	TRUE	9	6	5	0.3	0.1	0.03907927718132879	0.009326424870466322	0.4484057020517951
miR-4662a-5p	7	93	186	2399	0.9708157184621113	0.5875576449566355	0.7750944988838152	black	193	2685	8	5	3	TRUE	TRUE	4	4	1	0.3	0.1	0.044258138175858955	0.0041450777202072546	0.4484032158960662
miR-663a	11	147	182	2345	0.964166023567487	0.5925253139123519	0.77597919291349	black	193	2685	13	3	10	TRUE	TRUE	4	2	3	0.3	0.1	0.044059969498789375	0.0041450777202072546	0.4482050472189966
miR-510-3p	4	51	189	2441	1.01296459927323	0.5663050467447639	0.7584393854957585	black	193	2685	4	2	2	TRUE	TRUE	0	0	0	0.3	0.1	0.04803164892868099	0	0.44803164892868097
miR-4746-5p	3	38	190	2454	1.0196631739033346	0.5745223491694926	0.763191973394847	black	193	2685	3	2	1	TRUE	TRUE	1	1	0	0.3	0.1	0.046946482328218284	0.0010362694300518136	0.4479827517582701
miR-7844-5p	2	24	191	2468	1.0767935375037205	0.5678626235284447	0.7586972263392058	black	193	2685	2	1	1	TRUE	TRUE	0	0	0	0.3	0.1	0.04797260145426213	0	0.4479726014542621
miR-598-5p	5	39	188	2453	1.672399937944288	0.2057264465408416	0.4387673023307742	black	193	2685	5	5	0	TRUE	FALSE	4	4	0	0.3	0	0.1431062976954685	0.0041450777202072546	0.4472513754156758
miR-1183	17	229	176	2263	0.9545314723353762	0.609610446446867	0.7897936739747522	black	193	2685	21	1	20	TRUE	TRUE	6	0	10	0.3	0.1	0.04099453966489	0.006217616580310881	0.4472121562452009
miR-302a-5p	18	247	175	2245	0.9348862386985023	0.6416557540806364	0.8138572983067496	black	193	2685	25	4	21	TRUE	TRUE	11	3	11	0.3	0.1	0.0357806950423181	0.01139896373056995	0.447179658772888
miR-2392	3	38	190	2454	1.0196631739033346	0.5745223491694926	0.763191973394847	black	193	2685	3	1	2	TRUE	TRUE	0	0	0	0.3	0.1	0.046946482328218284	0	0.4469464823282183
miR-4666a-3p	14	192	179	2300	0.9369325753431836	0.6318805465347629	0.805502770100966	black	193	2685	20	1	19	TRUE	TRUE	9	1	12	0.3	0.1	0.037573184686362	0.009326424870466322	0.4468996095568283
miR-4477b	7	94	186	2398	0.9600907438682094	0.5984042123341249	0.7825719087418979	black	193	2685	9	5	4	TRUE	TRUE	4	3	2	0.3	0.1	0.04259029824873027	0.0041450777202072546	0.4467353759689376
miR-193a-5p	19	262	174	2230	0.9294200342332418	0.6521662670021431	0.821168199875389	black	193	2685	22	7	15	TRUE	TRUE	12	4	9	0.3	0.1	0.034227150893520464	0.012435233160621763	0.44666238405414227
miR-4778-5p	10	135	183	2357	0.9540716804156548	0.6047239558667896	0.7882400906912798	black	193	2685	13	1	12	TRUE	TRUE	5	0	5	0.3	0.1	0.041336592100160115	0.0051813471502590676	0.44651793925041916
miR-524-3p	6	81	187	2411	0.9550551364547223	0.6044544907658088	0.7882400906912798	black	193	2685	7	1	6	TRUE	TRUE	5	1	5	0.3	0.1	0.041336592100160115	0.0051813471502590676	0.44651793925041916
miR-7846-3p	1	2	192	2490	6.47489549668317	0.20058252342766603	0.43311486604932703	black	193	2685	1	1	0	TRUE	FALSE	1	1	0	0.3	0	0.14535876379054888	0.0010362694300518136	0.44639503322060065
miR-1233-5p	5	66	188	2426	0.9776029328186141	0.5870457457651574	0.7750944988838152	black	193	2685	7	4	3	TRUE	TRUE	2	1	1	0.3	0.1	0.044258138175858955	0.0020725388601036273	0.4463306770359625
miR-944	37	509	156	1983	0.9240484550067246	0.690763688305671	0.8486438062782758	black	193	2685	57	2	55	TRUE	TRUE	17	2	24	0.3	0.1	0.028509821630213802	0.017616580310880828	0.4461264019410946
miR-8079	3	19	190	2473	2.0543813204143753	0.20706564580311182	0.43993534379728416	black	193	2685	3	3	0	TRUE	FALSE	3	3	0	0.3	0	0.14264445840131662	0.0031088082901554407	0.44575326669147203
miR-23c	28	382	165	2110	0.9373268807083284	0.6524431037512987	0.821168199875389	black	193	2685	45	10	35	TRUE	TRUE	11	3	16	0.3	0.1	0.034227150893520464	0.01139896373056995	0.4456261146240904
miR-6723-5p	1	2	192	2490	6.47489549668317	0.20058252342766603	0.43311486604932703	black	193	2685	1	1	0	TRUE	FALSE	0	0	0	0.3	0	0.14535876379054888	0	0.44535876379054884
kshv-miR-K12-11-3p	1	2	192	2490	6.47489549668317	0.20058252342766603	0.43311486604932703	black	193	2685	1	1	0	TRUE	FALSE	0	0	0	0.3	0	0.14535876379054888	0	0.44535876379054884
miR-4677-5p	13	177	180	2315	0.9446156824980892	0.6196871829719419	0.7985494355635334	black	193	2685	13	1	12	TRUE	TRUE	6	1	5	0.3	0.1	0.03907927718132879	0.006217616580310881	0.44529689376163967
miR-548e-5p	7	95	186	2397	0.9495913037219331	0.6091057640926927	0.7895078910511162	black	193	2685	8	2	6	TRUE	TRUE	4	2	3	0.3	0.1	0.04105740996191777	0.0041450777202072546	0.44520248768212506
miR-3664-3p	12	165	181	2327	0.9350238130704182	0.6311623727532303	0.8049565093534772	black	193	2685	13	2	11	TRUE	TRUE	7	2	6	0.3	0.1	0.0376910333226807	0.007253886010362694	0.44494491933304336
miR-5006-3p	7	94	186	2398	0.9600907438682094	0.5984042123341249	0.7825719087418979	black	193	2685	7	3	4	TRUE	TRUE	2	1	1	0.3	0.1	0.04259029824873027	0.0020725388601036273	0.4446628371088339
miR-3157-3p	2	25	191	2467	1.0332939716769387	0.5887817514011278	0.7750944988838152	black	193	2685	2	1	1	TRUE	TRUE	0	0	0	0.3	0.1	0.044258138175858955	0	0.4442581381758589
miR-6739-3p	2	25	191	2467	1.0332939716769387	0.5887817514011278	0.7750944988838152	black	193	2685	2	1	1	TRUE	TRUE	0	0	0	0.3	0.1	0.044258138175858955	0	0.4442581381758589
miR-4751	5	68	188	2424	0.9480767277787537	0.6123350018739275	0.7922155354784194	black	193	2685	5	1	4	TRUE	TRUE	3	1	2	0.3	0.1	0.04046265810447718	0.0031088082901554407	0.4435714663946326
miR-4659b-5p	7	96	186	2396	0.9393103626590503	0.6196573884783363	0.7985494355635334	black	193	2685	7	1	6	TRUE	TRUE	4	0	4	0.3	0.1	0.03907927718132879	0.0041450777202072546	0.44322435490153606
miR-24-2-5p	15	153	178	2339	1.288143269298767	0.22205830095165305	0.46012526625431477	black	193	2685	15	15	0	TRUE	FALSE	8	8	0	0.3	0	0.13484956729521266	0.008290155440414509	0.44313972273562713
miR-5681b	3	40	190	2452	0.9679058079781395	0.6075638830936279	0.7895078910511162	black	193	2685	3	1	2	TRUE	TRUE	2	1	1	0.3	0.1	0.04105740996191777	0.0020725388601036273	0.4431299488220214
miR-6757-3p	3	40	190	2452	0.9679058079781395	0.6075638830936279	0.7895078910511162	black	193	2685	3	2	1	TRUE	TRUE	2	1	1	0.3	0.1	0.04105740996191777	0.0020725388601036273	0.4431299488220214
miR-3059-5p	3	40	190	2452	0.9679058079781395	0.6075638830936279	0.7895078910511162	black	193	2685	4	3	1	TRUE	TRUE	2	2	1	0.3	0.1	0.04105740996191777	0.0020725388601036273	0.4431299488220214
miR-6797-5p	7	97	186	2395	0.9292411746704325	0.6300545643225404	0.8042818714985482	black	193	2685	8	5	3	TRUE	TRUE	5	3	3	0.3	0.1	0.03783668807132679	0.0051813471502590676	0.4430180352215859
miR-5004-5p	8	110	185	2382	0.9364312242924456	0.6235524559816004	0.7985494355635334	black	193	2685	9	2	7	TRUE	TRUE	3	0	3	0.3	0.1	0.03907927718132879	0.0031088082901554407	0.4421880854714842
miR-4679	3	40	190	2452	0.9679058079781395	0.6075638830936279	0.7895078910511162	black	193	2685	4	1	3	TRUE	TRUE	1	0	2	0.3	0.1	0.04105740996191777	0.0010362694300518136	0.4420936793919696
miR-8064	2	26	191	2466	0.9931559551965708	0.6089444270460826	0.7895078910511162	black	193	2685	2	1	1	TRUE	TRUE	1	0	1	0.3	0.1	0.04105740996191777	0.0010362694300518136	0.4420936793919696
miR-450a-5p	46	544	147	1948	1.120517158743222	0.2852083455709993	0.5187044776858124	black	193	2685	46	46	0	TRUE	FALSE	27	27	0	0.3	0	0.11403200118749253	0.027979274611398965	0.4420112757988915
miR-4720-5p	6	83	187	2409	0.9312749461463548	0.6271043622334338	0.8019894259763979	black	193	2685	6	1	5	TRUE	TRUE	3	1	2	0.3	0.1	0.03833254309549946	0.0031088082901554407	0.4414413513856548
miR-4688	6	83	187	2409	0.9312749461463548	0.6271043622334338	0.8019894259763979	black	193	2685	6	1	5	TRUE	TRUE	3	0	3	0.3	0.1	0.03833254309549946	0.0031088082901554407	0.4414413513856548
miR-5096	8	111	185	2381	0.9276072597069965	0.633274578429027	0.8069096989703192	black	193	2685	9	3	6	TRUE	TRUE	4	2	3	0.3	0.1	0.03727002573110423	0.0041450777202072546	0.44141510345131146
miR-1292-3p	2	10	191	2482	2.5975543706791737	0.21157809306138967	0.44342045295445093	black	193	2685	2	2	0	TRUE	FALSE	0	0	0	0.3	0	0.14127371149772677	0	0.44127371149772676
miR-5684	2	10	191	2482	2.5975543706791737	0.21157809306138967	0.44342045295445093	black	193	2685	2	2	0	TRUE	FALSE	0	0	0	0.3	0	0.14127371149772677	0	0.44127371149772676
miR-4460	3	41	190	2451	0.9439206787798906	0.6234369602986967	0.7985494355635334	black	193	2685	5	1	4	TRUE	TRUE	2	1	2	0.3	0.1	0.03907927718132879	0.0020725388601036273	0.4411518160414324
miR-5571-5p	9	126	184	2366	0.9184992654865493	0.6456861463925372	0.8182224353966533	black	193	2685	9	5	4	TRUE	TRUE	6	4	2	0.3	0.1	0.03485144658361248	0.006217616580310881	0.4410690631639234
miR-1323	25	349	168	2143	0.9138006618762198	0.690602399324723	0.8486438062782758	black	193	2685	38	1	37	TRUE	TRUE	12	0	14	0.3	0.1	0.028509821630213802	0.012435233160621763	0.44094505479083557
miR-566	5	70	188	2422	0.9202362561110428	0.6367137059976828	0.8098065853398447	black	193	2685	5	1	4	TRUE	TRUE	4	1	3	0.3	0.1	0.03664747834977502	0.0041450777202072546	0.4407925560699823
miR-5590-5p	6	83	187	2409	0.9312749461463548	0.6271043622334338	0.8019894259763979	black	193	2685	7	1	6	TRUE	TRUE	2	1	1	0.3	0.1	0.03833254309549946	0.0020725388601036273	0.440405081955603
miR-6769a-5p	3	41	190	2451	0.9439206787798906	0.6234369602986967	0.7985494355635334	black	193	2685	3	2	1	TRUE	TRUE	1	1	0	0.3	0.1	0.03907927718132879	0.0010362694300518136	0.4401155466113806
miR-3658	32	449	161	2043	0.9044033007876245	0.7215169926816241	0.8690863447134376	black	193	2685	49	1	48	TRUE	TRUE	15	0	24	0.3	0.1	0.02437482950350691	0.015544041450777202	0.4399188709542841
miR-10b-3p	13	183	180	2309	0.911279823999075	0.6655482100324521	0.8338856968801553	black	193	2685	15	3	12	TRUE	TRUE	8	2	7	0.3	0.1	0.03155739011242955	0.008290155440414509	0.43984754555284405
miR-338-5p	21	292	172	2200	0.9198820660613618	0.6717906150627291	0.8396282293131314	black	193	2685	36	3	33	TRUE	TRUE	9	2	15	0.3	0.1	0.030365187336081945	0.009326424870466322	0.4396916122065483
miR-4670-3p	7	98	186	2394	0.9193772683914551	0.640293154646154	0.8124998524025854	black	193	2685	7	2	5	TRUE	TRUE	3	1	2	0.3	0.1	0.03607068369692679	0.0031088082901554407	0.4391794919870822
miR-4436b-5p	3	41	190	2451	0.9439206787798906	0.6234369602986967	0.7985494355635334	black	193	2685	3	1	2	TRUE	TRUE	0	0	0	0.3	0.1	0.03907927718132879	0	0.4390792771813288
miR-1911-5p	5	71	188	2421	0.9069037179275614	0.6485478637860604	0.8183157164363413	black	193	2685	5	4	1	TRUE	TRUE	4	3	1	0.3	0.1	0.03483164310231817	0.0041450777202072546	0.4389767208225254
miR-16-2-3p	21	296	172	2196	0.9058573209866135	0.6952228719943456	0.8533676507386425	black	193	2685	35	12	23	TRUE	TRUE	11	7	6	0.3	0.1	0.027545529719336527	0.01139896373056995	0.4389444934499065
miR-621	5	70	188	2422	0.9202362561110428	0.6367137059976828	0.8098065853398447	black	193	2685	11	1	10	TRUE	TRUE	2	0	4	0.3	0.1	0.03664747834977502	0.0020725388601036273	0.43872001720987863
miR-6881-3p	3	42	190	2450	0.9210768770814667	0.6388695718464819	0.8110637460764609	black	193	2685	3	2	1	TRUE	TRUE	2	1	1	0.3	0.1	0.03637800431737325	0.0020725388601036273	0.4384505431774769
miR-6832-5p	6	51	187	2441	1.5353931494433954	0.22295630730864333	0.4606658572570408	black	193	2685	6	6	0	TRUE	FALSE	3	3	0	0.3	0	0.1346455899019213	0.0031088082901554407	0.4377543981920767
miR-6883-5p	13	184	180	2308	0.9059348055181379	0.6728947905014393	0.8396282293131314	black	193	2685	15	10	5	TRUE	TRUE	7	6	2	0.3	0.1	0.030365187336081945	0.007253886010362694	0.4376190733464447
miR-4748	3	42	190	2450	0.9210768770814667	0.6388695718464819	0.8110637460764609	black	193	2685	3	1	2	TRUE	TRUE	1	1	0	0.3	0.1	0.03637800431737325	0.0010362694300518136	0.4374142737474251
miR-6769b-5p	3	42	190	2450	0.9210768770814667	0.6388695718464819	0.8110637460764609	black	193	2685	3	2	1	TRUE	TRUE	1	1	0	0.3	0.1	0.03637800431737325	0.0010362694300518136	0.4374142737474251
miR-4422	16	230	177	2262	0.8890279873173966	0.7068259276621796	0.8615216021812268	black	193	2685	21	2	19	TRUE	TRUE	11	2	12	0.3	0.1	0.025893531353481592	0.01139896373056995	0.43729249508405155
miR-4517	19	266	174	2226	0.9137990583484626	0.6773236798471436	0.8419405127393129	black	193	2685	24	7	17	TRUE	TRUE	7	3	7	0.3	0.1	0.029887436987657213	0.007253886010362694	0.4371413229980199
miR-216a-3p	9	127	184	2365	0.9108830577436543	0.6546030753705903	0.8227688586408278	black	193	2685	15	5	10	TRUE	TRUE	3	2	5	0.3	0.1	0.033888861791602214	0.0031088082901554407	0.43699767008175766
miR-6872-3p	2	28	191	2464	0.9214904946580286	0.6470048152044341	0.8183157164363413	black	193	2685	2	1	1	TRUE	TRUE	2	1	1	0.3	0.1	0.03483164310231817	0.0020725388601036273	0.43690418196242176
miR-302b-5p	26	366	167	2126	0.9043950596226902	0.7093979039750091	0.8637198564419681	black	193	2685	35	2	33	TRUE	TRUE	11	1	13	0.3	0.1	0.025450838438984432	0.01139896373056995	0.4368498021695544
miR-4433b-5p	3	20	190	2472	1.9509694925918093	0.22641132862457639	0.4633262755874063	black	193	2685	3	3	0	TRUE	FALSE	3	3	0	0.3	0	0.13364522797050546	0.0031088082901554407	0.43675403626066084
miR-512-5p	9	129	184	2363	0.8960044548271204	0.67205474051122	0.8396282293131314	black	193	2685	12	3	9	TRUE	TRUE	6	3	6	0.3	0.1	0.030365187336081945	0.006217616580310881	0.43658280391639287
miR-3935	3	43	190	2449	0.8992948751112108	0.6538576393512677	0.8222037917453271	black	193	2685	3	1	2	TRUE	TRUE	2	1	1	0.3	0.1	0.03400820988858957	0.0020725388601036273	0.4360807487486932
miR-7150	3	43	190	2449	0.8992948751112108	0.6538576393512677	0.8222037917453271	black	193	2685	4	1	3	TRUE	TRUE	2	1	2	0.3	0.1	0.03400820988858957	0.0020725388601036273	0.4360807487486932
miR-548az-3p	4	58	189	2434	0.888189796472062	0.6625062283869158	0.8315739876636128	black	193	2685	4	1	3	TRUE	TRUE	3	1	2	0.3	0.1	0.032039641690456616	0.0031088082901554407	0.43514844998061203
miR-6889-3p	2	28	191	2464	0.9214904946580286	0.6470048152044341	0.8183157164363413	black	193	2685	2	1	1	TRUE	TRUE	0	0	0	0.3	0.1	0.03483164310231817	0	0.43483164310231814
miR-934	6	86	187	2406	0.8976766387121411	0.6596544324955247	0.828368580164963	black	193	2685	7	2	5	TRUE	TRUE	2	0	3	0.3	0.1	0.032710552863515256	0.0020725388601036273	0.43478309172361884
miR-642a-5p	12	172	181	2320	0.8942753452760562	0.6852945207063532	0.8445381255179404	black	193	2685	16	10	6	TRUE	TRUE	5	4	1	0.3	0.1	0.029352296008145463	0.0051813471502590676	0.4345336431584046
miR-4515	10	58	183	2434	2.2920700474202294	0.02152528610230686	0.15029841728218785	black	193	2685	10	0	10	FALSE	TRUE	5	0	5	0	0.1	0.3292182370912018	0.0051813471502590676	0.43439958424146086
miR-624-5p	18	257	175	2235	0.8945613046977577	0.7050273158478686	0.8604615330440171	black	193	2685	23	13	10	TRUE	TRUE	8	6	3	0.3	0.1	0.026107416019581383	0.008290155440414509	0.43439757145999586
miR-3177-5p	5	74	188	2418	0.8690665410571156	0.6825807755313682	0.8419405127393129	black	193	2685	5	1	4	TRUE	TRUE	4	1	3	0.3	0.1	0.029887436987657213	0.0041450777202072546	0.43403251470786447
miR-518f-5p	6	88	187	2404	0.8765493663352366	0.6803598322479334	0.8419405127393129	black	193	2685	6	4	2	TRUE	TRUE	4	3	1	0.3	0.1	0.029887436987657213	0.0041450777202072546	0.43403251470786447
miR-643	8	116	185	2376	0.8857670198696697	0.6797673589335922	0.8419405127393129	black	193	2685	9	2	7	TRUE	TRUE	4	2	3	0.3	0.1	0.029887436987657213	0.0041450777202072546	0.43403251470786447
miR-4504	7	102	186	2390	0.8818538942144067	0.6795919445822481	0.8419405127393129	black	193	2685	7	1	6	TRUE	TRUE	4	0	4	0.3	0.1	0.029887436987657213	0.0041450777202072546	0.43403251470786447
miR-190b-5p	9	130	184	2362	0.8887366257997489	0.6805848571974098	0.8419405127393129	black	193	2685	12	2	10	TRUE	TRUE	4	0	5	0.3	0.1	0.029887436987657213	0.0041450777202072546	0.43403251470786447
miR-196a-3p	7	103	186	2389	0.8729280156390231	0.688988456204088	0.8483380238330354	black	193	2685	9	3	6	TRUE	TRUE	5	2	4	0.3	0.1	0.02857242672248372	0.0051813471502590676	0.43375377387274283
miR-6823-5p	2	29	191	2463	0.8893622975052122	0.6649138509432404	0.8338427760700655	black	193	2685	3	2	1	TRUE	TRUE	2	2	1	0.3	0.1	0.031566331745932735	0.0020725388601036273	0.43363887060603634
miR-1-3p	64	1030	129	1462	0.7042970774250153	0.9899267912962442	1	black	193	2685	101	72	29	TRUE	TRUE	32	37	22	0.3	0.1	-0	0.033160621761658036	0.43316062176165804
miR-492	6	88	187	2404	0.8765493663352366	0.6803598322479334	0.8419405127393129	black	193	2685	8	1	7	TRUE	TRUE	3	1	4	0.3	0.1	0.029887436987657213	0.0031088082901554407	0.4329962452778126
miR-1237-3p	28	239	165	2253	1.5993618731696335	0.022930158526309946	0.156183604276018	black	193	2685	33	0	33	FALSE	TRUE	10	0	11	0	0.1	0.3225458236410755	0.010362694300518135	0.43290851794159363
miR-3200-5p	10	145	183	2347	0.8845148371867311	0.6898558363973408	0.8486438062782758	black	193	2685	13	5	8	TRUE	TRUE	4	2	3	0.3	0.1	0.028509821630213802	0.0041450777202072546	0.43265489935042106
miR-4646-5p	19	145	174	2347	1.7669859465786757	0.023272825645198704	0.15736054128468904	black	193	2685	23	0	23	FALSE	TRUE	11	0	12	0	0.1	0.3212416636845238	0.01139896373056995	0.4326406274150937
miR-770-5p	11	160	182	2332	0.8809271337966248	0.6986516182925397	0.8542950165583683	black	193	2685	13	2	11	TRUE	TRUE	5	1	4	0.3	0.1	0.027356850816638485	0.0051813471502590676	0.4325381979668975
miR-220b	10	58	183	2434	2.2920700474202294	0.02152528610230686	0.15029841728218785	black	193	2685	11	0	11	FALSE	TRUE	3	0	3	0	0.1	0.3292182370912018	0.0031088082901554407	0.4323270453813572
miR-340-5p	60	920	133	1572	0.7709148295048989	0.9564918261905384	1	black	193	2685	121	41	80	TRUE	TRUE	31	22	55	0.3	0.1	-0	0.03212435233160622	0.43212435233160623
miR-892c-3p	2	30	191	2462	0.8593748485690754	0.6820880358938191	0.8419405127393129	black	193	2685	2	1	1	TRUE	TRUE	2	1	1	0.3	0.1	0.029887436987657213	0.0020725388601036273	0.4319599758477608
miR-4666b	5	74	188	2418	0.8690665410571156	0.6825807755313682	0.8419405127393129	black	193	2685	6	2	4	TRUE	TRUE	2	0	2	0.3	0.1	0.029887436987657213	0.0020725388601036273	0.4319599758477608
miR-4999-3p	2	30	191	2462	0.8593748485690754	0.6820880358938191	0.8419405127393129	black	193	2685	2	1	1	TRUE	TRUE	2	1	1	0.3	0.1	0.029887436987657213	0.0020725388601036273	0.4319599758477608
miR-4421	5	74	188	2418	0.8690665410571156	0.6825807755313682	0.8419405127393129	black	193	2685	5	1	4	TRUE	TRUE	2	1	1	0.3	0.1	0.029887436987657213	0.0020725388601036273	0.4319599758477608
miR-494-3p	33	475	160	2017	0.8758454272346616	0.7760464350873332	0.9098750145275614	black	193	2685	56	15	41	TRUE	TRUE	15	8	24	0.3	0.1	0.016407304271106576	0.015544041450777202	0.4319513457218838
miR-4659b-3p	13	189	180	2303	0.8800565405591143	0.7082579351418767	0.8628885584214272	black	193	2685	16	2	14	TRUE	TRUE	6	1	7	0.3	0.1	0.025618115821824168	0.006217616580310881	0.4318357324021351
miR-3174	8	117	185	2375	0.8778276555353456	0.6886233504783945	0.8482643133774195	black	193	2685	10	5	5	TRUE	TRUE	3	1	3	0.3	0.1	0.028587521382416978	0.0031088082901554407	0.4316963296725724
miR-188-3p	10	147	183	2345	0.8717375935980872	0.7054922043283577	0.8606509375893354	black	193	2685	10	2	8	TRUE	TRUE	5	1	4	0.3	0.1	0.02606918151690257	0.0051813471502590676	0.4312505286671616
miR-4659a-3p	13	190	180	2302	0.8750440264475712	0.7150477147313428	0.8666016568854782	black	193	2685	16	2	14	TRUE	TRUE	6	1	7	0.3	0.1	0.024872193983324378	0.006217616580310881	0.4310898105636352
miR-1252-3p	3	45	190	2447	0.8586334398062606	0.6824924444328001	0.8419405127393129	black	193	2685	4	3	1	TRUE	TRUE	1	1	1	0.3	0.1	0.029887436987657213	0.0010362694300518136	0.430923706417709
miR-580-5p	2	30	191	2462	0.8593748485690754	0.6820880358938191	0.8419405127393129	black	193	2685	2	1	1	TRUE	TRUE	1	0	1	0.3	0.1	0.029887436987657213	0.0010362694300518136	0.430923706417709
miR-6847-5p	3	45	190	2447	0.8586334398062606	0.6824924444328001	0.8419405127393129	black	193	2685	3	2	1	TRUE	TRUE	1	1	0	0.3	0.1	0.029887436987657213	0.0010362694300518136	0.430923706417709
miR-6741-3p	5	42	188	2450	1.5510974248127671	0.24616970843195848	0.482065251932072	black	193	2685	5	5	0	TRUE	FALSE	4	4	0	0.3	0	0.1267576688239582	0.0041450777202072546	0.43090274654416544
miR-4493	8	119	185	2373	0.8623488354723576	0.7058758970341936	0.8607411662387118	black	193	2685	8	1	7	TRUE	TRUE	4	1	3	0.3	0.1	0.026050970300767685	0.0041450777202072546	0.43019604802097494
miR-6895-3p	2	30	191	2462	0.8593748485690754	0.6820880358938191	0.8419405127393129	black	193	2685	2	1	1	TRUE	TRUE	0	0	0	0.3	0.1	0.029887436987657213	0	0.4298874369876572
miR-6789-3p	2	11	191	2481	2.3606461966936427	0.23892006224809578	0.47939267363715393	black	193	2685	2	2	0	TRUE	FALSE	2	2	0	0.3	0	0.12772344295888458	0.0020725388601036273	0.42979598181898815
miR-6722-5p	2	11	191	2481	2.3606461966936427	0.23892006224809578	0.47939267363715393	black	193	2685	2	2	0	TRUE	FALSE	2	2	0	0.3	0	0.12772344295888458	0.0020725388601036273	0.42979598181898815
miR-3198	6	91	187	2401	0.8465983926311202	0.7098726707856982	0.8637198564419681	black	193	2685	7	1	6	TRUE	TRUE	4	1	4	0.3	0.1	0.025450838438984432	0.0041450777202072546	0.42959591615919174
miR-3122	8	121	185	2371	0.8473812250593878	0.7225060452263994	0.8691966665299411	black	193	2685	8	5	3	TRUE	TRUE	5	4	1	0.3	0.1	0.024352779167217394	0.0051813471502590676	0.42953412631747645
miR-6890-5p	2	11	191	2481	2.3606461966936427	0.23892006224809578	0.47939267363715393	black	193	2685	2	2	0	TRUE	FALSE	1	1	0	0.3	0	0.12772344295888458	0.0010362694300518136	0.42875971238893634
miR-6821-5p	2	11	191	2481	2.3606461966936427	0.23892006224809578	0.47939267363715393	black	193	2685	2	2	0	TRUE	FALSE	1	1	0	0.3	0	0.12772344295888458	0.0010362694300518136	0.42875971238893634
miR-4304	2	11	191	2481	2.3606461966936427	0.23892006224809578	0.47939267363715393	black	193	2685	2	2	0	TRUE	FALSE	1	1	0	0.3	0	0.12772344295888458	0.0010362694300518136	0.42875971238893634
miR-3653-3p	3	46	190	2446	0.8396279363697933	0.6961391996679995	0.8537382329555916	black	193	2685	3	1	2	TRUE	TRUE	1	0	1	0.3	0.1	0.027470107653967138	0.0010362694300518136	0.4285063770840189
miR-6851-5p	4	61	189	2431	0.8434758708046626	0.6990524892600681	0.8542950165583683	black	193	2685	6	3	3	TRUE	TRUE	1	1	0	0.3	0.1	0.027356850816638485	0.0010362694300518136	0.42839312024669024
miR-4452	4	61	189	2431	0.8434758708046626	0.6990524892600681	0.8542950165583683	black	193	2685	5	1	4	TRUE	TRUE	1	0	2	0.3	0.1	0.027356850816638485	0.0010362694300518136	0.42839312024669024
miR-6781-5p	3	21	190	2471	1.8572491502180126	0.2460871567254887	0.482065251932072	black	193	2685	3	3	0	TRUE	FALSE	1	1	0	0.3	0	0.1267576688239582	0.0010362694300518136	0.42779393825400996
miR-3162-5p	13	86	180	2406	2.0198505259090966	0.022872085504733384	0.15617082461340065	black	193	2685	14	0	14	FALSE	TRUE	5	0	5	0	0.1	0.32256003861341476	0.0051813471502590676	0.4277413857636738
miR-8057	2	32	191	2460	0.8050201186772336	0.7142839834855008	0.8661395466816771	black	193	2685	2	1	1	TRUE	TRUE	2	1	1	0.3	0.1	0.024964852675060642	0.0020725388601036273	0.4270373915351643
miR-4759	2	32	191	2460	0.8050201186772336	0.7142839834855008	0.8661395466816771	black	193	2685	3	1	2	TRUE	TRUE	2	1	2	0.3	0.1	0.024964852675060642	0.0020725388601036273	0.4270373915351643
miR-210-5p	3	21	190	2471	1.8572491502180126	0.2460871567254887	0.482065251932072	black	193	2685	3	3	0	TRUE	FALSE	0	0	0	0.3	0	0.1267576688239582	0	0.42675766882395816
miR-6885-3p	4	63	189	2429	0.8160311084990418	0.7218035039928686	0.8690863447134376	black	193	2685	4	3	1	TRUE	TRUE	2	2	0	0.3	0.1	0.02437482950350691	0.0020725388601036273	0.4264473683636105
miR-6845-3p	3	48	190	2444	0.803991519939916	0.7221016084718703	0.8690863447134376	black	193	2685	3	2	1	TRUE	TRUE	2	2	0	0.3	0.1	0.02437482950350691	0.0020725388601036273	0.4264473683636105
miR-375	8	77	185	2415	1.3560851850390268	0.2642221490371065	0.5005271657628623	black	193	2685	8	8	0	TRUE	FALSE	6	6	0	0.3	0	0.12022893860594137	0.006217616580310881	0.42644655518625224
miR-3672	6	93	187	2399	0.8277038299307671	0.7284992175264836	0.8760274017767624	black	193	2685	6	2	4	TRUE	TRUE	3	2	1	0.3	0.1	0.022992923626685573	0.0031088082901554407	0.42610173191684103
miR-6866-5p	2	32	191	2460	0.8050201186772336	0.7142839834855008	0.8661395466816771	black	193	2685	2	1	1	TRUE	TRUE	1	0	1	0.3	0.1	0.024964852675060642	0.0010362694300518136	0.4260011221051125
miR-664a-3p	31	456	162	2036	0.854446131623899	0.8077504266775153	0.9322003470667837	black	193	2685	52	4	48	TRUE	TRUE	13	2	19	0.3	0.1	0.012196295884625391	0.013471502590673576	0.42566779847529895
miR-4654	4	63	189	2429	0.8160311084990418	0.7218035039928686	0.8690863447134376	black	193	2685	5	1	4	TRUE	TRUE	1	1	0	0.3	0.1	0.02437482950350691	0.0010362694300518136	0.4254110989335587
miR-6793-3p	4	32	189	2460	1.6266116747266175	0.2570724544314038	0.4935744284929069	black	193	2685	4	4	0	TRUE	FALSE	2	2	0	0.3	0	0.12265893947007388	0.0020725388601036273	0.4247314783301775
miR-6894-5p	4	32	189	2460	1.6266116747266175	0.2570724544314038	0.4935744284929069	black	193	2685	4	4	0	TRUE	FALSE	2	2	0	0.3	0	0.12265893947007388	0.0020725388601036273	0.4247314783301775
miR-1273e	5	81	188	2411	0.791672768452428	0.7531584392539878	0.8948876043718114	black	193	2685	5	2	3	TRUE	TRUE	5	2	3	0.3	0.1	0.019292603020614633	0.0051813471502590676	0.42447395017087375
miR-216b-5p	24	358	169	2134	0.846568037803852	0.7997084744789593	0.9283165624799615	black	193	2685	36	3	33	TRUE	TRUE	11	2	16	0.3	0.1	0.012921560419994805	0.01139896373056995	0.42432052415056476
miR-495-5p	3	49	190	2443	0.787263763515669	0.734424857051359	0.8804860559731348	black	193	2685	3	2	1	TRUE	TRUE	2	1	1	0.3	0.1	0.022111006980044572	0.0020725388601036273	0.42418354584014817
miR-384	5	79	188	2413	0.8123865541341173	0.7342653345495518	0.8804860559731348	black	193	2685	5	1	4	TRUE	TRUE	2	0	2	0.3	0.1	0.022111006980044572	0.0020725388601036273	0.42418354584014817
miR-302c-5p	28	416	165	2076	0.8469042455448719	0.8116648940652148	0.9351644861555687	black	193	2685	46	3	43	TRUE	TRUE	12	2	22	0.3	0.1	0.011644797727162776	0.012435233160621763	0.42408003088778456
miR-6514-3p	2	33	191	2459	0.7803124819944848	0.7293364486467686	0.876654840306821	black	193	2685	2	1	1	TRUE	TRUE	1	0	1	0.3	0.1	0.022868545985862587	0.0010362694300518136	0.42390481541591435
miR-3939	1	3	192	2489	4.317025311417568	0.25810958270375073	0.4935744284929069	black	193	2685	1	1	0	TRUE	FALSE	1	1	0	0.3	0	0.12265893947007388	0.0010362694300518136	0.4236952089001257
miR-6807-5p	8	78	185	2414	1.3381542652185536	0.2747958356356775	0.5067402967694411	black	193	2685	8	8	0	TRUE	FALSE	5	5	0	0.3	0	0.11808582342780226	0.0051813471502590676	0.42326717057806135
miR-4713-3p	3	49	190	2443	0.787263763515669	0.734424857051359	0.8804860559731348	black	193	2685	3	1	2	TRUE	TRUE	1	0	1	0.3	0.1	0.022111006980044572	0.0010362694300518136	0.42314727641009636
miR-575	13	199	180	2293	0.8322554232943777	0.7717183155489438	0.9071934005543633	black	193	2685	16	2	14	TRUE	TRUE	6	2	4	0.3	0.1	0.01692004709883098	0.006217616580310881	0.4231376636791419
miR-577	19	294	174	2198	0.8164238647364378	0.8233347800462366	0.9415832731475274	black	193	2685	40	6	34	TRUE	TRUE	12	4	25	0.3	0.1	0.010456506065955946	0.012435233160621763	0.42289173922657775
miR-34c-3p	9	141	184	2351	0.8156483351179706	0.7653316293963903	0.9038914569029192	black	193	2685	10	1	9	TRUE	TRUE	5	0	6	0.3	0.1	0.017553487322404523	0.0051813471502590676	0.4227348344726636
miR-6786-3p	1	3	192	2489	4.317025311417568	0.25810958270375073	0.4935744284929069	black	193	2685	1	1	0	TRUE	FALSE	0	0	0	0.3	0	0.12265893947007388	0	0.4226589394700739
miR-4665-3p	1	3	192	2489	4.317025311417568	0.25810958270375073	0.4935744284929069	black	193	2685	1	1	0	TRUE	FALSE	0	0	0	0.3	0	0.12265893947007388	0	0.4226589394700739
miR-4660	12	183	181	2309	0.8365914637779316	0.7603885961206533	0.8995827622900365	black	193	2685	14	1	13	TRUE	TRUE	4	0	5	0.3	0.1	0.01838355002468339	0.0041450777202072546	0.4225286277448907
miR-1284	8	126	185	2366	0.8121002353009473	0.7613116698977416	0.8999086051237022	black	193	2685	15	5	10	TRUE	TRUE	4	1	8	0.3	0.1	0.018320638138030112	0.0041450777202072546	0.4224657158582374
miR-3692-3p	4	66	189	2426	0.7779812191509705	0.7535217683447422	0.8948876043718114	black	193	2685	4	1	3	TRUE	TRUE	3	1	2	0.3	0.1	0.019292603020614633	0.0031088082901554407	0.4224014113107701
miR-4424	3	49	190	2443	0.787263763515669	0.734424857051359	0.8804860559731348	black	193	2685	4	3	1	TRUE	TRUE	0	0	0	0.3	0.1	0.022111006980044572	0	0.42211100698004456
miR-6165	5	80	188	2412	0.8019002694908768	0.7438387137198379	0.88603848496675075	black	193	2685	5	2	3	TRUE	TRUE	1	0	1	0.3	0.1	0.02101896567149583	0.0010362694300518136	0.4220552351015476
miR-656-5p	11	113	182	2379	1.2723135462691952	0.27551172293634485	0.507723526551792	black	193	2685	11	11	0	TRUE	FALSE	4	4	0	0.3	0	0.11774908483323926	0.0041450777202072546	0.42189416255344653
miR-3191-3p	3	50	190	2442	0.7712048607508717	0.7463162068921788	0.8882281537273512	black	193	2685	3	1	2	TRUE	TRUE	1	0	1	0.3	0.1	0.0205901861309336	0.0010362694300518136	0.4216264555609854
miR-4752	4	66	189	2426	0.7779812191509705	0.7535217683447422	0.8948876043718114	black	193	2685	4	1	3	TRUE	TRUE	2	1	1	0.3	0.1	0.019292603020614633	0.0020725388601036273	0.4213651418807183
miR-4749-5p	2	34	191	2458	0.7570577560100589	0.7437148106235114	0.88603848496675075	black	193	2685	3	2	1	TRUE	TRUE	0	0	0	0.3	0.1	0.02101896567149583	0	0.42101896567149577
let-7d-3p	15	162	178	2330	1.2119326572421827	0.28721196715190367	0.5199752812476485	black	193	2685	15	15	0	TRUE	FALSE	7	7	0	0.3	0	0.1136069206021641	0.007253886010362694	0.4208608066125268
miR-7975	2	12	191	2480	2.1631846525606195	0.26642319760796485	0.5019593668830741	black	193	2685	2	2	0	TRUE	FALSE	1	1	0	0.3	0	0.11973257485728091	0.0010362694300518136	0.4207688442873327
miR-4648	5	81	188	2411	0.791672768452428	0.7531584392539878	0.8948876043718114	black	193	2685	8	1	7	TRUE	TRUE	1	1	1	0.3	0.1	0.019292603020614633	0.0010362694300518136	0.42032887245066647
miR-5094	6	98	187	2394	0.783839340646463	0.771369011516376	0.907166518410499	black	193	2685	6	2	4	TRUE	TRUE	3	2	1	0.3	0.1	0.0169251948169307	0.0031088082901554407	0.4200340031070861
miR-98-3p	11	177	182	2315	0.7905621782977105	0.8092360229584339	0.9331397957682521	black	193	2685	12	7	5	TRUE	TRUE	7	5	3	0.3	0.1	0.01202131549913725	0.007253886010362694	0.41927520150949993
miR-4537	3	52	190	2440	0.7409393672643897	0.7688285385261164	0.906480487299142	black	193	2685	3	2	1	TRUE	TRUE	2	2	0	0.3	0.1	0.01705661599838362	0.0020725388601036273	0.41912915485848723
miR-205-3p	30	458	163	2034	0.8174314317124765	0.8609013716270955	0.9693861068685974	black	193	2685	46	2	44	TRUE	TRUE	13	0	22	0.3	0.1	0.0054012835311059776	0.013471502590673576	0.41887278612177953
miR-5585-5p	4	69	189	2423	0.743238663948649	0.7824066638762199	0.9158837906116324	black	193	2685	4	1	3	TRUE	TRUE	3	1	2	0.3	0.1	0.015263850837573393	0.0031088082901554407	0.41837265912772875
miR-3907	2	36	191	2456	0.7144230025499975	0.7705243452378355	0.9069407689182317	black	193	2685	2	1	1	TRUE	TRUE	1	1	0	0.3	0.1	0.016968430080897736	0.0010362694300518136	0.4180046995109495
miR-184	7	116	186	2376	0.7709466891430217	0.7948203739574305	0.9242440037826397	black	193	2685	7	3	4	TRUE	TRUE	4	2	2	0.3	0.1	0.013685343327123407	0.0041450777202072546	0.41783042104733065
miR-376c-5p	6	56	187	2436	1.3955145959407975	0.2848061815282338	0.5187044776858124	black	193	2685	6	6	0	TRUE	FALSE	3	3	0	0.3	0	0.11403200118749253	0.0031088082901554407	0.4171408094776479
miR-4482-3p	13	208	180	2284	0.7931188359289753	0.8202407556416299	0.940617973978019	black	193	2685	14	1	13	TRUE	TRUE	6	0	7	0.3	0.1	0.010634690684672375	0.006217616580310881	0.4168523072649833
miR-382-5p	18	285	175	2207	0.7965744767159127	0.8442912906968175	0.9576675497332473	black	193	2685	22	8	14	TRUE	TRUE	9	5	5	0.3	0.1	0.007514091305593624	0.009326424870466322	0.4168405161760599
miR-4705	6	101	187	2391	0.7596651452903288	0.7945804929791818	0.9242440037826397	black	193	2685	7	3	4	TRUE	TRUE	3	2	2	0.3	0.1	0.013685343327123407	0.0031088082901554407	0.4167941516172788
miR-4762-3p	4	69	189	2423	0.743238663948649	0.7824066638762199	0.9158837906116324	black	193	2685	4	1	3	TRUE	TRUE	1	1	0	0.3	0.1	0.015263850837573393	0.0010362694300518136	0.41630012026762514
miR-4680-3p	9	51	184	2441	2.340066151720855	0.02542435072750962	0.16585509547358976	black	193	2685	10	0	10	FALSE	TRUE	4	0	4	0	0.1	0.3121084725409615	0.0041450777202072546	0.4162535502611688
miR-6516-5p	8	134	185	2358	0.7610346039703973	0.8151645837068751	0.9388074505268984	black	193	2685	9	8	1	TRUE	TRUE	5	5	0	0.3	0.1	0.010969388971568213	0.0051813471502590676	0.4161507361218273
miR-5581-3p	4	71	189	2421	0.7217685126650683	0.8001377897419435	0.9284271055085015	black	193	2685	4	2	2	TRUE	TRUE	3	2	1	0.3	0.1	0.01290087550664152	0.0031088082901554407	0.416009683796797
miR-1225-5p	19	305	174	2187	0.7830515177649516	0.8654682847956565	0.9725581736543185	black	193	2685	21	16	5	TRUE	TRUE	10	7	3	0.3	0.1	0.004833764744779072	0.010362694300518135	0.4151964590452972
miR-520e-3p	34	313	159	2179	1.4884044122159548	0.031915071537610556	0.18249379383337394	black	193	2685	47	0	47	FALSE	TRUE	19	0	25	0	0.1	0.2955007600988914	0.019689119170984457	0.41518987926987594
miR-7845-5p	3	23	190	2469	1.6945431154768353	0.28613672698537257	0.5187044776858124	black	193	2685	3	3	0	TRUE	FALSE	1	1	0	0.3	0	0.11403200118749253	0.0010362694300518136	0.4150682706175443
miR-4526	4	70	189	2422	0.732380365410388	0.7914218386089162	0.9232415278291518	black	193	2685	4	1	3	TRUE	TRUE	1	0	1	0.3	0.1	0.013873867593265697	0.0010362694300518136	0.4149101370233175
miR-526a-5p	5	88	188	2404	0.7266467632759476	0.81144378445299	0.9351644861555687	black	193	2685	6	1	5	TRUE	TRUE	3	0	4	0.3	0.1	0.011644797727162776	0.0031088082901554407	0.4147536060173182
miR-7850-5p	2	39	191	2453	0.6586680213986473	0.8061696673215492	0.9322003470667837	black	193	2685	2	1	1	TRUE	TRUE	1	0	1	0.3	0.1	0.012196295884625391	0.0010362694300518136	0.41323256531467717
miR-7152-5p	2	39	191	2453	0.6586680213986473	0.8061696673215492	0.9322003470667837	black	193	2685	2	1	1	TRUE	TRUE	1	0	1	0.3	0.1	0.012196295884625391	0.0010362694300518136	0.41323256531467717
miR-517b-3p	2	39	191	2453	0.6586680213986473	0.8061696673215492	0.9322003470667837	black	193	2685	2	1	1	TRUE	TRUE	1	1	0	0.3	0.1	0.012196295884625391	0.0010362694300518136	0.41323256531467717
miR-4645-3p	3	56	190	2436	0.6869530221821846	0.8089858897042844	0.9331397957682521	black	193	2685	3	1	2	TRUE	TRUE	1	0	1	0.3	0.1	0.01202131549913725	0.0010362694300518136	0.41305758492918904
miR-3682-5p	3	57	190	2435	0.6746261286560595	0.8180617123102757	0.9394188010372959	black	193	2685	3	1	2	TRUE	TRUE	2	1	1	0.3	0.1	0.010856300929132557	0.0020725388601036273	0.4129288397892361
miR-155-3p	5	89	188	2403	0.7181840563535108	0.8188080514308022	0.9398874741537379	black	193	2685	5	2	3	TRUE	TRUE	2	1	1	0.3	0.1	0.010769655274746664	0.0020725388601036273	0.41284219413485024
miR-891b	8	140	185	2352	0.7265632230647229	0.849128526461306	0.9604103276499673	black	193	2685	12	1	11	TRUE	TRUE	5	1	7	0.3	0.1	0.007017271383831693	0.0051813471502590676	0.4121986185340908
miR-605-3p	2	41	191	2451	0.6260911700227109	0.8271276002443682	0.9435909692442935	black	193	2685	3	1	2	TRUE	TRUE	2	1	2	0.3	0.1	0.0100864896945424	0.0020725388601036273	0.41215902855464603
miR-7978	2	13	191	2479	1.996104014090436	0.2939239567501657	0.5283406699926976	black	193	2685	2	2	0	TRUE	FALSE	1	1	0	0.3	0	0.11083438296461195	0.0010362694300518136	0.41187065239466375
miR-1274a	11	70	182	2422	2.0904382716925953	0.02808668132443969	0.17243537756740748	black	193	2685	13	0	13	FALSE	TRUE	6	0	7	0	0.1	0.305349451074824	0.006217616580310881	0.4115670676551349
miR-501-5p	21	414	172	2078	0.6129302134267884	0.9885019773828619	1	black	193	2685	34	7	27	TRUE	TRUE	11	6	12	0.3	0.1	-0	0.01139896373056995	0.41139896373056994
miR-4469	5	91	188	2401	0.7018164142317327	0.8328480065245807	0.9492056598869535	black	193	2685	9	2	7	TRUE	TRUE	2	0	3	0.3	0.1	0.009055872341026656	0.0020725388601036273	0.4111284112011303
miR-4464	2	41	191	2451	0.6260911700227109	0.8271276002443682	0.9435909692442935	black	193	2685	2	1	1	TRUE	TRUE	1	1	0	0.3	0.1	0.0100864896945424	0.0010362694300518136	0.41112275912459423
miR-3654	3	58	190	2434	0.6627242047248784	0.8267709253331678	0.9435909692442935	black	193	2685	3	1	2	TRUE	TRUE	1	1	0	0.3	0.1	0.0100864896945424	0.0010362694300518136	0.41112275912459423
miR-4715-3p	6	107	187	2385	0.7152696261607765	0.8355631112205881	0.9493172060842251	black	193	2685	6	2	4	TRUE	TRUE	2	1	1	0.3	0.1	0.009035459040190982	0.0020725388601036273	0.4111079979002946
miR-6818-3p	2	40	191	2452	0.6420022090672852	0.8169153343303802	0.9388782936741632	black	193	2685	2	1	1	TRUE	TRUE	0	0	0	0.3	0.1	0.010956280585120746	0	0.4109562805851208
miR-519a-5p	4	78	189	2414	0.6551021280567724	0.8532189736089029	0.9641424818712526	black	193	2685	4	2	2	TRUE	TRUE	3	2	1	0.3	0.1	0.006343512365026906	0.0031088082901554407	0.4094523206551823
miR-96-3p	6	110	187	2382	0.6948872297826602	0.8534690555607346	0.9641424818712526	black	193	2685	7	2	5	TRUE	TRUE	3	1	2	0.3	0.1	0.006343512365026906	0.0031088082901554407	0.4094523206551823
miR-4802-5p	4	76	189	2416	0.6728968848438084	0.8394116338767668	0.9529105108429472	black	193	2685	6	3	3	TRUE	TRUE	1	1	2	0.3	0.1	0.008379153059237213	0.0010362694300518136	0.409415422489289
miR-548az-5p	4	80	189	2412	0.6381968955181025	0.8660132669406286	0.972777230730803	black	193	2685	5	2	3	TRUE	TRUE	4	2	3	0.3	0.1	0.004794641299134998	0.0041450777202072546	0.4089397190193423
miR-4804-3p	3	61	190	2431	0.6293593268141054	0.8507980490766072	0.9619071514987353	black	193	2685	3	1	2	TRUE	TRUE	2	1	1	0.3	0.1	0.006746738560265939	0.0020725388601036273	0.4088192774203695
miR-619-3p	8	144	185	2348	0.7051856943182481	0.8689008428594989	0.9741311794472919	black	193	2685	9	1	8	TRUE	TRUE	4	0	4	0.3	0.1	0.004553022310559829	0.0041450777202072546	0.40869810003076706
miR-1295a	2	43	191	2449	0.5964889117522449	0.8460344839545193	0.9577650478737517	black	193	2685	2	1	1	TRUE	TRUE	1	0	1	0.3	0.1	0.0074964063588066196	0.0010362694300518136	0.4085326757888584
miR-5687	2	44	191	2448	0.5826968161670728	0.854769795072849	0.9648274819282889	black	193	2685	2	1	1	TRUE	TRUE	2	1	1	0.3	0.1	0.006220133872686543	0.0020725388601036273	0.40829267273279013
miR-4729	15	261	178	2231	0.7204076925441195	0.909596981008	1	black	193	2685	20	1	19	TRUE	TRUE	8	1	9	0.3	0.1	-0	0.008290155440414509	0.4082901554404145
miR-6746-5p	3	24	190	2468	1.6233130532277589	0.30637352511990695	0.5426604761967808	black	193	2685	3	3	0	TRUE	FALSE	2	2	0	0.3	0	0.10618872336357953	0.0020725388601036273	0.40826126222368314
miR-4766-5p	12	210	181	2282	0.7205207324134534	0.890352600045272	0.9901119950083277	black	193	2685	19	1	18	TRUE	TRUE	6	1	11	0.3	0.1	0.0017262712263695044	0.006217616580310881	0.4079438878066804
miR-203b-3p	7	132	186	2360	0.6729431410218594	0.8850454344919187	0.9861091863501462	black	193	2685	8	5	3	TRUE	TRUE	5	4	2	0.3	0.1	0.0024299981598039856	0.0051813471502590676	0.40761134531006304
miR-4802-3p	5	97	188	2395	0.6567618751589678	0.8697511088600137	0.9746122304524105	black	193	2685	5	1	4	TRUE	TRUE	3	1	2	0.3	0.1	0.004467257175870775	0.0031088082901554407	0.40757606546602615
miR-3173-5p	18	139	175	2353	1.7407270187383532	0.02956411311095981	0.1766853125491555	black	193	2685	22	0	22	FALSE	TRUE	6	0	8	0	0.1	0.30111982036474255	0.006217616580310881	0.4073374369450535
miR-6511b-3p	3	24	190	2468	1.6233130532277589	0.30637352511990695	0.5426604761967808	black	193	2685	3	3	0	TRUE	FALSE	1	1	0	0.3	0	0.10618872336357953	0.0010362694300518136	0.40722499279363134
miR-4720-3p	4	79	189	2413	0.6465425419473295	0.859739555874387	0.9684702982468266	black	193	2685	4	1	3	TRUE	TRUE	1	1	0	0.3	0.1	0.005565477600170855	0.0010362694300518136	0.4066017470302226
miR-147b	1	4	192	2488	3.237250872104017	0.311516837660176	0.5449386606263429	black	193	2685	1	1	0	TRUE	FALSE	1	1	0	0.3	0	0.10546095200731403	0.0010362694300518136	0.40649722143736583
miR-6727-5p	1	4	192	2488	3.237250872104017	0.311516837660176	0.5449386606263429	black	193	2685	1	1	0	TRUE	FALSE	1	1	0	0.3	0	0.10546095200731403	0.0010362694300518136	0.40649722143736583
miR-376a-3p	7	166	186	2326	0.5274347778606232	0.9726571658697007	1	black	193	2685	9	6	3	TRUE	TRUE	6	5	3	0.3	0.1	-0	0.006217616580310881	0.4062176165803109
miR-936	12	217	181	2275	0.6951466600812136	0.9126210035814404	1	black	193	2685	15	1	14	TRUE	TRUE	6	1	7	0.3	0.1	-0	0.006217616580310881	0.4062176165803109
miR-6891-5p	2	45	191	2447	0.5695176280477722	0.8630529487456448	0.9706289536884446	black	193	2685	3	2	1	TRUE	TRUE	1	1	1	0.3	0.1	0.005178703160251305	0.0010362694300518136	0.4062149725903031
miR-1255b-2-3p	3	63	190	2429	0.6088810962031986	0.8651668220964887	0.9725581736543185	black	193	2685	3	1	2	TRUE	TRUE	1	0	1	0.3	0.1	0.004833764744779072	0.0010362694300518136	0.40587003417483086
miR-3621	1	4	192	2488	3.237250872104017	0.311516837660176	0.5449386606263429	black	193	2685	1	1	0	TRUE	FALSE	0	0	0	0.3	0	0.10546095200731403	0	0.405460952007314
miR-2277-5p	1	4	192	2488	3.237250872104017	0.311516837660176	0.5449386606263429	black	193	2685	1	1	0	TRUE	FALSE	0	0	0	0.3	0	0.10546095200731403	0	0.405460952007314
miR-1203	2	46	191	2446	0.5569113829622646	0.870903405454899	0.9751170683961178	black	193	2685	2	1	1	TRUE	TRUE	1	0	1	0.3	0.1	0.004377296651304974	0.0010362694300518136	0.40541356608135676
miR-1289	8	162	185	2330	0.6220478471817585	0.9335329565307839	1	black	193	2685	8	1	7	TRUE	TRUE	5	1	4	0.3	0.1	-0	0.0051813471502590676	0.4051813471502591
miR-6502-3p	2	14	191	2478	1.8527712008220638	0.3212812528631336	0.5545593799420175	black	193	2685	2	2	0	TRUE	FALSE	2	2	0	0.3	0	0.10242077782183637	0.0020725388601036273	0.40449331668194
miR-3143	12	235	181	2257	0.6368387242376419	0.9532795428668066	1	black	193	2685	16	2	14	TRUE	TRUE	4	1	4	0.3	0.1	-0	0.0041450777202072546	0.4041450777202073
miR-520c-5p	5	103	188	2389	0.616958385846978	0.8995754690774976	0.9979721471322818	black	193	2685	6	1	5	TRUE	TRUE	3	0	4	0.3	0.1	3.5263178787917716e-4	0.0031088082901554407	0.4034614400780346
miR-376a-2-5p	2	14	191	2478	1.8527712008220638	0.3212812528631336	0.5545593799420175	black	193	2685	2	2	0	TRUE	FALSE	1	1	0	0.3	0	0.10242077782183637	0.0010362694300518136	0.4034570472518882
miR-1306-3p	2	47	191	2445	0.5448415166031662	0.878340180169235	0.9806779271556062	black	193	2685	2	1	1	TRUE	TRUE	0	0	0	0.3	0.1	0.0033894398310020976	0	0.40338943983100206
miR-628-3p	6	137	187	2355	0.5516415795935941	0.9533318401994313	1	black	193	2685	10	4	6	TRUE	TRUE	3	3	3	0.3	0.1	-0	0.0031088082901554407	0.40310880829015544
miR-4477a	8	170	185	2322	0.5907476431108808	0.9519670862131644	1	black	193	2685	8	1	7	TRUE	TRUE	3	0	3	0.3	0.1	-0	0.0031088082901554407	0.40310880829015544
miR-518d-5p	5	120	188	2372	0.5258077554478505	0.9543241105105953	1	black	193	2685	6	1	5	TRUE	TRUE	3	0	4	0.3	0.1	-0	0.0031088082901554407	0.40310880829015544
miR-522-5p	6	151	187	2341	0.49753239316839803	0.9758450367034024	1	black	193	2685	6	4	2	TRUE	TRUE	3	2	1	0.3	0.1	-0	0.0031088082901554407	0.40310880829015544
miR-5683	8	154	185	2338	0.6565992248723804	0.9092804910701229	1	black	193	2685	9	2	7	TRUE	TRUE	3	1	2	0.3	0.1	-0	0.0031088082901554407	0.40310880829015544
miR-376b-3p	5	137	188	2355	0.45727356512027467	0.98053010863182255	1	black	193	2685	7	1	6	TRUE	TRUE	3	1	4	0.3	0.1	-0	0.0031088082901554407	0.40310880829015544
miR-217	3	25	190	2467	1.5577777956828385	0.32666696801671424	0.5606225931109109	black	193	2685	3	3	0	TRUE	FALSE	2	2	0	0.3	0	0.10053176165585019	0.0020725388601036273	0.4026043005159538
miR-8071	3	25	190	2467	1.5577777956828385	0.32666696801671424	0.5606225931109109	black	193	2685	3	3	0	TRUE	FALSE	2	2	0	0.3	0	0.10053176165585019	0.0020725388601036273	0.4026043005159538
miR-34b-3p	5	112	188	2380	0.5652560460523823	0.9332359374866697	1	black	193	2685	5	1	4	TRUE	TRUE	2	0	2	0.3	0.1	-0	0.0020725388601036273	0.40207253886010363
miR-548ay-5p	3	73	190	2419	0.5233191462926594	0.9202330050540244	1	black	193	2685	3	1	2	TRUE	TRUE	2	1	1	0.3	0.1	-0	0.0020725388601036273	0.40207253886010363
miR-4799-5p	5	111	188	2381	0.570586808199995	0.930066644620636	1	black	193	2685	5	2	3	TRUE	TRUE	2	2	0	0.3	0.1	-0	0.0020725388601036273	0.40207253886010363
miR-514b-5p	4	90	189	2402	0.5649402744290067	0.9166008411710824	1	black	193	2685	5	1	4	TRUE	TRUE	2	0	3	0.3	0.1	-0	0.0020725388601036273	0.40207253886010363
miR-891a-5p	2	49	191	2443	0.522179582745042	0.8920463035418871	0.9915986710171616	black	193	2685	2	1	1	TRUE	TRUE	0	0	0	0.3	0.1	0.001465625585526745	0	0.4014656255855268
miR-4484	15	111	178	2381	1.8070656344049014	0.03373377600309661	0.18637408253003077	black	193	2685	15	0	15	FALSE	TRUE	9	0	9	0	0.1	0.29184579257990034	0.009326424870466322	0.4011722174503667
[truncated: 780 more rows]
