# Supplementary material for: Peripheral Transcriptomic Signatures Reveal Convergent Neuroinflammatory, Metabolic, and miRNA Dysregulation in Major Psychiatric Disorders
Source: Biology (Basel). 2026 Apr 24;15(9):673. doi: 10.3390/biology15090673 (PMC13162896; doi:10.3390/biology15090673)
Supplement: Supplementary file 1 [file biology-15-00673-s001.zip › Supplementary Files/Dataset S3. Ranked miRNA interactions/miRNA_ranked_cyan.csv]

miRNA	a	b	c	d	odds	p	FDR	module	module_size	bg_size	n_targets_in_module	n_validated	n_predicted	validated_in_module	predicted_in_module	n_core_hits	n_core_validated	n_core_predicted	validated_weight	predicted_weight	fdr_weight	core_weight	score
miR-21-3p	34	462	7	2182	22.899993914928196	2.743698130008576e-19	7.624737103293832e-16	cyan	41	2685	34	34	0	TRUE	FALSE	29	29	0	0.3	0	6.0471100503823525	0.14146341463414633	6.488573465016499
miR-27a-5p	35	704	6	1940	16.063194664166726	1.0116285799548395e-14	1.4056579118472495e-11	cyan	41	2685	36	35	1	TRUE	TRUE	29	29	1	0.3	0.1	4.340848143440166	0.14146341463414633	4.882311558074312
miR-372-3p	18	458	23	2186	3.7327842955823756	7.89069153084341e-5	0.07309410588071279	cyan	41	2685	20	18	2	TRUE	TRUE	17	17	2	0.3	0.1	0.4544470568047436	0.08292682926829269	0.9373738860730363
miR-34a-5p	32	2172	9	472	0.7727428143842288	0.8146410454843019	1	cyan	41	2685	36	31	5	TRUE	TRUE	26	25	5	0.3	0.1	-0	0.12682926829268293	0.526829268292683
let-7b-5p	27	1873	14	771	0.7939197405948887	0.8092973007983699	1	cyan	41	2685	30	29	1	TRUE	TRUE	22	24	1	0.3	0.1	-0	0.10731707317073172	0.5073170731707317
let-7a-5p	27	1907	14	737	0.7454215134291764	0.8557314749725222	1	cyan	41	2685	30	29	1	TRUE	TRUE	21	23	1	0.3	0.1	-0	0.10243902439024391	0.5024390243902439
miR-15a-5p	27	1816	14	828	0.8793771093006406	0.7158972407244582	1	cyan	41	2685	29	27	2	TRUE	TRUE	21	21	0	0.3	0.1	-0	0.10243902439024391	0.5024390243902439
miR-26b-5p	26	1419	15	1225	1.4961359396956222	0.13888858328083886	1	cyan	41	2685	37	33	4	TRUE	TRUE	21	26	3	0.3	0.1	-0	0.10243902439024391	0.5024390243902439
miR-1-3p	23	1071	18	1573	1.8761952720932664	0.03274559827130856	1	cyan	41	2685	34	32	2	TRUE	TRUE	19	27	2	0.3	0.1	-0	0.0926829268292683	0.49268292682926834
miR-196a-5p	24	1599	17	1045	0.9226641649219249	0.6632812898055691	1	cyan	41	2685	25	24	1	TRUE	TRUE	19	19	1	0.3	0.1	-0	0.0926829268292683	0.49268292682926834
let-7c-5p	26	1716	15	928	0.9373973178398918	0.6465546094563637	1	cyan	41	2685	28	27	1	TRUE	TRUE	19	20	1	0.3	0.1	-0	0.0926829268292683	0.49268292682926834
let-7e-5p	22	1787	19	857	0.5553990750504592	0.9778630595666251	1	cyan	41	2685	24	23	1	TRUE	TRUE	18	19	1	0.3	0.1	-0	0.0878048780487805	0.48780487804878053
miR-106b-5p	23	1471	18	1173	1.0189157856910875	0.5417571598743494	1	cyan	41	2685	25	20	5	TRUE	TRUE	18	16	4	0.3	0.1	-0	0.0878048780487805	0.48780487804878053
miR-27a-3p	24	1574	17	1070	0.959699985729577	0.6170031263588305	1	cyan	41	2685	25	23	2	TRUE	TRUE	18	17	1	0.3	0.1	-0	0.0878048780487805	0.48780487804878053
miR-155-5p	21	829	20	1815	2.298092653743567	0.0067682750416927446	1	cyan	41	2685	21	20	1	TRUE	TRUE	18	17	1	0.3	0.1	-0	0.0878048780487805	0.48780487804878053
miR-182-5p	22	1424	19	1220	0.992018801578581	0.5740625116633984	1	cyan	41	2685	29	20	9	TRUE	TRUE	18	17	7	0.3	0.1	-0	0.0878048780487805	0.48780487804878053
miR-26a-5p	24	1442	17	1202	1.1767256308229608	0.364155288106763	1	cyan	41	2685	28	24	4	TRUE	TRUE	18	18	3	0.3	0.1	-0	0.0878048780487805	0.48780487804878053
miR-3662	21	904	20	1740	2.0205021596947135	0.01917746007798722	1	cyan	41	2685	34	12	22	TRUE	TRUE	18	11	19	0.3	0.1	-0	0.0878048780487805	0.48780487804878053
miR-16-5p	21	1665	20	979	0.6175308702849159	0.9544358438788028	1	cyan	41	2685	24	22	2	TRUE	TRUE	17	17	0	0.3	0.1	-0	0.08292682926829269	0.4829268292682927
miR-19a-3p	20	1472	21	1172	0.7583665428624656	0.8507137834009393	1	cyan	41	2685	23	19	4	TRUE	TRUE	17	16	3	0.3	0.1	-0	0.08292682926829269	0.4829268292682927
let-7d-5p	22	1729	19	915	0.6128618749474101	0.9560681746467091	1	cyan	41	2685	25	24	1	TRUE	TRUE	17	19	1	0.3	0.1	-0	0.08292682926829269	0.4829268292682927
let-7g-5p	19	1741	22	903	0.4480782407249923	0.9965735209154363	1	cyan	41	2685	21	20	1	TRUE	TRUE	17	18	1	0.3	0.1	-0	0.08292682926829269	0.4829268292682927
miR-98-5p	20	1558	21	1086	0.6639733624403809	0.9281999361880684	1	cyan	41	2685	21	20	1	TRUE	TRUE	17	17	1	0.3	0.1	-0	0.08292682926829269	0.4829268292682927
let-7i-5p	21	1772	20	872	0.5168230268346085	0.9876056668895667	1	cyan	41	2685	24	23	1	TRUE	TRUE	17	19	1	0.3	0.1	-0	0.08292682926829269	0.4829268292682927
miR-124-3p	21	1252	20	1392	1.1673429368508026	0.36833980848044184	1	cyan	41	2685	30	26	4	TRUE	TRUE	16	21	4	0.3	0.1	-0	0.07804878048780489	0.4780487804878049
miR-18a-5p	19	1530	22	1114	0.6289417618314301	0.9488481846365042	1	cyan	41	2685	21	19	2	TRUE	TRUE	16	16	2	0.3	0.1	-0	0.07804878048780489	0.4780487804878049
miR-19b-3p	20	1474	21	1170	0.7560462460623089	0.8529732497597464	1	cyan	41	2685	22	18	4	TRUE	TRUE	16	14	3	0.3	0.1	-0	0.07804878048780489	0.4780487804878049
miR-103a-3p	19	1637	22	1007	0.5313818653274495	0.9849247112165112	1	cyan	41	2685	23	18	5	TRUE	TRUE	16	15	3	0.3	0.1	-0	0.07804878048780489	0.4780487804878049
miR-23b-3p	18	1142	23	1502	1.0293163592893175	0.5241518916164533	1	cyan	41	2685	20	13	7	TRUE	TRUE	15	10	7	0.3	0.1	-0	0.07317073170731707	0.4731707317073171
miR-17-5p	22	1629	19	1015	0.7215711156167879	0.8841906025115327	1	cyan	41	2685	22	20	2	TRUE	TRUE	15	14	1	0.3	0.1	-0	0.07317073170731707	0.4731707317073171
miR-146a-5p	16	887	25	1757	1.2675844246322803	0.2805222015965517	1	cyan	41	2685	28	26	2	TRUE	TRUE	15	25	2	0.3	0.1	-0	0.07317073170731707	0.4731707317073171
miR-107	18	1535	23	1109	0.5655512367940222	0.975496283615385	1	cyan	41	2685	22	17	5	TRUE	TRUE	15	14	3	0.3	0.1	-0	0.07317073170731707	0.4731707317073171
miR-23a-3p	19	1288	22	1356	0.9092799288756631	0.676246581017357	1	cyan	41	2685	21	14	7	TRUE	TRUE	15	10	7	0.3	0.1	-0	0.07317073170731707	0.4731707317073171
miR-21-5p	18	1325	23	1319	0.7791390825087706	0.8280348505177866	1	cyan	41	2685	23	19	4	TRUE	TRUE	14	15	4	0.3	0.1	-0	0.06829268292682927	0.4682926829268293
miR-20a-5p	20	1433	21	1211	0.8049070093570793	0.8021831526741856	1	cyan	41	2685	20	17	3	TRUE	TRUE	14	12	2	0.3	0.1	-0	0.06829268292682927	0.4682926829268293
miR-106a-5p	18	1380	23	1264	0.716917439889602	0.8872715399399401	1	cyan	41	2685	18	16	2	TRUE	TRUE	14	12	2	0.3	0.1	-0	0.06829268292682927	0.4682926829268293
miR-15b-5p	20	1638	21	1006	0.5850628893882617	0.9687678734021239	1	cyan	41	2685	23	21	2	TRUE	TRUE	14	15	0	0.3	0.1	-0	0.06829268292682927	0.4682926829268293
miR-374a-5p	17	726	24	1918	1.8707388815512886	0.0384648184513744	1	cyan	41	2685	20	13	7	TRUE	TRUE	14	10	7	0.3	0.1	-0	0.06829268292682927	0.4682926829268293
miR-92b-3p	17	1243	24	1401	0.7984382154747952	0.8058867921107757	1	cyan	41	2685	21	20	1	TRUE	TRUE	14	16	1	0.3	0.1	-0	0.06829268292682927	0.4682926829268293
miR-548c-3p	17	919	24	1725	1.3293811527424635	0.23084727700059998	1	cyan	41	2685	27	1	26	TRUE	TRUE	14	1	20	0.3	0.1	-0	0.06829268292682927	0.4682926829268293
miR-7-5p	17	1398	24	1246	0.6314325422229127	0.9463514923771396	1	cyan	41	2685	19	18	1	TRUE	TRUE	13	14	1	0.3	0.1	-0	0.06341463414634146	0.4634146341463415
miR-373-3p	13	365	28	2279	2.8973202505270947	0.002900645385116888	1	cyan	41	2685	15	12	3	TRUE	TRUE	13	12	3	0.3	0.1	-0	0.06341463414634146	0.4634146341463415
miR-92a-3p	18	1413	23	1231	0.6819092362241755	0.9149679951050713	1	cyan	41	2685	20	19	1	TRUE	TRUE	13	14	1	0.3	0.1	-0	0.06341463414634146	0.4634146341463415
let-7f-5p	14	1644	27	1000	0.31554049535220663	0.9999165464503584	1	cyan	41	2685	15	13	2	TRUE	TRUE	13	12	2	0.3	0.1	-0	0.06341463414634146	0.4634146341463415
miR-25-3p	16	1229	25	1415	0.7369431229147497	0.8663724805158379	1	cyan	41	2685	18	17	1	TRUE	TRUE	13	14	1	0.3	0.1	-0	0.06341463414634146	0.4634146341463415
miR-30a-5p	14	1109	27	1535	0.7177833826901893	0.8785844869713383	1	cyan	41	2685	16	14	2	TRUE	TRUE	12	13	0	0.3	0.1	-0	0.058536585365853655	0.4585365853658537
miR-93-5p	18	1426	23	1218	0.6685629382183405	0.9243706487238537	1	cyan	41	2685	18	16	2	TRUE	TRUE	12	11	1	0.3	0.1	-0	0.058536585365853655	0.4585365853658537
miR-424-5p	17	1622	24	1022	0.44644555775470335	0.9966699928277281	1	cyan	41	2685	22	18	4	TRUE	TRUE	12	13	1	0.3	0.1	-0	0.058536585365853655	0.4585365853658537
miR-31-5p	13	997	28	1647	0.7670526482186732	0.8284606474735727	1	cyan	41	2685	15	12	3	TRUE	TRUE	12	11	3	0.3	0.1	-0	0.058536585365853655	0.4585365853658537
miR-450a-5p	12	578	29	2066	1.4788206316382615	0.17066884913842975	1	cyan	41	2685	12	10	2	TRUE	TRUE	12	10	2	0.3	0.1	-0	0.058536585365853655	0.4585365853658537
miR-183-5p	15	1294	26	1350	0.6020046132197276	0.9588573443639916	1	cyan	41	2685	17	14	3	TRUE	TRUE	12	11	2	0.3	0.1	-0	0.058536585365853655	0.4585365853658537
miR-186-5p	13	940	28	1704	0.8417135572315766	0.7471863340064471	1	cyan	41	2685	26	6	20	TRUE	TRUE	12	5	19	0.3	0.1	-0	0.058536585365853655	0.4585365853658537
miR-340-5p	15	965	26	1679	1.003785321440024	0.5546598606246499	1	cyan	41	2685	24	9	15	TRUE	TRUE	12	8	13	0.3	0.1	-0	0.058536585365853655	0.4585365853658537
miR-3613-3p	15	706	26	1938	1.5833808498110544	0.10962194652164364	1	cyan	41	2685	17	2	15	TRUE	TRUE	12	2	11	0.3	0.1	-0	0.058536585365853655	0.4585365853658537
miR-335-5p	12	854	29	1790	0.8673702947992847	0.7144537020410342	1	cyan	41	2685	20	18	2	TRUE	TRUE	11	17	2	0.3	0.1	-0	0.05365853658536586	0.45365853658536587
miR-20b-5p	18	1653	23	991	0.46931779186839157	0.9947618616912499	1	cyan	41	2685	18	16	2	TRUE	TRUE	11	10	1	0.3	0.1	-0	0.05365853658536586	0.45365853658536587
miR-30d-5p	13	956	28	1688	0.8198740921143011	0.7719825112665282	1	cyan	41	2685	15	13	2	TRUE	TRUE	11	12	0	0.3	0.1	-0	0.05365853658536586	0.45365853658536587
miR-454-3p	14	1032	27	1612	0.8100102142893925	0.7861224630488884	1	cyan	41	2685	14	11	3	TRUE	TRUE	11	9	2	0.3	0.1	-0	0.05365853658536586	0.45365853658536587
miR-196b-5p	12	960	29	1684	0.7259446083510908	0.863958163031498	1	cyan	41	2685	12	11	1	TRUE	TRUE	11	10	1	0.3	0.1	-0	0.05365853658536586	0.45365853658536587
miR-335-3p	13	1040	28	1604	0.716157225390977	0.8766793388729623	1	cyan	41	2685	21	4	17	TRUE	TRUE	11	2	15	0.3	0.1	-0	0.05365853658536586	0.45365853658536587
miR-185-5p	13	931	28	1713	0.854329502651714	0.732583597667301	1	cyan	41	2685	17	10	7	TRUE	TRUE	10	8	6	0.3	0.1	-0	0.04878048780487805	0.44878048780487806
miR-195-5p	13	1226	28	1418	0.5371160403547443	0.9799487029708664	1	cyan	41	2685	15	12	3	TRUE	TRUE	10	9	1	0.3	0.1	-0	0.04878048780487805	0.44878048780487806
miR-590-3p	13	798	28	1846	1.0739932364551807	0.47534521390096507	1	cyan	41	2685	19	1	18	TRUE	TRUE	10	1	12	0.3	0.1	-0	0.04878048780487805	0.44878048780487806
miR-18b-5p	12	1221	29	1423	0.48238497738732383	0.9907419341215739	1	cyan	41	2685	13	11	2	TRUE	TRUE	10	9	2	0.3	0.1	-0	0.04878048780487805	0.44878048780487806
miR-4282	13	582	28	2062	1.644597583199855	0.10090225977394006	1	cyan	41	2685	19	1	18	TRUE	TRUE	10	1	14	0.3	0.1	-0	0.04878048780487805	0.44878048780487806
miR-607	10	556	31	2088	1.2113298219354434	0.3584940279222484	1	cyan	41	2685	15	1	14	TRUE	TRUE	10	1	14	0.3	0.1	-0	0.04878048780487805	0.44878048780487806
miR-543	12	582	29	2062	1.4658194466599148	0.17684769596468305	1	cyan	41	2685	13	1	12	TRUE	TRUE	10	0	10	0.3	0.1	-0	0.04878048780487805	0.44878048780487806
miR-9-5p	10	987	31	1657	0.5416691399129673	0.9720754710155048	1	cyan	41	2685	12	7	5	TRUE	TRUE	9	6	5	0.3	0.1	-0	0.04390243902439025	0.44390243902439025
miR-193b-3p	10	857	31	1787	0.6727310261685018	0.8984569384783183	1	cyan	41	2685	11	10	1	TRUE	TRUE	9	9	1	0.3	0.1	-0	0.04390243902439025	0.44390243902439025
miR-148b-5p	11	1063	30	1581	0.5454585217830183	0.9735350069374263	1	cyan	41	2685	20	6	14	TRUE	TRUE	9	4	12	0.3	0.1	-0	0.04390243902439025	0.44390243902439025
miR-33a-5p	11	1027	30	1617	0.5774226098828523	0.9609957633264807	1	cyan	41	2685	11	10	1	TRUE	TRUE	9	8	1	0.3	0.1	-0	0.04390243902439025	0.44390243902439025
miR-671-5p	13	790	28	1854	1.0895630225541963	0.45853731588582536	1	cyan	41	2685	13	10	3	TRUE	TRUE	9	8	1	0.3	0.1	-0	0.04390243902439025	0.44390243902439025
miR-142-5p	11	801	30	1843	0.8437137693935812	0.7379501069835948	1	cyan	41	2685	13	10	3	TRUE	TRUE	9	8	3	0.3	0.1	-0	0.04390243902439025	0.44390243902439025
miR-486-3p	11	811	30	1833	0.8287972213337568	0.7545167000493285	1	cyan	41	2685	14	11	3	TRUE	TRUE	9	9	1	0.3	0.1	-0	0.04390243902439025	0.44390243902439025
miR-206	10	408	31	2236	1.7674165500565924	0.09274344220976806	1	cyan	41	2685	11	7	4	TRUE	TRUE	9	7	3	0.3	0.1	-0	0.04390243902439025	0.44390243902439025
miR-29b-3p	10	1299	31	1345	0.3341029341412765	0.9996489483358348	1	cyan	41	2685	11	10	1	TRUE	TRUE	8	8	1	0.3	0.1	-0	0.039024390243902446	0.4390243902439025
miR-96-5p	10	959	31	1685	0.5668960152083605	0.9621735528784116	1	cyan	41	2685	12	7	5	TRUE	TRUE	8	5	5	0.3	0.1	-0	0.039024390243902446	0.4390243902439025
miR-181a-5p	10	1098	31	1546	0.4543221331614763	0.9927121393055267	1	cyan	41	2685	11	8	3	TRUE	TRUE	8	7	2	0.3	0.1	-0	0.039024390243902446	0.4390243902439025
miR-30e-3p	10	1034	31	1610	0.5023951477659568	0.9837472523246441	1	cyan	41	2685	14	7	7	TRUE	TRUE	8	5	6	0.3	0.1	-0	0.039024390243902446	0.4390243902439025
miR-139-5p	12	1297	29	1347	0.4298420819816095	0.9966943933004105	1	cyan	41	2685	13	11	2	TRUE	TRUE	8	7	1	0.3	0.1	-0	0.039024390243902446	0.4390243902439025
miR-181b-5p	12	1169	29	1475	0.5222325820875684	0.9824823841644357	1	cyan	41	2685	13	10	3	TRUE	TRUE	8	7	2	0.3	0.1	-0	0.039024390243902446	0.4390243902439025
miR-378a-3p	8	749	33	1895	0.6134319236159202	0.926809377861582	1	cyan	41	2685	9	8	1	TRUE	TRUE	8	8	1	0.3	0.1	-0	0.039024390243902446	0.4390243902439025
miR-361-5p	8	635	33	2009	0.7670547547456331	0.8013278736007959	1	cyan	41	2685	10	3	7	TRUE	TRUE	8	3	7	0.3	0.1	-0	0.039024390243902446	0.4390243902439025
miR-130b-3p	11	1095	30	1549	0.518810454557327	0.9816246616768591	1	cyan	41	2685	12	9	3	TRUE	TRUE	8	6	3	0.3	0.1	-0	0.039024390243902446	0.4390243902439025
miR-32-5p	10	729	31	1915	0.8474378602767374	0.7297634155883571	1	cyan	41	2685	11	9	2	TRUE	TRUE	8	8	1	0.3	0.1	-0	0.039024390243902446	0.4390243902439025
miR-1271-5p	11	578	30	2066	1.3104692773153503	0.27576650198449837	1	cyan	41	2685	12	8	4	TRUE	TRUE	8	5	4	0.3	0.1	-0	0.039024390243902446	0.4390243902439025
miR-193b-5p	8	305	33	2339	1.8585199499921565	0.09646508000996232	1	cyan	41	2685	9	7	2	TRUE	TRUE	8	7	2	0.3	0.1	-0	0.039024390243902446	0.4390243902439025
miR-450b-5p	9	674	32	1970	0.8221133058214358	0.7521699963463183	1	cyan	41	2685	12	4	8	TRUE	TRUE	8	3	7	0.3	0.1	-0	0.039024390243902446	0.4390243902439025
miR-4753-3p	8	297	33	2347	1.9152286481665257	0.0857264943975915	1	cyan	41	2685	8	1	7	TRUE	TRUE	8	1	7	0.3	0.1	-0	0.039024390243902446	0.4390243902439025
miR-30d-3p	10	835	31	1809	0.6989404136308931	0.8773530696482559	1	cyan	41	2685	13	6	7	TRUE	TRUE	8	4	6	0.3	0.1	-0	0.039024390243902446	0.4390243902439025
miR-183-3p	9	574	32	2070	1.0142590779191043	0.5471432100244691	1	cyan	41	2685	11	4	7	TRUE	TRUE	8	3	7	0.3	0.1	-0	0.039024390243902446	0.4390243902439025
miR-30a-3p	8	801	33	1843	0.5578942029322042	0.9570105430700662	1	cyan	41	2685	11	4	7	TRUE	TRUE	7	3	6	0.3	0.1	-0	0.03414634146341464	0.4341463414634147
miR-27b-3p	10	1280	31	1364	0.34390392750628745	0.9995156221166823	1	cyan	41	2685	11	8	3	TRUE	TRUE	7	6	2	0.3	0.1	-0	0.03414634146341464	0.4341463414634147
miR-29a-3p	8	1218	33	1426	0.2839487911331639	0.999892942013582	1	cyan	41	2685	8	7	1	TRUE	TRUE	7	6	1	0.3	0.1	-0	0.03414634146341464	0.4341463414634147
miR-320a-3p	11	1229	30	1415	0.42230010715759597	0.9967732351461517	1	cyan	41	2685	14	8	6	TRUE	TRUE	7	5	5	0.3	0.1	-0	0.03414634146341464	0.4341463414634147
miR-128-3p	7	936	34	1708	0.3758057096718406	0.9970401372798979	1	cyan	41	2685	9	5	4	TRUE	TRUE	7	5	4	0.3	0.1	-0	0.03414634146341464	0.4341463414634147
miR-221-3p	11	1096	30	1548	0.5180027790590506	0.9818385380134886	1	cyan	41	2685	12	11	1	TRUE	TRUE	7	7	1	0.3	0.1	-0	0.03414634146341464	0.4341463414634147
miR-375-3p	10	606	31	2038	1.084828277476609	0.47283625480366676	1	cyan	41	2685	11	6	5	TRUE	TRUE	7	3	5	0.3	0.1	-0	0.03414634146341464	0.4341463414634147
miR-363-3p	9	465	32	2179	1.3177952638360904	0.29048983843089815	1	cyan	41	2685	10	7	3	TRUE	TRUE	7	6	2	0.3	0.1	-0	0.03414634146341464	0.4341463414634147
miR-28-5p	7	907	34	1737	0.3943997153324355	0.9955241977485962	1	cyan	41	2685	7	5	2	TRUE	TRUE	7	5	2	0.3	0.1	-0	0.03414634146341464	0.4341463414634147
miR-302a-3p	8	687	33	1957	0.6906812835899643	0.8703109246653574	1	cyan	41	2685	10	5	5	TRUE	TRUE	7	5	4	0.3	0.1	-0	0.03414634146341464	0.4341463414634147
miR-142-3p	8	391	33	2253	1.3966874978015247	0.25675284014805166	1	cyan	41	2685	9	8	1	TRUE	TRUE	7	7	1	0.3	0.1	-0	0.03414634146341464	0.4341463414634147
miR-125a-3p	8	615	33	2029	0.7998698143845367	0.7689775183856784	1	cyan	41	2685	9	7	2	TRUE	TRUE	7	6	2	0.3	0.1	-0	0.03414634146341464	0.4341463414634147
miR-320b	9	1118	32	1526	0.3840139946281444	0.9980336764985245	1	cyan	41	2685	10	5	5	TRUE	TRUE	7	4	4	0.3	0.1	-0	0.03414634146341464	0.4341463414634147
miR-301b-3p	9	779	32	1865	0.6734138766358037	0.8916749702728067	1	cyan	41	2685	9	7	2	TRUE	TRUE	7	5	2	0.3	0.1	-0	0.03414634146341464	0.4341463414634147
miR-877-5p	8	951	33	1693	0.4316875048361391	0.9928839164361388	1	cyan	41	2685	8	7	1	TRUE	TRUE	7	6	1	0.3	0.1	-0	0.03414634146341464	0.4341463414634147
miR-221-5p	8	629	33	2015	0.7766800948265906	0.7919685034295899	1	cyan	41	2685	8	7	1	TRUE	TRUE	7	6	1	0.3	0.1	-0	0.03414634146341464	0.4341463414634147
miR-93-3p	7	613	34	2031	0.6822317968078659	0.8683269045470439	1	cyan	41	2685	7	6	1	TRUE	TRUE	7	6	1	0.3	0.1	-0	0.03414634146341464	0.4341463414634147
miR-548j-5p	7	474	34	2170	0.9425422391095406	0.6206720416595888	1	cyan	41	2685	11	1	10	TRUE	TRUE	7	1	10	0.3	0.1	-0	0.03414634146341464	0.4341463414634147
miR-576-3p	8	482	33	2162	1.0873715190699338	0.4801591066926423	1	cyan	41	2685	11	6	5	TRUE	TRUE	7	6	4	0.3	0.1	-0	0.03414634146341464	0.4341463414634147
miR-579-3p	7	578	34	2066	0.7359877967027497	0.822048456117356	1	cyan	41	2685	11	1	10	TRUE	TRUE	7	1	10	0.3	0.1	-0	0.03414634146341464	0.4341463414634147
miR-203a-3p	10	792	31	1852	0.7544174828489273	0.826929435657243	1	cyan	41	2685	13	9	4	TRUE	TRUE	6	5	4	0.3	0.1	-0	0.029268292682926828	0.4292682926829269
miR-204-5p	6	607	35	2037	0.5754086110804808	0.9326402580343431	1	cyan	41	2685	7	1	6	TRUE	TRUE	6	1	6	0.3	0.1	-0	0.029268292682926828	0.4292682926829269
miR-223-3p	7	271	34	2373	1.8023039510191532	0.12463358891593267	1	cyan	41	2685	9	1	8	TRUE	TRUE	6	0	8	0.3	0.1	-0	0.029268292682926828	0.4292682926829269
miR-205-5p	8	709	33	1935	0.6617445263616918	0.8933040769248104	1	cyan	41	2685	8	7	1	TRUE	TRUE	6	5	1	0.3	0.1	-0	0.029268292682926828	0.4292682926829269
miR-338-3p	8	485	33	2159	1.0791466135395993	0.487660170024655	1	cyan	41	2685	10	4	6	TRUE	TRUE	6	3	5	0.3	0.1	-0	0.029268292682926828	0.4292682926829269
miR-135b-5p	6	589	35	2055	0.5982219235734826	0.9188258536581725	1	cyan	41	2685	6	3	3	TRUE	TRUE	6	3	3	0.3	0.1	-0	0.029268292682926828	0.4292682926829269
miR-143-3p	8	543	33	2101	0.9380480313525101	0.6262464900403899	1	cyan	41	2685	10	7	3	TRUE	TRUE	6	5	3	0.3	0.1	-0	0.029268292682926828	0.4292682926829269
miR-30e-5p	7	738	34	1906	0.531830471606565	0.9624902061445224	1	cyan	41	2685	9	7	2	TRUE	TRUE	6	7	0	0.3	0.1	-0	0.029268292682926828	0.4292682926829269
miR-181d-5p	8	901	33	1743	0.46908808239408833	0.9864642438574132	1	cyan	41	2685	9	6	3	TRUE	TRUE	6	5	2	0.3	0.1	-0	0.029268292682926828	0.4292682926829269
miR-30c-5p	7	623	34	2021	0.667982674595492	0.8796836415427783	1	cyan	41	2685	8	6	2	TRUE	TRUE	6	6	0	0.3	0.1	-0	0.029268292682926828	0.4292682926829269
miR-374b-5p	9	586	32	2058	0.9877374036203218	0.5746566982903576	1	cyan	41	2685	10	6	4	TRUE	TRUE	6	4	3	0.3	0.1	-0	0.029268292682926828	0.4292682926829269
miR-2110	7	506	34	2138	0.8699577832680209	0.692607093727345	1	cyan	41	2685	9	2	7	TRUE	TRUE	6	2	5	0.3	0.1	-0	0.029268292682926828	0.4292682926829269
miR-1225-5p	6	318	35	2326	1.2537928208028368	0.3737165824963376	1	cyan	41	2685	6	5	1	TRUE	TRUE	6	5	1	0.3	0.1	-0	0.029268292682926828	0.4292682926829269
let-7f-2-3p	6	566	35	2078	0.6294845485061311	0.8978427336860344	1	cyan	41	2685	7	4	3	TRUE	TRUE	6	4	3	0.3	0.1	-0	0.029268292682926828	0.4292682926829269
miR-33b-5p	9	897	32	1747	0.5478730609170046	0.9661590143807531	1	cyan	41	2685	10	9	1	TRUE	TRUE	6	6	1	0.3	0.1	-0	0.029268292682926828	0.4292682926829269
miR-495-3p	8	604	33	2040	0.8188446232579203	0.7497837462102968	1	cyan	41	2685	10	1	9	TRUE	TRUE	6	0	8	0.3	0.1	-0	0.029268292682926828	0.4292682926829269
miR-494-3p	7	501	34	2143	0.8806909636722681	0.68191011258193	1	cyan	41	2685	11	1	10	TRUE	TRUE	6	0	10	0.3	0.1	-0	0.029268292682926828	0.4292682926829269
miR-4306	6	312	35	2332	1.281188294960249	0.35650480559308595	1	cyan	41	2685	8	1	7	TRUE	TRUE	6	1	7	0.3	0.1	-0	0.029268292682926828	0.4292682926829269
miR-15b-3p	7	888	34	1756	0.4072410131559364	0.9941767236390335	1	cyan	41	2685	8	7	1	TRUE	TRUE	6	6	1	0.3	0.1	-0	0.029268292682926828	0.4292682926829269
miR-126-5p	6	436	35	2208	0.8681959416451187	0.689611141463961	1	cyan	41	2685	10	1	9	TRUE	TRUE	6	1	9	0.3	0.1	-0	0.029268292682926828	0.4292682926829269
miR-493-5p	6	446	35	2198	0.8448937272560504	0.7116176449035083	1	cyan	41	2685	12	1	11	TRUE	TRUE	6	1	11	0.3	0.1	-0	0.029268292682926828	0.4292682926829269
miR-766-5p	7	656	34	1988	0.6240443817187794	0.9117985353463998	1	cyan	41	2685	9	6	3	TRUE	TRUE	6	5	3	0.3	0.1	-0	0.029268292682926828	0.4292682926829269
miR-377-5p	6	350	35	2294	1.1235081367649458	0.46579746909190134	1	cyan	41	2685	8	3	5	TRUE	TRUE	6	3	5	0.3	0.1	-0	0.029268292682926828	0.4292682926829269
miR-30b-3p	8	889	33	1755	0.47869012997077065	0.984307647414058	1	cyan	41	2685	8	5	3	TRUE	TRUE	6	3	3	0.3	0.1	-0	0.029268292682926828	0.4292682926829269
miR-574-5p	7	832	34	1812	0.44850026659709363	0.9877938192676614	1	cyan	41	2685	7	4	3	TRUE	TRUE	6	4	2	0.3	0.1	-0	0.029268292682926828	0.4292682926829269
miR-4795-3p	6	203	35	2441	2.0606236273417826	0.09440030167653024	1	cyan	41	2685	7	1	6	TRUE	TRUE	6	1	6	0.3	0.1	-0	0.029268292682926828	0.4292682926829269
miR-876-5p	9	497	32	2147	1.2148838434222238	0.36410063610518456	1	cyan	41	2685	13	2	11	TRUE	TRUE	6	2	5	0.3	0.1	-0	0.029268292682926828	0.4292682926829269
miR-371a-5p	7	438	34	2206	1.0369231494205728	0.5312586109618804	1	cyan	41	2685	9	1	8	TRUE	TRUE	6	1	7	0.3	0.1	-0	0.029268292682926828	0.4292682926829269
miR-148a-5p	8	654	33	1990	0.7377401213735845	0.8290243095498623	1	cyan	41	2685	16	2	14	TRUE	TRUE	6	1	12	0.3	0.1	-0	0.029268292682926828	0.4292682926829269
miR-1285-3p	9	876	32	1768	0.5677442620367703	0.9576199887679261	1	cyan	41	2685	11	8	3	TRUE	TRUE	6	5	3	0.3	0.1	-0	0.029268292682926828	0.4292682926829269
miR-130a-3p	7	985	34	1659	0.3468745479056324	0.9985757904076084	1	cyan	41	2685	8	5	3	TRUE	TRUE	5	3	3	0.3	0.1	-0	0.024390243902439025	0.42439024390243907
miR-24-3p	8	1218	33	1426	0.2839487911331639	0.999892942013582	1	cyan	41	2685	12	7	5	TRUE	TRUE	5	3	4	0.3	0.1	-0	0.024390243902439025	0.42439024390243907
miR-101-3p	8	1137	33	1507	0.3214365760006066	0.9995596839368723	1	cyan	41	2685	8	7	1	TRUE	TRUE	5	4	1	0.3	0.1	-0	0.024390243902439025	0.42439024390243907
miR-518a-5p	6	382	35	2262	1.0151038033126898	0.5550504456020207	1	cyan	41	2685	8	1	7	TRUE	TRUE	5	1	6	0.3	0.1	-0	0.024390243902439025	0.42439024390243907
miR-876-3p	6	833	35	1811	0.37280738177982015	0.9959500916847226	1	cyan	41	2685	7	3	4	TRUE	TRUE	5	2	4	0.3	0.1	-0	0.024390243902439025	0.42439024390243907
miR-30b-5p	6	559	35	2085	0.6395100046152024	0.8906470753272289	1	cyan	41	2685	7	5	2	TRUE	TRUE	5	5	0	0.3	0.1	-0	0.024390243902439025	0.42439024390243907
miR-449a	5	724	36	1920	0.36845504803216267	0.9942562266246324	1	cyan	41	2685	6	2	4	TRUE	TRUE	5	2	4	0.3	0.1	-0	0.024390243902439025	0.42439024390243907
miR-211-5p	5	490	36	2154	0.6106456461121611	0.8983781318777982	1	cyan	41	2685	6	1	5	TRUE	TRUE	5	1	5	0.3	0.1	-0	0.024390243902439025	0.42439024390243907
miR-744-5p	7	772	34	1872	0.4993477050601808	0.9745703724494146	1	cyan	41	2685	8	6	2	TRUE	TRUE	5	3	2	0.3	0.1	-0	0.024390243902439025	0.42439024390243907
miR-320c	7	866	34	1778	0.42281372998194283	0.9921623244263693	1	cyan	41	2685	7	2	5	TRUE	TRUE	5	1	4	0.3	0.1	-0	0.024390243902439025	0.42439024390243907
miR-940	6	636	35	2008	0.5413711904666865	0.9507210506441812	1	cyan	41	2685	8	4	4	TRUE	TRUE	5	4	3	0.3	0.1	-0	0.024390243902439025	0.42439024390243907
miR-330-5p	6	691	35	1953	0.48460907282860055	0.9738211803809017	1	cyan	41	2685	6	5	1	TRUE	TRUE	5	4	1	0.3	0.1	-0	0.024390243902439025	0.42439024390243907
miR-30c-1-3p	7	905	34	1739	0.3957260430807644	0.9953971419189711	1	cyan	41	2685	8	6	2	TRUE	TRUE	5	4	2	0.3	0.1	-0	0.024390243902439025	0.42439024390243907
miR-7-1-3p	5	492	36	2152	0.6075997132250924	0.9004472385709482	1	cyan	41	2685	6	1	5	TRUE	TRUE	5	1	5	0.3	0.1	-0	0.024390243902439025	0.42439024390243907
miR-766-3p	5	425	36	2219	0.72524274076775	0.809761659771596	1	cyan	41	2685	6	2	4	TRUE	TRUE	5	2	4	0.3	0.1	-0	0.024390243902439025	0.42439024390243907
miR-589-3p	5	356	36	2288	0.8926423963866841	0.6632357200134811	1	cyan	41	2685	5	1	4	TRUE	TRUE	5	1	4	0.3	0.1	-0	0.024390243902439025	0.42439024390243907
miR-576-5p	6	519	35	2125	0.7019868597102503	0.8414471791148178	1	cyan	41	2685	8	1	7	TRUE	TRUE	5	0	7	0.3	0.1	-0	0.024390243902439025	0.42439024390243907
miR-330-3p	5	652	36	1992	0.4244159413244398	0.9846945052920639	1	cyan	41	2685	5	1	4	TRUE	TRUE	5	1	4	0.3	0.1	-0	0.024390243902439025	0.42439024390243907
miR-378a-5p	6	371	35	2273	1.0502793480447756	0.5249419217034039	1	cyan	41	2685	6	2	4	TRUE	TRUE	5	1	4	0.3	0.1	-0	0.024390243902439025	0.42439024390243907
miR-301a-3p	6	855	35	1789	0.3588061250180287	0.9970554359058379	1	cyan	41	2685	6	4	2	TRUE	TRUE	5	3	2	0.3	0.1	-0	0.024390243902439025	0.42439024390243907
miR-378c	5	483	36	2161	0.6215050501466803	0.8908555778204481	1	cyan	41	2685	5	4	1	TRUE	TRUE	5	4	1	0.3	0.1	-0	0.024390243902439025	0.42439024390243907
miR-449c-5p	6	525	35	2119	0.6920083858519243	0.8497530648275724	1	cyan	41	2685	6	3	3	TRUE	TRUE	5	2	3	0.3	0.1	-0	0.024390243902439025	0.42439024390243907
miR-203b-3p	5	134	36	2510	2.6000688555716813	0.05787752213304846	1	cyan	41	2685	5	1	4	TRUE	TRUE	5	1	4	0.3	0.1	-0	0.024390243902439025	0.42439024390243907
miR-33a-3p	5	413	36	2231	0.7503428742142453	0.7883614278472962	1	cyan	41	2685	9	2	7	TRUE	TRUE	5	2	7	0.3	0.1	-0	0.024390243902439025	0.42439024390243907
miR-765	5	477	36	2167	0.631066774660103	0.8840505767958573	1	cyan	41	2685	7	1	6	TRUE	TRUE	5	1	6	0.3	0.1	-0	0.024390243902439025	0.42439024390243907
miR-527	6	373	35	2271	1.0437289741593698	0.5304683150175574	1	cyan	41	2685	8	1	7	TRUE	TRUE	5	1	6	0.3	0.1	-0	0.024390243902439025	0.42439024390243907
miR-373-5p	6	315	35	2329	1.267360158158709	0.3651005867612288	1	cyan	41	2685	10	1	9	TRUE	TRUE	5	1	5	0.3	0.1	-0	0.024390243902439025	0.42439024390243907
miR-616-5p	6	416	35	2228	0.9181337268123168	0.6427009351348489	1	cyan	41	2685	11	1	10	TRUE	TRUE	5	1	6	0.3	0.1	-0	0.024390243902439025	0.42439024390243907
miR-5692a	8	495	33	2149	1.0524510771417497	0.5125095157613057	1	cyan	41	2685	10	1	9	TRUE	TRUE	5	0	6	0.3	0.1	-0	0.024390243902439025	0.42439024390243907
miR-3679-5p	5	238	36	2406	1.4038513558647887	0.31136290588522797	1	cyan	41	2685	7	2	5	TRUE	TRUE	5	2	5	0.3	0.1	-0	0.024390243902439025	0.42439024390243907
miR-4668-3p	6	266	35	2378	1.5322496136651969	0.23038423798575286	1	cyan	41	2685	6	1	5	TRUE	TRUE	5	1	4	0.3	0.1	-0	0.024390243902439025	0.42439024390243907
miR-922	7	434	34	2210	1.0483761367825841	0.5208989525842332	1	cyan	41	2685	8	1	7	TRUE	TRUE	5	1	5	0.3	0.1	-0	0.024390243902439025	0.42439024390243907
miR-1273g-3p	5	193	36	2451	1.7633427389258318	0.18076217599137784	1	cyan	41	2685	6	3	3	TRUE	TRUE	5	3	3	0.3	0.1	-0	0.024390243902439025	0.42439024390243907
miR-485-5p	6	469	35	2175	0.7950688817954623	0.7583934614233714	1	cyan	41	2685	11	4	7	TRUE	TRUE	5	4	4	0.3	0.1	-0	0.024390243902439025	0.42439024390243907
miR-3065-5p	7	427	34	2217	1.0689362953161443	0.5026162952416735	1	cyan	41	2685	8	3	5	TRUE	TRUE	5	2	4	0.3	0.1	-0	0.024390243902439025	0.42439024390243907
miR-508-5p	5	193	36	2451	1.7633427389258318	0.18076217599137784	1	cyan	41	2685	5	1	4	TRUE	TRUE	5	1	4	0.3	0.1	-0	0.024390243902439025	0.42439024390243907
miR-1290	11	453	30	2191	1.7729855071923177	0.08258160147743093	1	cyan	41	2685	12	5	7	TRUE	TRUE	5	2	4	0.3	0.1	-0	0.024390243902439025	0.42439024390243907
miR-3934-5p	5	276	36	2368	1.1915424959395706	0.43109970110841955	1	cyan	41	2685	5	4	1	TRUE	TRUE	5	4	1	0.3	0.1	-0	0.024390243902439025	0.42439024390243907
miR-512-3p	6	719	35	1925	0.45907873871679655	0.9813971772802559	1	cyan	41	2685	8	4	4	TRUE	TRUE	5	4	3	0.3	0.1	-0	0.024390243902439025	0.42439024390243907
miR-603	5	418	36	2226	0.7397093809083005	0.7974833665687617	1	cyan	41	2685	5	1	4	TRUE	TRUE	5	1	4	0.3	0.1	-0	0.024390243902439025	0.42439024390243907
miR-129-5p	6	460	35	2184	0.8139723075275134	0.7407349400889268	1	cyan	41	2685	6	2	4	TRUE	TRUE	4	2	2	0.3	0.1	-0	0.019512195121951223	0.41951219512195126
miR-193a-3p	7	662	34	1982	0.6165265517644279	0.9168147069043698	1	cyan	41	2685	8	7	1	TRUE	TRUE	4	4	1	0.3	0.1	-0	0.019512195121951223	0.41951219512195126
miR-122-5p	5	549	36	2095	0.5301200166690696	0.9462691727399983	1	cyan	41	2685	9	7	2	TRUE	TRUE	4	6	1	0.3	0.1	-0	0.019512195121951223	0.41951219512195126
miR-222-3p	7	765	34	1879	0.5057993499147169	0.9724071592316963	1	cyan	41	2685	7	6	1	TRUE	TRUE	4	4	0	0.3	0.1	-0	0.019512195121951223	0.41951219512195126
miR-224-5p	4	546	37	2098	0.41549853087418853	0.9801152196782037	1	cyan	41	2685	5	3	2	TRUE	TRUE	4	3	2	0.3	0.1	-0	0.019512195121951223	0.41951219512195126
miR-302b-3p	5	590	36	2054	0.4836471930226368	0.9667083269792961	1	cyan	41	2685	5	1	4	TRUE	TRUE	4	1	3	0.3	0.1	-0	0.019512195121951223	0.41951219512195126
miR-423-3p	5	910	36	1734	0.26475021781984043	0.9996866613962322	1	cyan	41	2685	5	4	1	TRUE	TRUE	4	3	1	0.3	0.1	-0	0.019512195121951223	0.41951219512195126
miR-376a-5p	4	555	37	2089	0.4070085050274119	0.9823549824280762	1	cyan	41	2685	4	1	3	TRUE	TRUE	4	1	3	0.3	0.1	-0	0.019512195121951223	0.41951219512195126
miR-140-5p	4	426	37	2218	0.5629750332010331	0.9138318455650187	1	cyan	41	2685	4	1	3	TRUE	TRUE	4	1	3	0.3	0.1	-0	0.019512195121951223	0.41951219512195126
miR-146b-5p	5	610	36	2034	0.46324516443801833	0.9739105563252817	1	cyan	41	2685	5	3	2	TRUE	TRUE	4	2	2	0.3	0.1	-0	0.019512195121951223	0.41951219512195126
miR-22-3p	5	863	36	1781	0.28673352443072225	0.9993121516168604	1	cyan	41	2685	5	4	1	TRUE	TRUE	4	3	1	0.3	0.1	-0	0.019512195121951223	0.41951219512195126
miR-152-3p	5	653	36	1991	0.4235532959913824	0.984892895395348	1	cyan	41	2685	5	4	1	TRUE	TRUE	4	3	1	0.3	0.1	-0	0.019512195121951223	0.41951219512195126
miR-302c-3p	5	614	36	2030	0.4593243204483211	0.9751717916109992	1	cyan	41	2685	6	2	4	TRUE	TRUE	4	2	3	0.3	0.1	-0	0.019512195121951223	0.41951219512195126
miR-362-3p	4	292	37	2352	0.8708087468952626	0.6778735979230082	1	cyan	41	2685	5	1	4	TRUE	TRUE	4	1	4	0.3	0.1	-0	0.019512195121951223	0.41951219512195126
miR-455-3p	4	279	37	2365	0.9164200688490542	0.641639751774941	1	cyan	41	2685	5	3	2	TRUE	TRUE	4	3	2	0.3	0.1	-0	0.019512195121951223	0.41951219512195126
miR-500a-5p	5	330	36	2314	0.9739136805768991	0.5937472796968998	1	cyan	41	2685	6	1	5	TRUE	TRUE	4	1	4	0.3	0.1	-0	0.019512195121951223	0.41951219512195126
miR-130b-5p	5	470	36	2174	0.6425306483519784	0.8756800771091704	1	cyan	41	2685	7	3	4	TRUE	TRUE	4	2	4	0.3	0.1	-0	0.019512195121951223	0.41951219512195126
miR-532-5p	6	460	35	2184	0.8139723075275134	0.7407349400889268	1	cyan	41	2685	7	4	3	TRUE	TRUE	4	2	3	0.3	0.1	-0	0.019512195121951223	0.41951219512195126
miR-188-5p	4	216	37	2428	1.2151186991210048	0.43655906658678	1	cyan	41	2685	4	2	2	TRUE	TRUE	4	2	2	0.3	0.1	-0	0.019512195121951223	0.41951219512195126
miR-182-3p	4	450	37	2194	0.52719317141277	0.9344550232504117	1	cyan	41	2685	4	3	1	TRUE	TRUE	4	3	1	0.3	0.1	-0	0.019512195121951223	0.41951219512195126
miR-3928-3p	4	248	37	2396	1.0444582279567416	0.5460217665833844	1	cyan	41	2685	4	1	3	TRUE	TRUE	4	1	3	0.3	0.1	-0	0.019512195121951223	0.41951219512195126
miR-570-3p	4	527	37	2117	0.43437396061598554	0.9745166298511343	1	cyan	41	2685	5	1	4	TRUE	TRUE	4	1	4	0.3	0.1	-0	0.019512195121951223	0.41951219512195126
miR-147a	7	528	34	2116	0.8251463394646759	0.7371062078983639	1	cyan	41	2685	9	5	4	TRUE	TRUE	4	3	3	0.3	0.1	-0	0.019512195121951223	0.41951219512195126
miR-367-3p	5	270	36	2374	1.2210944226259133	0.4121482641850256	1	cyan	41	2685	5	2	3	TRUE	TRUE	4	2	2	0.3	0.1	-0	0.019512195121951223	0.41951219512195126
miR-16-2-3p	7	310	34	2334	1.549790978777667	0.2026921151418707	1	cyan	41	2685	8	3	5	TRUE	TRUE	4	1	4	0.3	0.1	-0	0.019512195121951223	0.41951219512195126
miR-4644	4	202	37	2442	1.3067839904733667	0.3866870890874218	1	cyan	41	2685	5	1	4	TRUE	TRUE	4	1	4	0.3	0.1	-0	0.019512195121951223	0.41951219512195126
let-7b-3p	5	494	36	2150	0.6045784429321123	0.9024814298132336	1	cyan	41	2685	5	2	3	TRUE	TRUE	4	2	2	0.3	0.1	-0	0.019512195121951223	0.41951219512195126
miR-320d	5	684	36	1960	0.39806187738793597	0.989998137663483	1	cyan	41	2685	6	1	5	TRUE	TRUE	4	1	4	0.3	0.1	-0	0.019512195121951223	0.41951219512195126
miR-548l	4	338	37	2306	0.7376412367932024	0.7861355709875937	1	cyan	41	2685	4	1	3	TRUE	TRUE	4	1	3	0.3	0.1	-0	0.019512195121951223	0.41951219512195126
miR-3121-3p	6	441	35	2203	0.8564127692392867	0.7007385409616269	1	cyan	41	2685	7	1	6	TRUE	TRUE	4	1	3	0.3	0.1	-0	0.019512195121951223	0.41951219512195126
miR-4496	5	245	36	2399	1.3597962429212105	0.3331824272037071	1	cyan	41	2685	5	1	4	TRUE	TRUE	4	1	3	0.3	0.1	-0	0.019512195121951223	0.41951219512195126
miR-1294	4	198	37	2446	1.3353492459812624	0.37235850307926066	1	cyan	41	2685	6	1	5	TRUE	TRUE	4	1	5	0.3	0.1	-0	0.019512195121951223	0.41951219512195126
miR-7703	4	70	37	2574	3.971403014453556	0.024922504608711878	1	cyan	41	2685	4	3	1	TRUE	TRUE	4	3	1	0.3	0.1	-0	0.019512195121951223	0.41951219512195126
miR-589-5p	5	444	36	2200	0.688275129377541	0.8402642974302011	1	cyan	41	2685	5	2	3	TRUE	TRUE	4	1	3	0.3	0.1	-0	0.019512195121951223	0.41951219512195126
miR-371b-5p	5	212	36	2432	1.592944795450675	0.23325380989894234	1	cyan	41	2685	8	1	7	TRUE	TRUE	4	1	5	0.3	0.1	-0	0.019512195121951223	0.41951219512195126
miR-2278	4	292	37	2352	0.8708087468952626	0.6778735979230082	1	cyan	41	2685	5	1	4	TRUE	TRUE	4	1	4	0.3	0.1	-0	0.019512195121951223	0.41951219512195126
miR-584-5p	5	419	36	2225	0.737613129814296	0.7992724374216935	1	cyan	41	2685	7	3	4	TRUE	TRUE	4	2	4	0.3	0.1	-0	0.019512195121951223	0.41951219512195126
miR-548k	4	406	37	2238	0.5960243478710728	0.8926361214300808	1	cyan	41	2685	5	1	4	TRUE	TRUE	4	1	4	0.3	0.1	-0	0.019512195121951223	0.41951219512195126
miR-1185-5p	4	141	37	2503	1.9185278907167351	0.17770932698026587	1	cyan	41	2685	5	2	3	TRUE	TRUE	4	2	3	0.3	0.1	-0	0.019512195121951223	0.41951219512195126
miR-3681-3p	4	204	37	2440	1.2929189732259694	0.39384461196381393	1	cyan	41	2685	4	2	2	TRUE	TRUE	4	2	2	0.3	0.1	-0	0.019512195121951223	0.41951219512195126
miR-653-5p	4	162	37	2482	1.6559277574308533	0.24566140527212757	1	cyan	41	2685	4	1	3	TRUE	TRUE	4	1	3	0.3	0.1	-0	0.019512195121951223	0.41951219512195126
miR-665	4	410	37	2234	0.5891565779017257	0.8971946197679763	1	cyan	41	2685	6	3	3	TRUE	TRUE	4	3	3	0.3	0.1	-0	0.019512195121951223	0.41951219512195126
miR-7110-3p	4	76	37	2568	3.6493059153244656	0.032083478072721064	1	cyan	41	2685	4	2	2	TRUE	TRUE	4	2	2	0.3	0.1	-0	0.019512195121951223	0.41951219512195126
miR-4446-3p	5	447	36	2197	0.6827253707222122	0.8447137698810162	1	cyan	41	2685	7	4	3	TRUE	TRUE	4	3	3	0.3	0.1	-0	0.019512195121951223	0.41951219512195126
miR-3164	4	88	37	2556	3.137746814342777	0.049735093604238216	1	cyan	41	2685	4	1	3	TRUE	TRUE	4	1	3	0.3	0.1	-0	0.019512195121951223	0.41951219512195126
miR-650	4	410	37	2234	0.5891565779017257	0.8971946197679763	1	cyan	41	2685	4	1	3	TRUE	TRUE	4	1	3	0.3	0.1	-0	0.019512195121951223	0.41951219512195126
miR-620	4	163	37	2481	1.6451108419260851	0.2490514092267251	1	cyan	41	2685	4	1	3	TRUE	TRUE	4	1	3	0.3	0.1	-0	0.019512195121951223	0.41951219512195126
miR-516b-5p	6	439	35	2205	0.8610938374172894	0.6963171877181799	1	cyan	41	2685	8	2	6	TRUE	TRUE	4	2	4	0.3	0.1	-0	0.019512195121951223	0.41951219512195126
miR-1264	6	293	35	2351	1.3753357894631437	0.30281313693787953	1	cyan	41	2685	10	1	9	TRUE	TRUE	4	0	6	0.3	0.1	-0	0.019512195121951223	0.41951219512195126
miR-3074-5p	4	257	37	2387	1.0040999627965324	0.5750220614985697	1	cyan	41	2685	4	3	1	TRUE	TRUE	4	3	1	0.3	0.1	-0	0.019512195121951223	0.41951219512195126
miR-4478	4	225	37	2419	1.1622124197380794	0.46815437370604496	1	cyan	41	2685	4	1	3	TRUE	TRUE	4	1	3	0.3	0.1	-0	0.019512195121951223	0.41951219512195126
miR-133a-3p	3	459	38	2185	0.37591276645951854	0.9811381159758982	1	cyan	41	2685	4	1	3	TRUE	TRUE	3	1	3	0.3	0.1	-0	0.014634146341463414	0.41463414634146345
miR-99a-5p	3	158	38	2486	1.2420603634584235	0.44995781102446886	1	cyan	41	2685	3	2	1	TRUE	TRUE	3	2	1	0.3	0.1	-0	0.014634146341463414	0.41463414634146345
miR-9-3p	4	437	37	2207	0.5460871945751762	0.9238882464788586	1	cyan	41	2685	4	1	3	TRUE	TRUE	3	1	2	0.3	0.1	-0	0.014634146341463414	0.41463414634146345
miR-708-5p	3	470	38	2174	0.3652685187239908	0.9838389256714046	1	cyan	41	2685	3	1	2	TRUE	TRUE	3	1	2	0.3	0.1	-0	0.014634146341463414	0.41463414634146345
miR-942-5p	6	656	35	1988	0.5195905351891098	0.9606124846722911	1	cyan	41	2685	6	2	4	TRUE	TRUE	3	1	2	0.3	0.1	-0	0.014634146341463414	0.41463414634146345
miR-133b	3	374	38	2270	0.4792754291711979	0.9415264520317806	1	cyan	41	2685	4	1	3	TRUE	TRUE	3	1	3	0.3	0.1	-0	0.014634146341463414	0.41463414634146345
miR-138-5p	4	871	37	1773	0.22012147771339224	0.9998769700294696	1	cyan	41	2685	5	4	1	TRUE	TRUE	3	3	1	0.3	0.1	-0	0.014634146341463414	0.41463414634146345
miR-497-5p	6	752	35	1892	0.4314166915996378	0.9877693679925104	1	cyan	41	2685	8	3	5	TRUE	TRUE	3	2	1	0.3	0.1	-0	0.014634146341463414	0.41463414634146345
miR-483-5p	3	127	38	2517	1.564312873465827	0.31899343199018687	1	cyan	41	2685	3	2	1	TRUE	TRUE	3	2	1	0.3	0.1	-0	0.014634146341463414	0.41463414634146345
miR-149-5p	3	641	38	2003	0.24677447872647557	0.9988252369071331	1	cyan	41	2685	4	2	2	TRUE	TRUE	3	2	2	0.3	0.1	-0	0.014634146341463414	0.41463414634146345
miR-644a	3	139	38	2505	1.4225240585093442	0.37021306896181605	1	cyan	41	2685	3	1	2	TRUE	TRUE	3	1	2	0.3	0.1	-0	0.014634146341463414	0.41463414634146345
miR-421	3	397	38	2247	0.44693717171127356	0.9564556446590099	1	cyan	41	2685	3	2	1	TRUE	TRUE	3	2	1	0.3	0.1	-0	0.014634146341463414	0.41463414634146345
miR-1287-5p	3	397	38	2247	0.44693717171127356	0.9564556446590099	1	cyan	41	2685	4	1	3	TRUE	TRUE	3	1	3	0.3	0.1	-0	0.014634146341463414	0.41463414634146345
miR-1228-3p	3	108	38	2536	1.8533205605661665	0.23896487689789506	1	cyan	41	2685	3	1	2	TRUE	TRUE	3	1	2	0.3	0.1	-0	0.014634146341463414	0.41463414634146345
miR-939-5p	4	463	37	2181	0.509360060832165	0.9437228425930534	1	cyan	41	2685	4	1	3	TRUE	TRUE	3	1	2	0.3	0.1	-0	0.014634146341463414	0.41463414634146345
miR-760	3	442	38	2202	0.39340486864447227	0.9761346406327005	1	cyan	41	2685	3	1	2	TRUE	TRUE	3	1	2	0.3	0.1	-0	0.014634146341463414	0.41463414634146345
miR-505-5p	3	241	38	2403	0.7872142316142395	0.7347811627348666	1	cyan	41	2685	3	2	1	TRUE	TRUE	3	2	1	0.3	0.1	-0	0.014634146341463414	0.41463414634146345
miR-30c-2-3p	5	851	36	1793	0.2927363292962933	0.9991639241027945	1	cyan	41	2685	5	4	1	TRUE	TRUE	3	3	0	0.3	0.1	-0	0.014634146341463414	0.41463414634146345
miR-92a-1-5p	4	269	37	2375	0.9544997588678993	0.6121520810697221	1	cyan	41	2685	5	3	2	TRUE	TRUE	3	2	1	0.3	0.1	-0	0.014634146341463414	0.41463414634146345
miR-28-3p	3	320	38	2324	0.5734526295994234	0.8873103593843684	1	cyan	41	2685	3	2	1	TRUE	TRUE	3	2	1	0.3	0.1	-0	0.014634146341463414	0.41463414634146345
let-7a-3p	4	460	37	2184	0.5133859368399982	0.9416925033660857	1	cyan	41	2685	5	1	4	TRUE	TRUE	3	1	3	0.3	0.1	-0	0.014634146341463414	0.41463414634146345
miR-660-5p	4	310	37	2334	0.8140191755613079	0.7239661207542976	1	cyan	41	2685	4	2	2	TRUE	TRUE	3	1	2	0.3	0.1	-0	0.014634146341463414	0.41463414634146345
miR-597-5p	3	227	38	2417	0.8406327512149188	0.6959189522822657	1	cyan	41	2685	3	1	2	TRUE	TRUE	3	1	2	0.3	0.1	-0	0.014634146341463414	0.41463414634146345
miR-3187-3p	3	220	38	2424	0.8698886549483763	0.6750201646476455	1	cyan	41	2685	3	1	2	TRUE	TRUE	3	1	2	0.3	0.1	-0	0.014634146341463414	0.41463414634146345
miR-202-3p	3	287	38	2357	0.6484477404885084	0.8362337204277279	1	cyan	41	2685	3	2	1	TRUE	TRUE	3	2	1	0.3	0.1	-0	0.014634146341463414	0.41463414634146345
miR-645	3	91	38	2553	2.2139399886376654	0.17144429566609445	1	cyan	41	2685	4	1	3	TRUE	TRUE	3	1	3	0.3	0.1	-0	0.014634146341463414	0.41463414634146345
miR-2682-5p	3	330	38	2314	0.5536874842217787	0.8998017425969713	1	cyan	41	2685	3	1	2	TRUE	TRUE	3	1	2	0.3	0.1	-0	0.014634146341463414	0.41463414634146345
miR-4459	3	280	38	2364	0.6666278240152698	0.8232289857172382	1	cyan	41	2685	3	2	1	TRUE	TRUE	3	2	1	0.3	0.1	-0	0.014634146341463414	0.41463414634146345
miR-5192	3	104	38	2540	1.9275226342746898	0.22259905521370163	1	cyan	41	2685	3	1	2	TRUE	TRUE	3	1	2	0.3	0.1	-0	0.014634146341463414	0.41463414634146345
miR-1277-5p	5	446	36	2198	0.6845669959144741	0.843241467613566	1	cyan	41	2685	5	1	4	TRUE	TRUE	3	1	2	0.3	0.1	-0	0.014634146341463414	0.41463414634146345
miR-4295	3	272	38	2372	0.6885505760009863	0.8073466696790954	1	cyan	41	2685	3	1	2	TRUE	TRUE	3	1	2	0.3	0.1	-0	0.014634146341463414	0.41463414634146345
miR-3666	3	249	38	2395	0.7594444621057032	0.7552522661543231	1	cyan	41	2685	4	1	3	TRUE	TRUE	3	1	3	0.3	0.1	-0	0.014634146341463414	0.41463414634146345
miR-15a-3p	5	378	36	2266	0.8326520125384795	0.7161293014638592	1	cyan	41	2685	5	3	2	TRUE	TRUE	3	2	1	0.3	0.1	-0	0.014634146341463414	0.41463414634146345
miR-3150b-3p	3	188	38	2456	1.0313502920028423	0.5672179204771479	1	cyan	41	2685	3	1	2	TRUE	TRUE	3	1	2	0.3	0.1	-0	0.014634146341463414	0.41463414634146345
miR-4784	3	182	38	2462	1.0679603553301353	0.5448842070018279	1	cyan	41	2685	3	1	2	TRUE	TRUE	3	1	2	0.3	0.1	-0	0.014634146341463414	0.41463414634146345
miR-4695-5p	3	247	38	2397	0.7662333451459927	0.7502512455631657	1	cyan	41	2685	3	2	1	TRUE	TRUE	3	2	1	0.3	0.1	-0	0.014634146341463414	0.41463414634146345
miR-5197-5p	3	82	38	2562	2.465289087389392	0.13846124802293597	1	cyan	41	2685	3	1	2	TRUE	TRUE	3	1	2	0.3	0.1	-0	0.014634146341463414	0.41463414634146345
miR-515-5p	3	362	38	2282	0.4977759612814346	0.9320450791718717	1	cyan	41	2685	4	1	3	TRUE	TRUE	3	1	3	0.3	0.1	-0	0.014634146341463414	0.41463414634146345
miR-519e-5p	3	335	38	2309	0.5442473299157915	0.9055846785068837	1	cyan	41	2685	4	1	3	TRUE	TRUE	3	1	3	0.3	0.1	-0	0.014634146341463414	0.41463414634146345
miR-4500	3	249	38	2395	0.7594444621057032	0.7552522661543231	1	cyan	41	2685	3	2	1	TRUE	TRUE	3	2	1	0.3	0.1	-0	0.014634146341463414	0.41463414634146345
miR-3616-5p	3	90	38	2554	2.2394212726201492	0.16766775975919346	1	cyan	41	2685	3	1	2	TRUE	TRUE	3	1	2	0.3	0.1	-0	0.014634146341463414	0.41463414634146345
miR-449b-5p	4	621	37	2023	0.3522659172598956	0.9929298312673637	1	cyan	41	2685	6	1	5	TRUE	TRUE	3	0	5	0.3	0.1	-0	0.014634146341463414	0.41463414634146345
miR-4517	3	282	38	2362	0.6613414391554853	0.8270281159341824	1	cyan	41	2685	5	1	4	TRUE	TRUE	3	1	4	0.3	0.1	-0	0.014634146341463414	0.41463414634146345
miR-29a-5p	5	366	36	2278	0.864510122983852	0.687980359395088	1	cyan	41	2685	5	2	3	TRUE	TRUE	3	1	2	0.3	0.1	-0	0.014634146341463414	0.41463414634146345
miR-873-3p	3	275	38	2369	0.6801801082346511	0.8134326538465683	1	cyan	41	2685	4	3	1	TRUE	TRUE	3	3	1	0.3	0.1	-0	0.014634146341463414	0.41463414634146345
miR-146a-3p	4	218	37	2426	1.2029843844672592	0.44362064911053667	1	cyan	41	2685	4	1	3	TRUE	TRUE	3	1	2	0.3	0.1	-0	0.014634146341463414	0.41463414634146345
miR-608	4	379	37	2265	0.6461728757465439	0.8572599624598998	1	cyan	41	2685	5	1	4	TRUE	TRUE	3	0	3	0.3	0.1	-0	0.014634146341463414	0.41463414634146345
miR-1207-5p	3	504	38	2140	0.335305166031786	0.9900874740302806	1	cyan	41	2685	3	1	2	TRUE	TRUE	3	1	2	0.3	0.1	-0	0.014634146341463414	0.41463414634146345
miR-4763-3p	3	320	38	2324	0.5734526295994234	0.8873103593843684	1	cyan	41	2685	3	1	2	TRUE	TRUE	3	1	2	0.3	0.1	-0	0.014634146341463414	0.41463414634146345
miR-6086	3	96	38	2548	2.094486115438169	0.1906951099266314	1	cyan	41	2685	3	2	1	TRUE	TRUE	3	2	1	0.3	0.1	-0	0.014634146341463414	0.41463414634146345
miR-4793-3p	3	159	38	2485	1.233755906959613	0.4540660457265835	1	cyan	41	2685	3	2	1	TRUE	TRUE	3	2	1	0.3	0.1	-0	0.014634146341463414	0.41463414634146345
miR-26a-2-3p	3	195	38	2449	0.9915010766470477	0.5924664713334897	1	cyan	41	2685	3	2	1	TRUE	TRUE	3	2	1	0.3	0.1	-0	0.014634146341463414	0.41463414634146345
miR-4530	3	256	38	2388	0.7365177526696993	0.7721513173116289	1	cyan	41	2685	3	1	2	TRUE	TRUE	3	1	2	0.3	0.1	-0	0.014634146341463414	0.41463414634146345
miR-488-3p	3	241	38	2403	0.7872142316142395	0.7347811627348666	1	cyan	41	2685	4	1	3	TRUE	TRUE	3	1	3	0.3	0.1	-0	0.014634146341463414	0.41463414634146345
miR-380-3p	3	188	38	2456	1.0313502920028423	0.5672179204771479	1	cyan	41	2685	3	1	2	TRUE	TRUE	3	1	2	0.3	0.1	-0	0.014634146341463414	0.41463414634146345
miR-4770	3	144	38	2500	1.3704187890011703	0.39144440924771473	1	cyan	41	2685	3	1	2	TRUE	TRUE	3	1	2	0.3	0.1	-0	0.014634146341463414	0.41463414634146345
miR-3529-3p	3	223	38	2421	0.8571257479120501	0.6840969317120911	1	cyan	41	2685	5	1	4	TRUE	TRUE	3	1	4	0.3	0.1	-0	0.014634146341463414	0.41463414634146345
miR-29b-1-5p	5	461	36	2183	0.6577814233930905	0.8642104604454339	1	cyan	41	2685	6	1	5	TRUE	TRUE	3	1	2	0.3	0.1	-0	0.014634146341463414	0.41463414634146345
miR-4709-5p	4	150	37	2494	1.7969651464163998	0.20599138331862202	1	cyan	41	2685	4	1	3	TRUE	TRUE	3	1	2	0.3	0.1	-0	0.014634146341463414	0.41463414634146345
miR-5001-5p	4	295	37	2349	0.8608528567862184	0.6858878770942352	1	cyan	41	2685	4	1	3	TRUE	TRUE	3	1	2	0.3	0.1	-0	0.014634146341463414	0.41463414634146345
miR-3915	4	176	37	2468	1.5156755972567602	0.2940206633642798	1	cyan	41	2685	6	1	5	TRUE	TRUE	3	1	3	0.3	0.1	-0	0.014634146341463414	0.41463414634146345
miR-4635	4	146	37	2498	1.8490293409387228	0.1932470671850475	1	cyan	41	2685	7	2	5	TRUE	TRUE	3	2	4	0.3	0.1	-0	0.014634146341463414	0.41463414634146345
miR-1304-3p	5	412	36	2232	0.752500537543668	0.786501571920863	1	cyan	41	2685	5	2	3	TRUE	TRUE	3	1	2	0.3	0.1	-0	0.014634146341463414	0.41463414634146345
miR-200b-5p	3	165	38	2479	1.1860422250629528	0.4784677138905341	1	cyan	41	2685	3	1	2	TRUE	TRUE	3	1	2	0.3	0.1	-0	0.014634146341463414	0.41463414634146345
miR-3605-5p	3	154	38	2490	1.2763562565732363	0.4334182816505504	1	cyan	41	2685	3	1	2	TRUE	TRUE	3	1	2	0.3	0.1	-0	0.014634146341463414	0.41463414634146345
miR-654-5p	4	307	37	2337	0.823032273745169	0.7166175642603292	1	cyan	41	2685	5	2	3	TRUE	TRUE	3	1	3	0.3	0.1	-0	0.014634146341463414	0.41463414634146345
miR-541-3p	4	308	37	2336	0.8200084405142946	0.7190819556778034	1	cyan	41	2685	4	1	3	TRUE	TRUE	3	0	3	0.3	0.1	-0	0.014634146341463414	0.41463414634146345
miR-1273f	3	160	38	2484	1.2255552158118865	0.45816298400450206	1	cyan	41	2685	3	1	2	TRUE	TRUE	3	1	2	0.3	0.1	-0	0.014634146341463414	0.41463414634146345
miR-526b-5p	4	225	37	2419	1.1622124197380794	0.46815437370604496	1	cyan	41	2685	5	2	3	TRUE	TRUE	3	2	2	0.3	0.1	-0	0.014634146341463414	0.41463414634146345
miR-4656	5	160	36	2484	2.155298276058229	0.10342055144426274	1	cyan	41	2685	6	1	5	TRUE	TRUE	3	1	3	0.3	0.1	-0	0.014634146341463414	0.41463414634146345
miR-3158-3p	3	264	38	2380	0.7118027877529806	0.7903343451794292	1	cyan	41	2685	3	1	2	TRUE	TRUE	3	1	2	0.3	0.1	-0	0.014634146341463414	0.41463414634146345
miR-1286	4	226	37	2418	1.1565939500471014	0.4716331547495187	1	cyan	41	2685	4	1	3	TRUE	TRUE	3	0	3	0.3	0.1	-0	0.014634146341463414	0.41463414634146345
miR-490-3p	3	161	38	2483	1.2174563570669907	0.46224831885464834	1	cyan	41	2685	4	1	3	TRUE	TRUE	3	1	3	0.3	0.1	-0	0.014634146341463414	0.41463414634146345
miR-141-5p	4	708	37	1936	0.2956956892459619	0.9980835939007522	1	cyan	41	2685	4	3	1	TRUE	TRUE	3	2	1	0.3	0.1	-0	0.014634146341463414	0.41463414634146345
miR-3929	3	198	38	2446	0.9752877557957879	0.6030108997389328	1	cyan	41	2685	3	1	2	TRUE	TRUE	3	1	2	0.3	0.1	-0	0.014634146341463414	0.41463414634146345
miR-4419b	3	210	38	2434	0.9150624586482	0.6434674109313366	1	cyan	41	2685	3	1	2	TRUE	TRUE	3	1	2	0.3	0.1	-0	0.014634146341463414	0.41463414634146345
miR-379-5p	3	185	38	2459	1.0493573403388292	0.5561287730605757	1	cyan	41	2685	3	2	1	TRUE	TRUE	3	2	1	0.3	0.1	-0	0.014634146341463414	0.41463414634146345
miR-362-5p	4	381	37	2263	0.6422144694030355	0.8601711989097076	1	cyan	41	2685	5	2	3	TRUE	TRUE	3	2	2	0.3	0.1	-0	0.014634146341463414	0.41463414634146345
miR-5701	4	156	37	2488	1.723738931509954	0.22557833193984045	1	cyan	41	2685	4	1	3	TRUE	TRUE	3	1	2	0.3	0.1	-0	0.014634146341463414	0.41463414634146345
miR-145-5p	3	423	38	2221	0.4146183769592145	0.9691172826603713	1	cyan	41	2685	3	2	1	TRUE	TRUE	2	1	1	0.3	0.1	-0	0.009756097560975611	0.40975609756097564
miR-125b-5p	4	577	37	2067	0.3873698387439102	0.986894678784471	1	cyan	41	2685	9	2	7	TRUE	TRUE	2	1	1	0.3	0.1	-0	0.009756097560975611	0.40975609756097564
miR-324-5p	2	397	39	2247	0.29033984145916375	0.9892793022178503	1	cyan	41	2685	2	1	1	TRUE	TRUE	2	1	1	0.3	0.1	-0	0.009756097560975611	0.40975609756097564
miR-491-5p	3	468	38	2176	0.36716662540841494	0.9833761895109892	1	cyan	41	2685	3	2	1	TRUE	TRUE	2	1	1	0.3	0.1	-0	0.009756097560975611	0.40975609756097564
miR-192-5p	5	367	36	2277	0.86177500264508	0.690391067891809	1	cyan	41	2685	6	4	2	TRUE	TRUE	2	2	1	0.3	0.1	-0	0.009756097560975611	0.40975609756097564
miR-215-5p	4	153	37	2491	1.7596371103105337	0.21571802364538117	1	cyan	41	2685	4	1	3	TRUE	TRUE	2	0	2	0.3	0.1	-0	0.009756097560975611	0.40975609756097564
miR-125a-5p	4	570	37	2074	0.3934541077309005	0.9855820930060217	1	cyan	41	2685	10	3	7	TRUE	TRUE	2	2	1	0.3	0.1	-0	0.009756097560975611	0.40975609756097564
miR-141-3p	2	490	39	2154	0.22550744234742795	0.9975927455529241	1	cyan	41	2685	3	1	2	TRUE	TRUE	2	1	2	0.3	0.1	-0	0.009756097560975611	0.40975609756097564
miR-181c-5p	2	612	39	2032	0.1703342296443729	0.9997090460055249	1	cyan	41	2685	3	1	2	TRUE	TRUE	2	1	2	0.3	0.1	-0	0.009756097560975611	0.40975609756097564
miR-661	2	392	39	2252	0.2946967442742842	0.9884172708254628	1	cyan	41	2685	2	1	1	TRUE	TRUE	2	1	1	0.3	0.1	-0	0.009756097560975611	0.40975609756097564
miR-199a-5p	2	243	39	2401	0.5067988462830442	0.9005532529643172	1	cyan	41	2685	3	1	2	TRUE	TRUE	2	1	2	0.3	0.1	-0	0.009756097560975611	0.40975609756097564
miR-17-3p	3	649	38	1995	0.24275964273235304	0.9989709146794479	1	cyan	41	2685	3	1	2	TRUE	TRUE	2	1	1	0.3	0.1	-0	0.009756097560975611	0.40975609756097564
miR-219a-5p	2	171	39	2473	0.7416972402182106	0.7531147728211517	1	cyan	41	2685	4	1	3	TRUE	TRUE	2	1	3	0.3	0.1	-0	0.009756097560975611	0.40975609756097564
miR-324-3p	2	579	39	2065	0.18296434659963012	0.9994758597298511	1	cyan	41	2685	2	1	1	TRUE	TRUE	2	1	1	0.3	0.1	-0	0.009756097560975611	0.40975609756097564
miR-214-3p	4	807	37	1837	0.24615579021210035	0.9996210715842655	1	cyan	41	2685	4	2	2	TRUE	TRUE	2	1	1	0.3	0.1	-0	0.009756097560975611	0.40975609756097564
miR-339-5p	3	400	38	2244	0.44299369942340777	0.9581250658220541	1	cyan	41	2685	3	1	2	TRUE	TRUE	2	1	1	0.3	0.1	-0	0.009756097560975611	0.40975609756097564
miR-34b-3p	3	114	38	2530	1.7516036242023043	0.26390985007025464	1	cyan	41	2685	4	1	3	TRUE	TRUE	2	1	1	0.3	0.1	-0	0.009756097560975611	0.40975609756097564
miR-337-3p	2	94	39	2550	1.3909470039593705	0.43471259365052817	1	cyan	41	2685	2	1	1	TRUE	TRUE	2	1	1	0.3	0.1	-0	0.009756097560975611	0.40975609756097564
miR-615-3p	2	318	39	2326	0.3751955408213984	0.9649583320923883	1	cyan	41	2685	2	1	1	TRUE	TRUE	2	1	1	0.3	0.1	-0	0.009756097560975611	0.40975609756097564
miR-425-5p	3	379	38	2265	0.4719125888029069	0.9451151080297862	1	cyan	41	2685	4	1	3	TRUE	TRUE	2	0	3	0.3	0.1	-0	0.009756097560975611	0.40975609756097564
miR-1180-3p	3	382	38	2262	0.4675873886217623	0.947172357037856	1	cyan	41	2685	3	2	1	TRUE	TRUE	2	1	1	0.3	0.1	-0	0.009756097560975611	0.40975609756097564
miR-1237-3p	2	265	39	2379	0.4604756004967003	0.926099957072734	1	cyan	41	2685	2	1	1	TRUE	TRUE	2	1	1	0.3	0.1	-0	0.009756097560975611	0.40975609756097564
miR-1224-5p	3	215	38	2429	0.8919508210835235	0.6594924480165991	1	cyan	41	2685	4	1	3	TRUE	TRUE	2	1	1	0.3	0.1	-0	0.009756097560975611	0.40975609756097564
miR-877-3p	3	413	38	2231	0.42656721319664576	0.9647094848792067	1	cyan	41	2685	5	2	3	TRUE	TRUE	2	0	3	0.3	0.1	-0	0.009756097560975611	0.40975609756097564
miR-744-3p	2	174	39	2470	0.7280267662109172	0.7617747176094027	1	cyan	41	2685	2	1	1	TRUE	TRUE	2	1	1	0.3	0.1	-0	0.009756097560975611	0.40975609756097564
miR-106b-3p	2	257	39	2387	0.4764033993568413	0.9175985425100228	1	cyan	41	2685	2	1	1	TRUE	TRUE	2	1	1	0.3	0.1	-0	0.009756097560975611	0.40975609756097564
miR-185-3p	4	427	37	2217	0.561403825081838	0.9147907458369715	1	cyan	41	2685	4	1	3	TRUE	TRUE	2	0	2	0.3	0.1	-0	0.009756097560975611	0.40975609756097564
miR-19b-1-5p	3	311	38	2333	0.5923277976576612	0.8749471078885698	1	cyan	41	2685	5	3	2	TRUE	TRUE	2	2	2	0.3	0.1	-0	0.009756097560975611	0.40975609756097564
miR-629-3p	2	209	39	2435	0.5975820713839539	0.8452414001996547	1	cyan	41	2685	2	1	1	TRUE	TRUE	2	1	1	0.3	0.1	-0	0.009756097560975611	0.40975609756097564
miR-590-5p	3	233	38	2411	0.8169539202306888	0.7130517915065153	1	cyan	41	2685	6	1	5	TRUE	TRUE	2	1	4	0.3	0.1	-0	0.009756097560975611	0.40975609756097564
miR-212-3p	4	290	37	2354	0.8775602144112129	0.6724576801934403	1	cyan	41	2685	4	3	1	TRUE	TRUE	2	1	1	0.3	0.1	-0	0.009756097560975611	0.40975609756097564
miR-3176	2	127	39	2517	1.0163500842981468	0.5943257599254568	1	cyan	41	2685	2	1	1	TRUE	TRUE	2	1	1	0.3	0.1	-0	0.009756097560975611	0.40975609756097564
miR-486-5p	3	442	38	2202	0.39340486864447227	0.9761346406327005	1	cyan	41	2685	3	2	1	TRUE	TRUE	2	1	1	0.3	0.1	-0	0.009756097560975611	0.40975609756097564
miR-452-5p	3	480	38	2164	0.35601520756786526	0.9859787406575492	1	cyan	41	2685	3	2	1	TRUE	TRUE	2	1	1	0.3	0.1	-0	0.009756097560975611	0.40975609756097564
miR-134-5p	3	276	38	2368	0.6774303792255973	0.8154263875427741	1	cyan	41	2685	3	1	2	TRUE	TRUE	2	0	2	0.3	0.1	-0	0.009756097560975611	0.40975609756097564
miR-195-3p	3	279	38	2365	0.669299430862598	0.8213040115058359	1	cyan	41	2685	3	1	2	TRUE	TRUE	2	0	2	0.3	0.1	-0	0.009756097560975611	0.40975609756097564
miR-873-5p	4	437	37	2207	0.5460871945751762	0.9238882464788586	1	cyan	41	2685	4	1	3	TRUE	TRUE	2	1	1	0.3	0.1	-0	0.009756097560975611	0.40975609756097564
miR-520c-3p	2	434	39	2210	0.26121850122269274	0.9940086070210569	1	cyan	41	2685	2	1	1	TRUE	TRUE	2	1	1	0.3	0.1	-0	0.009756097560975611	0.40975609756097564
miR-1262	2	127	39	2517	1.0163500842981468	0.5943257599254568	1	cyan	41	2685	2	1	1	TRUE	TRUE	2	1	1	0.3	0.1	-0	0.009756097560975611	0.40975609756097564
miR-5589-5p	2	250	39	2394	0.4911756664875017	0.9094390496842917	1	cyan	41	2685	2	1	1	TRUE	TRUE	2	1	1	0.3	0.1	-0	0.009756097560975611	0.40975609756097564
miR-552-3p	2	156	39	2488	0.8179316745843885	0.7058332149423132	1	cyan	41	2685	3	2	1	TRUE	TRUE	2	2	1	0.3	0.1	-0	0.009756097560975611	0.40975609756097564
miR-4524b-3p	2	170	39	2474	0.7463612229413221	0.7501706338354174	1	cyan	41	2685	2	1	1	TRUE	TRUE	2	1	1	0.3	0.1	-0	0.009756097560975611	0.40975609756097564
miR-5695	2	86	39	2558	1.5250251590970545	0.3914509698133014	1	cyan	41	2685	2	1	1	TRUE	TRUE	2	1	1	0.3	0.1	-0	0.009756097560975611	0.40975609756097564
miR-5680	3	264	38	2380	0.7118027877529806	0.7903343451794292	1	cyan	41	2685	3	1	2	TRUE	TRUE	2	0	2	0.3	0.1	-0	0.009756097560975611	0.40975609756097564
miR-6821-3p	3	39	38	2605	5.264975071517847	0.02512550992128285	1	cyan	41	2685	3	2	1	TRUE	TRUE	2	1	1	0.3	0.1	-0	0.009756097560975611	0.40975609756097564
miR-6806-5p	2	13	39	2631	10.349914746701257	0.021069085398498534	1	cyan	41	2685	2	1	1	TRUE	TRUE	2	1	1	0.3	0.1	-0	0.009756097560975611	0.40975609756097564
miR-4670-3p	2	103	39	2541	1.2649982321289766	0.4814652411550433	1	cyan	41	2685	2	1	1	TRUE	TRUE	2	1	1	0.3	0.1	-0	0.009756097560975611	0.40975609756097564
miR-573	2	215	39	2429	0.5794736326450994	0.8566362874478951	1	cyan	41	2685	2	1	1	TRUE	TRUE	2	1	1	0.3	0.1	-0	0.009756097560975611	0.40975609756097564
miR-548e-3p	4	503	37	2141	0.4602703512033934	0.9654267426467315	1	cyan	41	2685	7	1	6	TRUE	TRUE	2	0	3	0.3	0.1	-0	0.009756097560975611	0.40975609756097564
miR-4689	2	142	39	2502	0.9036059646441318	0.6554086840423561	1	cyan	41	2685	2	1	1	TRUE	TRUE	2	1	1	0.3	0.1	-0	0.009756097560975611	0.40975609756097564
miR-4316	2	143	39	2501	0.8969303664691747	0.6592190640155103	1	cyan	41	2685	3	1	2	TRUE	TRUE	2	1	2	0.3	0.1	-0	0.009756097560975611	0.40975609756097564
miR-202-5p	2	108	39	2536	1.2040864647787988	0.5064525277326928	1	cyan	41	2685	2	1	1	TRUE	TRUE	2	1	1	0.3	0.1	-0	0.009756097560975611	0.40975609756097564
miR-4731-5p	4	387	37	2257	0.6305846853851326	0.8686160784099346	1	cyan	41	2685	4	1	3	TRUE	TRUE	2	1	1	0.3	0.1	-0	0.009756097560975611	0.40975609756097564
miR-4325	3	166	38	2478	1.178425152342135	0.482490655842277	1	cyan	41	2685	3	2	1	TRUE	TRUE	2	2	0	0.3	0.1	-0	0.009756097560975611	0.40975609756097564
miR-3973	2	65	39	2579	2.033853948776718	0.2728118409967546	1	cyan	41	2685	2	1	1	TRUE	TRUE	2	1	1	0.3	0.1	-0	0.009756097560975611	0.40975609756097564
miR-6504-3p	2	68	39	2576	1.9420349739109062	0.2900019494552588	1	cyan	41	2685	2	1	1	TRUE	TRUE	2	1	1	0.3	0.1	-0	0.009756097560975611	0.40975609756097564
miR-3940-5p	4	56	37	2588	4.989581418839869	0.012313005719389777	1	cyan	41	2685	4	3	1	TRUE	TRUE	2	2	0	0.3	0.1	-0	0.009756097560975611	0.40975609756097564
miR-4728-5p	3	453	38	2191	0.38193656371208645	0.9794947720601596	1	cyan	41	2685	3	1	2	TRUE	TRUE	2	0	2	0.3	0.1	-0	0.009756097560975611	0.40975609756097564
miR-1275	5	380	36	2264	0.8275402900197838	0.7206540964585146	1	cyan	41	2685	5	2	3	TRUE	TRUE	2	1	1	0.3	0.1	-0	0.009756097560975611	0.40975609756097564
miR-4756-5p	2	227	39	2417	0.5461267856949598	0.8772228896189381	1	cyan	41	2685	2	1	1	TRUE	TRUE	2	1	1	0.3	0.1	-0	0.009756097560975611	0.40975609756097564
miR-26a-1-3p	2	96	39	2548	1.360917982331375	0.44528872048457135	1	cyan	41	2685	2	1	1	TRUE	TRUE	2	1	1	0.3	0.1	-0	0.009756097560975611	0.40975609756097564
miR-3689a-3p	3	292	38	2352	0.6359955035036327	0.8450310748852792	1	cyan	41	2685	3	2	1	TRUE	TRUE	2	1	1	0.3	0.1	-0	0.009756097560975611	0.40975609756097564
miR-510-3p	2	53	39	2591	2.505724904524708	0.20446077915263844	1	cyan	41	2685	2	1	1	TRUE	TRUE	2	1	1	0.3	0.1	-0	0.009756097560975611	0.40975609756097564
miR-4531	2	135	39	2509	0.9531026638060743	0.6278222500432359	1	cyan	41	2685	2	1	1	TRUE	TRUE	2	1	1	0.3	0.1	-0	0.009756097560975611	0.40975609756097564
miR-1266-5p	2	355	39	2289	0.3307517234751499	0.9796719181796105	1	cyan	41	2685	2	1	1	TRUE	TRUE	2	1	1	0.3	0.1	-0	0.009756097560975611	0.40975609756097564
miR-4518	2	64	39	2580	2.066419046700743	0.26708040261265764	1	cyan	41	2685	2	1	1	TRUE	TRUE	2	1	1	0.3	0.1	-0	0.009756097560975611	0.40975609756097564
miR-1255a	2	177	39	2467	0.7148194389626288	0.7701795393919576	1	cyan	41	2685	3	1	2	TRUE	TRUE	2	1	2	0.3	0.1	-0	0.009756097560975611	0.40975609756097564
miR-2054	2	195	39	2449	0.6441658750002753	0.8155208977111936	1	cyan	41	2685	2	1	1	TRUE	TRUE	2	1	1	0.3	0.1	-0	0.009756097560975611	0.40975609756097564
miR-181b-3p	3	227	38	2417	0.8406327512149188	0.6959189522822657	1	cyan	41	2685	3	1	2	TRUE	TRUE	2	1	1	0.3	0.1	-0	0.009756097560975611	0.40975609756097564
miR-885-3p	3	467	38	2177	0.3681217743727982	0.9831402482855276	1	cyan	41	2685	3	2	1	TRUE	TRUE	2	1	1	0.3	0.1	-0	0.009756097560975611	0.40975609756097564
miR-337-5p	3	171	38	2473	1.141675592837903	0.5024005932575171	1	cyan	41	2685	3	2	1	TRUE	TRUE	2	1	1	0.3	0.1	-0	0.009756097560975611	0.40975609756097564
miR-3143	3	244	38	2400	0.7766250987476957	0.7426041337691096	1	cyan	41	2685	4	1	3	TRUE	TRUE	2	0	2	0.3	0.1	-0	0.009756097560975611	0.40975609756097564
miR-558	4	232	37	2412	1.123884974589425	0.49234867136502924	1	cyan	41	2685	5	1	4	TRUE	TRUE	2	0	2	0.3	0.1	-0	0.009756097560975611	0.40975609756097564
miR-6817-3p	3	53	38	2591	3.8558197483311556	0.05241219953807238	1	cyan	41	2685	3	2	1	TRUE	TRUE	2	2	0	0.3	0.1	-0	0.009756097560975611	0.40975609756097564
miR-5003-5p	2	122	39	2522	1.060113367833189	0.5723245265337684	1	cyan	41	2685	2	1	1	TRUE	TRUE	2	1	1	0.3	0.1	-0	0.009756097560975611	0.40975609756097564
miR-3926	3	144	38	2500	1.3704187890011703	0.39144440924771473	1	cyan	41	2685	3	2	1	TRUE	TRUE	2	2	0	0.3	0.1	-0	0.009756097560975611	0.40975609756097564
miR-6776-5p	2	32	39	2612	4.181314279192228	0.09393343035849837	1	cyan	41	2685	2	1	1	TRUE	TRUE	2	1	1	0.3	0.1	-0	0.009756097560975611	0.40975609756097564
miR-539-3p	2	236	39	2408	0.5233486398774138	0.8908873770655947	1	cyan	41	2685	2	1	1	TRUE	TRUE	2	1	1	0.3	0.1	-0	0.009756097560975611	0.40975609756097564
miR-592	2	259	39	2385	0.47232938852657513	0.9198036602398288	1	cyan	41	2685	3	1	2	TRUE	TRUE	2	1	2	0.3	0.1	-0	0.009756097560975611	0.40975609756097564
miR-200a-5p	2	500	39	2144	0.21997214056871445	0.9979623839532524	1	cyan	41	2685	2	1	1	TRUE	TRUE	2	1	1	0.3	0.1	-0	0.009756097560975611	0.40975609756097564
miR-129-1-3p	2	253	39	2391	0.48474461899156585	0.9130218631459238	1	cyan	41	2685	3	1	2	TRUE	TRUE	2	1	2	0.3	0.1	-0	0.009756097560975611	0.40975609756097564
miR-4524a-3p	2	262	39	2382	0.46633434292209724	0.9230105693783741	1	cyan	41	2685	2	1	1	TRUE	TRUE	2	1	1	0.3	0.1	-0	0.009756097560975611	0.40975609756097564
miR-6507-5p	2	57	39	2587	2.3263760871065458	0.22708338531176703	1	cyan	41	2685	2	1	1	TRUE	TRUE	2	1	1	0.3	0.1	-0	0.009756097560975611	0.40975609756097564
miR-27b-5p	2	283	39	2361	0.4279311811882044	0.9423718493688666	1	cyan	41	2685	2	1	1	TRUE	TRUE	2	1	1	0.3	0.1	-0	0.009756097560975611	0.40975609756097564
miR-380-5p	2	307	39	2337	0.3904741150868741	0.9589498178343052	1	cyan	41	2685	2	1	1	TRUE	TRUE	2	1	1	0.3	0.1	-0	0.009756097560975611	0.40975609756097564
miR-20b-3p	2	183	39	2461	0.6897031415307426	0.7862427570823779	1	cyan	41	2685	2	1	1	TRUE	TRUE	2	1	1	0.3	0.1	-0	0.009756097560975611	0.40975609756097564
miR-4762-5p	2	115	39	2529	1.1277051785195222	0.540162173230889	1	cyan	41	2685	2	1	1	TRUE	TRUE	2	1	1	0.3	0.1	-0	0.009756097560975611	0.40975609756097564
miR-5704	2	38	39	2606	3.5136076395039013	0.1234424252345965	1	cyan	41	2685	2	1	1	TRUE	TRUE	2	1	1	0.3	0.1	-0	0.009756097560975611	0.40975609756097564
miR-578	3	292	38	2352	0.6359955035036327	0.8450310748852792	1	cyan	41	2685	3	2	1	TRUE	TRUE	2	2	0	0.3	0.1	-0	0.009756097560975611	0.40975609756097564
miR-582-3p	2	214	39	2430	0.5824212349922071	0.8547901198997909	1	cyan	41	2685	2	1	1	TRUE	TRUE	2	1	1	0.3	0.1	-0	0.009756097560975611	0.40975609756097564
miR-3198	2	95	39	2549	1.3757745153297052	0.4400134051471044	1	cyan	41	2685	2	1	1	TRUE	TRUE	2	1	1	0.3	0.1	-0	0.009756097560975611	0.40975609756097564
miR-3672	2	97	39	2547	1.346367615063322	0.4505380732795805	1	cyan	41	2685	2	1	1	TRUE	TRUE	2	1	1	0.3	0.1	-0	0.009756097560975611	0.40975609756097564
miR-4769-5p	2	73	39	2571	1.8055229277700826	0.31856397263264336	1	cyan	41	2685	2	1	1	TRUE	TRUE	2	1	1	0.3	0.1	-0	0.009756097560975611	0.40975609756097564
miR-6759-3p	2	18	39	2626	7.466451459742809	0.0363391008714111	1	cyan	41	2685	2	1	1	TRUE	TRUE	2	1	1	0.3	0.1	-0	0.009756097560975611	0.40975609756097564
miR-367-5p	2	112	39	2532	1.1592713750995924	0.5259011972008646	1	cyan	41	2685	2	1	1	TRUE	TRUE	2	1	1	0.3	0.1	-0	0.009756097560975611	0.40975609756097564
miR-155-3p	2	92	39	2552	1.422281149197671	0.42403644728535694	1	cyan	41	2685	4	1	3	TRUE	TRUE	2	1	3	0.3	0.1	-0	0.009756097560975611	0.40975609756097564
miR-3117-3p	3	74	38	2570	2.740148820316994	0.11130737714086691	1	cyan	41	2685	3	1	2	TRUE	TRUE	2	1	1	0.3	0.1	-0	0.009756097560975611	0.40975609756097564
miR-378d	2	283	39	2361	0.4279311811882044	0.9423718493688666	1	cyan	41	2685	2	1	1	TRUE	TRUE	2	1	1	0.3	0.1	-0	0.009756097560975611	0.40975609756097564
miR-3913-5p	2	249	39	2395	0.4933537791611509	0.9082153450531014	1	cyan	41	2685	3	1	2	TRUE	TRUE	2	1	2	0.3	0.1	-0	0.009756097560975611	0.40975609756097564
miR-500b-5p	3	303	38	2341	0.6100468548723162	0.8630063816491651	1	cyan	41	2685	4	1	3	TRUE	TRUE	2	1	2	0.3	0.1	-0	0.009756097560975611	0.40975609756097564
miR-4649-5p	2	34	39	2610	3.9326843269094813	0.1035183079009543	1	cyan	41	2685	2	1	1	TRUE	TRUE	2	1	1	0.3	0.1	-0	0.009756097560975611	0.40975609756097564
miR-764	2	124	39	2520	1.042182222929551	0.5812229811404448	1	cyan	41	2685	2	1	1	TRUE	TRUE	2	1	1	0.3	0.1	-0	0.009756097560975611	0.40975609756097564
miR-4286	2	97	39	2547	1.346367615063322	0.4505380732795805	1	cyan	41	2685	2	1	1	TRUE	TRUE	2	1	1	0.3	0.1	-0	0.009756097560975611	0.40975609756097564
miR-5699-3p	4	133	37	2511	2.0403069214834235	0.1538586200994225	1	cyan	41	2685	4	2	2	TRUE	TRUE	2	1	1	0.3	0.1	-0	0.009756097560975611	0.40975609756097564
miR-4421	2	77	39	2567	1.7091799499023033	0.34125356228919623	1	cyan	41	2685	2	1	1	TRUE	TRUE	2	1	1	0.3	0.1	-0	0.009756097560975611	0.40975609756097564
miR-4633-3p	3	37	38	2607	5.554186218006273	0.022082380900925576	1	cyan	41	2685	3	1	2	TRUE	TRUE	2	0	2	0.3	0.1	-0	0.009756097560975611	0.40975609756097564
miR-5089-5p	2	113	39	2531	1.1485631542832597	0.5306861922881347	1	cyan	41	2685	2	1	1	TRUE	TRUE	2	1	1	0.3	0.1	-0	0.009756097560975611	0.40975609756097564
miR-301a-5p	2	131	39	2513	0.9837600635040096	0.6113369714625874	1	cyan	41	2685	2	1	1	TRUE	TRUE	2	1	1	0.3	0.1	-0	0.009756097560975611	0.40975609756097564
miR-4680-5p	2	63	39	2581	2.100089224546369	0.2613504788792976	1	cyan	41	2685	2	1	1	TRUE	TRUE	2	1	1	0.3	0.1	-0	0.009756097560975611	0.40975609756097564
miR-501-3p	2	223	39	2421	0.5568438992359673	0.8706735373453085	1	cyan	41	2685	2	1	1	TRUE	TRUE	2	1	1	0.3	0.1	-0	0.009756097560975611	0.40975609756097564
miR-190b-5p	2	137	39	2507	0.9384449168428686	0.6358677713540644	1	cyan	41	2685	2	1	1	TRUE	TRUE	2	1	1	0.3	0.1	-0	0.009756097560975611	0.40975609756097564
miR-200a-3p	2	453	39	2191	0.24811273435668846	0.9955845440990527	1	cyan	41	2685	3	1	2	TRUE	TRUE	1	0	2	0.3	0.1	-0	0.004878048780487806	0.40487804878048783
miR-582-5p	2	452	39	2192	0.24877504568039566	0.9955125609278443	1	cyan	41	2685	3	1	2	TRUE	TRUE	1	1	1	0.3	0.1	-0	0.004878048780487806	0.40487804878048783
miR-542-3p	4	394	37	2250	0.6174641986770043	0.8779352221152676	1	cyan	41	2685	5	2	3	TRUE	TRUE	1	0	1	0.3	0.1	-0	0.004878048780487806	0.40487804878048783
miR-484	2	873	39	1771	0.10407995705297271	0.9999982585579235	1	cyan	41	2685	2	1	1	TRUE	TRUE	1	1	0	0.3	0.1	-0	0.004878048780487806	0.40487804878048783
miR-1301-3p	3	842	38	1802	0.16902006434330663	0.9999675238344017	1	cyan	41	2685	3	1	2	TRUE	TRUE	1	0	1	0.3	0.1	-0	0.004878048780487806	0.40487804878048783
miR-1236-3p	3	261	38	2383	0.7208935692396085	0.7836549541868473	1	cyan	41	2685	4	1	3	TRUE	TRUE	1	0	1	0.3	0.1	-0	0.004878048780487806	0.40487804878048783
miR-532-3p	2	298	39	2346	0.4038135979497044	0.9533350956976987	1	cyan	41	2685	2	1	1	TRUE	TRUE	1	0	1	0.3	0.1	-0	0.004878048780487806	0.40487804878048783
miR-193a-5p	3	278	38	2366	0.6719902531420939	0.8193619791360218	1	cyan	41	2685	3	1	2	TRUE	TRUE	1	0	1	0.3	0.1	-0	0.004878048780487806	0.40487804878048783
miR-19a-5p	2	175	39	2469	0.7235740389151363	0.7646044416203807	1	cyan	41	2685	4	2	2	TRUE	TRUE	1	1	2	0.3	0.1	-0	0.004878048780487806	0.40487804878048783
miR-340-3p	2	350	39	2294	0.33620860982758444	0.9780961838830076	1	cyan	41	2685	2	1	1	TRUE	TRUE	1	0	1	0.3	0.1	-0	0.004878048780487806	0.40487804878048783
miR-502-5p	2	213	39	2431	0.5853964964172397	0.8529230067493605	1	cyan	41	2685	2	1	1	TRUE	TRUE	1	1	0	0.3	0.1	-0	0.004878048780487806	0.40487804878048783
miR-5095	2	89	39	2555	1.471922397207908	0.40784383138064173	1	cyan	41	2685	2	1	1	TRUE	TRUE	1	1	0	0.3	0.1	-0	0.004878048780487806	0.40487804878048783
miR-548s	2	178	39	2466	0.7105158718385263	0.7729252635516224	1	cyan	41	2685	2	1	1	TRUE	TRUE	1	1	0	0.3	0.1	-0	0.004878048780487806	0.40487804878048783
miR-3190-5p	1	214	40	2430	0.2839596893478152	0.9682172437884344	1	cyan	41	2685	2	1	1	TRUE	TRUE	1	1	1	0.3	0.1	-0	0.004878048780487806	0.40487804878048783
miR-548g-3p	2	254	39	2390	0.4826346890392192	0.9141872060787515	1	cyan	41	2685	2	1	1	TRUE	TRUE	1	1	0	0.3	0.1	-0	0.004878048780487806	0.40487804878048783
miR-548av-3p	3	189	38	2455	1.025475625229141	0.5708790621749807	1	cyan	41	2685	3	1	2	TRUE	TRUE	1	1	0	0.3	0.1	-0	0.004878048780487806	0.40487804878048783
miR-4725-3p	3	377	38	2267	0.4748342922992418	0.9437040130775048	1	cyan	41	2685	3	2	1	TRUE	TRUE	1	0	1	0.3	0.1	-0	0.004878048780487806	0.40487804878048783
miR-4507	2	27	39	2617	4.963758950429113	0.07127115671990077	1	cyan	41	2685	2	1	1	TRUE	TRUE	1	1	0	0.3	0.1	-0	0.004878048780487806	0.40487804878048783
miR-6779-5p	2	128	39	2516	1.0080104490147759	0.5986278275494454	1	cyan	41	2685	2	1	1	TRUE	TRUE	1	0	1	0.3	0.1	-0	0.004878048780487806	0.40487804878048783
miR-4284	2	203	39	2441	0.6167602635447961	0.8330590410625092	1	cyan	41	2685	2	1	1	TRUE	TRUE	1	1	0	0.3	0.1	-0	0.004878048780487806	0.40487804878048783
miR-627-3p	2	99	39	2545	1.318155794842828	0.46095712202582684	1	cyan	41	2685	2	1	1	TRUE	TRUE	1	1	0	0.3	0.1	-0	0.004878048780487806	0.40487804878048783
miR-8055	2	50	39	2594	2.658833701602915	0.18768907862766462	1	cyan	41	2685	2	1	1	TRUE	TRUE	1	1	0	0.3	0.1	-0	0.004878048780487806	0.40487804878048783
miR-3689b-3p	2	287	39	2357	0.4212533698721289	0.9455072403948422	1	cyan	41	2685	2	1	1	TRUE	TRUE	1	0	1	0.3	0.1	-0	0.004878048780487806	0.40487804878048783
miR-3689c	2	287	39	2357	0.4212533698721289	0.9455072403948422	1	cyan	41	2685	2	1	1	TRUE	TRUE	1	0	1	0.3	0.1	-0	0.004878048780487806	0.40487804878048783
miR-6880-5p	3	65	38	2579	3.130048449501126	0.08366890121387667	1	cyan	41	2685	3	1	2	TRUE	TRUE	1	0	1	0.3	0.1	-0	0.004878048780487806	0.40487804878048783
miR-6732-5p	2	33	39	2611	4.053229875781371	0.09869193638695961	1	cyan	41	2685	2	1	1	TRUE	TRUE	1	0	1	0.3	0.1	-0	0.004878048780487806	0.40487804878048783
miR-1587	2	183	39	2461	0.6897031415307426	0.7862427570823779	1	cyan	41	2685	3	1	2	TRUE	TRUE	1	0	1	0.3	0.1	-0	0.004878048780487806	0.40487804878048783
miR-4736	2	274	39	2370	0.443668997677512	0.934699991402587	1	cyan	41	2685	2	1	1	TRUE	TRUE	1	0	1	0.3	0.1	-0	0.004878048780487806	0.40487804878048783
miR-4474-3p	2	253	39	2391	0.48474461899156585	0.9130218631459238	1	cyan	41	2685	2	1	1	TRUE	TRUE	1	0	1	0.3	0.1	-0	0.004878048780487806	0.40487804878048783
miR-95-5p	3	81	38	2563	2.4966229417816383	0.13494711974627321	1	cyan	41	2685	3	1	2	TRUE	TRUE	1	0	1	0.3	0.1	-0	0.004878048780487806	0.40487804878048783
miR-124-5p	2	162	39	2482	0.7857447574833121	0.7255590777969863	1	cyan	41	2685	2	1	1	TRUE	TRUE	1	0	1	0.3	0.1	-0	0.004878048780487806	0.40487804878048783
miR-1304-5p	2	246	39	2398	0.4999943462839656	0.9044537791257561	1	cyan	41	2685	3	1	2	TRUE	TRUE	1	1	0	0.3	0.1	-0	0.004878048780487806	0.40487804878048783
miR-628-5p	2	228	39	2416	0.5435067772204278	0.8788132750341721	1	cyan	41	2685	3	1	2	TRUE	TRUE	1	1	0	0.3	0.1	-0	0.004878048780487806	0.40487804878048783
miR-4741	3	71	38	2573	2.8591430743471484	0.10172926903138205	1	cyan	41	2685	4	1	3	TRUE	TRUE	1	0	1	0.3	0.1	-0	0.004878048780487806	0.40487804878048783
miR-4675	3	163	38	2481	1.2015566418434798	0.47038298320981264	1	cyan	41	2685	4	1	3	TRUE	TRUE	1	0	1	0.3	0.1	-0	0.004878048780487806	0.40487804878048783
miR-103a-2-5p	2	359	39	2285	0.3264956409356186	0.980855003373146	1	cyan	41	2685	2	1	1	TRUE	TRUE	1	0	1	0.3	0.1	-0	0.004878048780487806	0.40487804878048783
miR-3911	2	119	39	2525	1.0880713652987934	0.5587334570707496	1	cyan	41	2685	2	1	1	TRUE	TRUE	1	1	0	0.3	0.1	-0	0.004878048780487806	0.40487804878048783
miR-503-3p	2	40	39	2604	3.3357220670170693	0.13373564464788418	1	cyan	41	2685	2	1	1	TRUE	TRUE	1	1	0	0.3	0.1	-0	0.004878048780487806	0.40487804878048783
miR-504-3p	3	86	38	2558	2.347109326586273	0.15283125559506316	1	cyan	41	2685	4	3	1	TRUE	TRUE	1	1	1	0.3	0.1	-0	0.004878048780487806	0.40487804878048783
miR-6809-3p	1	91	40	2553	0.7014485912020049	0.7631721830421186	1	cyan	41	2685	2	1	1	TRUE	TRUE	1	1	1	0.3	0.1	-0	0.004878048780487806	0.40487804878048783
miR-365a-5p	2	133	39	2511	0.9682009893773702	0.6196453606760353	1	cyan	41	2685	2	1	1	TRUE	TRUE	1	0	1	0.3	0.1	-0	0.004878048780487806	0.40487804878048783
miR-411-5p	1	170	40	2474	0.36391422417079977	0.9340607846154582	1	cyan	41	2685	2	1	1	TRUE	TRUE	1	1	1	0.3	0.1	-0	0.004878048780487806	0.40487804878048783
miR-4279	2	235	39	2409	0.5257933652559197	0.889439610329624	1	cyan	41	2685	2	1	1	TRUE	TRUE	1	0	1	0.3	0.1	-0	0.004878048780487806	0.40487804878048783
miR-6500-5p	2	9	39	2635	14.955211054267961	0.011470004894974753	1	cyan	41	2685	2	1	1	TRUE	TRUE	1	0	1	0.3	0.1	-0	0.004878048780487806	0.40487804878048783
miR-3183	2	115	39	2529	1.1277051785195222	0.540162173230889	1	cyan	41	2685	3	1	2	TRUE	TRUE	1	1	1	0.3	0.1	-0	0.004878048780487806	0.40487804878048783
miR-625-3p	2	109	39	2535	1.1925744509451963	0.5113605580232395	1	cyan	41	2685	2	1	1	TRUE	TRUE	1	1	0	0.3	0.1	-0	0.004878048780487806	0.40487804878048783
miR-125b-2-3p	2	267	39	2377	0.4566429016801451	0.9280961116522324	1	cyan	41	2685	2	1	1	TRUE	TRUE	0	0	0	0.3	0.1	-0	0	0.4
miR-4510	2	427	39	2217	0.26634090977672215	0.9933028611199104	1	cyan	41	2685	2	1	1	TRUE	TRUE	0	0	0	0.3	0.1	-0	0	0.4
miR-3620-5p	1	49	40	2595	1.3238195382960023	0.540011580834272	1	cyan	41	2685	2	1	1	TRUE	TRUE	0	0	0	0.3	0.1	-0	0	0.4
miR-450a-2-3p	3	111	38	2533	1.8010158451074394	0.25138478177056195	1	cyan	41	2685	3	2	1	TRUE	TRUE	0	0	0	0.3	0.1	-0	0	0.4
miR-4713-5p	2	189	39	2455	0.6661806345308148	0.8013432382821395	1	cyan	41	2685	2	1	1	TRUE	TRUE	0	0	0	0.3	0.1	-0	0	0.4
miR-6829-5p	1	37	40	2607	1.7609953429481533	0.44502665819938525	1	cyan	41	2685	2	1	1	TRUE	TRUE	0	0	0	0.3	0.1	-0	0	0.4
miR-4752	1	69	40	2575	0.9329941664170058	0.6642341634246632	1	cyan	41	2685	2	1	1	TRUE	TRUE	0	0	0	0.3	0.1	-0	0	0.4
miR-210-3p	23	1281	18	1363	1.359409599625104	0.20759040494919176	1	cyan	41	2685	23	23	0	TRUE	FALSE	20	20	0	0.3	0	-0	0.0975609756097561	0.3975609756097561
miR-423-5p	20	1763	21	881	0.47605248953334134	0.9939425635933494	1	cyan	41	2685	20	20	0	TRUE	FALSE	14	14	0	0.3	0	-0	0.06829268292682927	0.36829268292682926
miR-191-5p	12	1224	29	1420	0.48018949633712354	0.991090898012884	1	cyan	41	2685	12	12	0	TRUE	FALSE	9	9	0	0.3	0	-0	0.04390243902439025	0.3439024390243902
miR-29c-3p	10	1199	31	1445	0.3889008609634966	0.9982441249911148	1	cyan	41	2685	10	10	0	TRUE	FALSE	8	8	0	0.3	0	-0	0.039024390243902446	0.3390243902439024
miR-194-5p	8	821	33	1823	0.5384026547199953	0.9654045094285753	1	cyan	41	2685	8	8	0	TRUE	FALSE	8	8	0	0.3	0	-0	0.039024390243902446	0.3390243902439024
miR-10b-5p	11	681	30	1963	1.0569086038694147	0.4981744442881346	1	cyan	41	2685	11	11	0	TRUE	FALSE	8	8	0	0.3	0	-0	0.039024390243902446	0.3390243902439024
miR-10a-5p	8	724	33	1920	0.6429633698823531	0.9070589807716665	1	cyan	41	2685	8	8	0	TRUE	FALSE	8	8	0	0.3	0	-0	0.039024390243902446	0.3390243902439024
miR-200b-3p	7	591	34	2053	0.7152778431584118	0.8404601244208291	1	cyan	41	2685	7	7	0	TRUE	FALSE	6	6	0	0.3	0	-0	0.029268292682926828	0.3292682926829268
miR-148b-3p	10	1062	31	1582	0.48065018076093075	0.988450065073502	1	cyan	41	2685	10	10	0	TRUE	FALSE	6	6	0	0.3	0	-0	0.029268292682926828	0.3292682926829268
miR-148a-3p	8	1088	33	1556	0.34682436914468606	0.9990256416304693	1	cyan	41	2685	8	8	0	TRUE	FALSE	6	6	0	0.3	0	-0	0.029268292682926828	0.3292682926829268
miR-429	5	482	36	2162	0.6230821406362604	0.8897446279577713	1	cyan	41	2685	5	5	0	TRUE	FALSE	5	5	0	0.3	0	-0	0.024390243902439025	0.32439024390243903
miR-151a-5p	5	641	36	2003	0.434078176327795	0.9823513031288744	1	cyan	41	2685	5	5	0	TRUE	FALSE	5	5	0	0.3	0	-0	0.024390243902439025	0.32439024390243903
miR-3184-5p	5	641	36	2003	0.434078176327795	0.9823513031288744	1	cyan	41	2685	5	5	0	TRUE	FALSE	5	5	0	0.3	0	-0	0.024390243902439025	0.32439024390243903
miR-1343-3p	5	431	36	2213	0.7132167052166493	0.8198347606199621	1	cyan	41	2685	5	5	0	TRUE	FALSE	5	5	0	0.3	0	-0	0.024390243902439025	0.32439024390243903
miR-625-5p	4	845	37	1799	0.2302224707318429	0.9998042553701676	1	cyan	41	2685	4	4	0	TRUE	FALSE	4	4	0	0.3	0	-0	0.019512195121951223	0.3195121951219512
miR-296-3p	5	436	36	2208	0.7034478044422524	0.8279158079718979	1	cyan	41	2685	5	5	0	TRUE	FALSE	4	4	0	0.3	0	-0	0.019512195121951223	0.3195121951219512
miR-500a-3p	4	699	37	1945	0.30089493247207943	0.9977951182027667	1	cyan	41	2685	4	4	0	TRUE	FALSE	4	4	0	0.3	0	-0	0.019512195121951223	0.3195121951219512
miR-3652	5	528	36	2116	0.5567187866488487	0.9321069259584027	1	cyan	41	2685	5	5	0	TRUE	FALSE	4	4	0	0.3	0	-0	0.019512195121951223	0.3195121951219512
miR-200c-3p	4	593	37	2051	0.3740021959650423	0.9894933033584781	1	cyan	41	2685	4	4	0	TRUE	FALSE	3	3	0	0.3	0	-0	0.014634146341463414	0.3146341463414634
miR-132-3p	5	569	36	2075	0.5066134738035754	0.9573058585948973	1	cyan	41	2685	7	7	0	TRUE	FALSE	3	5	0	0.3	0	-0	0.014634146341463414	0.3146341463414634
miR-375	3	82	38	2562	2.465289087389392	0.13846124802293597	1	cyan	41	2685	3	3	0	TRUE	FALSE	3	3	0	0.3	0	-0	0.014634146341463414	0.3146341463414634
miR-331-5p	3	370	38	2274	0.4853089566799908	0.9385060593429385	1	cyan	41	2685	3	3	0	TRUE	FALSE	3	3	0	0.3	0	-0	0.014634146341463414	0.3146341463414634
miR-197-5p	3	303	38	2341	0.6100468548723162	0.8630063816491651	1	cyan	41	2685	3	3	0	TRUE	FALSE	3	3	0	0.3	0	-0	0.014634146341463414	0.3146341463414634
miR-6516-5p	3	139	38	2505	1.4225240585093442	0.37021306896181605	1	cyan	41	2685	3	3	0	TRUE	FALSE	3	3	0	0.3	0	-0	0.014634146341463414	0.3146341463414634
miR-561-5p	3	304	38	2340	0.6077809833463002	0.8645497534031641	1	cyan	41	2685	3	3	0	TRUE	FALSE	3	3	0	0.3	0	-0	0.014634146341463414	0.3146341463414634
miR-6499-3p	3	144	38	2500	1.3704187890011703	0.39144440924771473	1	cyan	41	2685	3	3	0	TRUE	FALSE	3	3	0	0.3	0	-0	0.014634146341463414	0.3146341463414634
miR-1270	3	344	38	2300	0.5279464714197974	0.9152641944138357	1	cyan	41	2685	4	4	0	TRUE	FALSE	3	4	0	0.3	0	-0	0.014634146341463414	0.3146341463414634
miR-25-5p	3	492	38	2152	0.3454076688076099	0.9881985651665797	1	cyan	41	2685	4	4	0	TRUE	FALSE	3	4	0	0.3	0	-0	0.014634146341463414	0.3146341463414634
miR-4454	3	208	38	2436	0.9246179107030627	0.6369191148957558	1	cyan	41	2685	3	3	0	TRUE	FALSE	3	3	0	0.3	0	-0	0.014634146341463414	0.3146341463414634
miR-126-3p	2	215	39	2429	0.5794736326450994	0.8566362874478951	1	cyan	41	2685	2	2	0	TRUE	FALSE	2	2	0	0.3	0	-0	0.009756097560975611	0.3097560975609756
miR-100-5p	2	212	39	2432	0.5883998082292827	0.8510347634787101	1	cyan	41	2685	2	2	0	TRUE	FALSE	2	2	0	0.3	0	-0	0.009756097560975611	0.3097560975609756
miR-197-3p	2	567	39	2077	0.18792158589982208	0.9993527973454177	1	cyan	41	2685	2	2	0	TRUE	FALSE	2	2	0	0.3	0	-0	0.009756097560975611	0.3097560975609756
miR-769-5p	3	489	38	2155	0.34801075421646305	0.9876765455311519	1	cyan	41	2685	3	3	0	TRUE	FALSE	2	2	0	0.3	0	-0	0.009756097560975611	0.3097560975609756
miR-151a-3p	3	456	38	2188	0.3789048535184755	0.9803322814811471	1	cyan	41	2685	3	3	0	TRUE	FALSE	2	2	0	0.3	0	-0	0.009756097560975611	0.3097560975609756
miR-1307-3p	3	206	38	2438	0.9343587164880849	0.6302923642421105	1	cyan	41	2685	3	3	0	TRUE	FALSE	2	2	0	0.3	0	-0	0.009756097560975611	0.3097560975609756
miR-342-5p	2	411	39	2233	0.2787044034733451	0.9913808896034411	1	cyan	41	2685	2	2	0	TRUE	FALSE	2	2	0	0.3	0	-0	0.009756097560975611	0.3097560975609756
miR-542-5p	2	229	39	2415	0.5409100025195817	0.8803852302588488	1	cyan	41	2685	2	2	0	TRUE	FALSE	2	2	0	0.3	0	-0	0.009756097560975611	0.3097560975609756
miR-18a-3p	2	326	39	2318	0.36473136622052604	0.9688012869436742	1	cyan	41	2685	2	2	0	TRUE	FALSE	2	2	0	0.3	0	-0	0.009756097560975611	0.3097560975609756
miR-365a-3p	2	330	39	2314	0.35968950812506356	0.9705714512338381	1	cyan	41	2685	2	2	0	TRUE	FALSE	2	2	0	0.3	0	-0	0.009756097560975611	0.3097560975609756
miR-629-5p	2	359	39	2285	0.3264956409356186	0.980855003373146	1	cyan	41	2685	2	2	0	TRUE	FALSE	2	2	0	0.3	0	-0	0.009756097560975611	0.3097560975609756
miR-203b-5p	2	418	39	2226	0.27317892680967704	0.9922786981160328	1	cyan	41	2685	2	2	0	TRUE	FALSE	2	2	0	0.3	0	-0	0.009756097560975611	0.3097560975609756
miR-6867-5p	2	120	39	2524	1.0785731905225244	0.563296141085627	1	cyan	41	2685	2	2	0	TRUE	FALSE	2	2	0	0.3	0	-0	0.009756097560975611	0.3097560975609756
miR-4458	2	185	39	2459	0.6816928736286632	0.7913812681623389	1	cyan	41	2685	2	2	0	TRUE	FALSE	2	2	0	0.3	0	-0	0.009756097560975611	0.3097560975609756
miR-4425	2	178	39	2466	0.7105158718385263	0.7729252635516224	1	cyan	41	2685	2	2	0	TRUE	FALSE	2	2	0	0.3	0	-0	0.009756097560975611	0.3097560975609756
miR-758-5p	3	103	38	2541	1.946981385436212	0.21854670475936724	1	cyan	41	2685	3	3	0	TRUE	FALSE	2	2	0	0.3	0	-0	0.009756097560975611	0.3097560975609756
miR-216a-3p	2	134	39	2510	0.9605955218535179	0.6237502372719639	1	cyan	41	2685	2	2	0	TRUE	FALSE	2	2	0	0.3	0	-0	0.009756097560975611	0.3097560975609756
miR-4252	2	153	39	2491	0.8349712642464782	0.6955521034150762	1	cyan	41	2685	2	2	0	TRUE	FALSE	2	2	0	0.3	0	-0	0.009756097560975611	0.3097560975609756
miR-6884-5p	2	103	39	2541	1.2649982321289766	0.4814652411550433	1	cyan	41	2685	2	2	0	TRUE	FALSE	2	2	0	0.3	0	-0	0.009756097560975611	0.3097560975609756
miR-6840-3p	2	80	39	2564	1.643195512558005	0.3581355337241072	1	cyan	41	2685	2	2	0	TRUE	FALSE	2	2	0	0.3	0	-0	0.009756097560975611	0.3097560975609756
miR-8073	2	36	39	2608	3.7117928960316933	0.11336249766031466	1	cyan	41	2685	2	2	0	TRUE	FALSE	2	2	0	0.3	0	-0	0.009756097560975611	0.3097560975609756
miR-7162-3p	2	46	39	2598	2.894358798544258	0.16568660649953112	1	cyan	41	2685	2	2	0	TRUE	FALSE	2	2	0	0.3	0	-0	0.009756097560975611	0.3097560975609756
miR-365b-3p	2	292	39	2352	0.4131633411810659	0.9492048349738915	1	cyan	41	2685	2	2	0	TRUE	FALSE	2	2	0	0.3	0	-0	0.009756097560975611	0.3097560975609756
miR-4521	3	251	38	2393	0.7527636421427194	0.7601761368884814	1	cyan	41	2685	3	3	0	TRUE	FALSE	2	2	0	0.3	0	-0	0.009756097560975611	0.3097560975609756
miR-6888-5p	2	18	39	2626	7.466451459742809	0.0363391008714111	1	cyan	41	2685	2	2	0	TRUE	FALSE	2	2	0	0.3	0	-0	0.009756097560975611	0.3097560975609756
miR-6873-3p	2	68	39	2576	1.9420349739109062	0.2900019494552588	1	cyan	41	2685	2	2	0	TRUE	FALSE	2	2	0	0.3	0	-0	0.009756097560975611	0.3097560975609756
miR-1248	2	218	39	2426	0.5707929746508954	0.862050953354971	1	cyan	41	2685	2	2	0	TRUE	FALSE	2	2	0	0.3	0	-0	0.009756097560975611	0.3097560975609756
miR-4677-3p	2	632	39	2012	0.1633214771971309	0.9997975965348603	1	cyan	41	2685	2	2	0	TRUE	FALSE	2	2	0	0.3	0	-0	0.009756097560975611	0.3097560975609756
miR-6807-5p	2	84	39	2560	1.5625409167190354	0.38041959173520956	1	cyan	41	2685	2	2	0	TRUE	FALSE	2	2	0	0.3	0	-0	0.009756097560975611	0.3097560975609756
miR-1273e	2	84	39	2560	1.5625409167190354	0.38041959173520956	1	cyan	41	2685	2	2	0	TRUE	FALSE	2	2	0	0.3	0	-0	0.009756097560975611	0.3097560975609756
miR-139-3p	2	267	39	2377	0.4566429016801451	0.9280961116522324	1	cyan	41	2685	2	2	0	TRUE	FALSE	2	2	0	0.3	0	-0	0.009756097560975611	0.3097560975609756
miR-4537	2	53	39	2591	2.505724904524708	0.20446077915263844	1	cyan	41	2685	2	2	0	TRUE	FALSE	2	2	0	0.3	0	-0	0.009756097560975611	0.3097560975609756
miR-370-5p	2	325	39	2319	0.36601121955362886	0.9683434394155837	1	cyan	41	2685	2	2	0	TRUE	FALSE	2	2	0	0.3	0	-0	0.009756097560975611	0.3097560975609756
miR-1260a	2	208	39	2436	0.6007016488351995	0.8432667813816083	1	cyan	41	2685	2	2	0	TRUE	FALSE	2	2	0	0.3	0	-0	0.009756097560975611	0.3097560975609756
miR-4664-3p	2	215	39	2429	0.5794736326450994	0.8566362874478951	1	cyan	41	2685	2	2	0	TRUE	FALSE	2	2	0	0.3	0	-0	0.009756097560975611	0.3097560975609756
let-7i-3p	2	356	39	2288	0.3296787376298585	0.9799739806785116	1	cyan	41	2685	2	2	0	TRUE	FALSE	2	2	0	0.3	0	-0	0.009756097560975611	0.3097560975609756
miR-4326	2	223	39	2421	0.5568438992359673	0.8706735373453085	1	cyan	41	2685	2	2	0	TRUE	FALSE	2	2	0	0.3	0	-0	0.009756097560975611	0.3097560975609756
miR-1246	2	178	39	2466	0.7105158718385263	0.7729252635516224	1	cyan	41	2685	2	2	0	TRUE	FALSE	2	2	0	0.3	0	-0	0.009756097560975611	0.3097560975609756
miR-6878-3p	2	30	39	2614	4.463120188688	0.08463261348219096	1	cyan	41	2685	2	2	0	TRUE	FALSE	2	2	0	0.3	0	-0	0.009756097560975611	0.3097560975609756
miR-6744-3p	2	35	39	2609	3.819058004193129	0.10840948912788577	1	cyan	41	2685	2	2	0	TRUE	FALSE	2	2	0	0.3	0	-0	0.009756097560975611	0.3097560975609756
miR-4757-5p	2	95	39	2549	1.3757745153297052	0.4400134051471044	1	cyan	41	2685	2	2	0	TRUE	FALSE	2	2	0	0.3	0	-0	0.009756097560975611	0.3097560975609756
miR-7706	2	223	39	2421	0.5568438992359673	0.8706735373453085	1	cyan	41	2685	2	2	0	TRUE	FALSE	2	2	0	0.3	0	-0	0.009756097560975611	0.3097560975609756
miR-9985	2	283	39	2361	0.4279311811882044	0.9423718493688666	1	cyan	41	2685	2	2	0	TRUE	FALSE	2	2	0	0.3	0	-0	0.009756097560975611	0.3097560975609756
miR-99b-5p	1	215	40	2429	0.2825228310673364	0.9687448118065212	1	cyan	41	2685	1	1	0	TRUE	FALSE	1	1	0	0.3	0	-0	0.004878048780487806	0.3048780487804878
miR-218-5p	2	799	39	1845	0.11846864520771268	0.9999918923682374	1	cyan	41	2685	4	4	0	TRUE	FALSE	1	2	0	0.3	0	-0	0.004878048780487806	0.3048780487804878
miR-433-3p	1	246	40	2398	0.24377380851787525	0.9814610675295339	1	cyan	41	2685	1	1	0	TRUE	FALSE	1	1	0	0.3	0	-0	0.004878048780487806	0.3048780487804878
miR-520h	1	245	40	2399	0.24487073491496983	0.9811440966240755	1	cyan	41	2685	1	1	0	TRUE	FALSE	1	1	0	0.3	0	-0	0.004878048780487806	0.3048780487804878
miR-503-5p	3	827	38	1817	0.1735178023378699	0.9999567314967952	1	cyan	41	2685	3	3	0	TRUE	FALSE	1	1	0	0.3	0	-0	0.004878048780487806	0.3048780487804878
miR-16-1-3p	1	330	40	2314	0.17536372480079854	0.9956499338275953	1	cyan	41	2685	1	1	0	TRUE	FALSE	1	1	0	0.3	0	-0	0.004878048780487806	0.3048780487804878
miR-1910-5p	1	363	40	2281	0.15715006346295576	0.9975737491612418	1	cyan	41	2685	1	1	0	TRUE	FALSE	1	1	0	0.3	0	-0	0.004878048780487806	0.3048780487804878
miR-1227-3p	1	91	40	2553	0.7014485912020049	0.7631721830421186	1	cyan	41	2685	1	1	0	TRUE	FALSE	1	1	0	0.3	0	-0	0.004878048780487806	0.3048780487804878
miR-941	2	219	39	2425	0.5679522379383407	0.8638151724229546	1	cyan	41	2685	2	2	0	TRUE	FALSE	1	1	0	0.3	0	-0	0.004878048780487806	0.3048780487804878
miR-99b-3p	1	256	40	2388	0.23327583499579765	0.9843580614064744	1	cyan	41	2685	1	1	0	TRUE	FALSE	1	1	0	0.3	0	-0	0.004878048780487806	0.3048780487804878
miR-23b-5p	1	188	40	2456	0.32668259767800806	0.9510037671085585	1	cyan	41	2685	1	1	0	TRUE	FALSE	1	1	0	0.3	0	-0	0.004878048780487806	0.3048780487804878
miR-652-3p	1	637	40	2007	0.07880274163118277	0.9999865942819843	1	cyan	41	2685	1	1	0	TRUE	FALSE	1	1	0	0.3	0	-0	0.004878048780487806	0.3048780487804878
miR-551b-3p	1	32	40	2612	2.0398215827026465	0.4000278295407582	1	cyan	41	2685	1	1	0	TRUE	FALSE	1	1	0	0.3	0	-0	0.004878048780487806	0.3048780487804878
miR-505-3p	1	276	40	2368	0.21456185336414957	0.9888883540386413	1	cyan	41	2685	1	1	0	TRUE	FALSE	1	1	0	0.3	0	-0	0.004878048780487806	0.3048780487804878
miR-425-3p	2	225	39	2419	0.55143774312272	0.8739861280976895	1	cyan	41	2685	2	2	0	TRUE	FALSE	1	1	0	0.3	0	-0	0.004878048780487806	0.3048780487804878
miR-3200-3p	1	331	40	2313	0.17475844093777554	0.9957256996360356	1	cyan	41	2685	1	1	0	TRUE	FALSE	1	1	0	0.3	0	-0	0.004878048780487806	0.3048780487804878
miR-3605-3p	1	82	40	2562	0.7811596784145136	0.726719563597289	1	cyan	41	2685	1	1	0	TRUE	FALSE	1	1	0	0.3	0	-0	0.004878048780487806	0.3048780487804878
miR-3615	1	179	40	2465	0.344362547703416	0.9431448222097256	1	cyan	41	2685	1	1	0	TRUE	FALSE	1	1	0	0.3	0	-0	0.004878048780487806	0.3048780487804878
miR-490-5p	1	258	40	2386	0.23127388658187262	0.9848819778876521	1	cyan	41	2685	1	1	0	TRUE	FALSE	1	1	0	0.3	0	-0	0.004878048780487806	0.3048780487804878
miR-574-3p	1	203	40	2441	0.30069932977422126	0.9618090807631245	1	cyan	41	2685	1	1	0	TRUE	FALSE	1	1	0	0.3	0	-0	0.004878048780487806	0.3048780487804878
miR-1225-3p	1	228	40	2416	0.26499051625475756	0.9748725541143036	1	cyan	41	2685	1	1	0	TRUE	FALSE	1	1	0	0.3	0	-0	0.004878048780487806	0.3048780487804878
miR-495-5p	1	51	40	2593	1.27094912733419	0.5542175197632877	1	cyan	41	2685	1	1	0	TRUE	FALSE	1	1	0	0.3	0	-0	0.004878048780487806	0.3048780487804878
miR-7151-3p	1	95	40	2549	0.6708679454589483	0.7778076177664143	1	cyan	41	2685	1	1	0	TRUE	FALSE	1	1	0	0.3	0	-0	0.004878048780487806	0.3048780487804878
miR-4701-3p	1	56	40	2588	1.1552893491748504	0.587885812204527	1	cyan	41	2685	1	1	0	TRUE	FALSE	1	1	0	0.3	0	-0	0.004878048780487806	0.3048780487804878
miR-6736-5p	1	28	40	2616	2.3345645902923104	0.3614836651719474	1	cyan	41	2685	1	1	0	TRUE	FALSE	1	1	0	0.3	0	-0	0.004878048780487806	0.3048780487804878
miR-3622b-5p	2	75	39	2569	1.7560989015231332	0.32993138487158924	1	cyan	41	2685	2	2	0	TRUE	FALSE	1	1	0	0.3	0	-0	0.004878048780487806	0.3048780487804878
miR-6839-3p	1	18	40	2626	3.6441511408376708	0.25424674685723714	1	cyan	41	2685	1	1	0	TRUE	FALSE	1	1	0	0.3	0	-0	0.004878048780487806	0.3048780487804878
miR-1250-3p	1	63	40	2581	1.0242034806149671	0.6308864833446401	1	cyan	41	2685	1	1	0	TRUE	FALSE	1	1	0	0.3	0	-0	0.004878048780487806	0.3048780487804878
miR-498	1	35	40	2609	1.8630284508830315	0.4274367846544894	1	cyan	41	2685	1	1	0	TRUE	FALSE	1	1	0	0.3	0	-0	0.004878048780487806	0.3048780487804878
miR-4266	1	60	40	2584	1.0766138206876097	0.6130221485576266	1	cyan	41	2685	1	1	0	TRUE	FALSE	1	1	0	0.3	0	-0	0.004878048780487806	0.3048780487804878
miR-4779	1	232	40	2412	0.25999120709397966	0.976509870714301	1	cyan	41	2685	1	1	0	TRUE	FALSE	1	1	0	0.3	0	-0	0.004878048780487806	0.3048780487804878
miR-6790-3p	2	36	39	2608	3.7117928960316933	0.11336249766031466	1	cyan	41	2685	2	2	0	TRUE	FALSE	1	1	0	0.3	0	-0	0.004878048780487806	0.3048780487804878
miR-3922-3p	1	157	40	2487	0.39611230231779804	0.9183945572293957	1	cyan	41	2685	1	1	0	TRUE	FALSE	1	1	0	0.3	0	-0	0.004878048780487806	0.3048780487804878
miR-4795-5p	1	78	40	2566	0.8224892762568131	0.7088125134942422	1	cyan	41	2685	1	1	0	TRUE	FALSE	1	1	0	0.3	0	-0	0.004878048780487806	0.3048780487804878
miR-6858-5p	1	43	40	2601	1.5118934262451897	0.49469200590525897	1	cyan	41	2685	1	1	0	TRUE	FALSE	1	1	0	0.3	0	-0	0.004878048780487806	0.3048780487804878
miR-7160-5p	1	77	40	2567	0.8334923740866182	0.7041598685422796	1	cyan	41	2685	1	1	0	TRUE	FALSE	1	1	0	0.3	0	-0	0.004878048780487806	0.3048780487804878
miR-3606-3p	1	47	40	2597	1.3811690678924746	0.5253643191849466	1	cyan	41	2685	1	1	0	TRUE	FALSE	1	1	0	0.3	0	-0	0.004878048780487806	0.3048780487804878
miR-520c-5p	1	107	40	2537	0.5928407586846357	0.8166170466995283	1	cyan	41	2685	1	1	0	TRUE	FALSE	1	1	0	0.3	0	-0	0.004878048780487806	0.3048780487804878
miR-518d-5p	1	124	40	2520	0.5081477614549803	0.8604984816811371	1	cyan	41	2685	1	1	0	TRUE	FALSE	1	1	0	0.3	0	-0	0.004878048780487806	0.3048780487804878
miR-522-5p	3	154	38	2490	1.2763562565732363	0.4334182816505504	1	cyan	41	2685	3	3	0	TRUE	FALSE	1	1	0	0.3	0	-0	0.004878048780487806	0.3048780487804878
miR-4450	1	105	40	2539	0.6046071068819253	0.8106431010086774	1	cyan	41	2685	1	1	0	TRUE	FALSE	1	1	0	0.3	0	-0	0.004878048780487806	0.3048780487804878
miR-455-5p	1	338	40	2306	0.17062173030021782	0.9962211687975034	1	cyan	41	2685	1	1	0	TRUE	FALSE	1	1	0	0.3	0	-0	0.004878048780487806	0.3048780487804878
miR-7641	1	16	40	2628	4.101789327241309	0.23078241697697455	1	cyan	41	2685	1	1	0	TRUE	FALSE	1	1	0	0.3	0	-0	0.004878048780487806	0.3048780487804878
miR-382-5p	1	302	40	2342	0.19393899223330907	0.9929068040004524	1	cyan	41	2685	1	1	0	TRUE	FALSE	1	1	0	0.3	0	-0	0.004878048780487806	0.3048780487804878
miR-5009-3p	1	51	40	2593	1.27094912733419	0.5542175197632877	1	cyan	41	2685	1	1	0	TRUE	FALSE	1	1	0	0.3	0	-0	0.004878048780487806	0.3048780487804878
miR-3674	1	94	40	2550	0.6782691856227085	0.7742337112652071	1	cyan	41	2685	1	1	0	TRUE	FALSE	1	1	0	0.3	0	-0	0.004878048780487806	0.3048780487804878
miR-520g-3p	1	272	40	2372	0.2180845050596289	0.9880990921302127	1	cyan	41	2685	1	1	0	TRUE	FALSE	1	1	0	0.3	0	-0	0.004878048780487806	0.3048780487804878
miR-4525	1	293	40	2351	0.20066351988727815	0.9917098623411051	1	cyan	41	2685	1	1	0	TRUE	FALSE	1	1	0	0.3	0	-0	0.004878048780487806	0.3048780487804878
miR-6748-5p	1	34	40	2610	1.9184867460752277	0.41843904918911345	1	cyan	41	2685	1	1	0	TRUE	FALSE	1	1	0	0.3	0	-0	0.004878048780487806	0.3048780487804878
miR-6759-5p	1	23	40	2621	2.8469958905753616	0.3098944861910382	1	cyan	41	2685	1	1	0	TRUE	FALSE	1	1	0	0.3	0	-0	0.004878048780487806	0.3048780487804878
miR-3653-5p	2	80	39	2564	1.643195512558005	0.3581355337241072	1	cyan	41	2685	2	2	0	TRUE	FALSE	1	1	0	0.3	0	-0	0.004878048780487806	0.3048780487804878
miR-619-5p	1	169	40	2475	0.3662151590301975	0.9329680166967976	1	cyan	41	2685	1	1	0	TRUE	FALSE	1	1	0	0.3	0	-0	0.004878048780487806	0.3048780487804878
miR-6512-3p	1	86	40	2558	0.7436734722775229	0.7435506276682818	1	cyan	41	2685	1	1	0	TRUE	FALSE	1	1	0	0.3	0	-0	0.004878048780487806	0.3048780487804878
miR-6720-5p	1	88	40	2556	0.7262079078244932	0.7515825373279004	1	cyan	41	2685	1	1	0	TRUE	FALSE	1	1	0	0.3	0	-0	0.004878048780487806	0.3048780487804878
miR-1199-5p	1	29	40	2615	2.2532737702881587	0.37134028028036214	1	cyan	41	2685	1	1	0	TRUE	FALSE	1	1	0	0.3	0	-0	0.004878048780487806	0.3048780487804878
miR-6751-3p	1	29	40	2615	2.2532737702881587	0.37134028028036214	1	cyan	41	2685	1	1	0	TRUE	FALSE	1	1	0	0.3	0	-0	0.004878048780487806	0.3048780487804878
miR-6849-3p	1	121	40	2523	0.5213647621114388	0.8535808855759517	1	cyan	41	2685	1	1	0	TRUE	FALSE	1	1	0	0.3	0	-0	0.004878048780487806	0.3048780487804878
miR-1273h-5p	2	277	39	2367	0.43830944849685255	0.9373558542223621	1	cyan	41	2685	2	2	0	TRUE	FALSE	1	1	0	0.3	0	-0	0.004878048780487806	0.3048780487804878
miR-6721-5p	2	193	39	2451	0.6513720538924381	0.8108950528052509	1	cyan	41	2685	2	2	0	TRUE	FALSE	1	1	0	0.3	0	-0	0.004878048780487806	0.3048780487804878
miR-3065-3p	1	223	40	2421	0.2714918323380671	0.9726687484248007	1	cyan	41	2685	1	1	0	TRUE	FALSE	1	1	0	0.3	0	-0	0.004878048780487806	0.3048780487804878
miR-635	1	141	40	2503	0.4438898244826737	0.8940743319066153	1	cyan	41	2685	1	1	0	TRUE	FALSE	1	1	0	0.3	0	-0	0.004878048780487806	0.3048780487804878
miR-6774-5p	1	25	40	2619	2.617406588669517	0.3310005266062487	1	cyan	41	2685	1	1	0	TRUE	FALSE	1	1	0	0.3	0	-0	0.004878048780487806	0.3048780487804878
miR-143-5p	1	280	40	2364	0.21113984003593192	0.989626466007202	1	cyan	41	2685	1	1	0	TRUE	FALSE	1	1	0	0.3	0	-0	0.004878048780487806	0.3048780487804878
miR-6868-3p	1	37	40	2607	1.7609953429481533	0.44502665819938525	1	cyan	41	2685	1	1	0	TRUE	FALSE	1	1	0	0.3	0	-0	0.004878048780487806	0.3048780487804878
miR-6088	1	52	40	2592	1.246038454678729	0.5611590623723666	1	cyan	41	2685	1	1	0	TRUE	FALSE	1	1	0	0.3	0	-0	0.004878048780487806	0.3048780487804878
miR-3689d	2	184	39	2460	0.6856762532033732	0.7888252935682398	1	cyan	41	2685	2	2	0	TRUE	FALSE	1	1	0	0.3	0	-0	0.004878048780487806	0.3048780487804878
miR-6851-5p	2	63	39	2581	2.100089224546369	0.2613504788792976	1	cyan	41	2685	2	2	0	TRUE	FALSE	1	1	0	0.3	0	-0	0.004878048780487806	0.3048780487804878
miR-3613-5p	1	318	40	2326	0.18292403985913527	0.9946320112483387	1	cyan	41	2685	1	1	0	TRUE	FALSE	1	1	0	0.3	0	-0	0.004878048780487806	0.3048780487804878
miR-7847-3p	3	61	38	2583	3.340262449415238	0.07249742745155227	1	cyan	41	2685	3	3	0	TRUE	FALSE	1	1	0	0.3	0	-0	0.004878048780487806	0.3048780487804878
miR-4768-5p	1	121	40	2523	0.5213647621114388	0.8535808855759517	1	cyan	41	2685	1	1	0	TRUE	FALSE	1	1	0	0.3	0	-0	0.004878048780487806	0.3048780487804878
miR-6833-3p	1	74	40	2570	0.8682853021186644	0.6897625172127356	1	cyan	41	2685	1	1	0	TRUE	FALSE	1	1	0	0.3	0	-0	0.004878048780487806	0.3048780487804878
miR-3927-5p	1	9	40	2635	7.305322797335546	0.14284676275334085	1	cyan	41	2685	1	1	0	TRUE	FALSE	1	1	0	0.3	0	-0	0.004878048780487806	0.3048780487804878
miR-4423-5p	1	155	40	2489	0.40154515346104225	0.9156822783085198	1	cyan	41	2685	1	1	0	TRUE	FALSE	1	1	0	0.3	0	-0	0.004878048780487806	0.3048780487804878
miR-7855-5p	1	29	40	2615	2.2532737702881587	0.37134028028036214	1	cyan	41	2685	1	1	0	TRUE	FALSE	1	1	0	0.3	0	-0	0.004878048780487806	0.3048780487804878
miR-4438	1	140	40	2504	0.4472384540352004	0.8923392330684896	1	cyan	41	2685	1	1	0	TRUE	FALSE	1	1	0	0.3	0	-0	0.004878048780487806	0.3048780487804878
miR-550a-3-5p	1	146	40	2498	0.42783463697619833	0.9023487248318066	1	cyan	41	2685	1	1	0	TRUE	FALSE	1	1	0	0.3	0	-0	0.004878048780487806	0.3048780487804878
miR-7850-5p	1	40	40	2604	1.6271131008578907	0.47042706230034825	1	cyan	41	2685	1	1	0	TRUE	FALSE	1	1	0	0.3	0	-0	0.004878048780487806	0.3048780487804878
miR-2114-3p	1	35	40	2609	1.8630284508830315	0.4274367846544894	1	cyan	41	2685	1	1	0	TRUE	FALSE	1	1	0	0.3	0	-0	0.004878048780487806	0.3048780487804878
miR-6823-3p	1	13	40	2631	5.052290069033415	0.19422974640967328	1	cyan	41	2685	1	1	0	TRUE	FALSE	1	1	0	0.3	0	-0	0.004878048780487806	0.3048780487804878
miR-3130-5p	1	66	40	2578	0.9765236758819963	0.6479453382327949	1	cyan	41	2685	1	1	0	TRUE	FALSE	1	1	0	0.3	0	-0	0.004878048780487806	0.3048780487804878
miR-4482-5p	1	55	40	2589	1.1767395890528214	0.581356955288138	1	cyan	41	2685	1	1	0	TRUE	FALSE	1	1	0	0.3	0	-0	0.004878048780487806	0.3048780487804878
miR-5100	1	116	40	2528	0.5449118759377715	0.8413010203314247	1	cyan	41	2685	1	1	0	TRUE	FALSE	1	1	0	0.3	0	-0	0.004878048780487806	0.3048780487804878
miR-145-3p	3	643	38	2001	0.2457614054032098	0.9988633925928584	1	cyan	41	2685	3	3	0	TRUE	FALSE	1	1	0	0.3	0	-0	0.004878048780487806	0.3048780487804878
miR-1288-5p	1	13	40	2631	5.052290069033415	0.19422974640967328	1	cyan	41	2685	1	1	0	TRUE	FALSE	1	1	0	0.3	0	-0	0.004878048780487806	0.3048780487804878
miR-6820-3p	1	18	40	2626	3.6441511408376708	0.25424674685723714	1	cyan	41	2685	1	1	0	TRUE	FALSE	1	1	0	0.3	0	-0	0.004878048780487806	0.3048780487804878
miR-6793-5p	1	23	40	2621	2.8469958905753616	0.3098944861910382	1	cyan	41	2685	1	1	0	TRUE	FALSE	1	1	0	0.3	0	-0	0.004878048780487806	0.3048780487804878
miR-151b	1	496	40	2148	0.10830978502401072	0.9997887703135846	1	cyan	41	2685	1	1	0	TRUE	FALSE	1	1	0	0.3	0	-0	0.004878048780487806	0.3048780487804878
miR-4708-5p	1	100	40	2544	0.6360814837591733	0.7948653580304718	1	cyan	41	2685	1	1	0	TRUE	FALSE	1	1	0	0.3	0	-0	0.004878048780487806	0.3048780487804878
miR-23a-5p	1	185	40	2459	0.3323848049411313	0.9485098063345861	1	cyan	41	2685	1	1	0	TRUE	FALSE	1	1	0	0.3	0	-0	0.004878048780487806	0.3048780487804878
miR-431-5p	1	164	40	2480	0.3781406735941919	0.9272336356612287	1	cyan	41	2685	1	1	0	TRUE	FALSE	1	1	0	0.3	0	-0	0.004878048780487806	0.3048780487804878
miR-127-5p	2	371	39	2273	0.3142779714133263	0.984026817532458	1	cyan	41	2685	2	2	0	TRUE	FALSE	1	1	0	0.3	0	-0	0.004878048780487806	0.3048780487804878
miR-372-5p	1	65	40	2579	0.9919260587975465	0.6423463308113613	1	cyan	41	2685	1	1	0	TRUE	FALSE	1	1	0	0.3	0	-0	0.004878048780487806	0.3048780487804878
miR-1295b-3p	1	43	40	2601	1.5118934262451897	0.49469200590525897	1	cyan	41	2685	1	1	0	TRUE	FALSE	1	1	0	0.3	0	-0	0.004878048780487806	0.3048780487804878
miR-4717-5p	1	141	40	2503	0.4438898244826737	0.8940743319066153	1	cyan	41	2685	1	1	0	TRUE	FALSE	1	1	0	0.3	0	-0	0.004878048780487806	0.3048780487804878
miR-6836-5p	2	51	39	2593	2.605709042977645	0.1932573040911758	1	cyan	41	2685	2	2	0	TRUE	FALSE	1	1	0	0.3	0	-0	0.004878048780487806	0.3048780487804878
miR-6132	2	128	39	2516	1.0080104490147759	0.5986278275494454	1	cyan	41	2685	2	2	0	TRUE	FALSE	1	1	0	0.3	0	-0	0.004878048780487806	0.3048780487804878
miR-6516-3p	1	57	40	2587	1.134591460929171	0.5943152953474549	1	cyan	41	2685	1	1	0	TRUE	FALSE	1	1	0	0.3	0	-0	0.004878048780487806	0.3048780487804878
miR-4309	1	118	40	2526	0.5352536320224374	0.8463290293015702	1	cyan	41	2685	1	1	0	TRUE	FALSE	1	1	0	0.3	0	-0	0.004878048780487806	0.3048780487804878
miR-6864-3p	1	46	40	2598	1.4117191252930283	0.5178710335040004	1	cyan	41	2685	1	1	0	TRUE	FALSE	1	1	0	0.3	0	-0	0.004878048780487806	0.3048780487804878
miR-4654	1	66	40	2578	0.9765236758819963	0.6479453382327949	1	cyan	41	2685	1	1	0	TRUE	FALSE	1	1	0	0.3	0	-0	0.004878048780487806	0.3048780487804878
miR-1267	1	115	40	2529	0.5498669409133666	0.8387271840314201	1	cyan	41	2685	1	1	0	TRUE	FALSE	1	1	0	0.3	0	-0	0.004878048780487806	0.3048780487804878
miR-6742-3p	1	45	40	2599	1.443626791180025	0.5102623777586827	1	cyan	41	2685	1	1	0	TRUE	FALSE	1	1	0	0.3	0	-0	0.004878048780487806	0.3048780487804878
miR-6507-3p	1	15	40	2629	4.376514951191518	0.21878168603940085	1	cyan	41	2685	1	1	0	TRUE	FALSE	1	1	0	0.3	0	-0	0.004878048780487806	0.3048780487804878
miR-7158-3p	1	22	40	2622	2.9773978201599673	0.29909924541798694	1	cyan	41	2685	1	1	0	TRUE	FALSE	1	1	0	0.3	0	-0	0.004878048780487806	0.3048780487804878
miR-3650	1	53	40	2591	1.2220674678613628	0.5679951104129187	1	cyan	41	2685	1	1	0	TRUE	FALSE	1	1	0	0.3	0	-0	0.004878048780487806	0.3048780487804878
miR-658	1	143	40	2501	0.43733304348916585	0.8974630718369937	1	cyan	41	2685	1	1	0	TRUE	FALSE	1	1	0	0.3	0	-0	0.004878048780487806	0.3048780487804878
miR-6842-3p	1	64	40	2580	1.0078102866454601	0.6366604834144114	1	cyan	41	2685	1	1	0	TRUE	FALSE	1	1	0	0.3	0	-0	0.004878048780487806	0.3048780487804878
miR-6764-5p	1	145	40	2499	0.43095710895351164	0.9007459617085496	1	cyan	41	2685	1	1	0	TRUE	FALSE	1	1	0	0.3	0	-0	0.004878048780487806	0.3048780487804878
miR-1247-3p	1	63	40	2581	1.0242034806149671	0.6308864833446401	1	cyan	41	2685	1	1	0	TRUE	FALSE	1	1	0	0.3	0	-0	0.004878048780487806	0.3048780487804878
miR-6894-5p	1	35	40	2609	1.8630284508830315	0.4274367846544894	1	cyan	41	2685	1	1	0	TRUE	FALSE	1	1	0	0.3	0	-0	0.004878048780487806	0.3048780487804878
miR-6087	1	47	40	2597	1.3811690678924746	0.5253643191849466	1	cyan	41	2685	1	1	0	TRUE	FALSE	1	1	0	0.3	0	-0	0.004878048780487806	0.3048780487804878
miR-1287-3p	2	42	39	2602	3.174591304198611	0.1442207943147507	1	cyan	41	2685	2	2	0	TRUE	FALSE	1	1	0	0.3	0	-0	0.004878048780487806	0.3048780487804878
miR-506-5p	1	54	40	2590	1.1989839791480261	0.5747272276584794	1	cyan	41	2685	1	1	0	TRUE	FALSE	1	1	0	0.3	0	-0	0.004878048780487806	0.3048780487804878
miR-4700-3p	1	32	40	2612	2.0398215827026465	0.4000278295407582	1	cyan	41	2685	1	1	0	TRUE	FALSE	1	1	0	0.3	0	-0	0.004878048780487806	0.3048780487804878
miR-892c-5p	1	35	40	2609	1.8630284508830315	0.4274367846544894	1	cyan	41	2685	1	1	0	TRUE	FALSE	1	1	0	0.3	0	-0	0.004878048780487806	0.3048780487804878
miR-664b-5p	1	53	40	2591	1.2220674678613628	0.5679951104129187	1	cyan	41	2685	1	1	0	TRUE	FALSE	1	1	0	0.3	0	-0	0.004878048780487806	0.3048780487804878
miR-4664-5p	1	235	40	2409	0.2563534002869717	0.9776690808822474	1	cyan	41	2685	1	1	0	TRUE	FALSE	1	1	0	0.3	0	-0	0.004878048780487806	0.3048780487804878
miR-6746-5p	1	26	40	2618	2.5159338641846003	0.34131605064127823	1	cyan	41	2685	1	1	0	TRUE	FALSE	1	1	0	0.3	0	-0	0.004878048780487806	0.3048780487804878
miR-6506-5p	1	58	40	2586	1.1146070057482835	0.6006468800032425	1	cyan	41	2685	1	1	0	TRUE	FALSE	1	1	0	0.3	0	-0	0.004878048780487806	0.3048780487804878
miR-6811-5p	1	18	40	2626	3.6441511408376708	0.25424674685723714	1	cyan	41	2685	1	1	0	TRUE	FALSE	1	1	0	0.3	0	-0	0.004878048780487806	0.3048780487804878
miR-6511b-5p	1	18	40	2626	3.6441511408376708	0.25424674685723714	1	cyan	41	2685	1	1	0	TRUE	FALSE	1	1	0	0.3	0	-0	0.004878048780487806	0.3048780487804878
miR-6780a-3p	1	40	40	2604	1.6271131008578907	0.47042706230034825	1	cyan	41	2685	1	1	0	TRUE	FALSE	1	1	0	0.3	0	-0	0.004878048780487806	0.3048780487804878
miR-6881-3p	1	44	40	2600	1.4769849182154589	0.5025366207321748	1	cyan	41	2685	1	1	0	TRUE	FALSE	1	1	0	0.3	0	-0	0.004878048780487806	0.3048780487804878
miR-7111-3p	1	40	40	2604	1.6271131008578907	0.47042706230034825	1	cyan	41	2685	1	1	0	TRUE	FALSE	1	1	0	0.3	0	-0	0.004878048780487806	0.3048780487804878
miR-6890-3p	1	69	40	2575	0.9329941664170058	0.6642341634246632	1	cyan	41	2685	1	1	0	TRUE	FALSE	1	1	0	0.3	0	-0	0.004878048780487806	0.3048780487804878
miR-6729-5p	1	22	40	2622	2.9773978201599673	0.29909924541798694	1	cyan	41	2685	1	1	0	TRUE	FALSE	1	1	0	0.3	0	-0	0.004878048780487806	0.3048780487804878
miR-128-1-5p	2	470	39	2174	0.23728460138761204	0.9966519039665517	1	cyan	41	2685	2	2	0	TRUE	FALSE	1	1	0	0.3	0	-0	0.004878048780487806	0.3048780487804878
miR-4738-5p	1	13	40	2631	5.052290069033415	0.19422974640967328	1	cyan	41	2685	1	1	0	TRUE	FALSE	1	1	0	0.3	0	-0	0.004878048780487806	0.3048780487804878
miR-6771-5p	1	21	40	2623	3.1202131268191957	0.2881393175240652	1	cyan	41	2685	1	1	0	TRUE	FALSE	1	1	0	0.3	0	-0	0.004878048780487806	0.3048780487804878
miR-4772-3p	1	90	40	2554	0.709518351243141	0.7593688377639074	1	cyan	41	2685	1	1	0	TRUE	FALSE	1	1	0	0.3	0	-0	0.004878048780487806	0.3048780487804878
miR-1912	1	9	40	2635	7.305322797335546	0.14284676275334085	1	cyan	41	2685	1	1	0	TRUE	FALSE	1	1	0	0.3	0	-0	0.004878048780487806	0.3048780487804878
miR-1295b-5p	1	64	40	2580	1.0078102866454601	0.6366604834144114	1	cyan	41	2685	1	1	0	TRUE	FALSE	1	1	0	0.3	0	-0	0.004878048780487806	0.3048780487804878
miR-4750-3p	1	16	40	2628	4.101789327241309	0.23078241697697455	1	cyan	41	2685	1	1	0	TRUE	FALSE	1	1	0	0.3	0	-0	0.004878048780487806	0.3048780487804878
miR-1268b	1	46	40	2598	1.4117191252930283	0.5178710335040004	1	cyan	41	2685	1	1	0	TRUE	FALSE	1	1	0	0.3	0	-0	0.004878048780487806	0.3048780487804878
miR-6784-5p	1	8	40	2636	8.217930328724378	0.12950965355899036	1	cyan	41	2685	1	1	0	TRUE	FALSE	1	1	0	0.3	0	-0	0.004878048780487806	0.3048780487804878
miR-6769b-3p	1	41	40	2603	1.586834677650251	0.4786390480967495	1	cyan	41	2685	1	1	0	TRUE	FALSE	1	1	0	0.3	0	-0	0.004878048780487806	0.3048780487804878
miR-4723-3p	1	112	40	2532	0.5652628897021608	0.8307589006524113	1	cyan	41	2685	1	1	0	TRUE	FALSE	1	1	0	0.3	0	-0	0.004878048780487806	0.3048780487804878
miR-4256	1	69	40	2575	0.9329941664170058	0.6642341634246632	1	cyan	41	2685	1	1	0	TRUE	FALSE	1	1	0	0.3	0	-0	0.004878048780487806	0.3048780487804878
miR-4653-5p	1	154	40	2490	0.4043144880646794	0.9142933564164545	1	cyan	41	2685	1	1	0	TRUE	FALSE	1	1	0	0.3	0	-0	0.004878048780487806	0.3048780487804878
miR-3921	1	150	40	2494	0.4157610112985785	0.908511028905145	1	cyan	41	2685	1	1	0	TRUE	FALSE	1	1	0	0.3	0	-0	0.004878048780487806	0.3048780487804878
miR-301b-5p	1	20	40	2624	3.277320102637709	0.2770122538635572	1	cyan	41	2685	1	1	0	TRUE	FALSE	1	1	0	0.3	0	-0	0.004878048780487806	0.3048780487804878
miR-4638-5p	2	40	39	2604	3.3357220670170693	0.13373564464788418	1	cyan	41	2685	2	2	0	TRUE	FALSE	1	1	0	0.3	0	-0	0.004878048780487806	0.3048780487804878
miR-33b-3p	1	200	40	2444	0.3055842221851232	0.9598529818838328	1	cyan	41	2685	1	1	0	TRUE	FALSE	1	1	0	0.3	0	-0	0.004878048780487806	0.3048780487804878
miR-191-3p	1	97	40	2547	0.6565231397237138	0.7847906125017825	1	cyan	41	2685	1	1	0	TRUE	FALSE	1	1	0	0.3	0	-0	0.004878048780487806	0.3048780487804878
miR-640	2	120	39	2524	1.0785731905225244	0.563296141085627	1	cyan	41	2685	2	2	0	TRUE	FALSE	1	1	0	0.3	0	-0	0.004878048780487806	0.3048780487804878
miR-519d-5p	1	43	40	2601	1.5118934262451897	0.49469200590525897	1	cyan	41	2685	1	1	0	TRUE	FALSE	1	1	0	0.3	0	-0	0.004878048780487806	0.3048780487804878
miR-6741-3p	1	46	40	2598	1.4117191252930283	0.5178710335040004	1	cyan	41	2685	1	1	0	TRUE	FALSE	1	1	0	0.3	0	-0	0.004878048780487806	0.3048780487804878
miR-550a-3p	1	121	40	2523	0.5213647621114388	0.8535808855759517	1	cyan	41	2685	1	1	0	TRUE	FALSE	1	1	0	0.3	0	-0	0.004878048780487806	0.3048780487804878
miR-6731-3p	1	6	40	2638	10.956523962760926	0.10222528984089618	1	cyan	41	2685	1	1	0	TRUE	FALSE	1	1	0	0.3	0	-0	0.004878048780487806	0.3048780487804878
miR-887-3p	1	133	40	2511	0.47208855323261023	0.8793928297184047	1	cyan	41	2685	1	1	0	TRUE	FALSE	1	1	0	0.3	0	-0	0.004878048780487806	0.3048780487804878
miR-526a-5p	1	92	40	2552	0.6935542073186413	0.7669168573557603	1	cyan	41	2685	1	1	0	TRUE	FALSE	1	1	0	0.3	0	-0	0.004878048780487806	0.3048780487804878
miR-147b-3p	1	459	40	2185	0.11905532841136517	0.9995772479393956	1	cyan	41	2685	1	1	0	TRUE	FALSE	1	1	0	0.3	0	-0	0.004878048780487806	0.3048780487804878
miR-3085-3p	1	24	40	2620	2.7273499301299875	0.3205274535214282	1	cyan	41	2685	1	1	0	TRUE	FALSE	1	1	0	0.3	0	-0	0.004878048780487806	0.3048780487804878
miR-489-3p	1	159	40	2485	0.3908161057842064	0.9210216502848587	1	cyan	41	2685	1	1	0	TRUE	FALSE	0	0	0	0.3	0	-0	0	0.3
miR-320a	1	130	40	2514	0.4835576771293006	0.8733903904552441	1	cyan	41	2685	1	1	0	TRUE	FALSE	0	0	0	0.3	0	-0	0	0.3
miR-149-3p	1	496	40	2148	0.10830978502401072	0.9997887703135846	1	cyan	41	2685	1	1	0	TRUE	FALSE	0	0	0	0.3	0	-0	0	0.3
miR-218-1-3p	1	172	40	2472	0.35939260826272373	0.9361944295257592	1	cyan	41	2685	1	1	0	TRUE	FALSE	0	0	0	0.3	0	-0	0	0.3
miR-99a-3p	1	110	40	2534	0.5759932701531068	0.8252346724108524	1	cyan	41	2685	1	1	0	TRUE	FALSE	0	0	0	0.3	0	-0	0	0.3
miR-6798-5p	1	35	40	2609	1.8630284508830315	0.4274367846544894	1	cyan	41	2685	1	1	0	TRUE	FALSE	0	0	0	0.3	0	-0	0	0.3
miR-6833-5p	1	24	40	2620	2.7273499301299875	0.3205274535214282	1	cyan	41	2685	1	1	0	TRUE	FALSE	0	0	0	0.3	0	-0	0	0.3
miR-1909-3p	1	147	40	2497	0.4247546405974934	0.9039262277009539	1	cyan	41	2685	1	1	0	TRUE	FALSE	0	0	0	0.3	0	-0	0	0.3
miR-6722-3p	1	113	40	2531	0.5600400998450699	0.8334567564351683	1	cyan	41	2685	1	1	0	TRUE	FALSE	0	0	0	0.3	0	-0	0	0.3
miR-6874-5p	1	7	40	2637	9.391758329881553	0.11597016031009821	1	cyan	41	2685	1	1	0	TRUE	FALSE	0	0	0	0.3	0	-0	0	0.3
miR-581	1	135	40	2509	0.4647256080771263	0.8832392511212563	1	cyan	41	2685	1	1	0	TRUE	FALSE	0	0	0	0.3	0	-0	0	0.3
miR-6785-5p	1	218	40	2426	0.27829134047447596	0.9702767716009923	1	cyan	41	2685	1	1	0	TRUE	FALSE	0	0	0	0.3	0	-0	0	0.3
miR-6883-5p	1	196	40	2448	0.3123299970214077	0.957092176493777	1	cyan	41	2685	1	1	0	TRUE	FALSE	0	0	0	0.3	0	-0	0	0.3
miR-4651	1	197	40	2447	0.31061787461003404	0.9577992587943216	1	cyan	41	2685	1	1	0	TRUE	FALSE	0	0	0	0.3	0	-0	0	0.3
miR-6756-5p	1	105	40	2539	0.6046071068819253	0.8106431010086774	1	cyan	41	2685	1	1	0	TRUE	FALSE	0	0	0	0.3	0	-0	0	0.3
miR-6766-5p	1	98	40	2546	0.6495702362636252	0.7882013526979275	1	cyan	41	2685	1	1	0	TRUE	FALSE	0	0	0	0.3	0	-0	0	0.3
miR-7106-5p	1	176	40	2468	0.35065762579302284	0.9402615693490077	1	cyan	41	2685	1	1	0	TRUE	FALSE	0	0	0	0.3	0	-0	0	0.3
miR-1976	1	256	40	2388	0.23327583499579765	0.9843580614064744	1	cyan	41	2685	1	1	0	TRUE	FALSE	0	0	0	0.3	0	-0	0	0.3
miR-6747-3p	1	95	40	2549	0.6708679454589483	0.7778076177664143	1	cyan	41	2685	1	1	0	TRUE	FALSE	0	0	0	0.3	0	-0	0	0.3
miR-6752-5p	1	45	40	2599	1.443626791180025	0.5102623777586827	1	cyan	41	2685	1	1	0	TRUE	FALSE	0	0	0	0.3	0	-0	0	0.3
miR-6842-5p	1	54	40	2590	1.1989839791480261	0.5747272276584794	1	cyan	41	2685	1	1	0	TRUE	FALSE	0	0	0	0.3	0	-0	0	0.3
miR-7110-5p	1	64	40	2580	1.0078102866454601	0.6366604834144114	1	cyan	41	2685	1	1	0	TRUE	FALSE	0	0	0	0.3	0	-0	0	0.3
miR-6780a-5p	1	128	40	2516	0.49148858887739794	0.8692278810983279	1	cyan	41	2685	1	1	0	TRUE	FALSE	0	0	0	0.3	0	-0	0	0.3
miR-4722-3p	1	80	40	2564	0.8013080331248209	0.717904629505076	1	cyan	41	2685	1	1	0	TRUE	FALSE	0	0	0	0.3	0	-0	0	0.3
miR-6727-3p	1	72	40	2572	0.8930907686368111	0.6797868871958082	1	cyan	41	2685	1	1	0	TRUE	FALSE	0	0	0	0.3	0	-0	0	0.3
miR-4641	1	71	40	2573	0.9060173628409347	0.6746824013385097	1	cyan	41	2685	1	1	0	TRUE	FALSE	0	0	0	0.3	0	-0	0	0.3
miR-6788-5p	1	98	40	2546	0.6495702362636252	0.7882013526979275	1	cyan	41	2685	1	1	0	TRUE	FALSE	0	0	0	0.3	0	-0	0	0.3
miR-1271-3p	2	185	39	2459	0.6816928736286632	0.7913812681623389	1	cyan	41	2685	2	2	0	TRUE	FALSE	0	0	0	0.3	0	-0	0	0.3
miR-887-5p	1	86	40	2558	0.7436734722775229	0.7435506276682818	1	cyan	41	2685	1	1	0	TRUE	FALSE	0	0	0	0.3	0	-0	0	0.3
miR-6805-5p	1	37	40	2607	1.7609953429481533	0.44502665819938525	1	cyan	41	2685	1	1	0	TRUE	FALSE	0	0	0	0.3	0	-0	0	0.3
miR-2276-5p	1	46	40	2598	1.4117191252930283	0.5178710335040004	1	cyan	41	2685	1	1	0	TRUE	FALSE	0	0	0	0.3	0	-0	0	0.3
miR-3665	1	168	40	2476	0.3685434820031302	0.931857587882482	1	cyan	41	2685	1	1	0	TRUE	FALSE	0	0	0	0.3	0	-0	0	0.3
miR-1234-3p	1	86	40	2558	0.7436734722775229	0.7435506276682818	1	cyan	41	2685	1	1	0	TRUE	FALSE	0	0	0	0.3	0	-0	0	0.3
miR-7158-5p	1	19	40	2625	3.450939771621597	0.26571557033017534	1	cyan	41	2685	1	1	0	TRUE	FALSE	0	0	0	0.3	0	-0	0	0.3
miR-1251-3p	1	22	40	2622	2.9773978201599673	0.29909924541798694	1	cyan	41	2685	1	1	0	TRUE	FALSE	0	0	0	0.3	0	-0	0	0.3
miR-6799-5p	1	120	40	2524	0.5259172453851596	0.8512015024243916	1	cyan	41	2685	1	1	0	TRUE	FALSE	0	0	0	0.3	0	-0	0	0.3
miR-2861	1	121	40	2523	0.5213647621114388	0.8535808855759517	1	cyan	41	2685	1	1	0	TRUE	FALSE	0	0	0	0.3	0	-0	0	0.3
miR-6750-3p	1	12	40	2632	5.475518135328929	0.18167308339287191	1	cyan	41	2685	1	1	0	TRUE	FALSE	0	0	0	0.3	0	-0	0	0.3
miR-4786-5p	1	131	40	2513	0.47967627957560116	0.8754228861448821	1	cyan	41	2685	1	1	0	TRUE	FALSE	0	0	0	0.3	0	-0	0	0.3
miR-6862-5p	1	21	40	2623	3.1202131268191957	0.2881393175240652	1	cyan	41	2685	1	1	0	TRUE	FALSE	0	0	0	0.3	0	-0	0	0.3
miR-4253	1	79	40	2565	0.8117646422813812	0.7133937440954456	1	cyan	41	2685	1	1	0	TRUE	FALSE	0	0	0	0.3	0	-0	0	0.3
miR-6758-3p	1	20	40	2624	3.277320102637709	0.2770122538635572	1	cyan	41	2685	1	1	0	TRUE	FALSE	0	0	0	0.3	0	-0	0	0.3
miR-6515-3p	1	45	40	2599	1.443626791180025	0.5102623777586827	1	cyan	41	2685	1	1	0	TRUE	FALSE	0	0	0	0.3	0	-0	0	0.3
miR-7107-5p	1	17	40	2627	3.859410430356803	0.2426032269109869	1	cyan	41	2685	1	1	0	TRUE	FALSE	0	0	0	0.3	0	-0	0	0.3
miR-6778-3p	1	106	40	2538	0.5986684466475609	0.8136534278247473	1	cyan	41	2685	1	1	0	TRUE	FALSE	0	0	0	0.3	0	-0	0	0.3
miR-516a-5p	1	180	40	2464	0.3423108122373771	0.9440753859979097	1	cyan	41	2685	1	1	0	TRUE	FALSE	0	0	0	0.3	0	-0	0	0.3
miR-6827-3p	1	19	40	2625	3.450939771621597	0.26571557033017534	1	cyan	41	2685	1	1	0	TRUE	FALSE	0	0	0	0.3	0	-0	0	0.3
miR-122-3p	1	19	40	2625	3.450939771621597	0.26571557033017534	1	cyan	41	2685	1	1	0	TRUE	FALSE	0	0	0	0.3	0	-0	0	0.3
miR-1843	1	296	40	2348	0.19837657844532175	0.9921292324405786	1	cyan	41	2685	1	1	0	TRUE	FALSE	0	0	0	0.3	0	-0	0	0.3
miR-10399-3p	1	26	40	2618	2.5159338641846003	0.34131605064127823	1	cyan	41	2685	1	1	0	TRUE	FALSE	0	0	0	0.3	0	-0	0	0.3
miR-944	11	535	30	2109	1.4452000800989107	0.1957220133942197	1	cyan	41	2685	17	0	17	FALSE	TRUE	9	0	14	0	0.1	-0	0.04390243902439025	0.14390243902439026
miR-3658	11	470	30	2174	1.695635625652423	0.10135683525469255	1	cyan	41	2685	16	0	16	FALSE	TRUE	9	0	14	0	0.1	-0	0.04390243902439025	0.14390243902439026
miR-522-3p	10	532	31	2112	1.2804941209969396	0.30559548978668744	1	cyan	41	2685	14	0	14	FALSE	TRUE	9	0	13	0	0.1	-0	0.04390243902439025	0.14390243902439026
miR-105-5p	8	477	33	2167	1.1013097508174885	0.4676205192278764	1	cyan	41	2685	11	0	11	FALSE	TRUE	8	0	11	0	0.1	-0	0.039024390243902446	0.13902439024390245
miR-3133	9	535	32	2109	1.1086804243161386	0.45486101937457424	1	cyan	41	2685	13	0	13	FALSE	TRUE	8	0	12	0	0.1	-0	0.039024390243902446	0.13902439024390245
miR-224-3p	9	501	32	2143	1.2029055630040664	0.3735545223678927	1	cyan	41	2685	13	0	13	FALSE	TRUE	8	0	12	0	0.1	-0	0.039024390243902446	0.13902439024390245
miR-3647-3p	8	541	33	2103	0.9423540856220074	0.6217503825079522	1	cyan	41	2685	8	0	8	FALSE	TRUE	8	0	8	0	0.1	-0	0.039024390243902446	0.13902439024390245
miR-559	8	462	33	2182	1.1449347721306813	0.4298350901758141	1	cyan	41	2685	12	0	12	FALSE	TRUE	7	0	11	0	0.1	-0	0.03414634146341464	0.13414634146341464
miR-548b-5p	7	481	34	2163	0.9258821215735823	0.6370862645077093	1	cyan	41	2685	12	0	12	FALSE	TRUE	7	0	12	0	0.1	-0	0.03414634146341464	0.13414634146341464
miR-548a-5p	7	453	34	2191	0.9957812338762515	0.5694297224121617	1	cyan	41	2685	10	0	10	FALSE	TRUE	7	0	10	0	0.1	-0	0.03414634146341464	0.13414634146341464
miR-548c-5p	7	479	34	2165	0.9305490938124132	0.6324330879407032	1	cyan	41	2685	11	0	11	FALSE	TRUE	7	0	11	0	0.1	-0	0.03414634146341464	0.13414634146341464
miR-548d-5p	7	494	34	2150	0.8960823501600864	0.6665851971419161	1	cyan	41	2685	10	0	10	FALSE	TRUE	7	0	10	0	0.1	-0	0.03414634146341464	0.13414634146341464
miR-513a-3p	9	560	32	2084	1.0466386674183505	0.5144114912929793	1	cyan	41	2685	15	0	15	FALSE	TRUE	7	0	11	0	0.1	-0	0.03414634146341464	0.13414634146341464
miR-587	8	504	33	2140	1.029332370087917	0.5346178285960768	1	cyan	41	2685	11	0	11	FALSE	TRUE	7	0	9	0	0.1	-0	0.03414634146341464	0.13414634146341464
miR-651-5p	7	386	34	2258	1.2042511392263207	0.39335876640548795	1	cyan	41	2685	7	0	7	FALSE	TRUE	7	0	7	0	0.1	-0	0.03414634146341464	0.13414634146341464
miR-664a-3p	7	480	34	2164	0.9282412406533089	0.6347633902028103	1	cyan	41	2685	10	0	10	FALSE	TRUE	6	0	9	0	0.1	-0	0.029268292682926828	0.12926829268292683
miR-548d-3p	8	472	33	2172	1.1155433804029284	0.45504581897443586	1	cyan	41	2685	8	0	8	FALSE	TRUE	6	0	6	0	0.1	-0	0.029268292682926828	0.12926829268292683
miR-548h-3p	8	492	33	2152	1.0603456360040389	0.5050826529372308	1	cyan	41	2685	8	0	8	FALSE	TRUE	6	0	6	0	0.1	-0	0.029268292682926828	0.12926829268292683
miR-548z	8	492	33	2152	1.0603456360040389	0.5050826529372308	1	cyan	41	2685	8	0	8	FALSE	TRUE	6	0	6	0	0.1	-0	0.029268292682926828	0.12926829268292683
miR-548ac	8	486	33	2158	1.0764275629441298	0.49015630445768277	1	cyan	41	2685	8	0	8	FALSE	TRUE	6	0	6	0	0.1	-0	0.029268292682926828	0.12926829268292683
miR-548n	6	404	35	2240	0.9505033057854082	0.6128159133709914	1	cyan	41	2685	6	0	6	FALSE	TRUE	6	0	6	0	0.1	-0	0.029268292682926828	0.12926829268292683
miR-548h-5p	6	419	35	2225	0.9103905640526558	0.6499748308178833	1	cyan	41	2685	9	0	9	FALSE	TRUE	6	0	9	0	0.1	-0	0.029268292682926828	0.12926829268292683
miR-548i	6	439	35	2205	0.8610938374172894	0.6963171877181799	1	cyan	41	2685	8	0	8	FALSE	TRUE	6	0	8	0	0.1	-0	0.029268292682926828	0.12926829268292683
miR-548w	6	423	35	2221	0.9001562350963335	0.6595457695785713	1	cyan	41	2685	8	0	8	FALSE	TRUE	6	0	8	0	0.1	-0	0.029268292682926828	0.12926829268292683
miR-548y	6	403	35	2241	0.9532873326787941	0.6102705517725387	1	cyan	41	2685	7	0	7	FALSE	TRUE	6	0	7	0	0.1	-0	0.029268292682926828	0.12926829268292683
miR-4775	7	383	34	2261	1.2152939826389382	0.3853434575437141	1	cyan	41	2685	7	0	7	FALSE	TRUE	6	0	6	0	0.1	-0	0.029268292682926828	0.12926829268292683
miR-3671	6	418	35	2226	0.9129185484245642	0.6475592290930572	1	cyan	41	2685	8	0	8	FALSE	TRUE	6	0	8	0	0.1	-0	0.029268292682926828	0.12926829268292683
miR-130a-5p	6	395	35	2249	0.9760644518284571	0.5896201965940582	1	cyan	41	2685	6	0	6	FALSE	TRUE	6	0	6	0	0.1	-0	0.029268292682926828	0.12926829268292683
miR-205-3p	9	479	32	2165	1.2710804331933314	0.32217241005351627	1	cyan	41	2685	11	0	11	FALSE	TRUE	6	0	7	0	0.1	-0	0.029268292682926828	0.12926829268292683
miR-875-3p	7	565	34	2079	0.7576509160659424	0.802140413536914	1	cyan	41	2685	10	0	10	FALSE	TRUE	6	0	9	0	0.1	-0	0.029268292682926828	0.12926829268292683
miR-524-5p	6	615	35	2029	0.5656981869158497	0.9381138513240332	1	cyan	41	2685	9	0	9	FALSE	TRUE	6	0	9	0	0.1	-0	0.029268292682926828	0.12926829268292683
miR-520d-5p	6	597	35	2047	0.5879127729538883	0.9252314691914036	1	cyan	41	2685	9	0	9	FALSE	TRUE	6	0	9	0	0.1	-0	0.029268292682926828	0.12926829268292683
miR-1305	7	390	34	2254	1.1897911159696684	0.4040617327229269	1	cyan	41	2685	8	0	8	FALSE	TRUE	6	0	7	0	0.1	-0	0.029268292682926828	0.12926829268292683
miR-541-5p	7	306	34	2338	1.57272510577903	0.19387198333906755	1	cyan	41	2685	8	0	8	FALSE	TRUE	6	0	7	0	0.1	-0	0.029268292682926828	0.12926829268292683
miR-302c-5p	6	438	35	2206	0.8634503984188454	0.694091678818095	1	cyan	41	2685	7	0	7	FALSE	TRUE	6	0	7	0	0.1	-0	0.029268292682926828	0.12926829268292683
miR-520a-5p	6	580	35	2064	0.6101597638829663	0.9110831343919656	1	cyan	41	2685	8	0	8	FALSE	TRUE	6	0	8	0	0.1	-0	0.029268292682926828	0.12926829268292683
miR-525-5p	6	574	35	2070	0.6183263583557775	0.9055918159281784	1	cyan	41	2685	8	0	8	FALSE	TRUE	6	0	8	0	0.1	-0	0.029268292682926828	0.12926829268292683
miR-5002-5p	6	106	35	2538	4.100560489135221	0.006275394331967729	1	cyan	41	2685	7	0	7	FALSE	TRUE	6	0	7	0	0.1	-0	0.029268292682926828	0.12926829268292683
miR-4307	7	383	34	2261	1.2152939826389382	0.3853434575437141	1	cyan	41	2685	9	0	9	FALSE	TRUE	6	0	8	0	0.1	-0	0.029268292682926828	0.12926829268292683
miR-3685	6	260	35	2384	1.5715406413992397	0.21518122612255253	1	cyan	41	2685	8	0	8	FALSE	TRUE	6	0	8	0	0.1	-0	0.029268292682926828	0.12926829268292683
miR-605-5p	7	204	34	2440	2.4613277088953764	0.03780849664277601	1	cyan	41	2685	7	0	7	FALSE	TRUE	5	0	5	0	0.1	-0	0.024390243902439025	0.12439024390243902
miR-3163	8	743	33	1901	0.6203379100993514	0.9224122022566099	1	cyan	41	2685	12	0	12	FALSE	TRUE	5	0	6	0	0.1	-0	0.024390243902439025	0.12439024390243902
miR-3156-5p	6	183	35	2461	2.304500742024988	0.0641754589606118	1	cyan	41	2685	7	0	7	FALSE	TRUE	5	0	6	0	0.1	-0	0.024390243902439025	0.12439024390243902
miR-5688	6	413	35	2231	0.9260506915424087	0.6353465603534475	1	cyan	41	2685	6	0	6	FALSE	TRUE	5	0	5	0	0.1	-0	0.024390243902439025	0.12439024390243902
miR-888-5p	5	328	36	2316	0.9806972884448807	0.5881158501039052	1	cyan	41	2685	8	0	8	FALSE	TRUE	5	0	8	0	0.1	-0	0.024390243902439025	0.12439024390243902
miR-4672	5	187	36	2457	1.824298411046925	0.16526749400988472	1	cyan	41	2685	5	0	5	FALSE	TRUE	5	0	5	0	0.1	-0	0.024390243902439025	0.12439024390243902
miR-551b-5p	6	542	35	2102	0.6649358169716466	0.87147446951531	1	cyan	41	2685	7	0	7	FALSE	TRUE	5	0	6	0	0.1	-0	0.024390243902439025	0.12439024390243902
miR-548x-3p	7	636	34	2008	0.6501290145785789	0.8932863388878882	1	cyan	41	2685	9	0	9	FALSE	TRUE	5	0	7	0	0.1	-0	0.024390243902439025	0.12439024390243902
miR-548ae-3p	7	478	34	2166	0.9329278127089224	0.630095410673575	1	cyan	41	2685	7	0	7	FALSE	TRUE	5	0	5	0	0.1	-0	0.024390243902439025	0.12439024390243902
miR-548aj-3p	7	567	34	2077	0.7542534648561083	0.8053018493704356	1	cyan	41	2685	8	0	8	FALSE	TRUE	5	0	6	0	0.1	-0	0.024390243902439025	0.12439024390243902
miR-548aq-3p	7	476	34	2168	0.9377149902013058	0.6253981473678873	1	cyan	41	2685	7	0	7	FALSE	TRUE	5	0	5	0	0.1	-0	0.024390243902439025	0.12439024390243902
miR-548p	7	560	34	2084	0.766250721297853	0.7940787409666281	1	cyan	41	2685	7	0	7	FALSE	TRUE	5	0	5	0	0.1	-0	0.024390243902439025	0.12439024390243902
miR-3159	5	211	36	2433	1.601148564268599	0.23037649872462906	1	cyan	41	2685	7	0	7	FALSE	TRUE	5	0	7	0	0.1	-0	0.024390243902439025	0.12439024390243902
miR-3167	7	324	34	2320	1.4739687146201064	0.23482182541432878	1	cyan	41	2685	9	0	9	FALSE	TRUE	5	0	6	0	0.1	-0	0.024390243902439025	0.12439024390243902
miR-664b-3p	5	376	36	2268	0.837818099841834	0.7115566243355077	1	cyan	41	2685	5	0	5	FALSE	TRUE	5	0	5	0	0.1	-0	0.024390243902439025	0.12439024390243902
miR-216b-5p	7	375	34	2269	1.2456034898935482	0.3640463708610569	1	cyan	41	2685	11	0	11	FALSE	TRUE	5	0	7	0	0.1	-0	0.024390243902439025	0.12439024390243902
miR-4291	6	421	35	2223	0.9052492232555978	0.6547786909874602	1	cyan	41	2685	6	0	6	FALSE	TRUE	5	0	5	0	0.1	-0	0.024390243902439025	0.12439024390243902
miR-498-5p	5	502	36	2142	0.5927340951339133	0.9102770080066412	1	cyan	41	2685	8	0	8	FALSE	TRUE	5	0	8	0	0.1	-0	0.024390243902439025	0.12439024390243902
miR-302b-5p	4	388	37	2256	0.62868135066911	0.8699820962902357	1	cyan	41	2685	6	0	6	FALSE	TRUE	4	0	6	0	0.1	-0	0.019512195121951223	0.11951219512195123
miR-29b-2-5p	6	680	35	1964	0.4952148236081193	0.9701683593822752	1	cyan	41	2685	7	0	7	FALSE	TRUE	4	0	5	0	0.1	-0	0.019512195121951223	0.11951219512195123
miR-577	4	309	37	2335	0.8170041374320366	0.7215314751853984	1	cyan	41	2685	5	0	5	FALSE	TRUE	4	0	5	0	0.1	-0	0.019512195121951223	0.11951219512195123
miR-544a	6	507	35	2137	0.7226523203845423	0.8237972068886602	1	cyan	41	2685	6	0	6	FALSE	TRUE	4	0	4	0	0.1	-0	0.019512195121951223	0.11951219512195123
miR-548as-5p	4	239	37	2405	1.0877956683556727	0.5161352847703701	1	cyan	41	2685	5	0	5	FALSE	TRUE	4	0	5	0	0.1	-0	0.019512195121951223	0.11951219512195123
miR-3200-5p	4	151	37	2493	1.78436094125424	0.20921815054695617	1	cyan	41	2685	4	0	4	FALSE	TRUE	4	0	4	0	0.1	-0	0.019512195121951223	0.11951219512195123
miR-539-5p	4	420	37	2224	0.5725593816911003	0.9078830836672583	1	cyan	41	2685	4	0	4	FALSE	TRUE	4	0	4	0	0.1	-0	0.019512195121951223	0.11951219512195123
miR-583	4	278	37	2366	0.9201049817838122	0.6387529687433244	1	cyan	41	2685	4	0	4	FALSE	TRUE	4	0	4	0	0.1	-0	0.019512195121951223	0.11951219512195123
miR-23c	4	406	37	2238	0.5960243478710728	0.8926361214300808	1	cyan	41	2685	4	0	4	FALSE	TRUE	4	0	4	0	0.1	-0	0.019512195121951223	0.11951219512195123
miR-656-3p	4	371	37	2273	0.66243319519917	0.8451205063264704	1	cyan	41	2685	4	0	4	FALSE	TRUE	4	0	4	0	0.1	-0	0.019512195121951223	0.11951219512195123
miR-1299	6	439	35	2205	0.8610938374172894	0.6963171877181799	1	cyan	41	2685	7	0	7	FALSE	TRUE	4	0	5	0	0.1	-0	0.019512195121951223	0.11951219512195123
miR-4789-3p	5	180	36	2464	1.9007041458016054	0.14794322131212495	1	cyan	41	2685	6	0	6	FALSE	TRUE	4	0	5	0	0.1	-0	0.019512195121951223	0.11951219512195123
miR-4694-3p	5	172	36	2472	1.9954471225638921	0.12921200173802896	1	cyan	41	2685	7	0	7	FALSE	TRUE	4	0	5	0	0.1	-0	0.019512195121951223	0.11951219512195123
miR-548ah-3p	6	474	35	2170	0.7848771048296157	0.767843111469446	1	cyan	41	2685	6	0	6	FALSE	TRUE	4	0	4	0	0.1	-0	0.019512195121951223	0.11951219512195123
miR-548am-3p	6	473	35	2171	0.7868982255146526	0.7659738015101674	1	cyan	41	2685	6	0	6	FALSE	TRUE	4	0	4	0	0.1	-0	0.019512195121951223	0.11951219512195123
miR-4311	4	275	37	2369	0.9313202172878486	0.6300091537956471	1	cyan	41	2685	4	0	4	FALSE	TRUE	4	0	4	0	0.1	-0	0.019512195121951223	0.11951219512195123
miR-329-3p	4	281	37	2363	0.909128778650415	0.647371216989981	1	cyan	41	2685	4	0	4	FALSE	TRUE	4	0	4	0	0.1	-0	0.019512195121951223	0.11951219512195123
miR-3688-3p	5	371	36	2273	0.8509814424205283	0.69991636760339615	1	cyan	41	2685	8	0	8	FALSE	TRUE	4	0	7	0	0.1	-0	0.019512195121951223	0.11951219512195123
miR-4434	5	180	36	2464	1.9007041458016054	0.14794322131212495	1	cyan	41	2685	5	0	5	FALSE	TRUE	4	0	4	0	0.1	-0	0.019512195121951223	0.11951219512195123
miR-302d-5p	4	391	37	2253	0.6230297500248547	0.8740103417656033	1	cyan	41	2685	6	0	6	FALSE	TRUE	4	0	6	0	0.1	-0	0.019512195121951223	0.11951219512195123
miR-1179	4	370	37	2274	0.664515164883404	0.8435464500228467	1	cyan	41	2685	4	0	4	FALSE	TRUE	4	0	4	0	0.1	-0	0.019512195121951223	0.11951219512195123
miR-34a-3p	4	210	37	2434	1.2529078537353966	0.4152637987634914	1	cyan	41	2685	4	0	4	FALSE	TRUE	4	0	4	0	0.1	-0	0.019512195121951223	0.11951219512195123
miR-1276	7	259	34	2385	1.895389292208953	0.10451801680002482	1	cyan	41	2685	7	0	7	FALSE	TRUE	4	0	4	0	0.1	-0	0.019512195121951223	0.11951219512195123
miR-1207-3p	4	257	37	2387	1.0040999627965324	0.5750220614985697	1	cyan	41	2685	4	0	4	FALSE	TRUE	4	0	4	0	0.1	-0	0.019512195121951223	0.11951219512195123
miR-3692-5p	4	204	37	2440	1.2929189732259694	0.39384461196381393	1	cyan	41	2685	4	0	4	FALSE	TRUE	4	0	4	0	0.1	-0	0.019512195121951223	0.11951219512195123
miR-4682	5	90	36	2554	3.937685690071236	0.013630959287365506	1	cyan	41	2685	5	0	5	FALSE	TRUE	4	0	4	0	0.1	-0	0.019512195121951223	0.11951219512195123
miR-518c-5p	5	241	36	2403	1.384657380961345	0.32068608937643767	1	cyan	41	2685	7	0	7	FALSE	TRUE	4	0	6	0	0.1	-0	0.019512195121951223	0.11951219512195123
miR-758-3p	5	308	36	2336	1.0533837169514935	0.5298565737161031	1	cyan	41	2685	6	0	6	FALSE	TRUE	4	0	5	0	0.1	-0	0.019512195121951223	0.11951219512195123
miR-1283	4	359	37	2285	0.6881821764528664	0.8253758826595858	1	cyan	41	2685	5	0	5	FALSE	TRUE	4	0	5	0	0.1	-0	0.019512195121951223	0.11951219512195123
miR-137-3p	4	347	37	2297	0.7157116466823442	0.8037043534447609	1	cyan	41	2685	5	0	5	FALSE	TRUE	4	0	5	0	0.1	-0	0.019512195121951223	0.11951219512195123
miR-34c-5p	3	526	38	2118	0.3179809062613299	0.9928384695755204	1	cyan	41	2685	6	0	6	FALSE	TRUE	3	0	6	0	0.1	-0	0.014634146341463414	0.11463414634146342
miR-34b-5p	3	397	38	2247	0.44693717171127356	0.9564556446590099	1	cyan	41	2685	4	0	4	FALSE	TRUE	3	0	4	0	0.1	-0	0.014634146341463414	0.11463414634146342
miR-513a-5p	3	411	38	2233	0.42902674122375883	0.9637619873654119	1	cyan	41	2685	3	0	3	FALSE	TRUE	3	0	3	0	0.1	-0	0.014634146341463414	0.11463414634146342
miR-323a-3p	3	224	38	2420	0.8529473356270248	0.687082477161118	1	cyan	41	2685	3	0	3	FALSE	TRUE	3	0	3	0	0.1	-0	0.014634146341463414	0.11463414634146342
miR-545-3p	4	358	37	2286	0.6904058255115005	0.8236447599741086	1	cyan	41	2685	4	0	4	FALSE	TRUE	3	0	3	0	0.1	-0	0.014634146341463414	0.11463414634146342
miR-610	3	113	38	2531	1.7677937635249699	0.25972420881024516	1	cyan	41	2685	4	0	4	FALSE	TRUE	3	0	4	0	0.1	-0	0.014634146341463414	0.11463414634146342
miR-708-3p	3	273	38	2371	0.6857399845568749	0.8093928799147314	1	cyan	41	2685	3	0	3	FALSE	TRUE	3	0	3	0	0.1	-0	0.014634146341463414	0.11463414634146342
miR-302d-3p	4	538	37	2106	0.4232836242914599	0.9779104316384444	1	cyan	41	2685	4	0	4	FALSE	TRUE	3	0	3	0	0.1	-0	0.014634146341463414	0.11463414634146342
miR-501-5p	4	431	37	2213	0.5551918933373123	0.9185356965324546	1	cyan	41	2685	5	0	5	FALSE	TRUE	3	0	3	0	0.1	-0	0.014634146341463414	0.11463414634146342
miR-374a-3p	5	284	36	2360	1.1540707837494042	0.4562293226947889	1	cyan	41	2685	6	0	6	FALSE	TRUE	3	0	4	0	0.1	-0	0.014634146341463414	0.11463414634146342
miR-641	4	494	37	2150	0.47062242674250304	0.961330767295235	1	cyan	41	2685	5	0	5	FALSE	TRUE	3	0	4	0	0.1	-0	0.014634146341463414	0.11463414634146342
miR-135a-5p	3	315	38	2329	0.5838057037456601	0.8805778566179242	1	cyan	41	2685	3	0	3	FALSE	TRUE	3	0	3	0	0.1	-0	0.014634146341463414	0.11463414634146342
miR-300	5	364	36	2280	0.8700252874192901	0.6831238889289817	1	cyan	41	2685	6	0	6	FALSE	TRUE	3	0	4	0	0.1	-0	0.014634146341463414	0.11463414634146342
miR-4272	3	348	38	2296	0.5209722370802115	0.9192794634472221	1	cyan	41	2685	3	0	3	FALSE	TRUE	3	0	3	0	0.1	-0	0.014634146341463414	0.11463414634146342
miR-4662a-3p	3	98	38	2546	2.0502581920369765	0.19855379314201935	1	cyan	41	2685	3	0	3	FALSE	TRUE	3	0	3	0	0.1	-0	0.014634146341463414	0.11463414634146342
miR-548o-5p	3	251	38	2393	0.7527636421427194	0.7601761368884814	1	cyan	41	2685	4	0	4	FALSE	TRUE	3	0	4	0	0.1	-0	0.014634146341463414	0.11463414634146342
miR-548ab	3	237	38	2407	0.8018333884218806	0.724074981129257	1	cyan	41	2685	4	0	4	FALSE	TRUE	3	0	4	0	0.1	-0	0.014634146341463414	0.11463414634146342
miR-548ak	3	226	38	2418	0.8447013252441253	0.6929934853579258	1	cyan	41	2685	3	0	3	FALSE	TRUE	3	0	3	0	0.1	-0	0.014634146341463414	0.11463414634146342
miR-548am-5p	3	251	38	2393	0.7527636421427194	0.7601761368884814	1	cyan	41	2685	4	0	4	FALSE	TRUE	3	0	4	0	0.1	-0	0.014634146341463414	0.11463414634146342
miR-548ap-5p	3	232	38	2412	0.8208154308864113	0.7102462433691237	1	cyan	41	2685	4	0	4	FALSE	TRUE	3	0	4	0	0.1	-0	0.014634146341463414	0.11463414634146342
miR-548aq-5p	3	178	38	2466	1.0936689461059554	0.529657391297726	1	cyan	41	2685	3	0	3	FALSE	TRUE	3	0	3	0	0.1	-0	0.014634146341463414	0.11463414634146342
miR-548ar-5p	3	232	38	2412	0.8208154308864113	0.7102462433691237	1	cyan	41	2685	4	0	4	FALSE	TRUE	3	0	4	0	0.1	-0	0.014634146341463414	0.11463414634146342
miR-548au-5p	3	235	38	2409	0.8093293829328283	0.7186031354850838	1	cyan	41	2685	4	0	4	FALSE	TRUE	3	0	4	0	0.1	-0	0.014634146341463414	0.11463414634146342
miR-586	3	194	38	2450	0.9970168386150173	0.5889143591943595	1	cyan	41	2685	3	0	3	FALSE	TRUE	3	0	3	0	0.1	-0	0.014634146341463414	0.11463414634146342
miR-3680-3p	3	390	38	2254	0.4563744940237392	0.9523240842405021	1	cyan	41	2685	3	0	3	FALSE	TRUE	3	0	3	0	0.1	-0	0.014634146341463414	0.11463414634146342
miR-3714	3	410	38	2234	0.4302655017775783	0.9632796151364449	1	cyan	41	2685	4	0	4	FALSE	TRUE	3	0	4	0	0.1	-0	0.014634146341463414	0.11463414634146342
miR-4693-3p	3	64	38	2580	3.1801411488284903	0.08080865512952909	1	cyan	41	2685	3	0	3	FALSE	TRUE	3	0	3	0	0.1	-0	0.014634146341463414	0.11463414634146342
miR-32-3p	4	444	37	2200	0.535776020972832	0.9297475643079527	1	cyan	41	2685	4	0	4	FALSE	TRUE	3	0	3	0	0.1	-0	0.014634146341463414	0.11463414634146342
miR-4263	4	364	37	2280	0.6772471578750211	0.8338317301338177	1	cyan	41	2685	6	0	6	FALSE	TRUE	3	0	5	0	0.1	-0	0.014634146341463414	0.11463414634146342
miR-410-3p	4	401	37	2243	0.6048017031128717	0.8867011159304685	1	cyan	41	2685	4	0	4	FALSE	TRUE	3	0	3	0	0.1	-0	0.014634146341463414	0.11463414634146342
miR-548at-5p	3	197	38	2447	0.9806373824234614	0.5995148443252654	1	cyan	41	2685	3	0	3	FALSE	TRUE	3	0	3	0	0.1	-0	0.014634146341463414	0.11463414634146342
miR-548au-3p	3	131	38	2513	1.514163338478387	0.3360750070993803	1	cyan	41	2685	3	0	3	FALSE	TRUE	3	0	3	0	0.1	-0	0.014634146341463414	0.11463414634146342
miR-5583-3p	3	85	38	2559	2.375622146825108	0.1491931911484207	1	cyan	41	2685	3	0	3	FALSE	TRUE	3	0	3	0	0.1	-0	0.014634146341463414	0.11463414634146342
miR-4677-5p	3	187	38	2457	1.0372881392532727	0.5635390621676748	1	cyan	41	2685	3	0	3	FALSE	TRUE	3	0	3	0	0.1	-0	0.014634146341463414	0.11463414634146342
miR-561-3p	3	311	38	2333	0.5923277976576612	0.8749471078885698	1	cyan	41	2685	4	0	4	FALSE	TRUE	3	0	4	0	0.1	-0	0.014634146341463414	0.11463414634146342
miR-4700-5p	3	222	38	2422	0.8613417635265521	0.6810913606176279	1	cyan	41	2685	3	0	3	FALSE	TRUE	3	0	3	0	0.1	-0	0.014634146341463414	0.11463414634146342
miR-5580-3p	4	112	37	2532	2.4427816384703065	0.09828182592416933	1	cyan	41	2685	4	0	4	FALSE	TRUE	3	0	3	0	0.1	-0	0.014634146341463414	0.11463414634146342
miR-4766-5p	3	219	38	2425	0.8742205792500196	0.6719545587847294	1	cyan	41	2685	4	0	4	FALSE	TRUE	3	0	4	0	0.1	-0	0.014634146341463414	0.11463414634146342
miR-545-5p	3	320	38	2324	0.5734526295994234	0.8873103593843684	1	cyan	41	2685	4	0	4	FALSE	TRUE	3	0	4	0	0.1	-0	0.014634146341463414	0.11463414634146342
miR-548av-5p	3	210	38	2434	0.9150624586482	0.6434674109313366	1	cyan	41	2685	3	0	3	FALSE	TRUE	3	0	3	0	0.1	-0	0.014634146341463414	0.11463414634146342
miR-409-3p	3	228	38	2416	0.8365998282672937	0.6988244018086709	1	cyan	41	2685	6	0	6	FALSE	TRUE	3	0	6	0	0.1	-0	0.014634146341463414	0.11463414634146342
miR-1825	3	163	38	2481	1.2015566418434798	0.47038298320981264	1	cyan	41	2685	3	0	3	FALSE	TRUE	3	0	3	0	0.1	-0	0.014634146341463414	0.11463414634146342
miR-548an	3	286	38	2358	0.6509904225670714	0.8344256307889002	1	cyan	41	2685	3	0	3	FALSE	TRUE	3	0	3	0	0.1	-0	0.014634146341463414	0.11463414634146342
miR-219a-1-3p	4	336	37	2308	0.7426739788333371	0.7820747634859335	1	cyan	41	2685	5	0	5	FALSE	TRUE	3	0	3	0	0.1	-0	0.014634146341463414	0.11463414634146342
miR-3202	4	344	37	2300	0.7228940441445726	0.7979753138550038	1	cyan	41	2685	4	0	4	FALSE	TRUE	3	0	3	0	0.1	-0	0.014634146341463414	0.11463414634146342
miR-3190-3p	4	157	37	2487	1.7120774614995335	0.2288931398373239	1	cyan	41	2685	4	0	4	FALSE	TRUE	3	0	3	0	0.1	-0	0.014634146341463414	0.11463414634146342
miR-92a-2-5p	4	392	37	2252	0.6211651027405638	0.875330034396139	1	cyan	41	2685	4	0	4	FALSE	TRUE	3	0	3	0	0.1	-0	0.014634146341463414	0.11463414634146342
miR-4739	3	257	38	2387	0.7333443402911928	0.7744895043613969	1	cyan	41	2685	3	0	3	FALSE	TRUE	3	0	3	0	0.1	-0	0.014634146341463414	0.11463414634146342
miR-3135b	3	251	38	2393	0.7527636421427194	0.7601761368884814	1	cyan	41	2685	3	0	3	FALSE	TRUE	3	0	3	0	0.1	-0	0.014634146341463414	0.11463414634146342
miR-1253	3	304	38	2340	0.6077809833463002	0.8645497534031641	1	cyan	41	2685	3	0	3	FALSE	TRUE	3	0	3	0	0.1	-0	0.014634146341463414	0.11463414634146342
miR-497-3p	3	345	38	2299	0.5261877541666254	0.9162840977230428	1	cyan	41	2685	5	0	5	FALSE	TRUE	3	0	5	0	0.1	-0	0.014634146341463414	0.11463414634146342
miR-4698	6	349	35	2295	1.1272185149557956	0.4629406029216828	1	cyan	41	2685	7	0	7	FALSE	TRUE	3	0	4	0	0.1	-0	0.014634146341463414	0.11463414634146342
miR-100-3p	3	382	38	2262	0.4675873886217623	0.947172357037856	1	cyan	41	2685	3	0	3	FALSE	TRUE	3	0	3	0	0.1	-0	0.014634146341463414	0.11463414634146342
miR-5703	4	169	37	2475	1.5828956390014923	0.26961610645758544	1	cyan	41	2685	4	0	4	FALSE	TRUE	3	0	3	0	0.1	-0	0.014634146341463414	0.11463414634146342
miR-936	3	226	38	2418	0.8447013252441253	0.6929934853579258	1	cyan	41	2685	4	0	4	FALSE	TRUE	3	0	4	0	0.1	-0	0.014634146341463414	0.11463414634146342
miR-4649-3p	5	224	36	2420	1.5002180773039158	0.2685968818843883	1	cyan	41	2685	6	0	6	FALSE	TRUE	3	0	4	0	0.1	-0	0.014634146341463414	0.11463414634146342
miR-4729	4	272	37	2372	0.9427823904257467	0.6211415382362238	1	cyan	41	2685	5	0	5	FALSE	TRUE	3	0	4	0	0.1	-0	0.014634146341463414	0.11463414634146342
miR-3978	3	142	38	2502	1.3908207554081033	0.3829665159618111	1	cyan	41	2685	4	0	4	FALSE	TRUE	3	0	4	0	0.1	-0	0.014634146341463414	0.11463414634146342
miR-4760-3p	4	202	37	2442	1.3067839904733667	0.3866870890874218	1	cyan	41	2685	4	0	4	FALSE	TRUE	3	0	3	0	0.1	-0	0.014634146341463414	0.11463414634146342
miR-3667-3p	3	139	38	2505	1.4225240585093442	0.37021306896181605	1	cyan	41	2685	3	0	3	FALSE	TRUE	3	0	3	0	0.1	-0	0.014634146341463414	0.11463414634146342
miR-4476	4	277	37	2367	0.9238164511247282	0.6358522323126725	1	cyan	41	2685	5	0	5	FALSE	TRUE	3	0	4	0	0.1	-0	0.014634146341463414	0.11463414634146342
miR-762	4	294	37	2350	0.8641489559748846	0.6832311040154533	1	cyan	41	2685	4	0	4	FALSE	TRUE	3	0	3	0	0.1	-0	0.014634146341463414	0.11463414634146342
miR-4492	5	315	36	2329	1.0268895251831711	0.5506259531791631	1	cyan	41	2685	6	0	6	FALSE	TRUE	3	0	4	0	0.1	-0	0.014634146341463414	0.11463414634146342
miR-5696	3	208	38	2436	0.9246179107030627	0.6369191148957558	1	cyan	41	2685	3	0	3	FALSE	TRUE	3	0	3	0	0.1	-0	0.014634146341463414	0.11463414634146342
miR-5579-3p	3	71	38	2573	2.8591430743471484	0.10172926903138205	1	cyan	41	2685	3	0	3	FALSE	TRUE	3	0	3	0	0.1	-0	0.014634146341463414	0.11463414634146342
miR-7-2-3p	3	458	38	2186	0.37690577429755817	0.9808729567697736	1	cyan	41	2685	4	0	4	FALSE	TRUE	3	0	4	0	0.1	-0	0.014634146341463414	0.11463414634146342
miR-3180-5p	3	244	38	2400	0.7766250987476957	0.7426041337691096	1	cyan	41	2685	3	0	3	FALSE	TRUE	3	0	3	0	0.1	-0	0.014634146341463414	0.11463414634146342
miR-5706	3	170	38	2474	1.1488526354863917	0.49844675055513854	1	cyan	41	2685	3	0	3	FALSE	TRUE	3	0	3	0	0.1	-0	0.014634146341463414	0.11463414634146342
miR-4782-5p	3	169	38	2475	1.1561145785408717	0.4944785890967994	1	cyan	41	2685	3	0	3	FALSE	TRUE	3	0	3	0	0.1	-0	0.014634146341463414	0.11463414634146342
miR-1252-5p	3	304	38	2340	0.6077809833463002	0.8645497534031641	1	cyan	41	2685	3	0	3	FALSE	TRUE	3	0	3	0	0.1	-0	0.014634146341463414	0.11463414634146342
miR-920	3	246	38	2398	0.7696691336845015	0.7477216697770742	1	cyan	41	2685	3	0	3	FALSE	TRUE	3	0	3	0	0.1	-0	0.014634146341463414	0.11463414634146342
miR-4456	3	96	38	2548	2.094486115438169	0.1906951099266314	1	cyan	41	2685	3	0	3	FALSE	TRUE	3	0	3	0	0.1	-0	0.014634146341463414	0.11463414634146342
miR-3976	3	50	38	2594	4.091504794396879	0.045699329308129616	1	cyan	41	2685	3	0	3	FALSE	TRUE	3	0	3	0	0.1	-0	0.014634146341463414	0.11463414634146342
miR-5189-5p	3	230	38	2414	0.8286390763148278	0.7045752869449832	1	cyan	41	2685	3	0	3	FALSE	TRUE	3	0	3	0	0.1	-0	0.014634146341463414	0.11463414634146342
miR-4802-5p	3	77	38	2567	2.6304218801645014	0.12122594760006626	1	cyan	41	2685	3	0	3	FALSE	TRUE	3	0	3	0	0.1	-0	0.014634146341463414	0.11463414634146342
miR-647	3	224	38	2420	0.8529473356270248	0.687082477161118	1	cyan	41	2685	4	0	4	FALSE	TRUE	3	0	4	0	0.1	-0	0.014634146341463414	0.11463414634146342
miR-3617-5p	4	255	37	2389	1.012820871627904	0.5686591986400065	1	cyan	41	2685	4	0	4	FALSE	TRUE	3	0	3	0	0.1	-0	0.014634146341463414	0.11463414634146342
miR-216a-5p	4	182	37	2462	1.4621737133188857	0.31520741074517683	1	cyan	41	2685	4	0	4	FALSE	TRUE	3	0	3	0	0.1	-0	0.014634146341463414	0.11463414634146342
miR-4322	3	91	38	2553	2.2139399886376654	0.17144429566609445	1	cyan	41	2685	3	0	3	FALSE	TRUE	3	0	3	0	0.1	-0	0.014634146341463414	0.11463414634146342
miR-4296	3	127	38	2517	1.564312873465827	0.31899343199018687	1	cyan	41	2685	3	0	3	FALSE	TRUE	3	0	3	0	0.1	-0	0.014634146341463414	0.11463414634146342
miR-4265	3	108	38	2536	1.8533205605661665	0.23896487689789506	1	cyan	41	2685	3	0	3	FALSE	TRUE	3	0	3	0	0.1	-0	0.014634146341463414	0.11463414634146342
miR-632	3	184	38	2460	1.05549073111456	0.5523976436140654	1	cyan	41	2685	3	0	3	FALSE	TRUE	3	0	3	0	0.1	-0	0.014634146341463414	0.11463414634146342
miR-4275	3	218	38	2426	0.8785922042987669	0.668868965410754	1	cyan	41	2685	5	0	5	FALSE	TRUE	3	0	5	0	0.1	-0	0.014634146341463414	0.11463414634146342
miR-4794	3	117	38	2527	1.704692105544734	0.27652297163082223	1	cyan	41	2685	3	0	3	FALSE	TRUE	3	0	3	0	0.1	-0	0.014634146341463414	0.11463414634146342
miR-3191-5p	4	143	37	2501	1.8902252827735075	0.1838696143528665	1	cyan	41	2685	4	0	4	FALSE	TRUE	3	0	3	0	0.1	-0	0.014634146341463414	0.11463414634146342
miR-5001-3p	4	176	37	2468	1.5156755972567602	0.2940206633642798	1	cyan	41	2685	4	0	4	FALSE	TRUE	3	0	3	0	0.1	-0	0.014634146341463414	0.11463414634146342
miR-3170	3	134	38	2510	1.4785165243109584	0.3488893752111202	1	cyan	41	2685	3	0	3	FALSE	TRUE	3	0	3	0	0.1	-0	0.014634146341463414	0.11463414634146342
miR-516a-3p	5	232	36	2412	1.4437277885639093	0.29286873815425757	1	cyan	41	2685	5	0	5	FALSE	TRUE	3	0	3	0	0.1	-0	0.014634146341463414	0.11463414634146342
miR-377-3p	2	276	39	2368	0.44008302141590505	0.936481807866236	1	cyan	41	2685	3	0	3	FALSE	TRUE	2	0	3	0	0.1	-0	0.009756097560975611	0.10975609756097562
miR-381-3p	3	384	38	2260	0.46474146167693703	0.9485051363881313	1	cyan	41	2685	4	0	4	FALSE	TRUE	2	0	3	0	0.1	-0	0.009756097560975611	0.10975609756097562
miR-519c-3p	2	341	39	2303	0.3464342119328557	0.9749665852899057	1	cyan	41	2685	3	0	3	FALSE	TRUE	2	0	3	0	0.1	-0	0.009756097560975611	0.10975609756097562
miR-654-3p	2	238	39	2406	0.5185208086204749	0.8937318883853398	1	cyan	41	2685	2	0	2	FALSE	TRUE	2	0	2	0	0.1	-0	0.009756097560975611	0.10975609756097562
miR-519b-3p	2	349	39	2295	0.337318747354704	0.9777675508542425	1	cyan	41	2685	4	0	4	FALSE	TRUE	2	0	4	0	0.1	-0	0.009756097560975611	0.10975609756097562
miR-299-5p	2	208	39	2436	0.6007016488351995	0.8432667813816083	1	cyan	41	2685	2	0	2	FALSE	TRUE	2	0	2	0	0.1	-0	0.009756097560975611	0.10975609756097562
miR-346	3	186	38	2458	1.0432901528955985	0.5598426303217323	1	cyan	41	2685	3	0	3	FALSE	TRUE	2	0	2	0	0.1	-0	0.009756097560975611	0.10975609756097562
miR-483-3p	3	185	38	2459	1.0493573403388292	0.5561287730605757	1	cyan	41	2685	3	0	3	FALSE	TRUE	2	0	2	0	0.1	-0	0.009756097560975611	0.10975609756097562
miR-499a-5p	2	225	39	2419	0.55143774312272	0.8739861280976895	1	cyan	41	2685	3	0	3	FALSE	TRUE	2	0	3	0	0.1	-0	0.009756097560975611	0.10975609756097562
miR-519a-3p	2	332	39	2312	0.35721413124160045	0.9714208504312094	1	cyan	41	2685	4	0	4	FALSE	TRUE	2	0	4	0	0.1	-0	0.009756097560975611	0.10975609756097562
miR-662	2	55	39	2589	2.41270631784342	0.21574096797036157	1	cyan	41	2685	2	0	2	FALSE	TRUE	2	0	2	0	0.1	-0	0.009756097560975611	0.10975609756097562
miR-383-5p	3	196	38	2448	0.9860415431917642	0.5960000013641159	1	cyan	41	2685	3	0	3	FALSE	TRUE	2	0	2	0	0.1	-0	0.009756097560975611	0.10975609756097562
miR-140-3p	2	565	39	2079	0.18876826281872536	0.9993297523209972	1	cyan	41	2685	2	0	2	FALSE	TRUE	2	0	2	0	0.1	-0	0.009756097560975611	0.10975609756097562
miR-1914-3p	2	154	39	2490	0.829217677885752	0.6990104631463234	1	cyan	41	2685	2	0	2	FALSE	TRUE	2	0	2	0	0.1	-0	0.009756097560975611	0.10975609756097562
miR-1254	2	254	39	2390	0.4826346890392192	0.9141872060787515	1	cyan	41	2685	2	0	2	FALSE	TRUE	2	0	2	0	0.1	-0	0.009756097560975611	0.10975609756097562
miR-1303	2	278	39	2366	0.43654863284748846	0.9382188258329955	1	cyan	41	2685	2	0	2	FALSE	TRUE	2	0	2	0	0.1	-0	0.009756097560975611	0.10975609756097562
miR-935	2	172	39	2472	0.737087459331272	0.7560300539788685	1	cyan	41	2685	2	0	2	FALSE	TRUE	2	0	2	0	0.1	-0	0.009756097560975611	0.10975609756097562
miR-186-3p	4	510	37	2134	0.4524713420810352	0.9683393403773616	1	cyan	41	2685	4	0	4	FALSE	TRUE	2	0	2	0	0.1	-0	0.009756097560975611	0.10975609756097562
miR-129-2-3p	2	508	39	2136	0.21570078903873943	0.998218284164271	1	cyan	41	2685	2	0	2	FALSE	TRUE	2	0	2	0	0.1	-0	0.009756097560975611	0.10975609756097562
miR-22-5p	3	448	38	2196	0.38707962708003074	0.9780255081551743	1	cyan	41	2685	4	0	4	FALSE	TRUE	2	0	3	0	0.1	-0	0.009756097560975611	0.10975609756097562
miR-548q	2	132	39	2512	0.9759216245217136	0.6155076072862722	1	cyan	41	2685	3	0	3	FALSE	TRUE	2	0	3	0	0.1	-0	0.009756097560975611	0.10975609756097562
miR-154-5p	2	142	39	2502	0.9036059646441318	0.6554086840423561	1	cyan	41	2685	4	0	4	FALSE	TRUE	2	0	4	0	0.1	-0	0.009756097560975611	0.10975609756097562
miR-548aw	2	212	39	2432	0.5883998082292827	0.8510347634787101	1	cyan	41	2685	3	0	3	FALSE	TRUE	2	0	3	0	0.1	-0	0.009756097560975611	0.10975609756097562
miR-2115-3p	2	353	39	2291	0.332915930311236	0.9790548790501615	1	cyan	41	2685	2	0	2	FALSE	TRUE	2	0	2	0	0.1	-0	0.009756097560975611	0.10975609756097562
miR-4262	2	273	39	2371	0.44548168544190486	0.9337919688555736	1	cyan	41	2685	2	0	2	FALSE	TRUE	2	0	2	0	0.1	-0	0.009756097560975611	0.10975609756097562
miR-3646	3	285	38	2359	0.6535509437458239	0.8326011175272372	1	cyan	41	2685	3	0	3	FALSE	TRUE	2	0	2	0	0.1	-0	0.009756097560975611	0.10975609756097562
miR-507	2	420	39	2224	0.2716340445490556	0.9925184118536012	1	cyan	41	2685	2	0	2	FALSE	TRUE	2	0	2	0	0.1	-0	0.009756097560975611	0.10975609756097562
miR-5011-5p	3	340	38	2304	0.5350847754878169	0.9110749174868075	1	cyan	41	2685	4	0	4	FALSE	TRUE	2	0	3	0	0.1	-0	0.009756097560975611	0.10975609756097562
miR-4768-3p	2	243	39	2401	0.5067988462830442	0.9005532529643172	1	cyan	41	2685	2	0	2	FALSE	TRUE	2	0	2	0	0.1	-0	0.009756097560975611	0.10975609756097562
miR-3661	2	79	39	2565	1.6646340951062655	0.3525229113250282	1	cyan	41	2685	2	0	2	FALSE	TRUE	2	0	2	0	0.1	-0	0.009756097560975611	0.10975609756097562
miR-3162-5p	2	97	39	2547	1.346367615063322	0.4505380732795805	1	cyan	41	2685	3	0	3	FALSE	TRUE	2	0	3	0	0.1	-0	0.009756097560975611	0.10975609756097562
miR-4747-5p	2	275	39	2369	0.4418694907505123	0.9355965621538643	1	cyan	41	2685	2	0	2	FALSE	TRUE	2	0	2	0	0.1	-0	0.009756097560975611	0.10975609756097562
miR-5196-5p	2	256	39	2388	0.47846427156815435	0.9164753979138962	1	cyan	41	2685	2	0	2	FALSE	TRUE	2	0	2	0	0.1	-0	0.009756097560975611	0.10975609756097562
let-7f-1-3p	4	386	37	2258	0.6324978800660636	0.8672383195684381	1	cyan	41	2685	4	0	4	FALSE	TRUE	2	0	2	0	0.1	-0	0.009756097560975611	0.10975609756097562
miR-1297	3	299	38	2345	0.6192618702559753	0.856683907877966	1	cyan	41	2685	4	0	4	FALSE	TRUE	2	0	3	0	0.1	-0	0.009756097560975611	0.10975609756097562
miR-520d-3p	2	407	39	2237	0.2819471436231434	0.9908242023021568	1	cyan	41	2685	2	0	2	FALSE	TRUE	2	0	2	0	0.1	-0	0.009756097560975611	0.10975609756097562
miR-320e	3	525	38	2119	0.318736879195972	0.9927307912585469	1	cyan	41	2685	3	0	3	FALSE	TRUE	2	0	2	0	0.1	-0	0.009756097560975611	0.10975609756097562
miR-5590-3p	4	374	37	2270	0.6562540733104871	0.8497665814953888	1	cyan	41	2685	4	0	4	FALSE	TRUE	2	0	2	0	0.1	-0	0.009756097560975611	0.10975609756097562
miR-7515	2	49	39	2595	2.7141940859001203	0.18214582778313693	1	cyan	41	2685	2	0	2	FALSE	TRUE	2	0	2	0	0.1	-0	0.009756097560975611	0.10975609756097562
miR-3148	3	454	38	2190	0.38092154259813177	0.9797775290954154	1	cyan	41	2685	4	0	4	FALSE	TRUE	2	0	3	0	0.1	-0	0.009756097560975611	0.10975609756097562
miR-4733-5p	2	103	39	2541	1.2649982321289766	0.4814652411550433	1	cyan	41	2685	2	0	2	FALSE	TRUE	2	0	2	0	0.1	-0	0.009756097560975611	0.10975609756097562
miR-4744	3	103	38	2541	1.946981385436212	0.21854670475936724	1	cyan	41	2685	4	0	4	FALSE	TRUE	2	0	3	0	0.1	-0	0.009756097560975611	0.10975609756097562
miR-101-5p	2	174	39	2470	0.7280267662109172	0.7617747176094027	1	cyan	41	2685	2	0	2	FALSE	TRUE	2	0	2	0	0.1	-0	0.009756097560975611	0.10975609756097562
miR-2116-3p	2	140	39	2504	0.9172430946443082	0.647690296892758	1	cyan	41	2685	2	0	2	FALSE	TRUE	2	0	2	0	0.1	-0	0.009756097560975611	0.10975609756097562
miR-4533	2	261	39	2383	0.4683171811817505	0.9219548450208628	1	cyan	41	2685	3	0	3	FALSE	TRUE	2	0	3	0	0.1	-0	0.009756097560975611	0.10975609756097562
miR-4668-5p	3	260	38	2384	0.7239703905465649	0.7813915485038736	1	cyan	41	2685	3	0	3	FALSE	TRUE	2	0	2	0	0.1	-0	0.009756097560975611	0.10975609756097562
miR-1185-2-3p	3	210	38	2434	0.9150624586482	0.6434674109313366	1	cyan	41	2685	4	0	4	FALSE	TRUE	2	0	3	0	0.1	-0	0.009756097560975611	0.10975609756097562
miR-1185-1-3p	3	229	38	2415	0.8326020895469484	0.7017098428476098	1	cyan	41	2685	4	0	4	FALSE	TRUE	2	0	3	0	0.1	-0	0.009756097560975611	0.10975609756097562
miR-1298-5p	3	191	38	2453	1.0139119932958798	0.5781476482898497	1	cyan	41	2685	5	0	5	FALSE	TRUE	2	0	3	0	0.1	-0	0.009756097560975611	0.10975609756097562
miR-5094	2	102	39	2542	1.277896913709797	0.4763804052344207	1	cyan	41	2685	2	0	2	FALSE	TRUE	2	0	2	0	0.1	-0	0.009756097560975611	0.10975609756097562
miR-5010-3p	3	227	38	2417	0.8406327512149188	0.6959189522822657	1	cyan	41	2685	3	0	3	FALSE	TRUE	2	0	2	0	0.1	-0	0.009756097560975611	0.10975609756097562
miR-5586-3p	2	85	39	2559	1.543562474999809	0.3859451112072816	1	cyan	41	2685	2	0	2	FALSE	TRUE	2	0	2	0	0.1	-0	0.009756097560975611	0.10975609756097562
miR-1231	2	158	39	2486	0.8069312352090926	0.7125315198497171	1	cyan	41	2685	2	0	2	FALSE	TRUE	2	0	2	0	0.1	-0	0.009756097560975611	0.10975609756097562
miR-548a-3p	3	388	38	2256	0.4591376140316248	0.9510804209733885	1	cyan	41	2685	4	0	4	FALSE	TRUE	2	0	2	0	0.1	-0	0.009756097560975611	0.10975609756097562
miR-513c-3p	3	341	38	2303	0.5332845022582283	0.9121388692563723	1	cyan	41	2685	3	0	3	FALSE	TRUE	2	0	2	0	0.1	-0	0.009756097560975611	0.10975609756097562
miR-4328	3	290	38	2354	0.6409248839075464	0.8415603770912592	1	cyan	41	2685	3	0	3	FALSE	TRUE	2	0	2	0	0.1	-0	0.009756097560975611	0.10975609756097562
miR-4731-3p	2	198	39	2446	0.6336294061327385	0.8222763238884263	1	cyan	41	2685	2	0	2	FALSE	TRUE	2	0	2	0	0.1	-0	0.009756097560975611	0.10975609756097562
miR-4801	3	168	38	2476	1.1634629379676513	0.4904963521773327	1	cyan	41	2685	3	0	3	FALSE	TRUE	2	0	2	0	0.1	-0	0.009756097560975611	0.10975609756097562
miR-4699-3p	4	238	37	2406	1.09282129991197	0.5127645460232895	1	cyan	41	2685	5	0	5	FALSE	TRUE	2	0	2	0	0.1	-0	0.009756097560975611	0.10975609756097562
miR-4777-5p	2	49	39	2595	2.7141940859001203	0.18214582778313693	1	cyan	41	2685	2	0	2	FALSE	TRUE	2	0	2	0	0.1	-0	0.009756097560975611	0.10975609756097562
miR-488-5p	3	308	38	2336	0.5988645998150885	0.8705771754467355	1	cyan	41	2685	3	0	3	FALSE	TRUE	2	0	2	0	0.1	-0	0.009756097560975611	0.10975609756097562
miR-4432	2	92	39	2552	1.422281149197671	0.42403644728535694	1	cyan	41	2685	2	0	2	FALSE	TRUE	2	0	2	0	0.1	-0	0.009756097560975611	0.10975609756097562
miR-1279	2	114	39	2530	1.1380427217239872	0.5354399112965189	1	cyan	41	2685	2	0	2	FALSE	TRUE	2	0	2	0	0.1	-0	0.009756097560975611	0.10975609756097562
miR-3136-5p	2	97	39	2547	1.346367615063322	0.4505380732795805	1	cyan	41	2685	2	0	2	FALSE	TRUE	2	0	2	0	0.1	-0	0.009756097560975611	0.10975609756097562
miR-4251	2	305	39	2339	0.39337042180073856	0.9577592868741844	1	cyan	41	2685	6	0	6	FALSE	TRUE	2	0	6	0	0.1	-0	0.009756097560975611	0.10975609756097562
miR-4471	2	73	39	2571	1.8055229277700826	0.31856397263264336	1	cyan	41	2685	2	0	2	FALSE	TRUE	2	0	2	0	0.1	-0	0.009756097560975611	0.10975609756097562
miR-5698	4	211	37	2433	1.2464604753921358	0.41882309949395347	1	cyan	41	2685	4	0	4	FALSE	TRUE	2	0	2	0	0.1	-0	0.009756097560975611	0.10975609756097562
miR-4428	2	136	39	2508	0.9457199322953862	0.6318614190740427	1	cyan	41	2685	3	0	3	FALSE	TRUE	2	0	3	0	0.1	-0	0.009756097560975611	0.10975609756097562
miR-3123	2	227	39	2417	0.5461267856949598	0.8772228896189381	1	cyan	41	2685	2	0	2	FALSE	TRUE	2	0	2	0	0.1	-0	0.009756097560975611	0.10975609756097562
miR-3919	2	184	39	2460	0.6856762532033732	0.7888252935682398	1	cyan	41	2685	2	0	2	FALSE	TRUE	2	0	2	0	0.1	-0	0.009756097560975611	0.10975609756097562
miR-466	3	242	38	2402	0.7836959050264188	0.737408434974145	1	cyan	41	2685	4	0	4	FALSE	TRUE	2	0	3	0	0.1	-0	0.009756097560975611	0.10975609756097562
miR-670-5p	3	236	38	2408	0.8055655220027881	0.7213489815911893	1	cyan	41	2685	3	0	3	FALSE	TRUE	2	0	2	0	0.1	-0	0.009756097560975611	0.10975609756097562
miR-4723-5p	4	175	37	2469	1.524949189258276	0.2905112637648544	1	cyan	41	2685	4	0	4	FALSE	TRUE	2	0	2	0	0.1	-0	0.009756097560975611	0.10975609756097562
miR-6825-5p	2	159	39	2485	0.8015347357137615	0.7158343337972042	1	cyan	41	2685	2	0	2	FALSE	TRUE	2	0	2	0	0.1	-0	0.009756097560975611	0.10975609756097562
miR-548g-5p	2	225	39	2419	0.55143774312272	0.8739861280976895	1	cyan	41	2685	2	0	2	FALSE	TRUE	2	0	2	0	0.1	-0	0.009756097560975611	0.10975609756097562
miR-548x-5p	2	225	39	2419	0.55143774312272	0.8739861280976895	1	cyan	41	2685	2	0	2	FALSE	TRUE	2	0	2	0	0.1	-0	0.009756097560975611	0.10975609756097562
miR-548aj-5p	2	225	39	2419	0.55143774312272	0.8739861280976895	1	cyan	41	2685	2	0	2	FALSE	TRUE	2	0	2	0	0.1	-0	0.009756097560975611	0.10975609756097562
miR-432-3p	2	108	39	2536	1.2040864647787988	0.5064525277326928	1	cyan	41	2685	2	0	2	FALSE	TRUE	2	0	2	0	0.1	-0	0.009756097560975611	0.10975609756097562
miR-1321	2	346	39	2298	0.34068765628029385	0.9767536162007266	1	cyan	41	2685	2	0	2	FALSE	TRUE	2	0	2	0	0.1	-0	0.009756097560975611	0.10975609756097562
miR-5693	3	154	38	2490	1.2763562565732363	0.4334182816505504	1	cyan	41	2685	3	0	3	FALSE	TRUE	2	0	2	0	0.1	-0	0.009756097560975611	0.10975609756097562
miR-3153	3	168	38	2476	1.1634629379676513	0.4904963521773327	1	cyan	41	2685	5	0	5	FALSE	TRUE	2	0	2	0	0.1	-0	0.009756097560975611	0.10975609756097562
miR-302f	2	135	39	2509	0.9531026638060743	0.6278222500432359	1	cyan	41	2685	3	0	3	FALSE	TRUE	2	0	3	0	0.1	-0	0.009756097560975611	0.10975609756097562
miR-3151-5p	2	178	39	2466	0.7105158718385263	0.7729252635516224	1	cyan	41	2685	2	0	2	FALSE	TRUE	2	0	2	0	0.1	-0	0.009756097560975611	0.10975609756097562
miR-450a-1-3p	3	148	38	2496	1.3312745676069642	0.40832651084494775	1	cyan	41	2685	3	0	3	FALSE	TRUE	2	0	2	0	0.1	-0	0.009756097560975611	0.10975609756097562
miR-4755-3p	2	266	39	2378	0.45855204809096933	0.9271042867265651	1	cyan	41	2685	2	0	2	FALSE	TRUE	2	0	2	0	0.1	-0	0.009756097560975611	0.10975609756097562
miR-5690	2	123	39	2521	1.0510746006553773	0.5767900366874179	1	cyan	41	2685	2	0	2	FALSE	TRUE	2	0	2	0	0.1	-0	0.009756097560975611	0.10975609756097562
miR-648	3	158	38	2486	1.2420603634584235	0.44995781102446886	1	cyan	41	2685	4	0	4	FALSE	TRUE	2	0	2	0	0.1	-0	0.009756097560975611	0.10975609756097562
miR-4722-5p	3	297	38	2347	0.6239624378049577	0.853431920580206	1	cyan	41	2685	3	0	3	FALSE	TRUE	2	0	2	0	0.1	-0	0.009756097560975611	0.10975609756097562
miR-556-3p	2	144	39	2500	0.8903474330625563	0.6629969928359517	1	cyan	41	2685	3	0	3	FALSE	TRUE	2	0	3	0	0.1	-0	0.009756097560975611	0.10975609756097562
miR-3120-3p	3	323	38	2321	0.5673946077105831	0.8911913716670288	1	cyan	41	2685	3	0	3	FALSE	TRUE	2	0	2	0	0.1	-0	0.009756097560975611	0.10975609756097562
miR-5197-3p	2	188	39	2456	0.6699968465451581	0.7988916642737104	1	cyan	41	2685	2	0	2	FALSE	TRUE	2	0	2	0	0.1	-0	0.009756097560975611	0.10975609756097562
miR-4422	2	244	39	2400	0.5045120916739841	0.9018691314512643	1	cyan	41	2685	2	0	2	FALSE	TRUE	2	0	2	0	0.1	-0	0.009756097560975611	0.10975609756097562
miR-1827	3	441	38	2203	0.3944758059435742	0.9758053238148807	1	cyan	41	2685	5	0	5	FALSE	TRUE	2	0	2	0	0.1	-0	0.009756097560975611	0.10975609756097562
miR-1255b-5p	2	120	39	2524	1.0785731905225244	0.563296141085627	1	cyan	41	2685	3	0	3	FALSE	TRUE	2	0	3	0	0.1	-0	0.009756097560975611	0.10975609756097562
miR-3691-5p	2	182	39	2462	0.693774255572748	0.7836334754598855	1	cyan	41	2685	2	0	2	FALSE	TRUE	2	0	2	0	0.1	-0	0.009756097560975611	0.10975609756097562
miR-3125	2	185	39	2459	0.6816928736286632	0.7913812681623389	1	cyan	41	2685	2	0	2	FALSE	TRUE	2	0	2	0	0.1	-0	0.009756097560975611	0.10975609756097562
miR-3916	2	191	39	2453	0.6586680213986473	0.806169667321549	1	cyan	41	2685	2	0	2	FALSE	TRUE	2	0	2	0	0.1	-0	0.009756097560975611	0.10975609756097562
miR-4267	2	275	39	2369	0.4418694907505123	0.9355965621538643	1	cyan	41	2685	2	0	2	FALSE	TRUE	2	0	2	0	0.1	-0	0.009756097560975611	0.10975609756097562
miR-4781-3p	2	131	39	2513	0.9837600635040096	0.6113369714625874	1	cyan	41	2685	2	0	2	FALSE	TRUE	2	0	2	0	0.1	-0	0.009756097560975611	0.10975609756097562
miR-3150a-3p	2	218	39	2426	0.5707929746508954	0.862050953354971	1	cyan	41	2685	3	0	3	FALSE	TRUE	2	0	3	0	0.1	-0	0.009756097560975611	0.10975609756097562
miR-4710	2	115	39	2529	1.1277051785195222	0.540162173230889	1	cyan	41	2685	2	0	2	FALSE	TRUE	2	0	2	0	0.1	-0	0.009756097560975611	0.10975609756097562
miR-5694	2	52	39	2592	2.5548029946514013	0.1988485162231089	1	cyan	41	2685	3	0	3	FALSE	TRUE	2	0	3	0	0.1	-0	0.009756097560975611	0.10975609756097562
miR-3116	2	213	39	2431	0.5853964964172397	0.8529230067493605	1	cyan	41	2685	2	0	2	FALSE	TRUE	2	0	2	0	0.1	-0	0.009756097560975611	0.10975609756097562
miR-4299	2	151	39	2493	0.8467069270708896	0.6885408155684378	1	cyan	41	2685	2	0	2	FALSE	TRUE	2	0	2	0	0.1	-0	0.009756097560975611	0.10975609756097562
miR-588	2	247	39	2397	0.4977629040632713	0.9057228650314135	1	cyan	41	2685	2	0	2	FALSE	TRUE	2	0	2	0	0.1	-0	0.009756097560975611	0.10975609756097562
miR-4701-5p	2	178	39	2466	0.7105158718385263	0.7729252635516224	1	cyan	41	2685	2	0	2	FALSE	TRUE	2	0	2	0	0.1	-0	0.009756097560975611	0.10975609756097562
miR-3166	2	78	39	2566	1.6866217864604147	0.3468952959991738	1	cyan	41	2685	2	0	2	FALSE	TRUE	2	0	2	0	0.1	-0	0.009756097560975611	0.10975609756097562
miR-106a-3p	2	156	39	2488	0.8179316745843885	0.7058332149423132	1	cyan	41	2685	2	0	2	FALSE	TRUE	2	0	2	0	0.1	-0	0.009756097560975611	0.10975609756097562
miR-4778-3p	3	394	38	2250	0.45094068495775197	0.9547262890772451	1	cyan	41	2685	3	0	3	FALSE	TRUE	2	0	2	0	0.1	-0	0.009756097560975611	0.10975609756097562
miR-4498	4	280	37	2364	0.9127614279221303	0.6445125206716136	1	cyan	41	2685	5	0	5	FALSE	TRUE	2	0	3	0	0.1	-0	0.009756097560975611	0.10975609756097562
miR-1205	2	366	39	2278	0.3192713173094168	0.9827707619118085	1	cyan	41	2685	2	0	2	FALSE	TRUE	2	0	2	0	0.1	-0	0.009756097560975611	0.10975609756097562
miR-496	2	118	39	2526	1.097730642807831	0.5541385904716248	1	cyan	41	2685	3	0	3	FALSE	TRUE	2	0	3	0	0.1	-0	0.009756097560975611	0.10975609756097562
miR-1200	3	220	38	2424	0.8698886549483763	0.6750201646476455	1	cyan	41	2685	3	0	3	FALSE	TRUE	2	0	2	0	0.1	-0	0.009756097560975611	0.10975609756097562
miR-2355-5p	2	189	39	2455	0.6661806345308148	0.8013432382821395	1	cyan	41	2685	2	0	2	FALSE	TRUE	2	0	2	0	0.1	-0	0.009756097560975611	0.10975609756097562
miR-642a-5p	3	181	38	2463	1.0742987644177444	0.5411022323999333	1	cyan	41	2685	3	0	3	FALSE	TRUE	2	0	2	0	0.1	-0	0.009756097560975611	0.10975609756097562
miR-4640-5p	2	169	39	2475	0.7510803693438819	0.747197470524503	1	cyan	41	2685	2	0	2	FALSE	TRUE	2	0	2	0	0.1	-0	0.009756097560975611	0.10975609756097562
miR-3612	2	242	39	2402	0.5091044960115871	0.8992214585317445	1	cyan	41	2685	2	0	2	FALSE	TRUE	2	0	2	0	0.1	-0	0.009756097560975611	0.10975609756097562
miR-2467-5p	3	214	38	2430	0.8964868379983822	0.6563271084785918	1	cyan	41	2685	4	0	4	FALSE	TRUE	2	0	3	0	0.1	-0	0.009756097560975611	0.10975609756097562
miR-4303	3	185	38	2459	1.0493573403388292	0.5561287730605757	1	cyan	41	2685	5	0	5	FALSE	TRUE	2	0	3	0	0.1	-0	0.009756097560975611	0.10975609756097562
miR-770-5p	2	169	39	2475	0.7510803693438819	0.747197470524503	1	cyan	41	2685	2	0	2	FALSE	TRUE	2	0	2	0	0.1	-0	0.009756097560975611	0.10975609756097562
miR-548u	2	213	39	2431	0.5853964964172397	0.8529230067493605	1	cyan	41	2685	2	0	2	FALSE	TRUE	2	0	2	0	0.1	-0	0.009756097560975611	0.10975609756097562
miR-548ax	2	65	39	2579	2.033853948776718	0.2728118409967546	1	cyan	41	2685	2	0	2	FALSE	TRUE	2	0	2	0	0.1	-0	0.009756097560975611	0.10975609756097562
miR-548ao-5p	2	63	39	2581	2.100089224546369	0.2613504788792976	1	cyan	41	2685	2	0	2	FALSE	TRUE	2	0	2	0	0.1	-0	0.009756097560975611	0.10975609756097562
miR-599	2	105	39	2539	1.2399376559893605	0.49154845850526996	1	cyan	41	2685	3	0	3	FALSE	TRUE	2	0	3	0	0.1	-0	0.009756097560975611	0.10975609756097562
miR-5009-5p	2	70	39	2574	1.8851489818539178	0.3014458870560689	1	cyan	41	2685	2	0	2	FALSE	TRUE	2	0	2	0	0.1	-0	0.009756097560975611	0.10975609756097562
miR-4538	2	54	39	2590	2.4582109183588523	0.21009220802725198	1	cyan	41	2685	2	0	2	FALSE	TRUE	2	0	2	0	0.1	-0	0.009756097560975611	0.10975609756097562
miR-4804-3p	2	62	39	2582	2.134786960929596	0.2556234582754178	1	cyan	41	2685	2	0	2	FALSE	TRUE	2	0	2	0	0.1	-0	0.009756097560975611	0.10975609756097562
miR-5007-5p	2	61	39	2583	2.170610283962425	0.24990076981217185	1	cyan	41	2685	2	0	2	FALSE	TRUE	2	0	2	0	0.1	-0	0.009756097560975611	0.10975609756097562
miR-4684-5p	2	104	39	2540	1.2523475067168366	0.4865213668549603	1	cyan	41	2685	2	0	2	FALSE	TRUE	2	0	2	0	0.1	-0	0.009756097560975611	0.10975609756097562
miR-517-5p	2	62	39	2582	2.134786960929596	0.2556234582754178	1	cyan	41	2685	3	0	3	FALSE	TRUE	2	0	3	0	0.1	-0	0.009756097560975611	0.10975609756097562
miR-4796-5p	2	37	39	2607	3.610381749833497	0.11837442301791297	1	cyan	41	2685	2	0	2	FALSE	TRUE	2	0	2	0	0.1	-0	0.009756097560975611	0.10975609756097562
miR-5004-5p	2	116	39	2528	1.1175457946535723	0.5448528094785605	1	cyan	41	2685	2	0	2	FALSE	TRUE	2	0	2	0	0.1	-0	0.009756097560975611	0.10975609756097562
miR-3126-5p	2	146	39	2498	0.8774519473436416	0.6704558030671486	1	cyan	41	2685	2	0	2	FALSE	TRUE	2	0	2	0	0.1	-0	0.009756097560975611	0.10975609756097562
miR-3127-5p	2	131	39	2513	0.9837600635040096	0.6113369714625874	1	cyan	41	2685	3	0	3	FALSE	TRUE	2	0	3	0	0.1	-0	0.009756097560975611	0.10975609756097562
miR-3918	2	163	39	2481	0.7806105211838436	0.7287399039064756	1	cyan	41	2685	3	0	3	FALSE	TRUE	2	0	3	0	0.1	-0	0.009756097560975611	0.10975609756097562
miR-3664-3p	2	175	39	2469	0.7235740389151363	0.7646044416203807	1	cyan	41	2685	2	0	2	FALSE	TRUE	2	0	2	0	0.1	-0	0.009756097560975611	0.10975609756097562
miR-4505	3	349	38	2295	0.519253653445678	0.9202567708203472	1	cyan	41	2685	3	0	3	FALSE	TRUE	2	0	2	0	0.1	-0	0.009756097560975611	0.10975609756097562
miR-1243	2	109	39	2535	1.1925744509451963	0.5113605580232395	1	cyan	41	2685	3	0	3	FALSE	TRUE	2	0	3	0	0.1	-0	0.009756097560975611	0.10975609756097562
miR-4742-5p	2	151	39	2493	0.8467069270708896	0.6885408155684378	1	cyan	41	2685	2	0	2	FALSE	TRUE	2	0	2	0	0.1	-0	0.009756097560975611	0.10975609756097562
miR-612	2	443	39	2201	0.2548703873078742	0.9948123194318846	1	cyan	41	2685	3	0	3	FALSE	TRUE	2	0	3	0	0.1	-0	0.009756097560975611	0.10975609756097562
miR-3187-5p	2	226	39	2418	0.548770522501873	0.8756138991887109	1	cyan	41	2685	2	0	2	FALSE	TRUE	2	0	2	0	0.1	-0	0.009756097560975611	0.10975609756097562
miR-3128	3	198	38	2446	0.9752877557957879	0.6030108997389328	1	cyan	41	2685	3	0	3	FALSE	TRUE	2	0	2	0	0.1	-0	0.009756097560975611	0.10975609756097562
miR-759	2	112	39	2532	1.1592713750995924	0.5259011972008646	1	cyan	41	2685	2	0	2	FALSE	TRUE	2	0	2	0	0.1	-0	0.009756097560975611	0.10975609756097562
miR-5004-3p	2	90	39	2554	1.4550076294048742	0.4132644174466904	1	cyan	41	2685	2	0	2	FALSE	TRUE	2	0	2	0	0.1	-0	0.009756097560975611	0.10975609756097562
miR-1302	2	130	39	2514	0.9917190236163839	0.6071334551126899	1	cyan	41	2685	2	0	2	FALSE	TRUE	2	0	2	0	0.1	-0	0.009756097560975611	0.10975609756097562
miR-506-3p	2	436	39	2208	0.2597851631777573	0.9941968577145961	1	cyan	41	2685	4	0	4	FALSE	TRUE	2	0	4	0	0.1	-0	0.009756097560975611	0.10975609756097562
miR-3165	2	90	39	2554	1.4550076294048742	0.4132644174466904	1	cyan	41	2685	2	0	2	FALSE	TRUE	2	0	2	0	0.1	-0	0.009756097560975611	0.10975609756097562
miR-571	3	160	38	2484	1.2255552158118865	0.45816298400450206	1	cyan	41	2685	3	0	3	FALSE	TRUE	2	0	2	0	0.1	-0	0.009756097560975611	0.10975609756097562
miR-5190	2	92	39	2552	1.422281149197671	0.42403644728535694	1	cyan	41	2685	3	0	3	FALSE	TRUE	2	0	3	0	0.1	-0	0.009756097560975611	0.10975609756097562
miR-499a-3p	2	233	39	2411	0.5307457575439659	0.8864922161027096	1	cyan	41	2685	3	0	3	FALSE	TRUE	2	0	3	0	0.1	-0	0.009756097560975611	0.10975609756097562
miR-5006-5p	2	131	39	2513	0.9837600635040096	0.6113369714625874	1	cyan	41	2685	2	0	2	FALSE	TRUE	2	0	2	0	0.1	-0	0.009756097560975611	0.10975609756097562
miR-4418	3	140	38	2504	1.4118053785630438	0.3744685199603637	1	cyan	41	2685	3	0	3	FALSE	TRUE	2	0	2	0	0.1	-0	0.009756097560975611	0.10975609756097562
miR-3925-3p	2	135	39	2509	0.9531026638060743	0.6278222500432359	1	cyan	41	2685	2	0	2	FALSE	TRUE	2	0	2	0	0.1	-0	0.009756097560975611	0.10975609756097562
miR-4663	2	118	39	2526	1.097730642807831	0.5541385904716248	1	cyan	41	2685	2	0	2	FALSE	TRUE	2	0	2	0	0.1	-0	0.009756097560975611	0.10975609756097562
miR-633	2	106	39	2538	1.2277618652433584	0.49654620822318263	1	cyan	41	2685	3	0	3	FALSE	TRUE	2	0	3	0	0.1	-0	0.009756097560975611	0.10975609756097562
miR-1911-3p	2	104	39	2540	1.2523475067168366	0.4865213668549603	1	cyan	41	2685	2	0	2	FALSE	TRUE	2	0	2	0	0.1	-0	0.009756097560975611	0.10975609756097562
miR-664a-5p	2	141	39	2503	0.910376198353145	0.6515657830903807	1	cyan	41	2685	2	0	2	FALSE	TRUE	2	0	2	0	0.1	-0	0.009756097560975611	0.10975609756097562
miR-6824-5p	2	12	39	2632	11.2114288802457	0.018436464174459377	1	cyan	41	2685	2	0	2	FALSE	TRUE	2	0	2	0	0.1	-0	0.009756097560975611	0.10975609756097562
miR-938	2	112	39	2532	1.1592713750995924	0.5259011972008646	1	cyan	41	2685	2	0	2	FALSE	TRUE	2	0	2	0	0.1	-0	0.009756097560975611	0.10975609756097562
miR-3622b-3p	2	103	39	2541	1.2649982321289766	0.4814652411550433	1	cyan	41	2685	2	0	2	FALSE	TRUE	2	0	2	0	0.1	-0	0.009756097560975611	0.10975609756097562
miR-3622a-3p	2	90	39	2554	1.4550076294048742	0.4132644174466904	1	cyan	41	2685	2	0	2	FALSE	TRUE	2	0	2	0	0.1	-0	0.009756097560975611	0.10975609756097562
miR-618	3	151	38	2493	1.3032700931654104	0.420911063711087	1	cyan	41	2685	4	0	4	FALSE	TRUE	2	0	2	0	0.1	-0	0.009756097560975611	0.10975609756097562
miR-2052	2	222	39	2422	0.5595834806672589	0.8689883624410624	1	cyan	41	2685	2	0	2	FALSE	TRUE	2	0	2	0	0.1	-0	0.009756097560975611	0.10975609756097562
miR-3182	2	186	39	2458	0.6777523012581851	0.7939108648838632	1	cyan	41	2685	2	0	2	FALSE	TRUE	2	0	2	0	0.1	-0	0.009756097560975611	0.10975609756097562
miR-3146	2	94	39	2550	1.3909470039593705	0.43471259365052817	1	cyan	41	2685	2	0	2	FALSE	TRUE	2	0	2	0	0.1	-0	0.009756097560975611	0.10975609756097562
miR-3064-5p	3	235	38	2409	0.8093293829328283	0.7186031354850838	1	cyan	41	2685	3	0	3	FALSE	TRUE	2	0	2	0	0.1	-0	0.009756097560975611	0.10975609756097562
miR-4715-3p	2	111	39	2533	1.170172459514435	0.5210851197371749	1	cyan	41	2685	2	0	2	FALSE	TRUE	2	0	2	0	0.1	-0	0.009756097560975611	0.10975609756097562
miR-3168	3	169	38	2475	1.1561145785408717	0.4944785890967994	1	cyan	41	2685	4	0	4	FALSE	TRUE	2	0	3	0	0.1	-0	0.009756097560975611	0.10975609756097562
miR-4705	2	105	39	2539	1.2399376559893605	0.49154845850526996	1	cyan	41	2685	3	0	3	FALSE	TRUE	2	0	3	0	0.1	-0	0.009756097560975611	0.10975609756097562
miR-516b-3p	4	186	37	2458	1.4284229271216105	0.32943171192463466	1	cyan	41	2685	4	0	4	FALSE	TRUE	2	0	2	0	0.1	-0	0.009756097560975611	0.10975609756097562
miR-3173-5p	2	155	39	2489	0.8235382901208761	0.7024374590365913	1	cyan	41	2685	2	0	2	FALSE	TRUE	2	0	2	0	0.1	-0	0.009756097560975611	0.10975609756097562
let-7c*	2	44	39	2600	3.0281070983691305	0.15487755453931978	1	cyan	41	2685	2	0	2	FALSE	TRUE	2	0	2	0	0.1	-0	0.009756097560975611	0.10975609756097562
miR-672	2	23	39	2621	5.834404732983859	0.05470327026168186	1	cyan	41	2685	2	0	2	FALSE	TRUE	2	0	2	0	0.1	-0	0.009756097560975611	0.10975609756097562
miR-325-3p	2	42	39	2602	3.174591304198611	0.1442207943147507	1	cyan	41	2685	2	0	2	FALSE	TRUE	2	0	2	0	0.1	-0	0.009756097560975611	0.10975609756097562
miR-659-3p	1	228	40	2416	0.26499051625475756	0.9748725541143036	1	cyan	41	2685	2	0	2	FALSE	TRUE	1	0	2	0	0.1	-0	0.004878048780487806	0.10487804878048781
miR-153-3p	2	274	39	2370	0.443668997677512	0.934699991402587	1	cyan	41	2685	2	0	2	FALSE	TRUE	1	0	1	0	0.1	-0	0.004878048780487806	0.10487804878048781
miR-622	1	195	40	2449	0.3140596774652064	0.9563735405608704	1	cyan	41	2685	1	0	1	FALSE	TRUE	1	0	1	0	0.1	-0	0.004878048780487806	0.10487804878048781
miR-199b-5p	1	184	40	2460	0.3343268555633662	0.9476512874487456	1	cyan	41	2685	1	0	1	FALSE	TRUE	1	0	1	0	0.1	-0	0.004878048780487806	0.10487804878048781
miR-326	1	346	40	2298	0.16609900315454004	0.9967189830774101	1	cyan	41	2685	1	0	1	FALSE	TRUE	1	0	1	0	0.1	-0	0.004878048780487806	0.10487804878048781
miR-520a-3p	1	387	40	2257	0.14585464508375817	0.9984215399328327	1	cyan	41	2685	1	0	1	FALSE	TRUE	1	0	1	0	0.1	-0	0.004878048780487806	0.10487804878048781
miR-519d-3p	2	385	39	2259	0.3009865027418464	0.9870995119067406	1	cyan	41	2685	2	0	2	FALSE	TRUE	1	0	1	0	0.1	-0	0.004878048780487806	0.10487804878048781
miR-345-5p	1	353	40	2291	0.16230976603709832	0.9971016279647329	1	cyan	41	2685	1	0	1	FALSE	TRUE	1	0	1	0	0.1	-0	0.004878048780487806	0.10487804878048781
miR-298	1	344	40	2300	0.1672099651611866	0.9966008873798511	1	cyan	41	2685	1	0	1	FALSE	TRUE	1	0	1	0	0.1	-0	0.004878048780487806	0.10487804878048781
miR-199a-3p	1	382	40	2262	0.14809082024233394	0.9982730027745329	1	cyan	41	2685	1	0	1	FALSE	TRUE	1	0	1	0	0.1	-0	0.004878048780487806	0.10487804878048781
miR-338-5p	1	312	40	2332	0.1869222661869726	0.9940393386868689	1	cyan	41	2685	1	0	1	FALSE	TRUE	1	0	1	0	0.1	-0	0.004878048780487806	0.10487804878048781
miR-370-3p	1	287	40	2357	0.20538082235662675	0.9908047064573344	1	cyan	41	2685	1	0	1	FALSE	TRUE	1	0	1	0	0.1	-0	0.004878048780487806	0.10487804878048781
miR-485-3p	1	197	40	2447	0.31061787461003404	0.9577992587943216	1	cyan	41	2685	1	0	1	FALSE	TRUE	1	0	1	0	0.1	-0	0.004878048780487806	0.10487804878048781
miR-150-5p	1	398	40	2246	0.14113281970325364	0.9987057948283413	1	cyan	41	2685	1	0	1	FALSE	TRUE	1	0	1	0	0.1	-0	0.004878048780487806	0.10487804878048781
miR-376c-3p	2	187	39	2457	0.6738538495450694	0.7964142684620679	1	cyan	41	2685	2	0	2	FALSE	TRUE	1	0	1	0	0.1	-0	0.004878048780487806	0.10487804878048781
miR-376a-3p	1	172	40	2472	0.35939260826272373	0.9361944295257592	1	cyan	41	2685	1	0	1	FALSE	TRUE	1	0	1	0	0.1	-0	0.004878048780487806	0.10487804878048781
miR-504-5p	1	248	40	2396	0.24160649164405004	0.9820794910444479	1	cyan	41	2685	1	0	1	FALSE	TRUE	1	0	1	0	0.1	-0	0.004878048780487806	0.10487804878048781
miR-331-3p	1	323	40	2321	0.1797056446921532	0.9950816404820855	1	cyan	41	2685	1	0	1	FALSE	TRUE	1	0	1	0	0.1	-0	0.004878048780487806	0.10487804878048781
miR-1226-3p	1	304	40	2340	0.19249871987538367	0.993148935140785	1	cyan	41	2685	1	0	1	FALSE	TRUE	1	0	1	0	0.1	-0	0.004878048780487806	0.10487804878048781
miR-874-3p	1	245	40	2399	0.24487073491496983	0.9811440966240755	1	cyan	41	2685	1	0	1	FALSE	TRUE	1	0	1	0	0.1	-0	0.004878048780487806	0.10487804878048781
miR-424-3p	1	106	40	2538	0.5986684466475609	0.8136534278247473	1	cyan	41	2685	1	0	1	FALSE	TRUE	1	0	1	0	0.1	-0	0.004878048780487806	0.10487804878048781
miR-361-3p	1	326	40	2318	0.17782199142533775	0.9953335511965229	1	cyan	41	2685	1	0	1	FALSE	TRUE	1	0	1	0	0.1	-0	0.004878048780487806	0.10487804878048781
let-7g-3p	1	564	40	2080	0.09223764971687153	0.99994281288429	1	cyan	41	2685	2	0	2	FALSE	TRUE	1	0	2	0	0.1	-0	0.004878048780487806	0.10487804878048781
miR-628-3p	1	142	40	2502	0.44058835067222746	0.8957821385884198	1	cyan	41	2685	1	0	1	FALSE	TRUE	1	0	1	0	0.1	-0	0.004878048780487806	0.10487804878048781
miR-422a	1	163	40	2481	0.3806135586031889	0.9260306433475636	1	cyan	41	2685	1	0	1	FALSE	TRUE	1	0	1	0	0.1	-0	0.004878048780487806	0.10487804878048781
miR-342-3p	1	420	40	2224	0.13243112626520848	0.9991324806369554	1	cyan	41	2685	1	0	1	FALSE	TRUE	1	0	1	0	0.1	-0	0.004878048780487806	0.10487804878048781
miR-3157-5p	1	175	40	2469	0.3528039409804224	0.9392691561979984	1	cyan	41	2685	1	0	1	FALSE	TRUE	1	0	1	0	0.1	-0	0.004878048780487806	0.10487804878048781
miR-3188	1	120	40	2524	0.5259172453851596	0.8512015024243916	1	cyan	41	2685	2	0	2	FALSE	TRUE	1	0	2	0	0.1	-0	0.004878048780487806	0.10487804878048781
miR-3679-3p	1	63	40	2581	1.0242034806149671	0.6308864833446401	1	cyan	41	2685	1	0	1	FALSE	TRUE	1	0	1	0	0.1	-0	0.004878048780487806	0.10487804878048781
miR-761	2	379	39	2265	0.30656262292601566	0.9858582413860988	1	cyan	41	2685	2	0	2	FALSE	TRUE	1	0	1	0	0.1	-0	0.004878048780487806	0.10487804878048781
miR-591	1	96	40	2548	0.6636208522218967	0.7813263074811988	1	cyan	41	2685	1	0	1	FALSE	TRUE	1	0	1	0	0.1	-0	0.004878048780487806	0.10487804878048781
miR-493-3p	1	171	40	2473	0.3616401969996862	0.9351361656141719	1	cyan	41	2685	1	0	1	FALSE	TRUE	1	0	1	0	0.1	-0	0.004878048780487806	0.10487804878048781
miR-4717-3p	2	101	39	2543	1.2910509129226933	0.47126719926529415	1	cyan	41	2685	2	0	2	FALSE	TRUE	1	0	1	0	0.1	-0	0.004878048780487806	0.10487804878048781
miR-548ad-5p	1	66	40	2578	0.9765236758819963	0.6479453382327949	1	cyan	41	2685	1	0	1	FALSE	TRUE	1	0	1	0	0.1	-0	0.004878048780487806	0.10487804878048781
miR-548ae-5p	1	66	40	2578	0.9765236758819963	0.6479453382327949	1	cyan	41	2685	1	0	1	FALSE	TRUE	1	0	1	0	0.1	-0	0.004878048780487806	0.10487804878048781
miR-548ay-5p	1	75	40	2569	0.8563785002140494	0.6946359795860222	1	cyan	41	2685	1	0	1	FALSE	TRUE	1	0	1	0	0.1	-0	0.004878048780487806	0.10487804878048781
miR-548bb-5p	1	66	40	2578	0.9765236758819963	0.6479453382327949	1	cyan	41	2685	1	0	1	FALSE	TRUE	1	0	1	0	0.1	-0	0.004878048780487806	0.10487804878048781
miR-548v	1	122	40	2522	0.5168868902005035	0.855923134382579	1	cyan	41	2685	2	0	2	FALSE	TRUE	1	0	2	0	0.1	-0	0.004878048780487806	0.10487804878048781
miR-4490	1	72	40	2572	0.8930907686368111	0.6797868871958082	1	cyan	41	2685	1	0	1	FALSE	TRUE	1	0	1	0	0.1	-0	0.004878048780487806	0.10487804878048781
miR-5700	1	156	40	2488	0.3988113176173997	0.9170492322782117	1	cyan	41	2685	1	0	1	FALSE	TRUE	1	0	1	0	0.1	-0	0.004878048780487806	0.10487804878048781
miR-802	1	167	40	2477	0.3708996850203825	0.9307292199920061	1	cyan	41	2685	1	0	1	FALSE	TRUE	1	0	1	0	0.1	-0	0.004878048780487806	0.10487804878048781
miR-3935	1	45	40	2599	1.443626791180025	0.5102623777586827	1	cyan	41	2685	1	0	1	FALSE	TRUE	1	0	1	0	0.1	-0	0.004878048780487806	0.10487804878048781
miR-548t-3p	1	265	40	2379	0.22450501256682967	0.9865842998993579	1	cyan	41	2685	1	0	1	FALSE	TRUE	1	0	1	0	0.1	-0	0.004878048780487806	0.10487804878048781
miR-548aa	1	317	40	2327	0.18357990114553724	0.9945373906383567	1	cyan	41	2685	1	0	1	FALSE	TRUE	1	0	1	0	0.1	-0	0.004878048780487806	0.10487804878048781
miR-548ap-3p	1	267	40	2377	0.22263623237203475	0.9870353078600109	1	cyan	41	2685	1	0	1	FALSE	TRUE	1	0	1	0	0.1	-0	0.004878048780487806	0.10487804878048781
miR-548as-3p	2	252	39	2392	0.48687129130441825	0.9118421566239174	1	cyan	41	2685	2	0	2	FALSE	TRUE	1	0	1	0	0.1	-0	0.004878048780487806	0.10487804878048781
miR-1178-3p	1	77	40	2567	0.8334923740866182	0.7041598685422796	1	cyan	41	2685	1	0	1	FALSE	TRUE	1	0	1	0	0.1	-0	0.004878048780487806	0.10487804878048781
let-7c-3p	1	106	40	2538	0.5986684466475609	0.8136534278247473	1	cyan	41	2685	1	0	1	FALSE	TRUE	1	0	1	0	0.1	-0	0.004878048780487806	0.10487804878048781
miR-3132	1	65	40	2579	0.9919260587975465	0.6423463308113613	1	cyan	41	2685	1	0	1	FALSE	TRUE	1	0	1	0	0.1	-0	0.004878048780487806	0.10487804878048781
miR-4657	1	93	40	2551	0.6858295438414271	0.7706037434855496	1	cyan	41	2685	1	0	1	FALSE	TRUE	1	0	1	0	0.1	-0	0.004878048780487806	0.10487804878048781
miR-619-3p	1	151	40	2493	0.4128425360420676	0.9099913161249118	1	cyan	41	2685	1	0	1	FALSE	TRUE	1	0	1	0	0.1	-0	0.004878048780487806	0.10487804878048781
miR-3140-3p	1	270	40	2374	0.2198849679239234	0.9876842104853774	1	cyan	41	2685	1	0	1	FALSE	TRUE	1	0	1	0	0.1	-0	0.004878048780487806	0.10487804878048781
miR-4711-5p	1	87	40	2557	0.7348403451847496	0.7475977501723621	1	cyan	41	2685	1	0	1	FALSE	TRUE	1	0	1	0	0.1	-0	0.004878048780487806	0.10487804878048781
miR-3659	1	69	40	2575	0.9329941664170058	0.6642341634246632	1	cyan	41	2685	2	0	2	FALSE	TRUE	1	0	2	0	0.1	-0	0.004878048780487806	0.10487804878048781
miR-4506	1	76	40	2568	0.8447849240383938	0.6994347242533172	1	cyan	41	2685	1	0	1	FALSE	TRUE	1	0	1	0	0.1	-0	0.004878048780487806	0.10487804878048781
miR-5682	2	97	39	2547	1.346367615063322	0.4505380732795805	1	cyan	41	2685	2	0	2	FALSE	TRUE	1	0	1	0	0.1	-0	0.004878048780487806	0.10487804878048781
miR-3609	2	512	39	2132	0.21361516299362465	0.9983343823960704	1	cyan	41	2685	3	0	3	FALSE	TRUE	1	0	2	0	0.1	-0	0.004878048780487806	0.10487804878048781
miR-548ah-5p	1	261	40	2383	0.22832848581014206	0.985635897416297	1	cyan	41	2685	1	0	1	FALSE	TRUE	1	0	1	0	0.1	-0	0.004878048780487806	0.10487804878048781
miR-5582-3p	1	320	40	2324	0.18162461373923894	0.9948164798311078	1	cyan	41	2685	1	0	1	FALSE	TRUE	1	0	1	0	0.1	-0	0.004878048780487806	0.10487804878048781
miR-7161-3p	1	21	40	2623	3.1202131268191957	0.2881393175240652	1	cyan	41	2685	1	0	1	FALSE	TRUE	1	0	1	0	0.1	-0	0.004878048780487806	0.10487804878048781
miR-520f-3p	2	533	39	2111	0.20317915537900857	0.9988342079698158	1	cyan	41	2685	2	0	2	FALSE	TRUE	1	0	1	0	0.1	-0	0.004878048780487806	0.10487804878048781
miR-302e	2	499	39	2145	0.22051568829038004	0.9979280222048852	1	cyan	41	2685	2	0	2	FALSE	TRUE	1	0	1	0	0.1	-0	0.004878048780487806	0.10487804878048781
miR-889-3p	1	265	40	2379	0.22450501256682967	0.9865842998993579	1	cyan	41	2685	2	0	2	FALSE	TRUE	1	0	2	0	0.1	-0	0.004878048780487806	0.10487804878048781
miR-4509	1	83	40	2561	0.771449508109525	0.7310256734714287	1	cyan	41	2685	2	0	2	FALSE	TRUE	1	0	2	0	0.1	-0	0.004878048780487806	0.10487804878048781
miR-4720-3p	1	82	40	2562	0.7811596784145136	0.726719563597289	1	cyan	41	2685	1	0	1	FALSE	TRUE	1	0	1	0	0.1	-0	0.004878048780487806	0.10487804878048781
miR-5047	1	158	40	2486	0.393447446513699	0.919718586969639	1	cyan	41	2685	1	0	1	FALSE	TRUE	1	0	1	0	0.1	-0	0.004878048780487806	0.10487804878048781
miR-6083	1	51	40	2593	1.27094912733419	0.5542175197632877	1	cyan	41	2685	1	0	1	FALSE	TRUE	1	0	1	0	0.1	-0	0.004878048780487806	0.10487804878048781
miR-5588-5p	1	73	40	2571	0.8805181974803103	0.684813203285001	1	cyan	41	2685	1	0	1	FALSE	TRUE	1	0	1	0	0.1	-0	0.004878048780487806	0.10487804878048781
miR-8068	1	47	40	2597	1.3811690678924746	0.5253643191849466	1	cyan	41	2685	1	0	1	FALSE	TRUE	1	0	1	0	0.1	-0	0.004878048780487806	0.10487804878048781
miR-3684	1	30	40	2614	2.1774537649476646	0.38104839647942257	1	cyan	41	2685	1	0	1	FALSE	TRUE	1	0	1	0	0.1	-0	0.004878048780487806	0.10487804878048781
miR-4782-3p	1	57	40	2587	1.134591460929171	0.5943152953474549	1	cyan	41	2685	1	0	1	FALSE	TRUE	1	0	1	0	0.1	-0	0.004878048780487806	0.10487804878048781
miR-6766-3p	1	55	40	2589	1.1767395890528214	0.581356955288138	1	cyan	41	2685	1	0	1	FALSE	TRUE	1	0	1	0	0.1	-0	0.004878048780487806	0.10487804878048781
miR-6782-5p	1	31	40	2613	2.1064167364724993	0.3906101959309465	1	cyan	41	2685	1	0	1	FALSE	TRUE	1	0	1	0	0.1	-0	0.004878048780487806	0.10487804878048781
miR-3688-5p	1	71	40	2573	0.9060173628409347	0.6746824013385097	1	cyan	41	2685	1	0	1	FALSE	TRUE	1	0	1	0	0.1	-0	0.004878048780487806	0.10487804878048781
let-7a-2-3p	1	319	40	2325	0.18227229023834318	0.9947250321861316	1	cyan	41	2685	3	0	3	FALSE	TRUE	1	0	3	0	0.1	-0	0.004878048780487806	0.10487804878048781
miR-135b-3p	1	366	40	2278	0.15565712941695656	0.9977001224366008	1	cyan	41	2685	1	0	1	FALSE	TRUE	1	0	1	0	0.1	-0	0.004878048780487806	0.10487804878048781
miR-609	1	105	40	2539	0.6046071068819253	0.8106431010086774	1	cyan	41	2685	1	0	1	FALSE	TRUE	1	0	1	0	0.1	-0	0.004878048780487806	0.10487804878048781
miR-3173-3p	2	228	39	2416	0.5435067772204278	0.8788132750341721	1	cyan	41	2685	2	0	2	FALSE	TRUE	1	0	1	0	0.1	-0	0.004878048780487806	0.10487804878048781
miR-4310	1	221	40	2423	0.2741747192713076	0.97173538645059	1	cyan	41	2685	1	0	1	FALSE	TRUE	1	0	1	0	0.1	-0	0.004878048780487806	0.10487804878048781
miR-3972	1	115	40	2529	0.5498669409133666	0.8387271840314201	1	cyan	41	2685	1	0	1	FALSE	TRUE	1	0	1	0	0.1	-0	0.004878048780487806	0.10487804878048781
miR-1257	1	151	40	2493	0.4128425360420676	0.9099913161249118	1	cyan	41	2685	1	0	1	FALSE	TRUE	1	0	1	0	0.1	-0	0.004878048780487806	0.10487804878048781
miR-4495	1	170	40	2474	0.36391422417079977	0.9340607846154582	1	cyan	41	2685	1	0	1	FALSE	TRUE	1	0	1	0	0.1	-0	0.004878048780487806	0.10487804878048781
miR-548t-5p	1	293	40	2351	0.20066351988727815	0.9917098623411051	1	cyan	41	2685	1	0	1	FALSE	TRUE	1	0	1	0	0.1	-0	0.004878048780487806	0.10487804878048781
miR-3145-3p	1	173	40	2471	0.35717099955407705	0.9372358421011747	1	cyan	41	2685	1	0	1	FALSE	TRUE	1	0	1	0	0.1	-0	0.004878048780487806	0.10487804878048781
miR-4709-3p	2	161	39	2483	0.7909427371559629	0.7223479709806162	1	cyan	41	2685	2	0	2	FALSE	TRUE	1	0	1	0	0.1	-0	0.004878048780487806	0.10487804878048781
miR-3668	1	78	40	2566	0.8224892762568131	0.7088125134942422	1	cyan	41	2685	1	0	1	FALSE	TRUE	1	0	1	0	0.1	-0	0.004878048780487806	0.10487804878048781
miR-4803	1	182	40	2462	0.3382749718805108	0.9458921494853206	1	cyan	41	2685	1	0	1	FALSE	TRUE	1	0	1	0	0.1	-0	0.004878048780487806	0.10487804878048781
miR-4273	1	143	40	2501	0.43733304348916585	0.8974630718369937	1	cyan	41	2685	1	0	1	FALSE	TRUE	1	0	1	0	0.1	-0	0.004878048780487806	0.10487804878048781
miR-6124	1	73	40	2571	0.8805181974803103	0.684813203285001	1	cyan	41	2685	1	0	1	FALSE	TRUE	1	0	1	0	0.1	-0	0.004878048780487806	0.10487804878048781
miR-3611	3	58	38	2586	3.516834329353019	0.06460297769794446	1	cyan	41	2685	3	0	3	FALSE	TRUE	1	0	1	0	0.1	-0	0.004878048780487806	0.10487804878048781
miR-299-3p	1	165	40	2479	0.37569775853026804	0.928417532858804	1	cyan	41	2685	1	0	1	FALSE	TRUE	1	0	1	0	0.1	-0	0.004878048780487806	0.10487804878048781
miR-4684-3p	1	76	40	2568	0.8447849240383938	0.6994347242533172	1	cyan	41	2685	1	0	1	FALSE	TRUE	1	0	1	0	0.1	-0	0.004878048780487806	0.10487804878048781
miR-616-3p	1	65	40	2579	0.9919260587975465	0.6423463308113613	1	cyan	41	2685	1	0	1	FALSE	TRUE	1	0	1	0	0.1	-0	0.004878048780487806	0.10487804878048781
miR-548f-3p	3	467	38	2177	0.3681217743727982	0.9831402482855276	1	cyan	41	2685	5	0	5	FALSE	TRUE	1	0	2	0	0.1	-0	0.004878048780487806	0.10487804878048781
miR-623	1	200	40	2444	0.3055842221851232	0.9598529818838328	1	cyan	41	2685	1	0	1	FALSE	TRUE	1	0	1	0	0.1	-0	0.004878048780487806	0.10487804878048781
miR-19b-2-5p	1	127	40	2517	0.4955550265532367	0.8670968569031894	1	cyan	41	2685	2	0	2	FALSE	TRUE	1	0	2	0	0.1	-0	0.004878048780487806	0.10487804878048781
miR-8066	1	21	40	2623	3.1202131268191957	0.2881393175240652	1	cyan	41	2685	1	0	1	FALSE	TRUE	1	0	1	0	0.1	-0	0.004878048780487806	0.10487804878048781
miR-570-5p	2	93	39	2551	1.4064456618903463	0.4293867721977489	1	cyan	41	2685	3	0	3	FALSE	TRUE	1	0	2	0	0.1	-0	0.004878048780487806	0.10487804878048781
miR-3924	1	153	40	2491	0.40712001737262105	0.912882122526123	1	cyan	41	2685	1	0	1	FALSE	TRUE	1	0	1	0	0.1	-0	0.004878048780487806	0.10487804878048781
miR-548ag	2	100	39	2544	1.304467885208941	0.4661259801683135	1	cyan	41	2685	3	0	3	FALSE	TRUE	1	0	2	0	0.1	-0	0.004878048780487806	0.10487804878048781
miR-548ai	2	93	39	2551	1.4064456618903463	0.4293867721977489	1	cyan	41	2685	3	0	3	FALSE	TRUE	1	0	2	0	0.1	-0	0.004878048780487806	0.10487804878048781
miR-548ba	1	24	40	2620	2.7273499301299875	0.3205274535214282	1	cyan	41	2685	1	0	1	FALSE	TRUE	1	0	1	0	0.1	-0	0.004878048780487806	0.10487804878048781
miR-934	2	90	39	2554	1.4550076294048742	0.4132644174466904	1	cyan	41	2685	2	0	2	FALSE	TRUE	1	0	1	0	0.1	-0	0.004878048780487806	0.10487804878048781
miR-3169	1	66	40	2578	0.9765236758819963	0.6479453382327949	1	cyan	41	2685	1	0	1	FALSE	TRUE	1	0	1	0	0.1	-0	0.004878048780487806	0.10487804878048781
miR-1244	1	205	40	2439	0.29752215451837927	0.9630611565761522	1	cyan	41	2685	1	0	1	FALSE	TRUE	1	0	1	0	0.1	-0	0.004878048780487806	0.10487804878048781
miR-767-5p	1	366	40	2278	0.15565712941695656	0.9977001224366008	1	cyan	41	2685	1	0	1	FALSE	TRUE	1	0	1	0	0.1	-0	0.004878048780487806	0.10487804878048781
miR-4667-5p	1	157	40	2487	0.39611230231779804	0.9183945572293957	1	cyan	41	2685	1	0	1	FALSE	TRUE	1	0	1	0	0.1	-0	0.004878048780487806	0.10487804878048781
miR-4439	1	61	40	2583	1.058614735418152	0.6190686774864138	1	cyan	41	2685	1	0	1	FALSE	TRUE	1	0	1	0	0.1	-0	0.004878048780487806	0.10487804878048781
miR-4320	1	62	40	2582	1.0411299513811871	0.6250229985779338	1	cyan	41	2685	1	0	1	FALSE	TRUE	1	0	1	0	0.1	-0	0.004878048780487806	0.10487804878048781
miR-4778-5p	1	144	40	2500	0.4341229412896354	0.8991175441135317	1	cyan	41	2685	1	0	1	FALSE	TRUE	1	0	1	0	0.1	-0	0.004878048780487806	0.10487804878048781
miR-4773	2	148	39	2496	0.8649047952549827	0.6777857779365344	1	cyan	41	2685	2	0	2	FALSE	TRUE	1	0	1	0	0.1	-0	0.004878048780487806	0.10487804878048781
miR-10a-3p	1	206	40	2438	0.2959566989192643	0.9636720854105121	1	cyan	41	2685	1	0	1	FALSE	TRUE	1	0	1	0	0.1	-0	0.004878048780487806	0.10487804878048781
miR-3682-3p	1	67	40	2577	0.9615808825579011	0.6534587993223498	1	cyan	41	2685	1	0	1	FALSE	TRUE	1	0	1	0	0.1	-0	0.004878048780487806	0.10487804878048781
miR-323b-5p	1	144	40	2500	0.4341229412896354	0.8991175441135317	1	cyan	41	2685	1	0	1	FALSE	TRUE	1	0	1	0	0.1	-0	0.004878048780487806	0.10487804878048781
miR-2276-3p	1	164	40	2480	0.3781406735941919	0.9272336356612287	1	cyan	41	2685	1	0	1	FALSE	TRUE	1	0	1	0	0.1	-0	0.004878048780487806	0.10487804878048781
miR-5186	1	63	40	2581	1.0242034806149671	0.6308864833446401	1	cyan	41	2685	1	0	1	FALSE	TRUE	1	0	1	0	0.1	-0	0.004878048780487806	0.10487804878048781
miR-3941	1	248	40	2396	0.24160649164405004	0.9820794910444479	1	cyan	41	2685	1	0	1	FALSE	TRUE	1	0	1	0	0.1	-0	0.004878048780487806	0.10487804878048781
miR-4643	1	127	40	2517	0.4955550265532367	0.8670968569031894	1	cyan	41	2685	1	0	1	FALSE	TRUE	1	0	1	0	0.1	-0	0.004878048780487806	0.10487804878048781
miR-4639-3p	2	58	39	2586	2.285421635694689	0.23277361371529304	1	cyan	41	2685	2	0	2	FALSE	TRUE	1	0	1	0	0.1	-0	0.004878048780487806	0.10487804878048781
miR-136-5p	1	209	40	2435	0.2913502042362527	0.9654463207482314	1	cyan	41	2685	1	0	1	FALSE	TRUE	1	0	1	0	0.1	-0	0.004878048780487806	0.10487804878048781
miR-3942-5p	3	198	38	2446	0.9752877557957879	0.6030108997389328	1	cyan	41	2685	3	0	3	FALSE	TRUE	1	0	1	0	0.1	-0	0.004878048780487806	0.10487804878048781
miR-2355-3p	2	153	39	2491	0.8349712642464782	0.6955521034150762	1	cyan	41	2685	2	0	2	FALSE	TRUE	1	0	1	0	0.1	-0	0.004878048780487806	0.10487804878048781
miR-4776-3p	1	70	40	2574	0.9193131468757224	0.6694985608623646	1	cyan	41	2685	1	0	1	FALSE	TRUE	1	0	1	0	0.1	-0	0.004878048780487806	0.10487804878048781
miR-5590-5p	1	88	40	2556	0.7262079078244932	0.7515825373279004	1	cyan	41	2685	1	0	1	FALSE	TRUE	1	0	1	0	0.1	-0	0.004878048780487806	0.10487804878048781
miR-593-3p	1	138	40	2506	0.4540812801503886	0.8887854521649342	1	cyan	41	2685	1	0	1	FALSE	TRUE	1	0	1	0	0.1	-0	0.004878048780487806	0.10487804878048781
miR-6818-3p	1	41	40	2603	1.586834677650251	0.4786390480967495	1	cyan	41	2685	1	0	1	FALSE	TRUE	1	0	1	0	0.1	-0	0.004878048780487806	0.10487804878048781
miR-5093	2	182	39	2462	0.693774255572748	0.7836334754598855	1	cyan	41	2685	2	0	2	FALSE	TRUE	1	0	1	0	0.1	-0	0.004878048780487806	0.10487804878048781
miR-5194	1	117	40	2527	0.5400414904456029	0.8438347657233296	1	cyan	41	2685	1	0	1	FALSE	TRUE	1	0	1	0	0.1	-0	0.004878048780487806	0.10487804878048781
miR-4424	1	51	40	2593	1.27094912733419	0.5542175197632877	1	cyan	41	2685	1	0	1	FALSE	TRUE	1	0	1	0	0.1	-0	0.004878048780487806	0.10487804878048781
miR-1468-3p	1	84	40	2560	0.7619704569162974	0.7352655609714946	1	cyan	41	2685	1	0	1	FALSE	TRUE	1	0	1	0	0.1	-0	0.004878048780487806	0.10487804878048781
miR-2467-3p	1	242	40	2402	0.24821590164532464	0.9801611287170109	1	cyan	41	2685	1	0	1	FALSE	TRUE	1	0	1	0	0.1	-0	0.004878048780487806	0.10487804878048781
miR-8485	1	188	40	2456	0.32668259767800806	0.9510037671085585	1	cyan	41	2685	1	0	1	FALSE	TRUE	1	0	1	0	0.1	-0	0.004878048780487806	0.10487804878048781
miR-4270	1	273	40	2371	0.21719416539129116	0.9883013878278335	1	cyan	41	2685	1	0	1	FALSE	TRUE	1	0	1	0	0.1	-0	0.004878048780487806	0.10487804878048781
miR-4727-5p	1	112	40	2532	0.5652628897021608	0.8307589006524113	1	cyan	41	2685	1	0	1	FALSE	TRUE	1	0	1	0	0.1	-0	0.004878048780487806	0.10487804878048781
miR-1322	1	65	40	2579	0.9919260587975465	0.6423463308113613	1	cyan	41	2685	1	0	1	FALSE	TRUE	1	0	1	0	0.1	-0	0.004878048780487806	0.10487804878048781
miR-6783-5p	1	43	40	2601	1.5118934262451897	0.49469200590525897	1	cyan	41	2685	1	0	1	FALSE	TRUE	1	0	1	0	0.1	-0	0.004878048780487806	0.10487804878048781
miR-3175	1	159	40	2485	0.3908161057842064	0.9210216502848587	1	cyan	41	2685	1	0	1	FALSE	TRUE	1	0	1	0	0.1	-0	0.004878048780487806	0.10487804878048781
miR-4639-5p	1	107	40	2537	0.5928407586846357	0.8166170466995283	1	cyan	41	2685	1	0	1	FALSE	TRUE	1	0	1	0	0.1	-0	0.004878048780487806	0.10487804878048781
miR-584-3p	1	41	40	2603	1.586834677650251	0.4786390480967495	1	cyan	41	2685	1	0	1	FALSE	TRUE	1	0	1	0	0.1	-0	0.004878048780487806	0.10487804878048781
miR-3154	1	114	40	2530	0.5549089132932732	0.836112638576809	1	cyan	41	2685	1	0	1	FALSE	TRUE	1	0	1	0	0.1	-0	0.004878048780487806	0.10487804878048781
miR-4277	1	124	40	2520	0.5081477614549803	0.8604984816811371	1	cyan	41	2685	1	0	1	FALSE	TRUE	1	0	1	0	0.1	-0	0.004878048780487806	0.10487804878048781
miR-369-3p	1	291	40	2353	0.20221434165368588	0.9914182537378755	1	cyan	41	2685	1	0	1	FALSE	TRUE	1	0	1	0	0.1	-0	0.004878048780487806	0.10487804878048781
miR-711	1	48	40	2596	1.3519062383589922	0.53274394107096	1	cyan	41	2685	1	0	1	FALSE	TRUE	1	0	1	0	0.1	-0	0.004878048780487806	0.10487804878048781
miR-374b-3p	1	355	40	2289	0.16125457214253805	0.9972027118133124	1	cyan	41	2685	1	0	1	FALSE	TRUE	1	0	1	0	0.1	-0	0.004878048780487806	0.10487804878048781
miR-4451	1	89	40	2555	0.7177693973107014	0.7555059256058496	1	cyan	41	2685	1	0	1	FALSE	TRUE	1	0	1	0	0.1	-0	0.004878048780487806	0.10487804878048781
miR-34c-3p	2	148	39	2496	0.8649047952549827	0.6777857779365344	1	cyan	41	2685	3	0	3	FALSE	TRUE	1	0	2	0	0.1	-0	0.004878048780487806	0.10487804878048781
miR-4433a-3p	1	101	40	2543	0.6295373782732205	0.7981202033558396	1	cyan	41	2685	2	0	2	FALSE	TRUE	1	0	2	0	0.1	-0	0.004878048780487806	0.10487804878048781
miR-194-3p	1	176	40	2468	0.35065762579302284	0.9402615693490077	1	cyan	41	2685	1	0	1	FALSE	TRUE	1	0	1	0	0.1	-0	0.004878048780487806	0.10487804878048781
miR-3136-3p	1	79	40	2565	0.8117646422813812	0.7133937440954456	1	cyan	41	2685	1	0	1	FALSE	TRUE	1	0	1	0	0.1	-0	0.004878048780487806	0.10487804878048781
miR-329-5p	1	28	40	2616	2.3345645902923104	0.3614836651719474	1	cyan	41	2685	1	0	1	FALSE	TRUE	1	0	1	0	0.1	-0	0.004878048780487806	0.10487804878048781
miR-637	1	364	40	2280	0.1566496846551471	0.9976166083962219	1	cyan	41	2685	1	0	1	FALSE	TRUE	1	0	1	0	0.1	-0	0.004878048780487806	0.10487804878048781
miR-4475	1	55	40	2589	1.1767395890528214	0.581356955288138	1	cyan	41	2685	1	0	1	FALSE	TRUE	1	0	1	0	0.1	-0	0.004878048780487806	0.10487804878048781
miR-4799-5p	1	115	40	2529	0.5498669409133666	0.8387271840314201	1	cyan	41	2685	2	0	2	FALSE	TRUE	1	0	2	0	0.1	-0	0.004878048780487806	0.10487804878048781
miR-6856-3p	1	22	40	2622	2.9773978201599673	0.29909924541798694	1	cyan	41	2685	1	0	1	FALSE	TRUE	1	0	1	0	0.1	-0	0.004878048780487806	0.10487804878048781
miR-4426	1	132	40	2512	0.4758536802890498	0.8774235370136872	1	cyan	41	2685	1	0	1	FALSE	TRUE	1	0	1	0	0.1	-0	0.004878048780487806	0.10487804878048781
miR-4662b	1	127	40	2517	0.4955550265532367	0.8670968569031894	1	cyan	41	2685	1	0	1	FALSE	TRUE	1	0	1	0	0.1	-0	0.004878048780487806	0.10487804878048781
miR-4268	2	139	39	2505	0.9242087388716876	0.6437821669218999	1	cyan	41	2685	2	0	2	FALSE	TRUE	1	0	1	0	0.1	-0	0.004878048780487806	0.10487804878048781
miR-6827-5p	1	35	40	2609	1.8630284508830315	0.4274367846544894	1	cyan	41	2685	1	0	1	FALSE	TRUE	1	0	1	0	0.1	-0	0.004878048780487806	0.10487804878048781
miR-2681-5p	1	104	40	2540	0.6106599397388759	0.80758534879968	1	cyan	41	2685	1	0	1	FALSE	TRUE	1	0	1	0	0.1	-0	0.004878048780487806	0.10487804878048781
miR-1278	1	91	40	2553	0.7014485912020049	0.7631721830421186	1	cyan	41	2685	1	0	1	FALSE	TRUE	1	0	1	0	0.1	-0	0.004878048780487806	0.10487804878048781
miR-379-3p	1	160	40	2484	0.3882176518165293	0.9223040710129065	1	cyan	41	2685	1	0	1	FALSE	TRUE	1	0	1	0	0.1	-0	0.004878048780487806	0.10487804878048781
miR-199b-3p	1	293	40	2351	0.20066351988727815	0.9917098623411051	1	cyan	41	2685	1	0	1	FALSE	TRUE	1	0	1	0	0.1	-0	0.004878048780487806	0.10487804878048781
miR-3129-5p	1	101	40	2543	0.6295373782732205	0.7981202033558396	1	cyan	41	2685	1	0	1	FALSE	TRUE	1	0	1	0	0.1	-0	0.004878048780487806	0.10487804878048781
miR-3174	1	124	40	2520	0.5081477614549803	0.8604984816811371	1	cyan	41	2685	1	0	1	FALSE	TRUE	1	0	1	0	0.1	-0	0.004878048780487806	0.10487804878048781
miR-4419a	1	253	40	2391	0.23633809816334206	0.9835388204988509	1	cyan	41	2685	1	0	1	FALSE	TRUE	1	0	1	0	0.1	-0	0.004878048780487806	0.10487804878048781
miR-6129	1	162	40	2482	0.3831169684734398	0.9248082557527428	1	cyan	41	2685	1	0	1	FALSE	TRUE	1	0	1	0	0.1	-0	0.004878048780487806	0.10487804878048781
miR-4769-3p	2	124	39	2520	1.042182222929551	0.5812229811404448	1	cyan	41	2685	2	0	2	FALSE	TRUE	1	0	1	0	0.1	-0	0.004878048780487806	0.10487804878048781
miR-4534	1	151	40	2493	0.4128425360420676	0.9099913161249118	1	cyan	41	2685	1	0	1	FALSE	TRUE	1	0	1	0	0.1	-0	0.004878048780487806	0.10487804878048781
miR-593-5p	2	252	39	2392	0.48687129130441825	0.9118421566239174	1	cyan	41	2685	2	0	2	FALSE	TRUE	1	0	1	0	0.1	-0	0.004878048780487806	0.10487804878048781
miR-4269	2	200	39	2444	0.6267805962324493	0.8266599157423945	1	cyan	41	2685	2	0	2	FALSE	TRUE	1	0	1	0	0.1	-0	0.004878048780487806	0.10487804878048781
miR-5003-3p	2	216	39	2428	0.5765533053113041	0.8584616933685552	1	cyan	41	2685	2	0	2	FALSE	TRUE	1	0	1	0	0.1	-0	0.004878048780487806	0.10487804878048781
miR-371b-3p	1	51	40	2593	1.27094912733419	0.5542175197632877	1	cyan	41	2685	1	0	1	FALSE	TRUE	1	0	1	0	0.1	-0	0.004878048780487806	0.10487804878048781
miR-4653-3p	1	70	40	2574	0.9193131468757224	0.6694985608623646	1	cyan	41	2685	1	0	1	FALSE	TRUE	1	0	1	0	0.1	-0	0.004878048780487806	0.10487804878048781
miR-943	1	126	40	2518	0.49968599394672264	0.8649319666103926	1	cyan	41	2685	1	0	1	FALSE	TRUE	1	0	1	0	0.1	-0	0.004878048780487806	0.10487804878048781
miR-5681a	1	186	40	2458	0.3304636338468288	0.9493545834215338	1	cyan	41	2685	2	0	2	FALSE	TRUE	1	0	2	0	0.1	-0	0.004878048780487806	0.10487804878048781
miR-3908	2	84	39	2560	1.5625409167190354	0.38041959173520956	1	cyan	41	2685	2	0	2	FALSE	TRUE	1	0	1	0	0.1	-0	0.004878048780487806	0.10487804878048781
miR-5681b	1	42	40	2602	1.5484725044290333	0.48672675109638375	1	cyan	41	2685	1	0	1	FALSE	TRUE	1	0	1	0	0.1	-0	0.004878048780487806	0.10487804878048781
miR-302a-5p	2	263	39	2381	0.46436658048049534	0.9240532365205576	1	cyan	41	2685	2	0	2	FALSE	TRUE	1	0	1	0	0.1	-0	0.004878048780487806	0.10487804878048781
miR-767-3p	2	244	39	2400	0.5045120916739841	0.9018691314512643	1	cyan	41	2685	2	0	2	FALSE	TRUE	1	0	1	0	0.1	-0	0.004878048780487806	0.10487804878048781
miR-4420	1	122	40	2522	0.5168868902005035	0.855923134382579	1	cyan	41	2685	1	0	1	FALSE	TRUE	1	0	1	0	0.1	-0	0.004878048780487806	0.10487804878048781
miR-6760-3p	1	16	40	2628	4.101789327241309	0.23078241697697455	1	cyan	41	2685	1	0	1	FALSE	TRUE	1	0	1	0	0.1	-0	0.004878048780487806	0.10487804878048781
miR-8060	1	20	40	2624	3.277320102637709	0.2770122538635572	1	cyan	41	2685	1	0	1	FALSE	TRUE	1	0	1	0	0.1	-0	0.004878048780487806	0.10487804878048781
miR-3910	2	414	39	2230	0.2763134650306907	0.9917771840788456	1	cyan	41	2685	2	0	2	FALSE	TRUE	1	0	1	0	0.1	-0	0.004878048780487806	0.10487804878048781
miR-1265	1	120	40	2524	0.5259172453851596	0.8512015024243916	1	cyan	41	2685	1	0	1	FALSE	TRUE	1	0	1	0	0.1	-0	0.004878048780487806	0.10487804878048781
miR-2392	1	40	40	2604	1.6271131008578907	0.47042706230034825	1	cyan	41	2685	1	0	1	FALSE	TRUE	1	0	1	0	0.1	-0	0.004878048780487806	0.10487804878048781
miR-4764-5p	1	33	40	2611	1.9773290474010106	0.40930341739476594	1	cyan	41	2685	1	0	1	FALSE	TRUE	1	0	1	0	0.1	-0	0.004878048780487806	0.10487804878048781
miR-3147	1	81	40	2563	0.7911095250918376	0.7223462232801496	1	cyan	41	2685	1	0	1	FALSE	TRUE	1	0	1	0	0.1	-0	0.004878048780487806	0.10487804878048781
miR-509-3p	1	138	40	2506	0.4540812801503886	0.8887854521649342	1	cyan	41	2685	1	0	1	FALSE	TRUE	1	0	1	0	0.1	-0	0.004878048780487806	0.10487804878048781
miR-6802-5p	1	12	40	2632	5.475518135328929	0.18167308339287191	1	cyan	41	2685	1	0	1	FALSE	TRUE	1	0	1	0	0.1	-0	0.004878048780487806	0.10487804878048781
miR-4455	1	136	40	2508	0.4611253299872784	0.8851173173056535	1	cyan	41	2685	1	0	1	FALSE	TRUE	1	0	1	0	0.1	-0	0.004878048780487806	0.10487804878048781
miR-3152-3p	1	69	40	2575	0.9329941664170058	0.6642341634246632	1	cyan	41	2685	2	0	2	FALSE	TRUE	1	0	2	0	0.1	-0	0.004878048780487806	0.10487804878048781
miR-4694-5p	1	28	40	2616	2.3345645902923104	0.3614836651719474	1	cyan	41	2685	1	0	1	FALSE	TRUE	1	0	1	0	0.1	-0	0.004878048780487806	0.10487804878048781
miR-4679	1	42	40	2602	1.5484725044290333	0.48672675109638375	1	cyan	41	2685	1	0	1	FALSE	TRUE	1	0	1	0	0.1	-0	0.004878048780487806	0.10487804878048781
miR-4999-3p	1	31	40	2613	2.1064167364724993	0.3906101959309465	1	cyan	41	2685	1	0	1	FALSE	TRUE	1	0	1	0	0.1	-0	0.004878048780487806	0.10487804878048781
miR-513b-3p	1	29	40	2615	2.2532737702881587	0.37134028028036214	1	cyan	41	2685	1	0	1	FALSE	TRUE	1	0	1	0	0.1	-0	0.004878048780487806	0.10487804878048781
miR-451b	1	113	40	2531	0.5600400998450699	0.8334567564351683	1	cyan	41	2685	1	0	1	FALSE	TRUE	1	0	1	0	0.1	-0	0.004878048780487806	0.10487804878048781
miR-580-3p	2	270	39	2374	0.45100029803602737	0.9309979067169547	1	cyan	41	2685	4	0	4	FALSE	TRUE	1	0	3	0	0.1	-0	0.004878048780487806	0.10487804878048781
miR-3925-5p	1	175	40	2469	0.3528039409804224	0.9392691561979984	1	cyan	41	2685	1	0	1	FALSE	TRUE	1	0	1	0	0.1	-0	0.004878048780487806	0.10487804878048781
miR-222-5p	1	201	40	2443	0.30393972471780006	0.9605156339541883	1	cyan	41	2685	1	0	1	FALSE	TRUE	1	0	1	0	0.1	-0	0.004878048780487806	0.10487804878048781
miR-6882-3p	1	24	40	2620	2.7273499301299875	0.3205274535214282	1	cyan	41	2685	1	0	1	FALSE	TRUE	1	0	1	0	0.1	-0	0.004878048780487806	0.10487804878048781
miR-4292	1	79	40	2565	0.8117646422813812	0.7133937440954456	1	cyan	41	2685	1	0	1	FALSE	TRUE	1	0	1	0	0.1	-0	0.004878048780487806	0.10487804878048781
miR-6791-5p	1	53	40	2591	1.2220674678613628	0.5679951104129187	1	cyan	41	2685	1	0	1	FALSE	TRUE	1	0	1	0	0.1	-0	0.004878048780487806	0.10487804878048781
miR-5193	1	318	40	2326	0.18292403985913527	0.9946320112483387	1	cyan	41	2685	1	0	1	FALSE	TRUE	1	0	1	0	0.1	-0	0.004878048780487806	0.10487804878048781
miR-3653-3p	1	48	40	2596	1.3519062383589922	0.53274394107096	1	cyan	41	2685	1	0	1	FALSE	TRUE	1	0	1	0	0.1	-0	0.004878048780487806	0.10487804878048781
miR-1284	1	133	40	2511	0.47208855323261023	0.8793928297184047	1	cyan	41	2685	1	0	1	FALSE	TRUE	1	0	1	0	0.1	-0	0.004878048780487806	0.10487804878048781
miR-4289	1	60	40	2584	1.0766138206876097	0.6130221485576266	1	cyan	41	2685	1	0	1	FALSE	TRUE	1	0	1	0	0.1	-0	0.004878048780487806	0.10487804878048781
miR-6791-3p	1	49	40	2595	1.3238195382960023	0.540011580834272	1	cyan	41	2685	1	0	1	FALSE	TRUE	1	0	1	0	0.1	-0	0.004878048780487806	0.10487804878048781
miR-6829-3p	1	49	40	2595	1.3238195382960023	0.540011580834272	1	cyan	41	2685	1	0	1	FALSE	TRUE	1	0	1	0	0.1	-0	0.004878048780487806	0.10487804878048781
miR-4659a-3p	4	199	37	2445	1.3280995223347531	0.3759416378363316	1	cyan	41	2685	4	0	4	FALSE	TRUE	1	0	1	0	0.1	-0	0.004878048780487806	0.10487804878048781
miR-4659b-3p	4	198	37	2446	1.3353492459812624	0.37235850307926066	1	cyan	41	2685	4	0	4	FALSE	TRUE	1	0	1	0	0.1	-0	0.004878048780487806	0.10487804878048781
miR-6876-5p	1	60	40	2584	1.0766138206876097	0.6130221485576266	1	cyan	41	2685	1	0	1	FALSE	TRUE	1	0	1	0	0.1	-0	0.004878048780487806	0.10487804878048781
miR-4435	1	193	40	2451	0.3175728040039898	0.954900868984	1	cyan	41	2685	1	0	1	FALSE	TRUE	1	0	1	0	0.1	-0	0.004878048780487806	0.10487804878048781
miR-670-3p	2	88	39	2556	1.4892215995502625	0.40240098059042306	1	cyan	41	2685	2	0	2	FALSE	TRUE	1	0	1	0	0.1	-0	0.004878048780487806	0.10487804878048781
miR-1238-3p	2	126	39	2518	1.0248231917879524	0.5899908994252149	1	cyan	41	2685	2	0	2	FALSE	TRUE	1	0	1	0	0.1	-0	0.004878048780487806	0.10487804878048781
miR-4493	1	126	40	2518	0.49968599394672264	0.8649319666103926	1	cyan	41	2685	1	0	1	FALSE	TRUE	1	0	1	0	0.1	-0	0.004878048780487806	0.10487804878048781
miR-5683	1	161	40	2483	0.3856514719058042	0.9235661681161041	1	cyan	41	2685	1	0	1	FALSE	TRUE	1	0	1	0	0.1	-0	0.004878048780487806	0.10487804878048781
miR-5187-5p	1	89	40	2555	0.7177693973107014	0.7555059256058496	1	cyan	41	2685	1	0	1	FALSE	TRUE	1	0	1	0	0.1	-0	0.004878048780487806	0.10487804878048781
miR-8057	1	33	40	2611	1.9773290474010106	0.40930341739476594	1	cyan	41	2685	1	0	1	FALSE	TRUE	1	0	1	0	0.1	-0	0.004878048780487806	0.10487804878048781
miR-3158-5p	2	188	39	2456	0.6699968465451581	0.7988916642737104	1	cyan	41	2685	2	0	2	FALSE	TRUE	1	0	1	0	0.1	-0	0.004878048780487806	0.10487804878048781
miR-3975	1	95	40	2549	0.6708679454589483	0.7778076177664143	1	cyan	41	2685	1	0	1	FALSE	TRUE	1	0	1	0	0.1	-0	0.004878048780487806	0.10487804878048781
miR-634	1	142	40	2502	0.44058835067222746	0.8957821385884198	1	cyan	41	2685	2	0	2	FALSE	TRUE	1	0	2	0	0.1	-0	0.004878048780487806	0.10487804878048781
miR-4691-5p	1	154	40	2490	0.4043144880646794	0.9142933564164545	1	cyan	41	2685	1	0	1	FALSE	TRUE	1	0	1	0	0.1	-0	0.004878048780487806	0.10487804878048781
miR-6792-3p	1	48	40	2596	1.3519062383589922	0.53274394107096	1	cyan	41	2685	1	0	1	FALSE	TRUE	1	0	1	0	0.1	-0	0.004878048780487806	0.10487804878048781
miR-5096	1	118	40	2526	0.5352536320224374	0.8463290293015702	1	cyan	41	2685	1	0	1	FALSE	TRUE	1	0	1	0	0.1	-0	0.004878048780487806	0.10487804878048781
miR-4771	1	57	40	2587	1.134591460929171	0.5943152953474549	1	cyan	41	2685	1	0	1	FALSE	TRUE	1	0	1	0	0.1	-0	0.004878048780487806	0.10487804878048781
miR-2117	1	152	40	2492	0.4099624556406107	0.9114482273127833	1	cyan	41	2685	1	0	1	FALSE	TRUE	1	0	1	0	0.1	-0	0.004878048780487806	0.10487804878048781
miR-4443	1	245	40	2399	0.24487073491496983	0.9811440966240755	1	cyan	41	2685	1	0	1	FALSE	TRUE	1	0	1	0	0.1	-0	0.004878048780487806	0.10487804878048781
miR-6071	1	52	40	2592	1.246038454678729	0.5611590623723666	1	cyan	41	2685	1	0	1	FALSE	TRUE	1	0	1	0	0.1	-0	0.004878048780487806	0.10487804878048781
miR-3119	1	329	40	2315	0.1759726879253692	0.9955728583249728	1	cyan	41	2685	1	0	1	FALSE	TRUE	1	0	1	0	0.1	-0	0.004878048780487806	0.10487804878048781
miR-4699-5p	1	35	40	2609	1.8630284508830315	0.4274367846544894	1	cyan	41	2685	1	0	1	FALSE	TRUE	1	0	1	0	0.1	-0	0.004878048780487806	0.10487804878048781
miR-511-5p	1	261	40	2383	0.22832848581014206	0.985635897416297	1	cyan	41	2685	1	0	1	FALSE	TRUE	1	0	1	0	0.1	-0	0.004878048780487806	0.10487804878048781
miR-4314	1	200	40	2444	0.3055842221851232	0.9598529818838328	1	cyan	41	2685	2	0	2	FALSE	TRUE	1	0	2	0	0.1	-0	0.004878048780487806	0.10487804878048781
miR-4504	1	108	40	2536	0.5871209611454419	0.8195346645052399	1	cyan	41	2685	1	0	1	FALSE	TRUE	1	0	1	0	0.1	-0	0.004878048780487806	0.10487804878048781
miR-5008-5p	1	129	40	2515	0.4874851805149415	0.8713255559320401	1	cyan	41	2685	1	0	1	FALSE	TRUE	1	0	1	0	0.1	-0	0.004878048780487806	0.10487804878048781
miR-554	1	62	40	2582	1.0411299513811871	0.6250229985779338	1	cyan	41	2685	2	0	2	FALSE	TRUE	1	0	2	0	0.1	-0	0.004878048780487806	0.10487804878048781
miR-211-3p	2	197	39	2447	0.6371059275036715	0.8200487090927946	1	cyan	41	2685	2	0	2	FALSE	TRUE	1	0	1	0	0.1	-0	0.004878048780487806	0.10487804878048781
miR-1293	1	279	40	2365	0.21198614521694853	0.9894465527695944	1	cyan	41	2685	1	0	1	FALSE	TRUE	1	0	1	0	0.1	-0	0.004878048780487806	0.10487804878048781
miR-525-3p	1	97	40	2547	0.6565231397237138	0.7847906125017825	1	cyan	41	2685	1	0	1	FALSE	TRUE	1	0	1	0	0.1	-0	0.004878048780487806	0.10487804878048781
miR-601	1	94	40	2550	0.6782691856227085	0.7742337112652071	1	cyan	41	2685	1	0	1	FALSE	TRUE	1	0	1	0	0.1	-0	0.004878048780487806	0.10487804878048781
miR-3137	2	84	39	2560	1.5625409167190354	0.38041959173520956	1	cyan	41	2685	3	0	3	FALSE	TRUE	1	0	1	0	0.1	-0	0.004878048780487806	0.10487804878048781
miR-1183	1	245	40	2399	0.24487073491496983	0.9811440966240755	1	cyan	41	2685	1	0	1	FALSE	TRUE	1	0	1	0	0.1	-0	0.004878048780487806	0.10487804878048781
miR-2115-5p	1	267	40	2377	0.22263623237203475	0.9870353078600109	1	cyan	41	2685	1	0	1	FALSE	TRUE	1	0	1	0	0.1	-0	0.004878048780487806	0.10487804878048781
miR-3194-5p	1	139	40	2505	0.45063525690333733	0.890576416996528	1	cyan	41	2685	1	0	1	FALSE	TRUE	1	0	1	0	0.1	-0	0.004878048780487806	0.10487804878048781
miR-575	2	210	39	2434	0.5944921855077385	0.8471941459544187	1	cyan	41	2685	3	0	3	FALSE	TRUE	1	0	2	0	0.1	-0	0.004878048780487806	0.10487804878048781
miR-4676-5p	2	118	39	2526	1.097730642807831	0.5541385904716248	1	cyan	41	2685	2	0	2	FALSE	TRUE	1	0	1	0	0.1	-0	0.004878048780487806	0.10487804878048781
miR-508-3p	1	120	40	2524	0.5259172453851596	0.8512015024243916	1	cyan	41	2685	1	0	1	FALSE	TRUE	1	0	1	0	0.1	-0	0.004878048780487806	0.10487804878048781
miR-5584-3p	2	102	39	2542	1.277896913709797	0.4763804052344207	1	cyan	41	2685	2	0	2	FALSE	TRUE	1	0	1	0	0.1	-0	0.004878048780487806	0.10487804878048781
miR-4453	1	51	40	2593	1.27094912733419	0.5542175197632877	1	cyan	41	2685	1	0	1	FALSE	TRUE	1	0	1	0	0.1	-0	0.004878048780487806	0.10487804878048781
miR-4721	1	89	40	2555	0.7177693973107014	0.7555059256058496	1	cyan	41	2685	1	0	1	FALSE	TRUE	1	0	1	0	0.1	-0	0.004878048780487806	0.10487804878048781
miR-1289	1	169	40	2475	0.3662151590301975	0.9329680166967976	1	cyan	41	2685	1	0	1	FALSE	TRUE	1	0	1	0	0.1	-0	0.004878048780487806	0.10487804878048781
miR-4751	1	72	40	2572	0.8930907686368111	0.6797868871958082	1	cyan	41	2685	1	0	1	FALSE	TRUE	1	0	1	0	0.1	-0	0.004878048780487806	0.10487804878048781
miR-4648	1	85	40	2559	0.7527143701447897	0.7394402194330978	1	cyan	41	2685	1	0	1	FALSE	TRUE	1	0	1	0	0.1	-0	0.004878048780487806	0.10487804878048781
miR-6875-5p	1	37	40	2607	1.7609953429481533	0.44502665819938525	1	cyan	41	2685	1	0	1	FALSE	TRUE	1	0	1	0	0.1	-0	0.004878048780487806	0.10487804878048781
miR-4680-3p	2	58	39	2586	2.285421635694689	0.23277361371529304	1	cyan	41	2685	2	0	2	FALSE	TRUE	1	0	1	0	0.1	-0	0.004878048780487806	0.10487804878048781
miR-4329	1	179	40	2465	0.344362547703416	0.9431448222097256	1	cyan	41	2685	1	0	1	FALSE	TRUE	1	0	1	0	0.1	-0	0.004878048780487806	0.10487804878048781
miR-5591-5p	1	114	40	2530	0.5549089132932732	0.836112638576809	1	cyan	41	2685	1	0	1	FALSE	TRUE	1	0	1	0	0.1	-0	0.004878048780487806	0.10487804878048781
miR-4300	1	124	40	2520	0.5081477614549803	0.8604984816811371	1	cyan	41	2685	1	0	1	FALSE	TRUE	1	0	1	0	0.1	-0	0.004878048780487806	0.10487804878048781
miR-5702	1	68	40	2576	0.9470774106315955	0.6588879889393859	1	cyan	41	2685	1	0	1	FALSE	TRUE	1	0	1	0	0.1	-0	0.004878048780487806	0.10487804878048781
miR-4522	1	59	40	2585	1.095294831153585	0.6068820201098182	1	cyan	41	2685	1	0	1	FALSE	TRUE	1	0	1	0	0.1	-0	0.004878048780487806	0.10487804878048781
miR-3974	1	92	40	2552	0.6935542073186413	0.7669168573557603	1	cyan	41	2685	1	0	1	FALSE	TRUE	1	0	1	0	0.1	-0	0.004878048780487806	0.10487804878048781
miR-4430	3	291	38	2353	0.6384517259603162	0.8433037038634017	1	cyan	41	2685	3	0	3	FALSE	TRUE	1	0	1	0	0.1	-0	0.004878048780487806	0.10487804878048781
miR-4483	1	169	40	2475	0.3662151590301975	0.9329680166967976	1	cyan	41	2685	1	0	1	FALSE	TRUE	1	0	1	0	0.1	-0	0.004878048780487806	0.10487804878048781
miR-3622a-5p	2	84	39	2560	1.5625409167190354	0.38041959173520956	1	cyan	41	2685	2	0	2	FALSE	TRUE	1	0	1	0	0.1	-0	0.004878048780487806	0.10487804878048781
miR-4297	1	144	40	2500	0.4341229412896354	0.8991175441135317	1	cyan	41	2685	1	0	1	FALSE	TRUE	1	0	1	0	0.1	-0	0.004878048780487806	0.10487804878048781
miR-4727-3p	1	37	40	2607	1.7609953429481533	0.44502665819938525	1	cyan	41	2685	1	0	1	FALSE	TRUE	1	0	1	0	0.1	-0	0.004878048780487806	0.10487804878048781
miR-4673	1	206	40	2438	0.2959566989192643	0.9636720854105121	1	cyan	41	2685	1	0	1	FALSE	TRUE	1	0	1	0	0.1	-0	0.004878048780487806	0.10487804878048781
miR-6761-5p	1	57	40	2587	1.134591460929171	0.5943152953474549	1	cyan	41	2685	1	0	1	FALSE	TRUE	1	0	1	0	0.1	-0	0.004878048780487806	0.10487804878048781
miR-4756-3p	1	118	40	2526	0.5352536320224374	0.8463290293015702	1	cyan	41	2685	1	0	1	FALSE	TRUE	1	0	1	0	0.1	-0	0.004878048780487806	0.10487804878048781
miR-4787-5p	1	19	40	2625	3.450939771621597	0.26571557033017534	1	cyan	41	2685	1	0	1	FALSE	TRUE	1	0	1	0	0.1	-0	0.004878048780487806	0.10487804878048781
miR-1291	3	182	38	2462	1.0679603553301353	0.5448842070018279	1	cyan	41	2685	3	0	3	FALSE	TRUE	1	0	1	0	0.1	-0	0.004878048780487806	0.10487804878048781
miR-5583-5p	1	64	40	2580	1.0078102866454601	0.6366604834144114	1	cyan	41	2685	1	0	1	FALSE	TRUE	1	0	1	0	0.1	-0	0.004878048780487806	0.10487804878048781
miR-3129-3p	1	54	40	2590	1.1989839791480261	0.5747272276584794	1	cyan	41	2685	1	0	1	FALSE	TRUE	1	0	1	0	0.1	-0	0.004878048780487806	0.10487804878048781
miR-219a-2-3p	1	184	40	2460	0.3343268555633662	0.9476512874487456	1	cyan	41	2685	1	0	1	FALSE	TRUE	1	0	1	0	0.1	-0	0.004878048780487806	0.10487804878048781
miR-4468	1	121	40	2523	0.5213647621114388	0.8535808855759517	1	cyan	41	2685	1	0	1	FALSE	TRUE	1	0	1	0	0.1	-0	0.004878048780487806	0.10487804878048781
miR-212-5p	1	157	40	2487	0.39611230231779804	0.9183945572293957	1	cyan	41	2685	1	0	1	FALSE	TRUE	1	0	1	0	0.1	-0	0.004878048780487806	0.10487804878048781
miR-4463	1	77	40	2567	0.8334923740866182	0.7041598685422796	1	cyan	41	2685	1	0	1	FALSE	TRUE	1	0	1	0	0.1	-0	0.004878048780487806	0.10487804878048781
miR-4797-5p	1	114	40	2530	0.5549089132932732	0.836112638576809	1	cyan	41	2685	1	0	1	FALSE	TRUE	1	0	1	0	0.1	-0	0.004878048780487806	0.10487804878048781
miR-6841-3p	1	14	40	2630	4.691010992511472	0.20659836505332863	1	cyan	41	2685	1	0	1	FALSE	TRUE	1	0	1	0	0.1	-0	0.004878048780487806	0.10487804878048781
miR-4712-3p	1	68	40	2576	0.9470774106315955	0.6588879889393859	1	cyan	41	2685	1	0	1	FALSE	TRUE	1	0	1	0	0.1	-0	0.004878048780487806	0.10487804878048781
miR-4690-5p	1	136	40	2508	0.4611253299872784	0.8851173173056535	1	cyan	41	2685	1	0	1	FALSE	TRUE	1	0	1	0	0.1	-0	0.004878048780487806	0.10487804878048781
miR-4661-3p	1	47	40	2597	1.3811690678924746	0.5253643191849466	1	cyan	41	2685	1	0	1	FALSE	TRUE	1	0	1	0	0.1	-0	0.004878048780487806	0.10487804878048781
miR-4759	1	33	40	2611	1.9773290474010106	0.40930341739476594	1	cyan	41	2685	1	0	1	FALSE	TRUE	1	0	1	0	0.1	-0	0.004878048780487806	0.10487804878048781
miR-4719	1	230	40	2414	0.26246912785998405	0.9757046651951924	1	cyan	41	2685	1	0	1	FALSE	TRUE	1	0	1	0	0.1	-0	0.004878048780487806	0.10487804878048781
miR-6762-3p	1	27	40	2617	2.421764201960216	0.35147633729429073	1	cyan	41	2685	1	0	1	FALSE	TRUE	1	0	1	0	0.1	-0	0.004878048780487806	0.10487804878048781
miR-378f	1	110	40	2534	0.5759932701531068	0.8252346724108524	1	cyan	41	2685	1	0	1	FALSE	TRUE	1	0	1	0	0.1	-0	0.004878048780487806	0.10487804878048781
miR-378h	1	61	40	2583	1.058614735418152	0.6190686774864138	1	cyan	41	2685	1	0	1	FALSE	TRUE	1	0	1	0	0.1	-0	0.004878048780487806	0.10487804878048781
miR-378e	1	67	40	2577	0.9615808825579011	0.6534587993223498	1	cyan	41	2685	1	0	1	FALSE	TRUE	1	0	1	0	0.1	-0	0.004878048780487806	0.10487804878048781
miR-378b	1	118	40	2526	0.5352536320224374	0.8463290293015702	1	cyan	41	2685	1	0	1	FALSE	TRUE	1	0	1	0	0.1	-0	0.004878048780487806	0.10487804878048781
miR-4760-5p	1	85	40	2559	0.7527143701447897	0.7394402194330978	1	cyan	41	2685	1	0	1	FALSE	TRUE	1	0	1	0	0.1	-0	0.004878048780487806	0.10487804878048781
miR-1324	1	184	40	2460	0.3343268555633662	0.9476512874487456	1	cyan	41	2685	1	0	1	FALSE	TRUE	1	0	1	0	0.1	-0	0.004878048780487806	0.10487804878048781
miR-5685	1	105	40	2539	0.6046071068819253	0.8106431010086774	1	cyan	41	2685	1	0	1	FALSE	TRUE	1	0	1	0	0.1	-0	0.004878048780487806	0.10487804878048781
miR-4690-3p	1	128	40	2516	0.49148858887739794	0.8692278810983279	1	cyan	41	2685	1	0	1	FALSE	TRUE	1	0	1	0	0.1	-0	0.004878048780487806	0.10487804878048781
miR-3122	1	128	40	2516	0.49148858887739794	0.8692278810983279	1	cyan	41	2685	1	0	1	FALSE	TRUE	1	0	1	0	0.1	-0	0.004878048780487806	0.10487804878048781
miR-499b-3p	1	94	40	2550	0.6782691856227085	0.7742337112652071	1	cyan	41	2685	1	0	1	FALSE	TRUE	1	0	1	0	0.1	-0	0.004878048780487806	0.10487804878048781
miR-5000-5p	1	93	40	2551	0.6858295438414271	0.7706037434855496	1	cyan	41	2685	1	0	1	FALSE	TRUE	1	0	1	0	0.1	-0	0.004878048780487806	0.10487804878048781
miR-4261	1	115	40	2529	0.5498669409133666	0.8387271840314201	1	cyan	41	2685	1	0	1	FALSE	TRUE	1	0	1	0	0.1	-0	0.004878048780487806	0.10487804878048781
miR-4637	2	35	39	2609	3.819058004193129	0.10840948912788577	1	cyan	41	2685	4	0	4	FALSE	TRUE	1	0	2	0	0.1	-0	0.004878048780487806	0.10487804878048781
miR-4697-3p	1	73	40	2571	0.8805181974803103	0.684813203285001	1	cyan	41	2685	1	0	1	FALSE	TRUE	1	0	1	0	0.1	-0	0.004878048780487806	0.10487804878048781
miR-4417	1	84	40	2560	0.7619704569162974	0.7352655609714946	1	cyan	41	2685	1	0	1	FALSE	TRUE	1	0	1	0	0.1	-0	0.004878048780487806	0.10487804878048781
miR-4687-3p	1	106	40	2538	0.5986684466475609	0.8136534278247473	1	cyan	41	2685	1	0	1	FALSE	TRUE	1	0	1	0	0.1	-0	0.004878048780487806	0.10487804878048781
miR-4519	1	124	40	2520	0.5081477614549803	0.8604984816811371	1	cyan	41	2685	1	0	1	FALSE	TRUE	1	0	1	0	0.1	-0	0.004878048780487806	0.10487804878048781
miR-3199	1	88	40	2556	0.7262079078244932	0.7515825373279004	1	cyan	41	2685	1	0	1	FALSE	TRUE	1	0	1	0	0.1	-0	0.004878048780487806	0.10487804878048781
miR-1197	1	214	40	2430	0.2839596893478152	0.9682172437884344	1	cyan	41	2685	1	0	1	FALSE	TRUE	1	0	1	0	0.1	-0	0.004878048780487806	0.10487804878048781
miR-5572	1	65	40	2579	0.9919260587975465	0.6423463308113613	1	cyan	41	2685	1	0	1	FALSE	TRUE	1	0	1	0	0.1	-0	0.004878048780487806	0.10487804878048781
miR-4503	1	107	40	2537	0.5928407586846357	0.8166170466995283	1	cyan	41	2685	1	0	1	FALSE	TRUE	1	0	1	0	0.1	-0	0.004878048780487806	0.10487804878048781
miR-218-2-3p	1	125	40	2519	0.5038830394653349	0.8627326856854626	1	cyan	41	2685	1	0	1	FALSE	TRUE	1	0	1	0	0.1	-0	0.004878048780487806	0.10487804878048781
miR-4288	1	158	40	2486	0.393447446513699	0.919718586969639	1	cyan	41	2685	2	0	2	FALSE	TRUE	1	0	2	0	0.1	-0	0.004878048780487806	0.10487804878048781
miR-3184-3p	1	333	40	2311	0.17355877842010126	0.9958733886502046	1	cyan	41	2685	1	0	1	FALSE	TRUE	1	0	1	0	0.1	-0	0.004878048780487806	0.10487804878048781
miR-223-5p	1	130	40	2514	0.4835576771293006	0.8733903904552441	1	cyan	41	2685	1	0	1	FALSE	TRUE	1	0	1	0	0.1	-0	0.004878048780487806	0.10487804878048781
miR-4330	1	97	40	2547	0.6565231397237138	0.7847906125017825	1	cyan	41	2685	1	0	1	FALSE	TRUE	1	0	1	0	0.1	-0	0.004878048780487806	0.10487804878048781
miR-4774-3p	1	43	40	2601	1.5118934262451897	0.49469200590525897	1	cyan	41	2685	1	0	1	FALSE	TRUE	1	0	1	0	0.1	-0	0.004878048780487806	0.10487804878048781
miR-4763-5p	1	75	40	2569	0.8563785002140494	0.6946359795860222	1	cyan	41	2685	1	0	1	FALSE	TRUE	1	0	1	0	0.1	-0	0.004878048780487806	0.10487804878048781
miR-890	1	167	40	2477	0.3708996850203825	0.9307292199920061	1	cyan	41	2685	1	0	1	FALSE	TRUE	1	0	1	0	0.1	-0	0.004878048780487806	0.10487804878048781
miR-3667-5p	2	34	39	2610	3.9326843269094813	0.1035183079009543	1	cyan	41	2685	2	0	2	FALSE	TRUE	1	0	1	0	0.1	-0	0.004878048780487806	0.10487804878048781
miR-365b-5p	1	79	40	2565	0.8117646422813812	0.7133937440954456	1	cyan	41	2685	1	0	1	FALSE	TRUE	1	0	1	0	0.1	-0	0.004878048780487806	0.10487804878048781
miR-660-3p	1	173	40	2471	0.35717099955407705	0.9372358421011747	1	cyan	41	2685	1	0	1	FALSE	TRUE	1	0	1	0	0.1	-0	0.004878048780487806	0.10487804878048781
miR-4715-5p	1	47	40	2597	1.3811690678924746	0.5253643191849466	1	cyan	41	2685	1	0	1	FALSE	TRUE	1	0	1	0	0.1	-0	0.004878048780487806	0.10487804878048781
miR-3664-5p	2	71	39	2573	1.8579186772346248	0.30715941961301385	1	cyan	41	2685	2	0	2	FALSE	TRUE	1	0	1	0	0.1	-0	0.004878048780487806	0.10487804878048781
miR-3144-5p	1	81	40	2563	0.7911095250918376	0.7223462232801496	1	cyan	41	2685	1	0	1	FALSE	TRUE	1	0	1	0	0.1	-0	0.004878048780487806	0.10487804878048781
miR-6884-3p	1	18	40	2626	3.6441511408376708	0.25424674685723714	1	cyan	41	2685	1	0	1	FALSE	TRUE	1	0	1	0	0.1	-0	0.004878048780487806	0.10487804878048781
miR-499b-5p	1	65	40	2579	0.9919260587975465	0.6423463308113613	1	cyan	41	2685	1	0	1	FALSE	TRUE	1	0	1	0	0.1	-0	0.004878048780487806	0.10487804878048781
miR-4437	2	176	39	2468	0.7191718821183845	0.7674059907069617	1	cyan	41	2685	2	0	2	FALSE	TRUE	1	0	1	0	0.1	-0	0.004878048780487806	0.10487804878048781
miR-3657	1	64	40	2580	1.0078102866454601	0.6366604834144114	1	cyan	41	2685	1	0	1	FALSE	TRUE	1	0	1	0	0.1	-0	0.004878048780487806	0.10487804878048781
miR-4704-3p	1	121	40	2523	0.5213647621114388	0.8535808855759517	1	cyan	41	2685	1	0	1	FALSE	TRUE	1	0	1	0	0.1	-0	0.004878048780487806	0.10487804878048781
miR-132-5p	1	88	40	2556	0.7262079078244932	0.7515825373279004	1	cyan	41	2685	1	0	1	FALSE	TRUE	1	0	1	0	0.1	-0	0.004878048780487806	0.10487804878048781
miR-450b-3p	1	146	40	2498	0.42783463697619833	0.9023487248318066	1	cyan	41	2685	1	0	1	FALSE	TRUE	1	0	1	0	0.1	-0	0.004878048780487806	0.10487804878048781
miR-6749-3p	1	74	40	2570	0.8682853021186644	0.6897625172127356	1	cyan	41	2685	1	0	1	FALSE	TRUE	1	0	1	0	0.1	-0	0.004878048780487806	0.10487804878048781
miR-3193	1	10	40	2634	6.572523277615399	0.15598443853917787	1	cyan	41	2685	1	0	1	FALSE	TRUE	1	0	1	0	0.1	-0	0.004878048780487806	0.10487804878048781
miR-3914	2	129	39	2515	0.9998138149320425	0.6028970679155135	1	cyan	41	2685	2	0	2	FALSE	TRUE	1	0	1	0	0.1	-0	0.004878048780487806	0.10487804878048781
miR-3142	1	96	40	2548	0.6636208522218967	0.7813263074811988	1	cyan	41	2685	1	0	1	FALSE	TRUE	1	0	1	0	0.1	-0	0.004878048780487806	0.10487804878048781
miR-345-3p	2	83	39	2561	1.5819763655782808	0.37487512346589236	1	cyan	41	2685	2	0	2	FALSE	TRUE	1	0	1	0	0.1	-0	0.004878048780487806	0.10487804878048781
miR-4714-5p	2	50	39	2594	2.658833701602915	0.18768907862766462	1	cyan	41	2685	2	0	2	FALSE	TRUE	1	0	1	0	0.1	-0	0.004878048780487806	0.10487804878048781
miR-3130-3p	1	103	40	2541	0.6168302698241396	0.8044794430125883	1	cyan	41	2685	1	0	1	FALSE	TRUE	1	0	1	0	0.1	-0	0.004878048780487806	0.10487804878048781
miR-676-5p	4	233	37	2411	1.1185966433180803	0.49577321957465603	1	cyan	41	2685	4	0	4	FALSE	TRUE	1	0	1	0	0.1	-0	0.004878048780487806	0.10487804878048781
miR-891b	1	147	40	2497	0.4247546405974934	0.9039262277009539	1	cyan	41	2685	1	0	1	FALSE	TRUE	1	0	1	0	0.1	-0	0.004878048780487806	0.10487804878048781
miR-6808-3p	1	6	40	2638	10.956523962760926	0.10222528984089618	1	cyan	41	2685	1	0	1	FALSE	TRUE	1	0	1	0	0.1	-0	0.004878048780487806	0.10487804878048781
miR-892a	1	126	40	2518	0.49968599394672264	0.8649319666103926	1	cyan	41	2685	1	0	1	FALSE	TRUE	1	0	1	0	0.1	-0	0.004878048780487806	0.10487804878048781
miR-3675-5p	1	62	40	2582	1.0411299513811871	0.6250229985779338	1	cyan	41	2685	1	0	1	FALSE	TRUE	1	0	1	0	0.1	-0	0.004878048780487806	0.10487804878048781
miR-4633-5p	1	20	40	2624	3.277320102637709	0.2770122538635572	1	cyan	41	2685	1	0	1	FALSE	TRUE	1	0	1	0	0.1	-0	0.004878048780487806	0.10487804878048781
miR-454-5p	1	127	40	2517	0.4955550265532367	0.8670968569031894	1	cyan	41	2685	1	0	1	FALSE	TRUE	1	0	1	0	0.1	-0	0.004878048780487806	0.10487804878048781
miR-6748-3p	1	22	40	2622	2.9773978201599673	0.29909924541798694	1	cyan	41	2685	1	0	1	FALSE	TRUE	1	0	1	0	0.1	-0	0.004878048780487806	0.10487804878048781
miR-1208	1	178	40	2466	0.34643733322166426	0.9421991579949585	1	cyan	41	2685	1	0	1	FALSE	TRUE	1	0	1	0	0.1	-0	0.004878048780487806	0.10487804878048781
miR-3614-3p	1	66	40	2578	0.9765236758819963	0.6479453382327949	1	cyan	41	2685	1	0	1	FALSE	TRUE	1	0	1	0	0.1	-0	0.004878048780487806	0.10487804878048781
miR-18b-3p	1	43	40	2601	1.5118934262451897	0.49469200590525897	1	cyan	41	2685	1	0	1	FALSE	TRUE	1	0	1	0	0.1	-0	0.004878048780487806	0.10487804878048781
miR-3155b	1	198	40	2446	0.3089230442328905	0.9584949686412989	1	cyan	41	2685	1	0	1	FALSE	TRUE	1	0	1	0	0.1	-0	0.004878048780487806	0.10487804878048781
miR-3155a	1	189	40	2455	0.3248220839457415	0.9518085930494835	1	cyan	41	2685	1	0	1	FALSE	TRUE	1	0	1	0	0.1	-0	0.004878048780487806	0.10487804878048781
miR-514a-3p	1	110	40	2534	0.5759932701531068	0.8252346724108524	1	cyan	41	2685	1	0	1	FALSE	TRUE	1	0	1	0	0.1	-0	0.004878048780487806	0.10487804878048781
miR-4999-5p	1	127	40	2517	0.4955550265532367	0.8670968569031894	1	cyan	41	2685	1	0	1	FALSE	TRUE	1	0	1	0	0.1	-0	0.004878048780487806	0.10487804878048781
miR-5571-3p	1	42	40	2602	1.5484725044290333	0.48672675109638375	1	cyan	41	2685	1	0	1	FALSE	TRUE	1	0	1	0	0.1	-0	0.004878048780487806	0.10487804878048781
miR-6888-3p	1	19	40	2625	3.450939771621597	0.26571557033017534	1	cyan	41	2685	1	0	1	FALSE	TRUE	1	0	1	0	0.1	-0	0.004878048780487806	0.10487804878048781
miR-3120-5p	1	91	40	2553	0.7014485912020049	0.7631721830421186	1	cyan	41	2685	1	0	1	FALSE	TRUE	1	0	1	0	0.1	-0	0.004878048780487806	0.10487804878048781
miR-3618	2	54	39	2590	2.4582109183588523	0.21009220802725198	1	cyan	41	2685	2	0	2	FALSE	TRUE	1	0	1	0	0.1	-0	0.004878048780487806	0.10487804878048781
miR-649	1	128	40	2516	0.49148858887739794	0.8692278810983279	1	cyan	41	2685	1	0	1	FALSE	TRUE	1	0	1	0	0.1	-0	0.004878048780487806	0.10487804878048781
miR-3118	1	90	40	2554	0.709518351243141	0.7593688377639074	1	cyan	41	2685	1	0	1	FALSE	TRUE	1	0	1	0	0.1	-0	0.004878048780487806	0.10487804878048781
miR-4482-3p	1	220	40	2424	0.27553445311567337	0.9712571160603606	1	cyan	41	2685	1	0	1	FALSE	TRUE	1	0	1	0	0.1	-0	0.004878048780487806	0.10487804878048781
miR-376b-3p	1	141	40	2503	0.4438898244826737	0.8940743319066153	1	cyan	41	2685	1	0	1	FALSE	TRUE	1	0	1	0	0.1	-0	0.004878048780487806	0.10487804878048781
miR-4764-3p	1	36	40	2608	1.8104846332644882	0.43629865397467293	1	cyan	41	2685	1	0	1	FALSE	TRUE	1	0	1	0	0.1	-0	0.004878048780487806	0.10487804878048781
miR-1273d	1	73	40	2571	0.8805181974803103	0.684813203285001	1	cyan	41	2685	1	0	1	FALSE	TRUE	1	0	1	0	0.1	-0	0.004878048780487806	0.10487804878048781
miR-7152-3p	1	24	40	2620	2.7273499301299875	0.3205274535214282	1	cyan	41	2685	1	0	1	FALSE	TRUE	1	0	1	0	0.1	-0	0.004878048780487806	0.10487804878048781
miR-4529-3p	1	37	40	2607	1.7609953429481533	0.44502665819938525	1	cyan	41	2685	1	0	1	FALSE	TRUE	1	0	1	0	0.1	-0	0.004878048780487806	0.10487804878048781
miR-4520-2-3p	1	71	40	2573	0.9060173628409347	0.6746824013385097	1	cyan	41	2685	1	0	1	FALSE	TRUE	1	0	1	0	0.1	-0	0.004878048780487806	0.10487804878048781
miR-219b-5p	1	64	40	2580	1.0078102866454601	0.6366604834144114	1	cyan	41	2685	1	0	1	FALSE	TRUE	1	0	1	0	0.1	-0	0.004878048780487806	0.10487804878048781
miR-520e-3p	1	346	40	2298	0.16609900315454004	0.9967189830774101	1	cyan	41	2685	1	0	1	FALSE	TRUE	1	0	1	0	0.1	-0	0.004878048780487806	0.10487804878048781
miR-520b-3p	1	348	40	2296	0.165000809920721	0.9968330724356806	1	cyan	41	2685	1	0	1	FALSE	TRUE	1	0	1	0	0.1	-0	0.004878048780487806	0.10487804878048781
miR-518e-3p	1	28	40	2616	2.3345645902923104	0.3614836651719474	1	cyan	41	2685	1	0	1	FALSE	TRUE	1	0	1	0	0.1	-0	0.004878048780487806	0.10487804878048781
miR-518a-3p	1	62	40	2582	1.0411299513811871	0.6250229985779338	1	cyan	41	2685	1	0	1	FALSE	TRUE	1	0	1	0	0.1	-0	0.004878048780487806	0.10487804878048781
miR-101-2-5p	1	2	40	2642	32.756677159648966	0.0451306506293182	1	cyan	41	2685	1	0	1	FALSE	TRUE	1	0	1	0	0.1	-0	0.004878048780487806	0.10487804878048781
miR-10399-5p	1	66	40	2578	0.9765236758819963	0.6479453382327949	1	cyan	41	2685	1	0	1	FALSE	TRUE	1	0	1	0	0.1	-0	0.004878048780487806	0.10487804878048781
miR-10527-5p	1	63	40	2581	1.0242034806149671	0.6308864833446401	1	cyan	41	2685	1	0	1	FALSE	TRUE	1	0	1	0	0.1	-0	0.004878048780487806	0.10487804878048781
miR-3673	1	181	40	2463	0.34028174482960327	0.9449910845498609	1	cyan	41	2685	1	0	1	FALSE	TRUE	1	0	1	0	0.1	-0	0.004878048780487806	0.10487804878048781
miR-518d-3p	1	43	40	2601	1.5118934262451897	0.49469200590525897	1	cyan	41	2685	1	0	1	FALSE	TRUE	1	0	1	0	0.1	-0	0.004878048780487806	0.10487804878048781
miR-674	1	23	40	2621	2.8469958905753616	0.3098944861910382	1	cyan	41	2685	1	0	1	FALSE	TRUE	1	0	1	0	0.1	-0	0.004878048780487806	0.10487804878048781
miR-801	1	6	40	2638	10.956523962760926	0.10222528984089618	1	cyan	41	2685	1	0	1	FALSE	TRUE	1	0	1	0	0.1	-0	0.004878048780487806	0.10487804878048781
miR-768-5p	1	155	40	2489	0.40154515346104225	0.9156822783085198	1	cyan	41	2685	1	0	1	FALSE	TRUE	1	0	1	0	0.1	-0	0.004878048780487806	0.10487804878048781
miR-3172	1	20	40	2624	3.277320102637709	0.2770122538635572	1	cyan	41	2685	1	0	1	FALSE	TRUE	1	0	1	0	0.1	-0	0.004878048780487806	0.10487804878048781
miR-1979	1	29	40	2615	2.2532737702881587	0.37134028028036214	1	cyan	41	2685	1	0	1	FALSE	TRUE	1	0	1	0	0.1	-0	0.004878048780487806	0.10487804878048781
miR-196a-1-3p	1	49	40	2595	1.3238195382960023	0.540011580834272	1	cyan	41	2685	1	0	1	FALSE	TRUE	1	0	1	0	0.1	-0	0.004878048780487806	0.10487804878048781
miR-12114	1	5	40	2639	13.147545552387474	0.08827200586950712	1	cyan	41	2685	1	0	1	FALSE	TRUE	1	0	1	0	0.1	-0	0.004878048780487806	0.10487804878048781
miR-12133	1	52	40	2592	1.246038454678729	0.5611590623723666	1	cyan	41	2685	1	0	1	FALSE	TRUE	1	0	1	0	0.1	-0	0.004878048780487806	0.10487804878048781
miR-9986	1	20	40	2624	3.277320102637709	0.2770122538635572	1	cyan	41	2685	1	0	1	FALSE	TRUE	1	0	1	0	0.1	-0	0.004878048780487806	0.10487804878048781
miR-12131	1	14	40	2630	4.691010992511472	0.20659836505332863	1	cyan	41	2685	1	0	1	FALSE	TRUE	1	0	1	0	0.1	-0	0.004878048780487806	0.10487804878048781
miR-124-3p.1	1	120	40	2524	0.5259172453851596	0.8512015024243916	1	cyan	41	2685	1	0	1	FALSE	TRUE	1	0	1	0	0.1	-0	0.004878048780487806	0.10487804878048781
miR-217-5p	1	215	40	2429	0.2825228310673364	0.9687448118065212	1	cyan	41	2685	1	0	1	FALSE	TRUE	0	0	0	0	0.1	-0	0	0.1
miR-328-3p	1	320	40	2324	0.18162461373923894	0.9948164798311078	1	cyan	41	2685	2	0	2	FALSE	TRUE	0	0	0	0	0.1	-0	0	0.1
miR-548b-3p	2	169	39	2475	0.7510803693438819	0.747197470524503	1	cyan	41	2685	3	0	3	FALSE	TRUE	0	0	0	0	0.1	-0	0	0.1
miR-3619-5p	1	267	40	2377	0.22263623237203475	0.9870353078600109	1	cyan	41	2685	1	0	1	FALSE	TRUE	0	0	0	0	0.1	-0	0	0.1
miR-4516	1	175	40	2469	0.3528039409804224	0.9392691561979984	1	cyan	41	2685	1	0	1	FALSE	TRUE	0	0	0	0	0.1	-0	0	0.1
miR-3686	1	150	40	2494	0.4157610112985785	0.908511028905145	1	cyan	41	2685	2	0	2	FALSE	TRUE	0	0	0	0	0.1	-0	0	0.1
miR-646	1	452	40	2192	0.12128615498466877	0.9995185789949987	1	cyan	41	2685	1	0	1	FALSE	TRUE	0	0	0	0	0.1	-0	0	0.1
miR-544b	1	203	40	2441	0.30069932977422126	0.9618090807631245	1	cyan	41	2685	3	0	3	FALSE	TRUE	0	0	0	0	0.1	-0	0	0.1
miR-4319	2	264	39	2380	0.4624137225720169	0.9250829861971286	1	cyan	41	2685	6	0	6	FALSE	TRUE	0	0	0	0	0.1	-0	0	0.1
miR-4491	1	77	40	2567	0.8334923740866182	0.7041598685422796	1	cyan	41	2685	1	0	1	FALSE	TRUE	0	0	0	0	0.1	-0	0	0.1
miR-4666a-3p	1	205	40	2439	0.29752215451837927	0.9630611565761522	1	cyan	41	2685	1	0	1	FALSE	TRUE	0	0	0	0	0.1	-0	0	0.1
miR-7156-3p	1	29	40	2615	2.2532737702881587	0.37134028028036214	1	cyan	41	2685	1	0	1	FALSE	TRUE	0	0	0	0	0.1	-0	0	0.1
miR-6838-5p	1	144	40	2500	0.4341229412896354	0.8991175441135317	1	cyan	41	2685	1	0	1	FALSE	TRUE	0	0	0	0	0.1	-0	0	0.1
miR-5584-5p	1	188	40	2456	0.32668259767800806	0.9510037671085585	1	cyan	41	2685	1	0	1	FALSE	TRUE	0	0	0	0	0.1	-0	0	0.1
miR-4642	1	31	40	2613	2.1064167364724993	0.3906101959309465	1	cyan	41	2685	1	0	1	FALSE	TRUE	0	0	0	0	0.1	-0	0	0.1
miR-1184	1	330	40	2314	0.17536372480079854	0.9956499338275953	1	cyan	41	2685	1	0	1	FALSE	TRUE	0	0	0	0	0.1	-0	0	0.1
miR-6818-5p	1	46	40	2598	1.4117191252930283	0.5178710335040004	1	cyan	41	2685	1	0	1	FALSE	TRUE	0	0	0	0	0.1	-0	0	0.1
miR-3607-3p	1	159	40	2485	0.3908161057842064	0.9210216502848587	1	cyan	41	2685	1	0	1	FALSE	TRUE	0	0	0	0	0.1	-0	0	0.1
miR-548ar-3p	1	297	40	2347	0.19762453063430316	0.99226436705948	1	cyan	41	2685	1	0	1	FALSE	TRUE	0	0	0	0	0.1	-0	0	0.1
miR-1178-5p	1	14	40	2630	4.691010992511472	0.20659836505332863	1	cyan	41	2685	1	0	1	FALSE	TRUE	0	0	0	0	0.1	-0	0	0.1
miR-624-3p	2	65	39	2579	2.033853948776718	0.2728118409967546	1	cyan	41	2685	2	0	2	FALSE	TRUE	0	0	0	0	0.1	-0	0	0.1
miR-4716-5p	1	57	40	2587	1.134591460929171	0.5943152953474549	1	cyan	41	2685	1	0	1	FALSE	TRUE	0	0	0	0	0.1	-0	0	0.1
miR-153-5p	1	158	40	2486	0.393447446513699	0.919718586969639	1	cyan	41	2685	1	0	1	FALSE	TRUE	0	0	0	0	0.1	-0	0	0.1
miR-676-3p	1	63	40	2581	1.0242034806149671	0.6308864833446401	1	cyan	41	2685	2	0	2	FALSE	TRUE	0	0	0	0	0.1	-0	0	0.1
miR-4703-5p	2	79	39	2565	1.6646340951062655	0.3525229113250282	1	cyan	41	2685	2	0	2	FALSE	TRUE	0	0	0	0	0.1	-0	0	0.1
miR-4671-3p	1	74	40	2570	0.8682853021186644	0.6897625172127356	1	cyan	41	2685	1	0	1	FALSE	TRUE	0	0	0	0	0.1	-0	0	0.1
miR-4762-3p	1	72	40	2572	0.8930907686368111	0.6797868871958082	1	cyan	41	2685	1	0	1	FALSE	TRUE	0	0	0	0	0.1	-0	0	0.1
miR-4472	1	259	40	2385	0.2302845055732146	0.9851374762003504	1	cyan	41	2685	1	0	1	FALSE	TRUE	0	0	0	0	0.1	-0	0	0.1
miR-491-3p	2	116	39	2528	1.1175457946535723	0.5448528094785605	1	cyan	41	2685	2	0	2	FALSE	TRUE	0	0	0	0	0.1	-0	0	0.1
miR-297	1	198	40	2446	0.3089230442328905	0.9584949686412989	1	cyan	41	2685	1	0	1	FALSE	TRUE	0	0	0	0	0.1	-0	0	0.1
miR-6733-5p	1	62	40	2582	1.0411299513811871	0.6250229985779338	1	cyan	41	2685	1	0	1	FALSE	TRUE	0	0	0	0	0.1	-0	0	0.1
miR-6739-5p	1	63	40	2581	1.0242034806149671	0.6308864833446401	1	cyan	41	2685	1	0	1	FALSE	TRUE	0	0	0	0	0.1	-0	0	0.1
miR-655-3p	1	272	40	2372	0.2180845050596289	0.9880990921302127	1	cyan	41	2685	1	0	1	FALSE	TRUE	0	0	0	0	0.1	-0	0	0.1
miR-4658	1	43	40	2601	1.5118934262451897	0.49469200590525897	1	cyan	41	2685	1	0	1	FALSE	TRUE	0	0	0	0	0.1	-0	0	0.1
miR-452-3p	1	173	40	2471	0.35717099955407705	0.9372358421011747	1	cyan	41	2685	1	0	1	FALSE	TRUE	0	0	0	0	0.1	-0	0	0.1
miR-5692c	1	209	40	2435	0.2913502042362527	0.9654463207482314	1	cyan	41	2685	1	0	1	FALSE	TRUE	0	0	0	0	0.1	-0	0	0.1
miR-5692b	1	211	40	2433	0.28835197178371086	0.9665818747961439	1	cyan	41	2685	1	0	1	FALSE	TRUE	0	0	0	0	0.1	-0	0	0.1
miR-921	1	126	40	2518	0.49968599394672264	0.8649319666103926	1	cyan	41	2685	1	0	1	FALSE	TRUE	0	0	0	0	0.1	-0	0	0.1
miR-4274	1	136	40	2508	0.4611253299872784	0.8851173173056535	1	cyan	41	2685	1	0	1	FALSE	TRUE	0	0	0	0	0.1	-0	0	0.1
miR-4738-3p	1	134	40	2510	0.46837961194539285	0.881331243666482	1	cyan	41	2685	1	0	1	FALSE	TRUE	0	0	0	0	0.1	-0	0	0.1
miR-4742-3p	1	129	40	2515	0.4874851805149415	0.8713255559320401	1	cyan	41	2685	1	0	1	FALSE	TRUE	0	0	0	0	0.1	-0	0	0.1
miR-520f-5p	1	22	40	2622	2.9773978201599673	0.29909924541798694	1	cyan	41	2685	1	0	1	FALSE	TRUE	0	0	0	0	0.1	-0	0	0.1
miR-513c-5p	1	146	40	2498	0.42783463697619833	0.9023487248318066	1	cyan	41	2685	1	0	1	FALSE	TRUE	0	0	0	0	0.1	-0	0	0.1
miR-514b-5p	1	93	40	2551	0.6858295438414271	0.7706037434855496	1	cyan	41	2685	1	0	1	FALSE	TRUE	0	0	0	0	0.1	-0	0	0.1
miR-4260	2	86	39	2558	1.5250251590970545	0.3914509698133014	1	cyan	41	2685	2	0	2	FALSE	TRUE	0	0	0	0	0.1	-0	0	0.1
miR-4529-5p	1	68	40	2576	0.9470774106315955	0.6588879889393859	1	cyan	41	2685	1	0	1	FALSE	TRUE	0	0	0	0	0.1	-0	0	0.1
miR-4484	1	125	40	2519	0.5038830394653349	0.8627326856854626	1	cyan	41	2685	1	0	1	FALSE	TRUE	0	0	0	0	0.1	-0	0	0.1
miR-4324	1	253	40	2391	0.23633809816334206	0.9835388204988509	1	cyan	41	2685	2	0	2	FALSE	TRUE	0	0	0	0	0.1	-0	0	0.1
miR-4457	2	118	39	2526	1.097730642807831	0.5541385904716248	1	cyan	41	2685	2	0	2	FALSE	TRUE	0	0	0	0	0.1	-0	0	0.1
miR-1323	2	372	39	2272	0.3132954076351349	0.9842674244718598	1	cyan	41	2685	2	0	2	FALSE	TRUE	0	0	0	0	0.1	-0	0	0.1
miR-192-3p	1	208	40	2436	0.29287093979171247	0.9648645134179141	1	cyan	41	2685	1	0	1	FALSE	TRUE	0	0	0	0	0.1	-0	0	0.1
miR-4662a-5p	1	99	40	2545	0.6427577548079522	0.7915593358918118	1	cyan	41	2685	1	0	1	FALSE	TRUE	0	0	0	0	0.1	-0	0	0.1
miR-924	1	117	40	2527	0.5400414904456029	0.8438347657233296	1	cyan	41	2685	1	0	1	FALSE	TRUE	0	0	0	0	0.1	-0	0	0.1
miR-4526	1	73	40	2571	0.8805181974803103	0.684813203285001	1	cyan	41	2685	1	0	1	FALSE	TRUE	0	0	0	0	0.1	-0	0	0.1
miR-4646-5p	1	163	40	2481	0.3806135586031889	0.9260306433475636	1	cyan	41	2685	1	0	1	FALSE	TRUE	0	0	0	0	0.1	-0	0	0.1
miR-204-3p	1	244	40	2400	0.24597665160940832	0.9808218406680884	1	cyan	41	2685	1	0	1	FALSE	TRUE	0	0	0	0	0.1	-0	0	0.1
miR-4708-3p	1	73	40	2571	0.8805181974803103	0.684813203285001	1	cyan	41	2685	1	0	1	FALSE	TRUE	0	0	0	0	0.1	-0	0	0.1
miR-3937	1	26	40	2618	2.5159338641846003	0.34131605064127823	1	cyan	41	2685	1	0	1	FALSE	TRUE	0	0	0	0	0.1	-0	0	0.1
miR-509-5p	1	239	40	2405	0.2516450388515545	0.9791282312426903	1	cyan	41	2685	1	0	1	FALSE	TRUE	0	0	0	0	0.1	-0	0	0.1
miR-4283	1	241	40	2403	0.24934946248785533	0.9798224968591414	1	cyan	41	2685	1	0	1	FALSE	TRUE	0	0	0	0	0.1	-0	0	0.1
miR-509-3-5p	1	234	40	2410	0.25755563951805277	0.9772890195772129	1	cyan	41	2685	1	0	1	FALSE	TRUE	0	0	0	0	0.1	-0	0	0.1
miR-562	1	138	40	2506	0.4540812801503886	0.8887854521649342	1	cyan	41	2685	1	0	1	FALSE	TRUE	0	0	0	0	0.1	-0	0	0.1
miR-4650-5p	1	113	40	2531	0.5600400998450699	0.8334567564351683	1	cyan	41	2685	1	0	1	FALSE	TRUE	0	0	0	0	0.1	-0	0	0.1
miR-3619-3p	1	33	40	2611	1.9773290474010106	0.40930341739476594	1	cyan	41	2685	1	0	1	FALSE	TRUE	0	0	0	0	0.1	-0	0	0.1
miR-1972	1	152	40	2492	0.4099624556406107	0.9114482273127833	1	cyan	41	2685	1	0	1	FALSE	TRUE	0	0	0	0	0.1	-0	0	0.1
miR-4448	1	122	40	2522	0.5168868902005035	0.855923134382579	1	cyan	41	2685	1	0	1	FALSE	TRUE	0	0	0	0	0.1	-0	0	0.1
miR-5586-5p	1	77	40	2567	0.8334923740866182	0.7041598685422796	1	cyan	41	2685	2	0	2	FALSE	TRUE	0	0	0	0	0.1	-0	0	0.1
miR-553	1	36	40	2608	1.8104846332644882	0.43629865397467293	1	cyan	41	2685	1	0	1	FALSE	TRUE	0	0	0	0	0.1	-0	0	0.1
miR-513b-5p	1	313	40	2331	0.18624525106444073	0.9941423686674078	1	cyan	41	2685	2	0	2	FALSE	TRUE	0	0	0	0	0.1	-0	0	0.1
miR-4713-3p	1	51	40	2593	1.27094912733419	0.5542175197632877	1	cyan	41	2685	1	0	1	FALSE	TRUE	0	0	0	0	0.1	-0	0	0.1
miR-548o-3p	1	356	40	2288	0.16073142092857717	0.9972519556156543	1	cyan	41	2685	1	0	1	FALSE	TRUE	0	0	0	0	0.1	-0	0	0.1
miR-5691	1	161	40	2483	0.3856514719058042	0.9235661681161041	1	cyan	41	2685	1	0	1	FALSE	TRUE	0	0	0	0	0.1	-0	0	0.1
miR-624-5p	1	274	40	2370	0.21631032397052125	0.9885003273131336	1	cyan	41	2685	1	0	1	FALSE	TRUE	0	0	0	0	0.1	-0	0	0.1
miR-3121-5p	1	61	40	2583	1.058614735418152	0.6190686774864138	1	cyan	41	2685	1	0	1	FALSE	TRUE	0	0	0	0	0.1	-0	0	0.1
miR-5187-3p	1	81	40	2563	0.7911095250918376	0.7223462232801496	1	cyan	41	2685	1	0	1	FALSE	TRUE	0	0	0	0	0.1	-0	0	0.1
miR-4711-3p	1	41	40	2603	1.586834677650251	0.4786390480967495	1	cyan	41	2685	1	0	1	FALSE	TRUE	0	0	0	0	0.1	-0	0	0.1
miR-2114-5p	1	46	40	2598	1.4117191252930283	0.5178710335040004	1	cyan	41	2685	1	0	1	FALSE	TRUE	0	0	0	0	0.1	-0	0	0.1
miR-3675-3p	1	69	40	2575	0.9329941664170058	0.6642341634246632	1	cyan	41	2685	2	0	2	FALSE	TRUE	0	0	0	0	0.1	-0	0	0.1
miR-220c	2	161	39	2483	0.7909427371559629	0.7223479709806162	1	cyan	41	2685	2	0	2	FALSE	TRUE	0	0	0	0	0.1	-0	0	0.1
miR-9851-5p	1	19	40	2625	3.450939771621597	0.26571557033017534	1	cyan	41	2685	1	0	1	FALSE	TRUE	0	0	0	0	0.1	-0	0	0.1
miR-9718	1	11	40	2633	5.9738906142884565	0.16892558963113535	1	cyan	41	2685	1	0	1	FALSE	TRUE	0	0	0	0	0.1	-0	0	0.1
miR-12129	1	8	40	2636	8.217930328724378	0.12950965355899036	1	cyan	41	2685	1	0	1	FALSE	TRUE	0	0	0	0	0.1	-0	0	0.1
miR-127-3p	0	90	41	2554	0	1	1	cyan	41	2685	0	0	0	NA	NA	0	0	0	NA	NA	-0	0	NA
miR-17-92	0	1	41	2643	0	1	1	cyan	41	2685	0	0	0	NA	NA	0	0	0	NA	NA	-0	0	NA
miR-657	0	213	41	2431	0	1	1	cyan	41	2685	0	0	0	NA	NA	0	0	0	NA	NA	-0	0	NA
miR-296-5p	0	223	41	2421	0	1	1	cyan	41	2685	0	0	0	NA	NA	0	0	0	NA	NA	-0	0	NA
miR-17-19b-1	0	1	41	2643	0	1	1	cyan	41	2685	0	0	0	NA	NA	0	0	0	NA	NA	-0	0	NA
miR-217	0	28	41	2616	0	1	1	cyan	41	2685	0	0	0	NA	NA	0	0	0	NA	NA	-0	0	NA
miR-639	0	65	41	2579	0	1	1	cyan	41	2685	0	0	0	NA	NA	0	0	0	NA	NA	-0	0	NA
miR-572	0	41	41	2603	0	1	1	cyan	41	2685	0	0	0	NA	NA	0	0	0	NA	NA	-0	0	NA
miR-520b	0	85	41	2559	0	1	1	cyan	41	2685	0	0	0	NA	NA	0	0	0	NA	NA	-0	0	NA
miR-519e-3p	0	123	41	2521	0	1	1	cyan	41	2685	0	0	0	NA	NA	0	0	0	NA	NA	-0	0	NA
miR-515-3p	0	124	41	2520	0	1	1	cyan	41	2685	0	0	0	NA	NA	0	0	0	NA	NA	-0	0	NA
miR-208b-3p	0	50	41	2594	0	1	1	cyan	41	2685	0	0	0	NA	NA	0	0	0	NA	NA	-0	0	NA
miR-208a-3p	0	54	41	2590	0	1	1	cyan	41	2685	0	0	0	NA	NA	0	0	0	NA	NA	-0	0	NA
miR-626	0	117	41	2527	0	1	1	cyan	41	2685	0	0	0	NA	NA	0	0	0	NA	NA	-0	0	NA
miR-512-5p	0	138	41	2506	0	1	1	cyan	41	2685	0	0	0	NA	NA	0	0	0	NA	NA	-0	0	NA
miR-892b	0	186	41	2458	0	1	1	cyan	41	2685	0	0	0	NA	NA	0	0	0	NA	NA	-0	0	NA
miR-569	0	153	41	2491	0	1	1	cyan	41	2685	0	0	0	NA	NA	0	0	0	NA	NA	-0	0	NA
miR-663a	0	158	41	2486	0	1	1	cyan	41	2685	0	0	0	NA	NA	0	0	0	NA	NA	-0	0	NA
miR-1256	0	164	41	2480	0	1	1	cyan	41	2685	0	0	0	NA	NA	0	0	0	NA	NA	-0	0	NA
miR-451a	0	63	41	2581	0	1	1	cyan	41	2685	0	0	0	NA	NA	0	0	0	NA	NA	-0	0	NA
miR-144-3p	0	283	41	2361	0	1	1	cyan	41	2685	0	0	0	NA	NA	0	0	0	NA	NA	-0	0	NA
miR-492	0	94	41	2550	0	1	1	cyan	41	2685	0	0	0	NA	NA	0	0	0	NA	NA	-0	0	NA
miR-137	0	69	41	2575	0	1	1	cyan	41	2685	0	0	0	NA	NA	0	0	0	NA	NA	-0	0	NA
miR-520e	0	81	41	2563	0	1	1	cyan	41	2685	0	0	0	NA	NA	0	0	0	NA	NA	-0	0	NA
miR-128b	0	1	41	2643	0	1	1	cyan	41	2685	0	0	0	NA	NA	0	0	0	NA	NA	-0	0	NA
miR-886-3p	0	40	41	2604	0	1	1	cyan	41	2685	0	0	0	NA	NA	0	0	0	NA	NA	-0	0	NA
miR-31-3p	0	133	41	2511	0	1	1	cyan	41	2685	0	0	0	NA	NA	0	0	0	NA	NA	-0	0	NA
miR-596	0	116	41	2528	0	1	1	cyan	41	2685	0	0	0	NA	NA	0	0	0	NA	NA	-0	0	NA
let-7e-3p	0	97	41	2547	0	1	1	cyan	41	2685	0	0	0	NA	NA	0	0	0	NA	NA	-0	0	NA
miR-196b-3p	0	10	41	2634	0	1	1	cyan	41	2685	0	0	0	NA	NA	0	0	0	NA	NA	-0	0	NA
miR-1915-5p	0	64	41	2580	0	1	1	cyan	41	2685	0	0	0	NA	NA	0	0	0	NA	NA	-0	0	NA
miR-1914-5p	0	80	41	2564	0	1	1	cyan	41	2685	0	0	0	NA	NA	0	0	0	NA	NA	-0	0	NA
miR-1292-5p	0	167	41	2477	0	1	1	cyan	41	2685	0	0	0	NA	NA	0	0	0	NA	NA	-0	0	NA
miR-1274a	0	81	41	2563	0	1	1	cyan	41	2685	0	0	0	NA	NA	0	0	0	NA	NA	-0	0	NA
miR-1250-5p	0	81	41	2563	0	1	1	cyan	41	2685	0	0	0	NA	NA	0	0	0	NA	NA	-0	0	NA
miR-1247-5p	0	36	41	2608	0	1	1	cyan	41	2685	0	0	0	NA	NA	0	0	0	NA	NA	-0	0	NA
miR-1295a	0	45	41	2599	0	1	1	cyan	41	2685	0	0	0	NA	NA	0	0	0	NA	NA	-0	0	NA
miR-1296-5p	0	440	41	2204	0	1	1	cyan	41	2685	0	0	0	NA	NA	0	0	0	NA	NA	-0	0	NA
miR-1229-3p	0	127	41	2517	0	1	1	cyan	41	2685	0	0	0	NA	NA	0	0	0	NA	NA	-0	0	NA
miR-1226-5p	0	156	41	2488	0	1	1	cyan	41	2685	0	0	0	NA	NA	0	0	0	NA	NA	-0	0	NA
miR-1224-3p	0	189	41	2455	0	1	1	cyan	41	2685	0	0	0	NA	NA	0	0	0	NA	NA	-0	0	NA
miR-937-3p	0	37	41	2607	0	1	1	cyan	41	2685	0	0	0	NA	NA	0	0	0	NA	NA	-0	0	NA
miR-147b	0	5	41	2639	0	1	1	cyan	41	2685	0	0	0	NA	NA	0	0	0	NA	NA	-0	0	NA
miR-671-3p	0	240	41	2404	0	1	1	cyan	41	2685	0	0	0	NA	NA	0	0	0	NA	NA	-0	0	NA
miR-550a-5p	0	246	41	2398	0	1	1	cyan	41	2685	0	0	0	NA	NA	0	0	0	NA	NA	-0	0	NA
miR-92b-5p	0	117	41	2527	0	1	1	cyan	41	2685	0	0	0	NA	NA	0	0	0	NA	NA	-0	0	NA
miR-502-3p	0	204	41	2440	0	1	1	cyan	41	2685	0	0	0	NA	NA	0	0	0	NA	NA	-0	0	NA
miR-339-3p	0	172	41	2472	0	1	1	cyan	41	2685	0	0	0	NA	NA	0	0	0	NA	NA	-0	0	NA
miR-29c-5p	0	84	41	2560	0	1	1	cyan	41	2685	0	0	0	NA	NA	0	0	0	NA	NA	-0	0	NA
miR-181c-3p	0	98	41	2546	0	1	1	cyan	41	2685	0	0	0	NA	NA	0	0	0	NA	NA	-0	0	NA
miR-181a-2-3p	0	378	41	2266	0	1	1	cyan	41	2685	0	0	0	NA	NA	0	0	0	NA	NA	-0	0	NA
miR-26b-3p	0	375	41	2269	0	1	1	cyan	41	2685	0	0	0	NA	NA	0	0	0	NA	NA	-0	0	NA
miR-20a-3p	0	302	41	2342	0	1	1	cyan	41	2685	0	0	0	NA	NA	0	0	0	NA	NA	-0	0	NA
miR-769-3p	0	258	41	2386	0	1	1	cyan	41	2685	0	0	0	NA	NA	0	0	0	NA	NA	-0	0	NA
miR-636	0	268	41	2376	0	1	1	cyan	41	2685	0	0	0	NA	NA	0	0	0	NA	NA	-0	0	NA
miR-598-3p	0	130	41	2514	0	1	1	cyan	41	2685	0	0	0	NA	NA	0	0	0	NA	NA	-0	0	NA
miR-1260b	0	149	41	2495	0	1	1	cyan	41	2685	0	0	0	NA	NA	0	0	0	NA	NA	-0	0	NA
miR-3676-3p	0	6	41	2638	0	1	1	cyan	41	2685	0	0	0	NA	NA	0	0	0	NA	NA	-0	0	NA
miR-3687	0	6	41	2638	0	1	1	cyan	41	2685	0	0	0	NA	NA	0	0	0	NA	NA	-0	0	NA
miR-3909	0	163	41	2481	0	1	1	cyan	41	2685	0	0	0	NA	NA	0	0	0	NA	NA	-0	0	NA
miR-3943	0	79	41	2565	0	1	1	cyan	41	2685	0	0	0	NA	NA	0	0	0	NA	NA	-0	0	NA
miR-630	0	119	41	2525	0	1	1	cyan	41	2685	0	0	0	NA	NA	0	0	0	NA	NA	-0	0	NA
miR-551a	0	17	41	2627	0	1	1	cyan	41	2685	0	0	0	NA	NA	0	0	0	NA	NA	-0	0	NA
miR-1268a	0	76	41	2568	0	1	1	cyan	41	2685	0	0	0	NA	NA	0	0	0	NA	NA	-0	0	NA
miR-638	0	73	41	2571	0	1	1	cyan	41	2685	0	0	0	NA	NA	0	0	0	NA	NA	-0	0	NA
miR-95-3p	0	170	41	2474	0	1	1	cyan	41	2685	0	0	0	NA	NA	0	0	0	NA	NA	-0	0	NA
miR-150-3p	0	156	41	2488	0	1	1	cyan	41	2685	0	0	0	NA	NA	0	0	0	NA	NA	-0	0	NA
miR-526b-3p	0	361	41	2283	0	1	1	cyan	41	2685	0	0	0	NA	NA	0	0	0	NA	NA	-0	0	NA
miR-7159-5p	0	41	41	2603	0	1	1	cyan	41	2685	0	0	0	NA	NA	0	0	0	NA	NA	-0	0	NA
miR-548bb-3p	0	94	41	2550	0	1	1	cyan	41	2685	0	0	0	NA	NA	0	0	0	NA	NA	-0	0	NA
miR-6073	0	22	41	2622	0	1	1	cyan	41	2685	0	0	0	NA	NA	0	0	0	NA	NA	-0	0	NA
miR-600	0	139	41	2505	0	1	1	cyan	41	2685	0	0	0	NA	NA	0	0	0	NA	NA	-0	0	NA
miR-4678	0	55	41	2589	0	1	1	cyan	41	2685	0	0	0	NA	NA	0	0	0	NA	NA	-0	0	NA
miR-187-5p	0	122	41	2522	0	1	1	cyan	41	2685	0	0	0	NA	NA	0	0	0	NA	NA	-0	0	NA
miR-133a-5p	0	65	41	2579	0	1	1	cyan	41	2685	0	0	0	NA	NA	0	0	0	NA	NA	-0	0	NA
miR-4666a-5p	0	132	41	2512	0	1	1	cyan	41	2685	0	0	0	NA	NA	0	0	0	NA	NA	-0	0	NA
miR-557	0	264	41	2380	0	1	1	cyan	41	2685	0	0	0	NA	NA	0	0	0	NA	NA	-0	0	NA
miR-8062	0	22	41	2622	0	1	1	cyan	41	2685	0	0	0	NA	NA	0	0	0	NA	NA	-0	0	NA
miR-548at-3p	0	140	41	2504	0	1	1	cyan	41	2685	0	0	0	NA	NA	0	0	0	NA	NA	-0	0	NA
miR-548ay-3p	0	20	41	2624	0	1	1	cyan	41	2685	0	0	0	NA	NA	0	0	0	NA	NA	-0	0	NA
miR-7153-3p	0	6	41	2638	0	1	1	cyan	41	2685	0	0	0	NA	NA	0	0	0	NA	NA	-0	0	NA
miR-4774-5p	0	60	41	2584	0	1	1	cyan	41	2685	0	0	0	NA	NA	0	0	0	NA	NA	-0	0	NA
miR-6718-5p	0	15	41	2629	0	1	1	cyan	41	2685	0	0	0	NA	NA	0	0	0	NA	NA	-0	0	NA
miR-448	0	244	41	2400	0	1	1	cyan	41	2685	0	0	0	NA	NA	0	0	0	NA	NA	-0	0	NA
miR-4317	0	72	41	2572	0	1	1	cyan	41	2685	0	0	0	NA	NA	0	0	0	NA	NA	-0	0	NA
miR-6847-3p	0	33	41	2611	0	1	1	cyan	41	2685	0	0	0	NA	NA	0	0	0	NA	NA	-0	0	NA
miR-7159-3p	0	34	41	2610	0	1	1	cyan	41	2685	0	0	0	NA	NA	0	0	0	NA	NA	-0	0	NA
miR-190a-3p	0	197	41	2447	0	1	1	cyan	41	2685	0	0	0	NA	NA	0	0	0	NA	NA	-0	0	NA
miR-548e-5p	0	102	41	2542	0	1	1	cyan	41	2685	0	0	0	NA	NA	0	0	0	NA	NA	-0	0	NA
miR-4645-3p	0	59	41	2585	0	1	1	cyan	41	2685	0	0	0	NA	NA	0	0	0	NA	NA	-0	0	NA
miR-8065	0	26	41	2618	0	1	1	cyan	41	2685	0	0	0	NA	NA	0	0	0	NA	NA	-0	0	NA
miR-210-5p	0	24	41	2620	0	1	1	cyan	41	2685	0	0	0	NA	NA	0	0	0	NA	NA	-0	0	NA
miR-4650-3p	0	77	41	2567	0	1	1	cyan	41	2685	0	0	0	NA	NA	0	0	0	NA	NA	-0	0	NA
miR-6755-5p	0	17	41	2627	0	1	1	cyan	41	2685	0	0	0	NA	NA	0	0	0	NA	NA	-0	0	NA
miR-642b-5p	0	66	41	2578	0	1	1	cyan	41	2685	0	0	0	NA	NA	0	0	0	NA	NA	-0	0	NA
miR-4464	0	43	41	2601	0	1	1	cyan	41	2685	0	0	0	NA	NA	0	0	0	NA	NA	-0	0	NA
miR-4748	0	45	41	2599	0	1	1	cyan	41	2685	0	0	0	NA	NA	0	0	0	NA	NA	-0	0	NA
miR-203a-5p	0	22	41	2622	0	1	1	cyan	41	2685	0	0	0	NA	NA	0	0	0	NA	NA	-0	0	NA
miR-6077	0	86	41	2558	0	1	1	cyan	41	2685	0	0	0	NA	NA	0	0	0	NA	NA	-0	0	NA
miR-605-3p	0	43	41	2601	0	1	1	cyan	41	2685	0	0	0	NA	NA	0	0	0	NA	NA	-0	0	NA
miR-631	0	106	41	2538	0	1	1	cyan	41	2685	0	0	0	NA	NA	0	0	0	NA	NA	-0	0	NA
miR-1910-3p	0	100	41	2544	0	1	1	cyan	41	2685	0	0	0	NA	NA	0	0	0	NA	NA	-0	0	NA
miR-4254	0	161	41	2483	0	1	1	cyan	41	2685	0	0	0	NA	NA	0	0	0	NA	NA	-0	0	NA
miR-6511a-5p	0	114	41	2530	0	1	1	cyan	41	2685	0	0	0	NA	NA	0	0	0	NA	NA	-0	0	NA
miR-6816-3p	0	15	41	2629	0	1	1	cyan	41	2685	0	0	0	NA	NA	0	0	0	NA	NA	-0	0	NA
miR-4685-5p	0	253	41	2391	0	1	1	cyan	41	2685	0	0	0	NA	NA	0	0	0	NA	NA	-0	0	NA
miR-4733-3p	0	176	41	2468	0	1	1	cyan	41	2685	0	0	0	NA	NA	0	0	0	NA	NA	-0	0	NA
miR-4761-3p	0	70	41	2574	0	1	1	cyan	41	2685	0	0	0	NA	NA	0	0	0	NA	NA	-0	0	NA
miR-6753-5p	0	21	41	2623	0	1	1	cyan	41	2685	0	0	0	NA	NA	0	0	0	NA	NA	-0	0	NA
miR-6837-5p	0	46	41	2598	0	1	1	cyan	41	2685	0	0	0	NA	NA	0	0	0	NA	NA	-0	0	NA
miR-6882-5p	0	37	41	2607	0	1	1	cyan	41	2685	0	0	0	NA	NA	0	0	0	NA	NA	-0	0	NA
miR-6740-5p	0	16	41	2628	0	1	1	cyan	41	2685	0	0	0	NA	NA	0	0	0	NA	NA	-0	0	NA
miR-1229-5p	0	12	41	2632	0	1	1	cyan	41	2685	0	0	0	NA	NA	0	0	0	NA	NA	-0	0	NA
miR-6731-5p	0	117	41	2527	0	1	1	cyan	41	2685	0	0	0	NA	NA	0	0	0	NA	NA	-0	0	NA
miR-6760-5p	0	62	41	2582	0	1	1	cyan	41	2685	0	0	0	NA	NA	0	0	0	NA	NA	-0	0	NA
miR-6871-3p	0	29	41	2615	0	1	1	cyan	41	2685	0	0	0	NA	NA	0	0	0	NA	NA	-0	0	NA
miR-8085	0	115	41	2529	0	1	1	cyan	41	2685	0	0	0	NA	NA	0	0	0	NA	NA	-0	0	NA
miR-412-3p	0	186	41	2458	0	1	1	cyan	41	2685	0	0	0	NA	NA	0	0	0	NA	NA	-0	0	NA
miR-6754-3p	0	32	41	2612	0	1	1	cyan	41	2685	0	0	0	NA	NA	0	0	0	NA	NA	-0	0	NA
miR-6804-5p	0	52	41	2592	0	1	1	cyan	41	2685	0	0	0	NA	NA	0	0	0	NA	NA	-0	0	NA
miR-98-3p	0	188	41	2456	0	1	1	cyan	41	2685	0	0	0	NA	NA	0	0	0	NA	NA	-0	0	NA
miR-4465	0	99	41	2545	0	1	1	cyan	41	2685	0	0	0	NA	NA	0	0	0	NA	NA	-0	0	NA
miR-7849-3p	0	12	41	2632	0	1	1	cyan	41	2685	0	0	0	NA	NA	0	0	0	NA	NA	-0	0	NA
miR-4706	0	36	41	2608	0	1	1	cyan	41	2685	0	0	0	NA	NA	0	0	0	NA	NA	-0	0	NA
miR-4749-5p	0	36	41	2608	0	1	1	cyan	41	2685	0	0	0	NA	NA	0	0	0	NA	NA	-0	0	NA
miR-4429	0	297	41	2347	0	1	1	cyan	41	2685	0	0	0	NA	NA	0	0	0	NA	NA	-0	0	NA
miR-6505-5p	0	35	41	2609	0	1	1	cyan	41	2685	0	0	0	NA	NA	0	0	0	NA	NA	-0	0	NA
miR-4462	0	24	41	2620	0	1	1	cyan	41	2685	0	0	0	NA	NA	0	0	0	NA	NA	-0	0	NA
miR-433-5p	0	70	41	2574	0	1	1	cyan	41	2685	0	0	0	NA	NA	0	0	0	NA	NA	-0	0	NA
miR-651-3p	0	106	41	2538	0	1	1	cyan	41	2685	0	0	0	NA	NA	0	0	0	NA	NA	-0	0	NA
miR-4660	0	195	41	2449	0	1	1	cyan	41	2685	0	0	0	NA	NA	0	0	0	NA	NA	-0	0	NA
miR-2113	0	222	41	2422	0	1	1	cyan	41	2685	0	0	0	NA	NA	0	0	0	NA	NA	-0	0	NA
miR-4720-5p	0	89	41	2555	0	1	1	cyan	41	2685	0	0	0	NA	NA	0	0	0	NA	NA	-0	0	NA
miR-4799-3p	0	63	41	2581	0	1	1	cyan	41	2685	0	0	0	NA	NA	0	0	0	NA	NA	-0	0	NA
miR-4696	0	35	41	2609	0	1	1	cyan	41	2685	0	0	0	NA	NA	0	0	0	NA	NA	-0	0	NA
miR-3922-5p	0	102	41	2542	0	1	1	cyan	41	2685	0	0	0	NA	NA	0	0	0	NA	NA	-0	0	NA
miR-4753-5p	0	119	41	2525	0	1	1	cyan	41	2685	0	0	0	NA	NA	0	0	0	NA	NA	-0	0	NA
miR-4293	0	62	41	2582	0	1	1	cyan	41	2685	0	0	0	NA	NA	0	0	0	NA	NA	-0	0	NA
miR-7853-5p	0	30	41	2614	0	1	1	cyan	41	2685	0	0	0	NA	NA	0	0	0	NA	NA	-0	0	NA
miR-6792-5p	0	27	41	2617	0	1	1	cyan	41	2685	0	0	0	NA	NA	0	0	0	NA	NA	-0	0	NA
miR-891a-3p	0	30	41	2614	0	1	1	cyan	41	2685	0	0	0	NA	NA	0	0	0	NA	NA	-0	0	NA
miR-3177-5p	0	79	41	2565	0	1	1	cyan	41	2685	0	0	0	NA	NA	0	0	0	NA	NA	-0	0	NA
miR-6891-5p	0	47	41	2597	0	1	1	cyan	41	2685	0	0	0	NA	NA	0	0	0	NA	NA	-0	0	NA
miR-1202	0	188	41	2456	0	1	1	cyan	41	2685	0	0	0	NA	NA	0	0	0	NA	NA	-0	0	NA
miR-5697	0	112	41	2532	0	1	1	cyan	41	2685	0	0	0	NA	NA	0	0	0	NA	NA	-0	0	NA
miR-7157-5p	0	45	41	2599	0	1	1	cyan	41	2685	0	0	0	NA	NA	0	0	0	NA	NA	-0	0	NA
miR-6809-5p	0	38	41	2606	0	1	1	cyan	41	2685	0	0	0	NA	NA	0	0	0	NA	NA	-0	0	NA
miR-4796-3p	0	164	41	2480	0	1	1	cyan	41	2685	0	0	0	NA	NA	0	0	0	NA	NA	-0	0	NA
miR-548az-5p	0	84	41	2560	0	1	1	cyan	41	2685	0	0	0	NA	NA	0	0	0	NA	NA	-0	0	NA
miR-6815-3p	0	34	41	2610	0	1	1	cyan	41	2685	0	0	0	NA	NA	0	0	0	NA	NA	-0	0	NA
miR-3074-3p	0	77	41	2567	0	1	1	cyan	41	2685	0	0	0	NA	NA	0	0	0	NA	NA	-0	0	NA
miR-4477b	0	101	41	2543	0	1	1	cyan	41	2685	0	0	0	NA	NA	0	0	0	NA	NA	-0	0	NA
miR-7856-5p	0	40	41	2604	0	1	1	cyan	41	2685	0	0	0	NA	NA	0	0	0	NA	NA	-0	0	NA
miR-4520-5p	0	7	41	2637	0	1	1	cyan	41	2685	0	0	0	NA	NA	0	0	0	NA	NA	-0	0	NA
miR-3923	0	29	41	2615	0	1	1	cyan	41	2685	0	0	0	NA	NA	0	0	0	NA	NA	-0	0	NA
miR-7156-5p	0	23	41	2621	0	1	1	cyan	41	2685	0	0	0	NA	NA	0	0	0	NA	NA	-0	0	NA
miR-4477a	0	178	41	2466	0	1	1	cyan	41	2685	0	0	0	NA	NA	0	0	0	NA	NA	-0	0	NA
miR-4728-3p	0	125	41	2519	0	1	1	cyan	41	2685	0	0	0	NA	NA	0	0	0	NA	NA	-0	0	NA
miR-511-3p	0	47	41	2597	0	1	1	cyan	41	2685	0	0	0	NA	NA	0	0	0	NA	NA	-0	0	NA
miR-885-5p	0	187	41	2457	0	1	1	cyan	41	2685	0	0	0	NA	NA	0	0	0	NA	NA	-0	0	NA
miR-7151-5p	0	17	41	2627	0	1	1	cyan	41	2685	0	0	0	NA	NA	0	0	0	NA	NA	-0	0	NA
miR-3927-3p	0	119	41	2525	0	1	1	cyan	41	2685	0	0	0	NA	NA	0	0	0	NA	NA	-0	0	NA
miR-6831-5p	0	35	41	2609	0	1	1	cyan	41	2685	0	0	0	NA	NA	0	0	0	NA	NA	-0	0	NA
miR-6510-5p	0	67	41	2577	0	1	1	cyan	41	2685	0	0	0	NA	NA	0	0	0	NA	NA	-0	0	NA
miR-6770-5p	0	144	41	2500	0	1	1	cyan	41	2685	0	0	0	NA	NA	0	0	0	NA	NA	-0	0	NA
miR-3606-5p	0	109	41	2535	0	1	1	cyan	41	2685	0	0	0	NA	NA	0	0	0	NA	NA	-0	0	NA
miR-1273g-5p	0	41	41	2603	0	1	1	cyan	41	2685	0	0	0	NA	NA	0	0	0	NA	NA	-0	0	NA
miR-548az-3p	0	62	41	2582	0	1	1	cyan	41	2685	0	0	0	NA	NA	0	0	0	NA	NA	-0	0	NA
miR-6732-3p	0	33	41	2611	0	1	1	cyan	41	2685	0	0	0	NA	NA	0	0	0	NA	NA	-0	0	NA
miR-6771-3p	0	39	41	2605	0	1	1	cyan	41	2685	0	0	0	NA	NA	0	0	0	NA	NA	-0	0	NA
miR-138-2-3p	0	232	41	2412	0	1	1	cyan	41	2685	0	0	0	NA	NA	0	0	0	NA	NA	-0	0	NA
miR-4780	0	27	41	2617	0	1	1	cyan	41	2685	0	0	0	NA	NA	0	0	0	NA	NA	-0	0	NA
miR-6866-3p	0	21	41	2623	0	1	1	cyan	41	2685	0	0	0	NA	NA	0	0	0	NA	NA	-0	0	NA
miR-1245a	0	114	41	2530	0	1	1	cyan	41	2685	0	0	0	NA	NA	0	0	0	NA	NA	-0	0	NA
miR-8079	0	22	41	2622	0	1	1	cyan	41	2685	0	0	0	NA	NA	0	0	0	NA	NA	-0	0	NA
miR-3160-3p	0	137	41	2507	0	1	1	cyan	41	2685	0	0	0	NA	NA	0	0	0	NA	NA	-0	0	NA
miR-154-3p	0	154	41	2490	0	1	1	cyan	41	2685	0	0	0	NA	NA	0	0	0	NA	NA	-0	0	NA
miR-487a-3p	0	167	41	2477	0	1	1	cyan	41	2685	0	0	0	NA	NA	0	0	0	NA	NA	-0	0	NA
miR-1182	0	183	41	2461	0	1	1	cyan	41	2685	0	0	0	NA	NA	0	0	0	NA	NA	-0	0	NA
miR-6753-3p	0	10	41	2634	0	1	1	cyan	41	2685	0	0	0	NA	NA	0	0	0	NA	NA	-0	0	NA
miR-6885-3p	0	67	41	2577	0	1	1	cyan	41	2685	0	0	0	NA	NA	0	0	0	NA	NA	-0	0	NA
miR-7107-3p	0	9	41	2635	0	1	1	cyan	41	2685	0	0	0	NA	NA	0	0	0	NA	NA	-0	0	NA
miR-5787	0	164	41	2480	0	1	1	cyan	41	2685	0	0	0	NA	NA	0	0	0	NA	NA	-0	0	NA
miR-383-3p	0	69	41	2575	0	1	1	cyan	41	2685	0	0	0	NA	NA	0	0	0	NA	NA	-0	0	NA
miR-568	0	192	41	2452	0	1	1	cyan	41	2685	0	0	0	NA	NA	0	0	0	NA	NA	-0	0	NA
miR-4528	0	105	41	2539	0	1	1	cyan	41	2685	0	0	0	NA	NA	0	0	0	NA	NA	-0	0	NA
miR-2116-5p	0	85	41	2559	0	1	1	cyan	41	2685	0	0	0	NA	NA	0	0	0	NA	NA	-0	0	NA
miR-519c-5p	0	108	41	2536	0	1	1	cyan	41	2685	0	0	0	NA	NA	0	0	0	NA	NA	-0	0	NA
miR-519b-5p	0	108	41	2536	0	1	1	cyan	41	2685	0	0	0	NA	NA	0	0	0	NA	NA	-0	0	NA
miR-523-5p	0	57	41	2587	0	1	1	cyan	41	2685	0	0	0	NA	NA	0	0	0	NA	NA	-0	0	NA
miR-518f-5p	0	94	41	2550	0	1	1	cyan	41	2685	0	0	0	NA	NA	0	0	0	NA	NA	-0	0	NA
miR-526a	0	16	41	2628	0	1	1	cyan	41	2685	0	0	0	NA	NA	0	0	0	NA	NA	-0	0	NA
miR-518e-5p	0	75	41	2569	0	1	1	cyan	41	2685	0	0	0	NA	NA	0	0	0	NA	NA	-0	0	NA
miR-519a-5p	0	82	41	2562	0	1	1	cyan	41	2685	0	0	0	NA	NA	0	0	0	NA	NA	-0	0	NA
miR-8076	0	17	41	2627	0	1	1	cyan	41	2685	0	0	0	NA	NA	0	0	0	NA	NA	-0	0	NA
miR-5591-3p	0	28	41	2616	0	1	1	cyan	41	2685	0	0	0	NA	NA	0	0	0	NA	NA	-0	0	NA
miR-3651	0	33	41	2611	0	1	1	cyan	41	2685	0	0	0	NA	NA	0	0	0	NA	NA	-0	0	NA
miR-4460	0	44	41	2600	0	1	1	cyan	41	2685	0	0	0	NA	NA	0	0	0	NA	NA	-0	0	NA
miR-875-5p	0	71	41	2573	0	1	1	cyan	41	2685	0	0	0	NA	NA	0	0	0	NA	NA	-0	0	NA
miR-3920	0	32	41	2612	0	1	1	cyan	41	2685	0	0	0	NA	NA	0	0	0	NA	NA	-0	0	NA
miR-3591-3p	0	7	41	2637	0	1	1	cyan	41	2685	0	0	0	NA	NA	0	0	0	NA	NA	-0	0	NA
miR-4271	0	250	41	2394	0	1	1	cyan	41	2685	0	0	0	NA	NA	0	0	0	NA	NA	-0	0	NA
miR-4487	0	168	41	2476	0	1	1	cyan	41	2685	0	0	0	NA	NA	0	0	0	NA	NA	-0	0	NA
miR-6780b-5p	0	93	41	2551	0	1	1	cyan	41	2685	0	0	0	NA	NA	0	0	0	NA	NA	-0	0	NA
miR-8089	0	42	41	2602	0	1	1	cyan	41	2685	0	0	0	NA	NA	0	0	0	NA	NA	-0	0	NA
miR-3663-3p	0	122	41	2522	0	1	1	cyan	41	2685	0	0	0	NA	NA	0	0	0	NA	NA	-0	0	NA
miR-6857-3p	0	24	41	2620	0	1	1	cyan	41	2685	0	0	0	NA	NA	0	0	0	NA	NA	-0	0	NA
miR-7153-5p	0	23	41	2621	0	1	1	cyan	41	2685	0	0	0	NA	NA	0	0	0	NA	NA	-0	0	NA
miR-5571-5p	0	135	41	2509	0	1	1	cyan	41	2685	0	0	0	NA	NA	0	0	0	NA	NA	-0	0	NA
miR-134-3p	0	31	41	2613	0	1	1	cyan	41	2685	0	0	0	NA	NA	0	0	0	NA	NA	-0	0	NA
miR-4259	0	63	41	2581	0	1	1	cyan	41	2685	0	0	0	NA	NA	0	0	0	NA	NA	-0	0	NA
miR-7114-5p	0	31	41	2613	0	1	1	cyan	41	2685	0	0	0	NA	NA	0	0	0	NA	NA	-0	0	NA
miR-8059	0	18	41	2626	0	1	1	cyan	41	2685	0	0	0	NA	NA	0	0	0	NA	NA	-0	0	NA
miR-5589-3p	0	102	41	2542	0	1	1	cyan	41	2685	0	0	0	NA	NA	0	0	0	NA	NA	-0	0	NA
miR-4536-5p	0	73	41	2571	0	1	1	cyan	41	2685	0	0	0	NA	NA	0	0	0	NA	NA	-0	0	NA
miR-6875-3p	0	68	41	2576	0	1	1	cyan	41	2685	0	0	0	NA	NA	0	0	0	NA	NA	-0	0	NA
miR-4524a-5p	0	105	41	2539	0	1	1	cyan	41	2685	0	0	0	NA	NA	0	0	0	NA	NA	-0	0	NA
miR-4524b-5p	0	102	41	2542	0	1	1	cyan	41	2685	0	0	0	NA	NA	0	0	0	NA	NA	-0	0	NA
miR-7846-3p	0	3	41	2641	0	1	1	cyan	41	2685	0	0	0	NA	NA	0	0	0	NA	NA	-0	0	NA
miR-410-5p	0	11	41	2633	0	1	1	cyan	41	2685	0	0	0	NA	NA	0	0	0	NA	NA	-0	0	NA
miR-494-5p	0	28	41	2616	0	1	1	cyan	41	2685	0	0	0	NA	NA	0	0	0	NA	NA	-0	0	NA
miR-1306-5p	0	180	41	2464	0	1	1	cyan	41	2685	0	0	0	NA	NA	0	0	0	NA	NA	-0	0	NA
miR-6074	0	30	41	2614	0	1	1	cyan	41	2685	0	0	0	NA	NA	0	0	0	NA	NA	-0	0	NA
miR-6835-3p	0	56	41	2588	0	1	1	cyan	41	2685	0	0	0	NA	NA	0	0	0	NA	NA	-0	0	NA
miR-8054	0	53	41	2591	0	1	1	cyan	41	2685	0	0	0	NA	NA	0	0	0	NA	NA	-0	0	NA
miR-6736-3p	0	48	41	2596	0	1	1	cyan	41	2685	0	0	0	NA	NA	0	0	0	NA	NA	-0	0	NA
miR-6822-3p	0	23	41	2621	0	1	1	cyan	41	2685	0	0	0	NA	NA	0	0	0	NA	NA	-0	0	NA
miR-6128	0	61	41	2583	0	1	1	cyan	41	2685	0	0	0	NA	NA	0	0	0	NA	NA	-0	0	NA
miR-6866-5p	0	34	41	2610	0	1	1	cyan	41	2685	0	0	0	NA	NA	0	0	0	NA	NA	-0	0	NA
miR-3179	0	210	41	2434	0	1	1	cyan	41	2685	0	0	0	NA	NA	0	0	0	NA	NA	-0	0	NA
miR-6810-5p	0	164	41	2480	0	1	1	cyan	41	2685	0	0	0	NA	NA	0	0	0	NA	NA	-0	0	NA
miR-4646-3p	0	57	41	2587	0	1	1	cyan	41	2685	0	0	0	NA	NA	0	0	0	NA	NA	-0	0	NA
miR-4659a-5p	0	86	41	2558	0	1	1	cyan	41	2685	0	0	0	NA	NA	0	0	0	NA	NA	-0	0	NA
miR-4659b-5p	0	103	41	2541	0	1	1	cyan	41	2685	0	0	0	NA	NA	0	0	0	NA	NA	-0	0	NA
miR-4433b-5p	0	23	41	2621	0	1	1	cyan	41	2685	0	0	0	NA	NA	0	0	0	NA	NA	-0	0	NA
miR-642a-3p	0	110	41	2534	0	1	1	cyan	41	2685	0	0	0	NA	NA	0	0	0	NA	NA	-0	0	NA
miR-642b-3p	0	97	41	2547	0	1	1	cyan	41	2685	0	0	0	NA	NA	0	0	0	NA	NA	-0	0	NA
miR-548j-3p	0	109	41	2535	0	1	1	cyan	41	2685	0	0	0	NA	NA	0	0	0	NA	NA	-0	0	NA
miR-7977	0	161	41	2483	0	1	1	cyan	41	2685	0	0	0	NA	NA	0	0	0	NA	NA	-0	0	NA
miR-6895-3p	0	32	41	2612	0	1	1	cyan	41	2685	0	0	0	NA	NA	0	0	0	NA	NA	-0	0	NA
miR-4716-3p	0	146	41	2498	0	1	1	cyan	41	2685	0	0	0	NA	NA	0	0	0	NA	NA	-0	0	NA
miR-6794-5p	0	44	41	2600	0	1	1	cyan	41	2685	0	0	0	NA	NA	0	0	0	NA	NA	-0	0	NA
miR-6870-5p	0	72	41	2572	0	1	1	cyan	41	2685	0	0	0	NA	NA	0	0	0	NA	NA	-0	0	NA
miR-7111-5p	0	71	41	2573	0	1	1	cyan	41	2685	0	0	0	NA	NA	0	0	0	NA	NA	-0	0	NA
miR-9500	0	61	41	2583	0	1	1	cyan	41	2685	0	0	0	NA	NA	0	0	0	NA	NA	-0	0	NA
miR-152-5p	0	122	41	2522	0	1	1	cyan	41	2685	0	0	0	NA	NA	0	0	0	NA	NA	-0	0	NA
miR-6868-5p	0	27	41	2617	0	1	1	cyan	41	2685	0	0	0	NA	NA	0	0	0	NA	NA	-0	0	NA
miR-7150	0	46	41	2598	0	1	1	cyan	41	2685	0	0	0	NA	NA	0	0	0	NA	NA	-0	0	NA
miR-6724-5p	0	13	41	2631	0	1	1	cyan	41	2685	0	0	0	NA	NA	0	0	0	NA	NA	-0	0	NA
miR-6773-5p	0	16	41	2628	0	1	1	cyan	41	2685	0	0	0	NA	NA	0	0	0	NA	NA	-0	0	NA
miR-363-5p	0	130	41	2514	0	1	1	cyan	41	2685	0	0	0	NA	NA	0	0	0	NA	NA	-0	0	NA
miR-1252-3p	0	48	41	2596	0	1	1	cyan	41	2685	0	0	0	NA	NA	0	0	0	NA	NA	-0	0	NA
miR-6734-5p	0	40	41	2604	0	1	1	cyan	41	2685	0	0	0	NA	NA	0	0	0	NA	NA	-0	0	NA
miR-6738-5p	0	35	41	2609	0	1	1	cyan	41	2685	0	0	0	NA	NA	0	0	0	NA	NA	-0	0	NA
miR-6745	0	47	41	2597	0	1	1	cyan	41	2685	0	0	0	NA	NA	0	0	0	NA	NA	-0	0	NA
miR-3934-3p	0	48	41	2596	0	1	1	cyan	41	2685	0	0	0	NA	NA	0	0	0	NA	NA	-0	0	NA
miR-4447	0	264	41	2380	0	1	1	cyan	41	2685	0	0	0	NA	NA	0	0	0	NA	NA	-0	0	NA
miR-5010-5p	0	88	41	2556	0	1	1	cyan	41	2685	0	0	0	NA	NA	0	0	0	NA	NA	-0	0	NA
miR-6795-5p	0	54	41	2590	0	1	1	cyan	41	2685	0	0	0	NA	NA	0	0	0	NA	NA	-0	0	NA
miR-6887-5p	0	52	41	2592	0	1	1	cyan	41	2685	0	0	0	NA	NA	0	0	0	NA	NA	-0	0	NA
miR-7109-5p	0	39	41	2605	0	1	1	cyan	41	2685	0	0	0	NA	NA	0	0	0	NA	NA	-0	0	NA
miR-548f-5p	0	80	41	2564	0	1	1	cyan	41	2685	0	0	0	NA	NA	0	0	0	NA	NA	-0	0	NA
miR-4725-5p	0	64	41	2580	0	1	1	cyan	41	2685	0	0	0	NA	NA	0	0	0	NA	NA	-0	0	NA
miR-4732-3p	0	96	41	2548	0	1	1	cyan	41	2685	0	0	0	NA	NA	0	0	0	NA	NA	-0	0	NA
miR-7973	0	10	41	2634	0	1	1	cyan	41	2685	0	0	0	NA	NA	0	0	0	NA	NA	-0	0	NA
miR-3678-3p	0	173	41	2471	0	1	1	cyan	41	2685	0	0	0	NA	NA	0	0	0	NA	NA	-0	0	NA
miR-208a-5p	0	40	41	2604	0	1	1	cyan	41	2685	0	0	0	NA	NA	0	0	0	NA	NA	-0	0	NA
miR-208b-5p	0	38	41	2606	0	1	1	cyan	41	2685	0	0	0	NA	NA	0	0	0	NA	NA	-0	0	NA
miR-4665-5p	0	152	41	2492	0	1	1	cyan	41	2685	0	0	0	NA	NA	0	0	0	NA	NA	-0	0	NA
miR-675-3p	0	48	41	2596	0	1	1	cyan	41	2685	0	0	0	NA	NA	0	0	0	NA	NA	-0	0	NA
miR-889-5p	0	71	41	2573	0	1	1	cyan	41	2685	0	0	0	NA	NA	0	0	0	NA	NA	-0	0	NA
miR-6779-3p	0	20	41	2624	0	1	1	cyan	41	2685	0	0	0	NA	NA	0	0	0	NA	NA	-0	0	NA
miR-4323	0	112	41	2532	0	1	1	cyan	41	2685	0	0	0	NA	NA	0	0	0	NA	NA	-0	0	NA
miR-6165	0	85	41	2559	0	1	1	cyan	41	2685	0	0	0	NA	NA	0	0	0	NA	NA	-0	0	NA
miR-3171	0	48	41	2596	0	1	1	cyan	41	2685	0	0	0	NA	NA	0	0	0	NA	NA	-0	0	NA
miR-4480	0	84	41	2560	0	1	1	cyan	41	2685	0	0	0	NA	NA	0	0	0	NA	NA	-0	0	NA
miR-4501	0	26	41	2618	0	1	1	cyan	41	2685	0	0	0	NA	NA	0	0	0	NA	NA	-0	0	NA
miR-4441	0	286	41	2358	0	1	1	cyan	41	2685	0	0	0	NA	NA	0	0	0	NA	NA	-0	0	NA
miR-6754-5p	0	74	41	2570	0	1	1	cyan	41	2685	0	0	0	NA	NA	0	0	0	NA	NA	-0	0	NA
miR-7154-3p	0	28	41	2616	0	1	1	cyan	41	2685	0	0	0	NA	NA	0	0	0	NA	NA	-0	0	NA
miR-6758-5p	0	61	41	2583	0	1	1	cyan	41	2685	0	0	0	NA	NA	0	0	0	NA	NA	-0	0	NA
miR-6856-5p	0	60	41	2584	0	1	1	cyan	41	2685	0	0	0	NA	NA	0	0	0	NA	NA	-0	0	NA
miR-4789-5p	0	152	41	2492	0	1	1	cyan	41	2685	0	0	0	NA	NA	0	0	0	NA	NA	-0	0	NA
miR-138-1-3p	0	102	41	2542	0	1	1	cyan	41	2685	0	0	0	NA	NA	0	0	0	NA	NA	-0	0	NA
miR-3127-3p	0	139	41	2505	0	1	1	cyan	41	2685	0	0	0	NA	NA	0	0	0	NA	NA	-0	0	NA
miR-6756-3p	0	37	41	2607	0	1	1	cyan	41	2685	0	0	0	NA	NA	0	0	0	NA	NA	-0	0	NA
miR-6826-3p	0	32	41	2612	0	1	1	cyan	41	2685	0	0	0	NA	NA	0	0	0	NA	NA	-0	0	NA
miR-6737-5p	0	29	41	2615	0	1	1	cyan	41	2685	0	0	0	NA	NA	0	0	0	NA	NA	-0	0	NA
miR-6819-5p	0	31	41	2613	0	1	1	cyan	41	2685	0	0	0	NA	NA	0	0	0	NA	NA	-0	0	NA
miR-6733-3p	0	24	41	2620	0	1	1	cyan	41	2685	0	0	0	NA	NA	0	0	0	NA	NA	-0	0	NA
miR-6808-5p	0	121	41	2523	0	1	1	cyan	41	2685	0	0	0	NA	NA	0	0	0	NA	NA	-0	0	NA
miR-6893-5p	0	120	41	2524	0	1	1	cyan	41	2685	0	0	0	NA	NA	0	0	0	NA	NA	-0	0	NA
miR-6835-5p	0	20	41	2624	0	1	1	cyan	41	2685	0	0	0	NA	NA	0	0	0	NA	NA	-0	0	NA
miR-374c-5p	0	224	41	2420	0	1	1	cyan	41	2685	0	0	0	NA	NA	0	0	0	NA	NA	-0	0	NA
miR-606	0	164	41	2480	0	1	1	cyan	41	2685	0	0	0	NA	NA	0	0	0	NA	NA	-0	0	NA
miR-653-3p	0	92	41	2552	0	1	1	cyan	41	2685	0	0	0	NA	NA	0	0	0	NA	NA	-0	0	NA
miR-3138	0	99	41	2545	0	1	1	cyan	41	2685	0	0	0	NA	NA	0	0	0	NA	NA	-0	0	NA
miR-4676-3p	0	98	41	2546	0	1	1	cyan	41	2685	0	0	0	NA	NA	0	0	0	NA	NA	-0	0	NA
miR-892c-3p	0	32	41	2612	0	1	1	cyan	41	2685	0	0	0	NA	NA	0	0	0	NA	NA	-0	0	NA
miR-564	0	144	41	2500	0	1	1	cyan	41	2685	0	0	0	NA	NA	0	0	0	NA	NA	-0	0	NA
miR-3180-3p	0	52	41	2592	0	1	1	cyan	41	2685	0	0	0	NA	NA	0	0	0	NA	NA	-0	0	NA
miR-3196	0	75	41	2569	0	1	1	cyan	41	2685	0	0	0	NA	NA	0	0	0	NA	NA	-0	0	NA
miR-3180	0	57	41	2587	0	1	1	cyan	41	2685	0	0	0	NA	NA	0	0	0	NA	NA	-0	0	NA
miR-6796-3p	0	27	41	2617	0	1	1	cyan	41	2685	0	0	0	NA	NA	0	0	0	NA	NA	-0	0	NA
miR-6816-5p	0	21	41	2623	0	1	1	cyan	41	2685	0	0	0	NA	NA	0	0	0	NA	NA	-0	0	NA
miR-6853-5p	0	11	41	2633	0	1	1	cyan	41	2685	0	0	0	NA	NA	0	0	0	NA	NA	-0	0	NA
miR-6508-5p	0	45	41	2599	0	1	1	cyan	41	2685	0	0	0	NA	NA	0	0	0	NA	NA	-0	0	NA
miR-6832-5p	0	57	41	2587	0	1	1	cyan	41	2685	0	0	0	NA	NA	0	0	0	NA	NA	-0	0	NA
miR-7844-5p	0	26	41	2618	0	1	1	cyan	41	2685	0	0	0	NA	NA	0	0	0	NA	NA	-0	0	NA
miR-8067	0	38	41	2606	0	1	1	cyan	41	2685	0	0	0	NA	NA	0	0	0	NA	NA	-0	0	NA
miR-4469	0	96	41	2548	0	1	1	cyan	41	2685	0	0	0	NA	NA	0	0	0	NA	NA	-0	0	NA
miR-6072	0	14	41	2630	0	1	1	cyan	41	2685	0	0	0	NA	NA	0	0	0	NA	NA	-0	0	NA
miR-6867-3p	0	41	41	2603	0	1	1	cyan	41	2685	0	0	0	NA	NA	0	0	0	NA	NA	-0	0	NA
miR-6891-3p	0	13	41	2631	0	1	1	cyan	41	2685	0	0	0	NA	NA	0	0	0	NA	NA	-0	0	NA
miR-7109-3p	0	17	41	2627	0	1	1	cyan	41	2685	0	0	0	NA	NA	0	0	0	NA	NA	-0	0	NA
miR-323b-3p	0	74	41	2570	0	1	1	cyan	41	2685	0	0	0	NA	NA	0	0	0	NA	NA	-0	0	NA
miR-3192-5p	0	290	41	2354	0	1	1	cyan	41	2685	0	0	0	NA	NA	0	0	0	NA	NA	-0	0	NA
miR-6783-3p	0	62	41	2582	0	1	1	cyan	41	2685	0	0	0	NA	NA	0	0	0	NA	NA	-0	0	NA
miR-8063	0	60	41	2584	0	1	1	cyan	41	2685	0	0	0	NA	NA	0	0	0	NA	NA	-0	0	NA
miR-8083	0	17	41	2627	0	1	1	cyan	41	2685	0	0	0	NA	NA	0	0	0	NA	NA	-0	0	NA
miR-4666b	0	79	41	2565	0	1	1	cyan	41	2685	0	0	0	NA	NA	0	0	0	NA	NA	-0	0	NA
miR-6790-5p	0	14	41	2630	0	1	1	cyan	41	2685	0	0	0	NA	NA	0	0	0	NA	NA	-0	0	NA
miR-4704-5p	0	32	41	2612	0	1	1	cyan	41	2685	0	0	0	NA	NA	0	0	0	NA	NA	-0	0	NA
miR-5007-3p	0	54	41	2590	0	1	1	cyan	41	2685	0	0	0	NA	NA	0	0	0	NA	NA	-0	0	NA
miR-6768-3p	0	32	41	2612	0	1	1	cyan	41	2685	0	0	0	NA	NA	0	0	0	NA	NA	-0	0	NA
miR-7155-3p	0	17	41	2627	0	1	1	cyan	41	2685	0	0	0	NA	NA	0	0	0	NA	NA	-0	0	NA
miR-325	0	63	41	2581	0	1	1	cyan	41	2685	0	0	0	NA	NA	0	0	0	NA	NA	-0	0	NA
miR-552-5p	0	67	41	2577	0	1	1	cyan	41	2685	0	0	0	NA	NA	0	0	0	NA	NA	-0	0	NA
miR-1249-5p	0	102	41	2542	0	1	1	cyan	41	2685	0	0	0	NA	NA	0	0	0	NA	NA	-0	0	NA
miR-6757-5p	0	24	41	2620	0	1	1	cyan	41	2685	0	0	0	NA	NA	0	0	0	NA	NA	-0	0	NA
miR-6797-5p	0	104	41	2540	0	1	1	cyan	41	2685	0	0	0	NA	NA	0	0	0	NA	NA	-0	0	NA
miR-7112-5p	0	12	41	2632	0	1	1	cyan	41	2685	0	0	0	NA	NA	0	0	0	NA	NA	-0	0	NA
miR-4749-3p	0	74	41	2570	0	1	1	cyan	41	2685	0	0	0	NA	NA	0	0	0	NA	NA	-0	0	NA
miR-6795-3p	0	18	41	2626	0	1	1	cyan	41	2685	0	0	0	NA	NA	0	0	0	NA	NA	-0	0	NA
miR-6887-3p	0	53	41	2591	0	1	1	cyan	41	2685	0	0	0	NA	NA	0	0	0	NA	NA	-0	0	NA
miR-4632-5p	0	72	41	2572	0	1	1	cyan	41	2685	0	0	0	NA	NA	0	0	0	NA	NA	-0	0	NA
miR-4436b-3p	0	195	41	2449	0	1	1	cyan	41	2685	0	0	0	NA	NA	0	0	0	NA	NA	-0	0	NA
miR-6735-5p	0	64	41	2580	0	1	1	cyan	41	2685	0	0	0	NA	NA	0	0	0	NA	NA	-0	0	NA
miR-6879-5p	0	57	41	2587	0	1	1	cyan	41	2685	0	0	0	NA	NA	0	0	0	NA	NA	-0	0	NA
miR-7843-5p	0	129	41	2515	0	1	1	cyan	41	2685	0	0	0	NA	NA	0	0	0	NA	NA	-0	0	NA
miR-3141	0	32	41	2612	0	1	1	cyan	41	2685	0	0	0	NA	NA	0	0	0	NA	NA	-0	0	NA
miR-3160-5p	0	101	41	2543	0	1	1	cyan	41	2685	0	0	0	NA	NA	0	0	0	NA	NA	-0	0	NA
miR-4652-3p	0	73	41	2571	0	1	1	cyan	41	2685	0	0	0	NA	NA	0	0	0	NA	NA	-0	0	NA
miR-4743-3p	0	34	41	2610	0	1	1	cyan	41	2685	0	0	0	NA	NA	0	0	0	NA	NA	-0	0	NA
miR-888-3p	0	106	41	2538	0	1	1	cyan	41	2685	0	0	0	NA	NA	0	0	0	NA	NA	-0	0	NA
miR-7845-5p	0	26	41	2618	0	1	1	cyan	41	2685	0	0	0	NA	NA	0	0	0	NA	NA	-0	0	NA
miR-5189-3p	0	22	41	2622	0	1	1	cyan	41	2685	0	0	0	NA	NA	0	0	0	NA	NA	-0	0	NA
miR-3177-3p	0	42	41	2602	0	1	1	cyan	41	2685	0	0	0	NA	NA	0	0	0	NA	NA	-0	0	NA
miR-4520-3p	0	103	41	2541	0	1	1	cyan	41	2685	0	0	0	NA	NA	0	0	0	NA	NA	-0	0	NA
miR-4647	0	89	41	2555	0	1	1	cyan	41	2685	0	0	0	NA	NA	0	0	0	NA	NA	-0	0	NA
miR-5582-5p	0	157	41	2487	0	1	1	cyan	41	2685	0	0	0	NA	NA	0	0	0	NA	NA	-0	0	NA
miR-6841-5p	0	7	41	2637	0	1	1	cyan	41	2685	0	0	0	NA	NA	0	0	0	NA	NA	-0	0	NA
miR-8071	0	28	41	2616	0	1	1	cyan	41	2685	0	0	0	NA	NA	0	0	0	NA	NA	-0	0	NA
miR-3680-5p	0	33	41	2611	0	1	1	cyan	41	2685	0	0	0	NA	NA	0	0	0	NA	NA	-0	0	NA
miR-6515-5p	0	52	41	2592	0	1	1	cyan	41	2685	0	0	0	NA	NA	0	0	0	NA	NA	-0	0	NA
miR-6079	0	26	41	2618	0	1	1	cyan	41	2685	0	0	0	NA	NA	0	0	0	NA	NA	-0	0	NA
miR-548m	0	239	41	2405	0	1	1	cyan	41	2685	0	0	0	NA	NA	0	0	0	NA	NA	-0	0	NA
miR-1343-5p	0	59	41	2585	0	1	1	cyan	41	2685	0	0	0	NA	NA	0	0	0	NA	NA	-0	0	NA
miR-6873-5p	0	55	41	2589	0	1	1	cyan	41	2685	0	0	0	NA	NA	0	0	0	NA	NA	-0	0	NA
miR-6768-5p	0	58	41	2586	0	1	1	cyan	41	2685	0	0	0	NA	NA	0	0	0	NA	NA	-0	0	NA
miR-6801-5p	0	35	41	2609	0	1	1	cyan	41	2685	0	0	0	NA	NA	0	0	0	NA	NA	-0	0	NA
miR-411-3p	0	141	41	2503	0	1	1	cyan	41	2685	0	0	0	NA	NA	0	0	0	NA	NA	-0	0	NA
miR-580-5p	0	32	41	2612	0	1	1	cyan	41	2685	0	0	0	NA	NA	0	0	0	NA	NA	-0	0	NA
miR-4255	0	109	41	2535	0	1	1	cyan	41	2685	0	0	0	NA	NA	0	0	0	NA	NA	-0	0	NA
miR-3691-3p	0	43	41	2601	0	1	1	cyan	41	2685	0	0	0	NA	NA	0	0	0	NA	NA	-0	0	NA
miR-6127	0	186	41	2458	0	1	1	cyan	41	2685	0	0	0	NA	NA	0	0	0	NA	NA	-0	0	NA
miR-6130	0	124	41	2520	0	1	1	cyan	41	2685	0	0	0	NA	NA	0	0	0	NA	NA	-0	0	NA
miR-6133	0	217	41	2427	0	1	1	cyan	41	2685	0	0	0	NA	NA	0	0	0	NA	NA	-0	0	NA
miR-6878-5p	0	81	41	2563	0	1	1	cyan	41	2685	0	0	0	NA	NA	0	0	0	NA	NA	-0	0	NA
miR-6817-5p	0	25	41	2619	0	1	1	cyan	41	2685	0	0	0	NA	NA	0	0	0	NA	NA	-0	0	NA
miR-8082	0	45	41	2599	0	1	1	cyan	41	2685	0	0	0	NA	NA	0	0	0	NA	NA	-0	0	NA
miR-3124-3p	0	86	41	2558	0	1	1	cyan	41	2685	0	0	0	NA	NA	0	0	0	NA	NA	-0	0	NA
miR-6715b-5p	0	72	41	2572	0	1	1	cyan	41	2685	0	0	0	NA	NA	0	0	0	NA	NA	-0	0	NA
miR-1263	0	83	41	2561	0	1	1	cyan	41	2685	0	0	0	NA	NA	0	0	0	NA	NA	-0	0	NA
miR-6814-5p	0	33	41	2611	0	1	1	cyan	41	2685	0	0	0	NA	NA	0	0	0	NA	NA	-0	0	NA
miR-7113-5p	0	43	41	2601	0	1	1	cyan	41	2685	0	0	0	NA	NA	0	0	0	NA	NA	-0	0	NA
miR-6854-5p	0	24	41	2620	0	1	1	cyan	41	2685	0	0	0	NA	NA	0	0	0	NA	NA	-0	0	NA
miR-595	0	115	41	2529	0	1	1	cyan	41	2685	0	0	0	NA	NA	0	0	0	NA	NA	-0	0	NA
miR-4318	0	99	41	2545	0	1	1	cyan	41	2685	0	0	0	NA	NA	0	0	0	NA	NA	-0	0	NA
miR-4276	0	89	41	2555	0	1	1	cyan	41	2685	0	0	0	NA	NA	0	0	0	NA	NA	-0	0	NA
miR-3681-5p	0	42	41	2602	0	1	1	cyan	41	2685	0	0	0	NA	NA	0	0	0	NA	NA	-0	0	NA
miR-6744-5p	0	20	41	2624	0	1	1	cyan	41	2685	0	0	0	NA	NA	0	0	0	NA	NA	-0	0	NA
miR-6849-5p	0	9	41	2635	0	1	1	cyan	41	2685	0	0	0	NA	NA	0	0	0	NA	NA	-0	0	NA
miR-4280	0	51	41	2593	0	1	1	cyan	41	2685	0	0	0	NA	NA	0	0	0	NA	NA	-0	0	NA
miR-6871-5p	0	45	41	2599	0	1	1	cyan	41	2685	0	0	0	NA	NA	0	0	0	NA	NA	-0	0	NA
miR-6134	0	92	41	2552	0	1	1	cyan	41	2685	0	0	0	NA	NA	0	0	0	NA	NA	-0	0	NA
miR-4257	0	213	41	2431	0	1	1	cyan	41	2685	0	0	0	NA	NA	0	0	0	NA	NA	-0	0	NA
miR-6847-5p	0	48	41	2596	0	1	1	cyan	41	2685	0	0	0	NA	NA	0	0	0	NA	NA	-0	0	NA
miR-6828-5p	0	49	41	2595	0	1	1	cyan	41	2685	0	0	0	NA	NA	0	0	0	NA	NA	-0	0	NA
miR-4703-3p	0	68	41	2576	0	1	1	cyan	41	2685	0	0	0	NA	NA	0	0	0	NA	NA	-0	0	NA
miR-4735-3p	0	92	41	2552	0	1	1	cyan	41	2685	0	0	0	NA	NA	0	0	0	NA	NA	-0	0	NA
miR-6734-3p	0	56	41	2588	0	1	1	cyan	41	2685	0	0	0	NA	NA	0	0	0	NA	NA	-0	0	NA
miR-181b-2-3p	0	42	41	2602	0	1	1	cyan	41	2685	0	0	0	NA	NA	0	0	0	NA	NA	-0	0	NA
miR-3591-5p	0	18	41	2626	0	1	1	cyan	41	2685	0	0	0	NA	NA	0	0	0	NA	NA	-0	0	NA
miR-3192-3p	0	13	41	2631	0	1	1	cyan	41	2685	0	0	0	NA	NA	0	0	0	NA	NA	-0	0	NA
miR-432-5p	0	337	41	2307	0	1	1	cyan	41	2685	0	0	0	NA	NA	0	0	0	NA	NA	-0	0	NA
miR-3115	0	55	41	2589	0	1	1	cyan	41	2685	0	0	0	NA	NA	0	0	0	NA	NA	-0	0	NA
miR-6747-5p	0	29	41	2615	0	1	1	cyan	41	2685	0	0	0	NA	NA	0	0	0	NA	NA	-0	0	NA
miR-6772-5p	0	13	41	2631	0	1	1	cyan	41	2685	0	0	0	NA	NA	0	0	0	NA	NA	-0	0	NA
miR-3185	0	95	41	2549	0	1	1	cyan	41	2685	0	0	0	NA	NA	0	0	0	NA	NA	-0	0	NA
miR-6859-5p	0	79	41	2565	0	1	1	cyan	41	2685	0	0	0	NA	NA	0	0	0	NA	NA	-0	0	NA
miR-1272	0	138	41	2506	0	1	1	cyan	41	2685	0	0	0	NA	NA	0	0	0	NA	NA	-0	0	NA
miR-4674	0	122	41	2522	0	1	1	cyan	41	2685	0	0	0	NA	NA	0	0	0	NA	NA	-0	0	NA
miR-487a-5p	0	46	41	2598	0	1	1	cyan	41	2685	0	0	0	NA	NA	0	0	0	NA	NA	-0	0	NA
miR-487b-5p	0	35	41	2609	0	1	1	cyan	41	2685	0	0	0	NA	NA	0	0	0	NA	NA	-0	0	NA
miR-8078	0	3	41	2641	0	1	1	cyan	41	2685	0	0	0	NA	NA	0	0	0	NA	NA	-0	0	NA
miR-4281	0	17	41	2627	0	1	1	cyan	41	2685	0	0	0	NA	NA	0	0	0	NA	NA	-0	0	NA
miR-5581-3p	0	75	41	2569	0	1	1	cyan	41	2685	0	0	0	NA	NA	0	0	0	NA	NA	-0	0	NA
miR-6872-3p	0	30	41	2614	0	1	1	cyan	41	2685	0	0	0	NA	NA	0	0	0	NA	NA	-0	0	NA
miR-7978	0	15	41	2629	0	1	1	cyan	41	2685	0	0	0	NA	NA	0	0	0	NA	NA	-0	0	NA
miR-6826-5p	0	10	41	2634	0	1	1	cyan	41	2685	0	0	0	NA	NA	0	0	0	NA	NA	-0	0	NA
miR-135a-3p	0	75	41	2569	0	1	1	cyan	41	2685	0	0	0	NA	NA	0	0	0	NA	NA	-0	0	NA
miR-6763-5p	0	49	41	2595	0	1	1	cyan	41	2685	0	0	0	NA	NA	0	0	0	NA	NA	-0	0	NA
miR-6869-5p	0	20	41	2624	0	1	1	cyan	41	2685	0	0	0	NA	NA	0	0	0	NA	NA	-0	0	NA
miR-6512-5p	0	24	41	2620	0	1	1	cyan	41	2685	0	0	0	NA	NA	0	0	0	NA	NA	-0	0	NA
miR-6782-3p	0	18	41	2626	0	1	1	cyan	41	2685	0	0	0	NA	NA	0	0	0	NA	NA	-0	0	NA
miR-1233-5p	0	71	41	2573	0	1	1	cyan	41	2685	0	0	0	NA	NA	0	0	0	NA	NA	-0	0	NA
miR-6778-5p	0	59	41	2585	0	1	1	cyan	41	2685	0	0	0	NA	NA	0	0	0	NA	NA	-0	0	NA
miR-6796-5p	0	88	41	2556	0	1	1	cyan	41	2685	0	0	0	NA	NA	0	0	0	NA	NA	-0	0	NA
miR-4792	0	39	41	2605	0	1	1	cyan	41	2685	0	0	0	NA	NA	0	0	0	NA	NA	-0	0	NA
miR-4793-5p	0	87	41	2557	0	1	1	cyan	41	2685	0	0	0	NA	NA	0	0	0	NA	NA	-0	0	NA
miR-7852-3p	0	12	41	2632	0	1	1	cyan	41	2685	0	0	0	NA	NA	0	0	0	NA	NA	-0	0	NA
miR-3936	0	60	41	2584	0	1	1	cyan	41	2685	0	0	0	NA	NA	0	0	0	NA	NA	-0	0	NA
miR-8084	0	38	41	2606	0	1	1	cyan	41	2685	0	0	0	NA	NA	0	0	0	NA	NA	-0	0	NA
miR-376a-2-5p	0	16	41	2628	0	1	1	cyan	41	2685	0	0	0	NA	NA	0	0	0	NA	NA	-0	0	NA
miR-6834-5p	0	31	41	2613	0	1	1	cyan	41	2685	0	0	0	NA	NA	0	0	0	NA	NA	-0	0	NA
miR-3677-5p	0	78	41	2566	0	1	1	cyan	41	2685	0	0	0	NA	NA	0	0	0	NA	NA	-0	0	NA
miR-1273h-3p	0	27	41	2617	0	1	1	cyan	41	2685	0	0	0	NA	NA	0	0	0	NA	NA	-0	0	NA
miR-939-3p	0	78	41	2566	0	1	1	cyan	41	2685	0	0	0	NA	NA	0	0	0	NA	NA	-0	0	NA
miR-6877-5p	0	24	41	2620	0	1	1	cyan	41	2685	0	0	0	NA	NA	0	0	0	NA	NA	-0	0	NA
miR-7113-3p	0	39	41	2605	0	1	1	cyan	41	2685	0	0	0	NA	NA	0	0	0	NA	NA	-0	0	NA
miR-7160-3p	0	18	41	2626	0	1	1	cyan	41	2685	0	0	0	NA	NA	0	0	0	NA	NA	-0	0	NA
miR-3912-5p	0	14	41	2630	0	1	1	cyan	41	2685	0	0	0	NA	NA	0	0	0	NA	NA	-0	0	NA
miR-520g-5p	0	18	41	2626	0	1	1	cyan	41	2685	0	0	0	NA	NA	0	0	0	NA	NA	-0	0	NA
miR-6081	0	38	41	2606	0	1	1	cyan	41	2685	0	0	0	NA	NA	0	0	0	NA	NA	-0	0	NA
[truncated: 780 more rows]
