# Supplementary material for: Peripheral Transcriptomic Signatures Reveal Convergent Neuroinflammatory, Metabolic, and miRNA Dysregulation in Major Psychiatric Disorders
Source: Biology (Basel). 2026 Apr 24;15(9):673. doi: 10.3390/biology15090673 (PMC13162896; doi:10.3390/biology15090673)
Supplement: Supplementary file 1 [file biology-15-00673-s001.zip › Supplementary Files/Dataset S3. Ranked miRNA interactions/miRNA_ranked_green.csv]

miRNA	a	b	c	d	odds	p	FDR	module	module_size	bg_size	n_targets_in_module	n_validated	n_predicted	validated_in_module	predicted_in_module	n_core_hits	n_core_validated	n_core_predicted	validated_weight	predicted_weight	fdr_weight	core_weight	score
miR-34a-5p	246	1958	61	420	0.8650694329200993	0.8480224195605027	1	green	307	2685	330	259	71	TRUE	TRUE	104	111	39	0.3	0.1	-0	0.06775244299674267	0.4677524429967427
let-7e-5p	205	1604	102	774	0.9698016579344652	0.6208653869443672	1	green	307	2685	269	206	63	TRUE	TRUE	97	96	31	0.3	0.1	-0	0.06319218241042344	0.4631921824104235
let-7a-5p	214	1720	93	658	0.8803468814491181	0.8486680598641301	1	green	307	2685	275	215	60	TRUE	TRUE	95	94	27	0.3	0.1	-0	0.061889250814332254	0.4618892508143323
let-7b-5p	216	1684	91	694	0.9781947506541618	0.5945268398591304	1	green	307	2685	287	224	63	TRUE	TRUE	93	96	30	0.3	0.1	-0	0.06058631921824105	0.46058631921824106
miR-423-5p	205	1578	102	800	1.0189055921553936	0.4697268761733875	1	green	307	2685	250	205	45	TRUE	TRUE	93	95	19	0.3	0.1	-0	0.06058631921824105	0.46058631921824106
let-7d-5p	201	1550	106	828	1.0129474402274268	0.48713312157551536	1	green	307	2685	249	202	47	TRUE	TRUE	92	93	21	0.3	0.1	-0	0.059934853420195444	0.45993485342019547
let-7g-5p	194	1566	113	812	0.8902428322071585	0.8382975583485912	1	green	307	2685	256	193	63	TRUE	TRUE	91	91	28	0.3	0.1	-0	0.059283387622149845	0.4592833876221499
let-7i-5p	201	1592	106	786	0.936226391985256	0.7204742426901567	1	green	307	2685	257	198	59	TRUE	TRUE	91	90	29	0.3	0.1	-0	0.059283387622149845	0.4592833876221499
miR-15a-5p	209	1634	98	744	0.9710320423258809	0.616662279751979	1	green	307	2685	314	223	91	TRUE	TRUE	90	102	41	0.3	0.1	-0	0.05863192182410424	0.4586319218241043
let-7c-5p	199	1543	108	835	0.997126453643691	0.5362533442103894	1	green	307	2685	257	196	61	TRUE	TRUE	89	88	29	0.3	0.1	-0	0.05798045602605864	0.45798045602605864
miR-16-5p	187	1499	120	879	0.9138249625555279	0.784907050543477	1	green	307	2685	299	210	89	TRUE	TRUE	87	101	43	0.3	0.1	-0	0.05667752442996743	0.45667752442996745
miR-196a-5p	185	1438	122	940	0.9912463858536065	0.5541740414244396	1	green	307	2685	206	186	20	TRUE	TRUE	85	86	7	0.3	0.1	-0	0.055374592833876225	0.45537459283387627
miR-98-5p	179	1399	128	979	0.9786063281544702	0.5948198900896767	1	green	307	2685	238	182	56	TRUE	TRUE	83	85	25	0.3	0.1	-0	0.05407166123778502	0.45407166123778503
let-7f-5p	174	1484	133	894	0.7882198258755744	0.9770283817869927	1	green	307	2685	233	174	59	TRUE	TRUE	81	80	27	0.3	0.1	-0	0.052768729641693816	0.45276872964169385
miR-15b-5p	180	1478	127	900	0.8631042394284759	0.8952788808550132	1	green	307	2685	278	193	85	TRUE	TRUE	80	90	39	0.3	0.1	-0	0.05211726384364821	0.45211726384364825
miR-103a-3p	185	1471	122	907	0.9350131721318495	0.72797195093225	1	green	307	2685	266	179	87	TRUE	TRUE	80	78	41	0.3	0.1	-0	0.05211726384364821	0.45211726384364825
miR-27a-3p	177	1421	130	957	0.916985201478414	0.7790121689168567	1	green	307	2685	274	175	99	TRUE	TRUE	79	81	47	0.3	0.1	-0	0.05146579804560261	0.4514657980456026
miR-424-5p	179	1460	128	918	0.8793371095731072	0.865699473089245	1	green	307	2685	279	180	99	TRUE	TRUE	79	83	40	0.3	0.1	-0	0.05146579804560261	0.4514657980456026
miR-17-5p	171	1480	136	898	0.763001090343517	0.9882216412554015	1	green	307	2685	251	183	68	TRUE	TRUE	79	86	37	0.3	0.1	-0	0.05146579804560261	0.4514657980456026
miR-18a-5p	168	1381	139	997	0.8726083377126422	0.8807863063725958	1	green	307	2685	196	168	28	TRUE	TRUE	79	80	12	0.3	0.1	-0	0.05146579804560261	0.4514657980456026
miR-107	173	1380	134	998	0.9336929916393306	0.7336462999526239	1	green	307	2685	252	164	88	TRUE	TRUE	76	74	41	0.3	0.1	-0	0.0495114006514658	0.44951140065146583
miR-92a-3p	152	1279	155	1099	0.8426903967998943	0.9295286891493566	1	green	307	2685	236	170	66	TRUE	TRUE	76	85	35	0.3	0.1	-0	0.0495114006514658	0.44951140065146583
miR-106b-5p	152	1342	155	1036	0.7571278182971956	0.9906874674372701	1	green	307	2685	245	161	84	TRUE	TRUE	75	79	46	0.3	0.1	-0	0.048859934853420196	0.44885993485342024
miR-19a-3p	154	1338	153	1040	0.7824383574364279	0.981326423598911	1	green	307	2685	212	157	55	TRUE	TRUE	75	76	35	0.3	0.1	-0	0.048859934853420196	0.44885993485342024
miR-182-5p	150	1296	157	1082	0.7977247418191092	0.9728298088109237	1	green	307	2685	195	138	57	TRUE	TRUE	73	68	21	0.3	0.1	-0	0.04755700325732899	0.447557003257329
miR-20b-5p	166	1505	141	873	0.6830409381702015	0.9992333762978254	1	green	307	2685	240	177	63	TRUE	TRUE	71	78	34	0.3	0.1	-0	0.04625407166123779	0.4462540716612378
miR-7-5p	147	1268	160	1110	0.804337593105234	0.9682802149155444	1	green	307	2685	190	149	41	TRUE	TRUE	70	73	19	0.3	0.1	-0	0.04560260586319218	0.4456026058631922
miR-19b-3p	144	1350	163	1028	0.672832947451573	0.9995573079235651	1	green	307	2685	203	145	58	TRUE	TRUE	70	70	36	0.3	0.1	-0	0.04560260586319218	0.4456026058631922
miR-20a-5p	152	1301	155	1077	0.8118696618119976	0.96238855676669	1	green	307	2685	242	157	85	TRUE	TRUE	69	74	43	0.3	0.1	-0	0.04495114006514658	0.4449511400651466
miR-139-5p	145	1164	162	1214	0.933562275288806	0.7346395409545141	1	green	307	2685	168	144	24	TRUE	TRUE	68	69	11	0.3	0.1	-0	0.04429967426710098	0.444299674267101
miR-27b-3p	142	1148	165	1230	0.9221264402156727	0.7665706752366388	1	green	307	2685	235	133	102	TRUE	TRUE	67	65	48	0.3	0.1	-0	0.04364820846905538	0.4436482084690554
miR-93-5p	143	1301	164	1077	0.7219190494635443	0.996981827006461	1	green	307	2685	217	152	65	TRUE	TRUE	67	72	36	0.3	0.1	-0	0.04364820846905538	0.4436482084690554
miR-124-3p	139	1134	168	1244	0.9076803159867424	0.8041115892810577	1	green	307	2685	270	166	104	TRUE	TRUE	66	84	56	0.3	0.1	-0	0.04299674267100978	0.4429967426710098
miR-26a-5p	143	1323	164	1055	0.6954252374606993	0.9988684966461118	1	green	307	2685	201	147	54	TRUE	TRUE	66	67	26	0.3	0.1	-0	0.04299674267100978	0.4429967426710098
miR-183-5p	141	1168	166	1210	0.8799835129370845	0.867078360349953	1	green	307	2685	161	137	24	TRUE	TRUE	66	65	11	0.3	0.1	-0	0.04299674267100978	0.4429967426710098
miR-106a-5p	137	1261	170	1117	0.7139511171157601	0.9976998576643324	1	green	307	2685	226	142	84	TRUE	TRUE	65	69	48	0.3	0.1	-0	0.042345276872964174	0.4423452768729642
miR-23a-3p	136	1171	171	1207	0.8198344354665498	0.9547670086731507	1	green	307	2685	171	129	42	TRUE	TRUE	65	61	25	0.3	0.1	-0	0.042345276872964174	0.4423452768729642
miR-29b-3p	139	1170	168	1208	0.8543042515267416	0.9124126787582101	1	green	307	2685	187	136	51	TRUE	TRUE	64	62	21	0.3	0.1	-0	0.04169381107491857	0.44169381107491856
miR-29c-3p	132	1077	175	1301	0.9112191923869486	0.7940303977508583	1	green	307	2685	178	125	53	TRUE	TRUE	64	61	20	0.3	0.1	-0	0.04169381107491857	0.44169381107491856
miR-195-5p	136	1103	171	1275	0.9193960814921703	0.7732222462323685	1	green	307	2685	228	143	85	TRUE	TRUE	64	72	39	0.3	0.1	-0	0.04169381107491857	0.44169381107491856
miR-29a-3p	135	1091	172	1287	0.9258859075833488	0.7551201834839096	1	green	307	2685	185	131	54	TRUE	TRUE	63	60	21	0.3	0.1	-0	0.04104234527687297	0.44104234527687297
miR-210-3p	133	1171	174	1207	0.7879388927198837	0.9781366415581172	1	green	307	2685	140	134	6	TRUE	TRUE	63	64	4	0.3	0.1	-0	0.04104234527687297	0.44104234527687297
miR-21-5p	143	1200	164	1178	0.8560162470627712	0.910097123630813	1	green	307	2685	174	147	27	TRUE	TRUE	62	65	13	0.3	0.1	-0	0.040390879478827364	0.4403908794788274
miR-92b-3p	124	1136	183	1242	0.7409068477427291	0.9939163598051914	1	green	307	2685	192	131	61	TRUE	TRUE	62	64	33	0.3	0.1	-0	0.040390879478827364	0.4403908794788274
miR-26b-5p	133	1312	174	1066	0.6211709713688922	0.9999648286869647	1	green	307	2685	200	146	54	TRUE	TRUE	59	65	26	0.3	0.1	-0	0.038436482084690554	0.43843648208469055
miR-191-5p	125	1111	182	1267	0.7833238447970545	0.9799311596399268	1	green	307	2685	130	123	7	TRUE	TRUE	59	59	1	0.3	0.1	-0	0.038436482084690554	0.43843648208469055
miR-25-3p	124	1121	183	1257	0.75988100773532	0.9892653392271343	1	green	307	2685	178	129	49	TRUE	TRUE	59	63	25	0.3	0.1	-0	0.038436482084690554	0.43843648208469055
miR-24-3p	142	1084	165	1294	1.027327568408294	0.43562929170887676	1	green	307	2685	194	145	49	TRUE	TRUE	58	62	18	0.3	0.1	-0	0.037785016286644955	0.43778501628664496
miR-320a-3p	121	1119	186	1259	0.7320143188002585	0.9953221218821028	1	green	307	2685	198	104	94	TRUE	TRUE	58	52	47	0.3	0.1	-0	0.037785016286644955	0.43778501628664496
miR-30a-5p	113	1010	194	1368	0.7890048343583719	0.9752234015293377	1	green	307	2685	199	116	83	TRUE	TRUE	56	60	54	0.3	0.1	-0	0.036482084690553744	0.4364820846905538
miR-101-3p	113	1032	194	1346	0.7597776594369078	0.9884040932278135	1	green	307	2685	153	114	39	TRUE	TRUE	56	58	15	0.3	0.1	-0	0.036482084690553744	0.4364820846905538
miR-320b	111	1016	196	1362	0.7592673423079109	0.988359497360046	1	green	307	2685	178	91	87	TRUE	TRUE	56	49	43	0.3	0.1	-0	0.036482084690553744	0.4364820846905538
miR-221-3p	114	993	193	1385	0.8239090450425931	0.9469207508680579	1	green	307	2685	144	112	32	TRUE	TRUE	54	54	14	0.3	0.1	-0	0.03517915309446254	0.43517915309446253
miR-196b-5p	112	860	195	1518	1.0138099251827697	0.4799745772919093	1	green	307	2685	127	106	21	TRUE	TRUE	54	52	7	0.3	0.1	-0	0.03517915309446254	0.43517915309446253
miR-23b-3p	107	1053	200	1325	0.6732946904701977	0.9993730419140111	1	green	307	2685	140	100	40	TRUE	TRUE	53	50	24	0.3	0.1	-0	0.03452768729641694	0.43452768729641694
miR-186-5p	93	860	214	1518	0.7671570344018819	0.9823477088714649	1	green	307	2685	148	58	90	TRUE	TRUE	53	33	53	0.3	0.1	-0	0.03452768729641694	0.43452768729641694
miR-18b-5p	122	1111	185	1267	0.7521380652008682	0.9913198061832528	1	green	307	2685	144	117	27	TRUE	TRUE	53	54	10	0.3	0.1	-0	0.03452768729641694	0.43452768729641694
miR-31-5p	121	889	186	1489	1.0895590734807135	0.2641821206852192	1	green	307	2685	148	117	31	TRUE	TRUE	52	54	7	0.3	0.1	-0	0.033876221498371335	0.43387622149837135
miR-625-5p	106	743	201	1635	1.160404823556817	0.1361399746025056	1	green	307	2685	129	94	35	TRUE	TRUE	51	44	15	0.3	0.1	-0	0.03322475570032573	0.43322475570032576
miR-148a-3p	120	976	187	1402	0.9218090361890534	0.7630248796935243	1	green	307	2685	157	118	39	TRUE	TRUE	51	52	12	0.3	0.1	-0	0.03322475570032573	0.43322475570032576
miR-1285-3p	106	779	201	1599	1.0824481178416228	0.2877822445854	1	green	307	2685	129	82	47	TRUE	TRUE	51	38	26	0.3	0.1	-0	0.03322475570032573	0.43322475570032576
miR-148b-3p	119	953	188	1425	0.9464888303558194	0.6920501613815493	1	green	307	2685	161	119	42	TRUE	TRUE	50	50	13	0.3	0.1	-0	0.03257328990228013	0.43257328990228017
miR-423-3p	105	810	202	1568	1.0062327494834253	0.5040366466948527	1	green	307	2685	115	106	9	TRUE	TRUE	50	51	6	0.3	0.1	-0	0.03257328990228013	0.43257328990228017
miR-181b-5p	111	1070	196	1308	0.6923897752566851	0.998728992050241	1	green	307	2685	164	106	58	TRUE	TRUE	50	49	21	0.3	0.1	-0	0.03257328990228013	0.43257328990228017
miR-128-3p	106	837	201	1541	0.9709366904290686	0.6142592363286967	1	green	307	2685	173	95	78	TRUE	TRUE	49	45	47	0.3	0.1	-0	0.031921824104234525	0.4319218241042345
miR-28-5p	99	815	208	1563	0.9128128424747836	0.7782891007423446	1	green	307	2685	110	87	23	TRUE	TRUE	49	44	10	0.3	0.1	-0	0.031921824104234525	0.4319218241042345
miR-148b-5p	106	968	201	1410	0.7682379472494439	0.9844198319990465	1	green	307	2685	125	84	41	TRUE	TRUE	49	40	20	0.3	0.1	-0	0.031921824104234525	0.4319218241042345
miR-1-3p	106	988	201	1390	0.7420197614689957	0.9925478030129391	1	green	307	2685	145	104	41	TRUE	TRUE	48	46	26	0.3	0.1	-0	0.031270358306188926	0.43127035830618893
miR-30d-5p	92	877	215	1501	0.732452362921824	0.9930990223362448	1	green	307	2685	170	89	81	TRUE	TRUE	48	47	53	0.3	0.1	-0	0.031270358306188926	0.43127035830618893
miR-877-5p	104	855	203	1523	0.9125956869945329	0.7813027449824039	1	green	307	2685	123	99	24	TRUE	TRUE	48	47	5	0.3	0.1	-0	0.031270358306188926	0.43127035830618893
miR-96-5p	102	867	205	1511	0.8672187359783871	0.880107338314023	1	green	307	2685	136	89	47	TRUE	TRUE	47	42	16	0.3	0.1	-0	0.030618892508143328	0.43061889250814334
miR-138-5p	103	772	204	1606	1.050333191625066	0.37350115309424003	1	green	307	2685	165	91	74	TRUE	TRUE	47	42	33	0.3	0.1	-0	0.030618892508143328	0.43061889250814334
miR-181a-5p	101	1007	206	1371	0.667615774401068	0.9994423261952574	1	green	307	2685	155	101	54	TRUE	TRUE	47	45	18	0.3	0.1	-0	0.030618892508143328	0.43061889250814334
miR-33a-5p	101	937	206	1441	0.7540904273799884	0.9887582439166891	1	green	307	2685	120	99	21	TRUE	TRUE	47	46	7	0.3	0.1	-0	0.030618892508143328	0.43061889250814334
miR-454-3p	113	933	194	1445	0.9021252005687829	0.8111017592825688	1	green	307	2685	160	109	51	TRUE	TRUE	47	49	17	0.3	0.1	-0	0.030618892508143328	0.43061889250814334
miR-146a-5p	107	796	200	1582	1.063253542709601	0.3365784686956301	1	green	307	2685	122	98	24	TRUE	TRUE	46	42	11	0.3	0.1	-0	0.029967426710097722	0.42996742671009774
miR-9-5p	96	901	211	1477	0.7459175011325064	0.9904295186957672	1	green	307	2685	147	78	69	TRUE	TRUE	46	38	24	0.3	0.1	-0	0.029967426710097722	0.42996742671009774
miR-185-5p	102	842	205	1536	0.9076811066283381	0.792691944133257	1	green	307	2685	141	74	67	TRUE	TRUE	45	34	29	0.3	0.1	-0	0.02931596091205212	0.42931596091205215
miR-449a	84	645	223	1733	1.012071981726032	0.48880992812102253	1	green	307	2685	137	68	69	TRUE	TRUE	45	39	36	0.3	0.1	-0	0.02931596091205212	0.42931596091205215
miR-30c-2-3p	98	758	209	1620	1.002132898635542	0.5169951396892158	1	green	307	2685	117	86	31	TRUE	TRUE	45	41	14	0.3	0.1	-0	0.02931596091205212	0.42931596091205215
miR-512-3p	85	640	222	1738	1.0397528367668551	0.41029612389466946	1	green	307	2685	105	32	73	TRUE	TRUE	45	19	37	0.3	0.1	-0	0.02931596091205212	0.42931596091205215
miR-335-5p	102	764	205	1614	1.0511099220732791	0.3717150453939792	1	green	307	2685	151	148	3	TRUE	TRUE	44	63	2	0.3	0.1	-0	0.028664495114006518	0.42866449511400656
miR-744-5p	96	683	211	1695	1.1290525871751274	0.1945823284623782	1	green	307	2685	107	99	8	TRUE	TRUE	44	48	1	0.3	0.1	-0	0.028664495114006518	0.42866449511400656
miR-130b-3p	108	998	199	1380	0.7505252772034576	0.9906416968532388	1	green	307	2685	169	111	58	TRUE	TRUE	44	46	23	0.3	0.1	-0	0.028664495114006518	0.42866449511400656
miR-130a-3p	105	887	202	1491	0.8738311567156791	0.8691755944740125	1	green	307	2685	160	101	59	TRUE	TRUE	43	44	21	0.3	0.1	-0	0.028013029315960915	0.4280130293159609
miR-33b-5p	86	820	221	1558	0.7394467237588344	0.9905446651816385	1	green	307	2685	101	83	18	TRUE	TRUE	43	42	4	0.3	0.1	-0	0.028013029315960915	0.4280130293159609
miR-486-3p	94	728	213	1650	1.0002368468986405	0.522912770247468	1	green	307	2685	124	78	46	TRUE	TRUE	43	41	18	0.3	0.1	-0	0.028013029315960915	0.4280130293159609
miR-548c-3p	82	854	225	1524	0.6504660886216594	0.9995258479279485	1	green	307	2685	153	6	147	TRUE	TRUE	43	2	74	0.3	0.1	-0	0.028013029315960915	0.4280130293159609
miR-203a-3p	78	724	229	1654	0.7781927231313077	0.971344671208866	1	green	307	2685	108	59	49	TRUE	TRUE	42	34	21	0.3	0.1	-0	0.027361563517915313	0.4273615635179153
miR-193b-3p	95	772	212	1606	0.9322322310813246	0.7247012657218763	1	green	307	2685	110	102	8	TRUE	TRUE	42	46	5	0.3	0.1	-0	0.027361563517915313	0.4273615635179153
miR-22-3p	88	780	219	1598	0.8233150904655532	0.9371810393113925	1	green	307	2685	102	75	27	TRUE	TRUE	42	38	15	0.3	0.1	-0	0.027361563517915313	0.4273615635179153
miR-497-5p	83	675	224	1703	0.9348672479387437	0.7110308115080599	1	green	307	2685	149	47	102	TRUE	TRUE	42	26	43	0.3	0.1	-0	0.027361563517915313	0.4273615635179153
miR-484	96	779	211	1599	0.9339156876575405	0.7205188046110923	1	green	307	2685	125	93	32	TRUE	TRUE	42	48	11	0.3	0.1	-0	0.027361563517915313	0.4273615635179153
miR-340-5p	94	886	213	1492	0.7432417767408858	0.9908535079181819	1	green	307	2685	143	56	87	TRUE	TRUE	42	24	38	0.3	0.1	-0	0.027361563517915313	0.4273615635179153
miR-320c	79	794	228	1584	0.6913272369450563	0.9974845553092537	1	green	307	2685	135	54	81	TRUE	TRUE	42	29	38	0.3	0.1	-0	0.027361563517915313	0.4273615635179153
miR-30c-1-3p	89	823	218	1555	0.7714494013493888	0.9792575924852591	1	green	307	2685	110	81	29	TRUE	TRUE	42	39	13	0.3	0.1	-0	0.027361563517915313	0.4273615635179153
miR-3662	98	827	209	1551	0.8794173953525952	0.8543375775363122	1	green	307	2685	130	36	94	TRUE	TRUE	42	15	39	0.3	0.1	-0	0.027361563517915313	0.4273615635179153
miR-574-5p	88	751	219	1627	0.8705607862204604	0.8653219905755457	1	green	307	2685	103	72	31	TRUE	TRUE	42	35	15	0.3	0.1	-0	0.027361563517915313	0.4273615635179153
miR-214-3p	87	724	220	1654	0.9034517558397805	0.794035246879654	1	green	307	2685	115	53	62	TRUE	TRUE	41	24	25	0.3	0.1	-0	0.026710097719869708	0.42671009771986973
miR-30e-3p	100	944	207	1434	0.7339322040842244	0.9936758645061847	1	green	307	2685	125	77	48	TRUE	TRUE	41	33	20	0.3	0.1	-0	0.026710097719869708	0.42671009771986973
miR-32-5p	71	668	236	1710	0.7701816625648313	0.9727814250885924	1	green	307	2685	138	75	63	TRUE	TRUE	41	41	35	0.3	0.1	-0	0.026710097719869708	0.42671009771986973
miR-671-5p	87	716	220	1662	0.9179623424301032	0.7581458979024432	1	green	307	2685	112	65	47	TRUE	TRUE	41	32	21	0.3	0.1	-0	0.026710097719869708	0.42671009771986973
miR-30b-3p	88	809	219	1569	0.779395492970232	0.9746220521728022	1	green	307	2685	109	71	38	TRUE	TRUE	41	33	16	0.3	0.1	-0	0.026710097719869708	0.42671009771986973
miR-151a-5p	73	573	234	1805	0.9827182296626311	0.5730628420209711	1	green	307	2685	76	73	3	TRUE	TRUE	40	41	1	0.3	0.1	-0	0.026058631921824105	0.42605863192182414
miR-10a-5p	80	652	227	1726	0.9329680147229545	0.7142928072248875	1	green	307	2685	87	81	6	TRUE	TRUE	40	42	1	0.3	0.1	-0	0.026058631921824105	0.42605863192182414
miR-500a-3p	75	628	232	1750	0.9008856899296573	0.7905192275666648	1	green	307	2685	80	72	8	TRUE	TRUE	39	38	3	0.3	0.1	-0	0.025407166123778503	0.42540716612377855
miR-320d	72	617	235	1761	0.8745058012328832	0.8440099450562392	1	green	307	2685	103	22	81	TRUE	TRUE	39	15	38	0.3	0.1	-0	0.025407166123778503	0.42540716612377855
miR-4677-3p	81	553	226	1825	1.1826950971398233	0.12693280370114168	1	green	307	2685	82	78	4	TRUE	TRUE	39	39	1	0.3	0.1	-0	0.025407166123778503	0.42540716612377855
miR-155-5p	75	775	232	1603	0.6687541271437474	0.9987127360983092	1	green	307	2685	113	73	40	TRUE	TRUE	38	37	23	0.3	0.1	-0	0.0247557003257329	0.4247557003257329
miR-503-5p	80	750	227	1628	0.7650863798161353	0.9794934175219281	1	green	307	2685	103	76	27	TRUE	TRUE	38	34	13	0.3	0.1	-0	0.0247557003257329	0.4247557003257329
miR-30e-5p	75	670	232	1708	0.8241883536225171	0.9273256214883729	1	green	307	2685	150	67	83	TRUE	TRUE	38	35	54	0.3	0.1	-0	0.0247557003257329	0.4247557003257329
miR-335-3p	94	959	213	1419	0.6530990941882521	0.999644805407109	1	green	307	2685	137	50	87	TRUE	TRUE	38	22	33	0.3	0.1	-0	0.0247557003257329	0.4247557003257329
miR-125b-5p	66	515	241	1863	0.9906796374794291	0.5503259444352282	1	green	307	2685	121	47	74	TRUE	TRUE	37	29	46	0.3	0.1	-0	0.0241042345276873	0.4241042345276873
miR-125a-5p	66	508	241	1870	1.0080998145861857	0.5033488661052872	1	green	307	2685	117	36	81	TRUE	TRUE	37	23	49	0.3	0.1	-0	0.0241042345276873	0.4241042345276873
miR-1301-3p	85	760	222	1618	0.8152268583212506	0.9443682288651316	1	green	307	2685	108	72	36	TRUE	TRUE	37	30	14	0.3	0.1	-0	0.0241042345276873	0.4241042345276873
miR-301a-3p	81	780	226	1598	0.7343636673611124	0.9909158778141107	1	green	307	2685	125	77	48	TRUE	TRUE	37	38	18	0.3	0.1	-0	0.0241042345276873	0.4241042345276873
miR-766-5p	78	585	229	1793	1.0439448349489209	0.4025648408508242	1	green	307	2685	89	68	21	TRUE	TRUE	37	30	13	0.3	0.1	-0	0.0241042345276873	0.4241042345276873
miR-194-5p	78	751	229	1627	0.7379954083515965	0.9892692549464577	1	green	307	2685	84	75	9	TRUE	TRUE	36	36	4	0.3	0.1	-0	0.023452768729641693	0.4234527687296417
miR-330-5p	82	615	225	1763	1.0447258712233292	0.39829865809834475	1	green	307	2685	96	50	46	TRUE	TRUE	36	25	20	0.3	0.1	-0	0.023452768729641693	0.4234527687296417
miR-3184-5p	77	569	230	1809	1.064341549602498	0.3511582079331151	1	green	307	2685	93	67	26	TRUE	TRUE	36	32	13	0.3	0.1	-0	0.023452768729641693	0.4234527687296417
miR-145-3p	64	582	243	1796	0.8128235749338143	0.9308781132745805	1	green	307	2685	67	62	5	TRUE	TRUE	36	35	2	0.3	0.1	-0	0.023452768729641693	0.4234527687296417
miR-218-5p	73	728	234	1650	0.7071516660354659	0.9949526424231193	1	green	307	2685	119	78	41	TRUE	TRUE	35	42	18	0.3	0.1	-0	0.02280130293159609	0.4228013029315961
miR-10b-5p	71	621	236	1757	0.8512485136464969	0.8848581925171071	1	green	307	2685	79	73	6	TRUE	TRUE	35	38	1	0.3	0.1	-0	0.02280130293159609	0.4228013029315961
miR-181d-5p	82	827	225	1551	0.6835910601126698	0.9982543507311286	1	green	307	2685	133	76	57	TRUE	TRUE	35	32	19	0.3	0.1	-0	0.02280130293159609	0.4228013029315961
miR-30c-5p	65	565	242	1813	0.8619325840888072	0.8599136443907927	1	green	307	2685	143	55	88	TRUE	TRUE	35	32	56	0.3	0.1	-0	0.02280130293159609	0.4228013029315961
miR-940	73	569	234	1809	0.9918223298507253	0.547485727292614	1	green	307	2685	106	30	76	TRUE	TRUE	35	18	38	0.3	0.1	-0	0.02280130293159609	0.4228013029315961
miR-3613-3p	58	663	249	1715	0.6026340768372974	0.9997822203420266	1	green	307	2685	79	9	70	TRUE	TRUE	35	5	40	0.3	0.1	-0	0.02280130293159609	0.4228013029315961
miR-876-3p	82	757	225	1621	0.7804936858548864	0.9716831228952061	1	green	307	2685	100	68	32	TRUE	TRUE	34	30	12	0.3	0.1	-0	0.02214983713355049	0.42214983713355053
miR-149-3p	72	425	235	1953	1.407724755871062	0.012417770445627014	1	green	307	2685	93	16	77	TRUE	TRUE	34	10	32	0.3	0.1	-0	0.02214983713355049	0.42214983713355053
miR-449b-5p	73	552	234	1826	1.031963226865213	0.4369941990700577	1	green	307	2685	118	51	67	TRUE	TRUE	34	24	34	0.3	0.1	-0	0.02214983713355049	0.42214983713355053
miR-25-5p	69	426	238	1952	1.3282905038251225	0.033369707877717515	1	green	307	2685	71	65	6	TRUE	TRUE	34	33	1	0.3	0.1	-0	0.02214983713355049	0.42214983713355053
miR-30b-5p	61	504	246	1874	0.9220341570484293	0.7267893789589275	1	green	307	2685	142	55	87	TRUE	TRUE	33	31	55	0.3	0.1	-0	0.02149837133550489	0.42149837133550494
miR-30d-3p	83	762	224	1616	0.78589834356753	0.9685598801351244	1	green	307	2685	105	55	50	TRUE	TRUE	33	22	21	0.3	0.1	-0	0.02149837133550489	0.42149837133550494
miR-3652	60	473	247	1905	0.9783359940692065	0.5823863921019641	1	green	307	2685	68	47	21	TRUE	TRUE	33	28	11	0.3	0.1	-0	0.02149837133550489	0.42149837133550494
miR-302a-3p	66	629	241	1749	0.7615386224301899	0.97499920232583	1	green	307	2685	104	34	70	TRUE	TRUE	32	17	32	0.3	0.1	-0	0.020846905537459284	0.4208469055374593
miR-301b-3p	73	715	234	1663	0.7256754037414984	0.991346312796653	1	green	307	2685	113	66	47	TRUE	TRUE	32	33	18	0.3	0.1	-0	0.020846905537459284	0.4208469055374593
miR-221-5p	72	565	235	1813	0.9831360043923332	0.5717354448096315	1	green	307	2685	80	60	20	TRUE	TRUE	32	27	8	0.3	0.1	-0	0.020846905537459284	0.4208469055374593
miR-29b-2-5p	69	617	238	1761	0.8275281326032577	0.9177926248208113	1	green	307	2685	83	36	47	TRUE	TRUE	32	17	22	0.3	0.1	-0	0.020846905537459284	0.4208469055374593
miR-449c-5p	65	466	242	1912	1.1020200760224272	0.27952675391133813	1	green	307	2685	77	57	20	TRUE	TRUE	32	28	11	0.3	0.1	-0	0.020846905537459284	0.4208469055374593
miR-520f-3p	60	475	247	1903	0.9731913640100927	0.5958565677476075	1	green	307	2685	88	16	72	TRUE	TRUE	32	12	37	0.3	0.1	-0	0.020846905537459284	0.4208469055374593
miR-15b-3p	74	821	233	1557	0.6024182249853682	0.9999266667192799	1	green	307	2685	83	74	9	TRUE	TRUE	32	32	2	0.3	0.1	-0	0.020846905537459284	0.4208469055374593
miR-30a-3p	74	735	233	1643	0.7100329165352907	0.9946540281419269	1	green	307	2685	94	46	48	TRUE	TRUE	31	20	20	0.3	0.1	-0	0.020195439739413682	0.4201954397394137
miR-205-5p	63	654	244	1724	0.680719378640261	0.996822648381555	1	green	307	2685	82	48	34	TRUE	TRUE	31	25	18	0.3	0.1	-0	0.020195439739413682	0.4201954397394137
miR-652-3p	61	577	246	1801	0.7740762131348206	0.9638043026810833	1	green	307	2685	63	60	3	TRUE	TRUE	31	30	1	0.3	0.1	-0	0.020195439739413682	0.4201954397394137
miR-3714	59	354	248	2024	1.3600453298872963	0.0313416425167601	1	green	307	2685	89	3	86	TRUE	TRUE	31	2	47	0.3	0.1	-0	0.020195439739413682	0.4201954397394137
miR-875-3p	65	507	242	1871	0.9912074544434759	0.5488538219313698	1	green	307	2685	81	1	80	TRUE	TRUE	31	1	37	0.3	0.1	-0	0.020195439739413682	0.4201954397394137
miR-612	60	385	247	1993	1.2573653916394005	0.08174030584200645	1	green	307	2685	74	8	66	TRUE	TRUE	31	4	36	0.3	0.1	-0	0.020195439739413682	0.4201954397394137
miR-133a-3p	52	410	255	1968	0.9788252868396069	0.5791643205091925	1	green	307	2685	99	31	68	TRUE	TRUE	30	17	42	0.3	0.1	-0	0.01954397394136808	0.4195439739413681
miR-204-5p	64	549	243	1829	0.8774801847348036	0.8292602231601951	1	green	307	2685	95	24	71	TRUE	TRUE	30	13	29	0.3	0.1	-0	0.01954397394136808	0.4195439739413681
miR-222-3p	68	704	239	1674	0.6766325844377518	0.9977485582822445	1	green	307	2685	99	65	34	TRUE	TRUE	30	30	14	0.3	0.1	-0	0.01954397394136808	0.4195439739413681
miR-125a-3p	68	555	239	1823	0.9345784571318907	0.701643154265682	1	green	307	2685	80	56	24	TRUE	TRUE	30	26	6	0.3	0.1	-0	0.01954397394136808	0.4195439739413681
miR-4728-5p	60	396	247	1982	1.2157086864236542	0.11821094392756629	1	green	307	2685	80	15	65	TRUE	TRUE	30	9	30	0.3	0.1	-0	0.01954397394136808	0.4195439739413681
miR-151b	56	441	251	1937	0.9799544087656125	0.577263845874981	1	green	307	2685	56	55	1	TRUE	TRUE	30	29	1	0.3	0.1	-0	0.01954397394136808	0.4195439739413681
miR-141-5p	76	636	231	1742	0.9011781633155529	0.7907337380947315	1	green	307	2685	83	69	14	TRUE	TRUE	30	27	5	0.3	0.1	-0	0.01954397394136808	0.4195439739413681
miR-302b-3p	58	537	249	1841	0.7986369274132737	0.9398590414007995	1	green	307	2685	91	25	66	TRUE	TRUE	29	13	29	0.3	0.1	-0	0.018892508143322478	0.4188925081433225
miR-17-3p	62	590	245	1788	0.767000651733631	0.9693028565334846	1	green	307	2685	71	56	15	TRUE	TRUE	29	28	7	0.3	0.1	-0	0.018892508143322478	0.4188925081433225
miR-152-3p	68	590	239	1788	0.862288985389772	0.8627098544289511	1	green	307	2685	109	60	49	TRUE	TRUE	29	26	13	0.3	0.1	-0	0.018892508143322478	0.4188925081433225
miR-149-5p	67	577	240	1801	0.8714157846220013	0.8446287579973334	1	green	307	2685	83	46	37	TRUE	TRUE	29	20	22	0.3	0.1	-0	0.018892508143322478	0.4188925081433225
miR-302c-3p	57	562	250	1816	0.7368467156011006	0.9817763483591369	1	green	307	2685	91	27	64	TRUE	TRUE	29	16	29	0.3	0.1	-0	0.018892508143322478	0.4188925081433225
miR-378a-3p	70	687	237	1691	0.7270852421151562	0.9902417349086334	1	green	307	2685	71	66	5	TRUE	TRUE	29	27	2	0.3	0.1	-0	0.018892508143322478	0.4188925081433225
miR-361-5p	53	590	254	1788	0.6324481542008973	0.9989530947491628	1	green	307	2685	67	37	30	TRUE	TRUE	29	23	17	0.3	0.1	-0	0.018892508143322478	0.4188925081433225
miR-27a-5p	71	668	236	1710	0.7701816625648313	0.9727814250885924	1	green	307	2685	73	66	7	TRUE	TRUE	29	27	3	0.3	0.1	-0	0.018892508143322478	0.4188925081433225
miR-942-5p	68	594	239	1784	0.8545701665816	0.876171482528756	1	green	307	2685	79	35	44	TRUE	TRUE	28	15	17	0.3	0.1	-0	0.018241042345276872	0.41824104234527687
miR-374a-5p	67	676	240	1702	0.7029589118403246	0.9945922178523379	1	green	307	2685	103	64	39	TRUE	TRUE	28	27	18	0.3	0.1	-0	0.018241042345276872	0.41824104234527687
miR-140-3p	63	504	244	1874	0.9600856757040322	0.6317087485788688	1	green	307	2685	79	53	26	TRUE	TRUE	28	25	12	0.3	0.1	-0	0.018241042345276872	0.41824104234527687
miR-186-3p	65	449	242	1929	1.153842303995635	0.1878094172828824	1	green	307	2685	76	17	59	TRUE	TRUE	28	8	26	0.3	0.1	-0	0.018241042345276872	0.41824104234527687
miR-185-3p	56	375	251	2003	1.19161797822827	0.1521784721695286	1	green	307	2685	69	22	47	TRUE	TRUE	28	14	22	0.3	0.1	-0	0.018241042345276872	0.41824104234527687
miR-203b-5p	51	369	256	2009	1.0846162041597367	0.3351459516297914	1	green	307	2685	51	46	5	TRUE	TRUE	28	25	3	0.3	0.1	-0	0.018241042345276872	0.41824104234527687
miR-3163	62	689	245	1689	0.6204501821656327	0.9996415307968971	1	green	307	2685	121	6	115	TRUE	TRUE	28	2	51	0.3	0.1	-0	0.018241042345276872	0.41824104234527687
miR-302e	53	448	254	1930	0.8989566250627924	0.7700472847993804	1	green	307	2685	84	18	66	TRUE	TRUE	28	10	28	0.3	0.1	-0	0.018241042345276872	0.41824104234527687
miR-520a-5p	64	522	243	1856	0.9364656334722621	0.6936696656274466	1	green	307	2685	82	5	77	TRUE	TRUE	28	3	34	0.3	0.1	-0	0.018241042345276872	0.41824104234527687
miR-876-5p	56	450	251	1928	0.9558778630252789	0.6384590590106618	1	green	307	2685	84	20	64	TRUE	TRUE	28	8	33	0.3	0.1	-0	0.018241042345276872	0.41824104234527687
miR-4505	46	306	261	2072	1.1933161916370267	0.17207081424978013	1	green	307	2685	55	3	52	TRUE	TRUE	28	2	31	0.3	0.1	-0	0.018241042345276872	0.41824104234527687
miR-4291	46	381	261	1997	0.9238109469439114	0.7056365372344067	1	green	307	2685	52	1	51	TRUE	TRUE	28	1	31	0.3	0.1	-0	0.018241042345276872	0.41824104234527687
miR-133b	45	332	262	2046	1.0584565079731802	0.39801647455856176	1	green	307	2685	98	22	76	TRUE	TRUE	27	13	46	0.3	0.1	-0	0.01758957654723127	0.4175895765472313
miR-338-3p	57	436	250	1942	1.0155359978112497	0.4867305959126075	1	green	307	2685	70	40	30	TRUE	TRUE	27	18	15	0.3	0.1	-0	0.01758957654723127	0.4175895765472313
miR-450a-5p	69	521	238	1857	1.0333364323742096	0.4354156713696858	1	green	307	2685	70	65	5	TRUE	TRUE	27	26	2	0.3	0.1	-0	0.01758957654723127	0.4175895765472313
miR-324-3p	58	523	249	1855	0.8262365958942156	0.9072402103243232	1	green	307	2685	67	44	23	TRUE	TRUE	27	17	11	0.3	0.1	-0	0.01758957654723127	0.4175895765472313
miR-93-3p	60	560	247	1818	0.788688385180001	0.9513141222927172	1	green	307	2685	65	46	19	TRUE	TRUE	27	24	5	0.3	0.1	-0	0.01758957654723127	0.4175895765472313
miR-330-3p	65	592	242	1786	0.8103976579462051	0.9345924977826232	1	green	307	2685	97	16	81	TRUE	TRUE	27	8	35	0.3	0.1	-0	0.01758957654723127	0.4175895765472313
miR-570-3p	50	481	257	1897	0.7673724383320337	0.9584285355458476	1	green	307	2685	78	5	73	TRUE	TRUE	27	3	36	0.3	0.1	-0	0.01758957654723127	0.4175895765472313
let-7b-3p	46	453	261	1925	0.7490318919054059	0.9666298202695189	1	green	307	2685	76	33	43	TRUE	TRUE	27	20	23	0.3	0.1	-0	0.01758957654723127	0.4175895765472313
miR-15a-3p	48	335	259	2043	1.130201147199537	0.25709440371624215	1	green	307	2685	52	39	13	TRUE	TRUE	27	23	7	0.3	0.1	-0	0.01758957654723127	0.4175895765472313
miR-765	59	423	248	1955	1.0995049447639127	0.2929960074693356	1	green	307	2685	77	18	59	TRUE	TRUE	27	8	26	0.3	0.1	-0	0.01758957654723127	0.4175895765472313
miR-3133	49	495	258	1883	0.7225741524790804	0.9825741543027056	1	green	307	2685	80	2	78	TRUE	TRUE	27	1	42	0.3	0.1	-0	0.01758957654723127	0.4175895765472313
miR-525-5p	64	516	243	1862	0.9504236590342408	0.6576339466008758	1	green	307	2685	80	5	75	TRUE	TRUE	27	3	31	0.3	0.1	-0	0.01758957654723127	0.4175895765472313
miR-34c-5p	60	469	247	1909	0.9887539773262791	0.5550874784634043	1	green	307	2685	98	31	67	TRUE	TRUE	26	15	34	0.3	0.1	-0	0.016938110749185668	0.4169381107491857
miR-200c-3p	55	542	252	1836	0.7394270717195088	0.9794456641705274	1	green	307	2685	96	46	50	TRUE	TRUE	26	22	24	0.3	0.1	-0	0.016938110749185668	0.4169381107491857
miR-135b-5p	60	535	247	1843	0.8368683193636712	0.8947429817086462	1	green	307	2685	76	44	32	TRUE	TRUE	26	23	14	0.3	0.1	-0	0.016938110749185668	0.4169381107491857
miR-143-3p	52	499	255	1879	0.7679576142170367	0.960132605856854	1	green	307	2685	69	42	27	TRUE	TRUE	26	22	14	0.3	0.1	-0	0.016938110749185668	0.4169381107491857
miR-302d-3p	53	489	254	1889	0.8061256299346699	0.9257009962978962	1	green	307	2685	86	16	70	TRUE	TRUE	26	8	32	0.3	0.1	-0	0.016938110749185668	0.4169381107491857
miR-2110	54	459	253	1919	0.8923887673273059	0.7854673920257158	1	green	307	2685	62	37	25	TRUE	TRUE	26	22	5	0.3	0.1	-0	0.016938110749185668	0.4169381107491857
let-7a-3p	44	420	263	1958	0.7800129759123002	0.9397564650036462	1	green	307	2685	76	28	48	TRUE	TRUE	26	17	24	0.3	0.1	-0	0.016938110749185668	0.4169381107491857
miR-494-3p	47	461	260	1917	0.7517888071984509	0.9659676898365319	1	green	307	2685	71	22	49	TRUE	TRUE	26	11	27	0.3	0.1	-0	0.016938110749185668	0.4169381107491857
miR-320e	58	470	249	1908	0.9456352258371724	0.665771119699809	1	green	307	2685	77	5	72	TRUE	TRUE	26	3	31	0.3	0.1	-0	0.016938110749185668	0.4169381107491857
miR-885-3p	60	410	247	1968	1.1659560205985042	0.17837608770201266	1	green	307	2685	71	40	31	TRUE	TRUE	26	18	14	0.3	0.1	-0	0.016938110749185668	0.4169381107491857
miR-29b-1-5p	47	419	260	1959	0.845225091749377	0.8618864761617565	1	green	307	2685	58	11	47	TRUE	TRUE	26	6	26	0.3	0.1	-0	0.016938110749185668	0.4169381107491857
miR-650	56	358	251	2020	1.2587601383118308	0.08703777781716893	1	green	307	2685	65	6	59	TRUE	TRUE	26	3	27	0.3	0.1	-0	0.016938110749185668	0.4169381107491857
miR-147b-3p	57	403	250	1975	1.1173431658357762	0.26221802732472277	1	green	307	2685	58	53	5	TRUE	TRUE	26	24	3	0.3	0.1	-0	0.016938110749185668	0.4169381107491857
miR-193a-3p	68	601	239	1777	0.8413097459213752	0.8973742716270052	1	green	307	2685	72	60	12	TRUE	TRUE	25	23	5	0.3	0.1	-0	0.016286644951140065	0.4162866449511401
miR-122-5p	50	504	257	1874	0.72349808576578	0.9828775513709884	1	green	307	2685	66	45	21	TRUE	TRUE	25	23	5	0.3	0.1	-0	0.016286644951140065	0.4162866449511401
miR-513a-5p	54	360	253	2018	1.1963587850268138	0.1504686593584343	1	green	307	2685	99	8	91	TRUE	TRUE	25	5	46	0.3	0.1	-0	0.016286644951140065	0.4162866449511401
miR-140-5p	52	378	255	2000	1.078931464439102	0.3452483769412662	1	green	307	2685	62	39	23	TRUE	TRUE	25	19	14	0.3	0.1	-0	0.016286644951140065	0.4162866449511401
miR-146b-5p	53	562	254	1816	0.6743267214059351	0.9958189035823384	1	green	307	2685	64	41	23	TRUE	TRUE	25	20	12	0.3	0.1	-0	0.016286644951140065	0.4162866449511401
miR-1296-5p	50	390	257	1988	0.991721256547091	0.5471811496204679	1	green	307	2685	57	44	13	TRUE	TRUE	25	23	8	0.3	0.1	-0	0.016286644951140065	0.4162866449511401
miR-532-5p	49	417	258	1961	0.8931741482829127	0.7764007389055415	1	green	307	2685	54	42	12	TRUE	TRUE	25	21	4	0.3	0.1	-0	0.016286644951140065	0.4162866449511401
miR-452-5p	41	442	266	1936	0.6752358992849177	0.9916149931899642	1	green	307	2685	54	34	20	TRUE	TRUE	25	21	12	0.3	0.1	-0	0.016286644951140065	0.4162866449511401
miR-450b-5p	63	620	244	1758	0.7321734288539008	0.986391610388734	1	green	307	2685	101	26	75	TRUE	TRUE	25	9	28	0.3	0.1	-0	0.016286644951140065	0.4162866449511401
miR-646	57	396	250	1982	1.1411206319882454	0.22135893959326736	1	green	307	2685	85	6	79	TRUE	TRUE	25	6	29	0.3	0.1	-0	0.016286644951140065	0.4162866449511401
miR-524-5p	60	561	247	1817	0.7868505959154057	0.9529140248994501	1	green	307	2685	100	3	97	TRUE	TRUE	25	2	37	0.3	0.1	-0	0.016286644951140065	0.4162866449511401
miR-1343-3p	57	379	250	1999	1.2024779049606642	0.13764957037862308	1	green	307	2685	66	33	33	TRUE	TRUE	25	16	12	0.3	0.1	-0	0.016286644951140065	0.4162866449511401
miR-148a-5p	58	604	249	1774	0.6842249057582253	0.9955867597556786	1	green	307	2685	69	35	34	TRUE	TRUE	25	15	11	0.3	0.1	-0	0.016286644951140065	0.4162866449511401
miR-372-3p	44	432	263	1946	0.753709944097219	0.961197920701074	1	green	307	2685	73	12	61	TRUE	TRUE	24	7	29	0.3	0.1	-0	0.015635179153094463	0.4156351791530945
miR-376a-5p	55	504	252	1874	0.8115920861672612	0.9219726173310809	1	green	307	2685	72	38	34	TRUE	TRUE	24	14	13	0.3	0.1	-0	0.015635179153094463	0.4156351791530945
miR-181c-5p	56	558	251	1820	0.7278085419673705	0.984742432190111	1	green	307	2685	90	41	49	TRUE	TRUE	24	17	16	0.3	0.1	-0	0.015635179153094463	0.4156351791530945
miR-211-5p	52	443	255	1935	0.8907569132092313	0.7859897554668565	1	green	307	2685	73	4	69	TRUE	TRUE	24	3	29	0.3	0.1	-0	0.015635179153094463	0.4156351791530945
miR-590-3p	61	750	246	1628	0.5383671346352603	0.999994674398757	1	green	307	2685	95	11	84	TRUE	TRUE	24	3	33	0.3	0.1	-0	0.015635179153094463	0.4156351791530945
miR-296-3p	45	396	262	1982	0.8596943766317499	0.8337170307983647	1	green	307	2685	50	23	27	TRUE	TRUE	24	13	11	0.3	0.1	-0	0.015635179153094463	0.4156351791530945
miR-544a	47	466	260	1912	0.7417876992671982	0.9719336869011783	1	green	307	2685	56	8	48	TRUE	TRUE	24	5	23	0.3	0.1	-0	0.015635179153094463	0.4156351791530945
miR-142-5p	69	743	238	1635	0.6380706251938981	0.9994975393534785	1	green	307	2685	99	59	40	TRUE	TRUE	24	23	8	0.3	0.1	-0	0.015635179153094463	0.4156351791530945
miR-548x-3p	49	594	258	1784	0.5705126824055143	0.9998886204813711	1	green	307	2685	88	5	83	TRUE	TRUE	24	2	37	0.3	0.1	-0	0.015635179153094463	0.4156351791530945
miR-1207-5p	55	452	252	1926	0.9300187506560367	0.7014879628341757	1	green	307	2685	80	5	75	TRUE	TRUE	24	2	30	0.3	0.1	-0	0.015635179153094463	0.4156351791530945
miR-3910	48	368	259	2010	1.0122503243403491	0.4983931349774503	1	green	307	2685	66	2	64	TRUE	TRUE	24	1	34	0.3	0.1	-0	0.015635179153094463	0.4156351791530945
miR-548p	48	519	259	1859	0.663892710538141	0.995947331043838	1	green	307	2685	85	3	82	TRUE	TRUE	24	2	37	0.3	0.1	-0	0.015635179153094463	0.4156351791530945
miR-183-3p	48	535	259	1843	0.6385124971142287	0.9981701419187137	1	green	307	2685	55	31	24	TRUE	TRUE	24	21	5	0.3	0.1	-0	0.015635179153094463	0.4156351791530945
miR-200b-3p	58	540	249	1838	0.7929090576114272	0.9454725502468564	1	green	307	2685	93	51	42	TRUE	TRUE	23	20	20	0.3	0.1	-0	0.014983713355048861	0.4149837133550489
miR-769-5p	48	444	259	1934	0.8073296798237312	0.916967799676928	1	green	307	2685	50	36	14	TRUE	TRUE	23	15	8	0.3	0.1	-0	0.014983713355048861	0.4149837133550489
miR-641	50	448	257	1930	0.8381957729369742	0.8781783050801041	1	green	307	2685	69	23	46	TRUE	TRUE	23	11	17	0.3	0.1	-0	0.014983713355048861	0.4149837133550489
miR-182-3p	47	407	260	1971	0.8754638177699234	0.8084288972463125	1	green	307	2685	47	44	3	TRUE	TRUE	23	22	1	0.3	0.1	-0	0.014983713355048861	0.4149837133550489
miR-486-5p	45	400	262	1978	0.8493837561179833	0.8513404705368689	1	green	307	2685	57	38	19	TRUE	TRUE	23	20	6	0.3	0.1	-0	0.014983713355048861	0.4149837133550489
miR-4725-3p	47	333	260	2045	1.1101082942597646	0.29381814084802266	1	green	307	2685	53	27	26	TRUE	TRUE	23	12	13	0.3	0.1	-0	0.014983713355048861	0.4149837133550489
miR-4731-5p	43	348	264	2030	0.9501198789341374	0.6427172514373289	1	green	307	2685	50	3	47	TRUE	TRUE	23	1	27	0.3	0.1	-0	0.014983713355048861	0.4149837133550489
miR-92a-2-5p	37	359	270	2019	0.7707644827278903	0.9361603801247163	1	green	307	2685	47	9	38	TRUE	TRUE	23	5	25	0.3	0.1	-0	0.014983713355048861	0.4149837133550489
miR-944	44	502	263	1876	0.6252875346744634	0.9984101166149144	1	green	307	2685	71	3	68	TRUE	TRUE	23	1	36	0.3	0.1	-0	0.014983713355048861	0.4149837133550489
miR-1827	50	394	257	1984	0.9796779718086346	0.5765807696767071	1	green	307	2685	69	15	54	TRUE	TRUE	23	7	25	0.3	0.1	-0	0.014983713355048861	0.4149837133550489
miR-4324	38	216	269	2162	1.4137420950419946	0.04325950496515194	1	green	307	2685	49	5	44	TRUE	TRUE	23	3	30	0.3	0.1	-0	0.014983713355048861	0.4149837133550489
miR-1304-3p	45	372	262	2006	0.9262176406837336	0.6989876377884464	1	green	307	2685	46	36	10	TRUE	TRUE	23	19	4	0.3	0.1	-0	0.014983713355048861	0.4149837133550489
miR-5189-5p	40	193	267	2185	1.695671076902081	0.004079545830878071	1	green	307	2685	46	8	38	TRUE	TRUE	23	4	24	0.3	0.1	-0	0.014983713355048861	0.4149837133550489
miR-362-5p	41	344	266	2034	0.9114010274185526	0.7254146664936345	1	green	307	2685	45	8	37	TRUE	TRUE	23	5	19	0.3	0.1	-0	0.014983713355048861	0.4149837133550489
miR-429	46	441	261	1937	0.7741978147427678	0.9479507460916348	1	green	307	2685	74	27	47	TRUE	TRUE	22	11	24	0.3	0.1	-0	0.014332247557003259	0.41433224755700326
miR-192-5p	43	329	264	2049	1.014398400360948	0.4958547334580895	1	green	307	2685	58	53	5	TRUE	TRUE	22	27	1	0.3	0.1	-0	0.014332247557003259	0.41433224755700326
miR-132-3p	61	513	246	1865	0.9015157102218324	0.7746480157745752	1	green	307	2685	77	52	25	TRUE	TRUE	22	19	9	0.3	0.1	-0	0.014332247557003259	0.41433224755700326
miR-197-3p	58	511	249	1867	0.851097985435925	0.8696898232586023	1	green	307	2685	73	48	25	TRUE	TRUE	22	18	10	0.3	0.1	-0	0.014332247557003259	0.41433224755700326
miR-939-5p	53	414	254	1964	0.9898840257606344	0.5517776557072689	1	green	307	2685	66	8	58	TRUE	TRUE	22	4	23	0.3	0.1	-0	0.014332247557003259	0.41433224755700326
let-7f-2-3p	47	525	260	1853	0.638109072562014	0.9980616970617225	1	green	307	2685	69	35	34	TRUE	TRUE	22	17	18	0.3	0.1	-0	0.014332247557003259	0.41433224755700326
miR-576-5p	45	480	262	1898	0.6792652367921161	0.9926316023090284	1	green	307	2685	60	20	40	TRUE	TRUE	22	9	18	0.3	0.1	-0	0.014332247557003259	0.41433224755700326
miR-761	47	334	260	2044	1.1062437947073633	0.300792167569824	1	green	307	2685	57	1	56	TRUE	TRUE	22	1	25	0.3	0.1	-0	0.014332247557003259	0.41433224755700326
miR-147a	57	478	250	1900	0.9063096271304509	0.7590604819070271	1	green	307	2685	66	47	19	TRUE	TRUE	22	22	6	0.3	0.1	-0	0.014332247557003259	0.41433224755700326
miR-4319	38	228	269	2150	1.3319375249880618	0.07795255481648611	1	green	307	2685	83	1	82	TRUE	TRUE	22	1	52	0.3	0.1	-0	0.014332247557003259	0.41433224755700326
miR-2682-5p	46	287	261	2091	1.2839431492763738	0.08808803199433612	1	green	307	2685	54	28	26	TRUE	TRUE	22	14	11	0.3	0.1	-0	0.014332247557003259	0.41433224755700326
miR-3609	46	468	261	1910	0.7193900899530984	0.9816883694824927	1	green	307	2685	51	9	42	TRUE	TRUE	22	7	18	0.3	0.1	-0	0.014332247557003259	0.41433224755700326
miR-607	49	517	258	1861	0.6837069382962299	0.9932936987524106	1	green	307	2685	79	3	76	TRUE	TRUE	22	1	33	0.3	0.1	-0	0.014332247557003259	0.41433224755700326
miR-3121-3p	44	403	263	1975	0.8199575779099634	0.8938445480229559	1	green	307	2685	84	1	83	TRUE	TRUE	22	1	39	0.3	0.1	-0	0.014332247557003259	0.41433224755700326
miR-513a-3p	43	526	264	1852	0.5735854980616785	0.9997540948285069	1	green	307	2685	76	2	74	TRUE	TRUE	22	0	33	0.3	0.1	-0	0.014332247557003259	0.41433224755700326
miR-548aj-3p	44	530	263	1848	0.5834436639988821	0.9996662208457927	1	green	307	2685	56	5	51	TRUE	TRUE	22	2	26	0.3	0.1	-0	0.014332247557003259	0.41433224755700326
miR-922	46	395	261	1983	0.8848356557660169	0.7884100400784249	1	green	307	2685	57	3	54	TRUE	TRUE	22	2	27	0.3	0.1	-0	0.014332247557003259	0.41433224755700326
miR-485-5p	47	428	260	1950	0.8236589010472787	0.8942370145952895	1	green	307	2685	59	21	38	TRUE	TRUE	22	7	17	0.3	0.1	-0	0.014332247557003259	0.41433224755700326
miR-665	44	370	263	2008	0.9079759545545324	0.7373941190708393	1	green	307	2685	59	10	49	TRUE	TRUE	22	4	27	0.3	0.1	-0	0.014332247557003259	0.41433224755700326
miR-543	46	548	261	1830	0.5886590926453981	0.9996620084554604	1	green	307	2685	66	5	61	TRUE	TRUE	22	1	30	0.3	0.1	-0	0.014332247557003259	0.41433224755700326
miR-4492	43	277	264	2101	1.2353053363478577	0.1349653516881808	1	green	307	2685	52	4	48	TRUE	TRUE	22	2	25	0.3	0.1	-0	0.014332247557003259	0.41433224755700326
miR-206	34	384	273	1994	0.6468191073050398	0.9933122974950956	1	green	307	2685	61	14	47	TRUE	TRUE	22	9	32	0.3	0.1	-0	0.014332247557003259	0.41433224755700326
miR-125b-1-3p	50	380	257	1998	1.022929437690392	0.4722186639734891	1	green	307	2685	51	49	2	TRUE	TRUE	22	22	1	0.3	0.1	-0	0.014332247557003259	0.41433224755700326
miR-298	37	308	270	2070	0.9210361727839778	0.6989662969673274	1	green	307	2685	41	5	36	TRUE	TRUE	21	3	22	0.3	0.1	-0	0.013680781758957657	0.41368078175895767
miR-141-3p	44	448	263	1930	0.7208318049523144	0.9794791130714311	1	green	307	2685	71	30	41	TRUE	TRUE	21	15	15	0.3	0.1	-0	0.013680781758957657	0.41368078175895767
miR-582-5p	42	412	265	1966	0.7563737621947538	0.9566242256085928	1	green	307	2685	82	28	54	TRUE	TRUE	21	14	35	0.3	0.1	-0	0.013680781758957657	0.41368078175895767
miR-142-3p	37	362	270	2016	0.7632441237552188	0.942933248459063	1	green	307	2685	60	37	23	TRUE	TRUE	21	20	8	0.3	0.1	-0	0.013680781758957657	0.41368078175895767
miR-150-5p	47	352	260	2026	1.0404389869302981	0.43453000909094763	1	green	307	2685	61	33	28	TRUE	TRUE	21	14	11	0.3	0.1	-0	0.013680781758957657	0.41368078175895767
miR-425-5p	36	346	271	2032	0.7802259812726932	0.9247838355179612	1	green	307	2685	42	29	13	TRUE	TRUE	21	20	6	0.3	0.1	-0	0.013680781758957657	0.41368078175895767
miR-151a-3p	38	421	269	1957	0.6567702825391537	0.9936251227411363	1	green	307	2685	40	35	5	TRUE	TRUE	21	21	2	0.3	0.1	-0	0.013680781758957657	0.41368078175895767
miR-129-2-3p	58	452	249	1926	0.9925383764778277	0.5451643492745888	1	green	307	2685	76	43	33	TRUE	TRUE	21	16	10	0.3	0.1	-0	0.013680781758957657	0.41368078175895767
miR-7-1-3p	37	460	270	1918	0.5714648278985425	0.9995414347099767	1	green	307	2685	65	6	59	TRUE	TRUE	21	2	32	0.3	0.1	-0	0.013680781758957657	0.41368078175895767
miR-520c-3p	42	394	265	1984	0.7981521459423904	0.9173610129511258	1	green	307	2685	71	9	62	TRUE	TRUE	21	5	29	0.3	0.1	-0	0.013680781758957657	0.41368078175895767
miR-4695-5p	39	211	268	2167	1.4942793943961084	0.022304258021502675	1	green	307	2685	40	3	37	TRUE	TRUE	21	2	20	0.3	0.1	-0	0.013680781758957657	0.41368078175895767
miR-576-3p	46	444	261	1934	0.767778758226702	0.953285465907406	1	green	307	2685	50	39	11	TRUE	TRUE	21	19	5	0.3	0.1	-0	0.013680781758957657	0.41368078175895767
miR-3658	45	436	262	1942	0.7651023873823413	0.9540834917421962	1	green	307	2685	76	1	75	TRUE	TRUE	21	1	38	0.3	0.1	-0	0.013680781758957657	0.41368078175895767
miR-762	39	259	268	2119	1.1904724520844607	0.1948601164460097	1	green	307	2685	46	4	42	TRUE	TRUE	21	2	23	0.3	0.1	-0	0.013680781758957657	0.41368078175895767
miR-1205	45	323	262	2055	1.0927310322369752	0.3297349209686578	1	green	307	2685	51	2	49	TRUE	TRUE	21	1	22	0.3	0.1	-0	0.013680781758957657	0.41368078175895767
miR-224-3p	43	467	264	1911	0.6666287407178721	0.9940718212531365	1	green	307	2685	61	1	60	TRUE	TRUE	21	0	30	0.3	0.1	-0	0.013680781758957657	0.41368078175895767
miR-522-3p	43	499	264	1879	0.6134055362849675	0.9988490361605231	1	green	307	2685	66	1	65	TRUE	TRUE	21	0	31	0.3	0.1	-0	0.013680781758957657	0.41368078175895767
miR-3167	39	292	268	2086	1.039577780399754	0.4450403899349989	1	green	307	2685	53	1	52	TRUE	TRUE	21	0	25	0.3	0.1	-0	0.013680781758957657	0.41368078175895767
miR-654-5p	34	277	273	2101	0.9446305765344899	0.6458346465077567	1	green	307	2685	39	6	33	TRUE	TRUE	21	5	21	0.3	0.1	-0	0.013680781758957657	0.41368078175895767
miR-541-3p	36	276	271	2102	1.011707980164271	0.5056351120208281	1	green	307	2685	41	5	36	TRUE	TRUE	21	4	21	0.3	0.1	-0	0.013680781758957657	0.41368078175895767
miR-506-3p	47	391	260	1987	0.9186693332865649	0.7184301629395323	1	green	307	2685	104	2	102	TRUE	TRUE	21	2	55	0.3	0.1	-0	0.013680781758957657	0.41368078175895767
miR-370-5p	40	287	267	2091	1.0914765912337507	0.34214312554793097	1	green	307	2685	40	38	2	TRUE	TRUE	21	20	1	0.3	0.1	-0	0.013680781758957657	0.41368078175895767
miR-105-5p	39	446	268	1932	0.6305021431104068	0.9971732944865469	1	green	307	2685	58	7	51	TRUE	TRUE	20	5	29	0.3	0.1	-0	0.013029315960912053	0.4130293159609121
miR-491-5p	53	418	254	1960	0.9784138418198453	0.5804409901803731	1	green	307	2685	63	31	32	TRUE	TRUE	20	16	7	0.3	0.1	-0	0.013029315960912053	0.4130293159609121
miR-345-5p	42	312	265	2066	1.0494798305875324	0.42077807747591467	1	green	307	2685	42	25	17	TRUE	TRUE	20	12	8	0.3	0.1	-0	0.013029315960912053	0.4130293159609121
miR-661	51	343	256	2035	1.1818836830613095	0.17454008059359552	1	green	307	2685	67	7	60	TRUE	TRUE	20	3	23	0.3	0.1	-0	0.013029315960912053	0.4130293159609121
miR-559	34	436	273	1942	0.5548030751672467	0.9996453764062823	1	green	307	2685	52	4	48	TRUE	TRUE	20	1	27	0.3	0.1	-0	0.013029315960912053	0.4130293159609121
miR-1910-5p	38	326	269	2052	0.889220999327056	0.7648185499368794	1	green	307	2685	45	36	9	TRUE	TRUE	20	21	2	0.3	0.1	-0	0.013029315960912053	0.4130293159609121
miR-1271-5p	50	539	257	1839	0.6638621212754122	0.9963996065214391	1	green	307	2685	70	35	35	TRUE	TRUE	20	12	11	0.3	0.1	-0	0.013029315960912053	0.4130293159609121
miR-342-5p	45	368	262	2010	0.9381649926920245	0.6720230589660152	1	green	307	2685	54	34	20	TRUE	TRUE	20	17	7	0.3	0.1	-0	0.013029315960912053	0.4130293159609121
miR-22-5p	42	409	265	1969	0.7630814177018967	0.951449432542863	1	green	307	2685	53	27	26	TRUE	TRUE	20	11	12	0.3	0.1	-0	0.013029315960912053	0.4130293159609121
miR-548h-3p	38	462	269	1916	0.5859249872794459	0.9992950911140468	1	green	307	2685	42	5	37	TRUE	TRUE	20	1	21	0.3	0.1	-0	0.013029315960912053	0.4130293159609121
miR-548z	38	462	269	1916	0.5859249872794459	0.9992950911140468	1	green	307	2685	42	5	37	TRUE	TRUE	20	1	21	0.3	0.1	-0	0.013029315960912053	0.4130293159609121
miR-548ac	38	456	269	1922	0.5954882234949281	0.999005236469984	1	green	307	2685	41	4	37	TRUE	TRUE	20	1	21	0.3	0.1	-0	0.013029315960912053	0.4130293159609121
miR-548b-5p	38	450	269	1928	0.6053066173690372	0.9986066219178071	1	green	307	2685	59	6	53	TRUE	TRUE	20	2	27	0.3	0.1	-0	0.013029315960912053	0.4130293159609121
miR-548j-5p	35	446	272	1932	0.5574844730431506	0.9996570054048848	1	green	307	2685	52	9	43	TRUE	TRUE	20	5	24	0.3	0.1	-0	0.013029315960912053	0.4130293159609121
miR-197-5p	37	269	270	2109	1.0743769090412436	0.37985262208382126	1	green	307	2685	37	34	3	TRUE	TRUE	20	19	1	0.3	0.1	-0	0.013029315960912053	0.4130293159609121
miR-520d-3p	41	368	266	2010	0.8419339802004371	0.8553180256709103	1	green	307	2685	73	7	66	TRUE	TRUE	20	4	31	0.3	0.1	-0	0.013029315960912053	0.4130293159609121
miR-539-5p	37	387	270	1991	0.7051089251694563	0.9794414704301395	1	green	307	2685	53	7	46	TRUE	TRUE	20	4	26	0.3	0.1	-0	0.013029315960912053	0.4130293159609121
miR-3671	37	387	270	1991	0.7051089251694563	0.9794414704301395	1	green	307	2685	51	2	49	TRUE	TRUE	20	1	22	0.3	0.1	-0	0.013029315960912053	0.4130293159609121
miR-548f-3p	40	430	267	1948	0.6787928535863283	0.9902805258667806	1	green	307	2685	56	1	55	TRUE	TRUE	20	1	27	0.3	0.1	-0	0.013029315960912053	0.4130293159609121
miR-767-5p	36	331	271	2047	0.8215881982357327	0.8742490174049706	1	green	307	2685	49	23	26	TRUE	TRUE	20	12	13	0.3	0.1	-0	0.013029315960912053	0.4130293159609121
miR-4251	30	277	277	2101	0.8215205404513174	0.857918599954594	1	green	307	2685	41	2	39	TRUE	TRUE	20	2	28	0.3	0.1	-0	0.013029315960912053	0.4130293159609121
miR-205-3p	51	437	256	1941	0.8848999613664447	0.7964813107887554	1	green	307	2685	73	1	72	TRUE	TRUE	20	1	27	0.3	0.1	-0	0.013029315960912053	0.4130293159609121
miR-551b-5p	49	499	258	1879	0.7152637483339318	0.9852420064170692	1	green	307	2685	85	6	79	TRUE	TRUE	20	2	32	0.3	0.1	-0	0.013029315960912053	0.4130293159609121
miR-4763-3p	36	287	271	2091	0.9678479652691214	0.5985945204201113	1	green	307	2685	46	4	42	TRUE	TRUE	20	2	22	0.3	0.1	-0	0.013029315960912053	0.4130293159609121
miR-4510	50	379	257	1999	1.0261409669850665	0.4646780535961038	1	green	307	2685	56	36	20	TRUE	TRUE	20	15	7	0.3	0.1	-0	0.013029315960912053	0.4130293159609121
miR-7-2-3p	35	426	272	1952	0.5897442500522095	0.9988692619305074	1	green	307	2685	59	2	57	TRUE	TRUE	20	2	30	0.3	0.1	-0	0.013029315960912053	0.4130293159609121
miR-137-3p	39	312	268	2066	0.9636215134759705	0.6094686633883373	1	green	307	2685	66	2	64	TRUE	TRUE	20	2	32	0.3	0.1	-0	0.013029315960912053	0.4130293159609121
miR-145-5p	47	379	260	1999	0.9534426192245468	0.6382375017095909	1	green	307	2685	66	26	40	TRUE	TRUE	19	14	15	0.3	0.1	-0	0.01237785016286645	0.4123778501628665
miR-34b-5p	39	361	268	2017	0.8131331509405135	0.8927757251134674	1	green	307	2685	56	16	40	TRUE	TRUE	19	8	17	0.3	0.1	-0	0.01237785016286645	0.4123778501628665
miR-324-5p	38	361	269	2017	0.7893470994447532	0.9193314341390704	1	green	307	2685	47	37	10	TRUE	TRUE	19	21	3	0.3	0.1	-0	0.01237785016286645	0.4123778501628665
miR-375-3p	43	573	264	1805	0.5131922011923447	0.9999879675241085	1	green	307	2685	47	38	9	TRUE	TRUE	19	18	5	0.3	0.1	-0	0.01237785016286645	0.4123778501628665
miR-708-5p	44	429	263	1949	0.760147713426522	0.9565537599798719	1	green	307	2685	52	31	21	TRUE	TRUE	19	12	12	0.3	0.1	-0	0.01237785016286645	0.4123778501628665
miR-520a-3p	38	350	269	2028	0.8185838190824889	0.8831923139914764	1	green	307	2685	66	10	56	TRUE	TRUE	19	5	26	0.3	0.1	-0	0.01237785016286645	0.4123778501628665
miR-339-5p	40	363	267	2015	0.8316616531298713	0.868954937152743	1	green	307	2685	51	29	22	TRUE	TRUE	19	13	11	0.3	0.1	-0	0.01237785016286645	0.4123778501628665
miR-501-5p	47	388	260	1990	0.9271675268253261	0.6993060275737253	1	green	307	2685	65	8	57	TRUE	TRUE	19	4	24	0.3	0.1	-0	0.01237785016286645	0.4123778501628665
miR-374b-5p	41	554	266	1824	0.5075877412509902	0.9999879154596412	1	green	307	2685	67	34	33	TRUE	TRUE	19	14	16	0.3	0.1	-0	0.01237785016286645	0.4123778501628665
miR-421	45	355	262	2023	0.9787687875551822	0.5775335758251161	1	green	307	2685	55	29	26	TRUE	TRUE	19	14	12	0.3	0.1	-0	0.01237785016286645	0.4123778501628665
miR-760	49	396	258	1982	0.950559652702795	0.6466141253628104	1	green	307	2685	55	22	33	TRUE	TRUE	19	10	9	0.3	0.1	-0	0.01237785016286645	0.4123778501628665
miR-550a-5p	30	216	277	2162	1.084022675477625	0.3787911262710978	1	green	307	2685	34	14	20	TRUE	TRUE	19	10	11	0.3	0.1	-0	0.01237785016286645	0.4123778501628665
miR-181a-2-3p	40	338	267	2040	0.9042285675975346	0.7386416061784817	1	green	307	2685	43	35	8	TRUE	TRUE	19	16	6	0.3	0.1	-0	0.01237785016286645	0.4123778501628665
miR-766-3p	48	382	259	1996	0.9683638404579229	0.6033081512592872	1	green	307	2685	54	20	34	TRUE	TRUE	19	10	11	0.3	0.1	-0	0.01237785016286645	0.4123778501628665
miR-2115-3p	34	321	273	2057	0.7981437151076262	0.8999516810849536	1	green	307	2685	45	1	44	TRUE	TRUE	19	1	27	0.3	0.1	-0	0.01237785016286645	0.4123778501628665
miR-548c-5p	32	454	275	1924	0.49322687574417773	0.9999700929746904	1	green	307	2685	51	4	47	TRUE	TRUE	19	1	29	0.3	0.1	-0	0.01237785016286645	0.4123778501628665
miR-548d-5p	36	465	271	1913	0.5465932317302618	0.9998110335128391	1	green	307	2685	58	9	49	TRUE	TRUE	19	2	28	0.3	0.1	-0	0.01237785016286645	0.4123778501628665
miR-4306	44	274	263	2104	1.284541913164597	0.0922060521008911	1	green	307	2685	55	7	48	TRUE	TRUE	19	3	20	0.3	0.1	-0	0.01237785016286645	0.4123778501628665
miR-873-5p	38	403	269	1975	0.6923975899866474	0.9850802248448561	1	green	307	2685	48	21	27	TRUE	TRUE	19	11	15	0.3	0.1	-0	0.01237785016286645	0.4123778501628665
let-7f-1-3p	35	355	272	2023	0.7333588926939936	0.9619036851285484	1	green	307	2685	64	17	47	TRUE	TRUE	19	11	24	0.3	0.1	-0	0.01237785016286645	0.4123778501628665
miR-587	37	475	270	1903	0.5491034575869739	0.9998174674020043	1	green	307	2685	54	4	50	TRUE	TRUE	19	3	25	0.3	0.1	-0	0.01237785016286645	0.4123778501628665
miR-548ah-3p	39	441	268	1937	0.639295815816023	0.9963366660173374	1	green	307	2685	47	5	42	TRUE	TRUE	19	2	21	0.3	0.1	-0	0.01237785016286645	0.4123778501628665
miR-548am-3p	38	441	269	1937	0.6205964292683667	0.9977226255659459	1	green	307	2685	46	5	41	TRUE	TRUE	19	2	21	0.3	0.1	-0	0.01237785016286645	0.4123778501628665
miR-3202	38	310	269	2068	0.9423610140363712	0.6550351183595571	1	green	307	2685	47	5	42	TRUE	TRUE	19	3	19	0.3	0.1	-0	0.01237785016286645	0.4123778501628665
miR-1275	41	344	266	2034	0.9114010274185526	0.7254146664936345	1	green	307	2685	51	21	30	TRUE	TRUE	19	14	11	0.3	0.1	-0	0.01237785016286645	0.4123778501628665
miR-1321	42	306	265	2072	1.0731627702616904	0.37288793000094894	1	green	307	2685	57	10	47	TRUE	TRUE	19	5	21	0.3	0.1	-0	0.01237785016286645	0.4123778501628665
miR-3681-3p	32	176	275	2202	1.4556347085531365	0.043863301294529575	1	green	307	2685	43	7	36	TRUE	TRUE	19	4	24	0.3	0.1	-0	0.01237785016286645	0.4123778501628665
miR-637	52	313	255	2065	1.34519886470682	0.044654603577084964	1	green	307	2685	58	1	57	TRUE	TRUE	19	1	19	0.3	0.1	-0	0.01237785016286645	0.4123778501628665
miR-4498	40	244	267	2134	1.3101033666813313	0.08537433093085794	1	green	307	2685	44	4	40	TRUE	TRUE	19	2	19	0.3	0.1	-0	0.01237785016286645	0.4123778501628665
miR-4446-3p	45	407	262	1971	0.8318278534388759	0.8788994601497673	1	green	307	2685	47	30	17	TRUE	TRUE	19	14	6	0.3	0.1	-0	0.01237785016286645	0.4123778501628665
miR-613	36	243	271	2135	1.1670404574093798	0.2341489404873307	1	green	307	2685	55	1	54	TRUE	TRUE	19	0	29	0.3	0.1	-0	0.01237785016286645	0.4123778501628665
miR-127-5p	34	339	273	2039	0.749168900547896	0.9487995667660944	1	green	307	2685	42	21	21	TRUE	TRUE	19	12	9	0.3	0.1	-0	0.01237785016286645	0.4123778501628665
miR-1270	34	313	273	2065	0.8217182215905953	0.868962521198417	1	green	307	2685	42	21	21	TRUE	TRUE	19	12	13	0.3	0.1	-0	0.01237785016286645	0.4123778501628665
miR-3187-5p	35	193	272	2185	1.456544773268818	0.036942948549093434	1	green	307	2685	41	8	33	TRUE	TRUE	19	4	20	0.3	0.1	-0	0.01237785016286645	0.4123778501628665
miR-378i	32	275	275	2103	0.8899021513054158	0.750568866289014	1	green	307	2685	32	26	6	TRUE	TRUE	19	16	3	0.3	0.1	-0	0.01237785016286645	0.4123778501628665
miR-500b-5p	35	271	272	2107	1.0004774233303488	0.5295548273118511	1	green	307	2685	35	4	31	TRUE	TRUE	19	3	16	0.3	0.1	-0	0.01237785016286645	0.4123778501628665
miR-433-3p	28	219	279	2159	0.9893815603843158	0.5532599744854683	1	green	307	2685	38	17	21	TRUE	TRUE	18	11	15	0.3	0.1	-0	0.011726384364820847	0.4117263843648209
miR-224-5p	54	496	253	1882	0.8099308587529073	0.9226230642048764	1	green	307	2685	72	14	58	TRUE	TRUE	18	5	17	0.3	0.1	-0	0.011726384364820847	0.4117263843648209
miR-500a-5p	37	298	270	2080	0.9565011683458505	0.6236041447738645	1	green	307	2685	52	9	43	TRUE	TRUE	18	6	20	0.3	0.1	-0	0.011726384364820847	0.4117263843648209
miR-361-3p	35	292	272	2086	0.9192864501498089	0.6993598668132623	1	green	307	2685	41	19	22	TRUE	TRUE	18	8	13	0.3	0.1	-0	0.011726384364820847	0.4117263843648209
let-7g-3p	55	510	252	1868	0.7994820719852496	0.9355367439063726	1	green	307	2685	86	34	52	TRUE	TRUE	18	12	12	0.3	0.1	-0	0.011726384364820847	0.4117263843648209
miR-378a-5p	35	342	272	2036	0.766113733426649	0.9364045342454121	1	green	307	2685	46	18	28	TRUE	TRUE	18	12	15	0.3	0.1	-0	0.011726384364820847	0.4117263843648209
miR-4747-5p	32	245	275	2133	1.013071839357831	0.5055172486422626	1	green	307	2685	39	9	30	TRUE	TRUE	18	4	17	0.3	0.1	-0	0.011726384364820847	0.4117263843648209
miR-3148	37	420	270	1958	0.6389691055110817	0.9957392957905261	1	green	307	2685	54	3	51	TRUE	TRUE	18	1	25	0.3	0.1	-0	0.011726384364820847	0.4117263843648209
miR-1184	34	297	273	2081	0.8726767034906492	0.7867905082225921	1	green	307	2685	38	2	36	TRUE	TRUE	18	2	18	0.3	0.1	-0	0.011726384364820847	0.4117263843648209
miR-548e-3p	41	466	266	1912	0.63254447056196506	0.9974466893882554	1	green	307	2685	65	7	58	TRUE	TRUE	18	4	28	0.3	0.1	-0	0.011726384364820847	0.4117263843648209
miR-488-5p	36	275	271	2103	1.0158688302020853	0.4969910444715959	1	green	307	2685	42	2	40	TRUE	TRUE	18	1	20	0.3	0.1	-0	0.011726384364820847	0.4117263843648209
miR-126-5p	35	407	272	1971	0.6232652110295926	0.9967548036044132	1	green	307	2685	52	15	37	TRUE	TRUE	18	9	19	0.3	0.1	-0	0.011726384364820847	0.4117263843648209
miR-548ae-3p	38	447	269	1931	0.6103757421244843	0.9983555640501456	1	green	307	2685	46	5	41	TRUE	TRUE	18	2	20	0.3	0.1	-0	0.011726384364820847	0.4117263843648209
miR-548aq-3p	38	445	269	1933	0.6137520001791518	0.9981654710400762	1	green	307	2685	46	5	41	TRUE	TRUE	18	2	20	0.3	0.1	-0	0.011726384364820847	0.4117263843648209
miR-4739	35	225	272	2153	1.2311886683775837	0.16352418009995334	1	green	307	2685	41	10	31	TRUE	TRUE	18	5	16	0.3	0.1	-0	0.011726384364820847	0.4117263843648209
miR-4756-5p	31	198	276	2180	1.2365365954485672	0.1734574309719801	1	green	307	2685	37	10	27	TRUE	TRUE	18	5	17	0.3	0.1	-0	0.011726384364820847	0.4117263843648209
miR-1273h-5p	32	247	275	2131	1.003929402903873	0.52365910866268806	1	green	307	2685	32	28	4	TRUE	TRUE	18	16	2	0.3	0.1	-0	0.011726384364820847	0.4117263843648209
miR-1305	37	360	270	2018	0.7682437696587908	0.9384874613159035	1	green	307	2685	46	4	42	TRUE	TRUE	18	1	21	0.3	0.1	-0	0.011726384364820847	0.4117263843648209
miR-4419a	33	221	274	2157	1.1753912810091969	0.2335889800965527	1	green	307	2685	36	10	26	TRUE	TRUE	18	6	13	0.3	0.1	-0	0.011726384364820847	0.4117263843648209
miR-1266-5p	37	320	270	2058	0.8813600602234498	0.7777274636303233	1	green	307	2685	42	19	23	TRUE	TRUE	18	12	8	0.3	0.1	-0	0.011726384364820847	0.4117263843648209
miR-3065-5p	39	395	268	1983	0.7306469704651066	0.9693265567831432	1	green	307	2685	63	17	46	TRUE	TRUE	18	8	23	0.3	0.1	-0	0.011726384364820847	0.4117263843648209
miR-5193	41	278	266	2100	1.164224559821254	0.22287530642086448	1	green	307	2685	48	6	42	TRUE	TRUE	18	4	19	0.3	0.1	-0	0.011726384364820847	0.4117263843648209
miR-3612	39	205	268	2173	1.5422466805671422	0.015313425756331545	1	green	307	2685	41	6	35	TRUE	TRUE	18	3	16	0.3	0.1	-0	0.011726384364820847	0.4117263843648209
miR-516b-5p	36	409	271	1969	0.6396356899958296	0.9952910207600396	1	green	307	2685	40	21	19	TRUE	TRUE	18	11	9	0.3	0.1	-0	0.011726384364820847	0.4117263843648209
miR-1915-3p	38	185	269	2193	1.6741696631162788	0.005824096226236712	1	green	307	2685	45	8	37	TRUE	TRUE	18	6	18	0.3	0.1	-0	0.011726384364820847	0.4117263843648209
miR-198	30	179	277	2199	1.3303395509956215	0.10458825319570937	1	green	307	2685	32	1	31	TRUE	TRUE	18	1	19	0.3	0.1	-0	0.011726384364820847	0.4117263843648209
miR-548o-3p	40	317	267	2061	0.9740226912223036	0.586857454735846	1	green	307	2685	67	9	58	TRUE	TRUE	18	4	28	0.3	0.1	-0	0.011726384364820847	0.4117263843648209
miR-520e-3p	34	313	273	2065	0.8217182215905953	0.868962521198417	1	green	307	2685	58	1	57	TRUE	TRUE	18	0	27	0.3	0.1	-0	0.011726384364820847	0.4117263843648209
miR-200a-3p	42	413	265	1965	0.754159536335162	0.9582429418116893	1	green	307	2685	68	28	40	TRUE	TRUE	17	13	14	0.3	0.1	-0	0.011074918566775244	0.41107491856677525
miR-519d-3p	35	352	272	2026	0.7407029644968935	0.9569572430056654	1	green	307	2685	75	18	57	TRUE	TRUE	17	12	32	0.3	0.1	-0	0.011074918566775244	0.41107491856677525
miR-519b-3p	35	316	272	2062	0.839708004398771	0.8447793002473247	1	green	307	2685	63	7	56	TRUE	TRUE	17	5	24	0.3	0.1	-0	0.011074918566775244	0.41107491856677525
miR-519a-3p	35	299	272	2079	0.8947465706255147	0.7479780600664108	1	green	307	2685	61	8	53	TRUE	TRUE	17	5	23	0.3	0.1	-0	0.011074918566775244	0.41107491856677525
miR-664a-3p	42	445	265	1933	0.6885601202059137	0.9890355915533052	1	green	307	2685	59	7	52	TRUE	TRUE	17	4	20	0.3	0.1	-0	0.011074918566775244	0.41107491856677525
miR-1287-5p	38	362	269	2016	0.7867773207966408	0.9221190500036367	1	green	307	2685	42	30	12	TRUE	TRUE	17	13	6	0.3	0.1	-0	0.011074918566775244	0.41107491856677525
miR-455-3p	28	255	279	2123	0.8355868279131846	0.8310327064454431	1	green	307	2685	32	18	14	TRUE	TRUE	17	15	4	0.3	0.1	-0	0.011074918566775244	0.41107491856677525
miR-21-3p	35	461	272	1917	0.5351696413734937	0.9998671409466149	1	green	307	2685	38	30	8	TRUE	TRUE	17	13	4	0.3	0.1	-0	0.011074918566775244	0.41107491856677525
miR-589-3p	33	328	274	2050	0.7528150274150331	0.943806162154571	1	green	307	2685	45	14	31	TRUE	TRUE	17	8	18	0.3	0.1	-0	0.011074918566775244	0.41107491856677525
miR-4459	34	249	273	2129	1.064847659793941	0.4034241157686389	1	green	307	2685	36	12	24	TRUE	TRUE	17	7	11	0.3	0.1	-0	0.011074918566775244	0.41107491856677525
miR-135b-3p	38	329	269	2049	0.8798278302242871	0.7827465512850972	1	green	307	2685	39	31	8	TRUE	TRUE	17	15	2	0.3	0.1	-0	0.011074918566775244	0.41107491856677525
miR-4779	32	201	275	2177	1.2601990287149034	0.14788119710049394	1	green	307	2685	38	6	32	TRUE	TRUE	17	4	17	0.3	0.1	-0	0.011074918566775244	0.41107491856677525
miR-548a-3p	36	355	271	2023	0.7570863716438563	0.9462645242809025	1	green	307	2685	52	2	50	TRUE	TRUE	17	1	23	0.3	0.1	-0	0.011074918566775244	0.41107491856677525
miR-493-5p	37	415	270	1963	0.6483140053230788	0.994505147841969	1	green	307	2685	58	10	48	TRUE	TRUE	17	5	22	0.3	0.1	-0	0.011074918566775244	0.41107491856677525
miR-100-3p	33	352	274	2026	0.6932965944935958	0.9797353245401825	1	green	307	2685	41	9	32	TRUE	TRUE	17	4	16	0.3	0.1	-0	0.011074918566775244	0.41107491856677525
miR-1200	25	198	282	2180	0.9760788420853894	0.5778710982217012	1	green	307	2685	35	4	31	TRUE	TRUE	17	2	24	0.3	0.1	-0	0.011074918566775244	0.41107491856677525
miR-1290	41	423	266	1955	0.7124705076816918	0.9803387602922006	1	green	307	2685	55	6	49	TRUE	TRUE	17	3	18	0.3	0.1	-0	0.011074918566775244	0.41107491856677525
miR-2467-5p	32	185	275	2193	1.379195462086211	0.07169107488665331	1	green	307	2685	36	8	28	TRUE	TRUE	17	4	16	0.3	0.1	-0	0.011074918566775244	0.41107491856677525
miR-4430	33	261	274	2117	0.9768905810845551	0.5784158231562315	1	green	307	2685	36	11	25	TRUE	TRUE	17	6	14	0.3	0.1	-0	0.011074918566775244	0.41107491856677525
miR-518a-5p	32	356	275	2022	0.6610210676762736	0.9890347561486645	1	green	307	2685	46	1	45	TRUE	TRUE	16	0	21	0.3	0.1	-0	0.010423452768729642	0.41042345276872966
miR-1180-3p	39	346	268	2032	0.8546777736203979	0.8299899716486306	1	green	307	2685	44	37	7	TRUE	TRUE	16	16	5	0.3	0.1	-0	0.010423452768729642	0.41042345276872966
miR-877-3p	35	381	272	1997	0.6745551232782333	0.9879532775939879	1	green	307	2685	40	5	35	TRUE	TRUE	16	2	16	0.3	0.1	-0	0.010423452768729642	0.41042345276872966
miR-532-3p	33	267	274	2111	0.9522288481845638	0.6291560264138893	1	green	307	2685	41	3	38	TRUE	TRUE	16	3	17	0.3	0.1	-0	0.010423452768729642	0.41042345276872966
miR-130b-5p	36	439	271	1939	0.5868729077283459	0.9990870977549868	1	green	307	2685	42	26	16	TRUE	TRUE	16	13	4	0.3	0.1	-0	0.010423452768729642	0.41042345276872966
miR-542-5p	30	201	277	2177	1.1729136658675117	0.24809436863380793	1	green	307	2685	30	25	5	TRUE	TRUE	16	13	3	0.3	0.1	-0	0.010423452768729642	0.41042345276872966
miR-526b-3p	34	327	273	2051	0.7812197392686806	0.9192046912330347	1	green	307	2685	63	12	51	TRUE	TRUE	16	6	29	0.3	0.1	-0	0.010423452768729642	0.41042345276872966
miR-548a-5p	31	429	276	1949	0.5103593671356584	0.9999144626837115	1	green	307	2685	47	6	41	TRUE	TRUE	16	2	23	0.3	0.1	-0	0.010423452768729642	0.41042345276872966
miR-548i	30	415	277	1963	0.5123642041177637	0.9998862175135574	1	green	307	2685	46	5	41	TRUE	TRUE	16	2	21	0.3	0.1	-0	0.010423452768729642	0.41042345276872966
miR-4282	36	559	271	1819	0.43237998196502603	0.9999997829489959	1	green	307	2685	62	4	58	TRUE	TRUE	16	1	24	0.3	0.1	-0	0.010423452768729642	0.41042345276872966
miR-4685-5p	32	221	275	2157	1.1356357953451552	0.2913993913601933	1	green	307	2685	34	3	31	TRUE	TRUE	16	2	16	0.3	0.1	-0	0.010423452768729642	0.41042345276872966
miR-5196-5p	28	230	279	2148	0.9372618414092387	0.6529534603354998	1	green	307	2685	31	9	22	TRUE	TRUE	16	4	15	0.3	0.1	-0	0.010423452768729642	0.41042345276872966
miR-5589-5p	29	223	278	2155	1.0080786809871165	0.5173022883110231	1	green	307	2685	32	4	28	TRUE	TRUE	16	2	16	0.3	0.1	-0	0.010423452768729642	0.41042345276872966
miR-519e-5p	31	307	276	2071	0.7577705503793933	0.9349707177704061	1	green	307	2685	34	2	32	TRUE	TRUE	16	1	18	0.3	0.1	-0	0.010423452768729642	0.41042345276872966
miR-527	31	348	276	2030	0.6552954117809158	0.9895942835128495	1	green	307	2685	45	1	44	TRUE	TRUE	16	0	21	0.3	0.1	-0	0.010423452768729642	0.41042345276872966
miR-4700-5p	35	190	272	2188	1.4815621047127545	0.030963631373688738	1	green	307	2685	39	1	38	TRUE	TRUE	16	1	18	0.3	0.1	-0	0.010423452768729642	0.41042345276872966
miR-584-5p	33	391	274	1987	0.6121632774366923	0.9971475319636738	1	green	307	2685	41	27	14	TRUE	TRUE	16	13	5	0.3	0.1	-0	0.010423452768729642	0.41042345276872966
miR-670-5p	23	216	284	2162	0.8106691449976681	0.8485261766074931	1	green	307	2685	46	3	43	TRUE	TRUE	16	3	31	0.3	0.1	-0	0.010423452768729642	0.41042345276872966
miR-608	43	340	264	2038	0.9763178242176818	0.58266114132726	1	green	307	2685	55	4	51	TRUE	TRUE	16	4	16	0.3	0.1	-0	0.010423452768729642	0.41042345276872966
miR-4270	34	240	273	2138	1.1094477464941273	0.3258407373780397	1	green	307	2685	37	11	26	TRUE	TRUE	16	5	13	0.3	0.1	-0	0.010423452768729642	0.41042345276872966
miR-1976	33	224	274	2154	1.158039838048764	0.2563595486564214	1	green	307	2685	39	12	27	TRUE	TRUE	16	4	15	0.3	0.1	-0	0.010423452768729642	0.41042345276872966
miR-377-5p	31	325	276	2053	0.7095977808885612	0.9692867303517656	1	green	307	2685	35	27	8	TRUE	TRUE	16	14	5	0.3	0.1	-0	0.010423452768729642	0.41042345276872966
miR-4755-3p	36	232	271	2146	1.2286814487605036	0.16255522421285537	1	green	307	2685	38	8	30	TRUE	TRUE	16	2	15	0.3	0.1	-0	0.010423452768729642	0.41042345276872966
miR-593-5p	31	223	276	2155	1.0854000541198785	0.37387566880814943	1	green	307	2685	35	3	32	TRUE	TRUE	16	2	15	0.3	0.1	-0	0.010423452768729642	0.41042345276872966
miR-200a-5p	36	466	271	1912	0.545136032916586	0.9998226254870228	1	green	307	2685	39	30	9	TRUE	TRUE	16	15	1	0.3	0.1	-0	0.010423452768729642	0.41042345276872966
miR-371a-5p	37	408	270	1970	0.6617817624402997	0.9922279248148842	1	green	307	2685	42	1	41	TRUE	TRUE	16	1	16	0.3	0.1	-0	0.010423452768729642	0.41042345276872966
miR-4692	32	198	275	2180	1.2810465596026355	0.13084712830543685	1	green	307	2685	38	2	36	TRUE	TRUE	16	1	17	0.3	0.1	-0	0.010423452768729642	0.41042345276872966
miR-378g	23	164	284	2214	1.0932993512802298	0.3855770581768249	1	green	307	2685	26	7	19	TRUE	TRUE	16	6	12	0.3	0.1	-0	0.010423452768729642	0.41042345276872966
miR-4486	26	160	281	2218	1.2825210375653888	0.1558867922923835	1	green	307	2685	27	3	24	TRUE	TRUE	16	3	14	0.3	0.1	-0	0.010423452768729642	0.41042345276872966
miR-603	41	382	266	1996	0.805442333094984	0.9067647892171964	1	green	307	2685	62	10	52	TRUE	TRUE	16	2	22	0.3	0.1	-0	0.010423452768729642	0.41042345276872966
miR-1283	38	325	269	2053	0.8923905853262156	0.7586459051837484	1	green	307	2685	52	4	48	TRUE	TRUE	16	1	21	0.3	0.1	-0	0.010423452768729642	0.41042345276872966
miR-3064-5p	27	211	280	2167	0.9903382306352683	0.5516184521757528	1	green	307	2685	30	1	29	TRUE	TRUE	16	1	17	0.3	0.1	-0	0.010423452768729642	0.41042345276872966
miR-9985	32	253	275	2125	0.9773676021063789	0.5771686664497389	1	green	307	2685	38	26	12	TRUE	TRUE	16	12	8	0.3	0.1	-0	0.010423452768729642	0.41042345276872966
miR-129-5p	30	436	277	1942	0.48248239302546336	0.9999736823938894	1	green	307	2685	46	11	35	TRUE	TRUE	15	7	18	0.3	0.1	-0	0.00977198697068404	0.40977198697068407
miR-373-3p	30	348	277	2030	0.6318758211532716	0.9934913798153158	1	green	307	2685	55	14	41	TRUE	TRUE	15	10	17	0.3	0.1	-0	0.00977198697068404	0.40977198697068407
miR-296-5p	39	184	268	2194	1.7347716166468592	0.0032572046468993974	1	green	307	2685	51	9	42	TRUE	TRUE	15	7	13	0.3	0.1	-0	0.00977198697068404	0.40977198697068407
miR-9-3p	38	403	269	1975	0.6923975899866474	0.9850802248448561	1	green	307	2685	56	15	41	TRUE	TRUE	15	6	14	0.3	0.1	-0	0.00977198697068404	0.40977198697068407
miR-326	40	307	267	2071	1.010622376823788	0.5057628219487433	1	green	307	2685	52	9	43	TRUE	TRUE	15	5	18	0.3	0.1	-0	0.00977198697068404	0.40977198697068407
miR-519c-3p	36	307	271	2071	0.8961739229728648	0.7472588099077645	1	green	307	2685	66	8	58	TRUE	TRUE	15	6	22	0.3	0.1	-0	0.00977198697068404	0.40977198697068407
miR-363-3p	37	437	270	1941	0.6087964952671814	0.9982778661281122	1	green	307	2685	77	29	48	TRUE	TRUE	15	13	22	0.3	0.1	-0	0.00977198697068404	0.40977198697068407
miR-328-3p	39	282	268	2096	1.0815981779270962	0.36240527320453203	1	green	307	2685	45	19	26	TRUE	TRUE	15	9	11	0.3	0.1	-0	0.00977198697068404	0.40977198697068407
miR-542-3p	41	357	266	2021	0.8726137608559776	0.8024560158084105	1	green	307	2685	47	27	20	TRUE	TRUE	15	9	6	0.3	0.1	-0	0.00977198697068404	0.40977198697068407
miR-1254	33	223	274	2155	1.1637718583335797	0.24866250334694712	1	green	307	2685	37	2	35	TRUE	TRUE	15	1	15	0.3	0.1	-0	0.00977198697068404	0.40977198697068407
miR-1226-3p	38	267	269	2111	1.1168674321599639	0.3029067211622072	1	green	307	2685	43	7	36	TRUE	TRUE	15	3	15	0.3	0.1	-0	0.00977198697068404	0.40977198697068407
miR-23b-5p	26	163	281	2215	1.257224776027946	0.17701200610869622	1	green	307	2685	28	13	15	TRUE	TRUE	15	8	8	0.3	0.1	-0	0.00977198697068404	0.40977198697068407
miR-769-3p	28	230	279	2148	0.9372618414092387	0.6529534603354998	1	green	307	2685	34	12	22	TRUE	TRUE	15	10	8	0.3	0.1	-0	0.00977198697068404	0.40977198697068407
miR-18a-3p	33	295	274	2083	0.850464318136144	0.822322591301216	1	green	307	2685	37	28	9	TRUE	TRUE	15	13	4	0.3	0.1	-0	0.00977198697068404	0.40977198697068407
miR-342-3p	44	377	263	2001	0.888017826676176	0.7785655269940259	1	green	307	2685	49	33	16	TRUE	TRUE	15	12	6	0.3	0.1	-0	0.00977198697068404	0.40977198697068407
miR-378c	35	453	272	1925	0.5468868886353393	0.9997784302435626	1	green	307	2685	38	31	7	TRUE	TRUE	15	13	4	0.3	0.1	-0	0.00977198697068404	0.40977198697068407
miR-367-3p	25	250	282	2128	0.7546846134565545	0.9208517040612505	1	green	307	2685	61	9	52	TRUE	TRUE	15	5	29	0.3	0.1	-0	0.00977198697068404	0.40977198697068407
miR-507	40	382	267	1996	0.7828629410132899	0.9301293553158653	1	green	307	2685	57	3	54	TRUE	TRUE	15	0	18	0.3	0.1	-0	0.00977198697068404	0.40977198697068407
miR-4295	30	245	277	2133	0.9429028608342571	0.6446691886318323	1	green	307	2685	50	7	43	TRUE	TRUE	15	5	18	0.3	0.1	-0	0.00977198697068404	0.40977198697068407
miR-3173-3p	27	203	280	2175	1.0331549288339543	0.4733305470487178	1	green	307	2685	32	2	30	TRUE	TRUE	15	1	16	0.3	0.1	-0	0.00977198697068404	0.40977198697068407
miR-23c	32	378	275	2000	0.6157945309441989	0.9964964726042231	1	green	307	2685	44	13	31	TRUE	TRUE	15	8	16	0.3	0.1	-0	0.00977198697068404	0.40977198697068407
miR-515-5p	29	336	278	2042	0.6340765363250227	0.9924601817955123	1	green	307	2685	32	3	29	TRUE	TRUE	15	1	17	0.3	0.1	-0	0.00977198697068404	0.40977198697068407
miR-1299	37	408	270	1970	0.6617817624402997	0.9922279248148842	1	green	307	2685	46	3	43	TRUE	TRUE	15	2	19	0.3	0.1	-0	0.00977198697068404	0.40977198697068407
miR-589-5p	33	416	274	1962	0.5681571424949392	0.9993241849096957	1	green	307	2685	36	22	14	TRUE	TRUE	15	11	5	0.3	0.1	-0	0.00977198697068404	0.40977198697068407
miR-5692a	40	463	267	1915	0.6197042776460195	0.9981448811415757	1	green	307	2685	52	6	46	TRUE	TRUE	15	2	19	0.3	0.1	-0	0.00977198697068404	0.40977198697068407
miR-548an	37	252	270	2126	1.1560119626145497	0.24605563772120684	1	green	307	2685	44	3	41	TRUE	TRUE	15	1	16	0.3	0.1	-0	0.00977198697068404	0.40977198697068407
miR-6785-5p	27	192	280	2186	1.097867506759161	0.365181863767333	1	green	307	2685	30	15	15	TRUE	TRUE	15	9	8	0.3	0.1	-0	0.00977198697068404	0.40977198697068407
miR-4441	33	253	274	2125	1.0115798104837266	0.507788241612064	1	green	307	2685	40	11	29	TRUE	TRUE	15	5	14	0.3	0.1	-0	0.00977198697068404	0.40977198697068407
miR-216a-3p	23	113	284	2265	1.6229506645263168	0.03200717870473024	1	green	307	2685	24	10	14	TRUE	TRUE	15	6	10	0.3	0.1	-0	0.00977198697068404	0.40977198697068407
miR-374b-3p	31	325	276	2053	0.7095977808885612	0.9692867303517656	1	green	307	2685	41	13	28	TRUE	TRUE	15	6	15	0.3	0.1	-0	0.00977198697068404	0.40977198697068407
miR-4722-5p	30	270	277	2108	0.8456186275025703	0.8216877213181917	1	green	307	2685	33	3	30	TRUE	TRUE	15	1	15	0.3	0.1	-0	0.00977198697068404	0.40977198697068407
miR-488-3p	29	215	278	2163	1.0494625026268274	0.4408963623969835	1	green	307	2685	33	16	17	TRUE	TRUE	15	10	6	0.3	0.1	-0	0.00977198697068404	0.40977198697068407
miR-143-5p	31	250	276	2128	0.956062119828823	0.619596252560835	1	green	307	2685	43	15	28	TRUE	TRUE	15	9	10	0.3	0.1	-0	0.00977198697068404	0.40977198697068407
miR-558	31	205	276	2173	1.1904714677281965	0.22273270443394483	1	green	307	2685	39	6	33	TRUE	TRUE	15	4	15	0.3	0.1	-0	0.00977198697068404	0.40977198697068407
miR-3529-3p	19	207	288	2171	0.691998132267909	0.9502316689336991	1	green	307	2685	23	4	19	TRUE	TRUE	15	4	13	0.3	0.1	-0	0.00977198697068404	0.40977198697068407
miR-3613-5p	25	294	282	2084	0.6285096031230304	0.9901904956647571	1	green	307	2685	26	22	4	TRUE	TRUE	15	12	4	0.3	0.1	-0	0.00977198697068404	0.40977198697068407
miR-3116	27	188	280	2190	1.123277856236501	0.32711597056782155	1	green	307	2685	29	2	27	TRUE	TRUE	15	1	14	0.3	0.1	-0	0.00977198697068404	0.40977198697068407
miR-5001-5p	31	268	276	2110	0.8843407111112439	0.7584007145414948	1	green	307	2685	31	6	25	TRUE	TRUE	15	2	13	0.3	0.1	-0	0.00977198697068404	0.40977198697068407
miR-1179	33	341	274	2037	0.7195359247000279	0.9670575910724692	1	green	307	2685	44	4	40	TRUE	TRUE	15	3	16	0.3	0.1	-0	0.00977198697068404	0.40977198697068407
miR-27b-5p	22	263	285	2115	0.6208735076740513	0.9885116728798446	1	green	307	2685	22	19	3	TRUE	TRUE	15	13	2	0.3	0.1	-0	0.00977198697068404	0.40977198697068407
miR-380-5p	31	278	276	2100	0.8485019486225209	0.8199854827124043	1	green	307	2685	33	30	3	TRUE	TRUE	15	14	2	0.3	0.1	-0	0.00977198697068404	0.40977198697068407
miR-579-3p	42	543	265	1835	0.5357066309909498	0.9999523600874254	1	green	307	2685	61	3	58	TRUE	TRUE	15	1	22	0.3	0.1	-0	0.00977198697068404	0.40977198697068407
miR-1264	28	271	279	2107	0.7803463816662716	0.9038782853051599	1	green	307	2685	38	5	33	TRUE	TRUE	15	1	19	0.3	0.1	-0	0.00977198697068404	0.40977198697068407
miR-3074-5p	27	234	280	2144	0.8835559671377028	0.7494504498308627	1	green	307	2685	28	17	11	TRUE	TRUE	15	11	4	0.3	0.1	-0	0.00977198697068404	0.40977198697068407
miR-1291	29	156	278	2222	1.4855887228476214	0.04340852243515226	1	green	307	2685	38	3	35	TRUE	TRUE	15	3	18	0.3	0.1	-0	0.00977198697068404	0.40977198697068407
let-7i-3p	29	329	278	2049	0.6497811098583083	0.9891733389628138	1	green	307	2685	29	27	2	TRUE	TRUE	15	13	2	0.3	0.1	-0	0.00977198697068404	0.40977198697068407
miR-103b	32	253	275	2125	0.9773676021063789	0.5771686664497389	1	green	307	2685	33	30	3	TRUE	TRUE	15	15	1	0.3	0.1	-0	0.00977198697068404	0.40977198697068407
miR-99b-5p	27	189	280	2189	1.1168244788851749	0.33652663557585555	1	green	307	2685	27	25	2	TRUE	TRUE	14	13	1	0.3	0.1	-0	0.009120521172638436	0.4091205211726385
miR-545-3p	31	331	276	2047	0.6947044136856232	0.9765366001017761	1	green	307	2685	44	4	40	TRUE	TRUE	14	3	18	0.3	0.1	-0	0.009120521172638436	0.4091205211726385
miR-1225-5p	35	289	272	2089	0.9301725496781288	0.6770966310960695	1	green	307	2685	39	24	15	TRUE	TRUE	14	10	4	0.3	0.1	-0	0.009120521172638436	0.4091205211726385
miR-671-3p	27	213	280	2165	0.9801360461396713	0.5707373456735083	1	green	307	2685	27	24	3	TRUE	TRUE	14	12	2	0.3	0.1	-0	0.009120521172638436	0.4091205211726385
miR-193b-5p	30	283	277	2095	0.8018137100963393	0.8844024014383819	1	green	307	2685	35	20	15	TRUE	TRUE	14	10	6	0.3	0.1	-0	0.009120521172638436	0.4091205211726385
miR-92a-1-5p	31	242	276	2136	0.991378950592551	0.5489610575990816	1	green	307	2685	34	20	14	TRUE	TRUE	14	12	2	0.3	0.1	-0	0.009120521172638436	0.4091205211726385
miR-636	26	242	281	2136	0.8167406865191789	0.8515262372589105	1	green	307	2685	34	7	27	TRUE	TRUE	14	4	14	0.3	0.1	-0	0.009120521172638436	0.4091205211726385
miR-629-3p	27	184	280	2194	1.1497115167861733	0.2903335813930663	1	green	307	2685	31	6	25	TRUE	TRUE	14	4	10	0.3	0.1	-0	0.009120521172638436	0.4091205211726385
miR-3200-3p	30	302	277	2076	0.7445739840853866	0.943850883621055	1	green	307	2685	30	29	1	TRUE	TRUE	14	14	0	0.3	0.1	-0	0.009120521172638436	0.4091205211726385
miR-3619-5p	26	242	281	2136	0.8167406865191789	0.8515262372589105	1	green	307	2685	30	3	27	TRUE	TRUE	14	2	12	0.3	0.1	-0	0.009120521172638436	0.4091205211726385
miR-629-5p	29	332	278	2046	0.642969489698226	0.9907144321251788	1	green	307	2685	32	21	11	TRUE	TRUE	14	11	5	0.3	0.1	-0	0.009120521172638436	0.4091205211726385
miR-202-3p	29	261	278	2117	0.8461738924728668	0.8178042378852715	1	green	307	2685	51	6	45	TRUE	TRUE	14	3	21	0.3	0.1	-0	0.009120521172638436	0.4091205211726385
miR-548w	30	399	277	1979	0.5373041341162834	0.9996730412958429	1	green	307	2685	44	9	35	TRUE	TRUE	14	4	19	0.3	0.1	-0	0.009120521172638436	0.4091205211726385
miR-33a-3p	31	387	276	1991	0.57796938828823885	0.9987634113666117	1	green	307	2685	42	7	35	TRUE	TRUE	14	4	16	0.3	0.1	-0	0.009120521172638436	0.4091205211726385
let-7a-2-3p	40	280	267	2098	1.1225067041408765	0.28851449838529386	1	green	307	2685	64	13	51	TRUE	TRUE	14	7	13	0.3	0.1	-0	0.009120521172638436	0.4091205211726385
miR-545-5p	32	291	275	2087	0.8345936773865179	0.8445947456500094	1	green	307	2685	46	2	44	TRUE	TRUE	14	2	17	0.3	0.1	-0	0.009120521172638436	0.4091205211726385
miR-382-5p	35	268	272	2110	1.0130828782332555	0.5034183511633683	1	green	307	2685	39	20	19	TRUE	TRUE	14	12	4	0.3	0.1	-0	0.009120521172638436	0.4091205211726385
miR-4525	31	263	276	2115	0.9032868914651131	0.7232301788241868	1	green	307	2685	31	26	5	TRUE	TRUE	14	12	2	0.3	0.1	-0	0.009120521172638436	0.4091205211726385
miR-3135b	24	230	283	2148	0.7920761798037249	0.8763184636116501	1	green	307	2685	26	10	16	TRUE	TRUE	14	4	11	0.3	0.1	-0	0.009120521172638436	0.4091205211726385
miR-1253	28	279	279	2099	0.7551016914974064	0.9295815457649194	1	green	307	2685	36	4	32	TRUE	TRUE	14	4	15	0.3	0.1	-0	0.009120521172638436	0.4091205211726385
miR-369-3p	25	267	282	2111	0.701006198713801	0.9622124908702556	1	green	307	2685	44	5	39	TRUE	TRUE	14	2	23	0.3	0.1	-0	0.009120521172638436	0.4091205211726385
miR-4436b-3p	23	172	284	2206	1.0386826715957975	0.47075647446548874	1	green	307	2685	25	4	21	TRUE	TRUE	14	2	14	0.3	0.1	-0	0.009120521172638436	0.4091205211726385
miR-1587	26	159	281	2219	1.2911651583740404	0.14918266587002108	1	green	307	2685	28	2	26	TRUE	TRUE	14	1	14	0.3	0.1	-0	0.009120521172638436	0.4091205211726385
miR-550a-3-5p	21	126	286	2252	1.3122068185350104	0.16193841347851606	1	green	307	2685	21	11	10	TRUE	TRUE	14	7	7	0.3	0.1	-0	0.009120521172638436	0.4091205211726385
miR-4476	27	254	280	2124	0.8064172216917334	0.8689093025559991	1	green	307	2685	28	5	23	TRUE	TRUE	14	4	10	0.3	0.1	-0	0.009120521172638436	0.4091205211726385
miR-3158-5p	25	165	282	2213	1.188914849615708	0.25103275085036947	1	green	307	2685	25	2	23	TRUE	TRUE	14	2	12	0.3	0.1	-0	0.009120521172638436	0.4091205211726385
miR-4736	34	242	273	2136	1.0992498741058694	0.3427116750336694	1	green	307	2685	38	4	34	TRUE	TRUE	14	1	14	0.3	0.1	-0	0.009120521172638436	0.4091205211726385
miR-3934-5p	29	252	278	2126	0.8801079947260075	0.7608766793889662	1	green	307	2685	30	22	8	TRUE	TRUE	14	13	2	0.3	0.1	-0	0.009120521172638436	0.4091205211726385
miR-3119	28	302	279	2076	0.6899723469720396	0.9740391636927384	1	green	307	2685	43	2	41	TRUE	TRUE	14	1	20	0.3	0.1	-0	0.009120521172638436	0.4091205211726385
miR-23a-5p	25	161	282	2217	1.2206469275590697	0.21680423970203042	1	green	307	2685	29	5	24	TRUE	TRUE	14	2	15	0.3	0.1	-0	0.009120521172638436	0.4091205211726385
miR-1323	33	341	274	2037	0.7195359247000279	0.9670575910724692	1	green	307	2685	60	1	59	TRUE	TRUE	14	0	28	0.3	0.1	-0	0.009120521172638436	0.4091205211726385
miR-1252-5p	27	280	280	2098	0.7226085654177505	0.9531625087161395	1	green	307	2685	38	3	35	TRUE	TRUE	14	2	14	0.3	0.1	-0	0.009120521172638436	0.4091205211726385
miR-3664-3p	28	149	279	2229	1.5010711302459112	0.042202490041371984	1	green	307	2685	29	5	24	TRUE	TRUE	14	3	12	0.3	0.1	-0	0.009120521172638436	0.4091205211726385
miR-4726-3p	22	115	285	2263	1.518745883818863	0.05857639594418406	1	green	307	2685	23	7	16	TRUE	TRUE	14	5	10	0.3	0.1	-0	0.009120521172638436	0.4091205211726385
miR-4514	31	240	276	2138	1.0005922394930433	0.5307570005409395	1	green	307	2685	37	2	35	TRUE	TRUE	14	1	15	0.3	0.1	-0	0.009120521172638436	0.4091205211726385
miR-4283	32	210	275	2168	1.2012032450320078	0.20641446456153845	1	green	307	2685	34	1	33	TRUE	TRUE	14	0	14	0.3	0.1	-0	0.009120521172638436	0.4091205211726385
miR-758-3p	28	285	279	2093	0.7370981041773144	0.9449244151062632	1	green	307	2685	37	5	32	TRUE	TRUE	14	3	15	0.3	0.1	-0	0.009120521172638436	0.4091205211726385
miR-651-5p	27	366	280	2012	0.5302184733514391	0.9995814524806284	1	green	307	2685	35	7	28	TRUE	TRUE	14	2	17	0.3	0.1	-0	0.009120521172638436	0.4091205211726385
miR-199a-3p	35	348	272	2030	0.7506920280404332	0.9495285090404295	1	green	307	2685	53	23	30	TRUE	TRUE	13	9	13	0.3	0.1	-0	0.008469055374592834	0.4084690553745929
miR-615-3p	29	291	278	2087	0.7482171302185745	0.938365449131995	1	green	307	2685	32	25	7	TRUE	TRUE	13	10	4	0.3	0.1	-0	0.008469055374592834	0.4084690553745929
miR-1236-3p	25	239	282	2139	0.7934860757452452	0.8783172825768064	1	green	307	2685	33	5	28	TRUE	TRUE	13	1	19	0.3	0.1	-0	0.008469055374592834	0.4084690553745929
miR-28-3p	29	294	278	2084	0.7395208073923828	0.9454929691825216	1	green	307	2685	31	20	11	TRUE	TRUE	13	11	2	0.3	0.1	-0	0.008469055374592834	0.4084690553745929
miR-660-5p	29	285	278	2093	0.7661589435919215	0.9218001687081806	1	green	307	2685	36	22	14	TRUE	TRUE	13	10	8	0.3	0.1	-0	0.008469055374592834	0.4084690553745929
miR-590-5p	25	211	282	2167	0.9105290250150615	0.6968497069658697	1	green	307	2685	40	10	30	TRUE	TRUE	13	5	13	0.3	0.1	-0	0.008469055374592834	0.4084690553745929
miR-365a-3p	32	300	275	2078	0.8060748044871635	0.884707991098141	1	green	307	2685	48	27	21	TRUE	TRUE	13	13	11	0.3	0.1	-0	0.008469055374592834	0.4084690553745929
miR-1225-3p	26	203	281	2175	0.9913602257946379	0.5499412401920093	1	green	307	2685	33	14	19	TRUE	TRUE	13	8	11	0.3	0.1	-0	0.008469055374592834	0.4084690553745929
miR-548d-3p	36	444	271	1934	0.5787115266230827	0.9993183594784316	1	green	307	2685	42	4	38	TRUE	TRUE	13	1	15	0.3	0.1	-0	0.008469055374592834	0.4084690553745929
miR-548h-5p	26	399	281	1979	0.4590599298302749	0.9999794639933977	1	green	307	2685	39	4	35	TRUE	TRUE	13	1	19	0.3	0.1	-0	0.008469055374592834	0.4084690553745929
miR-548y	26	383	281	1995	0.4820921997714934	0.9999337738420867	1	green	307	2685	39	5	34	TRUE	TRUE	13	1	18	0.3	0.1	-0	0.008469055374592834	0.4084690553745929
miR-548aa	29	289	278	2089	0.754114969378899	0.9331986567451964	1	green	307	2685	45	3	42	TRUE	TRUE	13	0	18	0.3	0.1	-0	0.008469055374592834	0.4084690553745929
miR-448	23	221	284	2157	0.7905025666263623	0.8743403540251687	1	green	307	2685	38	4	34	TRUE	TRUE	13	3	21	0.3	0.1	-0	0.008469055374592834	0.4084690553745929
miR-4429	31	266	276	2112	0.8918317497092432	0.7446731505190419	1	green	307	2685	35	12	23	TRUE	TRUE	13	7	8	0.3	0.1	-0	0.008469055374592834	0.4084690553745929
miR-4533	28	235	279	2143	0.9152362030295862	0.6945967742215012	1	green	307	2685	29	8	21	TRUE	TRUE	13	3	11	0.3	0.1	-0	0.008469055374592834	0.4084690553745929
miR-4271	30	220	277	2158	1.0623447900415721	0.41605711761355446	1	green	307	2685	44	8	36	TRUE	TRUE	13	4	16	0.3	0.1	-0	0.008469055374592834	0.4084690553745929
miR-219a-1-3p	28	312	279	2066	0.664650012959826	0.9839303257993741	1	green	307	2685	31	19	12	TRUE	TRUE	13	11	5	0.3	0.1	-0	0.008469055374592834	0.4084690553745929
miR-4651	22	176	285	2202	0.9657970895852568	0.5949210873108212	1	green	307	2685	28	3	25	TRUE	TRUE	13	3	13	0.3	0.1	-0	0.008469055374592834	0.4084690553745929
miR-2467-3p	29	214	278	2164	1.0548535806163861	0.4313300451744343	1	green	307	2685	37	9	28	TRUE	TRUE	13	6	12	0.3	0.1	-0	0.008469055374592834	0.4084690553745929
miR-655-3p	25	248	282	2130	0.7614834524425265	0.9141666190701727	1	green	307	2685	55	3	52	TRUE	TRUE	13	1	25	0.3	0.1	-0	0.008469055374592834	0.4084690553745929
miR-194-3p	24	153	283	2225	1.2331661639495421	0.2097044720744372	1	green	307	2685	29	11	18	TRUE	TRUE	13	7	11	0.3	0.1	-0	0.008469055374592834	0.4084690553745929
miR-5582-5p	23	134	284	2244	1.356038925303649	0.1215971042918681	1	green	307	2685	28	8	20	TRUE	TRUE	13	5	12	0.3	0.1	-0	0.008469055374592834	0.4084690553745929
miR-6133	24	193	283	2185	0.9601127546601421	0.6062155646062595	1	green	307	2685	25	10	15	TRUE	TRUE	13	6	7	0.3	0.1	-0	0.008469055374592834	0.4084690553745929
miR-4267	26	251	281	2127	0.7841482630337384	0.893027798839629	1	green	307	2685	29	3	26	TRUE	TRUE	13	3	12	0.3	0.1	-0	0.008469055374592834	0.4084690553745929
miR-580-3p	24	248	283	2130	0.7284517194335961	0.9405756143413102	1	green	307	2685	39	9	30	TRUE	TRUE	13	7	15	0.3	0.1	-0	0.008469055374592834	0.4084690553745929
miR-1271-3p	24	163	283	2215	1.1523274078239791	0.3000652214179703	1	green	307	2685	25	17	8	TRUE	TRUE	13	8	6	0.3	0.1	-0	0.008469055374592834	0.4084690553745929
miR-34a-3p	26	188	281	2190	1.0778261343800326	0.3998326923372584	1	green	307	2685	29	15	14	TRUE	TRUE	13	7	8	0.3	0.1	-0	0.008469055374592834	0.4084690553745929
miR-6499-3p	19	128	288	2250	1.1595770297391836	0.3173246571870925	1	green	307	2685	21	18	3	TRUE	TRUE	13	13	1	0.3	0.1	-0	0.008469055374592834	0.4084690553745929
miR-582-3p	18	198	289	2180	0.6858376208581896	0.9505446475725774	1	green	307	2685	26	10	16	TRUE	TRUE	13	7	13	0.3	0.1	-0	0.008469055374592834	0.4084690553745929
miR-4419b	22	191	285	2187	0.8839274319634558	0.734284695538027	1	green	307	2685	23	2	21	TRUE	TRUE	13	1	12	0.3	0.1	-0	0.008469055374592834	0.4084690553745929
miR-4673	25	182	282	2196	1.0696640445304975	0.41570243851268063	1	green	307	2685	28	2	26	TRUE	TRUE	13	0	13	0.3	0.1	-0	0.008469055374592834	0.4084690553745929
miR-1972	20	133	287	2245	1.176190248233224	0.29245029066274714	1	green	307	2685	21	3	18	TRUE	TRUE	13	2	12	0.3	0.1	-0	0.008469055374592834	0.4084690553745929
miR-3155b	25	174	282	2204	1.1228430876549473	0.3352888850782129	1	green	307	2685	28	2	26	TRUE	TRUE	13	0	15	0.3	0.1	-0	0.008469055374592834	0.4084690553745929
miR-4326	19	206	288	2172	0.6956764663638574	0.9477556439076094	1	green	307	2685	21	10	11	TRUE	TRUE	13	5	8	0.3	0.1	-0	0.008469055374592834	0.4084690553745929
miR-377-3p	32	246	275	2132	1.008481965418501	0.5146021835923216	1	green	307	2685	40	14	26	TRUE	TRUE	12	4	12	0.3	0.1	-0	0.007817589576547232	0.40781758957654723
miR-302b-5p	32	360	275	2018	0.6523868824000362	0.9910119807473646	1	green	307	2685	38	1	37	TRUE	TRUE	12	0	13	0.3	0.1	-0	0.007817589576547232	0.40781758957654723
miR-1307-3p	19	190	288	2188	0.7597944238795337	0.8918125685894809	1	green	307	2685	20	17	3	TRUE	TRUE	12	11	1	0.3	0.1	-0	0.007817589576547232	0.40781758957654723
miR-505-5p	22	222	285	2156	0.7497511187868299	0.9148944260740817	1	green	307	2685	25	11	14	TRUE	TRUE	12	9	4	0.3	0.1	-0	0.007817589576547232	0.40781758957654723
miR-331-5p	29	344	278	2034	0.6169110604743524	0.9950876396785209	1	green	307	2685	34	26	8	TRUE	TRUE	12	13	2	0.3	0.1	-0	0.007817589576547232	0.40781758957654723
miR-425-3p	21	206	286	2172	0.7742560898062689	0.885078690792295	1	green	307	2685	21	20	1	TRUE	TRUE	12	12	0	0.3	0.1	-0	0.007817589576547232	0.40781758957654723
miR-3157-5p	27	149	280	2229	1.4423197731895725	0.06309522100070097	1	green	307	2685	33	9	24	TRUE	TRUE	12	3	9	0.3	0.1	-0	0.007817589576547232	0.40781758957654723
miR-134-5p	26	253	281	2125	0.7772203438164201	0.9008925096754301	1	green	307	2685	33	10	23	TRUE	TRUE	12	5	7	0.3	0.1	-0	0.007817589576547232	0.40781758957654723
miR-412-3p	21	165	286	2213	0.9848107826800808	0.5624698497104371	1	green	307	2685	30	3	27	TRUE	TRUE	12	2	13	0.3	0.1	-0	0.007817589576547232	0.40781758957654723
miR-32-3p	35	413	272	1965	0.6123463479555888	0.9976538867390672	1	green	307	2685	55	3	52	TRUE	TRUE	12	0	16	0.3	0.1	-0	0.007817589576547232	0.40781758957654723
miR-5590-3p	25	353	282	2025	0.5086830774931941	0.9997332240514392	1	green	307	2685	29	3	26	TRUE	TRUE	12	1	12	0.3	0.1	-0	0.007817589576547232	0.40781758957654723
miR-3666	26	226	281	2152	0.881090813340241	0.7509272118997492	1	green	307	2685	42	7	35	TRUE	TRUE	12	5	16	0.3	0.1	-0	0.007817589576547232	0.40781758957654723
miR-130a-5p	28	373	279	2005	0.5395852714558874	0.9995000534354666	1	green	307	2685	45	4	41	TRUE	TRUE	12	2	19	0.3	0.1	-0	0.007817589576547232	0.40781758957654723
miR-548t-5p	22	272	285	2106	0.597782909547922	0.9930809584689653	1	green	307	2685	29	1	28	TRUE	TRUE	12	0	16	0.3	0.1	-0	0.007817589576547232	0.40781758957654723
miR-1909-3p	23	125	284	2253	1.4594522373256589	0.07322632879764544	1	green	307	2685	25	3	22	TRUE	TRUE	12	1	13	0.3	0.1	-0	0.007817589576547232	0.40781758957654723
miR-29a-5p	29	342	278	2036	0.6211271425408962	0.9945241916452146	1	green	307	2685	35	12	23	TRUE	TRUE	12	7	9	0.3	0.1	-0	0.007817589576547232	0.40781758957654723
miR-873-3p	22	256	285	2122	0.6399551495809307	0.9832275935163278	1	green	307	2685	22	20	2	TRUE	TRUE	12	12	0	0.3	0.1	-0	0.007817589576547232	0.40781758957654723
miR-616-5p	33	389	274	1989	0.6159281711086929	0.996818354912232	1	green	307	2685	49	5	44	TRUE	TRUE	12	5	13	0.3	0.1	-0	0.007817589576547232	0.40781758957654723
miR-5698	25	190	282	2188	1.0208972893073192	0.49770336427532846	1	green	307	2685	25	7	18	TRUE	TRUE	12	4	8	0.3	0.1	-0	0.007817589576547232	0.40781758957654723
miR-455-5p	30	309	277	2069	0.7252598786879684	0.9580571826110844	1	green	307	2685	34	23	11	TRUE	TRUE	12	12	3	0.3	0.1	-0	0.007817589576547232	0.40781758957654723
miR-3179	32	178	275	2200	1.4379804579114073	0.0492028972065871	1	green	307	2685	37	5	32	TRUE	TRUE	12	2	12	0.3	0.1	-0	0.007817589576547232	0.40781758957654723
miR-6883-5p	21	176	286	2202	0.918669770468612	0.6738441975155433	1	green	307	2685	24	15	9	TRUE	TRUE	12	9	5	0.3	0.1	-0	0.007817589576547232	0.40781758957654723
miR-4472	24	236	283	2142	0.7697898620704584	0.9019825488031139	1	green	307	2685	30	4	26	TRUE	TRUE	12	3	13	0.3	0.1	-0	0.007817589576547232	0.40781758957654723
miR-497-3p	30	318	277	2060	0.7016767785929617	0.9717356540718274	1	green	307	2685	46	4	42	TRUE	TRUE	12	1	15	0.3	0.1	-0	0.007817589576547232	0.40781758957654723
miR-374c-5p	22	202	285	2176	0.8315985756033929	0.8153378147392207	1	green	307	2685	37	3	34	TRUE	TRUE	12	1	16	0.3	0.1	-0	0.007817589576547232	0.40781758957654723
miR-3120-3p	31	295	276	2083	0.7931513373627292	0.8979610511839933	1	green	307	2685	50	3	47	TRUE	TRUE	12	3	13	0.3	0.1	-0	0.007817589576547232	0.40781758957654723
miR-6129	21	142	286	2236	1.1561182982769063	0.3102535546227592	1	green	307	2685	22	10	12	TRUE	TRUE	12	6	7	0.3	0.1	-0	0.007817589576547232	0.40781758957654723
miR-365b-3p	29	265	278	2113	0.831831778056048	0.8398367602108593	1	green	307	2685	38	26	12	TRUE	TRUE	12	12	7	0.3	0.1	-0	0.007817589576547232	0.40781758957654723
miR-302d-5p	32	363	275	2015	0.6460361243200394	0.9922768760060827	1	green	307	2685	38	1	37	TRUE	TRUE	12	0	13	0.3	0.1	-0	0.007817589576547232	0.40781758957654723
miR-222-5p	22	180	285	2198	0.9426192017229219	0.6348905608648663	1	green	307	2685	28	16	12	TRUE	TRUE	12	10	6	0.3	0.1	-0	0.007817589576547232	0.40781758957654723
miR-592	24	237	283	2141	0.7661851610815041	0.9058183665759927	1	green	307	2685	28	18	10	TRUE	TRUE	12	9	6	0.3	0.1	-0	0.007817589576547232	0.40781758957654723
miR-4443	29	217	278	2161	1.038829695295169	0.46005151889129936	1	green	307	2685	32	2	30	TRUE	TRUE	12	0	13	0.3	0.1	-0	0.007817589576547232	0.40781758957654723
miR-3194-5p	20	120	287	2258	1.3111189773917806	0.1693315332913722	1	green	307	2685	21	3	18	TRUE	TRUE	12	2	11	0.3	0.1	-0	0.007817589576547232	0.40781758957654723
miR-575	22	190	285	2188	0.8889885304560394	0.725969302053133	1	green	307	2685	26	4	22	TRUE	TRUE	12	2	10	0.3	0.1	-0	0.007817589576547232	0.40781758957654723
miR-103a-2-5p	27	334	280	2044	0.590232011064219	0.9969965160013259	1	green	307	2685	38	14	24	TRUE	TRUE	12	8	8	0.3	0.1	-0	0.007817589576547232	0.40781758957654723
miR-4329	19	161	288	2217	0.9084526825549234	0.6857854417402501	1	green	307	2685	23	2	21	TRUE	TRUE	12	2	12	0.3	0.1	-0	0.007817589576547232	0.40781758957654723
miR-2861	23	99	284	2279	1.8636777155251567	0.009330121184860927	1	green	307	2685	24	3	21	TRUE	TRUE	12	2	11	0.3	0.1	-0	0.007817589576547232	0.40781758957654723
miR-4478	25	204	282	2174	0.9447628827355653	0.6349790030441513	1	green	307	2685	28	2	26	TRUE	TRUE	12	1	12	0.3	0.1	-0	0.007817589576547232	0.40781758957654723
miR-3913-5p	21	230	286	2148	0.6858288792791757	0.9605939995164571	1	green	307	2685	25	16	9	TRUE	TRUE	12	9	4	0.3	0.1	-0	0.007817589576547232	0.40781758957654723
miR-4664-3p	21	196	286	2182	0.8174906735571223	0.8309776775668237	1	green	307	2685	21	19	2	TRUE	TRUE	12	10	2	0.3	0.1	-0	0.007817589576547232	0.40781758957654723
miR-4308	21	144	286	2234	1.1390430650005103	0.3313991848676189	1	green	307	2685	24	3	21	TRUE	TRUE	12	3	12	0.3	0.1	-0	0.007817589576547232	0.40781758957654723
miR-4279	25	212	282	2166	0.9058137895646856	0.7052037824293992	1	green	307	2685	30	8	22	TRUE	TRUE	12	2	15	0.3	0.1	-0	0.007817589576547232	0.40781758957654723
miR-624-5p	27	248	280	2130	0.8282527457551814	0.8386228922212762	1	green	307	2685	31	11	20	TRUE	TRUE	12	5	8	0.3	0.1	-0	0.007817589576547232	0.40781758957654723
miR-100-5p	24	190	283	2188	0.9766101489537384	0.5766965772313875	1	green	307	2685	25	24	1	TRUE	TRUE	11	11	0	0.3	0.1	-0	0.007166123778501629	0.40716612377850164
miR-381-3p	27	360	280	2018	0.5406583084853575	0.9993834657441778	1	green	307	2685	62	6	56	TRUE	TRUE	11	3	18	0.3	0.1	-0	0.007166123778501629	0.40716612377850164
miR-199a-5p	22	223	285	2155	0.7460440441932341	0.9184281552584821	1	green	307	2685	43	14	29	TRUE	TRUE	11	6	15	0.3	0.1	-0	0.007166123778501629	0.40716612377850164
miR-219a-5p	18	155	289	2223	0.8933299772833481	0.7067421265556078	1	green	307	2685	26	3	23	TRUE	TRUE	11	2	9	0.3	0.1	-0	0.007166123778501629	0.40716612377850164
miR-504-5p	20	229	287	2149	0.6540507525330247	0.9739140225665075	1	green	307	2685	21	8	13	TRUE	TRUE	11	5	7	0.3	0.1	-0	0.007166123778501629	0.40716612377850164
miR-331-3p	32	292	275	2086	0.8313381120819827	0.8494939058543932	1	green	307	2685	34	18	16	TRUE	TRUE	11	5	7	0.3	0.1	-0	0.007166123778501629	0.40716612377850164
miR-941	21	200	286	2178	0.7996781479330046	0.8545038036183562	1	green	307	2685	21	19	2	TRUE	TRUE	11	10	1	0.3	0.1	-0	0.007166123778501629	0.40716612377850164
miR-874-3p	27	219	280	2159	0.9506413185064363	0.6263606621766313	1	green	307	2685	34	7	27	TRUE	TRUE	11	2	12	0.3	0.1	-0	0.007166123778501629	0.40716612377850164
miR-99b-3p	20	237	287	2141	0.6296281322953224	0.9829791406680777	1	green	307	2685	20	18	2	TRUE	TRUE	11	11	0	0.3	0.1	-0	0.007166123778501629	0.40716612377850164
miR-193a-5p	25	256	282	2122	0.7349253735333625	0.938408573361602	1	green	307	2685	29	12	17	TRUE	TRUE	11	7	5	0.3	0.1	-0	0.007166123778501629	0.40716612377850164
miR-125b-2-3p	28	241	279	2137	0.8899377479397271	0.7408182239869436	1	green	307	2685	34	18	16	TRUE	TRUE	11	7	6	0.3	0.1	-0	0.007166123778501629	0.40716612377850164
miR-597-5p	25	205	282	2173	0.9397209039546948	0.6441587170566521	1	green	307	2685	30	16	14	TRUE	TRUE	11	7	8	0.3	0.1	-0	0.007166123778501629	0.40716612377850164
miR-4516	15	161	292	2217	0.7074550308971752	0.9204198337341323	1	green	307	2685	16	1	15	TRUE	TRUE	11	1	11	0.3	0.1	-0	0.007166123778501629	0.40716612377850164
miR-548n	24	386	283	1992	0.4377833550450809	0.9999885748533844	1	green	307	2685	42	2	40	TRUE	TRUE	11	1	18	0.3	0.1	-0	0.007166123778501629	0.40716612377850164
miR-4768-3p	22	223	285	2155	0.7460440441932341	0.9184281552584821	1	green	307	2685	25	6	19	TRUE	TRUE	11	4	9	0.3	0.1	-0	0.007166123778501629	0.40716612377850164
miR-4733-3p	28	148	279	2230	1.511886147182906	0.039578010602784305	1	green	307	2685	30	1	29	TRUE	TRUE	11	1	10	0.3	0.1	-0	0.007166123778501629	0.40716612377850164
miR-5047	24	135	283	2243	1.4088250251728107	0.0891416545134714	1	green	307	2685	29	2	27	TRUE	TRUE	11	1	11	0.3	0.1	-0	0.007166123778501629	0.40716612377850164
miR-4496	18	232	289	2146	0.576228945913402	0.9924895401093833	1	green	307	2685	19	1	18	TRUE	TRUE	11	1	11	0.3	0.1	-0	0.007166123778501629	0.40716612377850164
miR-3190-5p	24	191	283	2187	0.9710537174168621	0.5866224259797927	1	green	307	2685	29	2	27	TRUE	TRUE	11	1	15	0.3	0.1	-0	0.007166123778501629	0.40716612377850164
miR-5787	20	144	287	2234	1.0810975330533583	0.4140943055982635	1	green	307	2685	23	3	20	TRUE	TRUE	11	2	11	0.3	0.1	-0	0.007166123778501629	0.40716612377850164
miR-548g-3p	18	238	289	2140	0.5601365459620435	0.9948132567189729	1	green	307	2685	32	1	31	TRUE	TRUE	11	1	18	0.3	0.1	-0	0.007166123778501629	0.40716612377850164
miR-4667-5p	25	133	282	2245	1.4961656567498263	0.053089179474991706	1	green	307	2685	26	1	25	TRUE	TRUE	11	1	10	0.3	0.1	-0	0.007166123778501629	0.40716612377850164
miR-146a-3p	21	201	286	2177	0.795335764727908	0.8599849317979544	1	green	307	2685	28	4	24	TRUE	TRUE	11	1	15	0.3	0.1	-0	0.007166123778501629	0.40716612377850164
miR-4766-5p	25	197	282	2181	0.9814826659769935	0.5680581238028544	1	green	307	2685	27	2	25	TRUE	TRUE	11	2	10	0.3	0.1	-0	0.007166123778501629	0.40716612377850164
miR-2278	22	274	285	2104	0.5928576359572918	0.9938371420037669	1	green	307	2685	26	16	10	TRUE	TRUE	11	9	5	0.3	0.1	-0	0.007166123778501629	0.40716612377850164
miR-4753-3p	23	282	284	2096	0.6020430272489427	0.9932685357165736	1	green	307	2685	27	1	26	TRUE	TRUE	11	0	12	0.3	0.1	-0	0.007166123778501629	0.40716612377850164
miR-4723-5p	20	159	287	2219	0.9725489817033369	0.5827558460506845	1	green	307	2685	21	3	18	TRUE	TRUE	11	2	10	0.3	0.1	-0	0.007166123778501629	0.40716612377850164
miR-4665-5p	22	130	285	2248	1.3346843660010321	0.14048811804731226	1	green	307	2685	22	3	19	TRUE	TRUE	11	3	8	0.3	0.1	-0	0.007166123778501629	0.40716612377850164
miR-5693	19	138	288	2240	1.0708438788966455	0.4322681342344192	1	green	307	2685	23	8	15	TRUE	TRUE	11	4	9	0.3	0.1	-0	0.007166123778501629	0.40716612377850164
miR-3151-5p	18	162	289	2216	0.8520284399055046	0.7688373279245002	1	green	307	2685	21	3	18	TRUE	TRUE	11	2	10	0.3	0.1	-0	0.007166123778501629	0.40716612377850164
miR-4530	29	230	278	2148	0.9742315414335906	0.582502750532297	1	green	307	2685	30	2	28	TRUE	TRUE	11	1	10	0.3	0.1	-0	0.007166123778501629	0.40716612377850164
miR-4434	16	169	291	2209	0.7187611990352579	0.9162265964145158	1	green	307	2685	16	1	15	TRUE	TRUE	11	1	10	0.3	0.1	-0	0.007166123778501629	0.40716612377850164
miR-5197-3p	20	170	287	2208	0.9051648830966939	0.693805091307225	1	green	307	2685	22	5	17	TRUE	TRUE	11	5	8	0.3	0.1	-0	0.007166123778501629	0.40716612377850164
miR-548m	23	216	284	2162	0.8106691449976681	0.8485261766074931	1	green	307	2685	25	2	23	TRUE	TRUE	11	1	11	0.3	0.1	-0	0.007166123778501629	0.40716612377850164
miR-6127	20	166	287	2212	0.9285989271045632	0.6553226283246146	1	green	307	2685	21	10	11	TRUE	TRUE	11	6	5	0.3	0.1	-0	0.007166123778501629	0.40716612377850164
miR-1255a	23	156	284	2222	1.1534376229448036	0.3034081135321149	1	green	307	2685	23	13	10	TRUE	TRUE	11	7	4	0.3	0.1	-0	0.007166123778501629	0.40716612377850164
miR-3159	16	200	291	2178	0.5988629973601812	0.9840788252943917	1	green	307	2685	16	2	14	TRUE	TRUE	11	1	10	0.3	0.1	-0	0.007166123778501629	0.40716612377850164
miR-4474-3p	28	227	279	2151	0.9509782432938988	0.6267517149574899	1	green	307	2685	30	19	11	TRUE	TRUE	11	8	4	0.3	0.1	-0	0.007166123778501629	0.40716612377850164
miR-664b-3p	30	351	277	2027	0.6255519674419578	0.9944495717981185	1	green	307	2685	33	12	21	TRUE	TRUE	11	3	9	0.3	0.1	-0	0.007166123778501629	0.40716612377850164
miR-3126-5p	20	128	287	2250	1.2248451453587237	0.2415873413240697	1	green	307	2685	22	2	20	TRUE	TRUE	11	2	9	0.3	0.1	-0	0.007166123778501629	0.40716612377850164
miR-3158-3p	26	241	281	2137	0.8205123002003186	0.8462666101185279	1	green	307	2685	26	18	8	TRUE	TRUE	11	8	3	0.3	0.1	-0	0.007166123778501629	0.40716612377850164
miR-216b-5p	31	351	276	2027	0.6487371518115215	0.9910526983186811	1	green	307	2685	43	5	38	TRUE	TRUE	11	4	9	0.3	0.1	-0	0.007166123778501629	0.40716612377850164
miR-6764-5p	17	129	290	2249	1.0219934403078301	0.508317008731277	1	green	307	2685	19	14	5	TRUE	TRUE	11	9	4	0.3	0.1	-0	0.007166123778501629	0.40716612377850164
miR-3929	21	180	286	2198	0.8966763411396705	0.710412034084986	1	green	307	2685	22	2	20	TRUE	TRUE	11	1	10	0.3	0.1	-0	0.007166123778501629	0.40716612377850164
miR-4290	15	116	292	2262	1.0017117060416776	0.5406461688834048	1	green	307	2685	18	1	17	TRUE	TRUE	11	1	12	0.3	0.1	-0	0.007166123778501629	0.40716612377850164
miR-3184-3p	24	310	283	2068	0.5658482927164993	0.9977283937116099	1	green	307	2685	24	22	2	TRUE	TRUE	11	10	1	0.3	0.1	-0	0.007166123778501629	0.40716612377850164
miR-5701	20	140	287	2238	1.1139781391802488	0.368824711503081	1	green	307	2685	24	3	21	TRUE	TRUE	11	3	9	0.3	0.1	-0	0.007166123778501629	0.40716612377850164
miR-3142	14	83	293	2295	1.3210356460288095	0.2122778188285258	1	green	307	2685	14	2	12	TRUE	TRUE	11	2	9	0.3	0.1	-0	0.007166123778501629	0.40716612377850164
miR-516a-5p	17	164	290	2214	0.7914436954785435	0.8453428563660732	1	green	307	2685	18	16	2	TRUE	TRUE	11	10	2	0.3	0.1	-0	0.007166123778501629	0.40716612377850164
miR-659-3p	26	203	281	2175	0.9913602257946379	0.5499412401920093	1	green	307	2685	33	3	30	TRUE	TRUE	10	0	10	0.3	0.1	-0	0.006514657980456026	0.40651465798045605
miR-654-3p	22	218	285	2160	0.7649194429085989	0.8995058891543631	1	green	307	2685	25	11	14	TRUE	TRUE	10	6	5	0.3	0.1	-0	0.006514657980456026	0.40651465798045605
miR-346	23	166	284	2212	1.0791511355900143	0.4067456695473237	1	green	307	2685	30	6	24	TRUE	TRUE	10	3	13	0.3	0.1	-0	0.006514657980456026	0.40651465798045605
miR-370-3p	26	262	281	2116	0.7473533744506904	0.9307934556109578	1	green	307	2685	33	7	26	TRUE	TRUE	10	2	11	0.3	0.1	-0	0.006514657980456026	0.40651465798045605
miR-1256	14	150	293	2228	0.7097973554140757	0.9125848130657425	1	green	307	2685	26	1	25	TRUE	TRUE	10	1	21	0.3	0.1	-0	0.006514657980456026	0.40651465798045605
miR-144-3p	23	260	284	2118	0.6598183484905521	0.9779714716689534	1	green	307	2685	52	7	45	TRUE	TRUE	10	4	18	0.3	0.1	-0	0.006514657980456026	0.40651465798045605
miR-1292-5p	14	153	293	2225	0.6949472324388486	0.9248479880745062	1	green	307	2685	16	7	9	TRUE	TRUE	10	6	4	0.3	0.1	-0	0.006514657980456026	0.40651465798045605
miR-1237-3p	20	247	287	2131	0.6013242105740321	0.9902897111007187	1	green	307	2685	25	3	22	TRUE	TRUE	10	2	10	0.3	0.1	-0	0.006514657980456026	0.40651465798045605
miR-1224-3p	17	172	290	2206	0.7519180701633597	0.8899894318063563	1	green	307	2685	22	2	20	TRUE	TRUE	10	2	11	0.3	0.1	-0	0.006514657980456026	0.40651465798045605
miR-339-3p	20	152	287	2226	1.0205333271757806	0.505274609656269	1	green	307	2685	21	18	3	TRUE	TRUE	10	10	1	0.3	0.1	-0	0.006514657980456026	0.40651465798045605
miR-20a-3p	20	282	287	2096	0.5180662977805445	0.9989093914019826	1	green	307	2685	25	13	12	TRUE	TRUE	10	8	4	0.3	0.1	-0	0.006514657980456026	0.40651465798045605
miR-577	26	287	281	2091	0.6742165765531009	0.977535381302805	1	green	307	2685	40	3	37	TRUE	TRUE	10	1	16	0.3	0.1	-0	0.006514657980456026	0.40651465798045605
miR-212-3p	28	266	279	2112	0.7968952840360723	0.8843772695863815	1	green	307	2685	40	17	23	TRUE	TRUE	10	6	8	0.3	0.1	-0	0.006514657980456026	0.40651465798045605
miR-574-3p	23	181	284	2197	0.9830218831214483	0.5653057421982473	1	green	307	2685	26	18	8	TRUE	TRUE	10	9	3	0.3	0.1	-0	0.006514657980456026	0.40651465798045605
miR-493-3p	18	154	289	2224	0.8995369432146267	0.6971363928289793	1	green	307	2685	20	5	15	TRUE	TRUE	10	4	7	0.3	0.1	-0	0.006514657980456026	0.40651465798045605
miR-4775	27	363	280	2015	0.535395248909025	0.999491508044972	1	green	307	2685	35	4	31	TRUE	TRUE	10	0	11	0.3	0.1	-0	0.006514657980456026	0.40651465798045605
miR-5011-5p	24	319	283	2059	0.5474975400291913	0.9987008480232342	1	green	307	2685	40	5	35	TRUE	TRUE	10	1	12	0.3	0.1	-0	0.006514657980456026	0.40651465798045605
miR-4644	29	177	278	2201	1.2970412349565243	0.13094940819311854	1	green	307	2685	35	5	30	TRUE	TRUE	10	2	11	0.3	0.1	-0	0.006514657980456026	0.40651465798045605
miR-4660	26	169	281	2209	1.209306167763181	0.22359476633096742	1	green	307	2685	27	1	26	TRUE	TRUE	10	1	9	0.3	0.1	-0	0.006514657980456026	0.40651465798045605
miR-2113	16	206	291	2172	0.579824169679596	0.9888965880075082	1	green	307	2685	33	4	29	TRUE	TRUE	10	2	17	0.3	0.1	-0	0.006514657980456026	0.40651465798045605
miR-6838-5p	17	128	290	2250	1.030434444390386	0.4960882179681091	1	green	307	2685	21	9	12	TRUE	TRUE	10	8	4	0.3	0.1	-0	0.006514657980456026	0.40651465798045605
miR-583	24	258	283	2120	0.6969402185752338	0.9621764534494297	1	green	307	2685	31	2	29	TRUE	TRUE	10	1	11	0.3	0.1	-0	0.006514657980456026	0.40651465798045605
miR-4310	21	201	286	2177	0.795335764727908	0.8599849317979544	1	green	307	2685	30	2	28	TRUE	TRUE	10	1	14	0.3	0.1	-0	0.006514657980456026	0.40651465798045605
miR-410-3p	25	380	282	1998	0.4662573023797327	0.999960647806379	1	green	307	2685	40	4	36	TRUE	TRUE	10	3	13	0.3	0.1	-0	0.006514657980456026	0.40651465798045605
miR-656-3p	25	350	282	2028	0.5138011215024365	0.9996731716034231	1	green	307	2685	47	1	46	TRUE	TRUE	10	0	16	0.3	0.1	-0	0.006514657980456026	0.40651465798045605
miR-623	20	181	287	2197	0.845912385895763	0.7862489857675531	1	green	307	2685	21	3	18	TRUE	TRUE	10	2	8	0.3	0.1	-0	0.006514657980456026	0.40651465798045605
miR-373-5p	23	298	284	2080	0.5653820282519814	0.9973838612621462	1	green	307	2685	34	1	33	TRUE	TRUE	10	1	15	0.3	0.1	-0	0.006514657980456026	0.40651465798045605
miR-4428	13	125	294	2253	0.7970422276465959	0.8146434465415552	1	green	307	2685	13	1	12	TRUE	TRUE	10	1	9	0.3	0.1	-0	0.006514657980456026	0.40651465798045605
miR-548k	29	381	278	1997	0.5468978180083542	0.9994438086850856	1	green	307	2685	48	9	39	TRUE	TRUE	10	1	16	0.3	0.1	-0	0.006514657980456026	0.40651465798045605
miR-4447	21	243	286	2135	0.6452225935762727	0.9796157164751091	1	green	307	2685	27	4	23	TRUE	TRUE	10	3	11	0.3	0.1	-0	0.006514657980456026	0.40651465798045605
miR-3679-5p	23	220	284	2158	0.7944625656688525	0.8694651552090105	1	green	307	2685	23	15	8	TRUE	TRUE	10	7	3	0.3	0.1	-0	0.006514657980456026	0.40651465798045605
miR-564	18	126	289	2252	1.1131146254158215	0.3794195228322445	1	green	307	2685	19	1	18	TRUE	TRUE	10	1	10	0.3	0.1	-0	0.006514657980456026	0.40651465798045605
miR-3689a-3p	26	269	281	2109	0.7255049819770021	0.9485491810322995	1	green	307	2685	29	6	23	TRUE	TRUE	10	2	9	0.3	0.1	-0	0.006514657980456026	0.40651465798045605
miR-3689b-3p	28	261	279	2117	0.8140781273397817	0.8619773390828438	1	green	307	2685	31	6	25	TRUE	TRUE	10	2	9	0.3	0.1	-0	0.006514657980456026	0.40651465798045605
miR-3689c	28	261	279	2117	0.8140781273397817	0.8619773390828438	1	green	307	2685	31	6	25	TRUE	TRUE	10	2	9	0.3	0.1	-0	0.006514657980456026	0.40651465798045605
miR-5703	16	157	291	2221	0.7778818012220864	0.855913145357567	1	green	307	2685	17	1	16	TRUE	TRUE	10	1	9	0.3	0.1	-0	0.006514657980456026	0.40651465798045605
miR-3125	24	163	283	2215	1.1523274078239791	0.3000652214179703	1	green	307	2685	29	10	19	TRUE	TRUE	10	4	8	0.3	0.1	-0	0.006514657980456026	0.40651465798045605
miR-3150a-3p	27	193	280	2185	1.0916794614124503	0.3748546692529825	1	green	307	2685	29	3	26	TRUE	TRUE	10	1	10	0.3	0.1	-0	0.006514657980456026	0.40651465798045605
miR-4640-5p	30	141	277	2237	1.7178417869151426	0.009239907698211758	1	green	307	2685	33	6	27	TRUE	TRUE	10	1	10	0.3	0.1	-0	0.006514657980456026	0.40651465798045605
miR-4691-5p	22	133	285	2245	1.3028523042581048	0.1624406717700674	1	green	307	2685	23	5	18	TRUE	TRUE	10	1	10	0.3	0.1	-0	0.006514657980456026	0.40651465798045605
miR-3692-5p	18	190	289	2188	0.7173276374735822	0.9272405624954284	1	green	307	2685	20	2	18	TRUE	TRUE	10	2	10	0.3	0.1	-0	0.006514657980456026	0.40651465798045605
miR-129-1-3p	31	224	276	2154	1.0800532475728095	0.3829716087049579	1	green	307	2685	42	12	30	TRUE	TRUE	10	3	9	0.3	0.1	-0	0.006514657980456026	0.40651465798045605
miR-4314	24	177	283	2201	1.0545505110619915	0.44267750389754557	1	green	307	2685	27	2	25	TRUE	TRUE	10	2	9	0.3	0.1	-0	0.006514657980456026	0.40651465798045605
miR-5008-5p	20	110	287	2268	1.4365832639946605	0.09834476600121754	1	green	307	2685	21	3	18	TRUE	TRUE	10	3	7	0.3	0.1	-0	0.006514657980456026	0.40651465798045605
miR-211-3p	22	177	285	2201	0.9599048308831242	0.6050738997539957	1	green	307	2685	22	3	19	TRUE	TRUE	10	1	9	0.3	0.1	-0	0.006514657980456026	0.40651465798045605
miR-1293	25	255	282	2123	0.7381540189376498	0.9357293930612383	1	green	307	2685	30	7	23	TRUE	TRUE	10	3	7	0.3	0.1	-0	0.006514657980456026	0.40651465798045605
miR-620	18	149	289	2229	0.9317565685302125	0.6465557032850673	1	green	307	2685	18	1	17	TRUE	TRUE	10	1	9	0.3	0.1	-0	0.006514657980456026	0.40651465798045605
miR-6132	18	112	289	2266	1.2600148708111316	0.22374226690051058	1	green	307	2685	19	4	15	TRUE	TRUE	10	2	9	0.3	0.1	-0	0.006514657980456026	0.40651465798045605
miR-578	32	263	275	2115	0.9357728565146738	0.6614071351407111	1	green	307	2685	43	6	37	TRUE	TRUE	10	3	11	0.3	0.1	-0	0.006514657980456026	0.40651465798045605
miR-3918	21	144	286	2234	1.1390430650005103	0.3313991848676189	1	green	307	2685	24	3	21	TRUE	TRUE	10	2	9	0.3	0.1	-0	0.006514657980456026	0.40651465798045605
miR-759	15	99	292	2279	1.1824518175857308	0.31953623390895225	1	green	307	2685	18	4	14	TRUE	TRUE	10	4	9	0.3	0.1	-0	0.006514657980456026	0.40651465798045605
miR-212-5p	16	142	291	2236	0.8658400590980571	0.7402863412201317	1	green	307	2685	19	6	13	TRUE	TRUE	10	4	8	0.3	0.1	-0	0.006514657980456026	0.40651465798045605
miR-379-5p	17	171	290	2207	0.7566565713091327	0.8850382241267853	1	green	307	2685	21	6	15	TRUE	TRUE	10	4	8	0.3	0.1	-0	0.006514657980456026	0.40651465798045605
miR-214-5p	19	138	288	2240	1.0708438788966455	0.4322681342344192	1	green	307	2685	21	6	15	TRUE	TRUE	10	4	8	0.3	0.1	-0	0.006514657980456026	0.40651465798045605
miR-499a-3p	21	214	286	2164	0.7425770289532416	0.9177685043415256	1	green	307	2685	40	8	32	TRUE	TRUE	10	4	18	0.3	0.1	-0	0.006514657980456026	0.40651465798045605
miR-1260a	22	188	285	2190	0.8992716563870098	0.7088842471163717	1	green	307	2685	25	5	20	TRUE	TRUE	10	4	7	0.3	0.1	-0	0.006514657980456026	0.40651465798045605
miR-4650-5p	14	100	293	2278	1.0884566985476676	0.43064869720490784	1	green	307	2685	14	3	11	TRUE	TRUE	10	3	7	0.3	0.1	-0	0.006514657980456026	0.40651465798045605
miR-411-5p	18	153	289	2225	0.9057637691285505	0.6873552072098148	1	green	307	2685	20	10	10	TRUE	TRUE	10	5	6	0.3	0.1	-0	0.006514657980456026	0.40651465798045605
miR-4653-5p	22	133	285	2245	1.3028523042581048	0.1624406717700674	1	green	307	2685	23	1	22	TRUE	TRUE	10	0	11	0.3	0.1	-0	0.006514657980456026	0.40651465798045605
miR-3921	21	130	286	2248	1.2695913393759526	0.19479434158617348	1	green	307	2685	23	1	22	TRUE	TRUE	10	0	11	0.3	0.1	-0	0.006514657980456026	0.40651465798045605
miR-33b-3p	15	186	292	2192	0.6054897677278472	0.9794658696160954	1	green	307	2685	18	11	7	TRUE	TRUE	10	8	2	0.3	0.1	-0	0.006514657980456026	0.40651465798045605
miR-3155a	21	169	286	2209	0.9597673864505711	0.6045591596057937	1	green	307	2685	26	2	24	TRUE	TRUE	10	0	12	0.3	0.1	-0	0.006514657980456026	0.40651465798045605
miR-24-2-5p	15	153	292	2225	0.7471197582489755	0.8835539814747035	1	green	307	2685	15	12	3	TRUE	TRUE	10	9	1	0.3	0.1	-0	0.006514657980456026	0.40651465798045605
miR-153-3p	19	257	288	2121	0.5445724798644448	0.9970841659683849	1	green	307	2685	41	8	33	TRUE	TRUE	9	6	25	0.3	0.1	-0	0.005863192182410423	0.40586319218241046
miR-622	24	172	283	2206	1.0876709397792608	0.39056806208011186	1	green	307	2685	33	2	31	TRUE	TRUE	9	0	11	0.3	0.1	-0	0.005863192182410423	0.40586319218241046
miR-199b-5p	18	167	289	2211	0.824662795777962	0.8074782559592109	1	green	307	2685	34	7	27	TRUE	TRUE	9	4	13	0.3	0.1	-0	0.005863192182410423	0.40586319218241046
miR-338-5p	25	288	282	2090	0.6434453886860187	0.9865270283764349	1	green	307	2685	51	4	47	TRUE	TRUE	9	2	16	0.3	0.1	-0	0.005863192182410423	0.40586319218241046
miR-663a	20	138	287	2240	1.1310549067947042	0.3465383909333151	1	green	307	2685	22	4	18	TRUE	TRUE	9	1	10	0.3	0.1	-0	0.005863192182410423	0.40586319218241046
miR-16-1-3p	27	304	280	2074	0.6579690530777336	0.9847920949975563	1	green	307	2685	34	22	12	TRUE	TRUE	9	9	4	0.3	0.1	-0	0.005863192182410423	0.40586319218241046
miR-1303	18	262	289	2116	0.5031363869186133	0.9989333829772404	1	green	307	2685	19	5	14	TRUE	TRUE	9	3	7	0.3	0.1	-0	0.005863192182410423	0.40586319218241046
miR-502-3p	20	184	287	2194	0.8309890958001586	0.8078363259358406	1	green	307	2685	26	7	19	TRUE	TRUE	9	5	8	0.3	0.1	-0	0.005863192182410423	0.40586319218241046
miR-374a-3p	16	273	291	2105	0.42404760974636546	0.9999018509851862	1	green	307	2685	22	11	11	TRUE	TRUE	9	6	8	0.3	0.1	-0	0.005863192182410423	0.40586319218241046
miR-3187-3p	19	204	288	2174	0.7031412977591993	0.9424885197538233	1	green	307	2685	19	8	11	TRUE	TRUE	9	5	4	0.3	0.1	-0	0.005863192182410423	0.40586319218241046
miR-3928-3p	20	232	287	2146	0.6446949251183884	0.9777210863227104	1	green	307	2685	22	12	10	TRUE	TRUE	9	6	4	0.3	0.1	-0	0.005863192182410423	0.40586319218241046
miR-135a-5p	30	288	277	2090	0.7860184943105506	0.9034419722437586	1	green	307	2685	46	12	34	TRUE	TRUE	9	4	14	0.3	0.1	-0	0.005863192182410423	0.40586319218241046
miR-490-5p	20	239	287	2139	0.6237778986786674	0.9847497019737006	1	green	307	2685	22	15	7	TRUE	TRUE	9	7	4	0.3	0.1	-0	0.005863192182410423	0.40586319218241046
miR-548aw	16	198	291	2180	0.6054656365035719	0.9820939864167955	1	green	307	2685	20	3	17	TRUE	TRUE	9	0	10	0.3	0.1	-0	0.005863192182410423	0.40586319218241046
miR-557	27	237	280	2141	0.871155374464173	0.7707594153154564	1	green	307	2685	35	5	30	TRUE	TRUE	9	3	8	0.3	0.1	-0	0.005863192182410423	0.40586319218241046
miR-544b	24	180	283	2198	1.0355627803211602	0.4740728731045656	1	green	307	2685	27	5	22	TRUE	TRUE	9	3	8	0.3	0.1	-0	0.005863192182410423	0.40586319218241046
miR-1910-3p	12	88	295	2290	1.0585433682806638	0.4762181695504789	1	green	307	2685	12	9	3	TRUE	TRUE	9	7	2	0.3	0.1	-0	0.005863192182410423	0.40586319218241046
miR-6511a-5p	13	101	294	2277	0.9968691905865847	0.5499858925788765	1	green	307	2685	13	9	4	TRUE	TRUE	9	7	2	0.3	0.1	-0	0.005863192182410423	0.40586319218241046
miR-548ah-5p	20	242	287	2136	0.6151838257674725	0.9870956989938342	1	green	307	2685	30	10	20	TRUE	TRUE	9	6	7	0.3	0.1	-0	0.005863192182410423	0.40586319218241046
miR-1277-5p	27	424	280	1954	0.44447348063662356	0.9999932858136531	1	green	307	2685	38	10	28	TRUE	TRUE	9	3	11	0.3	0.1	-0	0.005863192182410423	0.40586319218241046
miR-5582-3p	27	294	280	2084	0.6836197976042291	0.9752203736258004	1	green	307	2685	32	3	29	TRUE	TRUE	9	2	8	0.3	0.1	-0	0.005863192182410423	0.40586319218241046
miR-1297	21	281	286	2097	0.5480667147583685	0.9977690472412521	1	green	307	2685	54	2	52	TRUE	TRUE	9	0	29	0.3	0.1	-0	0.005863192182410423	0.40586319218241046
miR-6516-5p	18	124	289	2254	1.1320718063968367	0.3557780907929521	1	green	307	2685	18	15	3	TRUE	TRUE	9	9	0	0.3	0.1	-0	0.005863192182410423	0.40586319218241046
miR-1185-1-3p	19	213	288	2165	0.6706532852611073	0.9630782460103087	1	green	307	2685	20	1	19	TRUE	TRUE	9	1	9	0.3	0.1	-0	0.005863192182410423	0.40586319218241046
miR-561-5p	19	288	288	2090	0.47887236137048206	0.999647186757681	1	green	307	2685	21	14	7	TRUE	TRUE	9	6	5	0.3	0.1	-0	0.005863192182410423	0.40586319218241046
miR-4784	23	162	284	2216	1.1077969574069484	0.364597049350587	1	green	307	2685	24	5	19	TRUE	TRUE	9	2	7	0.3	0.1	-0	0.005863192182410423	0.40586319218241046
miR-3607-3p	17	143	290	2235	0.9162116730188661	0.6686155692450846	1	green	307	2685	24	1	23	TRUE	TRUE	9	1	13	0.3	0.1	-0	0.005863192182410423	0.40586319218241046
miR-5586-3p	12	75	295	2303	1.2489709667038316	0.2873761172084079	1	green	307	2685	13	5	8	TRUE	TRUE	9	5	4	0.3	0.1	-0	0.005863192182410423	0.40586319218241046
miR-299-3p	17	149	290	2229	0.8770062506042504	0.727992788570381	1	green	307	2685	20	8	12	TRUE	TRUE	9	4	5	0.3	0.1	-0	0.005863192182410423	0.40586319218241046
miR-4524a-5p	13	92	294	2286	1.0987069829464144	0.4242945652886134	1	green	307	2685	17	4	13	TRUE	TRUE	9	4	8	0.3	0.1	-0	0.005863192182410423	0.40586319218241046
miR-4524b-5p	13	89	294	2289	1.1371558704996514	0.3818801713711002	1	green	307	2685	16	4	12	TRUE	TRUE	9	4	7	0.3	0.1	-0	0.005863192182410423	0.40586319218241046
miR-3919	15	171	292	2207	0.6630920014995483	0.9523584260387685	1	green	307	2685	16	1	15	TRUE	TRUE	9	1	9	0.3	0.1	-0	0.005863192182410423	0.40586319218241046
miR-3941	21	228	286	2150	0.6924869164861588	0.9565964936244762	1	green	307	2685	28	1	27	TRUE	TRUE	9	0	11	0.3	0.1	-0	0.005863192182410423	0.40586319218241046
miR-1825	20	146	287	2232	1.0653331304777103	0.4369230287002954	1	green	307	2685	29	1	28	TRUE	TRUE	9	1	13	0.3	0.1	-0	0.005863192182410423	0.40586319218241046
miR-593-3p	16	123	291	2255	1.008015655468382	0.530275666265334	1	green	307	2685	17	3	14	TRUE	TRUE	9	3	6	0.3	0.1	-0	0.005863192182410423	0.40586319218241046
miR-6825-5p	20	141	287	2237	1.105583104175277	0.380069478519943	1	green	307	2685	20	10	10	TRUE	TRUE	9	6	3	0.3	0.1	-0	0.005863192182410423	0.40586319218241046
miR-6756-5p	13	93	294	2285	1.0864165785740476	0.43846778102607	1	green	307	2685	13	7	6	TRUE	TRUE	9	6	3	0.3	0.1	-0	0.005863192182410423	0.40586319218241046
miR-6766-5p	13	86	294	2292	1.1783626642953948	0.3400145499049182	1	green	307	2685	13	7	6	TRUE	TRUE	9	6	3	0.3	0.1	-0	0.005863192182410423	0.40586319218241046
miR-4732-3p	14	82	293	2296	1.3377205196710336	0.20114173937245508	1	green	307	2685	15	3	12	TRUE	TRUE	9	3	7	0.3	0.1	-0	0.005863192182410423	0.40586319218241046
miR-4668-3p	22	250	285	2128	0.6571612000828857	0.9770664469388834	1	green	307	2685	23	2	21	TRUE	TRUE	9	1	8	0.3	0.1	-0	0.005863192182410423	0.40586319218241046
miR-4311	24	255	283	2123	0.7061342065917443	0.9565461235928872	1	green	307	2685	32	2	30	TRUE	TRUE	9	1	11	0.3	0.1	-0	0.005863192182410423	0.40586319218241046
miR-3175	16	144	291	2234	0.8530456920314373	0.7584688607759276	1	green	307	2685	17	6	11	TRUE	TRUE	9	3	6	0.3	0.1	-0	0.005863192182410423	0.40586319218241046
miR-1249-5p	13	89	294	2289	1.1371558704996514	0.3818801713711002	1	green	307	2685	14	7	7	TRUE	TRUE	9	5	5	0.3	0.1	-0	0.005863192182410423	0.40586319218241046
miR-6797-5p	13	91	294	2287	1.111192129817075	0.41012666384277185	1	green	307	2685	14	7	7	TRUE	TRUE	9	5	5	0.3	0.1	-0	0.005863192182410423	0.40586319218241046
miR-5692c	15	195	292	2183	0.5751812860387594	0.9880747770870117	1	green	307	2685	18	3	15	TRUE	TRUE	9	0	9	0.3	0.1	-0	0.005863192182410423	0.40586319218241046
miR-5692b	15	197	292	2181	0.5688220718394881	0.989470371367825	1	green	307	2685	19	3	16	TRUE	TRUE	9	0	9	0.3	0.1	-0	0.005863192182410423	0.40586319218241046
miR-199b-3p	24	270	283	2108	0.6622070607358328	0.9788656913888556	1	green	307	2685	40	11	29	TRUE	TRUE	9	5	13	0.3	0.1	-0	0.005863192182410423	0.40586319218241046
miR-4269	23	179	284	2199	0.9949069626440034	0.5446633594653967	1	green	307	2685	30	5	25	TRUE	TRUE	9	2	8	0.3	0.1	-0	0.005863192182410423	0.40586319218241046
miR-4738-3p	17	118	290	2260	1.1226511474775283	0.372789008318645	1	green	307	2685	21	1	20	TRUE	TRUE	9	0	11	0.3	0.1	-0	0.005863192182410423	0.40586319218241046
miR-4649-3p	21	208	286	2170	0.7661079207605946	0.8940775652014272	1	green	307	2685	22	4	18	TRUE	TRUE	9	3	6	0.3	0.1	-0	0.005863192182410423	0.40586319218241046
miR-4742-3p	13	117	294	2261	0.854555306216959	0.7418959150733557	1	green	307	2685	13	5	8	TRUE	TRUE	9	3	6	0.3	0.1	-0	0.005863192182410423	0.40586319218241046
miR-3916	21	172	286	2206	0.9417461242311104	0.6350089596508824	1	green	307	2685	23	10	13	TRUE	TRUE	9	4	5	0.3	0.1	-0	0.005863192182410423	0.40586319218241046
miR-4713-5p	18	173	289	2205	0.7939115131921087	0.8475496002596562	1	green	307	2685	20	6	14	TRUE	TRUE	9	3	6	0.3	0.1	-0	0.005863192182410423	0.40586319218241046
miR-1248	18	202	289	2176	0.6710277624775622	0.9595779406153565	1	green	307	2685	23	4	19	TRUE	TRUE	9	3	8	0.3	0.1	-0	0.005863192182410423	0.40586319218241046
miR-1227-5p	13	80	294	2298	1.2700285309123858	0.2599612839356532	1	green	307	2685	14	1	13	TRUE	TRUE	9	0	9	0.3	0.1	-0	0.005863192182410423	0.40586319218241046
miR-449b-3p	22	140	285	2238	1.2338678931391096	0.22043945203974188	1	green	307	2685	26	3	23	TRUE	TRUE	9	2	9	0.3	0.1	-0	0.005863192182410423	0.40586319218241046
miR-2355-5p	23	168	284	2210	1.0653400035350842	0.4280400659813627	1	green	307	2685	31	7	24	TRUE	TRUE	9	3	7	0.3	0.1	-0	0.005863192182410423	0.40586319218241046
miR-642a-5p	18	166	289	2212	0.8300040765643636	0.8001350676868354	1	green	307	2685	24	10	14	TRUE	TRUE	9	3	8	0.3	0.1	-0	0.005863192182410423	0.40586319218241046
miR-539-3p	20	218	287	2160	0.6905580700309957	0.9546261688428863	1	green	307	2685	23	16	7	TRUE	TRUE	9	7	3	0.3	0.1	-0	0.005863192182410423	0.40586319218241046
miR-3665	19	150	288	2228	0.9799133203239089	0.570728115088323	1	green	307	2685	20	4	16	TRUE	TRUE	9	3	6	0.3	0.1	-0	0.005863192182410423	0.40586319218241046
miR-4524a-3p	22	242	285	2136	0.6814295583510764	0.9657816304783088	1	green	307	2685	28	13	15	TRUE	TRUE	9	5	4	0.3	0.1	-0	0.005863192182410423	0.40586319218241046
miR-548u	16	199	291	2179	0.6021477307305964	0.98311271440272	1	green	307	2685	19	2	17	TRUE	TRUE	9	0	11	0.3	0.1	-0	0.005863192182410423	0.40586319218241046
miR-628-5p	23	207	284	2171	0.8494234546214997	0.7926389264373405	1	green	307	2685	30	12	18	TRUE	TRUE	9	5	6	0.3	0.1	-0	0.005863192182410423	0.40586319218241046
miR-4656	17	148	290	2230	0.8833301611896606	0.7185677930210964	1	green	307	2685	20	2	18	TRUE	TRUE	9	1	9	0.3	0.1	-0	0.005863192182410423	0.40586319218241046
miR-204-3p	24	221	283	2157	0.827774117329199	0.8286381981280011	1	green	307	2685	25	2	23	TRUE	TRUE	9	1	9	0.3	0.1	-0	0.005863192182410423	0.40586319218241046
miR-1286	18	212	289	2166	0.6364476517756864	0.97617094356256	1	green	307	2685	19	3	16	TRUE	TRUE	9	1	9	0.3	0.1	-0	0.005863192182410423	0.40586319218241046
miR-3128	18	183	289	2195	0.7471393800350945	0.8999775994079278	1	green	307	2685	23	1	22	TRUE	TRUE	9	1	12	0.3	0.1	-0	0.005863192182410423	0.40586319218241046
miR-4719	17	214	290	2164	0.5928827006023268	0.9876610857745556	1	green	307	2685	18	1	17	TRUE	TRUE	9	1	9	0.3	0.1	-0	0.005863192182410423	0.40586319218241046
miR-509-5p	20	220	287	2158	0.6836488877591529	0.9588484926492943	1	green	307	2685	25	2	23	TRUE	TRUE	9	2	7	0.3	0.1	-0	0.005863192182410423	0.40586319218241046
miR-5685	19	87	288	2291	1.7368329787394516	0.028644723191159835	1	green	307	2685	20	3	17	TRUE	TRUE	9	0	10	0.3	0.1	-0	0.005863192182410423	0.40586319218241046
miR-4690-3p	22	107	285	2271	1.6380049432491226	0.032651002185634194	1	green	307	2685	25	3	22	TRUE	TRUE	9	0	11	0.3	0.1	-0	0.005863192182410423	0.40586319218241046
miR-509-3-5p	20	215	287	2163	0.7011628120646201	0.9475994156621014	1	green	307	2685	24	2	22	TRUE	TRUE	9	2	7	0.3	0.1	-0	0.005863192182410423	0.40586319218241046
miR-4745-5p	14	151	293	2227	0.704781766689642	0.9168442345350698	1	green	307	2685	14	7	7	TRUE	TRUE	9	6	3	0.3	0.1	-0	0.005863192182410423	0.40586319218241046
miR-4296	20	110	287	2268	1.4365832639946605	0.09834476600121754	1	green	307	2685	22	7	15	TRUE	TRUE	9	2	8	0.3	0.1	-0	0.005863192182410423	0.40586319218241046
miR-4265	21	90	286	2288	1.8660304610747973	0.012258256247160508	1	green	307	2685	21	6	15	TRUE	TRUE	9	1	8	0.3	0.1	-0	0.005863192182410423	0.40586319218241046
miR-518c-5p	24	222	283	2156	0.8236647777096913	0.8345087416358377	1	green	307	2685	27	3	24	TRUE	TRUE	9	2	8	0.3	0.1	-0	0.005863192182410423	0.40586319218241046
miR-660-3p	22	152	285	2226	1.1303830264049424	0.3378121081694262	1	green	307	2685	22	9	13	TRUE	TRUE	9	4	5	0.3	0.1	-0	0.005863192182410423	0.40586319218241046
miR-4691-3p	22	148	285	2230	1.163016626849782	0.29667504695050245	1	green	307	2685	22	3	19	TRUE	TRUE	9	1	8	0.3	0.1	-0	0.005863192182410423	0.40586319218241046
miR-617	12	91	295	2287	1.0223073599233483	0.519781048918323	1	green	307	2685	13	3	10	TRUE	TRUE	9	3	7	0.3	0.1	-0	0.005863192182410423	0.40586319218241046
miR-1470	12	39	295	2339	2.438446822006123	0.010304261438107651	1	green	307	2685	13	5	8	TRUE	TRUE	9	5	5	0.3	0.1	-0	0.005863192182410423	0.40586319218241046
miR-657	15	198	292	2180	0.5656906311371985	0.9901105350947925	1	green	307	2685	18	4	14	TRUE	TRUE	8	3	7	0.3	0.1	-0	0.005211726384364821	0.40521172638436487
miR-223-3p	25	253	282	2125	0.744687864843471	0.9300815460303787	1	green	307	2685	35	17	18	TRUE	TRUE	8	7	3	0.3	0.1	-0	0.005211726384364821	0.40521172638436487
miR-489-3p	11	149	296	2229	0.5560375655876669	0.9824991203591735	1	green	307	2685	17	9	8	TRUE	TRUE	8	6	8	0.3	0.1	-0	0.005211726384364821	0.40521172638436487
miR-708-3p	22	254	285	2124	0.6456001939699587	0.9813617392523627	1	green	307	2685	32	6	26	TRUE	TRUE	8	1	7	0.3	0.1	-0	0.005211726384364821	0.40521172638436487
miR-376c-3p	16	173	291	2205	0.7008765132547246	0.9309946723099864	1	green	307	2685	22	8	14	TRUE	TRUE	8	4	7	0.3	0.1	-0	0.005211726384364821	0.40521172638436487
miR-31-3p	14	119	293	2259	0.9070557672210583	0.6741035357512598	1	green	307	2685	14	10	4	TRUE	TRUE	8	7	1	0.3	0.1	-0	0.005211726384364821	0.40521172638436487
miR-1224-5p	17	201	290	2177	0.6350072451061862	0.9740381026104741	1	green	307	2685	20	1	19	TRUE	TRUE	8	0	11	0.3	0.1	-0	0.005211726384364821	0.40521172638436487
miR-744-3p	14	162	293	2216	0.6536961498514179	0.9533190459679872	1	green	307	2685	15	7	8	TRUE	TRUE	8	3	6	0.3	0.1	-0	0.005211726384364821	0.40521172638436487
miR-106b-3p	23	236	284	2142	0.7351288813744888	0.9318381876102327	1	green	307	2685	24	22	2	TRUE	TRUE	8	8	0	0.3	0.1	-0	0.005211726384364821	0.40521172638436487
miR-19b-1-5p	19	295	288	2083	0.4659476396934449	0.9997880213396764	1	green	307	2685	21	13	8	TRUE	TRUE	8	5	3	0.3	0.1	-0	0.005211726384364821	0.40521172638436487
miR-598-3p	14	116	293	2262	0.9317519307229645	0.6393035165268026	1	green	307	2685	14	13	1	TRUE	TRUE	8	8	0	0.3	0.1	-0	0.005211726384364821	0.40521172638436487
miR-505-3p	22	255	285	2123	0.6427666048406849	0.9823166450108545	1	green	307	2685	30	20	10	TRUE	TRUE	8	9	1	0.3	0.1	-0	0.005211726384364821	0.40521172638436487
miR-340-3p	28	324	279	2054	0.6363263692695253	0.9912728722217758	1	green	307	2685	28	26	2	TRUE	TRUE	8	8	0	0.3	0.1	-0	0.005211726384364821	0.40521172638436487
miR-548q	17	117	290	2261	1.1327470157062944	0.36062061671778517	1	green	307	2685	17	1	16	TRUE	TRUE	8	0	8	0.3	0.1	-0	0.005211726384364821	0.40521172638436487
miR-95-3p	16	154	291	2224	0.7941012060108372	0.8365728128627888	1	green	307	2685	17	14	3	TRUE	TRUE	8	7	2	0.3	0.1	-0	0.005211726384364821	0.40521172638436487
miR-4262	24	251	283	2127	0.7187346731551086	0.9479384900530858	1	green	307	2685	41	1	40	TRUE	TRUE	8	0	11	0.3	0.1	-0	0.005211726384364821	0.40521172638436487
miR-548ab	15	225	292	2153	0.49166155511075366	0.9983816562221981	1	green	307	2685	18	4	14	TRUE	TRUE	8	1	9	0.3	0.1	-0	0.005211726384364821	0.40521172638436487
miR-133a-5p	11	54	296	2324	1.5990093229678641	0.11600281761302018	1	green	307	2685	12	11	1	TRUE	TRUE	8	8	1	0.3	0.1	-0	0.005211726384364821	0.40521172638436487
miR-548ap-3p	22	246	285	2132	0.6690981097355452	0.9719175517032849	1	green	307	2685	31	3	28	TRUE	TRUE	8	0	11	0.3	0.1	-0	0.005211726384364821	0.40521172638436487
miR-6077	9	77	298	2301	0.9025241913843483	0.664574810461471	1	green	307	2685	10	7	3	TRUE	TRUE	8	7	2	0.3	0.1	-0	0.005211726384364821	0.40521172638436487
miR-5192	12	95	295	2283	0.9775626588452223	0.5761137443069109	1	green	307	2685	12	1	11	TRUE	TRUE	8	1	7	0.3	0.1	-0	0.005211726384364821	0.40521172638436487
miR-98-3p	12	176	295	2202	0.5090421184684375	0.9943867799269237	1	green	307	2685	12	5	7	TRUE	TRUE	8	4	4	0.3	0.1	-0	0.005211726384364821	0.40521172638436487
miR-4666a-3p	16	190	291	2188	0.6332659288832527	0.9717409108960782	1	green	307	2685	21	1	20	TRUE	TRUE	8	0	9	0.3	0.1	-0	0.005211726384364821	0.40521172638436487
miR-1262	12	117	295	2261	0.7861581723296646	0.8205269025695436	1	green	307	2685	12	5	7	TRUE	TRUE	8	3	5	0.3	0.1	-0	0.005211726384364821	0.40521172638436487
miR-101-5p	13	163	294	2215	0.6009704723107604	0.9746175134848507	1	green	307	2685	15	8	7	TRUE	TRUE	8	5	5	0.3	0.1	-0	0.005211726384364821	0.40521172638436487
miR-4668-5p	21	242	286	2136	0.6481912941807708	0.9785152778162727	1	green	307	2685	25	8	17	TRUE	TRUE	8	4	6	0.3	0.1	-0	0.005211726384364821	0.40521172638436487
miR-5584-5p	18	171	289	2207	0.8039222253364843	0.8349436523099496	1	green	307	2685	21	3	18	TRUE	TRUE	8	2	8	0.3	0.1	-0	0.005211726384364821	0.40521172638436487
miR-4796-3p	16	148	291	2230	0.8285121179195535	0.7922717882068793	1	green	307	2685	20	6	14	TRUE	TRUE	8	4	8	0.3	0.1	-0	0.005211726384364821	0.40521172638436487
miR-3145-3p	17	157	290	2221	0.8293320367630175	0.7962202325656769	1	green	307	2685	25	1	24	TRUE	TRUE	8	1	10	0.3	0.1	-0	0.005211726384364821	0.40521172638436487
miR-4500	21	231	286	2147	0.6825430864436796	0.9624707891770841	1	green	307	2685	42	2	40	TRUE	TRUE	8	0	17	0.3	0.1	-0	0.005211726384364821	0.40521172638436487
miR-513c-3p	24	320	283	2058	0.5455222813190553	0.9987805341736242	1	green	307	2685	28	2	26	TRUE	TRUE	8	0	8	0.3	0.1	-0	0.005211726384364821	0.40521172638436487
miR-4328	22	271	285	2107	0.6002728042704597	0.9926717753631411	1	green	307	2685	29	1	28	TRUE	TRUE	8	0	10	0.3	0.1	-0	0.005211726384364821	0.40521172638436487
miR-4517	18	267	289	2111	0.49255096468836174	0.9992473745679993	1	green	307	2685	20	3	17	TRUE	TRUE	8	2	6	0.3	0.1	-0	0.005211726384364821	0.40521172638436487
miR-548av-3p	18	174	289	2204	0.7889924349371886	0.8535768080274982	1	green	307	2685	19	1	18	TRUE	TRUE	8	1	7	0.3	0.1	-0	0.005211726384364821	0.40521172638436487
miR-4450	17	89	290	2289	1.507399728184891	0.09027657392938233	1	green	307	2685	18	3	15	TRUE	TRUE	8	2	7	0.3	0.1	-0	0.005211726384364821	0.40521172638436487
miR-4425	15	165	292	2213	0.6890646882952698	0.9348708779992327	1	green	307	2685	15	12	3	TRUE	TRUE	8	8	0	0.3	0.1	-0	0.005211726384364821	0.40521172638436487
miR-323b-5p	18	127	289	2251	1.1039341702223935	0.39133303936785707	1	green	307	2685	20	1	19	TRUE	TRUE	8	1	8	0.3	0.1	-0	0.005211726384364821	0.40521172638436487
miR-520g-3p	23	250	284	2128	0.6894407960422152	0.963958469483011	1	green	307	2685	34	6	28	TRUE	TRUE	8	2	9	0.3	0.1	-0	0.005211726384364821	0.40521172638436487
miR-4659a-5p	15	71	292	2307	1.668771817104629	0.05984627393077992	1	green	307	2685	20	3	17	TRUE	TRUE	8	1	8	0.3	0.1	-0	0.005211726384364821	0.40521172638436487
miR-548g-5p	19	208	288	2170	0.6883551593762727	0.9526068757386675	1	green	307	2685	23	2	21	TRUE	TRUE	8	0	8	0.3	0.1	-0	0.005211726384364821	0.40521172638436487
miR-548x-5p	19	208	288	2170	0.6883551593762727	0.9526068757386675	1	green	307	2685	23	2	21	TRUE	TRUE	8	0	8	0.3	0.1	-0	0.005211726384364821	0.40521172638436487
miR-548aj-5p	19	208	288	2170	0.6883551593762727	0.9526068757386675	1	green	307	2685	23	2	21	TRUE	TRUE	8	0	8	0.3	0.1	-0	0.005211726384364821	0.40521172638436487
miR-491-3p	10	108	297	2270	0.7077755789927871	0.8847510934859696	1	green	307	2685	11	5	6	TRUE	TRUE	8	3	6	0.3	0.1	-0	0.005211726384364821	0.40521172638436487
miR-7106-5p	15	162	292	2216	0.7027723248240418	0.9242617903640722	1	green	307	2685	15	11	4	TRUE	TRUE	8	6	2	0.3	0.1	-0	0.005211726384364821	0.40521172638436487
miR-4284	21	184	286	2194	0.8755774805268938	0.7445084633726229	1	green	307	2685	23	13	10	TRUE	TRUE	8	5	3	0.3	0.1	-0	0.005211726384364821	0.40521172638436487
miR-6747-3p	15	81	292	2297	1.4565096478976844	0.12669553771501546	1	green	307	2685	16	12	4	TRUE	TRUE	8	5	4	0.3	0.1	-0	0.005211726384364821	0.40521172638436487
miR-329-3p	23	262	284	2116	0.6541651667920247	0.9801086624166797	1	green	307	2685	28	9	19	TRUE	TRUE	8	3	6	0.3	0.1	-0	0.005211726384364821	0.40521172638436487
miR-5690	14	111	293	2267	0.9758703964875208	0.5775093924933432	1	green	307	2685	14	2	12	TRUE	TRUE	8	1	7	0.3	0.1	-0	0.005211726384364821	0.40521172638436487
miR-3192-5p	27	263	280	2115	0.7755316409242219	0.9060363310299415	1	green	307	2685	29	1	28	TRUE	TRUE	8	0	8	0.3	0.1	-0	0.005211726384364821	0.40521172638436487
miR-3136-3p	14	66	293	2312	1.6734121000385118	0.06609373395146094	1	green	307	2685	15	1	14	TRUE	TRUE	8	0	9	0.3	0.1	-0	0.005211726384364821	0.40521172638436487
miR-2681-5p	11	94	296	2284	0.9029733394122494	0.6704059136083317	1	green	307	2685	12	7	5	TRUE	TRUE	8	4	4	0.3	0.1	-0	0.005211726384364821	0.40521172638436487
miR-4422	16	230	291	2148	0.5136004349397304	0.9976513828321296	1	green	307	2685	18	4	14	TRUE	TRUE	8	2	7	0.3	0.1	-0	0.005211726384364821	0.40521172638436487
miR-936	23	206	284	2172	0.8539384680596408	0.7856606939419417	1	green	307	2685	31	3	28	TRUE	TRUE	8	1	9	0.3	0.1	-0	0.005211726384364821	0.40521172638436487
miR-4534	15	137	292	2241	0.8403425125366519	0.771147268158015	1	green	307	2685	17	5	12	TRUE	TRUE	8	3	5	0.3	0.1	-0	0.005211726384364821	0.40521172638436487
miR-2054	19	178	288	2200	0.8154454877767842	0.8247222916986762	1	green	307	2685	22	1	21	TRUE	TRUE	8	1	7	0.3	0.1	-0	0.005211726384364821	0.40521172638436487
miR-302a-5p	20	245	287	2133	0.6068001842442777	0.9891102284855615	1	green	307	2685	25	2	23	TRUE	TRUE	8	2	8	0.3	0.1	-0	0.005211726384364821	0.40521172638436487
miR-767-3p	28	218	279	2160	0.9943789497288992	0.5437795703383974	1	green	307	2685	33	1	32	TRUE	TRUE	8	0	12	0.3	0.1	-0	0.005211726384364821	0.40521172638436487
miR-432-5p	28	309	279	2069	0.6720746339901155	0.98139086625467	1	green	307	2685	35	8	27	TRUE	TRUE	8	4	5	0.3	0.1	-0	0.005211726384364821	0.40521172638436487
miR-4710	18	99	289	2279	1.4335618237294405	0.11289418867476435	1	green	307	2685	21	7	14	TRUE	TRUE	8	2	8	0.3	0.1	-0	0.005211726384364821	0.40521172638436487
miR-3166	11	69	296	2309	1.2434758511588568	0.30314311804134575	1	green	307	2685	13	3	10	TRUE	TRUE	8	2	7	0.3	0.1	-0	0.005211726384364821	0.40521172638436487
miR-4709-5p	13	141	294	2237	0.701607662386465	0.9131974197710563	1	green	307	2685	13	3	10	TRUE	TRUE	8	3	5	0.3	0.1	-0	0.005211726384364821	0.40521172638436487
miR-4493	16	111	291	2267	1.1228538055810906	0.37821657970010414	1	green	307	2685	17	3	14	TRUE	TRUE	8	2	7	0.3	0.1	-0	0.005211726384364821	0.40521172638436487
miR-1276	21	245	286	2133	0.6393578827203623	0.9816671803653917	1	green	307	2685	34	6	28	TRUE	TRUE	8	3	12	0.3	0.1	-0	0.005211726384364821	0.40521172638436487
miR-10b-3p	19	177	288	2201	0.8204236040765208	0.8179995933878138	1	green	307	2685	20	2	18	TRUE	TRUE	8	1	7	0.3	0.1	-0	0.005211726384364821	0.40521172638436487
miR-3975	13	83	294	2295	1.2225422238534784	0.2992074186641823	1	green	307	2685	13	1	12	TRUE	TRUE	8	0	8	0.3	0.1	-0	0.005211726384364821	0.40521172638436487
miR-4726-5p	26	124	281	2254	1.6815052177715784	0.017405131153256603	1	green	307	2685	29	6	23	TRUE	TRUE	8	1	9	0.3	0.1	-0	0.005211726384364821	0.40521172638436487
miR-4303	18	170	289	2208	0.8090158887510095	0.8283612210336099	1	green	307	2685	20	3	17	TRUE	TRUE	8	3	5	0.3	0.1	-0	0.005211726384364821	0.40521172638436487
miR-1269a	16	175	291	2203	0.6922406951493549	0.9375203728765675	1	green	307	2685	18	7	11	TRUE	TRUE	8	4	4	0.3	0.1	-0	0.005211726384364821	0.40521172638436487
miR-20b-3p	15	170	292	2208	0.6672934942583374	0.9497604359446449	1	green	307	2685	17	10	7	TRUE	TRUE	8	5	3	0.3	0.1	-0	0.005211726384364821	0.40521172638436487
miR-1183	20	226	287	2152	0.6636549174889727	0.9695440327964091	1	green	307	2685	25	1	24	TRUE	TRUE	8	1	7	0.3	0.1	-0	0.005211726384364821	0.40521172638436487
miR-3180-5p	21	226	286	2152	0.6992627719970355	0.9522560433943432	1	green	307	2685	27	4	23	TRUE	TRUE	8	1	8	0.3	0.1	-0	0.005211726384364821	0.40521172638436487
miR-6852-5p	10	56	297	2322	1.3959037648809045	0.21598234791049256	1	green	307	2685	10	3	7	TRUE	TRUE	8	3	5	0.3	0.1	-0	0.005211726384364821	0.40521172638436487
miR-4300	17	108	290	2270	1.2320087162568227	0.2560923867393048	1	green	307	2685	19	4	15	TRUE	TRUE	8	2	6	0.3	0.1	-0	0.005211726384364821	0.40521172638436487
miR-615-5p	26	220	281	2158	0.9076548827018702	0.7042302769700017	1	green	307	2685	30	5	25	TRUE	TRUE	8	3	7	0.3	0.1	-0	0.005211726384364821	0.40521172638436487
miR-4786-5p	12	120	295	2258	0.7654936519201321	0.8437111209459665	1	green	307	2685	14	5	9	TRUE	TRUE	8	4	6	0.3	0.1	-0	0.005211726384364821	0.40521172638436487
miR-1302	17	115	290	2263	1.1534648652473265	0.3365318527728677	1	green	307	2685	20	3	17	TRUE	TRUE	8	0	10	0.3	0.1	-0	0.005211726384364821	0.40521172638436487
miR-4307	24	366	283	2012	0.46632812344963565	0.9999481437438391	1	green	307	2685	41	3	38	TRUE	TRUE	8	1	12	0.3	0.1	-0	0.005211726384364821	0.40521172638436487
miR-216a-5p	18	168	289	2210	0.8193850852301027	0.8146297345663319	1	green	307	2685	22	6	16	TRUE	TRUE	8	3	7	0.3	0.1	-0	0.005211726384364821	0.40521172638436487
miR-3189-3p	15	85	292	2293	1.38558504992022	0.1622379480851813	1	green	307	2685	16	1	15	TRUE	TRUE	8	0	8	0.3	0.1	-0	0.005211726384364821	0.40521172638436487
miR-4519	15	110	292	2268	1.059144368540894	0.46279197847535236	1	green	307	2685	17	2	15	TRUE	TRUE	8	1	8	0.3	0.1	-0	0.005211726384364821	0.40521172638436487
miR-1197	18	197	289	2181	0.689634036361143	0.9480332330034986	1	green	307	2685	22	5	17	TRUE	TRUE	8	4	7	0.3	0.1	-0	0.005211726384364821	0.40521172638436487
miR-4488	15	82	292	2296	1.4381300364614698	0.13512069688289083	1	green	307	2685	16	2	14	TRUE	TRUE	8	2	6	0.3	0.1	-0	0.005211726384364821	0.40521172638436487
miR-513b-5p	22	292	285	2086	0.5515659341567961	0.9979273023910964	1	green	307	2685	37	2	35	TRUE	TRUE	8	1	9	0.3	0.1	-0	0.005211726384364821	0.40521172638436487
miR-4667-3p	10	74	297	2304	1.0483130876356992	0.49751811484326103	1	green	307	2685	10	7	3	TRUE	TRUE	8	6	2	0.3	0.1	-0	0.005211726384364821	0.40521172638436487
miR-345-3p	14	71	293	2307	1.5522607491750813	0.09902638657435914	1	green	307	2685	17	2	15	TRUE	TRUE	8	2	8	0.3	0.1	-0	0.005211726384364821	0.40521172638436487
miR-5691	13	149	294	2229	0.6615746322744189	0.9431774955291533	1	green	307	2685	13	1	12	TRUE	TRUE	8	0	8	0.3	0.1	-0	0.005211726384364821	0.40521172638436487
miR-676-5p	16	221	291	2157	0.536749079978628	0.9957091398496047	1	green	307	2685	20	1	19	TRUE	TRUE	8	1	9	0.3	0.1	-0	0.005211726384364821	0.40521172638436487
miR-3170	12	125	295	2253	0.7332564476792955	0.8771689933207467	1	green	307	2685	13	1	12	TRUE	TRUE	8	0	9	0.3	0.1	-0	0.005211726384364821	0.40521172638436487
miR-501-3p	20	205	287	2173	0.7387531189010672	0.9172031222495349	1	green	307	2685	26	7	19	TRUE	TRUE	8	4	8	0.3	0.1	-0	0.005211726384364821	0.40521172638436487
miR-3173-5p	18	139	289	2239	1.0032598961762307	0.5347741965738833	1	green	307	2685	19	2	17	TRUE	TRUE	8	1	7	0.3	0.1	-0	0.005211726384364821	0.40521172638436487
miR-299-5p	13	197	294	2181	0.48964397838915585	0.9973342865500655	1	green	307	2685	18	5	13	TRUE	TRUE	7	2	9	0.3	0.1	-0	0.004560260586319218	0.4045602605863192
miR-644a	19	123	288	2255	1.2093862603517609	0.2634367240616463	1	green	307	2685	23	5	18	TRUE	TRUE	7	3	6	0.3	0.1	-0	0.004560260586319218	0.4045602605863192
miR-383-5p	16	183	291	2195	0.6595846213388419	0.9586497978933775	1	green	307	2685	17	5	12	TRUE	TRUE	7	2	6	0.3	0.1	-0	0.004560260586319218	0.4045602605863192
miR-362-3p	23	273	284	2105	0.6245530483634558	0.9888851965621568	1	green	307	2685	31	8	23	TRUE	TRUE	7	2	6	0.3	0.1	-0	0.004560260586319218	0.4045602605863192
miR-1914-3p	23	133	284	2245	1.3668384103802111	0.11542949338087229	1	green	307	2685	24	5	19	TRUE	TRUE	7	1	6	0.3	0.1	-0	0.004560260586319218	0.4045602605863192
miR-1229-3p	11	116	296	2262	0.7247404819382036	0.8775501178538967	1	green	307	2685	11	2	9	TRUE	TRUE	7	2	5	0.3	0.1	-0	0.004560260586319218	0.4045602605863192
miR-424-3p	11	96	296	2282	0.8833846005007299	0.6951665791556613	1	green	307	2685	13	5	8	TRUE	TRUE	7	4	5	0.3	0.1	-0	0.004560260586319218	0.4045602605863192
miR-26b-3p	18	357	289	2021	0.3526815101915473	0.9999994555113061	1	green	307	2685	23	11	12	TRUE	TRUE	7	6	1	0.3	0.1	-0	0.004560260586319218	0.4045602605863192
miR-605-5p	16	195	291	2183	0.6156234906320144	0.9786973785288889	1	green	307	2685	23	3	20	TRUE	TRUE	7	2	9	0.3	0.1	-0	0.004560260586319218	0.4045602605863192
miR-3679-3p	10	54	297	2324	1.448823953802108	0.1890374040469019	1	green	307	2685	12	5	7	TRUE	TRUE	7	4	5	0.3	0.1	-0	0.004560260586319218	0.4045602605863192
miR-3943	15	64	292	2314	1.8567341750388846	0.03092271052248532	1	green	307	2685	17	3	14	TRUE	TRUE	7	2	5	0.3	0.1	-0	0.004560260586319218	0.4045602605863192
miR-150-3p	11	145	296	2233	0.5723975007316234	0.9772845027205048	1	green	307	2685	16	4	12	TRUE	TRUE	7	3	8	0.3	0.1	-0	0.004560260586319218	0.4045602605863192
miR-548o-5p	14	240	293	2138	0.4257514074641423	0.999765501280508	1	green	307	2685	17	4	13	TRUE	TRUE	7	1	8	0.3	0.1	-0	0.004560260586319218	0.4045602605863192
miR-548ak	14	215	293	2163	0.48081326019591053	0.9984402820298343	1	green	307	2685	17	6	11	TRUE	TRUE	7	3	6	0.3	0.1	-0	0.004560260586319218	0.4045602605863192
miR-548am-5p	14	240	293	2138	0.4257514074641423	0.999765501280508	1	green	307	2685	17	4	13	TRUE	TRUE	7	1	8	0.3	0.1	-0	0.004560260586319218	0.4045602605863192
miR-548ap-5p	14	221	293	2157	0.46646573614730136	0.9989952113797498	1	green	307	2685	17	4	13	TRUE	TRUE	7	1	8	0.3	0.1	-0	0.004560260586319218	0.4045602605863192
miR-548aq-5p	14	167	293	2211	0.6326996685255735	0.9646721539584961	1	green	307	2685	17	4	13	TRUE	TRUE	7	1	8	0.3	0.1	-0	0.004560260586319218	0.4045602605863192
miR-548as-5p	14	229	293	2149	0.4485050350327456	0.999449316923843	1	green	307	2685	17	4	13	TRUE	TRUE	7	1	8	0.3	0.1	-0	0.004560260586319218	0.4045602605863192
miR-548au-5p	14	224	293	2154	0.45958015753202425	0.9991964810316092	1	green	307	2685	17	4	13	TRUE	TRUE	7	1	8	0.3	0.1	-0	0.004560260586319218	0.4045602605863192
miR-16-2-3p	23	294	284	2084	0.5741732263913624	0.9966658309799616	1	green	307	2685	30	16	14	TRUE	TRUE	7	7	2	0.3	0.1	-0	0.004560260586319218	0.4045602605863192
miR-3646	15	273	292	2105	0.39618903846211223	0.9999599647171834	1	green	307	2685	18	1	17	TRUE	TRUE	7	0	8	0.3	0.1	-0	0.004560260586319218	0.4045602605863192
miR-5095	11	80	296	2298	1.0674753611167815	0.4711279832795	1	green	307	2685	12	8	4	TRUE	TRUE	7	4	3	0.3	0.1	-0	0.004560260586319218	0.4045602605863192
miR-552-3p	16	142	291	2236	0.8658400590980571	0.7402863412201317	1	green	307	2685	20	5	15	TRUE	TRUE	7	2	5	0.3	0.1	-0	0.004560260586319218	0.4045602605863192
miR-548l	21	321	286	2057	0.47064517184388455	0.9998548201942339	1	green	307	2685	32	4	28	TRUE	TRUE	7	1	11	0.3	0.1	-0	0.004560260586319218	0.4045602605863192
miR-889-3p	17	249	290	2129	0.5013294938155222	0.998711837913538	1	green	307	2685	37	1	36	TRUE	TRUE	7	1	16	0.3	0.1	-0	0.004560260586319218	0.4045602605863192
miR-3150b-3p	21	170	286	2208	0.9536899143822035	0.6148251244948961	1	green	307	2685	22	5	17	TRUE	TRUE	7	2	5	0.3	0.1	-0	0.004560260586319218	0.4045602605863192
miR-1202	23	165	284	2213	1.0861823530333894	0.39614171293441175	1	green	307	2685	27	1	26	TRUE	TRUE	7	1	8	0.3	0.1	-0	0.004560260586319218	0.4045602605863192
miR-1298-5p	16	178	291	2200	0.6796507551521916	0.9463270149910457	1	green	307	2685	21	5	16	TRUE	TRUE	7	2	6	0.3	0.1	-0	0.004560260586319218	0.4045602605863192
miR-885-5p	19	168	288	2210	0.8678957058086719	0.7492772203107787	1	green	307	2685	29	6	23	TRUE	TRUE	7	2	9	0.3	0.1	-0	0.004560260586319218	0.4045602605863192
miR-1231	17	143	290	2235	0.9162116730188661	0.6686155692450846	1	green	307	2685	19	2	17	TRUE	TRUE	7	0	7	0.3	0.1	-0	0.004560260586319218	0.4045602605863192
miR-6722-3p	12	102	295	2276	0.9076882558706396	0.6673837098027	1	green	307	2685	12	3	9	TRUE	TRUE	7	1	6	0.3	0.1	-0	0.004560260586319218	0.4045602605863192
miR-6770-5p	14	130	293	2248	0.826308870071878	0.7843185863378771	1	green	307	2685	15	13	2	TRUE	TRUE	7	7	1	0.3	0.1	-0	0.004560260586319218	0.4045602605863192
miR-561-3p	20	294	287	2084	0.49408357226483	0.9995209284542883	1	green	307	2685	28	1	27	TRUE	TRUE	7	0	11	0.3	0.1	-0	0.004560260586319218	0.4045602605863192
miR-4487	13	155	294	2223	0.6342611701362648	0.959381333685954	1	green	307	2685	16	4	12	TRUE	TRUE	7	2	8	0.3	0.1	-0	0.004560260586319218	0.4045602605863192
miR-5589-3p	15	87	292	2291	1.3525675090895621	0.18179382717754408	1	green	307	2685	18	3	15	TRUE	TRUE	7	1	7	0.3	0.1	-0	0.004560260586319218	0.4045602605863192
miR-1306-5p	16	164	291	2214	0.7423436043938924	0.8942150530835631	1	green	307	2685	18	7	11	TRUE	TRUE	7	3	5	0.3	0.1	-0	0.004560260586319218	0.4045602605863192
miR-2276-3p	18	147	289	2231	0.9452816880513456	0.6252178239141226	1	green	307	2685	19	9	10	TRUE	TRUE	7	3	4	0.3	0.1	-0	0.004560260586319218	0.4045602605863192
miR-548av-5p	14	199	293	2179	0.5233022821681486	0.9952086129410226	1	green	307	2685	18	3	15	TRUE	TRUE	7	0	8	0.3	0.1	-0	0.004560260586319218	0.4045602605863192
miR-4716-3p	16	130	291	2248	0.9507900080322044	0.614459550688699	1	green	307	2685	16	1	15	TRUE	TRUE	7	0	7	0.3	0.1	-0	0.004560260586319218	0.4045602605863192
miR-3678-3p	16	157	291	2221	0.7778818012220864	0.855913145357567	1	green	307	2685	19	2	17	TRUE	TRUE	7	1	8	0.3	0.1	-0	0.004560260586319218	0.4045602605863192
miR-3154	14	101	293	2277	1.0772061298530613	0.4442951909582904	1	green	307	2685	14	3	11	TRUE	TRUE	7	2	5	0.3	0.1	-0	0.004560260586319218	0.4045602605863192
miR-4277	12	113	295	2265	0.8154172006072992	0.7857926321745309	1	green	307	2685	13	2	11	TRUE	TRUE	7	1	7	0.3	0.1	-0	0.004560260586319218	0.4045602605863192
miR-3196	7	68	300	2310	0.7927102856216909	0.7717729571099176	1	green	307	2685	8	2	6	TRUE	TRUE	7	2	6	0.3	0.1	-0	0.004560260586319218	0.4045602605863192
miR-4469	7	89	300	2289	0.6002082728711653	0.9358261142038122	1	green	307	2685	8	4	4	TRUE	TRUE	7	4	4	0.3	0.1	-0	0.004560260586319218	0.4045602605863192
miR-4433a-3p	10	92	297	2286	0.8366876518136033	0.7470990690306365	1	green	307	2685	11	5	6	TRUE	TRUE	7	3	5	0.3	0.1	-0	0.004560260586319218	0.4045602605863192
miR-3065-3p	22	202	285	2176	0.8315985756033929	0.8153378147392207	1	green	307	2685	30	7	23	TRUE	TRUE	7	4	5	0.3	0.1	-0	0.004560260586319218	0.4045602605863192
miR-556-3p	13	133	294	2245	0.7464554598481371	0.8711842262315231	1	green	307	2685	19	2	17	TRUE	TRUE	7	1	8	0.3	0.1	-0	0.004560260586319218	0.4045602605863192
miR-6130	13	111	294	2267	0.9030861099327618	0.6765815363328804	1	green	307	2685	13	10	3	TRUE	TRUE	7	6	1	0.3	0.1	-0	0.004560260586319218	0.4045602605863192
miR-6878-5p	12	69	295	2309	1.361060097366405	0.20886927494562224	1	green	307	2685	13	7	6	TRUE	TRUE	7	5	3	0.3	0.1	-0	0.004560260586319218	0.4045602605863192
miR-4769-3p	11	115	296	2263	0.7313637332481956	0.871154870222177	1	green	307	2685	11	1	10	TRUE	TRUE	7	1	6	0.3	0.1	-0	0.004560260586319218	0.4045602605863192
miR-595	10	105	297	2273	0.7289534007973486	0.8649351064344849	1	green	307	2685	12	3	9	TRUE	TRUE	7	3	5	0.3	0.1	-0	0.004560260586319218	0.4045602605863192
miR-943	16	111	291	2267	1.1228538055810906	0.37821657970010414	1	green	307	2685	21	6	15	TRUE	TRUE	7	2	7	0.3	0.1	-0	0.004560260586319218	0.4045602605863192
miR-3691-5p	12	172	295	2206	0.5218231635880932	0.992589504194089	1	green	307	2685	12	8	4	TRUE	TRUE	7	4	3	0.3	0.1	-0	0.004560260586319218	0.4045602605863192
miR-5681a	15	172	292	2206	0.6589393523953602	0.954839604858245	1	green	307	2685	15	2	13	TRUE	TRUE	7	1	6	0.3	0.1	-0	0.004560260586319218	0.4045602605863192
miR-4770	12	135	295	2243	0.6759441805808466	0.9268798233082405	1	green	307	2685	15	2	13	TRUE	TRUE	7	2	8	0.3	0.1	-0	0.004560260586319218	0.4045602605863192
miR-4674	15	107	292	2271	1.0902816128426769	0.4232755971886502	1	green	307	2685	16	1	15	TRUE	TRUE	7	0	7	0.3	0.1	-0	0.004560260586319218	0.4045602605863192
miR-509-3p	14	125	293	2253	0.8612727607355924	0.7377682386233133	1	green	307	2685	18	3	15	TRUE	TRUE	7	1	8	0.3	0.1	-0	0.004560260586319218	0.4045602605863192
miR-3689d	18	168	289	2210	0.8193850852301027	0.8146297345663319	1	green	307	2685	21	2	19	TRUE	TRUE	7	1	6	0.3	0.1	-0	0.004560260586319218	0.4045602605863192
miR-588	26	223	281	2155	0.8941919744228124	0.7281653098846104	1	green	307	2685	38	3	35	TRUE	TRUE	7	1	7	0.3	0.1	-0	0.004560260586319218	0.4045602605863192
miR-3677-5p	10	68	297	2310	1.1437088670460864	0.40059603144854294	1	green	307	2685	10	1	9	TRUE	TRUE	7	1	6	0.3	0.1	-0	0.004560260586319218	0.4045602605863192
miR-4438	17	124	290	2254	1.06556368624495	0.4467560881465833	1	green	307	2685	17	7	10	TRUE	TRUE	7	3	4	0.3	0.1	-0	0.004560260586319218	0.4045602605863192
miR-4795-3p	18	191	289	2187	0.7132471570678636	0.9305793263190258	1	green	307	2685	22	2	20	TRUE	TRUE	7	1	8	0.3	0.1	-0	0.004560260586319218	0.4045602605863192
miR-3944-5p	16	136	291	2242	0.9064143392350303	0.6807795284660068	1	green	307	2685	16	3	13	TRUE	TRUE	7	2	5	0.3	0.1	-0	0.004560260586319218	0.4045602605863192
miR-670-3p	10	80	297	2298	0.9671811142269311	0.590018724732676	1	green	307	2685	11	10	1	TRUE	TRUE	7	6	1	0.3	0.1	-0	0.004560260586319218	0.4045602605863192
miR-1238-3p	13	115	294	2263	0.8701903133065154	0.7211223941166555	1	green	307	2685	13	3	10	TRUE	TRUE	7	1	6	0.3	0.1	-0	0.004560260586319218	0.4045602605863192
miR-3926	10	137	297	2241	0.5508645487832836	0.9802470881703458	1	green	307	2685	12	3	9	TRUE	TRUE	7	2	7	0.3	0.1	-0	0.004560260586319218	0.4045602605863192
miR-508-5p	19	179	288	2199	0.8105229788992707	0.8312645716209128	1	green	307	2685	24	4	20	TRUE	TRUE	7	1	7	0.3	0.1	-0	0.004560260586319218	0.4045602605863192
miR-4484	14	112	293	2266	0.9667324935320057	0.5902078484298072	1	green	307	2685	14	1	13	TRUE	TRUE	7	1	6	0.3	0.1	-0	0.004560260586319218	0.4045602605863192
miR-4635	11	139	296	2239	0.5987024680048888	0.9668108167094593	1	green	307	2685	12	7	5	TRUE	TRUE	7	3	5	0.3	0.1	-0	0.004560260586319218	0.4045602605863192
miR-3149	20	232	287	2146	0.6446949251183884	0.9777210863227104	1	green	307	2685	23	10	13	TRUE	TRUE	7	4	5	0.3	0.1	-0	0.004560260586319218	0.4045602605863192
miR-3164	8	84	299	2294	0.7307663020209733	0.8436052160272167	1	green	307	2685	9	1	8	TRUE	TRUE	7	1	7	0.3	0.1	-0	0.004560260586319218	0.4045602605863192
miR-1233-3p	16	116	291	2262	1.0721561349249173	0.4418008289043778	1	green	307	2685	18	1	17	TRUE	TRUE	7	1	7	0.3	0.1	-0	0.004560260586319218	0.4045602605863192
miR-511-5p	16	246	291	2132	0.4766288522048997	0.9992388538842756	1	green	307	2685	20	1	19	TRUE	TRUE	7	0	9	0.3	0.1	-0	0.004560260586319218	0.4045602605863192
miR-1913	13	103	294	2275	0.9766598520491961	0.5767755243063106	1	green	307	2685	17	3	14	TRUE	TRUE	7	2	7	0.3	0.1	-0	0.004560260586319218	0.4045602605863192
miR-4708-5p	10	91	297	2287	0.846254218410976	0.7357383140116153	1	green	307	2685	13	3	10	TRUE	TRUE	7	2	8	0.3	0.1	-0	0.004560260586319218	0.4045602605863192
miR-1273f	19	144	288	2234	1.0234793609697925	0.5023710668457042	1	green	307	2685	21	5	16	TRUE	TRUE	7	3	6	0.3	0.1	-0	0.004560260586319218	0.4045602605863192
miR-1304-5p	18	230	289	2148	0.5817796246192549	0.9915232358382589	1	green	307	2685	22	6	16	TRUE	TRUE	7	2	6	0.3	0.1	-0	0.004560260586319218	0.4045602605863192
miR-192-3p	14	195	293	2183	0.5350137896161437	0.9937327637840752	1	green	307	2685	15	2	13	TRUE	TRUE	7	1	6	0.3	0.1	-0	0.004560260586319218	0.4045602605863192
miR-4676-5p	12	108	295	2270	0.855051379124761	0.7360867033931755	1	green	307	2685	13	4	9	TRUE	TRUE	7	2	5	0.3	0.1	-0	0.004560260586319218	0.4045602605863192
miR-508-3p	17	104	290	2274	1.2816333238627762	0.21390378100784993	1	green	307	2685	20	2	18	TRUE	TRUE	7	2	6	0.3	0.1	-0	0.004560260586319218	0.4045602605863192
miR-4675	18	148	289	2230	0.9384735880808747	0.6359604790891312	1	green	307	2685	19	3	16	TRUE	TRUE	7	1	7	0.3	0.1	-0	0.004560260586319218	0.4045602605863192
miR-3161	12	64	295	2314	1.4705143097014484	0.15188809873192177	1	green	307	2685	15	3	12	TRUE	TRUE	7	1	6	0.3	0.1	-0	0.004560260586319218	0.4045602605863192
miR-1289	18	152	289	2226	0.9121341138015917	0.6774022675959819	1	green	307	2685	20	3	17	TRUE	TRUE	7	3	4	0.3	0.1	-0	0.004560260586319218	0.4045602605863192
miR-4751	9	64	298	2314	1.0919619649920769	0.45904526648581845	1	green	307	2685	9	1	8	TRUE	TRUE	7	1	6	0.3	0.1	-0	0.004560260586319218	0.4045602605863192
miR-367-5p	9	105	298	2273	0.6538770779233993	0.9196809489775682	1	green	307	2685	12	1	11	TRUE	TRUE	7	1	8	0.3	0.1	-0	0.004560260586319218	0.4045602605863192
miR-4646-5p	13	151	294	2227	0.6522290219027891	0.9491086277738178	1	green	307	2685	13	2	11	TRUE	TRUE	7	2	5	0.3	0.1	-0	0.004560260586319218	0.4045602605863192
miR-3127-5p	14	119	293	2259	0.9070557672210583	0.6741035357512598	1	green	307	2685	15	7	8	TRUE	TRUE	7	3	4	0.3	0.1	-0	0.004560260586319218	0.4045602605863192
miR-2277-3p	13	102	294	2276	0.9866657590693757	0.5634562761187553	1	green	307	2685	13	9	4	TRUE	TRUE	7	5	2	0.3	0.1	-0	0.004560260586319218	0.4045602605863192
miR-920	22	227	285	2151	0.7315422937879897	0.9313880782389363	1	green	307	2685	28	4	24	TRUE	TRUE	7	2	6	0.3	0.1	-0	0.004560260586319218	0.4045602605863192
miR-139-3p	15	254	292	2124	0.4296620760060378	0.9998149476103317	1	green	307	2685	16	14	2	TRUE	TRUE	7	7	1	0.3	0.1	-0	0.004560260586319218	0.4045602605863192
miR-4483	13	157	294	2221	0.6256205027353271	0.9638002282364774	1	green	307	2685	16	3	13	TRUE	TRUE	7	2	5	0.3	0.1	-0	0.004560260586319218	0.4045602605863192
miR-3911	14	107	293	2271	1.0141260407364094	0.5253301848494725	1	green	307	2685	15	5	10	TRUE	TRUE	7	4	4	0.3	0.1	-0	0.004560260586319218	0.4045602605863192
miR-4756-3p	14	105	293	2273	1.0343495990061713	0.49857861596473163	1	green	307	2685	14	1	13	TRUE	TRUE	7	1	6	0.3	0.1	-0	0.004560260586319218	0.4045602605863192
miR-4302	11	96	296	2282	0.8833846005007299	0.6951665791556613	1	green	307	2685	13	1	12	TRUE	TRUE	7	0	9	0.3	0.1	-0	0.004560260586319218	0.4045602605863192
miR-4298	16	92	291	2286	1.3660232528715155	0.16443561402092274	1	green	307	2685	18	3	15	TRUE	TRUE	7	0	8	0.3	0.1	-0	0.004560260586319218	0.4045602605863192
miR-4690-5p	17	120	290	2258	1.1030380884245585	0.3973118792012406	1	green	307	2685	19	3	16	TRUE	TRUE	7	0	7	0.3	0.1	-0	0.004560260586319218	0.4045602605863192
miR-647	19	208	288	2170	0.6883551593762727	0.9526068757386675	1	green	307	2685	23	1	22	TRUE	TRUE	7	1	8	0.3	0.1	-0	0.004560260586319218	0.4045602605863192
miR-378d	17	268	290	2110	0.46164195660628915	0.9996713261199193	1	green	307	2685	17	13	4	TRUE	TRUE	7	6	1	0.3	0.1	-0	0.004560260586319218	0.4045602605863192
miR-1324	23	162	284	2216	1.1077969574069484	0.364597049350587	1	green	307	2685	30	4	26	TRUE	TRUE	7	2	5	0.3	0.1	-0	0.004560260586319218	0.4045602605863192
miR-3122	10	119	297	2259	0.6392570015600579	0.9381457256918042	1	green	307	2685	11	3	8	TRUE	TRUE	7	1	7	0.3	0.1	-0	0.004560260586319218	0.4045602605863192
miR-4786-3p	15	122	292	2256	0.9499320025591717	0.6147085661556337	1	green	307	2685	17	2	15	TRUE	TRUE	7	1	8	0.3	0.1	-0	0.004560260586319218	0.4045602605863192
miR-5196-3p	18	118	289	2260	1.1927936890501958	0.2871471103388921	1	green	307	2685	19	5	14	TRUE	TRUE	7	3	4	0.3	0.1	-0	0.004560260586319218	0.4045602605863192
miR-4481	14	90	293	2288	1.2146121498197364	0.2969721606603049	1	green	307	2685	15	3	12	TRUE	TRUE	7	3	4	0.3	0.1	-0	0.004560260586319218	0.4045602605863192
miR-4322	17	77	290	2301	1.7513213275441324	0.0345680281212939	1	green	307	2685	17	6	11	TRUE	TRUE	7	1	6	0.3	0.1	-0	0.004560260586319218	0.4045602605863192
miR-4687-3p	9	98	298	2280	0.7027255561548642	0.8799222580716901	1	green	307	2685	9	1	8	TRUE	TRUE	7	1	6	0.3	0.1	-0	0.004560260586319218	0.4045602605863192
miR-5699-3p	14	123	293	2255	0.8760582243029759	0.7174687633199138	1	green	307	2685	16	8	8	TRUE	TRUE	7	4	4	0.3	0.1	-0	0.004560260586319218	0.4045602605863192
miR-4663	17	103	290	2275	1.2946394413407007	0.20388624328259672	1	green	307	2685	17	1	16	TRUE	TRUE	7	0	7	0.3	0.1	-0	0.004560260586319218	0.4045602605863192
miR-2682-3p	13	67	294	2311	1.524895113133042	0.11841885154555017	1	green	307	2685	13	10	3	TRUE	TRUE	7	5	2	0.3	0.1	-0	0.004560260586319218	0.4045602605863192
miR-4999-5p	10	118	297	2260	0.6449582085949643	0.9343806812204061	1	green	307	2685	11	4	7	TRUE	TRUE	7	3	5	0.3	0.1	-0	0.004560260586319218	0.4045602605863192
miR-4757-5p	12	85	295	2293	1.0973418645033686	0.43204751046374834	1	green	307	2685	12	4	8	TRUE	TRUE	7	2	5	0.3	0.1	-0	0.004560260586319218	0.4045602605863192
miR-516a-3p	26	211	281	2167	0.9502680599004848	0.6260071470351407	1	green	307	2685	29	1	28	TRUE	TRUE	7	1	6	0.3	0.1	-0	0.004560260586319218	0.4045602605863192
miR-1912-3p	12	119	295	2259	0.7722660881301134	0.8362502026897565	1	green	307	2685	15	3	12	TRUE	TRUE	7	2	8	0.3	0.1	-0	0.004560260586319218	0.4045602605863192
miR-626	11	106	296	2272	0.7965949671984508	0.8011693931956934	1	green	307	2685	15	2	13	TRUE	TRUE	6	1	7	0.3	0.1	-0	0.003908794788273616	0.40390879478827363
miR-483-3p	22	166	285	2212	1.0286123803827807	0.4890472556096448	1	green	307	2685	24	8	16	TRUE	TRUE	6	2	5	0.3	0.1	-0	0.003908794788273616	0.40390879478827363
miR-892b	15	171	292	2207	0.6630920014995483	0.9523584260387685	1	green	307	2685	19	2	17	TRUE	TRUE	6	2	7	0.3	0.1	-0	0.003908794788273616	0.40390879478827363
miR-483-5p	11	119	296	2259	0.7055384538989057	0.8952202415582127	1	green	307	2685	11	7	4	TRUE	TRUE	6	4	2	0.3	0.1	-0	0.003908794788273616	0.40390879478827363
miR-376a-3p	14	159	293	2219	0.6669277483260297	0.9450862358590869	1	green	307	2685	15	8	7	TRUE	TRUE	6	4	3	0.3	0.1	-0	0.003908794788273616	0.40390879478827363
miR-935	10	164	297	2214	0.45465046351824173	0.9971930073488267	1	green	307	2685	16	3	13	TRUE	TRUE	6	3	8	0.3	0.1	-0	0.003908794788273616	0.40390879478827363
miR-99a-3p	12	99	295	2279	0.9364274311817776	0.6295923676340103	1	green	307	2685	12	10	2	TRUE	TRUE	6	6	0	0.3	0.1	-0	0.003908794788273616	0.40390879478827363
miR-19a-5p	14	163	293	2215	0.6493938266182081	0.9558147611732315	1	green	307	2685	14	6	8	TRUE	TRUE	6	3	3	0.3	0.1	-0	0.003908794788273616	0.40390879478827363
miR-188-5p	14	206	293	2172	0.5039013448362559	0.9970403013960417	1	green	307	2685	18	10	8	TRUE	TRUE	6	6	1	0.3	0.1	-0	0.003908794788273616	0.40390879478827363
miR-1260b	12	137	295	2241	0.6654855027311253	0.9344546855149003	1	green	307	2685	13	5	8	TRUE	TRUE	6	4	3	0.3	0.1	-0	0.003908794788273616	0.40390879478827363
miR-502-5p	15	200	292	2178	0.5595216746727697	0.9912849537946011	1	green	307	2685	17	1	16	TRUE	TRUE	6	0	7	0.3	0.1	-0	0.003908794788273616	0.40390879478827363
miR-645	10	84	297	2294	0.9195263379147081	0.6471546384510019	1	green	307	2685	10	2	8	TRUE	TRUE	6	1	5	0.3	0.1	-0	0.003908794788273616	0.40390879478827363
miR-548ar-5p	13	222	294	2156	0.42952727374463995	0.9995943463020169	1	green	307	2685	16	4	12	TRUE	TRUE	6	1	7	0.3	0.1	-0	0.003908794788273616	0.40390879478827363
miR-586	14	183	293	2195	0.5732195522897422	0.9864028786327936	1	green	307	2685	17	2	15	TRUE	TRUE	6	2	5	0.3	0.1	-0	0.003908794788273616	0.40390879478827363
miR-5700	12	145	295	2233	0.6265352975131637	0.9584205787028808	1	green	307	2685	14	2	12	TRUE	TRUE	6	2	5	0.3	0.1	-0	0.003908794788273616	0.40390879478827363
miR-802	13	155	294	2223	0.6342611701362648	0.959381333685954	1	green	307	2685	20	2	18	TRUE	TRUE	6	0	10	0.3	0.1	-0	0.003908794788273616	0.40390879478827363
miR-548t-3p	20	246	287	2132	0.6040510692386212	0.98971535434899	1	green	307	2685	25	3	22	TRUE	TRUE	6	0	7	0.3	0.1	-0	0.003908794788273616	0.40390879478827363
miR-548as-3p	19	235	288	2143	0.6017122713525939	0.9888362073473942	1	green	307	2685	24	4	20	TRUE	TRUE	6	1	7	0.3	0.1	-0	0.003908794788273616	0.40390879478827363
miR-4254	19	142	288	2236	1.0388217477497033	0.4790982723993443	1	green	307	2685	20	1	19	TRUE	TRUE	6	1	6	0.3	0.1	-0	0.003908794788273616	0.40390879478827363
miR-4524b-3p	17	155	290	2223	0.8407856709103723	0.7803750440531785	1	green	307	2685	18	3	15	TRUE	TRUE	6	2	5	0.3	0.1	-0	0.003908794788273616	0.40390879478827363
miR-3972	11	105	296	2273	0.8045329700967674	0.7919335490822881	1	green	307	2685	13	1	12	TRUE	TRUE	6	1	7	0.3	0.1	-0	0.003908794788273616	0.40390879478827363
miR-548at-5p	15	185	292	2193	0.6090393715235778	0.9782254057864701	1	green	307	2685	15	1	14	TRUE	TRUE	6	1	5	0.3	0.1	-0	0.003908794788273616	0.40390879478827363
miR-5094	9	95	298	2283	0.7258637350417189	0.8585432228751355	1	green	307	2685	11	5	6	TRUE	TRUE	6	4	2	0.3	0.1	-0	0.003908794788273616	0.40390879478827363
miR-5010-3p	17	213	290	2165	0.5959405304954126	0.986908838370967	1	green	307	2685	20	4	16	TRUE	TRUE	6	1	7	0.3	0.1	-0	0.003908794788273616	0.40390879478827363
miR-4458	15	172	292	2206	0.6589393523953602	0.954839604858245	1	green	307	2685	22	2	20	TRUE	TRUE	6	0	9	0.3	0.1	-0	0.003908794788273616	0.40390879478827363
miR-548s	12	168	295	2210	0.5352127064941473	0.9902694561746415	1	green	307	2685	12	5	7	TRUE	TRUE	6	3	3	0.3	0.1	-0	0.003908794788273616	0.40390879478827363
miR-138-2-3p	15	217	292	2161	0.5116759036084122	0.9971701653163823	1	green	307	2685	21	6	15	TRUE	TRUE	6	3	7	0.3	0.1	-0	0.003908794788273616	0.40390879478827363
miR-3160-3p	14	123	293	2255	0.8760582243029759	0.7174687633199138	1	green	307	2685	16	3	13	TRUE	TRUE	6	2	5	0.3	0.1	-0	0.003908794788273616	0.40390879478827363
miR-4677-5p	16	174	291	2204	0.6965337943211962	0.9343256683058052	1	green	307	2685	16	2	14	TRUE	TRUE	6	1	5	0.3	0.1	-0	0.003908794788273616	0.40390879478827363
miR-522-5p	12	145	295	2233	0.6265352975131637	0.9584205787028808	1	green	307	2685	12	11	1	TRUE	TRUE	6	6	0	0.3	0.1	-0	0.003908794788273616	0.40390879478827363
miR-4316	14	131	293	2247	0.819638593110541	0.7929011327283951	1	green	307	2685	14	1	13	TRUE	TRUE	6	0	6	0.3	0.1	-0	0.003908794788273616	0.40390879478827363
miR-3663-3p	14	108	293	2270	1.00429630716516	0.5385594832499492	1	green	307	2685	17	1	16	TRUE	TRUE	6	1	5	0.3	0.1	-0	0.003908794788273616	0.40390879478827363
miR-7977	15	146	292	2232	0.7853912205129007	0.8412163307141457	1	green	307	2685	15	12	3	TRUE	TRUE	6	5	1	0.3	0.1	-0	0.003908794788273616	0.40390879478827363
miR-6818-3p	6	36	301	2342	1.296648122240177	0.34653615926784487	1	green	307	2685	6	4	2	TRUE	TRUE	6	4	2	0.3	0.1	-0	0.003908794788273616	0.40390879478827363
miR-152-5p	10	112	297	2266	0.6813028742428546	0.9074276636468468	1	green	307	2685	11	9	2	TRUE	TRUE	6	5	1	0.3	0.1	-0	0.003908794788273616	0.40390879478827363
miR-363-5p	17	113	290	2265	1.1749149486696426	0.3128555686672931	1	green	307	2685	17	3	14	TRUE	TRUE	6	2	4	0.3	0.1	-0	0.003908794788273616	0.40390879478827363
miR-432-3p	12	98	295	2280	0.9463972326140302	0.6165337641513753	1	green	307	2685	16	3	13	TRUE	TRUE	6	1	7	0.3	0.1	-0	0.003908794788273616	0.40390879478827363
miR-297	10	189	297	2189	0.39006362978021647	0.9996256266122132	1	green	307	2685	11	3	8	TRUE	TRUE	6	2	5	0.3	0.1	-0	0.003908794788273616	0.40390879478827363
miR-6754-5p	12	62	295	2316	1.5192373041126548	0.13168051248612783	1	green	307	2685	12	11	1	TRUE	TRUE	6	5	1	0.3	0.1	-0	0.003908794788273616	0.40390879478827363
miR-3153	16	155	291	2223	0.7886249946991182	0.8432231194230673	1	green	307	2685	19	6	13	TRUE	TRUE	6	3	4	0.3	0.1	-0	0.003908794788273616	0.40390879478827363
miR-4789-5p	12	140	295	2238	0.6503576426634918	0.944558179312163	1	green	307	2685	17	1	16	TRUE	TRUE	6	0	7	0.3	0.1	-0	0.003908794788273616	0.40390879478827363
miR-1273g-3p	19	179	288	2199	0.8105229788992707	0.8312645716209128	1	green	307	2685	19	8	11	TRUE	TRUE	6	2	4	0.3	0.1	-0	0.003908794788273616	0.40390879478827363
miR-3180-3p	7	45	300	2333	1.209610906835015	0.3839311752449694	1	green	307	2685	7	2	5	TRUE	TRUE	6	2	4	0.3	0.1	-0	0.003908794788273616	0.40390879478827363
miR-3180	7	50	300	2328	1.08639490792478	0.4818297703792438	1	green	307	2685	7	2	5	TRUE	TRUE	6	2	4	0.3	0.1	-0	0.003908794788273616	0.40390879478827363
miR-6721-5p	19	176	288	2202	0.8254582753880451	0.811095408589992	1	green	307	2685	21	11	10	TRUE	TRUE	6	3	3	0.3	0.1	-0	0.003908794788273616	0.40390879478827363
miR-7843-5p	10	119	297	2259	0.6392570015600579	0.9381457256918042	1	green	307	2685	11	10	1	TRUE	TRUE	6	7	0	0.3	0.1	-0	0.003908794788273616	0.40390879478827363
miR-6840-3p	12	70	295	2308	1.3410449028564613	0.22126948156216344	1	green	307	2685	12	9	3	TRUE	TRUE	6	5	1	0.3	0.1	-0	0.003908794788273616	0.40390879478827363
miR-4531	9	128	298	2250	0.5309851346887524	0.9819602514003257	1	green	307	2685	12	1	11	TRUE	TRUE	6	1	8	0.3	0.1	-0	0.003908794788273616	0.40390879478827363
miR-4268	15	126	292	2252	0.9181438800617503	0.6609050333665667	1	green	307	2685	15	1	14	TRUE	TRUE	6	0	6	0.3	0.1	-0	0.003908794788273616	0.40390879478827363
miR-6873-5p	8	47	299	2331	1.3268186066818262	0.28875710502147084	1	green	307	2685	9	7	2	TRUE	TRUE	6	5	2	0.3	0.1	-0	0.003908794788273616	0.40390879478827363
miR-3129-5p	13	89	294	2289	1.1371558704996514	0.3818801713711002	1	green	307	2685	19	1	18	TRUE	TRUE	6	0	9	0.3	0.1	-0	0.003908794788273616	0.40390879478827363
miR-4722-3p	14	67	293	2311	1.6477351684699018	0.07199914069720452	1	green	307	2685	15	9	6	TRUE	TRUE	6	3	3	0.3	0.1	-0	0.003908794788273616	0.40390879478827363
miR-6727-3p	13	60	294	2318	1.707860124676804	0.06677905053969269	1	green	307	2685	13	9	4	TRUE	TRUE	6	3	3	0.3	0.1	-0	0.003908794788273616	0.40390879478827363
miR-4518	12	54	295	2324	1.7502100023842615	0.06708079502085933	1	green	307	2685	13	6	7	TRUE	TRUE	6	3	3	0.3	0.1	-0	0.003908794788273616	0.40390879478827363
miR-4257	18	195	289	2183	0.6973436546534386	0.9426833334463244	1	green	307	2685	20	7	13	TRUE	TRUE	6	3	3	0.3	0.1	-0	0.003908794788273616	0.40390879478827363
miR-6788-5p	13	86	294	2292	1.1783626642953948	0.3400145499049182	1	green	307	2685	13	9	4	TRUE	TRUE	6	4	2	0.3	0.1	-0	0.003908794788273616	0.40390879478827363
miR-4729	24	252	283	2126	0.7155470616316296	0.9502152572455235	1	green	307	2685	27	1	26	TRUE	TRUE	6	0	7	0.3	0.1	-0	0.003908794788273616	0.40390879478827363
miR-3978	17	128	290	2250	1.030434444390386	0.4960882179681091	1	green	307	2685	18	3	15	TRUE	TRUE	6	2	4	0.3	0.1	-0	0.003908794788273616	0.40390879478827363
miR-3143	18	229	289	2149	0.5845913156048731	0.9909984709437865	1	green	307	2685	25	2	23	TRUE	TRUE	6	0	6	0.3	0.1	-0	0.003908794788273616	0.40390879478827363
miR-450a-2-3p	10	104	297	2274	0.7362841149626245	0.8577576928498659	1	green	307	2685	10	9	1	TRUE	TRUE	6	5	1	0.3	0.1	-0	0.003908794788273616	0.40390879478827363
miR-939-3p	10	68	297	2310	1.1437088670460864	0.40059603144854294	1	green	307	2685	10	8	2	TRUE	TRUE	6	4	2	0.3	0.1	-0	0.003908794788273616	0.40390879478827363
miR-4435	22	172	285	2206	0.9900481480201296	0.5533905793203782	1	green	307	2685	24	5	19	TRUE	TRUE	6	3	4	0.3	0.1	-0	0.003908794788273616	0.40390879478827363
miR-4260	10	78	297	2300	0.9928368567498793	0.5599601945393299	1	green	307	2685	10	1	9	TRUE	TRUE	6	1	5	0.3	0.1	-0	0.003908794788273616	0.40390879478827363
miR-5683	13	149	294	2229	0.6615746322744189	0.9431774955291533	1	green	307	2685	14	2	12	TRUE	TRUE	6	0	6	0.3	0.1	-0	0.003908794788273616	0.40390879478827363
miR-634	14	129	293	2249	0.8330825338098456	0.7754932082253622	1	green	307	2685	20	1	19	TRUE	TRUE	6	1	6	0.3	0.1	-0	0.003908794788273616	0.40390879478827363
miR-4687-5p	9	77	298	2301	0.9025241913843483	0.664574810461471	1	green	307	2685	10	1	9	TRUE	TRUE	6	0	7	0.3	0.1	-0	0.003908794788273616	0.40390879478827363
miR-6807-5p	13	73	294	2305	1.3959890930447039	0.17704087157635737	1	green	307	2685	13	12	1	TRUE	TRUE	6	6	0	0.3	0.1	-0	0.003908794788273616	0.40390879478827363
miR-190a-5p	14	146	293	2232	0.7305466073411784	0.8937186637489462	1	green	307	2685	19	6	13	TRUE	TRUE	6	3	4	0.3	0.1	-0	0.003908794788273616	0.40390879478827363
miR-188-3p	14	143	293	2235	0.7468701278183595	0.877519526301469	1	green	307	2685	15	2	13	TRUE	TRUE	6	1	6	0.3	0.1	-0	0.003908794788273616	0.40390879478827363
miR-323a-5p	21	180	286	2198	0.8966763411396705	0.710412034084986	1	green	307	2685	26	5	21	TRUE	TRUE	6	2	5	0.3	0.1	-0	0.003908794788273616	0.40390879478827363
miR-4717-5p	15	127	292	2251	0.9105088847576813	0.6719857026805813	1	green	307	2685	15	1	14	TRUE	TRUE	6	0	6	0.3	0.1	-0	0.003908794788273616	0.40390879478827363
miR-4309	11	108	296	2270	0.7811598443906811	0.8187409143930281	1	green	307	2685	13	3	10	TRUE	TRUE	6	3	4	0.3	0.1	-0	0.003908794788273616	0.40390879478827363
miR-5004-5p	13	105	294	2273	0.957218162051671	0.6029126222124779	1	green	307	2685	15	3	12	TRUE	TRUE	6	1	7	0.3	0.1	-0	0.003908794788273616	0.40390879478827363
miR-658	16	128	291	2250	0.9665035142475219	0.5910493645840501	1	green	307	2685	18	5	13	TRUE	TRUE	6	3	5	0.3	0.1	-0	0.003908794788273616	0.40390879478827363
miR-4724-5p	10	102	297	2276	0.7513766485614068	0.8425065690550584	1	green	307	2685	11	1	10	TRUE	TRUE	6	0	7	0.3	0.1	-0	0.003908794788273616	0.40390879478827363
miR-1247-3p	9	55	298	2323	1.2754676967417797	0.3058303577035233	1	green	307	2685	9	8	1	TRUE	TRUE	6	5	1	0.3	0.1	-0	0.003908794788273616	0.40390879478827363
miR-4297	14	131	293	2247	0.819638593110541	0.7929011327283951	1	green	307	2685	17	2	15	TRUE	TRUE	6	1	6	0.3	0.1	-0	0.003908794788273616	0.40390879478827363
miR-4645-5p	15	133	292	2245	0.8671652506180243	0.7341188456785414	1	green	307	2685	17	2	15	TRUE	TRUE	6	0	6	0.3	0.1	-0	0.003908794788273616	0.40390879478827363
miR-4742-5p	18	135	289	2243	1.0348247920494353	0.48738166201541266	1	green	307	2685	20	2	18	TRUE	TRUE	6	0	6	0.3	0.1	-0	0.003908794788273616	0.40390879478827363
miR-219a-2-3p	10	175	297	2203	0.4239561096863727	0.9988172626748684	1	green	307	2685	12	6	6	TRUE	TRUE	6	5	2	0.3	0.1	-0	0.003908794788273616	0.40390879478827363
miR-4664-5p	18	218	289	2160	0.6172220849311163	0.9829217994359654	1	green	307	2685	19	10	9	TRUE	TRUE	6	4	3	0.3	0.1	-0	0.003908794788273616	0.40390879478827363
miR-656-5p	15	109	292	2269	1.0693328165978817	0.4496316452968441	1	green	307	2685	15	14	1	TRUE	TRUE	6	5	1	0.3	0.1	-0	0.003908794788273616	0.40390879478827363
miR-3617-5p	18	241	289	2137	0.5523907758761807	0.9957065314160329	1	green	307	2685	25	3	22	TRUE	TRUE	6	1	6	0.3	0.1	-0	0.003908794788273616	0.40390879478827363
miR-3199	9	80	298	2298	0.8676041695501353	0.7050528313959836	1	green	307	2685	10	1	9	TRUE	TRUE	6	1	6	0.3	0.1	-0	0.003908794788273616	0.40390879478827363
miR-4685-3p	11	113	296	2265	0.7449618218752104	0.8575710825155195	1	green	307	2685	11	5	6	TRUE	TRUE	6	4	2	0.3	0.1	-0	0.003908794788273616	0.40390879478827363
miR-632	22	165	285	2213	1.0353133300979291	0.4781753304029689	1	green	307	2685	22	2	20	TRUE	TRUE	6	0	6	0.3	0.1	-0	0.003908794788273616	0.40390879478827363
miR-4275	14	207	293	2171	0.5012368764184003	0.9972404422135841	1	green	307	2685	22	1	21	TRUE	TRUE	6	0	7	0.3	0.1	-0	0.003908794788273616	0.40390879478827363
miR-3925-3p	17	120	290	2258	1.1030380884245585	0.3973118792012406	1	green	307	2685	18	1	17	TRUE	TRUE	6	1	5	0.3	0.1	-0	0.003908794788273616	0.40390879478827363
miR-365a-5p	10	125	297	2253	0.6069649353688632	0.957038944429758	1	green	307	2685	11	6	5	TRUE	TRUE	6	4	3	0.3	0.1	-0	0.003908794788273616	0.40390879478827363
miR-3620-3p	13	106	294	2272	0.9477716793450903	0.6157083022239938	1	green	307	2685	15	4	11	TRUE	TRUE	6	3	5	0.3	0.1	-0	0.003908794788273616	0.40390879478827363
miR-4437	21	157	286	2221	1.0387201706380895	0.47477378892695643	1	green	307	2685	22	6	16	TRUE	TRUE	6	2	4	0.3	0.1	-0	0.003908794788273616	0.40390879478827363
miR-663b	19	132	288	2246	1.1224421995562475	0.3625216199031222	1	green	307	2685	21	1	20	TRUE	TRUE	6	0	6	0.3	0.1	-0	0.003908794788273616	0.40390879478827363
miR-4704-3p	17	105	290	2273	1.2688748317830556	0.2241421198209191	1	green	307	2685	20	2	18	TRUE	TRUE	6	2	6	0.3	0.1	-0	0.003908794788273616	0.40390879478827363
miR-132-5p	9	80	298	2298	0.8676041695501353	0.7050528313959836	1	green	307	2685	10	5	5	TRUE	TRUE	6	4	3	0.3	0.1	-0	0.003908794788273616	0.40390879478827363
miR-4723-3p	13	100	294	2278	1.0072764718288612	0.5363772650362313	1	green	307	2685	15	5	10	TRUE	TRUE	6	2	5	0.3	0.1	-0	0.003908794788273616	0.40390879478827363
miR-5089-5p	14	101	293	2277	1.0772061298530613	0.4442951909582904	1	green	307	2685	14	5	9	TRUE	TRUE	6	1	5	0.3	0.1	-0	0.003908794788273616	0.40390879478827363
miR-1245b-5p	12	60	295	2318	1.5712045232938765	0.11306499284360674	1	green	307	2685	12	2	10	TRUE	TRUE	6	2	4	0.3	0.1	-0	0.003908794788273616	0.40390879478827363
miR-5001-3p	10	170	297	2208	0.4374131776235254	0.9982401725477774	1	green	307	2685	10	2	8	TRUE	TRUE	6	1	5	0.3	0.1	-0	0.003908794788273616	0.40390879478827363
miR-191-3p	11	87	296	2291	0.9786103046215751	0.5755456884378602	1	green	307	2685	12	7	5	TRUE	TRUE	6	4	3	0.3	0.1	-0	0.003908794788273616	0.40390879478827363
miR-454-5p	12	116	295	2262	0.7932838052377091	0.8122580442113259	1	green	307	2685	12	11	1	TRUE	TRUE	6	6	0	0.3	0.1	-0	0.003908794788273616	0.40390879478827363
miR-3168	10	162	297	2216	0.46067779390079006	0.996728511170848	1	green	307	2685	12	1	11	TRUE	TRUE	6	0	8	0.3	0.1	-0	0.003908794788273616	0.40390879478827363
miR-4470	12	127	295	2251	0.721072131021276	0.8888449529709521	1	green	307	2685	12	2	10	TRUE	TRUE	6	1	5	0.3	0.1	-0	0.003908794788273616	0.40390879478827363
miR-1911-5p	8	68	299	2310	0.9089271967601762	0.6544547999482351	1	green	307	2685	9	4	5	TRUE	TRUE	6	4	2	0.3	0.1	-0	0.003908794788273616	0.40390879478827363
miR-1246	17	163	290	2215	0.7966571288470653	0.8389192749546963	1	green	307	2685	18	3	15	TRUE	TRUE	6	1	6	0.3	0.1	-0	0.003908794788273616	0.40390879478827363
miR-7152-3p	6	19	301	2359	2.473619832612364	0.05756278938824798	1	green	307	2685	7	3	4	TRUE	TRUE	6	3	4	0.3	0.1	-0	0.003908794788273616	0.40390879478827363
miR-3913-3p	9	69	298	2309	1.010647351624086	0.5426957907554145	1	green	307	2685	10	2	8	TRUE	TRUE	6	1	6	0.3	0.1	-0	0.003908794788273616	0.40390879478827363
miR-516b-3p	18	172	289	2206	0.7988877756697281	0.8413391956007984	1	green	307	2685	18	1	17	TRUE	TRUE	6	1	5	0.3	0.1	-0	0.003908794788273616	0.40390879478827363
miR-190b-5p	15	124	292	2254	0.9337823043517519	0.6381682688437538	1	green	307	2685	18	5	13	TRUE	TRUE	6	2	4	0.3	0.1	-0	0.003908794788273616	0.40390879478827363
miR-135a-2-3p	17	165	290	2213	0.7862934393610078	0.8515732452548982	1	green	307	2685	17	15	2	TRUE	TRUE	6	6	0	0.3	0.1	-0	0.003908794788273616	0.40390879478827363
miR-217-5p	12	204	295	2174	0.4335978189669164	0.9993008682723449	1	green	307	2685	14	4	10	TRUE	TRUE	5	3	2	0.3	0.1	-0	0.003257328990228013	0.40325732899022804
miR-215-5p	16	141	291	2237	0.8723730359519373	0.7308789854052888	1	green	307	2685	18	13	5	TRUE	TRUE	5	5	0	0.3	0.1	-0	0.003257328990228013	0.40325732899022804
miR-520h	17	229	290	2149	0.5502193937294484	0.9951064796960749	1	green	307	2685	27	7	20	TRUE	TRUE	5	3	6	0.3	0.1	-0	0.003257328990228013	0.40325732899022804
miR-485-3p	11	187	296	2191	0.4355119868019586	0.9988893768028768	1	green	307	2685	18	4	14	TRUE	TRUE	5	1	7	0.3	0.1	-0	0.003257328990228013	0.40325732899022804
miR-1226-5p	14	142	293	2236	0.752464535085929	0.871705867061772	1	green	307	2685	16	5	11	TRUE	TRUE	5	4	2	0.3	0.1	-0	0.003257328990228013	0.40325732899022804
miR-937-3p	6	31	301	2347	1.5088864474942305	0.24267593310238797	1	green	307	2685	6	3	3	TRUE	TRUE	5	3	2	0.3	0.1	-0	0.003257328990228013	0.40325732899022804
miR-3188	11	110	296	2268	0.7662858518152488	0.835131627129637	1	green	307	2685	12	1	11	TRUE	TRUE	5	0	6	0.3	0.1	-0	0.003257328990228013	0.40325732899022804
miR-3615	14	166	293	2212	0.636797799368207	0.9626181148937527	1	green	307	2685	14	13	1	TRUE	TRUE	5	5	0	0.3	0.1	-0	0.003257328990228013	0.40325732899022804
miR-3909	19	144	288	2234	1.0234793609697925	0.5023710668457042	1	green	307	2685	21	6	15	TRUE	TRUE	5	2	3	0.3	0.1	-0	0.003257328990228013	0.40325732899022804
miR-630	12	107	295	2271	0.8634246953335276	0.7253088855711682	1	green	307	2685	17	3	14	TRUE	TRUE	5	2	6	0.3	0.1	-0	0.003257328990228013	0.40325732899022804
miR-600	9	130	298	2248	0.5223535137633158	0.9843314469697007	1	green	307	2685	11	1	10	TRUE	TRUE	5	1	5	0.3	0.1	-0	0.003257328990228013	0.40325732899022804
miR-187-5p	12	110	295	2268	0.8387607243475413	0.756809482003755	1	green	307	2685	19	2	17	TRUE	TRUE	5	1	7	0.3	0.1	-0	0.003257328990228013	0.40325732899022804
miR-4666a-5p	9	123	298	2255	0.5537919975375146	0.9745263658554152	1	green	307	2685	12	2	10	TRUE	TRUE	5	1	6	0.3	0.1	-0	0.003257328990228013	0.40325732899022804
miR-548at-3p	15	125	292	2253	0.9259007089880587	0.649630480605502	1	green	307	2685	16	2	14	TRUE	TRUE	5	0	5	0.3	0.1	-0	0.003257328990228013	0.40325732899022804
miR-3140-3p	17	254	290	2124	0.49030983251825133	0.999092771947008	1	green	307	2685	22	3	19	TRUE	TRUE	5	0	5	0.3	0.1	-0	0.003257328990228013	0.40325732899022804
miR-5682	10	89	297	2289	0.8660313564933233	0.712024865711682	1	green	307	2685	14	3	11	TRUE	TRUE	5	0	6	0.3	0.1	-0	0.003257328990228013	0.40325732899022804
miR-6731-5p	13	104	294	2274	0.966845803666896	0.5899314574615939	1	green	307	2685	14	10	4	TRUE	TRUE	5	3	2	0.3	0.1	-0	0.003257328990228013	0.40325732899022804
miR-8085	13	102	294	2276	0.9866657590693757	0.5634562761187553	1	green	307	2685	14	10	4	TRUE	TRUE	5	3	2	0.3	0.1	-0	0.003257328990228013	0.40325732899022804
miR-4706	5	31	302	2347	1.2533559012314606	0.39503811850506465	1	green	307	2685	5	4	1	TRUE	TRUE	5	4	1	0.3	0.1	-0	0.003257328990228013	0.40325732899022804
miR-2116-3p	12	130	295	2248	0.7034984257162205	0.9046616543045537	1	green	307	2685	13	4	9	TRUE	TRUE	5	2	4	0.3	0.1	-0	0.003257328990228013	0.40325732899022804
miR-4293	8	54	299	2324	1.1514112356106585	0.41514326814003566	1	green	307	2685	10	4	6	TRUE	TRUE	5	3	3	0.3	0.1	-0	0.003257328990228013	0.40325732899022804
miR-1257	13	139	294	2239	0.7123357609729434	0.9039268392424109	1	green	307	2685	14	1	13	TRUE	TRUE	5	0	5	0.3	0.1	-0	0.003257328990228013	0.40325732899022804
miR-5197-5p	7	78	300	2300	0.6881184086034676	0.8706999145217639	1	green	307	2685	8	4	4	TRUE	TRUE	5	2	4	0.3	0.1	-0	0.003257328990228013	0.40325732899022804
miR-4273	12	132	295	2246	0.6922262953795751	0.9141410300356673	1	green	307	2685	13	2	11	TRUE	TRUE	5	1	5	0.3	0.1	-0	0.003257328990228013	0.40325732899022804
miR-487a-3p	13	154	294	2224	0.6386656470941119	0.9569995986553049	1	green	307	2685	25	4	21	TRUE	TRUE	5	2	7	0.3	0.1	-0	0.003257328990228013	0.40325732899022804
miR-4731-3p	17	183	290	2195	0.7032117197414636	0.9339735370041562	1	green	307	2685	17	1	16	TRUE	TRUE	5	0	5	0.3	0.1	-0	0.003257328990228013	0.40325732899022804
miR-4801	15	156	292	2222	0.7317688619829511	0.898720155418818	1	green	307	2685	15	1	14	TRUE	TRUE	5	0	5	0.3	0.1	-0	0.003257328990228013	0.40325732899022804
miR-519c-5p	8	100	299	2278	0.6095935781614525	0.940060443653534	1	green	307	2685	8	1	7	TRUE	TRUE	5	0	5	0.3	0.1	-0	0.003257328990228013	0.40325732899022804
miR-519b-5p	8	100	299	2278	0.6095935781614525	0.940060443653534	1	green	307	2685	8	1	7	TRUE	TRUE	5	0	5	0.3	0.1	-0	0.003257328990228013	0.40325732899022804
miR-518d-5p	10	115	297	2263	0.66265659445456	0.9218841441249674	1	green	307	2685	10	2	8	TRUE	TRUE	5	0	5	0.3	0.1	-0	0.003257328990228013	0.40325732899022804
miR-1244	11	195	296	2183	0.4161236797001353	0.9994126361868009	1	green	307	2685	18	2	16	TRUE	TRUE	5	1	8	0.3	0.1	-0	0.003257328990228013	0.40325732899022804
miR-6780b-5p	11	82	296	2296	1.0405327064114334	0.5016202111741657	1	green	307	2685	13	8	5	TRUE	TRUE	5	4	2	0.3	0.1	-0	0.003257328990228013	0.40325732899022804
miR-153-5p	11	148	296	2230	0.5600446618567138	0.9813091301757054	1	green	307	2685	13	6	7	TRUE	TRUE	5	3	3	0.3	0.1	-0	0.003257328990228013	0.40325732899022804
miR-371b-5p	11	206	296	2172	0.3919231949574967	0.9997621059352488	1	green	307	2685	14	1	13	TRUE	TRUE	5	1	4	0.3	0.1	-0	0.003257328990228013	0.40325732899022804
miR-4320	8	55	299	2323	1.1299905255215819	0.43343227461923217	1	green	307	2685	9	4	5	TRUE	TRUE	5	2	3	0.3	0.1	-0	0.003257328990228013	0.40325732899022804
miR-4773	11	139	296	2239	0.5987024680048888	0.9668108167094593	1	green	307	2685	13	1	12	TRUE	TRUE	5	0	5	0.3	0.1	-0	0.003257328990228013	0.40325732899022804
miR-5186	7	57	300	2321	0.9501298924722624	0.6100793794502113	1	green	307	2685	7	3	4	TRUE	TRUE	5	3	2	0.3	0.1	-0	0.003257328990228013	0.40325732899022804
miR-4672	13	179	294	2199	0.5433144270981726	0.9907737175573423	1	green	307	2685	14	1	13	TRUE	TRUE	5	0	6	0.3	0.1	-0	0.003257328990228013	0.40325732899022804
miR-409-3p	11	220	296	2158	0.3646221148955412	0.999927902500817	1	green	307	2685	12	1	11	TRUE	TRUE	5	1	5	0.3	0.1	-0	0.003257328990228013	0.40325732899022804
miR-4694-3p	13	164	294	2214	0.5970374521657129	0.9761079755583326	1	green	307	2685	13	1	12	TRUE	TRUE	5	0	5	0.3	0.1	-0	0.003257328990228013	0.40325732899022804
miR-3940-5p	6	54	301	2324	0.8579557888265439	0.6989031033442759	1	green	307	2685	7	6	1	TRUE	TRUE	5	5	1	0.3	0.1	-0	0.003257328990228013	0.40325732899022804
miR-2355-3p	13	142	294	2236	0.6963569108360679	0.9175477566278525	1	green	307	2685	15	3	12	TRUE	TRUE	5	2	5	0.3	0.1	-0	0.003257328990228013	0.40325732899022804
miR-548j-3p	12	97	295	2281	0.9565720767370158	0.6032603810061969	1	green	307	2685	12	5	7	TRUE	TRUE	5	2	3	0.3	0.1	-0	0.003257328990228013	0.40325732899022804
miR-9500	8	53	299	2325	1.1736389504333076	0.3968317951532413	1	green	307	2685	8	7	1	TRUE	TRUE	5	4	1	0.3	0.1	-0	0.003257328990228013	0.40325732899022804
miR-5010-5p	10	78	297	2300	0.9928368567498793	0.5599601945393299	1	green	307	2685	10	4	6	TRUE	TRUE	5	4	1	0.3	0.1	-0	0.003257328990228013	0.40325732899022804
miR-1185-5p	10	135	297	2243	0.5595221634131837	0.977421157158292	1	green	307	2685	10	4	6	TRUE	TRUE	5	2	3	0.3	0.1	-0	0.003257328990228013	0.40325732899022804
miR-3127-3p	15	124	292	2254	0.9337823043517519	0.6381682688437538	1	green	307	2685	15	3	12	TRUE	TRUE	5	2	3	0.3	0.1	-0	0.003257328990228013	0.40325732899022804
miR-6086	8	91	299	2287	0.6725114746583496	0.895291148380877	1	green	307	2685	8	7	1	TRUE	TRUE	5	5	0	0.3	0.1	-0	0.003257328990228013	0.40325732899022804
miR-6808-5p	9	112	298	2266	0.6111332871976628	0.9476507109389902	1	green	307	2685	9	7	2	TRUE	TRUE	5	5	0	0.3	0.1	-0	0.003257328990228013	0.40325732899022804
miR-6893-5p	9	111	298	2267	0.6169095509672456	0.9442654650135474	1	green	307	2685	9	7	2	TRUE	TRUE	5	5	0	0.3	0.1	-0	0.003257328990228013	0.40325732899022804
miR-4252	18	137	289	2241	1.018811039391624	0.511199297728728	1	green	307	2685	22	4	18	TRUE	TRUE	5	1	6	0.3	0.1	-0	0.003257328990228013	0.40325732899022804
miR-7110-5p	8	57	299	2321	1.0894743895891144	0.4697936944320851	1	green	307	2685	8	4	4	TRUE	TRUE	5	4	1	0.3	0.1	-0	0.003257328990228013	0.40325732899022804
miR-302f	11	126	296	2252	0.6642888161139073	0.9284286758153995	1	green	307	2685	16	3	13	TRUE	TRUE	5	2	5	0.3	0.1	-0	0.003257328990228013	0.40325732899022804
miR-711	9	40	298	2338	1.764806514193658	0.09946587695047307	1	green	307	2685	9	2	7	TRUE	TRUE	5	1	4	0.3	0.1	-0	0.003257328990228013	0.40325732899022804
miR-26a-2-3p	12	186	295	2192	0.479494098455865	0.9972596033649591	1	green	307	2685	15	8	7	TRUE	TRUE	5	4	1	0.3	0.1	-0	0.003257328990228013	0.40325732899022804
miR-450a-1-3p	13	138	294	2240	0.7178163912523235	0.8989960831927154	1	green	307	2685	13	6	7	TRUE	TRUE	5	3	2	0.3	0.1	-0	0.003257328990228013	0.40325732899022804
miR-4698	20	335	287	2043	0.4250742835061152	0.9999775341321859	1	green	307	2685	22	1	21	TRUE	TRUE	5	0	6	0.3	0.1	-0	0.003257328990228013	0.40325732899022804
miR-452-3p	15	159	292	2219	0.7169971066023615	0.9122510403387776	1	green	307	2685	18	3	15	TRUE	TRUE	5	1	6	0.3	0.1	-0	0.003257328990228013	0.40325732899022804
miR-6880-5p	8	60	299	2318	1.033660659797018	0.5232791451872607	1	green	307	2685	9	4	5	TRUE	TRUE	5	2	3	0.3	0.1	-0	0.003257328990228013	0.40325732899022804
miR-3160-5p	10	91	297	2287	0.846254218410976	0.7357383140116153	1	green	307	2685	10	1	9	TRUE	TRUE	5	1	4	0.3	0.1	-0	0.003257328990228013	0.40325732899022804
miR-4799-5p	11	105	296	2273	0.8045329700967674	0.7919335490822881	1	green	307	2685	13	1	12	TRUE	TRUE	5	1	5	0.3	0.1	-0	0.003257328990228013	0.40325732899022804
miR-4662b	11	117	296	2261	0.7182304201963197	0.8836886888801213	1	green	307	2685	12	3	9	TRUE	TRUE	5	2	3	0.3	0.1	-0	0.003257328990228013	0.40325732899022804
miR-6801-5p	8	27	299	2351	2.32886484085169	0.03957971879148955	1	green	307	2685	8	6	2	TRUE	TRUE	5	4	1	0.3	0.1	-0	0.003257328990228013	0.40325732899022804
miR-3174	9	116	298	2262	0.5890239185033134	0.9594526876308523	1	green	307	2685	9	3	6	TRUE	TRUE	5	1	4	0.3	0.1	-0	0.003257328990228013	0.40325732899022804
miR-4653-3p	11	60	296	2318	1.435472744288079	0.18116474917250752	1	green	307	2685	11	3	8	TRUE	TRUE	5	1	4	0.3	0.1	-0	0.003257328990228013	0.40325732899022804
miR-4276	10	79	297	2299	0.9798470280391092	0.5751013340513593	1	green	307	2685	10	2	8	TRUE	TRUE	5	2	3	0.3	0.1	-0	0.003257328990228013	0.40325732899022804
miR-1255b-5p	14	108	293	2270	1.00429630716516	0.5385594832499492	1	green	307	2685	15	2	13	TRUE	TRUE	5	1	4	0.3	0.1	-0	0.003257328990228013	0.40325732899022804
miR-6134	10	82	297	2296	0.942773862709916	0.6191204567580291	1	green	307	2685	11	6	5	TRUE	TRUE	5	3	2	0.3	0.1	-0	0.003257328990228013	0.40325732899022804
miR-6828-5p	8	41	299	2337	1.5247967391573496	0.19035236215311355	1	green	307	2685	8	5	3	TRUE	TRUE	5	4	1	0.3	0.1	-0	0.003257328990228013	0.40325732899022804
miR-181b-3p	15	215	292	2163	0.5169121738540671	0.9967551751381775	1	green	307	2685	19	10	9	TRUE	TRUE	5	3	2	0.3	0.1	-0	0.003257328990228013	0.40325732899022804
miR-1265	13	108	294	2270	0.929402163253126	0.6407040661379855	1	green	307	2685	15	3	12	TRUE	TRUE	5	0	6	0.3	0.1	-0	0.003257328990228013	0.40325732899022804
miR-4455	12	125	295	2253	0.7332564476792955	0.8771689933207467	1	green	307	2685	13	3	10	TRUE	TRUE	5	2	4	0.3	0.1	-0	0.003257328990228013	0.40325732899022804
miR-6796-5p	10	78	297	2300	0.9928368567498793	0.5599601945393299	1	green	307	2685	10	9	1	TRUE	TRUE	5	5	0	0.3	0.1	-0	0.003257328990228013	0.40325732899022804
miR-106a-3p	15	143	292	2235	0.8029399703223377	0.819879834876472	1	green	307	2685	20	9	11	TRUE	TRUE	5	5	0	0.3	0.1	-0	0.003257328990228013	0.40325732899022804
miR-6081	6	32	301	2346	1.461134795434827	0.2627676893770473	1	green	307	2685	6	5	1	TRUE	TRUE	5	5	0	0.3	0.1	-0	0.003257328990228013	0.40325732899022804
miR-4755-5p	9	91	298	2287	0.7590871510276052	0.8254708400652393	1	green	307	2685	9	4	5	TRUE	TRUE	5	2	3	0.3	0.1	-0	0.003257328990228013	0.40325732899022804
miR-5006-3p	9	92	298	2286	0.750510525275229	0.8342490219617895	1	green	307	2685	9	3	6	TRUE	TRUE	5	2	3	0.3	0.1	-0	0.003257328990228013	0.40325732899022804
miR-3139	7	78	300	2300	0.6881184086034676	0.8706999145217639	1	green	307	2685	9	1	8	TRUE	TRUE	5	0	6	0.3	0.1	-0	0.003257328990228013	0.40325732899022804
miR-643	9	115	298	2263	0.5944071015541967	0.9567477524984287	1	green	307	2685	11	3	8	TRUE	TRUE	5	2	4	0.3	0.1	-0	0.003257328990228013	0.40325732899022804
miR-4688	12	77	295	2301	1.2154845599463096	0.31537351841407496	1	green	307	2685	14	4	10	TRUE	TRUE	5	3	2	0.3	0.1	-0	0.003257328990228013	0.40325732899022804
miR-3064-3p	13	102	294	2276	0.9866657590693757	0.5634562761187553	1	green	307	2685	14	2	12	TRUE	TRUE	5	0	5	0.3	0.1	-0	0.003257328990228013	0.40325732899022804
miR-5096	11	108	296	2270	0.7811598443906811	0.8187409143930281	1	green	307	2685	11	5	6	TRUE	TRUE	5	2	3	0.3	0.1	-0	0.003257328990228013	0.40325732899022804
miR-6507-5p	5	54	302	2324	0.7126134233241069	0.822249382888866	1	green	307	2685	5	4	1	TRUE	TRUE	5	4	1	0.3	0.1	-0	0.003257328990228013	0.40325732899022804
miR-136-3p	10	136	297	2242	0.5551615334154321	0.9788770468476701	1	green	307	2685	10	8	2	TRUE	TRUE	5	4	1	0.3	0.1	-0	0.003257328990228013	0.40325732899022804
miR-1269b	9	126	298	2252	0.5398907173511208	0.9792641826151991	1	green	307	2685	10	6	4	TRUE	TRUE	5	4	1	0.3	0.1	-0	0.003257328990228013	0.40325732899022804
miR-431-5p	17	148	290	2230	0.8833301611896606	0.7185677930210964	1	green	307	2685	23	3	20	TRUE	TRUE	5	2	3	0.3	0.1	-0	0.003257328990228013	0.40325732899022804
miR-770-5p	21	150	286	2228	1.090619526131903	0.3967938891917798	1	green	307	2685	27	1	26	TRUE	TRUE	5	0	5	0.3	0.1	-0	0.003257328990228013	0.40325732899022804
miR-6829-5p	6	32	301	2346	1.461134795434827	0.2627676893770473	1	green	307	2685	7	5	2	TRUE	TRUE	5	4	2	0.3	0.1	-0	0.003257328990228013	0.40325732899022804
miR-3977	7	126	300	2252	0.41713533069871117	0.9960892287077249	1	green	307	2685	7	1	6	TRUE	TRUE	5	1	4	0.3	0.1	-0	0.003257328990228013	0.40325732899022804
miR-6089	6	33	301	2345	1.4162762732010103	0.2832727767644076	1	green	307	2685	6	5	1	TRUE	TRUE	5	5	0	0.3	0.1	-0	0.003257328990228013	0.40325732899022804
miR-4684-5p	6	100	301	2278	0.4541856182136774	0.9871223360019377	1	green	307	2685	6	2	4	TRUE	TRUE	5	2	3	0.3	0.1	-0	0.003257328990228013	0.40325732899022804
miR-4721	10	80	297	2298	0.9671811142269311	0.590018724732676	1	green	307	2685	11	2	9	TRUE	TRUE	5	1	4	0.3	0.1	-0	0.003257328990228013	0.40325732899022804
miR-3198	10	87	297	2291	0.886655312226498	0.6870119677921436	1	green	307	2685	11	3	8	TRUE	TRUE	5	3	3	0.3	0.1	-0	0.003257328990228013	0.40325732899022804
miR-3672	10	89	297	2289	0.8660313564933233	0.712024865711682	1	green	307	2685	10	4	6	TRUE	TRUE	5	1	4	0.3	0.1	-0	0.003257328990228013	0.40325732899022804
miR-4648	9	77	298	2301	0.9025241913843483	0.664574810461471	1	green	307	2685	12	3	9	TRUE	TRUE	5	0	6	0.3	0.1	-0	0.003257328990228013	0.40325732899022804
miR-1267	5	111	302	2267	0.338228207445151	0.9982788752631866	1	green	307	2685	5	1	4	TRUE	TRUE	5	1	4	0.3	0.1	-0	0.003257328990228013	0.40325732899022804
miR-490-3p	13	151	294	2227	0.6522290219027891	0.9491086277738178	1	green	307	2685	17	5	12	TRUE	TRUE	5	2	4	0.3	0.1	-0	0.003257328990228013	0.40325732899022804
miR-5702	11	58	296	2320	1.4862271741369422	0.15776684514558087	1	green	307	2685	13	1	12	TRUE	TRUE	5	1	5	0.3	0.1	-0	0.003257328990228013	0.40325732899022804
miR-3650	9	45	298	2333	1.5654533381526594	0.15664182548910072	1	green	307	2685	10	2	8	TRUE	TRUE	5	2	4	0.3	0.1	-0	0.003257328990228013	0.40325732899022804
miR-6799-5p	10	111	297	2267	0.6877422247697239	0.9021379601635909	1	green	307	2685	10	6	4	TRUE	TRUE	5	2	3	0.3	0.1	-0	0.003257328990228013	0.40325732899022804
miR-3622a-5p	8	78	299	2300	0.7890188030912326	0.7848921788948545	1	green	307	2685	8	2	6	TRUE	TRUE	5	2	3	0.3	0.1	-0	0.003257328990228013	0.40325732899022804
miR-6775-3p	6	20	301	2358	2.349144568766596	0.06794879507982315	1	green	307	2685	6	2	4	TRUE	TRUE	5	2	3	0.3	0.1	-0	0.003257328990228013	0.40325732899022804
miR-6860	10	48	297	2330	1.6340349378283743	0.11859948839067551	1	green	307	2685	11	8	3	TRUE	TRUE	5	4	2	0.3	0.1	-0	0.003257328990228013	0.40325732899022804
miR-4468	13	109	294	2269	0.9204695719370867	0.6528864475833474	1	green	307	2685	15	3	12	TRUE	TRUE	5	0	6	0.3	0.1	-0	0.003257328990228013	0.40325732899022804
miR-4489	8	99	299	2279	0.6160196662015864	0.9360882976721688	1	green	307	2685	9	1	8	TRUE	TRUE	5	1	5	0.3	0.1	-0	0.003257328990228013	0.40325732899022804
miR-1306-3p	6	43	301	2335	1.0824332415553621	0.4955885451157509	1	green	307	2685	6	2	4	TRUE	TRUE	5	2	3	0.3	0.1	-0	0.003257328990228013	0.40325732899022804
miR-571	12	151	295	2227	0.6000305133137964	0.9709647865091111	1	green	307	2685	12	2	10	TRUE	TRUE	5	0	5	0.3	0.1	-0	0.003257328990228013	0.40325732899022804
miR-4797-5p	16	99	291	2279	1.2655937626782066	0.2351178448366973	1	green	307	2685	17	3	14	TRUE	TRUE	5	2	3	0.3	0.1	-0	0.003257328990228013	0.40325732899022804
miR-510-5p	11	133	296	2245	0.6273802647523125	0.952236349307324	1	green	307	2685	12	1	11	TRUE	TRUE	5	1	4	0.3	0.1	-0	0.003257328990228013	0.40325732899022804
miR-3117-3p	6	71	301	2307	0.6477901932164247	0.890211108011884	1	green	307	2685	6	5	1	TRUE	TRUE	5	4	1	0.3	0.1	-0	0.003257328990228013	0.40325732899022804
miR-604	10	101	297	2277	0.7591470026921256	0.834421286048902	1	green	307	2685	10	1	9	TRUE	TRUE	5	1	4	0.3	0.1	-0	0.003257328990228013	0.40325732899022804
miR-4418	11	132	296	2246	0.6324133041199895	0.9493262901962947	1	green	307	2685	11	2	9	TRUE	TRUE	5	2	3	0.3	0.1	-0	0.003257328990228013	0.40325732899022804
miR-764	16	110	291	2268	1.1335609592870346	0.3656317061808956	1	green	307	2685	16	4	12	TRUE	TRUE	5	0	5	0.3	0.1	-0	0.003257328990228013	0.40325732899022804
miR-4515	8	60	299	2318	1.033660659797018	0.5232791451872607	1	green	307	2685	8	1	7	TRUE	TRUE	5	0	5	0.3	0.1	-0	0.003257328990228013	0.40325732899022804
miR-4327	7	46	300	2332	1.1828128286425734	0.40363770747790484	1	green	307	2685	7	3	4	TRUE	TRUE	5	3	2	0.3	0.1	-0	0.003257328990228013	0.40325732899022804
miR-4287	9	103	298	2275	0.6671564400513722	0.909654404516888	1	green	307	2685	9	3	6	TRUE	TRUE	5	3	2	0.3	0.1	-0	0.003257328990228013	0.40325732899022804
miR-4421	11	68	296	2310	1.2623005859789387	0.2885187299192801	1	green	307	2685	12	9	3	TRUE	TRUE	5	5	0	0.3	0.1	-0	0.003257328990228013	0.40325732899022804
miR-4772-3p	7	84	300	2294	0.6373138791564433	0.9109642698424161	1	green	307	2685	7	4	3	TRUE	TRUE	5	3	2	0.3	0.1	-0	0.003257328990228013	0.40325732899022804
miR-4802-3p	8	94	299	2284	0.650200486634524	0.9126210241748866	1	green	307	2685	10	1	9	TRUE	TRUE	5	1	5	0.3	0.1	-0	0.003257328990228013	0.40325732899022804
miR-5587-5p	13	63	294	2315	1.6244679538346183	0.08666047914807587	1	green	307	2685	13	1	12	TRUE	TRUE	5	0	5	0.3	0.1	-0	0.003257328990228013	0.40325732899022804
miR-1295b-5p	7	58	300	2320	0.9333482678057524	0.6270104104006748	1	green	307	2685	9	1	8	TRUE	TRUE	5	1	6	0.3	0.1	-0	0.003257328990228013	0.40325732899022804
miR-933	8	39	299	2339	1.6043200952599714	0.16121818293715062	1	green	307	2685	9	2	7	TRUE	TRUE	5	0	6	0.3	0.1	-0	0.003257328990228013	0.40325732899022804
miR-3191-5p	10	137	297	2241	0.5508645487832836	0.9802470881703458	1	green	307	2685	12	1	11	TRUE	TRUE	5	1	5	0.3	0.1	-0	0.003257328990228013	0.40325732899022804
miR-450b-3p	11	136	296	2242	0.6127251385634438	0.960107480727013	1	green	307	2685	14	4	10	TRUE	TRUE	5	2	5	0.3	0.1	-0	0.003257328990228013	0.40325732899022804
miR-3183	14	103	293	2275	1.055361001673423	0.47152805906404616	1	green	307	2685	17	5	12	TRUE	TRUE	5	2	5	0.3	0.1	-0	0.003257328990228013	0.40325732899022804
miR-675-5p	7	108	300	2270	0.4905346098735298	0.9835766436511593	1	green	307	2685	9	1	8	TRUE	TRUE	5	1	6	0.3	0.1	-0	0.003257328990228013	0.40325732899022804
miR-3914	10	121	297	2257	0.6281372266901943	0.9451192973791172	1	green	307	2685	13	2	11	TRUE	TRUE	5	0	6	0.3	0.1	-0	0.003257328990228013	0.40325732899022804
miR-4680-5p	11	54	296	2324	1.5990093229678641	0.11600281761302018	1	green	307	2685	11	3	8	TRUE	TRUE	5	2	3	0.3	0.1	-0	0.003257328990228013	0.40325732899022804
miR-1206	13	118	294	2260	0.8469361936429264	0.751897899784221	1	green	307	2685	14	1	13	TRUE	TRUE	5	1	5	0.3	0.1	-0	0.003257328990228013	0.40325732899022804
miR-6778-3p	13	94	294	2284	1.0743877860383804	0.4526283685198589	1	green	307	2685	13	10	3	TRUE	TRUE	5	4	1	0.3	0.1	-0	0.003257328990228013	0.40325732899022804
miR-24-1-5p	14	82	293	2296	1.3377205196710336	0.20114173937245508	1	green	307	2685	14	9	5	TRUE	TRUE	5	4	1	0.3	0.1	-0	0.003257328990228013	0.40325732899022804
miR-4715-3p	13	100	294	2278	1.0072764718288612	0.5363772650362313	1	green	307	2685	13	4	9	TRUE	TRUE	5	2	3	0.3	0.1	-0	0.003257328990228013	0.40325732899022804
miR-3118	10	81	297	2297	0.9548271787406479	0.6046965940478828	1	green	307	2685	11	1	10	TRUE	TRUE	5	1	4	0.3	0.1	-0	0.003257328990228013	0.40325732899022804
mir-1258	10	108	297	2270	0.7077755789927871	0.8847510934859696	1	green	307	2685	10	2	8	TRUE	TRUE	5	1	4	0.3	0.1	-0	0.003257328990228013	0.40325732899022804
miR-376b-3p	10	132	297	2246	0.5730003875587131	0.9724915145755524	1	green	307	2685	11	3	8	TRUE	TRUE	5	2	4	0.3	0.1	-0	0.003257328990228013	0.40325732899022804
miR-187-3p	12	137	295	2241	0.6654855027311253	0.9344546855149003	1	green	307	2685	12	10	2	TRUE	TRUE	5	5	0	0.3	0.1	-0	0.003257328990228013	0.40325732899022804
miR-103a-1-5p	9	78	298	2300	0.8905653396940837	0.6784166316086744	1	green	307	2685	9	6	3	TRUE	TRUE	5	5	0	0.3	0.1	-0	0.003257328990228013	0.40325732899022804
miR-323a-3p	10	217	297	2161	0.335396481747307	0.999967686446696	1	green	307	2685	17	3	14	TRUE	TRUE	4	1	4	0.3	0.1	-0	0.0026058631921824105	0.40260586319218244
miR-520b	8	77	299	2301	0.7996099212449456	0.7736998655522143	1	green	307	2685	9	7	2	TRUE	TRUE	4	4	0	0.3	0.1	-0	0.0026058631921824105	0.40260586319218244
miR-499a-5p	13	214	294	2164	0.44724403939521024	0.9992451425592948	1	green	307	2685	26	2	24	TRUE	TRUE	4	0	5	0.3	0.1	-0	0.0026058631921824105	0.40260586319218244
miR-610	11	105	296	2273	0.8045329700967674	0.7919335490822881	1	green	307	2685	11	1	10	TRUE	TRUE	4	0	4	0.3	0.1	-0	0.0026058631921824105	0.40260586319218244
miR-34b-3p	9	108	298	2270	0.6348799973656083	0.9329390498423512	1	green	307	2685	10	3	7	TRUE	TRUE	4	2	2	0.3	0.1	-0	0.0026058631921824105	0.40260586319218244
miR-520e	7	74	300	2304	0.726563867977416	0.8363240486091912	1	green	307	2685	8	7	1	TRUE	TRUE	4	4	1	0.3	0.1	-0	0.0026058631921824105	0.40260586319218244
miR-596	14	102	293	2276	1.0661763397822304	0.45792684817119955	1	green	307	2685	14	3	11	TRUE	TRUE	4	3	1	0.3	0.1	-0	0.0026058631921824105	0.40260586319218244
miR-1915-5p	8	56	299	2322	1.1093340119122184	0.4516611198929048	1	green	307	2685	9	1	8	TRUE	TRUE	4	0	5	0.3	0.1	-0	0.0026058631921824105	0.40260586319218244
miR-1914-5p	7	73	300	2305	0.7368333714737589	0.8266853268562419	1	green	307	2685	7	3	4	TRUE	TRUE	4	1	3	0.3	0.1	-0	0.0026058631921824105	0.40260586319218244
miR-1295a	5	40	302	2338	0.9677250381923965	0.5980990246051854	1	green	307	2685	6	2	4	TRUE	TRUE	4	2	3	0.3	0.1	-0	0.0026058631921824105	0.40260586319218244
miR-92b-5p	11	106	296	2272	0.7965949671984508	0.8011693931956934	1	green	307	2685	11	6	5	TRUE	TRUE	4	3	1	0.3	0.1	-0	0.0026058631921824105	0.40260586319218244
miR-218-1-3p	8	165	299	2213	0.3589474489403951	0.9996181683663636	1	green	307	2685	8	5	3	TRUE	TRUE	4	4	0	0.3	0.1	-0	0.0026058631921824105	0.40260586319218244
miR-1268a	5	71	302	2307	0.5380627779866052	0.9468197126447461	1	green	307	2685	5	2	3	TRUE	TRUE	4	2	2	0.3	0.1	-0	0.0026058631921824105	0.40260586319218244
miR-4662a-3p	8	93	299	2285	0.6574775859322342	0.907135680190541	1	green	307	2685	8	1	7	TRUE	TRUE	4	1	3	0.3	0.1	-0	0.0026058631921824105	0.40260586319218244
miR-195-3p	16	266	291	2112	0.4366515186266192	0.9998302669083652	1	green	307	2685	24	7	17	TRUE	TRUE	4	4	2	0.3	0.1	-0	0.0026058631921824105	0.40260586319218244
miR-203a-5p	4	18	303	2360	1.7304019818952627	0.23836669839481972	1	green	307	2685	4	3	1	TRUE	TRUE	4	3	1	0.3	0.1	-0	0.0026058631921824105	0.40260586319218244
miR-6837-5p	7	39	300	2339	1.3991987865509352	0.2682017632004185	1	green	307	2685	7	3	4	TRUE	TRUE	4	2	2	0.3	0.1	-0	0.0026058631921824105	0.40260586319218244
miR-4465	8	91	299	2287	0.6725114746583496	0.895291148380877	1	green	307	2685	10	2	8	TRUE	TRUE	4	0	6	0.3	0.1	-0	0.0026058631921824105	0.40260586319218244
miR-203b-3p	12	127	295	2251	0.721072131021276	0.8888449529709521	1	green	307	2685	13	6	7	TRUE	TRUE	4	2	3	0.3	0.1	-0	0.0026058631921824105	0.40260586319218244
miR-3200-5p	14	141	293	2237	0.7581382755007094	0.8656783556429761	1	green	307	2685	15	4	11	TRUE	TRUE	4	0	4	0.3	0.1	-0	0.0026058631921824105	0.40260586319218244
miR-4753-5p	9	110	298	2268	0.6227908132487621	0.9406905736392596	1	green	307	2685	11	4	7	TRUE	TRUE	4	2	4	0.3	0.1	-0	0.0026058631921824105	0.40260586319218244
miR-4495	12	159	295	2219	0.5678018240553255	0.9824074956798092	1	green	307	2685	20	1	19	TRUE	TRUE	4	0	6	0.3	0.1	-0	0.0026058631921824105	0.40260586319218244
miR-4709-3p	14	149	293	2229	0.7148802511415346	0.9081472823312156	1	green	307	2685	14	2	12	TRUE	TRUE	4	0	4	0.3	0.1	-0	0.0026058631921824105	0.40260586319218244
miR-6867-5p	10	112	297	2266	0.6813028742428546	0.9074276636468468	1	green	307	2685	11	6	5	TRUE	TRUE	4	3	1	0.3	0.1	-0	0.0026058631921824105	0.40260586319218244
miR-4803	11	172	296	2206	0.47673196249377897	0.9965114807238525	1	green	307	2685	12	1	11	TRUE	TRUE	4	0	4	0.3	0.1	-0	0.0026058631921824105	0.40260586319218244
miR-4728-3p	11	114	296	2264	0.7381031521041466	0.8644970733378958	1	green	307	2685	11	3	8	TRUE	TRUE	4	2	2	0.3	0.1	-0	0.0026058631921824105	0.40260586319218244
miR-3616-5p	8	85	299	2293	0.7218568923029626	0.852040187490203	1	green	307	2685	8	2	6	TRUE	TRUE	4	0	4	0.3	0.1	-0	0.0026058631921824105	0.40260586319218244
miR-3606-5p	13	96	294	2282	1.0510828425143277	0.4808418866238373	1	green	307	2685	19	1	18	TRUE	TRUE	4	0	5	0.3	0.1	-0	0.0026058631921824105	0.40260586319218244
miR-4684-3p	9	68	298	2310	1.0259510038816329	0.526299664681545	1	green	307	2685	10	2	8	TRUE	TRUE	4	0	4	0.3	0.1	-0	0.0026058631921824105	0.40260586319218244
miR-4689	12	132	295	2246	0.6922262953795751	0.9141410300356673	1	green	307	2685	12	2	10	TRUE	TRUE	4	2	2	0.3	0.1	-0	0.0026058631921824105	0.40260586319218244
miR-7160-5p	7	71	300	2307	0.75823999035936	0.806086843432859	1	green	307	2685	7	4	3	TRUE	TRUE	4	2	2	0.3	0.1	-0	0.0026058631921824105	0.40260586319218244
miR-154-3p	10	144	297	2234	0.5224563678413383	0.9877829905707072	1	green	307	2685	19	1	18	TRUE	TRUE	4	1	6	0.3	0.1	-0	0.0026058631921824105	0.40260586319218244
miR-548au-3p	13	121	294	2257	0.8248433544735534	0.7803471095141845	1	green	307	2685	16	3	13	TRUE	TRUE	4	0	4	0.3	0.1	-0	0.0026058631921824105	0.40260586319218244
miR-3924	8	146	299	2232	0.40913268184467466	0.9980520683602396	1	green	307	2685	9	2	7	TRUE	TRUE	4	2	3	0.3	0.1	-0	0.0026058631921824105	0.40260586319218244
miR-520c-5p	7	101	300	2277	0.5261409704686305	0.9723126958950975	1	green	307	2685	7	2	5	TRUE	TRUE	4	0	4	0.3	0.1	-0	0.0026058631921824105	0.40260586319218244
miR-4460	4	40	303	2338	0.7716849667452158	0.7585631090483904	1	green	307	2685	5	1	4	TRUE	TRUE	4	1	4	0.3	0.1	-0	0.0026058631921824105	0.40260586319218244
miR-5580-3p	10	106	297	2272	0.7217609669180683	0.8718220458073336	1	green	307	2685	10	1	9	TRUE	TRUE	4	0	4	0.3	0.1	-0	0.0026058631921824105	0.40260586319218244
miR-3136-5p	7	92	300	2286	0.5798804260526661	0.9476260229618161	1	green	307	2685	9	3	6	TRUE	TRUE	4	1	5	0.3	0.1	-0	0.0026058631921824105	0.40260586319218244
miR-4439	6	56	301	2322	0.8265999439046987	0.7293124746184725	1	green	307	2685	7	3	4	TRUE	TRUE	4	1	4	0.3	0.1	-0	0.0026058631921824105	0.40260586319218244
miR-676-3p	11	53	296	2325	1.6298656813874826	0.10666922373571272	1	green	307	2685	12	3	9	TRUE	TRUE	4	1	4	0.3	0.1	-0	0.0026058631921824105	0.40260586319218244
miR-466	14	231	293	2147	0.4441973932921239	0.9995274201548965	1	green	307	2685	25	3	22	TRUE	TRUE	4	0	6	0.3	0.1	-0	0.0026058631921824105	0.40260586319218244
miR-3674	10	85	297	2293	0.9083120020171827	0.6607423702373436	1	green	307	2685	10	1	9	TRUE	TRUE	4	1	3	0.3	0.1	-0	0.0026058631921824105	0.40260586319218244
miR-6736-3p	5	43	302	2335	0.8990627739135435	0.6568937950396421	1	green	307	2685	5	4	1	TRUE	TRUE	4	4	0	0.3	0.1	-0	0.0026058631921824105	0.40260586319218244
miR-4639-3p	8	52	299	2326	1.1967198402901398	0.3785369777632406	1	green	307	2685	8	6	2	TRUE	TRUE	4	4	0	0.3	0.1	-0	0.0026058631921824105	0.40260586319218244
miR-4671-3p	7	68	300	2310	0.7927102856216909	0.7717729571099176	1	green	307	2685	8	2	6	TRUE	TRUE	4	2	3	0.3	0.1	-0	0.0026058631921824105	0.40260586319218244
miR-5194	13	105	294	2273	0.957218162051671	0.6029126222124779	1	green	307	2685	14	4	10	TRUE	TRUE	4	1	3	0.3	0.1	-0	0.0026058631921824105	0.40260586319218244
miR-6795-5p	4	50	303	2328	0.6147470014810553	0.8814832342585365	1	green	307	2685	4	2	2	TRUE	TRUE	4	2	2	0.3	0.1	-0	0.0026058631921824105	0.40260586319218244
miR-6887-5p	4	48	303	2330	0.6409045693829769	0.8624192243894753	1	green	307	2685	4	2	2	TRUE	TRUE	4	2	2	0.3	0.1	-0	0.0026058631921824105	0.40260586319218244
miR-4725-5p	7	57	300	2321	0.9501298924722624	0.6100793794502113	1	green	307	2685	7	1	6	TRUE	TRUE	4	0	4	0.3	0.1	-0	0.0026058631921824105	0.40260586319218244
miR-8485	16	173	291	2205	0.7008765132547246	0.9309946723099864	1	green	307	2685	21	12	9	TRUE	TRUE	4	4	1	0.3	0.1	-0	0.0026058631921824105	0.40260586319218244
miR-6779-5p	10	120	297	2258	0.6336507925359811	0.9417228493696034	1	green	307	2685	10	6	4	TRUE	TRUE	4	2	2	0.3	0.1	-0	0.0026058631921824105	0.40260586319218244
miR-4480	11	73	296	2305	1.1733206766445234	0.36329372959931616	1	green	307	2685	12	3	9	TRUE	TRUE	4	1	4	0.3	0.1	-0	0.0026058631921824105	0.40260586319218244
miR-6733-5p	8	55	299	2323	1.1299905255215819	0.43343227461923217	1	green	307	2685	8	6	2	TRUE	TRUE	4	3	1	0.3	0.1	-0	0.0026058631921824105	0.40260586319218244
miR-6739-5p	8	56	299	2322	1.1093340119122184	0.4516611198929048	1	green	307	2685	8	6	2	TRUE	TRUE	4	3	1	0.3	0.1	-0	0.0026058631921824105	0.40260586319218244
miR-4793-3p	13	149	294	2229	0.6615746322744189	0.9431774955291533	1	green	307	2685	13	5	8	TRUE	TRUE	4	1	3	0.3	0.1	-0	0.0026058631921824105	0.40260586319218244
miR-6752-5p	7	39	300	2339	1.3991987865509352	0.2682017632004185	1	green	307	2685	7	4	3	TRUE	TRUE	4	4	0	0.3	0.1	-0	0.0026058631921824105	0.40260586319218244
miR-6842-5p	7	48	300	2330	1.1325599592938225	0.4429518163261601	1	green	307	2685	7	4	3	TRUE	TRUE	4	4	0	0.3	0.1	-0	0.0026058631921824105	0.40260586319218244
miR-4639-5p	9	99	298	2279	0.6953243777468748	0.8864364729051049	1	green	307	2685	10	4	6	TRUE	TRUE	4	2	3	0.3	0.1	-0	0.0026058631921824105	0.40260586319218244
miR-3138	9	90	298	2288	0.7678543174451102	0.8163426056155783	1	green	307	2685	10	1	9	TRUE	TRUE	4	1	3	0.3	0.1	-0	0.0026058631921824105	0.40260586319218244
miR-6780a-5p	11	118	296	2260	0.7118306709713076	0.8895766520107686	1	green	307	2685	12	6	6	TRUE	TRUE	4	2	2	0.3	0.1	-0	0.0026058631921824105	0.40260586319218244
miR-6783-3p	8	54	299	2324	1.1514112356106585	0.41514326814003566	1	green	307	2685	8	2	6	TRUE	TRUE	4	2	2	0.3	0.1	-0	0.0026058631921824105	0.40260586319218244
miR-4666b	14	65	293	2313	1.699878660055086	0.0605211768236043	1	green	307	2685	14	2	12	TRUE	TRUE	4	1	3	0.3	0.1	-0	0.0026058631921824105	0.40260586319218244
miR-4749-3p	7	67	300	2311	0.8048867485506882	0.7594012241728674	1	green	307	2685	8	1	7	TRUE	TRUE	4	1	4	0.3	0.1	-0	0.0026058631921824105	0.40260586319218244
miR-6887-3p	9	44	298	2334	1.6017011503983989	0.14410903725156263	1	green	307	2685	9	5	4	TRUE	TRUE	4	3	1	0.3	0.1	-0	0.0026058631921824105	0.40260586319218244
miR-888-3p	7	99	300	2279	0.5372388589477355	0.967989208388553	1	green	307	2685	9	1	8	TRUE	TRUE	4	1	5	0.3	0.1	-0	0.0026058631921824105	0.40260586319218244
miR-4647	7	82	300	2296	0.6534228319773105	0.8989218886514266	1	green	307	2685	8	3	5	TRUE	TRUE	4	2	2	0.3	0.1	-0	0.0026058631921824105	0.40260586319218244
miR-921	12	115	295	2263	0.8005333287284077	0.8037140770149507	1	green	307	2685	15	1	14	TRUE	TRUE	4	1	3	0.3	0.1	-0	0.0026058631921824105	0.40260586319218244
miR-4255	8	101	299	2277	0.6032947103631882	0.9438150713882911	1	green	307	2685	11	1	10	TRUE	TRUE	4	0	6	0.3	0.1	-0	0.0026058631921824105	0.40260586319218244
miR-6868-3p	6	32	301	2346	1.461134795434827	0.2627676893770473	1	green	307	2685	6	4	2	TRUE	TRUE	4	2	2	0.3	0.1	-0	0.0026058631921824105	0.40260586319218244
miR-7162-3p	6	42	301	2336	1.1086080720303135	0.47472593891574466	1	green	307	2685	6	5	1	TRUE	TRUE	4	4	0	0.3	0.1	-0	0.0026058631921824105	0.40260586319218244
miR-6088	5	48	302	2330	0.8037374507018963	0.7419147865631461	1	green	307	2685	5	2	3	TRUE	TRUE	4	2	2	0.3	0.1	-0	0.0026058631921824105	0.40260586319218244
miR-4521	14	240	293	2138	0.4257514074641423	0.999765501280508	1	green	307	2685	14	13	1	TRUE	TRUE	4	4	0	0.3	0.1	-0	0.0026058631921824105	0.40260586319218244
miR-3620-5p	6	44	301	2334	1.0573773357869334	0.5161689276544953	1	green	307	2685	6	2	4	TRUE	TRUE	4	1	3	0.3	0.1	-0	0.0026058631921824105	0.40260586319218244
miR-4281	4	13	303	2365	2.4005230369588464	0.12045717886058815	1	green	307	2685	5	3	2	TRUE	TRUE	4	3	2	0.3	0.1	-0	0.0026058631921824105	0.40260586319218244
miR-513b-3p	6	24	301	2354	1.9545921948509988	0.11951129534375296	1	green	307	2685	6	1	5	TRUE	TRUE	4	1	3	0.3	0.1	-0	0.0026058631921824105	0.40260586319218244
miR-4792	6	33	301	2345	1.4162762732010103	0.2832727767644076	1	green	307	2685	6	3	3	TRUE	TRUE	4	1	3	0.3	0.1	-0	0.0026058631921824105	0.40260586319218244
miR-5694	5	49	302	2329	0.7869950925985271	0.7569199100593081	1	green	307	2685	5	2	3	TRUE	TRUE	4	1	3	0.3	0.1	-0	0.0026058631921824105	0.40260586319218244
miR-4793-5p	10	77	297	2301	1.006163459442575	0.544612360519041	1	green	307	2685	11	4	7	TRUE	TRUE	4	3	2	0.3	0.1	-0	0.0026058631921824105	0.40260586319218244
miR-3936	8	52	299	2326	1.1967198402901398	0.3785369777632406	1	green	307	2685	8	2	6	TRUE	TRUE	4	2	2	0.3	0.1	-0	0.0026058631921824105	0.40260586319218244
miR-4760-3p	10	196	297	2182	0.37493277571135714	0.9997934460359328	1	green	307	2685	11	1	10	TRUE	TRUE	4	0	4	0.3	0.1	-0	0.0026058631921824105	0.40260586319218244
miR-3667-3p	14	128	293	2250	0.8399620067995537	0.766424890523753	1	green	307	2685	16	8	8	TRUE	TRUE	4	3	2	0.3	0.1	-0	0.0026058631921824105	0.40260586319218244
miR-4701-5p	20	160	287	2218	0.9660358822908705	0.5934766506433619	1	green	307	2685	24	2	22	TRUE	TRUE	4	0	5	0.3	0.1	-0	0.0026058631921824105	0.40260586319218244
miR-4292	9	71	298	2307	0.9813370021795005	0.5748233294518104	1	green	307	2685	10	3	7	TRUE	TRUE	4	3	1	0.3	0.1	-0	0.0026058631921824105	0.40260586319218244
miR-6791-5p	5	49	302	2329	0.7869950925985271	0.7569199100593081	1	green	307	2685	5	3	2	TRUE	TRUE	4	3	1	0.3	0.1	-0	0.0026058631921824105	0.40260586319218244
miR-1284	9	125	298	2253	0.5444503529580348	0.9777825000695031	1	green	307	2685	14	2	12	TRUE	TRUE	4	1	4	0.3	0.1	-0	0.0026058631921824105	0.40260586319218244
miR-6126	5	16	302	2362	2.442927040486612	0.08273349978350912	1	green	307	2685	5	1	4	TRUE	TRUE	4	1	3	0.3	0.1	-0	0.0026058631921824105	0.40260586319218244
miR-5100	6	111	301	2267	0.40720915417033593	0.9948405221532033	1	green	307	2685	6	5	1	TRUE	TRUE	4	3	1	0.3	0.1	-0	0.0026058631921824105	0.40260586319218244
miR-496	8	112	299	2266	0.5414292848982131	0.9733061198589024	1	green	307	2685	16	3	13	TRUE	TRUE	4	2	2	0.3	0.1	-0	0.0026058631921824105	0.40260586319218244
miR-3915	7	173	300	2205	0.29748655066182833	0.999943041418816	1	green	307	2685	7	2	5	TRUE	TRUE	4	1	3	0.3	0.1	-0	0.0026058631921824105	0.40260586319218244
miR-4446-5p	5	63	302	2315	0.6084724722278289	0.9038165632388695	1	green	307	2685	5	4	1	TRUE	TRUE	4	3	1	0.3	0.1	-0	0.0026058631921824105	0.40260586319218244
miR-6071	4	49	303	2329	0.6275589348570977	0.87225632135489	1	green	307	2685	4	2	2	TRUE	TRUE	4	2	2	0.3	0.1	-0	0.0026058631921824105	0.40260586319218244
miR-124-5p	14	150	293	2228	0.7097973554140757	0.9125848130657425	1	green	307	2685	14	9	5	TRUE	TRUE	4	3	1	0.3	0.1	-0	0.0026058631921824105	0.40260586319218244
miR-3605-5p	12	145	295	2233	0.6265352975131637	0.9584205787028808	1	green	307	2685	14	4	10	TRUE	TRUE	4	2	2	0.3	0.1	-0	0.0026058631921824105	0.40260586319218244
miR-4695-3p	10	73	297	2305	1.06313513432604	0.481539021361839	1	green	307	2685	10	1	9	TRUE	TRUE	4	1	3	0.3	0.1	-0	0.0026058631921824105	0.40260586319218244
miR-3670	8	52	299	2326	1.1967198402901398	0.3785369777632406	1	green	307	2685	8	2	6	TRUE	TRUE	4	1	3	0.3	0.1	-0	0.0026058631921824105	0.40260586319218244
miR-4662a-5p	10	90	297	2288	0.8560330758302069	0.7240460128467792	1	green	307	2685	12	6	6	TRUE	TRUE	4	3	2	0.3	0.1	-0	0.0026058631921824105	0.40260586319218244
miR-526b-5p	15	214	292	2164	0.5195670051570179	0.9965269105430524	1	green	307	2685	18	6	12	TRUE	TRUE	4	1	3	0.3	0.1	-0	0.0026058631921824105	0.40260586319218244
miR-599	7	100	300	2278	0.5316344369491898	0.9702222721386999	1	green	307	2685	9	2	7	TRUE	TRUE	4	1	5	0.3	0.1	-0	0.0026058631921824105	0.40260586319218244
miR-3660	8	56	299	2322	1.1093340119122184	0.4516611198929048	1	green	307	2685	8	2	6	TRUE	TRUE	4	1	3	0.3	0.1	-0	0.0026058631921824105	0.40260586319218244
miR-5007-5p	7	56	300	2322	0.9675096615353137	0.5927523823111309	1	green	307	2685	7	3	4	TRUE	TRUE	4	2	2	0.3	0.1	-0	0.0026058631921824105	0.40260586319218244
miR-517-5p	6	58	301	2320	0.7974046816472213	0.7575087220454431	1	green	307	2685	8	1	7	TRUE	TRUE	4	0	5	0.3	0.1	-0	0.0026058631921824105	0.40260586319218244
miR-6836-5p	8	45	299	2333	1.3869474423585975	0.2544311062856779	1	green	307	2685	8	4	4	TRUE	TRUE	4	2	2	0.3	0.1	-0	0.0026058631921824105	0.40260586319218244
miR-4294	8	73	299	2305	0.8448933228378894	0.7247902683250641	1	green	307	2685	11	4	7	TRUE	TRUE	4	3	4	0.3	0.1	-0	0.0026058631921824105	0.40260586319218244
miR-6742-3p	6	40	301	2338	1.1650346764385595	0.4323469191973751	1	green	307	2685	6	3	3	TRUE	TRUE	4	2	2	0.3	0.1	-0	0.0026058631921824105	0.40260586319218244
miR-5591-5p	13	102	294	2276	0.9866657590693757	0.5634562761187553	1	green	307	2685	14	4	10	TRUE	TRUE	4	2	2	0.3	0.1	-0	0.0026058631921824105	0.40260586319218244
miR-1908-5p	8	51	299	2327	1.2207030576791253	0.360299184202164	1	green	307	2685	9	4	5	TRUE	TRUE	4	3	2	0.3	0.1	-0	0.0026058631921824105	0.40260586319218244
miR-3654	6	55	301	2323	0.8419930996845827	0.714383862376989	1	green	307	2685	7	1	6	TRUE	TRUE	4	1	3	0.3	0.1	-0	0.0026058631921824105	0.40260586319218244
miR-5190	9	85	298	2293	0.8147835732974803	0.7652949507275498	1	green	307	2685	11	2	9	TRUE	TRUE	4	1	4	0.3	0.1	-0	0.0026058631921824105	0.40260586319218244
miR-4712-3p	6	63	301	2315	0.7325551383912607	0.8184781660392668	1	green	307	2685	6	1	5	TRUE	TRUE	4	1	3	0.3	0.1	-0	0.0026058631921824105	0.40260586319218244
miR-6742-5p	6	21	301	2357	2.2364065847057257	0.07935203003996033	1	green	307	2685	6	4	2	TRUE	TRUE	4	3	1	0.3	0.1	-0	0.0026058631921824105	0.40260586319218244
miR-4661-3p	5	43	302	2335	0.8990627739135435	0.6568937950396421	1	green	307	2685	5	1	4	TRUE	TRUE	4	0	4	0.3	0.1	-0	0.0026058631921824105	0.40260586319218244
miR-6885-5p	4	24	303	2354	1.2946900140130861	0.4004680452240451	1	green	307	2685	4	3	1	TRUE	TRUE	4	3	1	0.3	0.1	-0	0.0026058631921824105	0.40260586319218244
miR-328-5p	4	29	303	2349	1.0693010909608234	0.53159471494584	1	green	307	2685	4	3	1	TRUE	TRUE	4	3	1	0.3	0.1	-0	0.0026058631921824105	0.40260586319218244
miR-6757-3p	7	36	300	2342	1.517680669762893	0.2143749021609715	1	green	307	2685	7	4	3	TRUE	TRUE	4	2	2	0.3	0.1	-0	0.0026058631921824105	0.40260586319218244
miR-6806-3p	5	20	302	2358	1.951435215504364	0.14904217726768523	1	green	307	2685	5	4	1	TRUE	TRUE	4	3	1	0.3	0.1	-0	0.0026058631921824105	0.40260586319218244
miR-3928-5p	5	20	302	2358	1.951435215504364	0.14904217726768523	1	green	307	2685	5	4	1	TRUE	TRUE	4	3	1	0.3	0.1	-0	0.0026058631921824105	0.40260586319218244
miR-7111-3p	7	34	300	2344	1.6082792519007312	0.18096583590888776	1	green	307	2685	7	5	2	TRUE	TRUE	4	2	2	0.3	0.1	-0	0.0026058631921824105	0.40260586319218244
miR-5088-5p	13	99	294	2279	1.017894974912309	0.5226439778257137	1	green	307	2685	13	1	12	TRUE	TRUE	4	0	4	0.3	0.1	-0	0.0026058631921824105	0.40260586319218244
miR-6794-3p	6	26	301	2352	1.8027263959011386	0.15092451253916708	1	green	307	2685	7	6	1	TRUE	TRUE	4	4	0	0.3	0.1	-0	0.0026058631921824105	0.40260586319218244
miR-499b-3p	6	89	301	2289	0.5127745161758336	0.969450997840593	1	green	307	2685	6	1	5	TRUE	TRUE	4	0	4	0.3	0.1	-0	0.0026058631921824105	0.40260586319218244
miR-5006-5p	12	121	295	2257	0.7588331278583909	0.8509098191288623	1	green	307	2685	12	1	11	TRUE	TRUE	4	0	4	0.3	0.1	-0	0.0026058631921824105	0.40260586319218244
miR-5195-3p	17	127	290	2251	1.0390088084507343	0.48380657633911395	1	green	307	2685	21	1	20	TRUE	TRUE	4	0	7	0.3	0.1	-0	0.0026058631921824105	0.40260586319218244
miR-4532	6	28	301	2350	1.6726008797040133	0.18560681211096428	1	green	307	2685	6	4	2	TRUE	TRUE	4	3	1	0.3	0.1	-0	0.0026058631921824105	0.40260586319218244
miR-4286	5	94	302	2284	0.40237994626306756	0.9919912467845724	1	green	307	2685	7	3	4	TRUE	TRUE	4	3	3	0.3	0.1	-0	0.0026058631921824105	0.40260586319218244
miR-4503	7	101	300	2277	0.5261409704686305	0.9723126958950975	1	green	307	2685	9	4	5	TRUE	TRUE	4	2	3	0.3	0.1	-0	0.0026058631921824105	0.40260586319218244
miR-196a-3p	7	103	300	2275	0.5154739796271297	0.9760970298971192	1	green	307	2685	9	4	5	TRUE	TRUE	4	3	2	0.3	0.1	-0	0.0026058631921824105	0.40260586319218244
miR-4288	15	144	292	2234	0.7970091640680166	0.8272127831320583	1	green	307	2685	21	2	19	TRUE	TRUE	4	0	5	0.3	0.1	-0	0.0026058631921824105	0.40260586319218244
miR-4448	10	113	297	2265	0.6749774668763393	0.9124768804018014	1	green	307	2685	10	4	6	TRUE	TRUE	4	2	2	0.3	0.1	-0	0.0026058631921824105	0.40260586319218244
miR-4697-5p	8	49	299	2329	1.2715969094777313	0.3241611195193938	1	green	307	2685	8	2	6	TRUE	TRUE	4	2	2	0.3	0.1	-0	0.0026058631921824105	0.40260586319218244
miR-890	17	151	290	2227	0.8646090732986405	0.7462542196588564	1	green	307	2685	26	2	24	TRUE	TRUE	4	0	7	0.3	0.1	-0	0.0026058631921824105	0.40260586319218244
miR-891a-5p	9	42	298	2336	1.6793724876471148	0.12065996625889078	1	green	307	2685	9	5	4	TRUE	TRUE	4	2	2	0.3	0.1	-0	0.0026058631921824105	0.40260586319218244
miR-3144-3p	6	79	301	2299	0.5801891113682892	0.9363755437916976	1	green	307	2685	6	1	5	TRUE	TRUE	4	1	3	0.3	0.1	-0	0.0026058631921824105	0.40260586319218244
miR-567	13	108	294	2270	0.929402163253126	0.6407040661379855	1	green	307	2685	14	2	12	TRUE	TRUE	4	1	3	0.3	0.1	-0	0.0026058631921824105	0.40260586319218244
miR-1281	8	39	299	2339	1.6043200952599714	0.16121818293715062	1	green	307	2685	9	2	7	TRUE	TRUE	4	2	3	0.3	0.1	-0	0.0026058631921824105	0.40260586319218244
miR-3144-5p	9	73	298	2305	0.9536296617211141	0.6059322651420944	1	green	307	2685	10	1	9	TRUE	TRUE	4	1	3	0.3	0.1	-0	0.0026058631921824105	0.40260586319218244
miR-499b-5p	4	62	303	2316	0.49323408812144487	0.9543534243514402	1	green	307	2685	4	3	1	TRUE	TRUE	4	3	1	0.3	0.1	-0	0.0026058631921824105	0.40260586319218244
miR-4499	6	85	301	2293	0.5378372872230681	0.9587698472970336	1	green	307	2685	8	2	6	TRUE	TRUE	4	2	4	0.3	0.1	-0	0.0026058631921824105	0.40260586319218244
miR-4423-3p	7	49	300	2329	1.1089698304562876	0.46246695360698176	1	green	307	2685	8	3	5	TRUE	TRUE	4	3	2	0.3	0.1	-0	0.0026058631921824105	0.40260586319218244
miR-1268b	4	43	303	2335	0.7169411699596372	0.803126586585744	1	green	307	2685	4	3	1	TRUE	TRUE	4	3	1	0.3	0.1	-0	0.0026058631921824105	0.40260586319218244
miR-3657	9	56	298	2322	1.2521624217140306	0.3224665263012441	1	green	307	2685	9	1	8	TRUE	TRUE	4	1	3	0.3	0.1	-0	0.0026058631921824105	0.40260586319218244
miR-3186-3p	6	9	301	2369	5.241425934670295	0.004337072277184236	1	green	307	2685	6	2	4	TRUE	TRUE	4	1	3	0.3	0.1	-0	0.0026058631921824105	0.40260586319218244
miR-4713-3p	10	42	297	2336	1.872063705850443	0.06595728268914247	1	green	307	2685	11	2	9	TRUE	TRUE	4	1	4	0.3	0.1	-0	0.0026058631921824105	0.40260586319218244
miR-3622b-3p	13	92	294	2286	1.0987069829464144	0.4242945652886134	1	green	307	2685	15	2	13	TRUE	TRUE	4	1	5	0.3	0.1	-0	0.0026058631921824105	0.40260586319218244
miR-3622a-3p	13	79	294	2299	1.2866568232899502	0.24730952269569834	1	green	307	2685	15	2	13	TRUE	TRUE	4	1	5	0.3	0.1	-0	0.0026058631921824105	0.40260586319218244
miR-4256	5	65	302	2313	0.5892455805287011	0.916743935836444	1	green	307	2685	5	1	4	TRUE	TRUE	4	1	3	0.3	0.1	-0	0.0026058631921824105	0.40260586319218244
miR-301a-5p	14	119	293	2259	0.9070557672210583	0.6741035357512598	1	green	307	2685	17	3	14	TRUE	TRUE	4	1	3	0.3	0.1	-0	0.0026058631921824105	0.40260586319218244
miR-6131	6	53	301	2325	0.8744591227709816	0.6828744560024227	1	green	307	2685	6	3	3	TRUE	TRUE	4	2	2	0.3	0.1	-0	0.0026058631921824105	0.40260586319218244
miR-4758-3p	8	27	299	2351	2.32886484085169	0.03957971879148955	1	green	307	2685	9	2	7	TRUE	TRUE	4	2	3	0.3	0.1	-0	0.0026058631921824105	0.40260586319218244
miR-4539	4	45	303	2333	0.6844993985578491	0.8289712802507299	1	green	307	2685	5	2	3	TRUE	TRUE	4	2	3	0.3	0.1	-0	0.0026058631921824105	0.40260586319218244
miR-3121-5p	7	55	300	2323	0.9855200513821599	0.575050148123142	1	green	307	2685	7	3	4	TRUE	TRUE	4	2	2	0.3	0.1	-0	0.0026058631921824105	0.40260586319218244
miR-3182	14	174	293	2204	0.6053314110847168	0.9764662913216147	1	green	307	2685	17	1	16	TRUE	TRUE	4	1	3	0.3	0.1	-0	0.0026058631921824105	0.40260586319218244
miR-6748-3p	8	15	299	2363	4.2116362238247955	0.002788162649278257	1	green	307	2685	8	5	3	TRUE	TRUE	4	4	0	0.3	0.1	-0	0.0026058631921824105	0.40260586319218244
miR-566	6	69	301	2309	0.6671391642867257	0.8749749760489103	1	green	307	2685	7	1	6	TRUE	TRUE	4	1	4	0.3	0.1	-0	0.0026058631921824105	0.40260586319218244
miR-640	12	110	295	2268	0.8387607243475413	0.756809482003755	1	green	307	2685	14	1	13	TRUE	TRUE	4	0	5	0.3	0.1	-0	0.0026058631921824105	0.40260586319218244
miR-3689f	10	60	297	2318	1.3006434498302513	0.27402482379104964	1	green	307	2685	11	3	8	TRUE	TRUE	4	2	3	0.3	0.1	-0	0.0026058631921824105	0.40260586319218244
miR-668-3p	13	124	294	2254	0.8038244024570097	0.8064565684679368	1	green	307	2685	14	3	11	TRUE	TRUE	4	1	3	0.3	0.1	-0	0.0026058631921824105	0.40260586319218244
miR-526a-5p	6	87	301	2291	0.5250178841057699	0.9644738950719763	1	green	307	2685	6	1	5	TRUE	TRUE	4	0	4	0.3	0.1	-0	0.0026058631921824105	0.40260586319218244
miR-127-3p	6	84	301	2294	0.5444758573626874	0.9556178312011249	1	green	307	2685	6	4	2	TRUE	TRUE	3	1	2	0.3	0.1	-0	0.001954397394136808	0.40195439739413685
miR-99a-5p	13	148	294	2230	0.666342134331518	0.939995655799553	1	green	307	2685	13	12	1	TRUE	TRUE	3	3	0	0.3	0.1	-0	0.001954397394136808	0.40195439739413685
miR-515-3p	8	116	299	2262	0.521841206297683	0.9799161099370144	1	green	307	2685	8	2	6	TRUE	TRUE	3	0	3	0.3	0.1	-0	0.001954397394136808	0.40195439739413685
miR-137	5	64	302	2314	0.5987088507856262	0.9104836255200884	1	green	307	2685	5	3	2	TRUE	TRUE	3	2	1	0.3	0.1	-0	0.001954397394136808	0.40195439739413685
miR-1274a	7	74	300	2304	0.726563867977416	0.8363240486091912	1	green	307	2685	7	1	6	TRUE	TRUE	3	0	3	0.3	0.1	-0	0.001954397394136808	0.40195439739413685
miR-1250-5p	6	75	301	2303	0.6121873761475001	0.9160058562912466	1	green	307	2685	6	5	1	TRUE	TRUE	3	3	0	0.3	0.1	-0	0.001954397394136808	0.40195439739413685
miR-1228-3p	11	100	296	2278	0.8466148239389025	0.7411944576474789	1	green	307	2685	14	2	12	TRUE	TRUE	3	1	2	0.3	0.1	-0	0.001954397394136808	0.40195439739413685
miR-628-3p	11	132	296	2246	0.6324133041199895	0.9493262901962947	1	green	307	2685	12	2	10	TRUE	TRUE	3	1	2	0.3	0.1	-0	0.001954397394136808	0.40195439739413685
miR-3605-3p	9	74	298	2304	0.9403363822962227	0.6210611731694229	1	green	307	2685	9	6	3	TRUE	TRUE	3	2	1	0.3	0.1	-0	0.001954397394136808	0.40195439739413685
miR-154-5p	10	134	297	2244	0.5639478633912013	0.975874821326359	1	green	307	2685	14	4	10	TRUE	TRUE	3	2	3	0.3	0.1	-0	0.001954397394136808	0.40195439739413685
miR-591	15	82	292	2296	1.4381300364614698	0.13512069688289083	1	green	307	2685	16	9	7	TRUE	TRUE	3	2	1	0.3	0.1	-0	0.001954397394136808	0.40195439739413685
miR-638	8	65	299	2313	0.9521091280634512	0.6076649499093323	1	green	307	2685	9	2	7	TRUE	TRUE	3	1	2	0.3	0.1	-0	0.001954397394136808	0.40195439739413685
miR-548ad-5p	7	60	300	2318	0.9014602982443977	0.6596149510867597	1	green	307	2685	7	4	3	TRUE	TRUE	3	1	2	0.3	0.1	-0	0.001954397394136808	0.40195439739413685
miR-548ae-5p	7	60	300	2318	0.9014602982443977	0.6596149510867597	1	green	307	2685	7	4	3	TRUE	TRUE	3	1	2	0.3	0.1	-0	0.001954397394136808	0.40195439739413685
miR-548ay-5p	7	69	300	2309	0.7808872316991385	0.7836747991408128	1	green	307	2685	7	4	3	TRUE	TRUE	3	1	2	0.3	0.1	-0	0.001954397394136808	0.40195439739413685
miR-548bb-5p	7	60	300	2318	0.9014602982443977	0.6596149510867597	1	green	307	2685	7	4	3	TRUE	TRUE	3	1	2	0.3	0.1	-0	0.001954397394136808	0.40195439739413685
let-7c-3p	9	98	298	2280	0.7027255561548642	0.8799222580716901	1	green	307	2685	9	2	7	TRUE	TRUE	3	1	2	0.3	0.1	-0	0.001954397394136808	0.40195439739413685
miR-190a-3p	10	187	297	2191	0.39459476051063613	0.9995573217341296	1	green	307	2685	15	5	10	TRUE	TRUE	3	1	3	0.3	0.1	-0	0.001954397394136808	0.40195439739413685
miR-548e-5p	6	96	301	2282	0.47393931484536955	0.9822582348099909	1	green	307	2685	6	4	2	TRUE	TRUE	3	3	0	0.3	0.1	-0	0.001954397394136808	0.40195439739413685
miR-4645-3p	11	48	296	2330	1.8034216138004355	0.06686731579280782	1	green	307	2685	12	4	8	TRUE	TRUE	3	1	2	0.3	0.1	-0	0.001954397394136808	0.40195439739413685
miR-3132	6	60	301	2318	0.7701679679798435	0.7835049683880049	1	green	307	2685	6	1	5	TRUE	TRUE	3	1	2	0.3	0.1	-0	0.001954397394136808	0.40195439739413685
miR-4711-5p	7	81	300	2297	0.6617755490660041	0.8924019798199279	1	green	307	2685	8	2	6	TRUE	TRUE	3	0	4	0.3	0.1	-0	0.001954397394136808	0.40195439739413685
miR-3659	9	61	298	2317	1.147074264334667	0.40760887876271323	1	green	307	2685	12	4	8	TRUE	TRUE	3	2	2	0.3	0.1	-0	0.001954397394136808	0.40195439739413685
miR-4506	5	72	302	2306	0.5303614888323321	0.9507508657442505	1	green	307	2685	5	1	4	TRUE	TRUE	3	1	2	0.3	0.1	-0	0.001954397394136808	0.40195439739413685
miR-4693-3p	6	61	301	2317	0.7572193991948285	0.7956908717291111	1	green	307	2685	7	2	5	TRUE	TRUE	3	2	2	0.3	0.1	-0	0.001954397394136808	0.40195439739413685
miR-3156-5p	11	178	296	2200	0.45941352162440346	0.997774927432711	1	green	307	2685	17	1	16	TRUE	TRUE	3	1	5	0.3	0.1	-0	0.001954397394136808	0.40195439739413685
miR-7515	4	47	303	2331	0.6548179635313081	0.8519442100350111	1	green	307	2685	4	3	1	TRUE	TRUE	3	2	1	0.3	0.1	-0	0.001954397394136808	0.40195439739413685
miR-651-3p	6	100	301	2278	0.4541856182136774	0.9871223360019377	1	green	307	2685	7	4	3	TRUE	TRUE	3	1	3	0.3	0.1	-0	0.001954397394136808	0.40195439739413685
miR-4509	6	78	301	2300	0.5878810714236962	0.9317396170197023	1	green	307	2685	6	1	5	TRUE	TRUE	3	1	2	0.3	0.1	-0	0.001954397394136808	0.40195439739413685
miR-5695	6	82	301	2296	0.5582386399979876	0.9486551467149531	1	green	307	2685	6	3	3	TRUE	TRUE	3	1	2	0.3	0.1	-0	0.001954397394136808	0.40195439739413685
miR-6766-3p	7	49	300	2329	1.1089698304562876	0.46246695360698176	1	green	307	2685	8	3	5	TRUE	TRUE	3	2	1	0.3	0.1	-0	0.001954397394136808	0.40195439739413685
miR-891a-3p	4	26	303	2352	1.1941263110700784	0.4542530497191881	1	green	307	2685	4	3	1	TRUE	TRUE	3	3	0	0.3	0.1	-0	0.001954397394136808	0.40195439739413685
miR-4266	6	55	301	2323	0.8419930996845827	0.714383862376989	1	green	307	2685	7	1	6	TRUE	TRUE	3	1	2	0.3	0.1	-0	0.001954397394136808	0.40195439739413685
miR-3668	10	69	297	2309	1.12664578581178	0.4168391186266973	1	green	307	2685	10	2	8	TRUE	TRUE	3	1	2	0.3	0.1	-0	0.001954397394136808	0.40195439739413685
miR-4477a	9	169	298	2209	0.39485920118858564	0.9992453436310504	1	green	307	2685	13	3	10	TRUE	TRUE	3	1	3	0.3	0.1	-0	0.001954397394136808	0.40195439739413685
miR-4670-3p	8	97	299	2281	0.6292692382440525	0.9274526172644689	1	green	307	2685	8	1	7	TRUE	TRUE	3	1	2	0.3	0.1	-0	0.001954397394136808	0.40195439739413685
miR-573	12	205	295	2173	0.4312846995993082	0.9993536824129887	1	green	307	2685	14	5	9	TRUE	TRUE	3	0	4	0.3	0.1	-0	0.001954397394136808	0.40195439739413685
miR-4795-5p	8	71	299	2307	0.8694495151695856	0.6978579276683597	1	green	307	2685	8	5	3	TRUE	TRUE	3	1	2	0.3	0.1	-0	0.001954397394136808	0.40195439739413685
miR-6510-5p	5	62	302	2316	0.6185509748763023	0.8967231003538689	1	green	307	2685	6	2	4	TRUE	TRUE	3	1	3	0.3	0.1	-0	0.001954397394136808	0.40195439739413685
miR-1273g-5p	6	35	301	2343	1.3342464994607275	0.3252294493414412	1	green	307	2685	6	3	3	TRUE	TRUE	3	1	2	0.3	0.1	-0	0.001954397394136808	0.40195439739413685
miR-1245a	8	106	299	2272	0.5735826797175421	0.9596495250678188	1	green	307	2685	11	1	10	TRUE	TRUE	3	1	4	0.3	0.1	-0	0.001954397394136808	0.40195439739413685
miR-19b-2-5p	10	118	297	2260	0.6449582085949643	0.9343806812204061	1	green	307	2685	11	1	10	TRUE	TRUE	3	0	3	0.3	0.1	-0	0.001954397394136808	0.40195439739413685
miR-383-3p	8	61	299	2317	1.0162791116619374	0.5407014873782929	1	green	307	2685	8	6	2	TRUE	TRUE	3	3	0	0.3	0.1	-0	0.001954397394136808	0.40195439739413685
miR-934	11	81	296	2297	1.0538373860564623	0.4864209198246848	1	green	307	2685	13	2	11	TRUE	TRUE	3	1	2	0.3	0.1	-0	0.001954397394136808	0.40195439739413685
miR-4716-5p	7	51	300	2327	1.064633567666907	0.5010001551825101	1	green	307	2685	7	3	4	TRUE	TRUE	3	1	2	0.3	0.1	-0	0.001954397394136808	0.40195439739413685
miR-519a-5p	5	77	302	2301	0.4948549514621661	0.9667311837726779	1	green	307	2685	5	4	1	TRUE	TRUE	3	3	0	0.3	0.1	-0	0.001954397394136808	0.40195439739413685
miR-134-3p	4	27	303	2351	1.1494146339691491	0.4805656047787733	1	green	307	2685	4	1	3	TRUE	TRUE	3	0	3	0.3	0.1	-0	0.001954397394136808	0.40195439739413685
miR-4778-5p	10	135	297	2243	0.5595221634131837	0.977421157158292	1	green	307	2685	10	1	9	TRUE	TRUE	3	1	2	0.3	0.1	-0	0.001954397394136808	0.40195439739413685
miR-10a-3p	8	199	299	2179	0.2930572235988421	0.9999835745875951	1	green	307	2685	14	5	9	TRUE	TRUE	3	1	3	0.3	0.1	-0	0.001954397394136808	0.40195439739413685
miR-758-5p	9	97	298	2281	0.7102792974016585	0.873107325549089	1	green	307	2685	11	9	2	TRUE	TRUE	3	3	0	0.3	0.1	-0	0.001954397394136808	0.40195439739413685
miR-4643	11	117	296	2261	0.7182304201963197	0.8836886888801213	1	green	307	2685	12	4	8	TRUE	TRUE	3	1	2	0.3	0.1	-0	0.001954397394136808	0.40195439739413685
miR-6504-3p	6	64	301	2314	0.7208009277808136	0.8290995914074655	1	green	307	2685	6	4	2	TRUE	TRUE	3	3	0	0.3	0.1	-0	0.001954397394136808	0.40195439739413685
miR-4507	3	26	304	2352	0.8927320479236596	0.6610749257549765	1	green	307	2685	3	2	1	TRUE	TRUE	3	2	1	0.3	0.1	-0	0.001954397394136808	0.40195439739413685
miR-4659b-5p	10	93	297	2285	0.8273265487741495	0.7581265479948126	1	green	307	2685	14	3	11	TRUE	TRUE	3	1	3	0.3	0.1	-0	0.001954397394136808	0.40195439739413685
miR-642a-3p	11	99	296	2279	0.8555439554518044	0.7301347910695677	1	green	307	2685	11	2	9	TRUE	TRUE	3	0	3	0.3	0.1	-0	0.001954397394136808	0.40195439739413685
miR-642b-3p	11	86	296	2292	0.9904181461035525	0.5610954549292515	1	green	307	2685	11	2	9	TRUE	TRUE	3	0	3	0.3	0.1	-0	0.001954397394136808	0.40195439739413685
miR-6870-5p	5	67	302	2311	0.5711663100348979	0.9281213764955694	1	green	307	2685	5	3	2	TRUE	TRUE	3	2	1	0.3	0.1	-0	0.001954397394136808	0.40195439739413685
miR-7111-5p	4	67	303	2311	0.4554460436183953	0.9701047192682057	1	green	307	2685	4	3	1	TRUE	TRUE	3	2	1	0.3	0.1	-0	0.001954397394136808	0.40195439739413685
miR-4762-3p	4	69	303	2309	0.4418646444137865	0.9748524868640329	1	green	307	2685	4	2	2	TRUE	TRUE	3	1	2	0.3	0.1	-0	0.001954397394136808	0.40195439739413685
miR-7109-5p	3	36	304	2342	0.6420857411430442	0.8405889676242227	1	green	307	2685	3	2	1	TRUE	TRUE	3	2	1	0.3	0.1	-0	0.001954397394136808	0.40195439739413685
miR-208a-5p	5	35	302	2343	1.1082487125695273	0.4890202648506342	1	green	307	2685	5	2	3	TRUE	TRUE	3	0	3	0.3	0.1	-0	0.001954397394136808	0.40195439739413685
miR-208b-5p	5	33	302	2345	1.1764174926084225	0.4424927433980491	1	green	307	2685	5	2	3	TRUE	TRUE	3	0	3	0.3	0.1	-0	0.001954397394136808	0.40195439739413685
miR-6748-5p	5	30	302	2348	1.2956658264031944	0.37115376086578	1	green	307	2685	6	4	2	TRUE	TRUE	3	3	1	0.3	0.1	-0	0.001954397394136808	0.40195439739413685
miR-6165	7	78	300	2300	0.6881184086034676	0.8706999145217639	1	green	307	2685	7	2	5	TRUE	TRUE	3	0	3	0.3	0.1	-0	0.001954397394136808	0.40195439739413685
miR-653-3p	5	87	302	2291	0.43608107023367143	0.98537957361242	1	green	307	2685	6	3	3	TRUE	TRUE	3	1	2	0.3	0.1	-0	0.001954397394136808	0.40195439739413685
miR-627-3p	9	92	298	2286	0.750510525275229	0.8342490219617895	1	green	307	2685	9	5	4	TRUE	TRUE	3	2	1	0.3	0.1	-0	0.001954397394136808	0.40195439739413685
miR-6867-3p	4	37	303	2341	0.8353267741407109	0.7066113772439351	1	green	307	2685	4	3	1	TRUE	TRUE	3	3	0	0.3	0.1	-0	0.001954397394136808	0.40195439739413685
miR-8055	5	47	302	2331	0.8211925956643249	0.726244037781439	1	green	307	2685	6	5	1	TRUE	TRUE	3	3	1	0.3	0.1	-0	0.001954397394136808	0.40195439739413685
miR-4632-5p	5	67	302	2311	0.5711663100348979	0.9281213764955694	1	green	307	2685	5	3	2	TRUE	TRUE	3	2	1	0.3	0.1	-0	0.001954397394136808	0.40195439739413685
miR-4475	6	50	301	2328	0.9281221370889448	0.6315860409633856	1	green	307	2685	6	1	5	TRUE	TRUE	3	0	3	0.3	0.1	-0	0.001954397394136808	0.40195439739413685
miR-4426	10	123	297	2255	0.6173789880317517	0.9513985572514057	1	green	307	2685	12	3	9	TRUE	TRUE	3	2	1	0.3	0.1	-0	0.001954397394136808	0.40195439739413685
miR-4520-3p	8	95	299	2283	0.6430765529818357	0.9178287981518817	1	green	307	2685	8	1	7	TRUE	TRUE	3	1	2	0.3	0.1	-0	0.001954397394136808	0.40195439739413685
miR-6515-5p	4	48	303	2330	0.6409045693829769	0.8624192243894753	1	green	307	2685	4	2	2	TRUE	TRUE	3	2	1	0.3	0.1	-0	0.001954397394136808	0.40195439739413685
miR-1278	7	85	300	2293	0.6295436115132416	0.9165114860389619	1	green	307	2685	9	1	8	TRUE	TRUE	3	0	3	0.3	0.1	-0	0.001954397394136808	0.40195439739413685
miR-653-5p	10	156	297	2222	0.4796868882547342	0.994861097700492	1	green	307	2685	13	2	11	TRUE	TRUE	3	1	3	0.3	0.1	-0	0.001954397394136808	0.40195439739413685
miR-8082	6	39	301	2339	1.1954144428807834	0.41093668145864126	1	green	307	2685	6	5	1	TRUE	TRUE	3	3	0	0.3	0.1	-0	0.001954397394136808	0.40195439739413685
miR-3124-3p	5	81	302	2297	0.46960525831214417	0.9759184123932126	1	green	307	2685	5	2	3	TRUE	TRUE	3	1	2	0.3	0.1	-0	0.001954397394136808	0.40195439739413685
miR-6847-5p	6	42	301	2336	1.1086080720303135	0.47472593891574466	1	green	307	2685	7	4	3	TRUE	TRUE	3	2	1	0.3	0.1	-0	0.001954397394136808	0.40195439739413685
miR-6734-3p	8	48	299	2330	1.2986324244571998	0.3063458553604093	1	green	307	2685	8	5	3	TRUE	TRUE	3	3	0	0.3	0.1	-0	0.001954397394136808	0.40195439739413685
miR-5681b	5	38	302	2340	1.0195137708669066	0.5559569652371674	1	green	307	2685	6	2	4	TRUE	TRUE	3	2	1	0.3	0.1	-0	0.001954397394136808	0.40195439739413685
miR-337-5p	13	161	294	2217	0.6089830526687086	0.9713846198843422	1	green	307	2685	13	12	1	TRUE	TRUE	3	2	1	0.3	0.1	-0	0.001954397394136808	0.40195439739413685
miR-2392	7	34	300	2344	1.6082792519007312	0.18096583590888776	1	green	307	2685	7	6	1	TRUE	TRUE	3	2	1	0.3	0.1	-0	0.001954397394136808	0.40195439739413685
miR-3147	6	76	301	2302	0.6038721106047714	0.9215693780924766	1	green	307	2685	6	2	4	TRUE	TRUE	3	1	2	0.3	0.1	-0	0.001954397394136808	0.40195439739413685
miR-4781-3p	9	124	298	2254	0.5490835153588031	0.976204997125061	1	green	307	2685	9	6	3	TRUE	TRUE	3	3	0	0.3	0.1	-0	0.001954397394136808	0.40195439739413685
miR-5581-3p	6	69	301	2309	0.6671391642867257	0.8749749760489103	1	green	307	2685	6	4	2	TRUE	TRUE	3	2	1	0.3	0.1	-0	0.001954397394136808	0.40195439739413685
miR-135a-3p	6	69	301	2309	0.6671391642867257	0.8749749760489103	1	green	307	2685	8	3	5	TRUE	TRUE	3	2	1	0.3	0.1	-0	0.001954397394136808	0.40195439739413685
miR-1233-5p	8	63	299	2315	0.9831769910459648	0.5747743334993316	1	green	307	2685	9	8	1	TRUE	TRUE	3	3	0	0.3	0.1	-0	0.001954397394136808	0.40195439739413685
miR-6778-5p	8	51	299	2327	1.2207030576791253	0.360299184202164	1	green	307	2685	9	8	1	TRUE	TRUE	3	3	0	0.3	0.1	-0	0.001954397394136808	0.40195439739413685
miR-7847-3p	7	57	300	2321	0.9501298924722624	0.6100793794502113	1	green	307	2685	7	6	1	TRUE	TRUE	3	3	0	0.3	0.1	-0	0.001954397394136808	0.40195439739413685
miR-6873-3p	5	65	302	2313	0.5892455805287011	0.916743935836444	1	green	307	2685	5	3	2	TRUE	TRUE	3	2	1	0.3	0.1	-0	0.001954397394136808	0.40195439739413685
miR-7110-3p	7	73	300	2305	0.7368333714737589	0.8266853268562419	1	green	307	2685	7	5	2	TRUE	TRUE	3	2	1	0.3	0.1	-0	0.001954397394136808	0.40195439739413685
miR-451b	9	105	298	2273	0.6538770779233993	0.9196809489775682	1	green	307	2685	11	1	10	TRUE	TRUE	3	1	3	0.3	0.1	-0	0.001954397394136808	0.40195439739413685
miR-6882-3p	3	22	304	2356	1.0568115937217102	0.5574895680503837	1	green	307	2685	3	2	1	TRUE	TRUE	3	2	1	0.3	0.1	-0	0.001954397394136808	0.40195439739413685
miR-6886-3p	5	16	302	2362	2.442927040486612	0.08273349978350912	1	green	307	2685	5	2	3	TRUE	TRUE	3	1	2	0.3	0.1	-0	0.001954397394136808	0.40195439739413685
miR-514b-5p	8	86	299	2292	0.7131546254459638	0.8601095118402172	1	green	307	2685	8	2	6	TRUE	TRUE	3	1	2	0.3	0.1	-0	0.001954397394136808	0.40195439739413685
miR-7850-5p	4	37	303	2341	0.8353267741407109	0.7066113772439351	1	green	307	2685	4	2	2	TRUE	TRUE	3	2	1	0.3	0.1	-0	0.001954397394136808	0.40195439739413685
miR-887-5p	9	78	298	2300	0.8905653396940837	0.6784166316086744	1	green	307	2685	9	5	4	TRUE	TRUE	3	1	2	0.3	0.1	-0	0.001954397394136808	0.40195439739413685
miR-4482-5p	5	51	302	2327	0.7554927380709966	0.78495933093834	1	green	307	2685	5	2	3	TRUE	TRUE	3	1	2	0.3	0.1	-0	0.001954397394136808	0.40195439739413685
miR-3117-5p	7	67	300	2311	0.8048867485506882	0.7594012241728674	1	green	307	2685	7	3	4	TRUE	TRUE	3	1	2	0.3	0.1	-0	0.001954397394136808	0.40195439739413685
miR-6892-3p	6	33	301	2345	1.4162762732010103	0.2832727767644076	1	green	307	2685	7	5	2	TRUE	TRUE	3	3	0	0.3	0.1	-0	0.001954397394136808	0.40195439739413685
miR-627-5p	11	168	296	2210	0.48896469728829833	0.9953216406444207	1	green	307	2685	12	6	6	TRUE	TRUE	3	2	2	0.3	0.1	-0	0.001954397394136808	0.40195439739413685
miR-96-3p	10	106	297	2272	0.7217609669180683	0.8718220458073336	1	green	307	2685	13	1	12	TRUE	TRUE	3	1	5	0.3	0.1	-0	0.001954397394136808	0.40195439739413685
miR-6743-5p	5	25	302	2353	1.5579667467953895	0.25376245560286165	1	green	307	2685	5	4	1	TRUE	TRUE	3	3	0	0.3	0.1	-0	0.001954397394136808	0.40195439739413685
miR-4494	4	61	303	2317	0.5015345137724929	0.950403724802855	1	green	307	2685	4	2	2	TRUE	TRUE	3	2	1	0.3	0.1	-0	0.001954397394136808	0.40195439739413685
miR-4771	4	54	303	2324	0.5682433943439925	0.9128426955487347	1	green	307	2685	4	2	2	TRUE	TRUE	3	1	2	0.3	0.1	-0	0.001954397394136808	0.40195439739413685
miR-4761-5p	6	72	301	2306	0.6385187153082146	0.8972214633934692	1	green	307	2685	7	1	6	TRUE	TRUE	3	1	2	0.3	0.1	-0	0.001954397394136808	0.40195439739413685
miR-184	8	115	299	2263	0.5266105041815136	0.9784213771990411	1	green	307	2685	8	5	3	TRUE	TRUE	3	3	0	0.3	0.1	-0	0.001954397394136808	0.40195439739413685
miR-3137	8	78	299	2300	0.7890188030912326	0.7848921788948545	1	green	307	2685	9	1	8	TRUE	TRUE	3	1	2	0.3	0.1	-0	0.001954397394136808	0.40195439739413685
miR-5585-5p	7	66	300	2312	0.8174380122556971	0.7465567995087614	1	green	307	2685	7	3	4	TRUE	TRUE	3	2	1	0.3	0.1	-0	0.001954397394136808	0.40195439739413685
miR-2115-5p	20	248	287	2130	0.5986193390769956	0.9908346759168964	1	green	307	2685	20	13	7	TRUE	TRUE	3	3	0	0.3	0.1	-0	0.001954397394136808	0.40195439739413685
miR-4762-5p	9	108	298	2270	0.6348799973656083	0.9329390498423512	1	green	307	2685	10	1	9	TRUE	TRUE	3	0	3	0.3	0.1	-0	0.001954397394136808	0.40195439739413685
miR-5706	13	160	294	2218	0.6130644442566026	0.9696344534623653	1	green	307	2685	13	1	12	TRUE	TRUE	3	0	3	0.3	0.1	-0	0.001954397394136808	0.40195439739413685
miR-4782-5p	13	159	294	2219	0.6171971627535455	0.96778978971183	1	green	307	2685	13	1	12	TRUE	TRUE	3	0	3	0.3	0.1	-0	0.001954397394136808	0.40195439739413685
miR-3614-5p	7	89	300	2289	0.6002082728711653	0.9358261142038122	1	green	307	2685	7	6	1	TRUE	TRUE	3	3	0	0.3	0.1	-0	0.001954397394136808	0.40195439739413685
miR-4526	9	65	298	2313	1.0746963680305313	0.476058009726106	1	green	307	2685	9	2	7	TRUE	TRUE	3	1	2	0.3	0.1	-0	0.001954397394136808	0.40195439739413685
miR-4654	9	58	298	2320	1.207959374225005	0.3562352286469506	1	green	307	2685	10	3	7	TRUE	TRUE	3	1	2	0.3	0.1	-0	0.001954397394136808	0.40195439739413685
miR-7152-5p	4	37	303	2341	0.8353267741407109	0.7066113772439351	1	green	307	2685	4	2	2	TRUE	TRUE	3	2	1	0.3	0.1	-0	0.001954397394136808	0.40195439739413685
miR-1193	6	79	301	2299	0.5801891113682892	0.9363755437916976	1	green	307	2685	9	1	8	TRUE	TRUE	3	0	4	0.3	0.1	-0	0.001954397394136808	0.40195439739413685
miR-4433a-5p	5	42	302	2336	0.9208620395343354	0.6379179766934027	1	green	307	2685	5	3	2	TRUE	TRUE	3	2	1	0.3	0.1	-0	0.001954397394136808	0.40195439739413685
miR-4787-5p	5	15	302	2363	2.606855209744026	0.06923082822830709	1	green	307	2685	5	2	3	TRUE	TRUE	3	2	1	0.3	0.1	-0	0.001954397394136808	0.40195439739413685
miR-1245b-3p	3	42	304	2336	0.5489707590216372	0.9031624952474284	1	green	307	2685	3	1	2	TRUE	TRUE	3	1	2	0.3	0.1	-0	0.001954397394136808	0.40195439739413685
miR-155-3p	3	91	304	2287	0.24808972453344794	0.9991787553154965	1	green	307	2685	3	1	2	TRUE	TRUE	3	1	2	0.3	0.1	-0	0.001954397394136808	0.40195439739413685
miR-4735-5p	5	58	302	2320	0.6623394632992708	0.8636871393118766	1	green	307	2685	5	2	3	TRUE	TRUE	3	0	3	0.3	0.1	-0	0.001954397394136808	0.40195439739413685
miR-3165	7	85	300	2293	0.6295436115132416	0.9165114860389619	1	green	307	2685	9	1	8	TRUE	TRUE	3	1	3	0.3	0.1	-0	0.001954397394136808	0.40195439739413685
miR-4463	6	72	301	2306	0.6385187153082146	0.8972214633934692	1	green	307	2685	7	1	6	TRUE	TRUE	3	1	3	0.3	0.1	-0	0.001954397394136808	0.40195439739413685
miR-4802-5p	10	70	297	2308	1.1100697417928476	0.43308140442460463	1	green	307	2685	10	1	9	TRUE	TRUE	3	1	2	0.3	0.1	-0	0.001954397394136808	0.40195439739413685
miR-4638-3p	9	74	298	2304	0.9403363822962227	0.6210611731694229	1	green	307	2685	9	1	8	TRUE	TRUE	3	1	2	0.3	0.1	-0	0.001954397394136808	0.40195439739413685
miR-3126-3p	6	90	301	2288	0.5068568469028074	0.9716926567497117	1	green	307	2685	6	2	4	TRUE	TRUE	3	2	1	0.3	0.1	-0	0.001954397394136808	0.40195439739413685
miR-6881-3p	7	38	300	2340	1.4366148095140876	0.24983356722105782	1	green	307	2685	7	5	2	TRUE	TRUE	3	2	1	0.3	0.1	-0	0.001954397394136808	0.40195439739413685
miR-5000-5p	8	86	299	2292	0.7131546254459638	0.8601095118402172	1	green	307	2685	9	1	8	TRUE	TRUE	3	0	3	0.3	0.1	-0	0.001954397394136808	0.40195439739413685
miR-4264	8	75	299	2303	0.821645273690465	0.7500748338107635	1	green	307	2685	8	1	7	TRUE	TRUE	3	1	2	0.3	0.1	-0	0.001954397394136808	0.40195439739413685
miR-3134	3	50	304	2328	0.4595725919643971	0.9521419620206717	1	green	307	2685	3	2	1	TRUE	TRUE	3	2	1	0.3	0.1	-0	0.001954397394136808	0.40195439739413685
miR-4765	5	47	302	2331	0.8211925956643249	0.726244037781439	1	green	307	2685	5	1	4	TRUE	TRUE	3	1	2	0.3	0.1	-0	0.001954397394136808	0.40195439739413685
miR-1228-5p	3	21	304	2357	1.1075370958669597	0.5288161354346034	1	green	307	2685	4	1	3	TRUE	TRUE	3	1	3	0.3	0.1	-0	0.001954397394136808	0.40195439739413685
miR-4417	11	74	296	2304	1.156964486380666	0.3786203895060643	1	green	307	2685	12	5	7	TRUE	TRUE	3	2	1	0.3	0.1	-0	0.001954397394136808	0.40195439739413685
miR-223-5p	9	122	298	2256	0.5585776512542063	0.9727410817786353	1	green	307	2685	10	1	9	TRUE	TRUE	3	1	2	0.3	0.1	-0	0.001954397394136808	0.40195439739413685
miR-4732-5p	7	53	300	2325	1.0235789646715787	0.5386166299257462	1	green	307	2685	9	2	7	TRUE	TRUE	3	1	4	0.3	0.1	-0	0.001954397394136808	0.40195439739413685
miR-5089-3p	3	11	304	2367	2.1227253574162255	0.20961579964462895	1	green	307	2685	3	2	1	TRUE	TRUE	3	2	1	0.3	0.1	-0	0.001954397394136808	0.40195439739413685
miR-365b-5p	5	75	302	2303	0.5084895777644812	0.9610162077976909	1	green	307	2685	5	1	4	TRUE	TRUE	3	1	2	0.3	0.1	-0	0.001954397394136808	0.40195439739413685
miR-633	7	101	300	2277	0.5261409704686305	0.9723126958950975	1	green	307	2685	10	1	9	TRUE	TRUE	3	0	3	0.3	0.1	-0	0.001954397394136808	0.40195439739413685
miR-3664-5p	6	67	301	2311	0.6876430046458054	0.8580173882883106	1	green	307	2685	6	3	3	TRUE	TRUE	3	2	1	0.3	0.1	-0	0.001954397394136808	0.40195439739413685
miR-664a-5p	6	137	301	2241	0.32615741930558273	0.9994962066739346	1	green	307	2685	6	3	3	TRUE	TRUE	3	2	1	0.3	0.1	-0	0.001954397394136808	0.40195439739413685
miR-216b-3p	5	29	302	2349	1.340892790802466	0.3472781222667624	1	green	307	2685	5	4	1	TRUE	TRUE	3	3	0	0.3	0.1	-0	0.001954397394136808	0.40195439739413685
miR-938	11	103	296	2275	0.8208712554645536	0.7725519459617479	1	green	307	2685	14	1	13	TRUE	TRUE	3	0	4	0.3	0.1	-0	0.001954397394136808	0.40195439739413685
miR-6749-3p	8	67	299	2311	0.9228922996022642	0.6392186756415232	1	green	307	2685	8	7	1	TRUE	TRUE	3	3	0	0.3	0.1	-0	0.001954397394136808	0.40195439739413685
miR-4313	8	73	299	2305	0.8448933228378894	0.7247902683250641	1	green	307	2685	9	1	8	TRUE	TRUE	3	0	3	0.3	0.1	-0	0.001954397394136808	0.40195439739413685
miR-6769b-3p	7	35	300	2343	1.5616830754668525	0.19738918978301728	1	green	307	2685	7	5	2	TRUE	TRUE	3	2	1	0.3	0.1	-0	0.001954397394136808	0.40195439739413685
miR-4652-5p	6	51	301	2327	0.9095340256724652	0.6492044257379904	1	green	307	2685	6	1	5	TRUE	TRUE	3	1	2	0.3	0.1	-0	0.001954397394136808	0.40195439739413685
miR-3156-3p	4	55	303	2323	0.5576741641159514	0.9194313001058159	1	green	307	2685	5	1	4	TRUE	TRUE	3	1	3	0.3	0.1	-0	0.001954397394136808	0.40195439739413685
miR-3194-3p	6	127	301	2251	0.35340434939654675	0.9987367243185656	1	green	307	2685	6	2	4	TRUE	TRUE	3	1	2	0.3	0.1	-0	0.001954397394136808	0.40195439739413685
miR-4638-5p	6	36	301	2342	1.296648122240177	0.34653615926784487	1	green	307	2685	6	5	1	TRUE	TRUE	3	3	0	0.3	0.1	-0	0.001954397394136808	0.40195439739413685
miR-891b	7	141	300	2237	0.3702846284569033	0.9989152307991291	1	green	307	2685	12	1	11	TRUE	TRUE	3	1	3	0.3	0.1	-0	0.001954397394136808	0.40195439739413685
miR-6828-3p	4	24	303	2354	1.2946900140130861	0.4004680452240451	1	green	307	2685	4	1	3	TRUE	TRUE	3	1	2	0.3	0.1	-0	0.001954397394136808	0.40195439739413685
miR-374c-3p	5	88	302	2290	0.4309384237688955	0.9865673962567634	1	green	307	2685	6	3	3	TRUE	TRUE	3	1	3	0.3	0.1	-0	0.001954397394136808	0.40195439739413685
miR-3675-5p	4	59	303	2319	0.5189793000665214	0.9415524998512818	1	green	307	2685	4	1	3	TRUE	TRUE	3	1	2	0.3	0.1	-0	0.001954397394136808	0.40195439739413685
miR-519d-5p	5	39	302	2339	0.992955478918147	0.577303208700014	1	green	307	2685	5	3	2	TRUE	TRUE	3	2	1	0.3	0.1	-0	0.001954397394136808	0.40195439739413685
miR-4718	4	36	303	2342	0.8588363859879034	0.6876023637788597	1	green	307	2685	4	1	3	TRUE	TRUE	3	1	2	0.3	0.1	-0	0.001954397394136808	0.40195439739413685
miR-144-5p	4	112	303	2266	0.26717283070943904	0.9995803146107154	1	green	307	2685	5	3	2	TRUE	TRUE	3	3	0	0.3	0.1	-0	0.001954397394136808	0.40195439739413685
miR-3120-5p	6	86	301	2292	0.5313530699709296	0.9617181050592247	1	green	307	2685	6	1	5	TRUE	TRUE	3	0	3	0.3	0.1	-0	0.001954397394136808	0.40195439739413685
miR-550a-3p	4	118	303	2260	0.252918186404342	0.9997730099735791	1	green	307	2685	7	3	4	TRUE	TRUE	3	2	1	0.3	0.1	-0	0.001954397394136808	0.40195439739413685
miR-1273a	7	43	300	2335	1.2669315512050543	0.34466573983162485	1	green	307	2685	7	1	6	TRUE	TRUE	3	1	2	0.3	0.1	-0	0.001954397394136808	0.40195439739413685
miR-649	10	119	297	2259	0.6392570015600579	0.9381457256918042	1	green	307	2685	17	2	15	TRUE	TRUE	3	1	6	0.3	0.1	-0	0.001954397394136808	0.40195439739413685
miR-4482-3p	15	206	292	2172	0.54173338286346	0.9940810764509491	1	green	307	2685	18	1	17	TRUE	TRUE	3	0	3	0.3	0.1	-0	0.001954397394136808	0.40195439739413685
miR-4705	9	98	298	2280	0.7027255561548642	0.8799222580716901	1	green	307	2685	10	2	8	TRUE	TRUE	3	1	2	0.3	0.1	-0	0.001954397394136808	0.40195439739413685
miR-1249-3p	9	70	298	2308	0.9957829248966306	0.5588773628862495	1	green	307	2685	10	7	3	TRUE	TRUE	3	2	2	0.3	0.1	-0	0.001954397394136808	0.40195439739413685
miR-217-3p	4	54	303	2324	0.5682433943439925	0.9128426955487347	1	green	307	2685	4	3	1	TRUE	TRUE	3	2	1	0.3	0.1	-0	0.001954397394136808	0.40195439739413685
miR-9903	4	49	303	2329	0.6275589348570977	0.87225632135489	1	green	307	2685	4	3	1	TRUE	TRUE	3	3	0	0.3	0.1	-0	0.001954397394136808	0.40195439739413685
miR-10399-5p	6	61	301	2317	0.7572193991948285	0.7956908717291111	1	green	307	2685	6	4	2	TRUE	TRUE	3	3	0	0.3	0.1	-0	0.001954397394136808	0.40195439739413685
miR-217	4	24	303	2354	1.2946900140130861	0.4004680452240451	1	green	307	2685	4	2	2	TRUE	TRUE	2	2	0	0.3	0.1	-0	0.0013029315960912053	0.4013029315960912
miR-451a	6	57	301	2321	0.8117464204714416	0.7436872211771401	1	green	307	2685	6	4	2	TRUE	TRUE	2	1	1	0.3	0.1	-0	0.0013029315960912053	0.4013029315960912
miR-1247-5p	3	33	304	2345	0.7013373682366962	0.7978560444187965	1	green	307	2685	3	1	2	TRUE	TRUE	2	1	1	0.3	0.1	-0	0.0013029315960912053	0.4013029315960912
miR-3676-3p	2	4	305	2374	3.888299161804914	0.14337347075059742	1	green	307	2685	2	1	1	TRUE	TRUE	2	1	1	0.3	0.1	-0	0.0013029315960912053	0.4013029315960912
miR-548bb-3p	7	87	300	2291	0.6145388328305851	0.9267194655782198	1	green	307	2685	7	4	3	TRUE	TRUE	2	1	1	0.3	0.1	-0	0.0013029315960912053	0.4013029315960912
miR-4678	4	51	303	2327	0.6024373815432736	0.8901277791266118	1	green	307	2685	4	2	2	TRUE	TRUE	2	1	1	0.3	0.1	-0	0.0013029315960912053	0.4013029315960912
miR-4490	5	68	302	2310	0.5625253950165731	0.9332760815108089	1	green	307	2685	7	2	5	TRUE	TRUE	2	1	1	0.3	0.1	-0	0.0013029315960912053	0.4013029315960912
miR-4774-5p	5	55	302	2323	0.6993595547145212	0.8334626810292832	1	green	307	2685	5	1	4	TRUE	TRUE	2	1	1	0.3	0.1	-0	0.0013029315960912053	0.4013029315960912
miR-8065	2	24	305	2354	0.6432591771410229	0.8160022703386931	1	green	307	2685	2	1	1	TRUE	TRUE	2	1	1	0.3	0.1	-0	0.0013029315960912053	0.4013029315960912
miR-4464	4	39	303	2339	0.7918090327670773	0.7420849362894472	1	green	307	2685	4	3	1	TRUE	TRUE	2	2	0	0.3	0.1	-0	0.0013029315960912053	0.4013029315960912
miR-4657	5	89	302	2289	0.4259113224465404	0.9876639881408917	1	green	307	2685	5	1	4	TRUE	TRUE	2	0	2	0.3	0.1	-0	0.0013029315960912053	0.4013029315960912
miR-605-3p	2	41	305	2337	0.37386493802338894	0.9656181950081055	1	green	307	2685	2	1	1	TRUE	TRUE	2	1	1	0.3	0.1	-0	0.0013029315960912053	0.4013029315960912
miR-6798-5p	3	33	304	2345	0.7013373682366962	0.7978560444187965	1	green	307	2685	3	2	1	TRUE	TRUE	2	2	0	0.3	0.1	-0	0.0013029315960912053	0.4013029315960912
miR-4761-3p	9	61	298	2317	1.147074264334667	0.40760887876271323	1	green	307	2685	9	2	7	TRUE	TRUE	2	1	1	0.3	0.1	-0	0.0013029315960912053	0.4013029315960912
miR-7161-3p	3	19	304	2359	1.2251414996849985	0.46855544808803973	1	green	307	2685	3	1	2	TRUE	TRUE	2	1	1	0.3	0.1	-0	0.0013029315960912053	0.4013029315960912
miR-6804-5p	2	50	305	2328	0.30539820835380693	0.9866561169485913	1	green	307	2685	2	1	1	TRUE	TRUE	2	1	1	0.3	0.1	-0	0.0013029315960912053	0.4013029315960912
miR-6505-5p	3	32	304	2346	0.7235560721676043	0.7816321250706023	1	green	307	2685	3	2	1	TRUE	TRUE	2	1	1	0.3	0.1	-0	0.0013029315960912053	0.4013029315960912
miR-4733-5p	7	98	300	2280	0.5429576323961646	0.9656052302238378	1	green	307	2685	7	1	6	TRUE	TRUE	2	1	1	0.3	0.1	-0	0.0013029315960912053	0.4013029315960912
miR-4744	7	99	300	2279	0.5372388589477355	0.967989208388553	1	green	307	2685	8	1	7	TRUE	TRUE	2	1	1	0.3	0.1	-0	0.0013029315960912053	0.4013029315960912
miR-4720-3p	3	80	304	2298	0.28355437799939753	0.9974166833304412	1	green	307	2685	3	1	2	TRUE	TRUE	2	0	2	0.3	0.1	-0	0.0013029315960912053	0.4013029315960912
miR-7156-3p	3	27	304	2351	0.8593024012888102	0.6840551342033976	1	green	307	2685	4	3	1	TRUE	TRUE	2	2	0	0.3	0.1	-0	0.0013029315960912053	0.4013029315960912
miR-6083	5	47	302	2331	0.8211925956643249	0.726244037781439	1	green	307	2685	5	2	3	TRUE	TRUE	2	1	1	0.3	0.1	-0	0.0013029315960912053	0.4013029315960912
miR-8068	2	46	305	2332	0.33252076064569003	0.9796012651614068	1	green	307	2685	2	1	1	TRUE	TRUE	2	1	1	0.3	0.1	-0	0.0013029315960912053	0.4013029315960912
miR-3922-5p	5	97	302	2281	0.3894253731439466	0.9938489361304985	1	green	307	2685	6	1	5	TRUE	TRUE	2	0	3	0.3	0.1	-0	0.0013029315960912053	0.4013029315960912
miR-6782-5p	3	29	304	2349	0.7994150449004693	0.7264940784964429	1	green	307	2685	3	2	1	TRUE	TRUE	2	1	1	0.3	0.1	-0	0.0013029315960912053	0.4013029315960912
miR-7853-5p	2	28	305	2350	0.5504494512990374	0.8738436707217972	1	green	307	2685	2	1	1	TRUE	TRUE	2	1	1	0.3	0.1	-0	0.0013029315960912053	0.4013029315960912
miR-7157-5p	5	40	302	2338	0.9677250381923965	0.5980990246051854	1	green	307	2685	5	2	3	TRUE	TRUE	2	1	1	0.3	0.1	-0	0.0013029315960912053	0.4013029315960912
miR-548az-5p	6	78	301	2300	0.5878810714236962	0.9317396170197023	1	green	307	2685	7	2	5	TRUE	TRUE	2	0	3	0.3	0.1	-0	0.0013029315960912053	0.4013029315960912
miR-6815-3p	4	30	303	2348	1.0332165325988694	0.5561702606363834	1	green	307	2685	5	2	3	TRUE	TRUE	2	1	2	0.3	0.1	-0	0.0013029315960912053	0.4013029315960912
miR-6806-5p	2	13	305	2365	1.1928537064682783	0.5253916505091883	1	green	307	2685	2	1	1	TRUE	TRUE	2	1	1	0.3	0.1	-0	0.0013029315960912053	0.4013029315960912
miR-7856-5p	2	38	305	2340	0.4038929887007256	0.953212480363403	1	green	307	2685	2	1	1	TRUE	TRUE	2	1	1	0.3	0.1	-0	0.0013029315960912053	0.4013029315960912
miR-6818-5p	6	41	301	2337	1.1361341242386087	0.4536283381414069	1	green	307	2685	6	5	1	TRUE	TRUE	2	2	0	0.3	0.1	-0	0.0013029315960912053	0.4013029315960912
miR-7156-5p	3	20	304	2358	1.163408039110106	0.4991421131571141	1	green	307	2685	3	2	1	TRUE	TRUE	2	1	1	0.3	0.1	-0	0.0013029315960912053	0.4013029315960912
miR-6124	9	65	298	2313	1.0746963680305313	0.476058009726106	1	green	307	2685	9	4	5	TRUE	TRUE	2	1	1	0.3	0.1	-0	0.0013029315960912053	0.4013029315960912
miR-3611	3	58	304	2320	0.39483318163371917	0.9772014450824713	1	green	307	2685	3	2	1	TRUE	TRUE	2	1	1	0.3	0.1	-0	0.0013029315960912053	0.4013029315960912
miR-7703	7	67	300	2311	0.8048867485506882	0.7594012241728674	1	green	307	2685	7	4	3	TRUE	TRUE	2	0	2	0.3	0.1	-0	0.0013029315960912053	0.4013029315960912
miR-8066	2	20	305	2358	0.7731866927902418	0.7356121335927802	1	green	307	2685	2	1	1	TRUE	TRUE	2	1	1	0.3	0.1	-0	0.0013029315960912053	0.4013029315960912
miR-518f-5p	5	89	302	2289	0.4259113224465404	0.9876639881408917	1	green	307	2685	5	3	2	TRUE	TRUE	2	1	1	0.3	0.1	-0	0.0013029315960912053	0.4013029315960912
miR-3920	3	29	304	2349	0.7994150449004693	0.7264940784964429	1	green	307	2685	3	1	2	TRUE	TRUE	2	1	1	0.3	0.1	-0	0.0013029315960912053	0.4013029315960912
miR-8089	4	38	303	2340	0.8129956938223952	0.7247707064241189	1	green	307	2685	4	1	3	TRUE	TRUE	2	1	1	0.3	0.1	-0	0.0013029315960912053	0.4013029315960912
miR-6857-3p	3	21	304	2357	1.1075370958669597	0.5288161354346034	1	green	307	2685	3	2	1	TRUE	TRUE	2	1	1	0.3	0.1	-0	0.0013029315960912053	0.4013029315960912
miR-6128	4	57	303	2321	0.5376480192578202	0.9312896138134512	1	green	307	2685	4	1	3	TRUE	TRUE	2	1	1	0.3	0.1	-0	0.0013029315960912053	0.4013029315960912
miR-3973	3	64	304	2314	0.35689837169278776	0.9871829166607946	1	green	307	2685	3	1	2	TRUE	TRUE	2	0	2	0.3	0.1	-0	0.0013029315960912053	0.4013029315960912
miR-136-5p	15	195	292	2183	0.5751812860387594	0.9880747770870117	1	green	307	2685	15	4	11	TRUE	TRUE	2	0	2	0.3	0.1	-0	0.0013029315960912053	0.4013029315960912
miR-5590-5p	7	82	300	2296	0.6534228319773105	0.8989218886514266	1	green	307	2685	9	3	6	TRUE	TRUE	2	1	2	0.3	0.1	-0	0.0013029315960912053	0.4013029315960912
miR-4433b-5p	4	19	303	2359	1.6386774424030632	0.26464434762754185	1	green	307	2685	4	2	2	TRUE	TRUE	2	1	1	0.3	0.1	-0	0.0013029315960912053	0.4013029315960912
miR-3934-3p	4	44	303	2334	0.7003517220133739	0.8164204767262986	1	green	307	2685	4	3	1	TRUE	TRUE	2	1	1	0.3	0.1	-0	0.0013029315960912053	0.4013029315960912
miR-675-3p	2	46	305	2332	0.33252076064569003	0.9796012651614068	1	green	307	2685	2	1	1	TRUE	TRUE	2	1	1	0.3	0.1	-0	0.0013029315960912053	0.4013029315960912
miR-4323	10	102	297	2276	0.7513766485614068	0.8425065690550584	1	green	307	2685	10	3	7	TRUE	TRUE	2	2	0	0.3	0.1	-0	0.0013029315960912053	0.4013029315960912
miR-1322	5	61	302	2317	0.6289598413556563	0.8891833817997824	1	green	307	2685	7	1	6	TRUE	TRUE	2	1	3	0.3	0.1	-0	0.0013029315960912053	0.4013029315960912
miR-138-1-3p	5	97	302	2281	0.3894253731439466	0.9938489361304985	1	green	307	2685	6	2	4	TRUE	TRUE	2	1	1	0.3	0.1	-0	0.0013029315960912053	0.4013029315960912
miR-6756-3p	4	33	303	2345	0.9381093228330167	0.6255113519091009	1	green	307	2685	4	3	1	TRUE	TRUE	2	2	0	0.3	0.1	-0	0.0013029315960912053	0.4013029315960912
miR-6819-5p	3	28	304	2350	0.8283195052769823	0.7058575837846075	1	green	307	2685	3	2	1	TRUE	TRUE	2	2	0	0.3	0.1	-0	0.0013029315960912053	0.4013029315960912
miR-6720-5p	5	84	302	2294	0.4522435396217203	0.9811975203238288	1	green	307	2685	6	5	1	TRUE	TRUE	2	2	0	0.3	0.1	-0	0.0013029315960912053	0.4013029315960912
miR-6835-5p	4	16	303	2362	1.9482992156439625	0.18799194933264193	1	green	307	2685	4	2	2	TRUE	TRUE	2	2	0	0.3	0.1	-0	0.0013029315960912053	0.4013029315960912
miR-584-3p	6	36	301	2342	1.296648122240177	0.34653615926784487	1	green	307	2685	6	3	3	TRUE	TRUE	2	2	0	0.3	0.1	-0	0.0013029315960912053	0.4013029315960912
miR-7109-3p	2	15	305	2363	1.0329988396856458	0.595291090760357	1	green	307	2685	2	1	1	TRUE	TRUE	2	1	1	0.3	0.1	-0	0.0013029315960912053	0.4013029315960912
miR-323b-3p	7	67	300	2311	0.8048867485506882	0.7594012241728674	1	green	307	2685	9	4	5	TRUE	TRUE	2	2	0	0.3	0.1	-0	0.0013029315960912053	0.4013029315960912
miR-8083	3	14	304	2364	1.665962851994947	0.3066545858153702	1	green	307	2685	3	2	1	TRUE	TRUE	2	1	1	0.3	0.1	-0	0.0013029315960912053	0.4013029315960912
miR-4658	7	37	300	2341	1.4760525993146387	0.23187355337457158	1	green	307	2685	7	1	6	TRUE	TRUE	2	1	1	0.3	0.1	-0	0.0013029315960912053	0.4013029315960912
miR-4704-5p	3	29	304	2349	0.7994150449004693	0.7264940784964429	1	green	307	2685	3	1	2	TRUE	TRUE	2	1	1	0.3	0.1	-0	0.0013029315960912053	0.4013029315960912
miR-6735-5p	4	60	303	2318	0.510111563448668	0.9461436458235899	1	green	307	2685	4	3	1	TRUE	TRUE	2	2	0	0.3	0.1	-0	0.0013029315960912053	0.4013029315960912
miR-6879-5p	4	53	303	2325	0.5792113734361984	0.9057802991941297	1	green	307	2685	4	3	1	TRUE	TRUE	2	2	0	0.3	0.1	-0	0.0013029315960912053	0.4013029315960912
miR-329-5p	5	24	302	2354	1.6235366047257973	0.23138726222634343	1	green	307	2685	5	3	2	TRUE	TRUE	2	2	0	0.3	0.1	-0	0.0013029315960912053	0.4013029315960912
miR-4652-3p	5	68	302	2310	0.5625253950165731	0.9332760815108089	1	green	307	2685	5	4	1	TRUE	TRUE	2	2	0	0.3	0.1	-0	0.0013029315960912053	0.4013029315960912
miR-510-3p	4	51	303	2327	0.6024373815432736	0.8901277791266118	1	green	307	2685	4	1	3	TRUE	TRUE	2	1	1	0.3	0.1	-0	0.0013029315960912053	0.4013029315960912
miR-6856-3p	2	21	305	2357	0.7360624918006985	0.7581330879199865	1	green	307	2685	2	1	1	TRUE	TRUE	2	1	1	0.3	0.1	-0	0.0013029315960912053	0.4013029315960912
miR-8071	3	25	304	2353	0.9288328538862896	0.6369141717634629	1	green	307	2685	3	2	1	TRUE	TRUE	2	2	0	0.3	0.1	-0	0.0013029315960912053	0.4013029315960912
miR-6079	2	24	305	2354	0.6432591771410229	0.8160022703386931	1	green	307	2685	2	1	1	TRUE	TRUE	2	1	1	0.3	0.1	-0	0.0013029315960912053	0.4013029315960912
miR-6827-5p	3	33	304	2345	0.7013373682366962	0.7978560444187965	1	green	307	2685	4	3	1	TRUE	TRUE	2	2	0	0.3	0.1	-0	0.0013029315960912053	0.4013029315960912
miR-379-3p	11	150	296	2228	0.552083886073269	0.9836196433929214	1	green	307	2685	15	3	12	TRUE	TRUE	2	1	3	0.3	0.1	-0	0.0013029315960912053	0.4013029315960912
miR-580-5p	5	27	302	2351	1.4413927155106365	0.29992456057213623	1	green	307	2685	5	2	3	TRUE	TRUE	2	0	2	0.3	0.1	-0	0.0013029315960912053	0.4013029315960912
miR-6715b-5p	8	64	299	2314	0.9674008842958692	0.5913778613149745	1	green	307	2685	10	5	5	TRUE	TRUE	2	2	0	0.3	0.1	-0	0.0013029315960912053	0.4013029315960912
miR-4735-3p	10	82	297	2296	0.942773862709916	0.6191204567580291	1	green	307	2685	14	1	13	TRUE	TRUE	2	1	4	0.3	0.1	-0	0.0013029315960912053	0.4013029315960912
miR-4420	7	116	300	2262	0.45509930830550993	0.9911863947813329	1	green	307	2685	8	1	7	TRUE	TRUE	2	1	1	0.3	0.1	-0	0.0013029315960912053	0.4013029315960912
miR-3115	3	52	304	2326	0.4415205899137079	0.9601158911547379	1	green	307	2685	3	1	2	TRUE	TRUE	2	1	1	0.3	0.1	-0	0.0013029315960912053	0.4013029315960912
miR-3185	10	85	297	2293	0.9083120020171827	0.6607423702373436	1	green	307	2685	12	3	9	TRUE	TRUE	2	1	1	0.3	0.1	-0	0.0013029315960912053	0.4013029315960912
miR-4764-5p	4	30	303	2348	1.0332165325988694	0.5561702606363834	1	green	307	2685	4	3	1	TRUE	TRUE	2	2	0	0.3	0.1	-0	0.0013029315960912053	0.4013029315960912
miR-4999-3p	3	29	304	2349	0.7994150449004693	0.7264940784964429	1	green	307	2685	3	2	1	TRUE	TRUE	2	1	1	0.3	0.1	-0	0.0013029315960912053	0.4013029315960912
miR-4768-5p	7	115	300	2263	0.45926212855661114	0.9904599303660806	1	green	307	2685	7	4	3	TRUE	TRUE	2	2	0	0.3	0.1	-0	0.0013029315960912053	0.4013029315960912
miR-6833-3p	5	70	302	2308	0.5459840564397441	0.9426079358587875	1	green	307	2685	5	4	1	TRUE	TRUE	2	2	0	0.3	0.1	-0	0.0013029315960912053	0.4013029315960912
miR-8084	4	34	303	2344	0.910132668998603	0.6470429529104009	1	green	307	2685	4	1	3	TRUE	TRUE	2	0	2	0.3	0.1	-0	0.0013029315960912053	0.4013029315960912
miR-6834-5p	3	28	304	2350	0.8283195052769823	0.7058575837846075	1	green	307	2685	3	2	1	TRUE	TRUE	2	2	0	0.3	0.1	-0	0.0013029315960912053	0.4013029315960912
miR-513c-5p	9	138	298	2240	0.49032846235460553	0.9912219107266411	1	green	307	2685	9	1	8	TRUE	TRUE	2	0	2	0.3	0.1	-0	0.0013029315960912053	0.4013029315960912
miR-6846-5p	4	30	303	2348	1.0332165325988694	0.5561702606363834	1	green	307	2685	4	2	2	TRUE	TRUE	2	1	1	0.3	0.1	-0	0.0013029315960912053	0.4013029315960912
miR-6848-5p	4	30	303	2348	1.0332165325988694	0.5561702606363834	1	green	307	2685	4	2	2	TRUE	TRUE	2	1	1	0.3	0.1	-0	0.0013029315960912053	0.4013029315960912
miR-2114-3p	6	30	301	2348	1.5598205854856595	0.22307074350221412	1	green	307	2685	6	1	5	TRUE	TRUE	2	0	2	0.3	0.1	-0	0.0013029315960912053	0.4013029315960912
miR-4772-5p	2	24	305	2354	0.6432591771410229	0.8160022703386931	1	green	307	2685	2	1	1	TRUE	TRUE	2	1	1	0.3	0.1	-0	0.0013029315960912053	0.4013029315960912
miR-6752-3p	4	37	303	2341	0.8353267741407109	0.7066113772439351	1	green	307	2685	4	3	1	TRUE	TRUE	2	1	1	0.3	0.1	-0	0.0013029315960912053	0.4013029315960912
miR-6823-5p	5	26	302	2352	1.4974385855809709	0.2766433030669847	1	green	307	2685	5	3	2	TRUE	TRUE	2	2	0	0.3	0.1	-0	0.0013029315960912053	0.4013029315960912
miR-3130-5p	5	62	302	2316	0.6185509748763023	0.8967231003538689	1	green	307	2685	5	2	3	TRUE	TRUE	2	1	1	0.3	0.1	-0	0.0013029315960912053	0.4013029315960912
miR-3191-3p	4	49	303	2329	0.6275589348570977	0.87225632135489	1	green	307	2685	5	1	4	TRUE	TRUE	2	1	2	0.3	0.1	-0	0.0013029315960912053	0.4013029315960912
miR-3692-3p	4	66	303	2312	0.46254535427606297	0.9674293465435716	1	green	307	2685	4	2	2	TRUE	TRUE	2	1	1	0.3	0.1	-0	0.0013029315960912053	0.4013029315960912
miR-6776-5p	5	29	302	2349	1.340892790802466	0.3472781222667624	1	green	307	2685	5	3	2	TRUE	TRUE	2	1	1	0.3	0.1	-0	0.0013029315960912053	0.4013029315960912
miR-4724-3p	3	31	304	2347	0.7472078537401623	0.764353087840063	1	green	307	2685	3	2	1	TRUE	TRUE	2	2	0	0.3	0.1	-0	0.0013029315960912053	0.4013029315960912
miR-6792-3p	6	43	301	2335	1.0824332415553621	0.4955885451157509	1	green	307	2685	6	5	1	TRUE	TRUE	2	1	1	0.3	0.1	-0	0.0013029315960912053	0.4013029315960912
miR-200b-5p	10	158	297	2220	0.4731901395808856	0.9955734069787672	1	green	307	2685	13	3	10	TRUE	TRUE	2	1	1	0.3	0.1	-0	0.0013029315960912053	0.4013029315960912
miR-6813-3p	2	14	305	2364	1.107184792062588	0.5613338548844762	1	green	307	2685	2	1	1	TRUE	TRUE	2	1	1	0.3	0.1	-0	0.0013029315960912053	0.4013029315960912
miR-6728-3p	3	33	304	2345	0.7013373682366962	0.7978560444187965	1	green	307	2685	3	2	1	TRUE	TRUE	2	2	0	0.3	0.1	-0	0.0013029315960912053	0.4013029315960912
miR-6830-3p	5	48	302	2330	0.8037374507018963	0.7419147865631461	1	green	307	2685	5	3	2	TRUE	TRUE	2	2	0	0.3	0.1	-0	0.0013029315960912053	0.4013029315960912
miR-550b-2-5p	6	65	301	2313	0.7094082928690169	0.8392214239189576	1	green	307	2685	6	1	5	TRUE	TRUE	2	0	2	0.3	0.1	-0	0.0013029315960912053	0.4013029315960912
miR-517a-3p	4	45	303	2333	0.6844993985578491	0.8289712802507299	1	green	307	2685	10	2	8	TRUE	TRUE	2	1	3	0.3	0.1	-0	0.0013029315960912053	0.4013029315960912
miR-6845-5p	5	21	302	2357	1.8576561736697634	0.16835012540765223	1	green	307	2685	5	3	2	TRUE	TRUE	2	1	1	0.3	0.1	-0	0.0013029315960912053	0.4013029315960912
miR-6762-5p	6	21	301	2357	2.2364065847057257	0.07935203003996033	1	green	307	2685	6	3	3	TRUE	TRUE	2	1	1	0.3	0.1	-0	0.0013029315960912053	0.4013029315960912
miR-6501-5p	4	34	303	2344	0.910132668998603	0.6470429529104009	1	green	307	2685	4	3	1	TRUE	TRUE	2	1	1	0.3	0.1	-0	0.0013029315960912053	0.4013029315960912
miR-548ax	3	64	304	2314	0.35689837169278776	0.9871829166607946	1	green	307	2685	3	2	1	TRUE	TRUE	2	1	1	0.3	0.1	-0	0.0013029315960912053	0.4013029315960912
miR-548ao-5p	3	62	304	2316	0.3687276315349877	0.9844438985439521	1	green	307	2685	3	2	1	TRUE	TRUE	2	1	1	0.3	0.1	-0	0.0013029315960912053	0.4013029315960912
miR-372-5p	4	62	303	2316	0.49323408812144487	0.9543534243514402	1	green	307	2685	4	2	2	TRUE	TRUE	2	2	0	0.3	0.1	-0	0.0013029315960912053	0.4013029315960912
miR-5704	5	35	302	2343	1.1082487125695273	0.4890202648506342	1	green	307	2685	6	1	5	TRUE	TRUE	2	0	3	0.3	0.1	-0	0.0013029315960912053	0.4013029315960912
miR-1295b-3p	3	41	304	2337	0.5625977536505873	0.8945662050093994	1	green	307	2685	3	1	2	TRUE	TRUE	2	0	2	0.3	0.1	-0	0.0013029315960912053	0.4013029315960912
miR-4741	5	69	302	2309	0.5541348870309153	0.9380990718714624	1	green	307	2685	5	2	3	TRUE	TRUE	2	1	1	0.3	0.1	-0	0.0013029315960912053	0.4013029315960912
miR-937-5p	4	20	303	2358	1.556125141531534	0.29142395721469033	1	green	307	2685	4	3	1	TRUE	TRUE	2	2	0	0.3	0.1	-0	0.0013029315960912053	0.4013029315960912
miR-924	10	108	297	2270	0.7077755789927871	0.8847510934859696	1	green	307	2685	13	2	11	TRUE	TRUE	2	1	2	0.3	0.1	-0	0.0013029315960912053	0.4013029315960912
miR-6719-3p	4	14	303	2364	2.2282462662193185	0.14167307530521106	1	green	307	2685	4	3	1	TRUE	TRUE	2	2	0	0.3	0.1	-0	0.0013029315960912053	0.4013029315960912
miR-3616-3p	7	63	300	2315	0.8574800982707027	0.7051829621118122	1	green	307	2685	7	2	5	TRUE	TRUE	2	2	0	0.3	0.1	-0	0.0013029315960912053	0.4013029315960912
miR-4769-5p	7	68	300	2310	0.7927102856216909	0.7717729571099176	1	green	307	2685	8	3	5	TRUE	TRUE	2	1	1	0.3	0.1	-0	0.0013029315960912053	0.4013029315960912
miR-6875-5p	4	34	303	2344	0.910132668998603	0.6470429529104009	1	green	307	2685	4	3	1	TRUE	TRUE	2	2	0	0.3	0.1	-0	0.0013029315960912053	0.4013029315960912
miR-6759-3p	5	15	302	2363	2.606855209744026	0.06923082822830709	1	green	307	2685	5	1	4	TRUE	TRUE	2	1	1	0.3	0.1	-0	0.0013029315960912053	0.4013029315960912
miR-6726-5p	4	20	303	2358	1.556125141531534	0.29142395721469033	1	green	307	2685	5	4	1	TRUE	TRUE	2	2	0	0.3	0.1	-0	0.0013029315960912053	0.4013029315960912
miR-4473	2	42	305	2336	0.3648087149135935	0.969001623103282	1	green	307	2685	3	1	2	TRUE	TRUE	2	1	2	0.3	0.1	-0	0.0013029315960912053	0.4013029315960912
miR-5581-5p	5	69	302	2309	0.5541348870309153	0.9380990718714624	1	green	307	2685	6	2	4	TRUE	TRUE	2	1	2	0.3	0.1	-0	0.0013029315960912053	0.4013029315960912
miR-5087	3	66	304	2312	0.3457859322608131	0.9894565400689248	1	green	307	2685	3	1	2	TRUE	TRUE	2	1	1	0.3	0.1	-0	0.0013029315960912053	0.4013029315960912
miR-7157-3p	4	23	303	2355	1.3515268749663405	0.37320456419328374	1	green	307	2685	4	1	3	TRUE	TRUE	2	1	1	0.3	0.1	-0	0.0013029315960912053	0.4013029315960912
miR-6737-3p	4	23	303	2355	1.3515268749663405	0.37320456419328374	1	green	307	2685	4	1	3	TRUE	TRUE	2	1	1	0.3	0.1	-0	0.0013029315960912053	0.4013029315960912
miR-5008-3p	4	32	303	2346	0.9678316524093691	0.6031690122404663	1	green	307	2685	5	1	4	TRUE	TRUE	2	1	1	0.3	0.1	-0	0.0013029315960912053	0.4013029315960912
miR-506-5p	6	49	301	2329	0.9474676512286254	0.6134661387466283	1	green	307	2685	6	2	4	TRUE	TRUE	2	1	1	0.3	0.1	-0	0.0013029315960912053	0.4013029315960912
miR-5004-3p	7	85	300	2293	0.6295436115132416	0.9165114860389619	1	green	307	2685	7	2	5	TRUE	TRUE	2	1	1	0.3	0.1	-0	0.0013029315960912053	0.4013029315960912
miR-4707-3p	4	20	303	2358	1.556125141531534	0.29142395721469033	1	green	307	2685	4	3	1	TRUE	TRUE	2	1	1	0.3	0.1	-0	0.0013029315960912053	0.4013029315960912
miR-892c-5p	4	32	303	2346	0.9678316524093691	0.6031690122404663	1	green	307	2685	4	2	2	TRUE	TRUE	2	1	1	0.3	0.1	-0	0.0013029315960912053	0.4013029315960912
miR-4708-3p	5	69	302	2309	0.5541348870309153	0.9380990718714624	1	green	307	2685	5	2	3	TRUE	TRUE	2	0	2	0.3	0.1	-0	0.0013029315960912053	0.4013029315960912
miR-6513-3p	5	28	302	2350	1.389348810287952	0.32350292959679244	1	green	307	2685	5	2	3	TRUE	TRUE	2	0	2	0.3	0.1	-0	0.0013029315960912053	0.4013029315960912
miR-3937	4	23	303	2355	1.3515268749663405	0.37320456419328374	1	green	307	2685	4	1	3	TRUE	TRUE	2	1	1	0.3	0.1	-0	0.0013029315960912053	0.4013029315960912
miR-4767	2	18	305	2360	0.8597652641239357	0.6852229978578277	1	green	307	2685	2	1	1	TRUE	TRUE	2	1	1	0.3	0.1	-0	0.0013029315960912053	0.4013029315960912
miR-378f	6	105	301	2273	0.43161272535715195	0.9914530019517154	1	green	307	2685	7	3	4	TRUE	TRUE	2	1	1	0.3	0.1	-0	0.0013029315960912053	0.4013029315960912
miR-4737	3	5	304	2373	4.6792143347632695	0.05351951302300639	1	green	307	2685	3	1	2	TRUE	TRUE	2	1	1	0.3	0.1	-0	0.0013029315960912053	0.4013029315960912
miR-1537-3p	3	30	304	2348	0.7724365170828191	0.7459840148515031	1	green	307	2685	4	1	3	TRUE	TRUE	2	1	2	0.3	0.1	-0	0.0013029315960912053	0.4013029315960912
miR-6780a-3p	5	36	302	2342	1.0770733680155113	0.511768989226911	1	green	307	2685	6	5	1	TRUE	TRUE	2	2	1	0.3	0.1	-0	0.0013029315960912053	0.4013029315960912
miR-4649-5p	3	33	304	2345	0.7013373682366962	0.7978560444187965	1	green	307	2685	3	1	2	TRUE	TRUE	2	1	1	0.3	0.1	-0	0.0013029315960912053	0.4013029315960912
miR-8052	2	25	305	2353	0.6172731117274743	0.8323559993093351	1	green	307	2685	2	1	1	TRUE	TRUE	2	1	1	0.3	0.1	-0	0.0013029315960912053	0.4013029315960912
miR-5572	4	62	303	2316	0.49323408812144487	0.9543534243514402	1	green	307	2685	5	1	4	TRUE	TRUE	2	1	1	0.3	0.1	-0	0.0013029315960912053	0.4013029315960912
miR-6735-3p	3	10	304	2368	2.3359455285131245	0.17892212406885713	1	green	307	2685	3	1	2	TRUE	TRUE	2	1	1	0.3	0.1	-0	0.0013029315960912053	0.4013029315960912
miR-6851-3p	2	15	305	2363	1.0329988396856458	0.595291090760357	1	green	307	2685	2	1	1	TRUE	TRUE	2	1	1	0.3	0.1	-0	0.0013029315960912053	0.4013029315960912
miR-611	5	55	302	2323	0.6993595547145212	0.8334626810292832	1	green	307	2685	5	1	4	TRUE	TRUE	2	1	1	0.3	0.1	-0	0.0013029315960912053	0.4013029315960912
miR-4330	7	91	300	2287	0.5865074865722961	0.9439255772843761	1	green	307	2685	8	1	7	TRUE	TRUE	2	1	1	0.3	0.1	-0	0.0013029315960912053	0.4013029315960912
miR-4763-5p	6	70	301	2308	0.6573265055471956	0.8828007054981757	1	green	307	2685	6	1	5	TRUE	TRUE	2	1	1	0.3	0.1	-0	0.0013029315960912053	0.4013029315960912
miR-6859-3p	3	12	304	2366	1.9451839909778588	0.24134945187319257	1	green	307	2685	3	2	1	TRUE	TRUE	2	2	0	0.3	0.1	-0	0.0013029315960912053	0.4013029315960912
miR-517b-3p	4	37	303	2341	0.8353267741407109	0.7066113772439351	1	green	307	2685	7	1	6	TRUE	TRUE	2	0	3	0.3	0.1	-0	0.0013029315960912053	0.4013029315960912
miR-4669	5	30	302	2348	1.2956658264031944	0.37115376086578	1	green	307	2685	5	1	4	TRUE	TRUE	2	1	1	0.3	0.1	-0	0.0013029315960912053	0.4013029315960912
miR-6884-3p	3	16	304	2362	1.456583856750583	0.37254048094345715	1	green	307	2685	3	2	1	TRUE	TRUE	2	1	1	0.3	0.1	-0	0.0013029315960912053	0.4013029315960912
miR-3690	6	61	301	2317	0.7572193991948285	0.7956908717291111	1	green	307	2685	9	1	8	TRUE	TRUE	2	1	3	0.3	0.1	-0	0.0013029315960912053	0.4013029315960912
miR-4253	8	72	299	2306	0.8570011081496137	0.7115284385813099	1	green	307	2685	10	1	9	TRUE	TRUE	2	0	4	0.3	0.1	-0	0.0013029315960912053	0.4013029315960912
miR-6893-3p	3	37	304	2341	0.624469894195654	0.8529932868549279	1	green	307	2685	3	2	1	TRUE	TRUE	2	1	1	0.3	0.1	-0	0.0013029315960912053	0.4013029315960912
miR-1538	3	11	304	2367	2.1227253574162255	0.20961579964462895	1	green	307	2685	3	1	2	TRUE	TRUE	2	0	2	0.3	0.1	-0	0.0013029315960912053	0.4013029315960912
miR-6879-3p	5	14	302	2364	2.794107536695976	0.05704813853059605	1	green	307	2685	5	2	3	TRUE	TRUE	2	2	0	0.3	0.1	-0	0.0013029315960912053	0.4013029315960912
miR-3197	5	32	302	2346	1.2136882328111964	0.41884470997423306	1	green	307	2685	5	4	1	TRUE	TRUE	2	2	0	0.3	0.1	-0	0.0013029315960912053	0.4013029315960912
miR-5587-3p	3	20	304	2358	1.163408039110106	0.4991421131571141	1	green	307	2685	3	2	1	TRUE	TRUE	2	1	1	0.3	0.1	-0	0.0013029315960912053	0.4013029315960912
miR-3193	2	9	305	2369	1.7256122700667225	0.36364449584870695	1	green	307	2685	2	1	1	TRUE	TRUE	2	1	1	0.3	0.1	-0	0.0013029315960912053	0.4013029315960912
miR-6765-3p	5	33	302	2345	1.1764174926084225	0.4424927433980491	1	green	307	2685	6	2	4	TRUE	TRUE	2	1	2	0.3	0.1	-0	0.0013029315960912053	0.4013029315960912
miR-4746-5p	5	36	302	2342	1.0770733680155113	0.511768989226911	1	green	307	2685	7	3	4	TRUE	TRUE	2	1	3	0.3	0.1	-0	0.0013029315960912053	0.4013029315960912
miR-3663-5p	6	72	301	2306	0.6385187153082146	0.8972214633934692	1	green	307	2685	9	3	6	TRUE	TRUE	2	2	3	0.3	0.1	-0	0.0013029315960912053	0.4013029315960912
miR-3189-5p	4	29	303	2349	1.0693010909608234	0.53159471494584	1	green	307	2685	4	2	2	TRUE	TRUE	2	2	0	0.3	0.1	-0	0.0013029315960912053	0.4013029315960912
miR-4640-3p	5	50	302	2328	0.7709289773899773	0.7712652871905761	1	green	307	2685	8	1	7	TRUE	TRUE	2	1	3	0.3	0.1	-0	0.0013029315960912053	0.4013029315960912
miR-1203	4	44	303	2334	0.7003517220133739	0.8164204767262986	1	green	307	2685	4	1	3	TRUE	TRUE	2	1	1	0.3	0.1	-0	0.0013029315960912053	0.4013029315960912
miR-6515-3p	3	43	304	2335	0.5359774444777116	0.9111226963557932	1	green	307	2685	3	2	1	TRUE	TRUE	2	1	1	0.3	0.1	-0	0.0013029315960912053	0.4013029315960912
miR-6807-3p	4	27	303	2351	1.1494146339691491	0.4805656047787733	1	green	307	2685	4	2	2	TRUE	TRUE	2	2	0	0.3	0.1	-0	0.0013029315960912053	0.4013029315960912
miR-4301	3	40	304	2338	0.5769059445319322	0.8852932666484217	1	green	307	2685	3	1	2	TRUE	TRUE	2	0	2	0.3	0.1	-0	0.0013029315960912053	0.4013029315960912
miR-892a	9	118	298	2260	0.5785312133047125	0.9644152614136325	1	green	307	2685	10	2	8	TRUE	TRUE	2	2	1	0.3	0.1	-0	0.0013029315960912053	0.4013029315960912
miR-6848-3p	4	28	303	2350	1.107891728326708	0.5063714682368643	1	green	307	2685	4	2	2	TRUE	TRUE	2	1	1	0.3	0.1	-0	0.0013029315960912053	0.4013029315960912
miR-6843-3p	4	28	303	2350	1.107891728326708	0.5063714682368643	1	green	307	2685	4	2	2	TRUE	TRUE	2	1	1	0.3	0.1	-0	0.0013029315960912053	0.4013029315960912
miR-625-3p	6	105	301	2273	0.43161272535715195	0.9914530019517154	1	green	307	2685	9	6	3	TRUE	TRUE	2	3	1	0.3	0.1	-0	0.0013029315960912053	0.4013029315960912
miR-3186-5p	3	10	304	2368	2.3359455285131245	0.17892212406885713	1	green	307	2685	3	2	1	TRUE	TRUE	2	1	1	0.3	0.1	-0	0.0013029315960912053	0.4013029315960912
miR-6504-5p	4	68	303	2310	0.4485554987591874	0.9725743276665961	1	green	307	2685	4	1	3	TRUE	TRUE	2	1	1	0.3	0.1	-0	0.0013029315960912053	0.4013029315960912
miR-4790-5p	2	10	305	2368	1.5524781499224511	0.40645012218312737	1	green	307	2685	3	1	2	TRUE	TRUE	2	1	2	0.3	0.1	-0	0.0013029315960912053	0.4013029315960912
miR-5588-3p	4	23	303	2355	1.3515268749663405	0.37320456419328374	1	green	307	2685	4	2	2	TRUE	TRUE	2	1	1	0.3	0.1	-0	0.0013029315960912053	0.4013029315960912
miR-200c-5p	6	57	301	2321	0.8117464204714416	0.7436872211771401	1	green	307	2685	9	5	4	TRUE	TRUE	2	1	1	0.3	0.1	-0	0.0013029315960912053	0.4013029315960912
miR-3675-3p	3	67	304	2311	0.3404784626525747	0.9904428323163287	1	green	307	2685	3	1	2	TRUE	TRUE	2	1	1	0.3	0.1	-0	0.0013029315960912053	0.4013029315960912
miR-3607-5p	3	49	304	2329	0.4691525955107139	0.9476201333037406	1	green	307	2685	3	1	2	TRUE	TRUE	2	1	1	0.3	0.1	-0	0.0013029315960912053	0.4013029315960912
miR-3655	3	11	304	2367	2.1227253574162255	0.20961579964462895	1	green	307	2685	3	2	1	TRUE	TRUE	2	1	1	0.3	0.1	-0	0.0013029315960912053	0.4013029315960912
miR-3677-3p	2	16	305	2362	0.9680427688693883	0.6272461161157263	1	green	307	2685	2	1	1	TRUE	TRUE	2	1	1	0.3	0.1	-0	0.0013029315960912053	0.4013029315960912
miR-887-3p	8	126	299	2252	0.47831110219302	0.9904238785781005	1	green	307	2685	8	5	3	TRUE	TRUE	2	1	1	0.3	0.1	-0	0.0013029315960912053	0.4013029315960912
miR-1227-3p	7	85	300	2293	0.6295436115132416	0.9165114860389619	1	green	307	2685	7	2	5	TRUE	TRUE	1	0	1	0.3	0.1	-0	6.514657980456026e-4	0.4006514657980456
miR-181c-3p	5	93	302	2285	0.40688383480536494	0.9912615314419086	1	green	307	2685	5	4	1	TRUE	TRUE	1	0	1	0.3	0.1	-0	6.514657980456026e-4	0.4006514657980456
miR-210-5p	2	22	305	2356	0.7023165568592605	0.7789800836004758	1	green	307	2685	2	1	1	TRUE	TRUE	1	0	1	0.3	0.1	-0	6.514657980456026e-4	0.4006514657980456
miR-642b-5p	4	62	303	2316	0.49323408812144487	0.9543534243514402	1	green	307	2685	4	3	1	TRUE	TRUE	1	0	1	0.3	0.1	-0	6.514657980456026e-4	0.4006514657980456
miR-4491	4	74	303	2304	0.41112242944971306	0.9838161389292099	1	green	307	2685	5	4	1	TRUE	TRUE	1	1	0	0.3	0.1	-0	6.514657980456026e-4	0.4006514657980456
miR-6882-5p	4	33	303	2345	0.9381093228330167	0.6255113519091009	1	green	307	2685	4	2	2	TRUE	TRUE	1	1	0	0.3	0.1	-0	6.514657980456026e-4	0.4006514657980456
miR-1250-3p	4	60	303	2318	0.510111563448668	0.9461436458235899	1	green	307	2685	4	1	3	TRUE	TRUE	1	1	0	0.3	0.1	-0	6.514657980456026e-4	0.4006514657980456
miR-4782-3p	7	51	300	2327	1.064633567666907	0.5010001551825101	1	green	307	2685	8	1	7	TRUE	TRUE	1	1	0	0.3	0.1	-0	6.514657980456026e-4	0.4006514657980456
miR-3177-5p	6	73	301	2305	0.6295011905108115	0.9038471371683693	1	green	307	2685	8	2	6	TRUE	TRUE	1	0	2	0.3	0.1	-0	6.514657980456026e-4	0.4006514657980456
miR-6891-5p	3	44	304	2334	0.52357461276382	0.9184860674764785	1	green	307	2685	3	2	1	TRUE	TRUE	1	1	0	0.3	0.1	-0	6.514657980456026e-4	0.4006514657980456
miR-3074-3p	3	74	304	2304	0.30734211098519737	0.9952424226268319	1	green	307	2685	4	1	3	TRUE	TRUE	1	1	1	0.3	0.1	-0	6.514657980456026e-4	0.4006514657980456
miR-6866-3p	2	19	305	2359	0.8142278527030041	0.7113342530923493	1	green	307	2685	2	1	1	TRUE	TRUE	1	0	1	0.3	0.1	-0	6.514657980456026e-4	0.4006514657980456
miR-5571-5p	6	129	301	2249	0.34761706714356233	0.9989464785298519	1	green	307	2685	8	2	6	TRUE	TRUE	1	1	0	0.3	0.1	-0	6.514657980456026e-4	0.4006514657980456
miR-4789-3p	13	172	294	2206	0.5672193324551522	0.9854721334851378	1	green	307	2685	17	3	14	TRUE	TRUE	1	0	1	0.3	0.1	-0	6.514657980456026e-4	0.4006514657980456
miR-8054	6	47	301	2331	0.9886234396820336	0.5758048494770502	1	green	307	2685	7	3	4	TRUE	TRUE	1	0	1	0.3	0.1	-0	6.514657980456026e-4	0.4006514657980456
miR-4776-3p	5	66	302	2312	0.5800690118845863	0.9226168534059507	1	green	307	2685	7	3	4	TRUE	TRUE	1	1	1	0.3	0.1	-0	6.514657980456026e-4	0.4006514657980456
miR-6773-5p	2	14	305	2364	1.107184792062588	0.5613338548844762	1	green	307	2685	2	1	1	TRUE	TRUE	1	1	0	0.3	0.1	-0	6.514657980456026e-4	0.4006514657980456
miR-548f-5p	7	73	300	2305	0.7368333714737589	0.8266853268562419	1	green	307	2685	8	2	6	TRUE	TRUE	1	0	1	0.3	0.1	-0	6.514657980456026e-4	0.4006514657980456
miR-6512-3p	4	83	303	2295	0.3651188190919216	0.9928761994090424	1	green	307	2685	5	4	1	TRUE	TRUE	1	1	0	0.3	0.1	-0	6.514657980456026e-4	0.4006514657980456
miR-6796-3p	3	24	304	2354	0.9679375602511497	0.6115806582056682	1	green	307	2685	3	2	1	TRUE	TRUE	1	1	0	0.3	0.1	-0	6.514657980456026e-4	0.4006514657980456
miR-26a-1-3p	7	91	300	2287	0.5865074865722961	0.9439255772843761	1	green	307	2685	9	1	8	TRUE	TRUE	1	0	1	0.3	0.1	-0	6.514657980456026e-4	0.4006514657980456
miR-6508-5p	4	41	303	2337	0.7525471306598347	0.7742181416769959	1	green	307	2685	4	1	3	TRUE	TRUE	1	0	1	0.3	0.1	-0	6.514657980456026e-4	0.4006514657980456
miR-8067	4	34	303	2344	0.910132668998603	0.6470429529104009	1	green	307	2685	4	1	3	TRUE	TRUE	1	0	1	0.3	0.1	-0	6.514657980456026e-4	0.4006514657980456
miR-6790-5p	2	12	305	2366	1.292758895394779	0.48751935735772234	1	green	307	2685	2	1	1	TRUE	TRUE	1	1	0	0.3	0.1	-0	6.514657980456026e-4	0.4006514657980456
miR-7155-3p	2	15	305	2363	1.0329988396856458	0.595291090760357	1	green	307	2685	2	1	1	TRUE	TRUE	1	0	1	0.3	0.1	-0	6.514657980456026e-4	0.4006514657980456
miR-552-5p	3	64	304	2314	0.35689837169278776	0.9871829166607946	1	green	307	2685	3	2	1	TRUE	TRUE	1	1	0	0.3	0.1	-0	6.514657980456026e-4	0.4006514657980456
miR-6884-5p	6	99	301	2279	0.45897375731306184	0.9860393287785385	1	green	307	2685	8	4	4	TRUE	TRUE	1	1	0	0.3	0.1	-0	6.514657980456026e-4	0.4006514657980456
miR-4743-3p	4	30	303	2348	1.0332165325988694	0.5561702606363834	1	green	307	2685	4	3	1	TRUE	TRUE	1	1	0	0.3	0.1	-0	6.514657980456026e-4	0.4006514657980456
miR-411-3p	9	132	298	2246	0.5139834040820415	0.9864127655436148	1	green	307	2685	12	1	11	TRUE	TRUE	1	0	3	0.3	0.1	-0	6.514657980456026e-4	0.4006514657980456
miR-6814-5p	5	28	302	2350	1.389348810287952	0.32350292959679244	1	green	307	2685	5	3	2	TRUE	TRUE	1	1	0	0.3	0.1	-0	6.514657980456026e-4	0.4006514657980456
miR-7113-5p	3	40	304	2338	0.5769059445319322	0.8852932666484217	1	green	307	2685	3	2	1	TRUE	TRUE	1	1	0	0.3	0.1	-0	6.514657980456026e-4	0.4006514657980456
miR-181b-2-3p	3	39	304	2339	0.5919477203562761	0.8753019877861675	1	green	307	2685	5	4	1	TRUE	TRUE	1	2	0	0.3	0.1	-0	6.514657980456026e-4	0.4006514657980456
miR-8060	3	18	304	2360	1.2937206210891818	0.4371660731298731	1	green	307	2685	3	1	2	TRUE	TRUE	1	0	1	0.3	0.1	-0	6.514657980456026e-4	0.4006514657980456
miR-6732-5p	3	32	304	2346	0.7235560721676043	0.7816321250706023	1	green	307	2685	3	2	1	TRUE	TRUE	1	1	0	0.3	0.1	-0	6.514657980456026e-4	0.4006514657980456
miR-487a-5p	3	43	304	2335	0.5359774444777116	0.9111226963557932	1	green	307	2685	4	3	1	TRUE	TRUE	1	1	0	0.3	0.1	-0	6.514657980456026e-4	0.4006514657980456
miR-6851-5p	5	60	302	2318	0.6397155862634532	0.8811774413897993	1	green	307	2685	5	2	3	TRUE	TRUE	1	1	0	0.3	0.1	-0	6.514657980456026e-4	0.4006514657980456
miR-4679	4	39	303	2339	0.7918090327670773	0.7420849362894472	1	green	307	2685	4	2	2	TRUE	TRUE	1	1	0	0.3	0.1	-0	6.514657980456026e-4	0.4006514657980456
miR-6512-5p	2	22	305	2356	0.7023165568592605	0.7789800836004758	1	green	307	2685	2	1	1	TRUE	TRUE	1	0	1	0.3	0.1	-0	6.514657980456026e-4	0.4006514657980456
miR-6782-3p	2	16	305	2362	0.9680427688693883	0.6272461161157263	1	green	307	2685	2	1	1	TRUE	TRUE	1	1	0	0.3	0.1	-0	6.514657980456026e-4	0.4006514657980456
miR-520f-5p	3	20	304	2358	1.163408039110106	0.4991421131571141	1	green	307	2685	4	3	1	TRUE	TRUE	1	1	0	0.3	0.1	-0	6.514657980456026e-4	0.4006514657980456
miR-3653-3p	2	47	305	2331	0.3253073760042279	0.9816450583794569	1	green	307	2685	2	1	1	TRUE	TRUE	1	1	0	0.3	0.1	-0	6.514657980456026e-4	0.4006514657980456
miR-6769a-3p	3	13	304	2365	1.794804770036672	0.2737962198821734	1	green	307	2685	3	2	1	TRUE	TRUE	1	1	0	0.3	0.1	-0	6.514657980456026e-4	0.4006514657980456
miR-4289	6	55	301	2323	0.8419930996845827	0.714383862376989	1	green	307	2685	10	1	9	TRUE	TRUE	1	0	1	0.3	0.1	-0	6.514657980456026e-4	0.4006514657980456
miR-6509-5p	1	15	306	2363	0.514914062834953	0.8575164122463254	1	green	307	2685	2	1	1	TRUE	TRUE	1	1	1	0.3	0.1	-0	6.514657980456026e-4	0.4006514657980456
miR-6805-5p	3	35	304	2343	0.6607079580040982	0.8272932127212853	1	green	307	2685	3	2	1	TRUE	TRUE	1	1	0	0.3	0.1	-0	6.514657980456026e-4	0.4006514657980456
miR-6823-3p	3	11	304	2367	2.1227253574162255	0.20961579964462895	1	green	307	2685	3	1	2	TRUE	TRUE	1	0	1	0.3	0.1	-0	6.514657980456026e-4	0.4006514657980456
miR-5002-3p	4	40	303	2338	0.7716849667452158	0.7585631090483904	1	green	307	2685	4	1	3	TRUE	TRUE	1	0	1	0.3	0.1	-0	6.514657980456026e-4	0.4006514657980456
miR-8070	3	15	304	2363	1.5542956489580069	0.33965088791740194	1	green	307	2685	3	2	1	TRUE	TRUE	1	1	0	0.3	0.1	-0	6.514657980456026e-4	0.4006514657980456
miR-4433b-3p	3	16	304	2362	1.456583856750583	0.37254048094345715	1	green	307	2685	4	2	2	TRUE	TRUE	1	1	0	0.3	0.1	-0	6.514657980456026e-4	0.4006514657980456
miR-449c-3p	1	52	306	2326	0.14623141777432003	0.9985003151234263	1	green	307	2685	2	1	1	TRUE	TRUE	1	1	1	0.3	0.1	-0	6.514657980456026e-4	0.4006514657980456
miR-4461	6	44	301	2334	1.0573773357869334	0.5161689276544953	1	green	307	2685	6	1	5	TRUE	TRUE	1	1	0	0.3	0.1	-0	6.514657980456026e-4	0.4006514657980456
miR-4699-5p	2	34	305	2344	0.4521718624580316	0.9299315768560725	1	green	307	2685	2	1	1	TRUE	TRUE	1	0	1	0.3	0.1	-0	6.514657980456026e-4	0.4006514657980456
miR-6836-3p	3	32	304	2346	0.7235560721676043	0.7816321250706023	1	green	307	2685	3	2	1	TRUE	TRUE	1	0	1	0.3	0.1	-0	6.514657980456026e-4	0.4006514657980456
miR-487b-3p	4	38	303	2340	0.8129956938223952	0.7247707064241189	1	green	307	2685	4	1	3	TRUE	TRUE	1	0	1	0.3	0.1	-0	6.514657980456026e-4	0.4006514657980456
miR-517c-3p	3	44	304	2334	0.52357461276382	0.9184860674764785	1	green	307	2685	7	2	5	TRUE	TRUE	1	1	1	0.3	0.1	-0	6.514657980456026e-4	0.4006514657980456
miR-409-5p	3	91	304	2287	0.24808972453344794	0.9991787553154965	1	green	307	2685	3	2	1	TRUE	TRUE	1	0	1	0.3	0.1	-0	6.514657980456026e-4	0.4006514657980456
miR-369-5p	4	28	303	2350	1.107891728326708	0.5063714682368643	1	green	307	2685	5	2	3	TRUE	TRUE	1	0	1	0.3	0.1	-0	6.514657980456026e-4	0.4006514657980456
miR-7161-5p	3	29	304	2349	0.7994150449004693	0.7264940784964429	1	green	307	2685	3	2	1	TRUE	TRUE	1	0	1	0.3	0.1	-0	6.514657980456026e-4	0.4006514657980456
miR-4445-5p	3	26	304	2352	0.8927320479236596	0.6610749257549765	1	green	307	2685	4	1	3	TRUE	TRUE	1	1	0	0.3	0.1	-0	6.514657980456026e-4	0.4006514657980456
miR-5584-3p	5	99	302	2279	0.3812251029857986	0.9948509296500926	1	green	307	2685	6	1	5	TRUE	TRUE	1	0	1	0.3	0.1	-0	6.514657980456026e-4	0.4006514657980456
miR-4804-3p	5	59	302	2319	0.650835843609557	0.8726853102666592	1	green	307	2685	7	1	6	TRUE	TRUE	1	0	1	0.3	0.1	-0	6.514657980456026e-4	0.4006514657980456
miR-6844	4	40	303	2338	0.7716849667452158	0.7585631090483904	1	green	307	2685	4	1	3	TRUE	TRUE	1	1	0	0.3	0.1	-0	6.514657980456026e-4	0.4006514657980456
miR-1251-5p	6	71	301	2307	0.6477901932164247	0.890211108011884	1	green	307	2685	6	1	5	TRUE	TRUE	1	0	1	0.3	0.1	-0	6.514657980456026e-4	0.4006514657980456
miR-6730-5p	3	28	304	2350	0.8283195052769823	0.7058575837846075	1	green	307	2685	4	2	2	TRUE	TRUE	1	1	1	0.3	0.1	-0	6.514657980456026e-4	0.4006514657980456
miR-7158-3p	5	18	302	2360	2.169884718591258	0.11354786453938977	1	green	307	2685	5	4	1	TRUE	TRUE	1	1	0	0.3	0.1	-0	6.514657980456026e-4	0.4006514657980456
miR-5585-3p	5	24	302	2354	1.6235366047257973	0.23138726222634343	1	green	307	2685	5	2	3	TRUE	TRUE	1	1	0	0.3	0.1	-0	6.514657980456026e-4	0.4006514657980456
miR-3145-5p	3	21	304	2357	1.1075370958669597	0.5288161354346034	1	green	307	2685	3	2	1	TRUE	TRUE	1	1	0	0.3	0.1	-0	6.514657980456026e-4	0.4006514657980456
miR-3974	7	86	300	2292	0.6219540055448457	0.9217591498743261	1	green	307	2685	9	1	8	TRUE	TRUE	1	1	0	0.3	0.1	-0	6.514657980456026e-4	0.4006514657980456
miR-6750-3p	3	10	304	2368	2.3359455285131245	0.17892212406885713	1	green	307	2685	3	1	2	TRUE	TRUE	1	1	0	0.3	0.1	-0	6.514657980456026e-4	0.4006514657980456
miR-6750-5p	4	22	303	2356	1.4135284432561037	0.3458523273148632	1	green	307	2685	4	3	1	TRUE	TRUE	1	1	0	0.3	0.1	-0	6.514657980456026e-4	0.4006514657980456
miR-6502-3p	2	14	305	2364	1.107184792062588	0.5613338548844762	1	green	307	2685	2	1	1	TRUE	TRUE	1	0	1	0.3	0.1	-0	6.514657980456026e-4	0.4006514657980456
miR-7155-5p	2	26	305	2352	0.5932855232021117	0.847389986043633	1	green	307	2685	2	1	1	TRUE	TRUE	1	1	0	0.3	0.1	-0	6.514657980456026e-4	0.4006514657980456
miR-6090	3	36	304	2342	0.6420857411430442	0.8405889676242227	1	green	307	2685	3	2	1	TRUE	TRUE	1	1	0	0.3	0.1	-0	6.514657980456026e-4	0.4006514657980456
miR-3529-5p	3	48	304	2330	0.47913014099193935	0.9427046962509946	1	green	307	2685	4	2	2	TRUE	TRUE	1	0	1	0.3	0.1	-0	6.514657980456026e-4	0.4006514657980456
miR-4752	3	67	304	2311	0.3404784626525747	0.9904428323163287	1	green	307	2685	3	1	2	TRUE	TRUE	1	0	1	0.3	0.1	-0	6.514657980456026e-4	0.4006514657980456
miR-6811-5p	4	15	303	2363	2.0789194898058625	0.16423972511177484	1	green	307	2685	4	3	1	TRUE	TRUE	1	1	0	0.3	0.1	-0	6.514657980456026e-4	0.4006514657980456
miR-6511b-5p	4	15	303	2363	2.0789194898058625	0.16423972511177484	1	green	307	2685	4	3	1	TRUE	TRUE	1	1	0	0.3	0.1	-0	6.514657980456026e-4	0.4006514657980456
miR-6514-3p	4	31	303	2347	0.9994678863570263	0.5800433573809773	1	green	307	2685	4	3	1	TRUE	TRUE	1	1	0	0.3	0.1	-0	6.514657980456026e-4	0.4006514657980456
miR-4637	3	34	304	2344	0.6804253218229185	0.813062929052005	1	green	307	2685	5	1	4	TRUE	TRUE	1	1	1	0.3	0.1	-0	6.514657980456026e-4	0.4006514657980456
miR-6864-5p	3	21	304	2357	1.1075370958669597	0.5288161354346034	1	green	307	2685	3	1	2	TRUE	TRUE	1	0	1	0.3	0.1	-0	6.514657980456026e-4	0.4006514657980456
miR-6729-5p	2	21	305	2357	0.7360624918006985	0.7581330879199865	1	green	307	2685	2	1	1	TRUE	TRUE	1	1	0	0.3	0.1	-0	6.514657980456026e-4	0.4006514657980456
miR-6809-3p	6	86	301	2292	0.5313530699709296	0.9617181050592247	1	green	307	2685	6	3	3	TRUE	TRUE	1	1	0	0.3	0.1	-0	6.514657980456026e-4	0.4006514657980456
miR-4758-5p	6	41	301	2337	1.1361341242386087	0.4536283381414069	1	green	307	2685	6	1	5	TRUE	TRUE	1	1	0	0.3	0.1	-0	6.514657980456026e-4	0.4006514657980456
miR-1238-5p	2	11	305	2367	1.410816645609539	0.44781884911299474	1	green	307	2685	2	1	1	TRUE	TRUE	1	1	0	0.3	0.1	-0	6.514657980456026e-4	0.4006514657980456
miR-3619-3p	2	32	305	2346	0.48083778789426335	0.9145390802930455	1	green	307	2685	3	1	2	TRUE	TRUE	1	1	1	0.3	0.1	-0	6.514657980456026e-4	0.4006514657980456
miR-7106-3p	2	20	305	2358	0.7731866927902418	0.7356121335927802	1	green	307	2685	2	1	1	TRUE	TRUE	1	0	1	0.3	0.1	-0	6.514657980456026e-4	0.4006514657980456
miR-6894-3p	2	15	305	2363	1.0329988396856458	0.595291090760357	1	green	307	2685	2	1	1	TRUE	TRUE	1	1	0	0.3	0.1	-0	6.514657980456026e-4	0.4006514657980456
miR-6895-5p	4	17	303	2361	1.832900225758596	0.21275864334420277	1	green	307	2685	4	3	1	TRUE	TRUE	1	1	0	0.3	0.1	-0	6.514657980456026e-4	0.4006514657980456
miR-6862-5p	2	20	305	2358	0.7731866927902418	0.7356121335927802	1	green	307	2685	2	1	1	TRUE	TRUE	1	0	1	0.3	0.1	-0	6.514657980456026e-4	0.4006514657980456
miR-6865-3p	2	22	305	2356	0.7023165568592605	0.7789800836004758	1	green	307	2685	2	1	1	TRUE	TRUE	1	1	0	0.3	0.1	-0	6.514657980456026e-4	0.4006514657980456
miR-5195-5p	3	28	304	2350	0.8283195052769823	0.7058575837846075	1	green	307	2685	3	1	2	TRUE	TRUE	1	0	1	0.3	0.1	-0	6.514657980456026e-4	0.4006514657980456
miR-4745-3p	2	24	305	2354	0.6432591771410229	0.8160022703386931	1	green	307	2685	2	1	1	TRUE	TRUE	1	0	1	0.3	0.1	-0	6.514657980456026e-4	0.4006514657980456
miR-4436b-5p	4	40	303	2338	0.7716849667452158	0.7585631090483904	1	green	307	2685	4	2	2	TRUE	TRUE	1	0	1	0.3	0.1	-0	6.514657980456026e-4	0.4006514657980456
miR-5699-5p	2	31	305	2347	0.49655688479638455	0.9057046101487525	1	green	307	2685	2	1	1	TRUE	TRUE	1	1	0	0.3	0.1	-0	6.514657980456026e-4	0.4006514657980456
miR-6758-3p	4	17	303	2361	1.832900225758596	0.21275864334420277	1	green	307	2685	5	4	1	TRUE	TRUE	1	1	1	0.3	0.1	-0	6.514657980456026e-4	0.4006514657980456
miR-5687	5	41	302	2337	0.9437230225588467	0.6183126959963817	1	green	307	2685	5	2	3	TRUE	TRUE	1	1	0	0.3	0.1	-0	6.514657980456026e-4	0.4006514657980456
miR-3130-3p	7	97	300	2281	0.5487942932399114	0.9630617226932132	1	green	307	2685	8	2	6	TRUE	TRUE	1	0	1	0.3	0.1	-0	6.514657980456026e-4	0.4006514657980456
miR-652-5p	2	31	305	2347	0.49655688479638455	0.9057046101487525	1	green	307	2685	2	1	1	TRUE	TRUE	1	1	0	0.3	0.1	-0	6.514657980456026e-4	0.4006514657980456
miR-382-3p	6	102	301	2276	0.4448909451122767	0.989056512209288	1	green	307	2685	6	2	4	TRUE	TRUE	1	0	1	0.3	0.1	-0	6.514657980456026e-4	0.4006514657980456
miR-6810-3p	5	16	302	2362	2.442927040486612	0.08273349978350912	1	green	307	2685	5	2	3	TRUE	TRUE	1	0	1	0.3	0.1	-0	6.514657980456026e-4	0.4006514657980456
miR-6801-3p	5	14	302	2364	2.794107536695976	0.05704813853059605	1	green	307	2685	5	2	3	TRUE	TRUE	1	0	1	0.3	0.1	-0	6.514657980456026e-4	0.4006514657980456
miR-6855-5p	2	30	305	2348	0.5133237055205808	0.8960245740701314	1	green	307	2685	2	1	1	TRUE	TRUE	1	0	1	0.3	0.1	-0	6.514657980456026e-4	0.4006514657980456
miR-6740-3p	2	23	305	2355	0.6715043305632774	0.7982401284309186	1	green	307	2685	2	1	1	TRUE	TRUE	1	1	0	0.3	0.1	-0	6.514657980456026e-4	0.4006514657980456
miR-1537-5p	3	8	304	2370	2.9218189663421312	0.12206103274562567	1	green	307	2685	3	1	2	TRUE	TRUE	1	1	0	0.3	0.1	-0	6.514657980456026e-4	0.4006514657980456
miR-4711-3p	4	38	303	2340	0.8129956938223952	0.7247707064241189	1	green	307	2685	4	1	3	TRUE	TRUE	1	1	0	0.3	0.1	-0	6.514657980456026e-4	0.4006514657980456
miR-3614-3p	6	61	301	2317	0.7572193991948285	0.7956908717291111	1	green	307	2685	6	1	5	TRUE	TRUE	1	0	1	0.3	0.1	-0	6.514657980456026e-4	0.4006514657980456
miR-3945	3	34	304	2344	0.6804253218229185	0.813062929052005	1	green	307	2685	4	1	3	TRUE	TRUE	1	0	2	0.3	0.1	-0	6.514657980456026e-4	0.4006514657980456
miR-6846-3p	2	10	305	2368	1.5524781499224511	0.40645012218312737	1	green	307	2685	2	1	1	TRUE	TRUE	1	1	0	0.3	0.1	-0	6.514657980456026e-4	0.4006514657980456
miR-1277-3p	2	35	305	2343	0.4390677803787068	0.9366097853020193	1	green	307	2685	2	1	1	TRUE	TRUE	1	1	0	0.3	0.1	-0	6.514657980456026e-4	0.4006514657980456
miR-2909	2	30	305	2348	0.5133237055205808	0.8960245740701314	1	green	307	2685	3	1	2	TRUE	TRUE	1	1	1	0.3	0.1	-0	6.514657980456026e-4	0.4006514657980456
miR-7976	2	15	305	2363	1.0329988396856458	0.595291090760357	1	green	307	2685	2	1	1	TRUE	TRUE	1	1	0	0.3	0.1	-0	6.514657980456026e-4	0.4006514657980456
miR-4788	2	2	305	2376	7.778918615247158	0.06686284388827571	1	green	307	2685	2	1	1	TRUE	TRUE	1	0	1	0.3	0.1	-0	6.514657980456026e-4	0.4006514657980456
miR-518f-3p	5	46	302	2332	0.8394060418296625	0.70990463315130925	1	green	307	2685	6	1	5	TRUE	TRUE	1	0	2	0.3	0.1	-0	6.514657980456026e-4	0.4006514657980456
miR-518b	5	45	302	2333	0.8584282174347967	0.6928967159011092	1	green	307	2685	6	1	5	TRUE	TRUE	1	0	2	0.3	0.1	-0	6.514657980456026e-4	0.4006514657980456
miR-518c-3p	7	49	300	2329	1.1089698304562876	0.46246695360698176	1	green	307	2685	8	1	7	TRUE	TRUE	1	0	2	0.3	0.1	-0	6.514657980456026e-4	0.4006514657980456
miR-105-3p	6	81	301	2297	0.5653748412409836	0.944819703517565	1	green	307	2685	6	4	2	TRUE	TRUE	1	1	0	0.3	0.1	-0	6.514657980456026e-4	0.4006514657980456
miR-208b-3p	2	48	305	2330	0.3183945082537643	0.9834900256402409	1	green	307	2685	2	1	1	TRUE	TRUE	0	0	0	0.3	0.1	-0	0	0.4
miR-208a-3p	5	49	302	2329	0.7869950925985271	0.7569199100593081	1	green	307	2685	5	1	4	TRUE	TRUE	0	0	0	0.3	0.1	-0	0	0.4
miR-551b-3p	4	29	303	2349	1.0693010909608234	0.53159471494584	1	green	307	2685	4	1	3	TRUE	TRUE	0	0	0	0.3	0.1	-0	0	0.4
miR-548ay-3p	3	17	304	2361	1.3703640771503551	0.40510786887477745	1	green	307	2685	3	2	1	TRUE	TRUE	0	0	0	0.3	0.1	-0	0	0.4
miR-6871-3p	2	27	305	2351	0.57107440267376	0.8611911016205704	1	green	307	2685	2	1	1	TRUE	TRUE	0	0	0	0.3	0.1	-0	0	0.4
miR-3622b-5p	9	68	298	2310	1.0259510038816329	0.526299664681545	1	green	307	2685	9	1	8	TRUE	TRUE	0	0	0	0.3	0.1	-0	0	0.4
miR-3606-3p	4	44	303	2334	0.7003517220133739	0.8164204767262986	1	green	307	2685	5	2	3	TRUE	TRUE	0	0	0	0.3	0.1	-0	0	0.4
miR-523-5p	2	55	305	2323	0.2770421497668961	0.9922074284865846	1	green	307	2685	2	1	1	TRUE	TRUE	0	0	0	0.3	0.1	-0	0	0.4
miR-518e-5p	4	71	303	2307	0.42904826216508285	0.9788875972823912	1	green	307	2685	4	1	3	TRUE	TRUE	0	0	0	0.3	0.1	-0	0	0.4
miR-4777-5p	2	49	305	2329	0.3117637607366798	0.985154732962251	1	green	307	2685	3	1	2	TRUE	TRUE	0	0	0	0.3	0.1	-0	0	0.4
miR-8076	3	14	304	2364	1.665962851994947	0.3066545858153702	1	green	307	2685	3	2	1	TRUE	TRUE	0	0	0	0.3	0.1	-0	0	0.4
miR-3651	5	28	302	2350	1.389348810287952	0.32350292959679244	1	green	307	2685	5	1	4	TRUE	TRUE	0	0	0	0.3	0.1	-0	0	0.4
miR-6875-3p	4	64	303	2314	0.4774112511742703	0.9613997381231931	1	green	307	2685	4	1	3	TRUE	TRUE	0	0	0	0.3	0.1	-0	0	0.4
miR-7150	3	43	304	2335	0.5359774444777116	0.9111226963557932	1	green	307	2685	3	2	1	TRUE	TRUE	0	0	0	0.3	0.1	-0	0	0.4
miR-1468-3p	5	80	302	2298	0.4756810116478644	0.9738726311323211	1	green	307	2685	6	2	4	TRUE	TRUE	0	0	0	0.3	0.1	-0	0	0.4
miR-5189-3p	4	18	303	2360	1.7304019818952627	0.23836669839481972	1	green	307	2685	4	3	1	TRUE	TRUE	0	0	0	0.3	0.1	-0	0	0.4
miR-1263	4	79	303	2299	0.3842710208182992	0.9896994656509153	1	green	307	2685	9	2	7	TRUE	TRUE	0	0	0	0.3	0.1	-0	0	0.4
miR-487b-5p	2	33	305	2345	0.4660699832278774	0.922594047276224	1	green	307	2685	3	2	1	TRUE	TRUE	0	0	0	0.3	0.1	-0	0	0.4
miR-7158-5p	1	19	306	2359	0.4058411720036497	0.9126298449166508	1	green	307	2685	2	1	1	TRUE	TRUE	0	0	0	0.3	0.1	-0	0	0.4
miR-4502	4	60	303	2318	0.510111563448668	0.9461436458235899	1	green	307	2685	5	1	4	TRUE	TRUE	0	0	0	0.3	0.1	-0	0	0.4
miR-655-5p	2	31	305	2347	0.49655688479638455	0.9057046101487525	1	green	307	2685	2	1	1	TRUE	TRUE	0	0	0	0.3	0.1	-0	0	0.4
miR-3976	3	50	304	2328	0.4595725919643971	0.9521419620206717	1	green	307	2685	3	2	1	TRUE	TRUE	0	0	0	0.3	0.1	-0	0	0.4
miR-548ao-3p	2	14	305	2364	1.107184792062588	0.5613338548844762	1	green	307	2685	2	1	1	TRUE	TRUE	0	0	0	0.3	0.1	-0	0	0.4
miR-8056	2	7	305	2371	2.2201930030270596	0.2751009596020656	1	green	307	2685	2	1	1	TRUE	TRUE	0	0	0	0.3	0.1	-0	0	0.4
miR-6716-5p	2	30	305	2348	0.5133237055205808	0.8960245740701314	1	green	307	2685	2	1	1	TRUE	TRUE	0	0	0	0.3	0.1	-0	0	0.4
miR-218-2-3p	7	119	300	2259	0.44304028199304857	0.9930663664865719	1	green	307	2685	8	1	7	TRUE	TRUE	0	0	0	0.3	0.1	-0	0	0.4
miR-659-5p	3	31	304	2347	0.7472078537401623	0.764353087840063	1	green	307	2685	3	2	1	TRUE	TRUE	0	0	0	0.3	0.1	-0	0	0.4
miR-3667-5p	2	34	305	2344	0.4521718624580316	0.9299315768560725	1	green	307	2685	2	1	1	TRUE	TRUE	0	0	0	0.3	0.1	-0	0	0.4
miR-5011-3p	4	54	303	2324	0.5682433943439925	0.9128426955487347	1	green	307	2685	5	1	4	TRUE	TRUE	0	0	0	0.3	0.1	-0	0	0.4
miR-5586-5p	5	73	302	2305	0.5228711500392498	0.9544172631655369	1	green	307	2685	6	1	5	TRUE	TRUE	0	0	0	0.3	0.1	-0	0	0.4
miR-4536-3p	1	11	306	2367	0.7032893505837464	0.7678181191881446	1	green	307	2685	3	1	2	TRUE	TRUE	0	0	0	0.3	0.1	-0	0	0.4
miR-6776-3p	2	15	305	2363	1.0329988396856458	0.595291090760357	1	green	307	2685	2	1	1	TRUE	TRUE	0	0	0	0.3	0.1	-0	0	0.4
miR-7108-5p	2	8	305	2370	1.9420893398817078	0.31972022982996506	1	green	307	2685	2	1	1	TRUE	TRUE	0	0	0	0.3	0.1	-0	0	0.4
miR-4747-3p	3	15	304	2363	1.5542956489580069	0.33965088791740194	1	green	307	2685	3	2	1	TRUE	TRUE	0	0	0	0.3	0.1	-0	0	0.4
miR-301b-5p	3	18	304	2360	1.2937206210891818	0.4371660731298731	1	green	307	2685	3	1	2	TRUE	TRUE	0	0	0	0.3	0.1	-0	0	0.4
miR-618	6	148	301	2230	0.3004379718749934	0.9998223280186228	1	green	307	2685	7	1	6	TRUE	TRUE	0	0	0	0.3	0.1	-0	0	0.4
miR-6834-3p	2	6	305	2372	2.591051991422807	0.2303374122456352	1	green	307	2685	2	1	1	TRUE	TRUE	0	0	0	0.3	0.1	-0	0	0.4
miR-5689	2	55	305	2323	0.2770421497668961	0.9922074284865846	1	green	307	2685	2	1	1	TRUE	TRUE	0	0	0	0.3	0.1	-0	0	0.4
miR-3618	5	51	302	2327	0.7554927380709966	0.78495933093834	1	green	307	2685	6	1	5	TRUE	TRUE	0	0	0	0.3	0.1	-0	0	0.4
miR-6852-3p	2	18	305	2360	0.8597652641239357	0.6852229978578277	1	green	307	2685	3	1	2	TRUE	TRUE	0	0	0	0.3	0.1	-0	0	0.4
miR-4764-3p	3	34	304	2344	0.6804253218229185	0.813062929052005	1	green	307	2685	3	1	2	TRUE	TRUE	0	0	0	0.3	0.1	-0	0	0.4
miR-521	2	24	305	2354	0.6432591771410229	0.8160022703386931	1	green	307	2685	2	1	1	TRUE	TRUE	0	0	0	0.3	0.1	-0	0	0.4
miR-128-1-5p	52	420	255	1958	0.9507088143340783	0.6486921849657241	1	green	307	2685	52	52	0	TRUE	FALSE	21	21	0	0.3	0	-0	0.013680781758957657	0.31368078175895764
miR-7706	30	195	277	2183	1.2123256470280428	0.20223657067975867	1	green	307	2685	30	30	0	TRUE	FALSE	15	15	0	0.3	0	-0	0.00977198697068404	0.30977198697068403
miR-4454	24	187	283	2191	0.9936341937783537	0.5464673195568679	1	green	307	2685	24	24	0	TRUE	FALSE	13	13	0	0.3	0	-0	0.008469055374592834	0.30846905537459285
let-7d-3p	15	162	292	2216	0.7027723248240418	0.9242617903640722	1	green	307	2685	15	15	0	TRUE	FALSE	11	11	0	0.3	0	-0	0.007166123778501629	0.3071661237785016
miR-126-3p	25	192	282	2186	1.0093423404105033	0.5180435597257007	1	green	307	2685	26	26	0	TRUE	FALSE	10	11	0	0.3	0	-0	0.006514657980456026	0.306514657980456
miR-6810-5p	16	148	291	2230	0.8285121179195535	0.7922717882068793	1	green	307	2685	16	16	0	TRUE	FALSE	8	8	0	0.3	0	-0	0.005211726384364821	0.30521172638436483
miR-6849-3p	12	110	295	2268	0.8387607243475413	0.756809482003755	1	green	307	2685	12	12	0	TRUE	FALSE	8	8	0	0.3	0	-0	0.005211726384364821	0.30521172638436483
miR-1843	21	276	286	2102	0.5593221121417736	0.9969467173053628	1	green	307	2685	21	21	0	TRUE	FALSE	8	8	0	0.3	0	-0	0.005211726384364821	0.30521172638436483
miR-619-5p	13	157	294	2221	0.6256205027353271	0.9638002282364774	1	green	307	2685	14	14	0	TRUE	FALSE	7	8	0	0.3	0	-0	0.004560260586319218	0.3045602605863192
miR-6087	11	37	296	2341	2.35024091287246	0.01680529307730456	1	green	307	2685	11	11	0	TRUE	FALSE	7	7	0	0.3	0	-0	0.004560260586319218	0.3045602605863192
miR-320a	12	119	295	2259	0.7722660881301134	0.8362502026897565	1	green	307	2685	12	12	0	TRUE	FALSE	6	6	0	0.3	0	-0	0.003908794788273616	0.3039087947882736
miR-7151-3p	10	86	297	2292	0.8973579738157113	0.6740308839918456	1	green	307	2685	10	10	0	TRUE	FALSE	6	6	0	0.3	0	-0	0.003908794788273616	0.3039087947882736
miR-6732-3p	7	26	300	2352	2.110006336674534	0.07459919581213915	1	green	307	2685	7	7	0	TRUE	FALSE	6	6	0	0.3	0	-0	0.003908794788273616	0.3039087947882736
miR-1307-5p	13	102	294	2276	0.9866657590693757	0.5634562761187553	1	green	307	2685	13	13	0	TRUE	FALSE	6	6	0	0.3	0	-0	0.003908794788273616	0.3039087947882736
miR-433-5p	9	61	298	2317	1.147074264334667	0.40760887876271323	1	green	307	2685	9	9	0	TRUE	FALSE	5	5	0	0.3	0	-0	0.003257328990228013	0.303257328990228
miR-4423-5p	15	141	292	2237	0.8150538902755421	0.8045421683951888	1	green	307	2685	15	15	0	TRUE	FALSE	5	5	0	0.3	0	-0	0.003257328990228013	0.303257328990228
miR-7854-3p	16	153	291	2225	0.7996489832502024	0.8297159155001655	1	green	307	2685	17	17	0	TRUE	FALSE	5	6	0	0.3	0	-0	0.003257328990228013	0.303257328990228
miR-3940-3p	9	74	298	2304	0.9403363822962227	0.6210611731694229	1	green	307	2685	9	9	0	TRUE	FALSE	5	5	0	0.3	0	-0	0.003257328990228013	0.303257328990228
miR-6761-5p	6	52	301	2326	0.8916597782740587	0.6663049184943922	1	green	307	2685	6	6	0	TRUE	FALSE	5	5	0	0.3	0	-0	0.003257328990228013	0.303257328990228
miR-181a-3p	13	172	294	2206	0.5672193324551522	0.9854721334851378	1	green	307	2685	13	13	0	TRUE	FALSE	5	5	0	0.3	0	-0	0.003257328990228013	0.303257328990228
miR-504-3p	10	79	297	2299	0.9798470280391092	0.5751013340513593	1	green	307	2685	10	10	0	TRUE	FALSE	5	5	0	0.3	0	-0	0.003257328990228013	0.303257328990228
miR-431-3p	13	122	294	2256	0.8177222107332993	0.7893096632895223	1	green	307	2685	13	13	0	TRUE	FALSE	5	5	0	0.3	0	-0	0.003257328990228013	0.303257328990228
miR-4749-5p	4	32	303	2346	0.9678316524093691	0.6031690122404663	1	green	307	2685	4	4	0	TRUE	FALSE	4	4	0	0.3	0	-0	0.0026058631921824105	0.3026058631921824
miR-3177-3p	6	36	301	2342	1.296648122240177	0.34653615926784487	1	green	307	2685	6	6	0	TRUE	FALSE	4	4	0	0.3	0	-0	0.0026058631921824105	0.3026058631921824
miR-6859-5p	11	68	296	2310	1.2623005859789387	0.2885187299192801	1	green	307	2685	12	12	0	TRUE	FALSE	4	5	0	0.3	0	-0	0.0026058631921824105	0.3026058631921824
miR-6876-5p	5	56	302	2322	0.6865789200551141	0.8440947184089524	1	green	307	2685	5	5	0	TRUE	FALSE	4	4	0	0.3	0	-0	0.0026058631921824105	0.3026058631921824
miR-2276-5p	7	40	300	2338	1.363652868518779	0.2869238897464908	1	green	307	2685	7	7	0	TRUE	FALSE	4	4	0	0.3	0	-0	0.0026058631921824105	0.3026058631921824
miR-6769a-5p	5	39	302	2339	0.992955478918147	0.577303208700014	1	green	307	2685	5	5	0	TRUE	FALSE	4	4	0	0.3	0	-0	0.0026058631921824105	0.3026058631921824
miR-6769b-5p	5	40	302	2338	0.9677250381923965	0.5980990246051854	1	green	307	2685	5	5	0	TRUE	FALSE	4	4	0	0.3	0	-0	0.0026058631921824105	0.3026058631921824
miR-1296-3p	4	35	303	2343	0.8837525709786236	0.6677441538860371	1	green	307	2685	4	4	0	TRUE	FALSE	4	4	0	0.3	0	-0	0.0026058631921824105	0.3026058631921824
miR-1234-3p	8	79	299	2299	0.7786957422028846	0.7956745127972523	1	green	307	2685	8	8	0	TRUE	FALSE	4	4	0	0.3	0	-0	0.0026058631921824105	0.3026058631921824
miR-6858-3p	4	24	303	2354	1.2946900140130861	0.4004680452240451	1	green	307	2685	4	4	0	TRUE	FALSE	4	4	0	0.3	0	-0	0.0026058631921824105	0.3026058631921824
miR-6842-3p	5	60	302	2318	0.6397155862634532	0.8811774413897993	1	green	307	2685	5	5	0	TRUE	FALSE	4	4	0	0.3	0	-0	0.0026058631921824105	0.3026058631921824
miR-942-3p	4	35	303	2343	0.8837525709786236	0.6677441538860371	1	green	307	2685	4	4	0	TRUE	FALSE	4	4	0	0.3	0	-0	0.0026058631921824105	0.3026058631921824
miR-6813-5p	4	15	303	2363	2.0789194898058625	0.16423972511177484	1	green	307	2685	4	4	0	TRUE	FALSE	4	4	0	0.3	0	-0	0.0026058631921824105	0.3026058631921824
miR-6085	4	15	303	2363	2.0789194898058625	0.16423972511177484	1	green	307	2685	4	4	0	TRUE	FALSE	4	4	0	0.3	0	-0	0.0026058631921824105	0.3026058631921824
miR-6890-3p	6	64	301	2314	0.7208009277808136	0.8290995914074655	1	green	307	2685	6	6	0	TRUE	FALSE	4	4	0	0.3	0	-0	0.0026058631921824105	0.3026058631921824
miR-6845-3p	4	47	303	2331	0.6548179635313081	0.8519442100350111	1	green	307	2685	4	4	0	TRUE	FALSE	4	4	0	0.3	0	-0	0.0026058631921824105	0.3026058631921824
miR-6787-3p	5	36	302	2342	1.0770733680155113	0.511768989226911	1	green	307	2685	5	5	0	TRUE	FALSE	4	4	0	0.3	0	-0	0.0026058631921824105	0.3026058631921824
let-7e-3p	9	88	298	2290	0.7859862486931455	0.79701605983336	1	green	307	2685	9	9	0	TRUE	FALSE	3	3	0	0.3	0	-0	0.001954397394136808	0.3019543973941368
miR-4701-3p	5	52	302	2326	0.7406500441367638	0.7980126872076045	1	green	307	2685	5	5	0	TRUE	FALSE	3	3	0	0.3	0	-0	0.001954397394136808	0.3019543973941368
miR-6736-5p	4	25	303	2353	1.2423984118736828	0.42752097050367777	1	green	307	2685	4	4	0	TRUE	FALSE	3	3	0	0.3	0	-0	0.001954397394136808	0.3019543973941368
miR-498	3	33	304	2345	0.7013373682366962	0.7978560444187965	1	green	307	2685	3	3	0	TRUE	FALSE	3	3	0	0.3	0	-0	0.001954397394136808	0.3019543973941368
miR-6771-3p	3	36	304	2342	0.6420857411430442	0.8405889676242227	1	green	307	2685	3	3	0	TRUE	FALSE	3	3	0	0.3	0	-0	0.001954397394136808	0.3019543973941368
miR-6895-3p	3	29	304	2349	0.7994150449004693	0.7264940784964429	1	green	307	2685	3	3	0	TRUE	FALSE	3	3	0	0.3	0	-0	0.001954397394136808	0.3019543973941368
miR-889-5p	10	61	297	2317	1.2787796000655456	0.2892477868432704	1	green	307	2685	10	10	0	TRUE	FALSE	3	3	0	0.3	0	-0	0.001954397394136808	0.3019543973941368
miR-3653-5p	11	71	296	2307	1.2074124226621705	0.3329374251965394	1	green	307	2685	11	11	0	TRUE	FALSE	3	3	0	0.3	0	-0	0.001954397394136808	0.3019543973941368
miR-6832-5p	7	50	300	2328	1.08639490792478	0.4818297703792438	1	green	307	2685	7	7	0	TRUE	FALSE	3	3	0	0.3	0	-0	0.001954397394136808	0.3019543973941368
miR-6747-5p	3	26	304	2352	0.8927320479236596	0.6610749257549765	1	green	307	2685	3	3	0	TRUE	FALSE	3	3	0	0.3	0	-0	0.001954397394136808	0.3019543973941368
miR-6877-5p	3	21	304	2357	1.1075370958669597	0.5288161354346034	1	green	307	2685	3	3	0	TRUE	FALSE	3	3	0	0.3	0	-0	0.001954397394136808	0.3019543973941368
miR-7113-3p	3	36	304	2342	0.6420857411430442	0.8405889676242227	1	green	307	2685	3	3	0	TRUE	FALSE	3	3	0	0.3	0	-0	0.001954397394136808	0.3019543973941368
miR-5088-3p	4	28	303	2350	1.107891728326708	0.5063714682368643	1	green	307	2685	4	4	0	TRUE	FALSE	3	3	0	0.3	0	-0	0.001954397394136808	0.3019543973941368
miR-6791-3p	7	43	300	2335	1.2669315512050543	0.34466573983162485	1	green	307	2685	7	7	0	TRUE	FALSE	3	3	0	0.3	0	-0	0.001954397394136808	0.3019543973941368
miR-6829-3p	7	43	300	2335	1.2669315512050543	0.34466573983162485	1	green	307	2685	7	7	0	TRUE	FALSE	3	3	0	0.3	0	-0	0.001954397394136808	0.3019543973941368
miR-4537	4	51	303	2327	0.6024373815432736	0.8901277791266118	1	green	307	2685	4	4	0	TRUE	FALSE	3	3	0	0.3	0	-0	0.001954397394136808	0.3019543973941368
miR-6781-5p	4	20	303	2358	1.556125141531534	0.29142395721469033	1	green	307	2685	4	4	0	TRUE	FALSE	3	3	0	0.3	0	-0	0.001954397394136808	0.3019543973941368
miR-7974	6	67	301	2311	0.6876430046458054	0.8580173882883106	1	green	307	2685	6	6	0	TRUE	FALSE	3	3	0	0.3	0	-0	0.001954397394136808	0.3019543973941368
miR-6777-3p	3	19	304	2359	1.2251414996849985	0.46855544808803973	1	green	307	2685	3	3	0	TRUE	FALSE	3	3	0	0.3	0	-0	0.001954397394136808	0.3019543973941368
miR-6741-3p	4	43	303	2335	0.7169411699596372	0.803126586585744	1	green	307	2685	4	4	0	TRUE	FALSE	3	3	0	0.3	0	-0	0.001954397394136808	0.3019543973941368
miR-6878-3p	5	27	302	2351	1.4413927155106365	0.29992456057213623	1	green	307	2685	5	5	0	TRUE	FALSE	3	3	0	0.3	0	-0	0.001954397394136808	0.3019543973941368
miR-598-5p	5	39	302	2339	0.992955478918147	0.577303208700014	1	green	307	2685	5	5	0	TRUE	FALSE	3	3	0	0.3	0	-0	0.001954397394136808	0.3019543973941368
miR-375	3	82	304	2296	0.27639862503443874	0.9978974756338055	1	green	307	2685	3	3	0	TRUE	FALSE	2	2	0	0.3	0	-0	0.0013029315960912053	0.3013029315960912
miR-6073	3	19	304	2359	1.2251414996849985	0.46855544808803973	1	green	307	2685	3	3	0	TRUE	FALSE	2	2	0	0.3	0	-0	0.0013029315960912053	0.3013029315960912
miR-8062	5	17	302	2361	2.298405425848973	0.09752239561642577	1	green	307	2685	5	5	0	TRUE	FALSE	2	2	0	0.3	0	-0	0.0013029315960912053	0.3013029315960912
miR-4748	3	42	304	2336	0.5489707590216372	0.9031624952474284	1	green	307	2685	3	3	0	TRUE	FALSE	2	2	0	0.3	0	-0	0.0013029315960912053	0.3013029315960912
miR-6753-5p	2	19	305	2359	0.8142278527030041	0.7113342530923493	1	green	307	2685	2	2	0	TRUE	FALSE	2	2	0	0.3	0	-0	0.0013029315960912053	0.3013029315960912
miR-6760-5p	5	57	302	2321	0.6742466177706673	0.8541633362853103	1	green	307	2685	5	5	0	TRUE	FALSE	2	2	0	0.3	0	-0	0.0013029315960912053	0.3013029315960912
miR-6792-5p	4	23	303	2355	1.3515268749663405	0.37320456419328374	1	green	307	2685	4	4	0	TRUE	FALSE	2	2	0	0.3	0	-0	0.0013029315960912053	0.3013029315960912
miR-6858-5p	2	42	305	2336	0.3648087149135935	0.969001623103282	1	green	307	2685	2	2	0	TRUE	FALSE	2	2	0	0.3	0	-0	0.0013029315960912053	0.3013029315960912
miR-6885-3p	4	63	303	2315	0.48519711631506096	0.9580124925417624	1	green	307	2685	4	4	0	TRUE	FALSE	2	2	0	0.3	0	-0	0.0013029315960912053	0.3013029315960912
miR-6734-5p	5	35	302	2343	1.1082487125695273	0.4890202648506342	1	green	307	2685	5	5	0	TRUE	FALSE	2	2	0	0.3	0	-0	0.0013029315960912053	0.3013029315960912
miR-6745	3	44	304	2334	0.52357461276382	0.9184860674764785	1	green	307	2685	3	3	0	TRUE	FALSE	2	2	0	0.3	0	-0	0.0013029315960912053	0.3013029315960912
miR-6759-5p	5	19	302	2359	2.054895476728154	0.13074629969179777	1	green	307	2685	5	5	0	TRUE	FALSE	2	2	0	0.3	0	-0	0.0013029315960912053	0.3013029315960912
miR-7154-3p	4	24	303	2354	1.2946900140130861	0.4004680452240451	1	green	307	2685	4	4	0	TRUE	FALSE	2	2	0	0.3	0	-0	0.0013029315960912053	0.3013029315960912
miR-6758-5p	7	54	300	2324	1.004196067162477	0.5569961455444045	1	green	307	2685	7	7	0	TRUE	FALSE	2	2	0	0.3	0	-0	0.0013029315960912053	0.3013029315960912
miR-6783-5p	5	39	302	2339	0.992955478918147	0.577303208700014	1	green	307	2685	5	5	0	TRUE	FALSE	2	2	0	0.3	0	-0	0.0013029315960912053	0.3013029315960912
miR-6737-5p	2	27	305	2351	0.57107440267376	0.8611911016205704	1	green	307	2685	2	2	0	TRUE	FALSE	2	2	0	0.3	0	-0	0.0013029315960912053	0.3013029315960912
miR-6816-5p	2	19	305	2359	0.8142278527030041	0.7113342530923493	1	green	307	2685	2	2	0	TRUE	FALSE	2	2	0	0.3	0	-0	0.0013029315960912053	0.3013029315960912
miR-6795-3p	3	15	304	2363	1.5542956489580069	0.33965088791740194	1	green	307	2685	3	3	0	TRUE	FALSE	2	2	0	0.3	0	-0	0.0013029315960912053	0.3013029315960912
miR-7845-5p	6	20	301	2358	2.349144568766596	0.06794879507982315	1	green	307	2685	6	6	0	TRUE	FALSE	2	2	0	0.3	0	-0	0.0013029315960912053	0.3013029315960912
miR-1343-5p	4	55	303	2323	0.5576741641159514	0.9194313001058159	1	green	307	2685	4	4	0	TRUE	FALSE	2	2	0	0.3	0	-0	0.0013029315960912053	0.3013029315960912
miR-6744-5p	2	18	305	2360	0.8597652641239357	0.6852229978578277	1	green	307	2685	2	2	0	TRUE	FALSE	2	2	0	0.3	0	-0	0.0013029315960912053	0.3013029315960912
miR-6871-5p	4	41	303	2337	0.7525471306598347	0.7742181416769959	1	green	307	2685	4	4	0	TRUE	FALSE	2	2	0	0.3	0	-0	0.0013029315960912053	0.3013029315960912
miR-6826-5p	2	8	305	2370	1.9420893398817078	0.31972022982996506	1	green	307	2685	2	2	0	TRUE	FALSE	2	2	0	0.3	0	-0	0.0013029315960912053	0.3013029315960912
miR-1273h-3p	3	24	304	2354	0.9679375602511497	0.6115806582056682	1	green	307	2685	3	3	0	TRUE	FALSE	2	2	0	0.3	0	-0	0.0013029315960912053	0.3013029315960912
miR-1301-5p	2	13	305	2365	1.1928537064682783	0.5253916505091883	1	green	307	2685	2	2	0	TRUE	FALSE	2	2	0	0.3	0	-0	0.0013029315960912053	0.3013029315960912
miR-6502-5p	2	13	305	2365	1.1928537064682783	0.5253916505091883	1	green	307	2685	2	2	0	TRUE	FALSE	2	2	0	0.3	0	-0	0.0013029315960912053	0.3013029315960912
miR-376c-5p	3	59	304	2319	0.38797499731303314	0.9792654846238131	1	green	307	2685	3	3	0	TRUE	FALSE	2	2	0	0.3	0	-0	0.0013029315960912053	0.3013029315960912
miR-376b-5p	4	25	303	2353	1.2423984118736828	0.42752097050367777	1	green	307	2685	4	4	0	TRUE	FALSE	2	2	0	0.3	0	-0	0.0013029315960912053	0.3013029315960912
miR-6820-3p	2	17	305	2361	0.9107233018447163	0.6572114849595226	1	green	307	2685	2	2	0	TRUE	FALSE	2	2	0	0.3	0	-0	0.0013029315960912053	0.3013029315960912
miR-6793-5p	3	21	304	2357	1.1075370958669597	0.5288161354346034	1	green	307	2685	3	3	0	TRUE	FALSE	2	2	0	0.3	0	-0	0.0013029315960912053	0.3013029315960912
miR-6763-3p	3	3	304	2375	7.801184051222862	0.022740982059727233	1	green	307	2685	3	3	0	TRUE	FALSE	2	2	0	0.3	0	-0	0.0013029315960912053	0.3013029315960912
miR-6765-5p	4	12	303	2366	2.601552700307449	0.10074679050094255	1	green	307	2685	4	4	0	TRUE	FALSE	2	2	0	0.3	0	-0	0.0013029315960912053	0.3013029315960912
miR-4258	3	21	304	2357	1.1075370958669597	0.5288161354346034	1	green	307	2685	3	3	0	TRUE	FALSE	2	2	0	0.3	0	-0	0.0013029315960912053	0.3013029315960912
miR-3178	2	19	305	2359	0.8142278527030041	0.7113342530923493	1	green	307	2685	2	2	0	TRUE	FALSE	2	2	0	0.3	0	-0	0.0013029315960912053	0.3013029315960912
miR-6793-3p	3	33	304	2345	0.7013373682366962	0.7978560444187965	1	green	307	2685	3	3	0	TRUE	FALSE	2	2	0	0.3	0	-0	0.0013029315960912053	0.3013029315960912
miR-6514-5p	4	49	303	2329	0.6275589348570977	0.87225632135489	1	green	307	2685	4	4	0	TRUE	FALSE	2	2	0	0.3	0	-0	0.0013029315960912053	0.3013029315960912
miR-874-5p	2	28	305	2350	0.5504494512990374	0.8738436707217972	1	green	307	2685	2	2	0	TRUE	FALSE	2	2	0	0.3	0	-0	0.0013029315960912053	0.3013029315960912
miR-219b-3p	2	65	305	2313	0.23341610268362864	0.9973973471391967	1	green	307	2685	2	2	0	TRUE	FALSE	2	2	0	0.3	0	-0	0.0013029315960912053	0.3013029315960912
miR-503-3p	4	38	303	2340	0.8129956938223952	0.7247707064241189	1	green	307	2685	4	4	0	TRUE	FALSE	2	2	0	0.3	0	-0	0.0013029315960912053	0.3013029315960912
miR-6508-3p	4	21	303	2357	1.4814326672724858	0.3185442962522152	1	green	307	2685	4	4	0	TRUE	FALSE	2	2	0	0.3	0	-0	0.0013029315960912053	0.3013029315960912
miR-6812-5p	3	30	304	2348	0.7724365170828191	0.7459840148515031	1	green	307	2685	3	3	0	TRUE	FALSE	2	2	0	0.3	0	-0	0.0013029315960912053	0.3013029315960912
miR-6803-5p	2	26	305	2352	0.5932855232021117	0.847389986043633	1	green	307	2685	2	2	0	TRUE	FALSE	2	2	0	0.3	0	-0	0.0013029315960912053	0.3013029315960912
miR-6751-5p	3	31	304	2347	0.7472078537401623	0.764353087840063	1	green	307	2685	3	3	0	TRUE	FALSE	2	2	0	0.3	0	-0	0.0013029315960912053	0.3013029315960912
miR-6746-5p	3	24	304	2354	0.9679375602511497	0.6115806582056682	1	green	307	2685	3	3	0	TRUE	FALSE	2	2	0	0.3	0	-0	0.0013029315960912053	0.3013029315960912
miR-6506-5p	4	55	303	2323	0.5576741641159514	0.9194313001058159	1	green	307	2685	4	4	0	TRUE	FALSE	2	2	0	0.3	0	-0	0.0013029315960912053	0.3013029315960912
miR-381-5p	2	24	305	2354	0.6432591771410229	0.8160022703386931	1	green	307	2685	2	2	0	TRUE	FALSE	2	2	0	0.3	0	-0	0.0013029315960912053	0.3013029315960912
[truncated: 780 more rows]
