# Supplementary material for: Peripheral Transcriptomic Signatures Reveal Convergent Neuroinflammatory, Metabolic, and miRNA Dysregulation in Major Psychiatric Disorders
Source: Biology (Basel). 2026 Apr 24;15(9):673. doi: 10.3390/biology15090673 (PMC13162896; doi:10.3390/biology15090673)
Supplement: Supplementary file 1 [file biology-15-00673-s001.zip › Supplementary Files/Dataset S3. Ranked miRNA interactions/miRNA_ranked_greenyellow.csv]

miRNA	a	b	c	d	odds	p	FDR	module	module_size	bg_size	n_targets_in_module	n_validated	n_predicted	validated_in_module	predicted_in_module	n_core_hits	n_core_validated	n_core_predicted	validated_weight	predicted_weight	fdr_weight	core_weight	score
miR-607	63	503	87	2032	2.9238187150096824	1.895469008651104e-9	4.926621239209318e-6	greenyellow	150	2685	123	5	118	TRUE	TRUE	59	4	111	0.3	0.1	2.1229803300763868	0.07866666666666666	2.601646996743053
miR-543	64	530	86	2005	2.8139217979860387	5.328003308192323e-9	4.9355070644888225e-6	greenyellow	150	2685	100	4	96	TRUE	TRUE	57	2	85	0.3	0.1	2.122667288849464	0.07600000000000001	2.598667288849464
miR-944	61	485	89	2050	2.8954983682705984	3.5456072250516864e-9	4.926621239209318e-6	greenyellow	150	2685	101	4	97	TRUE	TRUE	56	3	89	0.3	0.1	2.1229803300763868	0.07466666666666667	2.5976469967430535
miR-142-5p	77	735	73	1800	2.5821428664482684	2.22252234412266e-8	1.2352779188633743e-5	greenyellow	150	2685	121	70	51	TRUE	TRUE	73	66	49	0.3	0.1	1.9632941286863972	0.09733333333333334	2.4606274620197306
miR-548x-3p	66	577	84	1958	2.6652456831856988	2.1452198022001597e-8	1.2352779188633743e-5	greenyellow	150	2685	114	6	108	TRUE	TRUE	61	6	98	0.3	0.1	1.9632941286863972	0.08133333333333334	2.4446274620197306
miR-524-5p	64	557	86	1978	2.641392836412431	3.5498948483800605e-8	1.6441929639413647e-5	greenyellow	150	2685	111	9	102	TRUE	TRUE	62	9	98	0.3	0.1	1.9136188858480367	0.08266666666666667	2.396285552514703
miR-340-5p	86	894	64	1641	2.4656766700585377	7.472730136354567e-8	2.966673864132763e-5	greenyellow	150	2685	160	48	112	TRUE	TRUE	80	44	103	0.3	0.1	1.8110920777715607	0.10666666666666667	2.317758744438227
miR-3163	71	680	79	1855	2.4507606835152984	1.6181883385772013e-7	3.96337174005556e-5	greenyellow	150	2685	144	7	137	TRUE	TRUE	65	6	121	0.3	0.1	1.7607740766344966	0.08666666666666667	2.247440743301163
miR-520d-5p	61	542	89	1993	2.519223498429729	1.9729907962113068e-7	3.96337174005556e-5	greenyellow	150	2685	105	9	96	TRUE	TRUE	59	9	93	0.3	0.1	1.7607740766344966	0.07866666666666666	2.239440743301163
miR-579-3p	60	525	90	2010	2.551316360462364	1.5835325299857678e-7	3.96337174005556e-5	greenyellow	150	2685	102	9	93	TRUE	TRUE	57	9	88	0.3	0.1	1.7607740766344966	0.07600000000000001	2.2367740766344966
miR-548aj-3p	59	515	91	2020	2.542050670918758	1.9966608262244633e-7	3.96337174005556e-5	greenyellow	150	2685	75	6	69	TRUE	TRUE	55	6	63	0.3	0.1	1.7607740766344966	0.07333333333333333	2.2341074099678297
miR-3133	57	487	93	2048	2.576335048008954	1.8423073973190943e-7	3.96337174005556e-5	greenyellow	150	2685	94	2	92	TRUE	TRUE	54	1	88	0.3	0.1	1.7607740766344966	0.072	2.2327740766344966
miR-548j-5p	53	428	97	2107	2.6885173122568595	1.1431464815028765e-7	3.858378687509114e-5	greenyellow	150	2685	93	11	82	TRUE	TRUE	49	11	75	0.3	0.1	1.7654380599951942	0.06533333333333334	2.2307713933285274
miR-656-3p	45	330	105	2205	2.8621108193272797	1.2495648862030236e-7	3.858378687509114e-5	greenyellow	150	2685	73	2	71	TRUE	TRUE	42	2	66	0.3	0.1	1.7654380599951942	0.05600000000000001	2.221438059995194
miR-548p	58	509	92	2026	2.5082992198888245	3.258548958655454e-7	6.0370050374023386e-5	greenyellow	150	2685	109	4	105	TRUE	TRUE	55	3	97	0.3	0.1	1.6876713847048177	0.07333333333333333	2.161004718038151
miR-548aq-3p	52	431	98	2104	2.5891005401235083	3.55601516614694e-7	6.176353841701467e-5	greenyellow	150	2685	62	6	56	TRUE	TRUE	48	6	52	0.3	0.1	1.683707132536776	0.064	2.1477071325367763
miR-148a-5p	64	598	86	1937	2.409588382774342	4.781951348617389e-7	6.984425947065116e-5	greenyellow	150	2685	84	33	51	TRUE	TRUE	61	30	49	0.3	0.1	1.6623477131723623	0.08133333333333334	2.1436810465056957
miR-186-5p	82	871	68	1664	2.303028867269717	6.196860685256153e-7	8.20051230682231e-5	greenyellow	150	2685	158	48	110	TRUE	TRUE	79	46	104	0.3	0.1	1.6344636061159765	0.10533333333333333	2.13979693944931
miR-548ae-3p	52	433	98	2102	2.5747032225015762	4.0872489844413654e-7	6.681449957507386e-5	greenyellow	150	2685	62	6	56	TRUE	TRUE	48	6	52	0.3	0.1	1.6700517120030616	0.064	2.1340517120030618
miR-548d-5p	53	448	97	2087	2.5441592145499077	4.680618234838969e-7	6.984425947065116e-5	greenyellow	150	2685	91	7	84	TRUE	TRUE	49	7	77	0.3	0.1	1.6623477131723623	0.06533333333333334	2.1276810465056957
miR-548b-5p	52	436	98	2099	2.5535025631404844	5.026574988891771e-7	6.984425947065116e-5	greenyellow	150	2685	93	6	87	TRUE	TRUE	48	5	80	0.3	0.1	1.6623477131723623	0.064	2.1263477131723625
miR-548ah-3p	51	429	99	2106	2.5276509686625177	7.569034188472358e-7	8.764310837401952e-5	greenyellow	150	2685	61	6	55	TRUE	TRUE	47	6	51	0.3	0.1	1.6229128912133817	0.06266666666666668	2.0855795578800485
miR-548am-3p	51	428	99	2107	2.5350916016611182	7.070824540305483e-7	8.764310837401952e-5	greenyellow	150	2685	61	6	55	TRUE	TRUE	47	6	51	0.3	0.1	1.6229128912133817	0.06266666666666668	2.0855795578800485
miR-493-5p	49	403	101	2132	2.5654225072931625	7.453813565668748e-7	8.764310837401952e-5	greenyellow	150	2685	82	9	73	TRUE	TRUE	46	9	68	0.3	0.1	1.6229128912133817	0.06133333333333333	2.084246224546715
miR-495-3p	60	552	90	1983	2.3939972875747	8.666241978322867e-7	9.633394583103699e-5	greenyellow	150	2685	105	3	102	TRUE	TRUE	56	3	93	0.3	0.1	1.6064882602723303	0.07466666666666667	2.0811549269389973
miR-320d	65	624	85	1911	2.34105725920325	9.504256871521753e-7	1.0158588402291905e-4	greenyellow	150	2685	116	19	97	TRUE	TRUE	60	18	87	0.3	0.1	1.5972666542888232	0.08000000000000002	2.0772666542888234
miR-548c-3p	80	856	70	1679	2.240956382471356	1.4105564850499812e-6	1.2644956361141605e-4	greenyellow	150	2685	170	8	162	TRUE	TRUE	75	7	153	0.3	0.1	1.5592330660422031	0.1	2.059233066042203
miR-302c-3p	60	559	90	1976	2.3556972328023797	1.314889321428844e-6	1.22145356129955e-4	greenyellow	150	2685	101	31	70	TRUE	TRUE	54	28	60	0.3	0.1	1.5652492159640556	0.072	2.0372492159640556
miR-548c-5p	51	435	99	2100	2.485873849362444	1.1325771179999496e-6	1.1657154855266147e-4	greenyellow	150	2685	91	9	82	TRUE	TRUE	47	9	75	0.3	0.1	1.5733629737050778	0.06266666666666668	2.0360296403717446
miR-1271-5p	58	531	92	2004	2.378344539872202	1.290535593341132e-6	1.22145356129955e-4	greenyellow	150	2685	93	46	47	TRUE	TRUE	53	43	42	0.3	0.1	1.5652492159640556	0.07066666666666667	2.0359158826307224
miR-5688	46	373	104	2162	2.562516743011434	1.3185896667501438e-6	1.22145356129955e-4	greenyellow	150	2685	51	1	50	TRUE	TRUE	43	1	46	0.3	0.1	1.5652492159640556	0.05733333333333334	2.0225825492973892
miR-10a-3p	29	178	121	2357	3.171527939801157	1.6548830637017798e-6	1.4371625106335143e-4	greenyellow	150	2685	33	10	23	TRUE	TRUE	27	9	21	0.3	0.1	1.5369976480752239	0.036	1.972997648075224
miR-369-3p	36	256	114	2279	2.809757142892233	1.775250770901999e-6	1.4949763310111077e-4	greenyellow	150	2685	56	2	54	TRUE	TRUE	32	2	49	0.3	0.1	1.5301462732749886	0.04266666666666667	1.9728129399416554
miR-30a-3p	71	738	79	1797	2.187701712873373	3.804618335635284e-6	2.4029623533478305e-4	greenyellow	150	2685	111	41	70	TRUE	TRUE	66	38	66	0.3	0.1	1.4477012132533669	0.08800000000000001	1.935701213253367
miR-374a-5p	67	676	83	1859	2.2191550217574547	3.3339189941361403e-6	2.345384620478571e-4	greenyellow	150	2685	108	57	51	TRUE	TRUE	62	52	43	0.3	0.1	1.4519143707992839	0.08266666666666667	1.9345810374659507
miR-548h-3p	51	449	99	2086	2.3923652915045435	2.798600346202131e-6	2.222088674884492e-4	greenyellow	150	2685	62	9	53	TRUE	TRUE	47	9	48	0.3	0.1	1.4612954456207796	0.06266666666666668	1.9239621122874464
miR-548z	51	449	99	2086	2.3923652915045435	2.798600346202131e-6	2.222088674884492e-4	greenyellow	150	2685	62	9	53	TRUE	TRUE	47	9	48	0.3	0.1	1.4612954456207796	0.06266666666666668	1.9239621122874464
miR-5692a	51	452	99	2083	2.3730806855086817	3.3758684713617434e-6	2.345384620478571e-4	greenyellow	150	2685	69	2	67	TRUE	TRUE	48	2	63	0.3	0.1	1.4519143707992839	0.064	1.915914370799284
miR-551b-5p	54	494	96	2041	2.323128311211375	3.724891335689411e-6	2.4029623533478305e-4	greenyellow	150	2685	96	4	92	TRUE	TRUE	50	4	86	0.3	0.1	1.4477012132533669	0.06666666666666667	1.9143678799200337
miR-548a-5p	48	412	102	2123	2.423859181780554	3.2698543398416885e-6	2.345384620478571e-4	greenyellow	150	2685	82	6	76	TRUE	TRUE	44	6	69	0.3	0.1	1.4519143707992839	0.05866666666666667	1.9105810374659506
miR-548i	47	398	103	2137	2.4490044295278754	3.0542984321817686e-6	2.345384620478571e-4	greenyellow	150	2685	82	6	76	TRUE	TRUE	43	6	69	0.3	0.1	1.4519143707992839	0.05733333333333334	1.9092477041326172
miR-5590-3p	42	336	108	2199	2.5438739990132344	3.3381844902250574e-6	2.345384620478571e-4	greenyellow	150	2685	48	2	46	TRUE	TRUE	40	2	43	0.3	0.1	1.4519143707992839	0.05333333333333334	1.9052477041326172
miR-4729	34	242	116	2293	2.7757390652543195	3.799666428210423e-6	2.4029623533478305e-4	greenyellow	150	2685	35	2	33	TRUE	TRUE	31	2	30	0.3	0.1	1.4477012132533669	0.04133333333333333	1.8890345465867004
miR-1297	36	266	114	2269	2.6923387917693815	4.0425556228054515e-6	2.4965026835058554e-4	greenyellow	150	2685	97	13	84	TRUE	TRUE	33	10	72	0.3	0.1	1.4410671851131407	0.044000000000000004	1.8850671851131409
miR-548u	29	186	121	2349	3.0249363193006	3.6802279177173093e-6	2.4029623533478305e-4	greenyellow	150	2685	33	2	31	TRUE	TRUE	26	2	27	0.3	0.1	1.4477012132533669	0.03466666666666667	1.8823678799200336
miR-548d-3p	49	431	101	2104	2.367385980860711	4.759963531296816e-6	2.814455032654011e-4	greenyellow	150	2685	70	11	59	TRUE	TRUE	46	11	55	0.3	0.1	1.4202422743177652	0.06133333333333333	1.8815756076510985
miR-548ac	50	444	100	2091	2.3537980760228954	4.68778901689768e-6	2.814455032654011e-4	greenyellow	150	2685	61	9	52	TRUE	TRUE	46	9	47	0.3	0.1	1.4202422743177652	0.06133333333333333	1.8815756076510985
miR-3662	77	848	73	1687	2.097811330712758	9.054223147619557e-6	4.659571505043472e-4	greenyellow	150	2685	124	28	96	TRUE	TRUE	73	28	90	0.3	0.1	1.3326616077060989	0.09733333333333334	1.8299949410394323
miR-548w	45	384	105	2151	2.3996717992948424	6.62435288946744e-6	3.8352243082979205e-4	greenyellow	150	2685	75	6	69	TRUE	TRUE	41	6	62	0.3	0.1	1.3664836922680363	0.05466666666666667	1.8211503589347031
miR-302c-5p	46	398	104	2137	2.374086927763916	7.087951067710137e-6	4.0198808198298923e-4	greenyellow	150	2685	85	2	83	TRUE	TRUE	41	2	72	0.3	0.1	1.3583147290206892	0.05466666666666667	1.812981395687356
miR-7-2-3p	47	414	103	2121	2.3368397428502643	8.516148207886406e-6	4.542074571680871e-4	greenyellow	150	2685	70	2	68	TRUE	TRUE	44	2	63	0.3	0.1	1.3370982959281825	0.05866666666666667	1.7957649625948493
miR-224-5p	53	497	97	2038	2.2397322708438883	9.788827083321248e-6	4.857705440098169e-4	greenyellow	150	2685	92	17	75	TRUE	TRUE	50	16	71	0.3	0.1	1.3254275293338404	0.06666666666666667	1.7920941960005072
miR-519e-5p	38	300	112	2235	2.526688672119706	8.662466797376256e-6	4.542074571680871e-4	greenyellow	150	2685	48	2	46	TRUE	TRUE	38	2	46	0.3	0.1	1.3370982959281825	0.05066666666666667	1.7877649625948493
miR-297	27	172	123	2363	3.0138836254180092	7.572973288082729e-6	4.2090585535163805e-4	greenyellow	150	2685	30	9	21	TRUE	TRUE	24	9	18	0.3	0.1	1.3503260130419952	0.032	1.7823260130419953
miR-655-3p	33	240	117	2295	2.695728360191763	8.363440878344245e-6	4.542074571680871e-4	greenyellow	150	2685	57	1	56	TRUE	TRUE	30	1	48	0.3	0.1	1.3370982959281825	0.04000000000000001	1.7770982959281827
miR-3613-3p	64	657	86	1878	2.1265746342378615	1.1946359695586256e-5	5.824374314742842e-4	greenyellow	150	2685	100	10	90	TRUE	TRUE	59	9	84	0.3	0.1	1.2939002888074382	0.07866666666666666	1.772566955474105
miR-338-5p	36	277	114	2258	2.572969723330722	9.477303666752589e-6	4.788623070891899e-4	greenyellow	150	2685	50	5	45	TRUE	TRUE	33	5	42	0.3	0.1	1.3279157385739928	0.044000000000000004	1.771915738573993
miR-7-1-3p	49	448	101	2087	2.2592159338207125	1.3295358508147723e-5	6.262339202397037e-4	greenyellow	150	2685	74	5	69	TRUE	TRUE	46	4	64	0.3	0.1	1.2813053649310429	0.06133333333333333	1.7426386982643762
miR-548h-5p	44	381	106	2154	2.3459090127950044	1.2510810738888728e-5	5.994403972995134e-4	greenyellow	150	2685	75	3	72	TRUE	TRUE	40	3	65	0.3	0.1	1.2889015970265678	0.05333333333333334	1.7422349303599012
miR-875-3p	54	518	96	2017	2.1895282923077684	1.458537364456264e-5	6.595982069696621e-4	greenyellow	150	2685	86	3	83	TRUE	TRUE	51	3	79	0.3	0.1	1.2722882134391702	0.068	1.7402882134391704
miR-452-5p	48	435	102	2100	2.270949756519719	1.3608933697424238e-5	6.30320445752366e-4	greenyellow	150	2685	69	32	37	TRUE	TRUE	45	29	35	0.3	0.1	1.2801754421610712	0.06	1.7401754421610713
miR-182-5p	105	1341	45	1194	2.0770092909012194	2.4537824999772364e-5	9.60431206681231e-4	greenyellow	150	2685	173	98	75	TRUE	TRUE	99	94	68	0.3	0.1	1.2070134948523883	0.132	1.7390134948523883
miR-559	47	423	103	2112	2.277451326730363	1.4715757046462415e-5	6.595982069696621e-4	greenyellow	150	2685	84	3	81	TRUE	TRUE	44	3	75	0.3	0.1	1.2722882134391702	0.05866666666666667	1.730954880105837
miR-450b-5p	61	622	89	1913	2.107337930418368	1.8469608020147247e-5	7.896467798152184e-4	greenyellow	150	2685	91	31	60	TRUE	TRUE	57	29	57	0.3	0.1	1.2410268525376875	0.07600000000000001	1.7170268525376877
miR-381-3p	41	346	109	2189	2.3786567309816977	1.5657421949163292e-5	6.798746186988248e-4	greenyellow	150	2685	80	7	73	TRUE	TRUE	37	7	63	0.3	0.1	1.2670284686986437	0.04933333333333334	1.7163618020319773
miR-30d-3p	71	774	79	1761	2.0442489859162225	2.1267043432682985e-5	8.691340249915591e-4	greenyellow	150	2685	108	37	71	TRUE	TRUE	66	35	67	0.3	0.1	1.2243652991668248	0.08800000000000001	1.712365299166825
miR-4803	25	158	125	2377	3.006999245088858	1.54024060456542e-5	6.794172444583021e-4	greenyellow	150	2685	36	3	33	TRUE	TRUE	23	3	30	0.3	0.1	1.2671453737558749	0.030666666666666665	1.6978120404225416
miR-33a-3p	43	375	107	2160	2.3138495071607346	1.9353876591019593e-5	8.149155007036886e-4	greenyellow	150	2685	74	13	61	TRUE	TRUE	40	11	56	0.3	0.1	1.2355549685190519	0.05333333333333334	1.6888883018523853
miR-520f-3p	51	484	99	2051	2.1822563884375534	2.1905713664979338e-5	8.822605547098199e-4	greenyellow	150	2685	89	7	82	TRUE	TRUE	46	5	67	0.3	0.1	1.2217612549441534	0.06133333333333333	1.6830945882774868
miR-4429	34	263	116	2272	2.5308695076416043	1.9956714315367036e-5	8.277568519761939e-4	greenyellow	150	2685	45	10	35	TRUE	TRUE	29	9	30	0.3	0.1	1.232838886229447	0.03866666666666667	1.6715055528961138
miR-200b-3p	55	543	95	1992	2.123202269905899	2.6133133872631976e-5	9.85431412899585e-4	greenyellow	150	2685	112	48	64	TRUE	TRUE	51	46	59	0.3	0.1	1.2025494390807843	0.068	1.6705494390807845
miR-548y	42	367	108	2168	2.2964029066406986	2.6320551172424706e-5	9.85431412899585e-4	greenyellow	150	2685	68	7	61	TRUE	TRUE	38	6	55	0.3	0.1	1.2025494390807843	0.05066666666666667	1.653216105747451
miR-320c	72	801	78	1734	1.9977686013469071	3.5708752732778064e-5	0.001240432798054878	greenyellow	150	2685	144	45	99	TRUE	TRUE	67	41	88	0.3	0.1	1.162570703673034	0.08933333333333333	1.6519040370063673
miR-548n	42	368	108	2167	2.28911085741843	2.799413614426541e-5	0.0010236276887488629	greenyellow	150	2685	75	4	71	TRUE	TRUE	38	3	63	0.3	0.1	1.1959431900486013	0.05066666666666667	1.646609856715268
miR-561-3p	35	279	115	2256	2.459713788562021	2.6478658369939068e-5	9.85431412899585e-4	greenyellow	150	2685	56	1	55	TRUE	TRUE	33	1	49	0.3	0.1	1.2025494390807843	0.044000000000000004	1.6465494390807844
miR-300	39	330	111	2205	2.3466643848046647	2.881932415699013e-5	0.0010401156082113711	greenyellow	150	2685	74	3	71	TRUE	TRUE	35	3	61	0.3	0.1	1.1931673545813097	0.04666666666666667	1.6398340212479765
miR-2116-3p	21	121	129	2414	3.245480382647912	2.3824567361070943e-5	9.458353242345165e-4	greenyellow	150	2685	23	4	19	TRUE	TRUE	19	3	18	0.3	0.1	1.2096737881461475	0.025333333333333336	1.635007121479481
miR-4694-3p	24	153	126	2382	2.9636466520397726	2.6594946371885165e-5	9.85431412899585e-4	greenyellow	150	2685	29	1	28	TRUE	TRUE	21	1	25	0.3	0.1	1.2025494390807843	0.028000000000000004	1.6305494390807844
miR-590-3p	68	743	82	1792	1.999557563687658	4.116106011545164e-5	0.001352830336199431	greenyellow	150	2685	144	14	130	TRUE	TRUE	62	12	116	0.3	0.1	1.1475026666300348	0.08266666666666667	1.6301693332967016
miR-513c-3p	37	307	113	2228	2.375284971214973	3.321771005741103e-5	0.0011685065348043702	greenyellow	150	2685	42	3	39	TRUE	TRUE	33	3	35	0.3	0.1	1.1729475417994017	0.044000000000000004	1.616947541799402
miR-429	47	440	103	2095	2.1719047406957595	3.912698504409343e-5	0.0013260230663114103	greenyellow	150	2685	90	31	59	TRUE	TRUE	43	29	55	0.3	0.1	1.150979568506847	0.05733333333333334	1.6083129018401803
miR-106a-5p	101	1297	49	1238	1.9669707606241689	7.015990549187921e-5	0.001999116484757204	greenyellow	150	2685	170	101	69	TRUE	TRUE	96	96	64	0.3	0.1	1.079664759848822	0.128	1.6076647598488223
miR-371a-5p	44	401	106	2134	2.2081998675603933	4.186520651786653e-5	0.001352830336199431	greenyellow	150	2685	60	4	56	TRUE	TRUE	43	4	55	0.3	0.1	1.1475026666300348	0.05733333333333334	1.6048359999633681
miR-130a-5p	41	360	109	2175	2.271672645479934	3.7941257032385605e-5	0.001301713003617279	greenyellow	150	2685	70	5	65	TRUE	TRUE	37	5	58	0.3	0.1	1.1541939026771757	0.04933333333333334	1.603527236010509
miR-155-5p	70	780	80	1755	1.968272012182486	5.4602991873913864e-5	0.0016493664610609416	greenyellow	150	2685	130	79	51	TRUE	TRUE	66	76	50	0.3	0.1	1.1130731363268234	0.08800000000000001	1.6010731363268236
miR-23b-3p	88	1072	62	1463	1.9365957167785595	6.422662924900286e-5	0.0018827229165894518	greenyellow	150	2685	149	80	69	TRUE	TRUE	82	75	58	0.3	0.1	1.0900854364438497	0.10933333333333334	1.5994187697771831
miR-520a-3p	40	348	110	2187	2.284369405523198	4.0127911420157936e-5	0.0013435598293568543	greenyellow	150	2685	69	11	58	TRUE	TRUE	35	8	48	0.3	0.1	1.148697195784324	0.04666666666666667	1.5953638624509907
miR-4678	12	43	138	2492	5.0333957603837005	3.2382892525297555e-5	0.001153744337535922	greenyellow	150	2685	14	4	10	TRUE	TRUE	12	4	10	0.3	0.1	1.1751561669742134	0.016	1.5911561669742136
miR-212-3p	33	261	117	2274	2.4564440887479124	4.139395984815501e-5	0.001352830336199431	greenyellow	150	2685	60	25	35	TRUE	TRUE	31	24	32	0.3	0.1	1.1475026666300348	0.04133333333333333	1.588835999963368
miR-302b-3p	54	541	96	1994	2.0726257087381676	4.842046114028428e-5	0.001546671971366092	greenyellow	150	2685	102	31	71	TRUE	TRUE	47	24	59	0.3	0.1	1.124240713856153	0.06266666666666668	1.5869073805228198
miR-200c-3p	54	543	96	1992	2.062928633648664	5.3491377509448404e-5	0.0016493664610609416	greenyellow	150	2685	111	44	67	TRUE	TRUE	50	43	61	0.3	0.1	1.1130731363268234	0.06666666666666667	1.5797398029934901
let-7a-3p	45	419	105	2116	2.1635816591441746	5.4477982166508165e-5	0.0016493664610609416	greenyellow	150	2685	89	24	65	TRUE	TRUE	41	23	60	0.3	0.1	1.1130731363268234	0.05466666666666667	1.5677398029934901
miR-513a-3p	52	517	98	2018	2.070509323602758	5.9809093332725815e-5	0.001787198606146721	greenyellow	150	2685	101	3	98	TRUE	TRUE	48	3	88	0.3	0.1	1.0991308731755012	0.064	1.5631308731755014
miR-5580-3p	18	98	132	2437	3.3884845863872983	4.9951602808334326e-5	0.0015774489114131942	greenyellow	150	2685	18	3	15	TRUE	TRUE	16	3	13	0.3	0.1	1.1208178789129293	0.021333333333333336	1.5421512122462628
miR-548k	41	369	109	2166	2.207135731929588	6.496313343252768e-5	0.0018827229165894518	greenyellow	150	2685	77	15	62	TRUE	TRUE	37	14	55	0.3	0.1	1.0900854364438497	0.04933333333333334	1.5394187697771833
miR-216b-5p	39	343	111	2192	2.244510843645532	6.503828715098502e-5	0.0018827229165894518	greenyellow	150	2685	60	5	55	TRUE	TRUE	36	5	52	0.3	0.1	1.0900854364438497	0.048	1.5380854364438499
miR-548l	36	306	114	2229	2.2993824882056555	7.049781054559409e-5	0.001999116484757204	greenyellow	150	2685	62	6	56	TRUE	TRUE	33	5	50	0.3	0.1	1.079664759848822	0.044000000000000004	1.5236647598488222
miR-302e	47	454	103	2081	2.0909251361997714	8.316055324497849e-5	0.002243720169590245	greenyellow	150	2685	95	23	72	TRUE	TRUE	41	19	59	0.3	0.1	1.0596125232053655	0.05466666666666667	1.5142791898720322
miR-106b-5p	105	1389	45	1146	1.9246753536655383	1.5028940324807662e-4	0.0035696944583453413	greenyellow	150	2685	174	112	62	TRUE	TRUE	99	105	57	0.3	0.1	0.9789475819846294	0.132	1.5109475819846296
miR-98-3p	24	164	126	2371	2.752147755682931	7.329692454964799e-5	0.0020574964982168864	greenyellow	150	2685	27	16	11	TRUE	TRUE	22	15	10	0.3	0.1	1.074664358107298	0.029333333333333336	1.5039976914406317
miR-205-3p	46	442	104	2093	2.093783362905006	9.085970471252559e-5	0.002427876148039506	greenyellow	150	2685	74	2	72	TRUE	TRUE	40	2	62	0.3	0.1	1.045909388586476	0.05333333333333334	1.4992427219198095
miR-548av-5p	26	187	124	2348	2.631381862173884	7.719403423838256e-5	0.0021452222114846514	greenyellow	150	2685	29	2	27	TRUE	TRUE	23	2	24	0.3	0.1	1.0674110860120831	0.030666666666666665	1.4980777526787499
miR-548m	28	211	122	2324	2.5266449707764447	8.315836584405104e-5	0.002243720169590245	greenyellow	150	2685	46	2	44	TRUE	TRUE	26	2	39	0.3	0.1	1.0596125232053655	0.03466666666666667	1.4942791898720322
miR-3668	14	65	136	2470	3.908530269178756	8.304988065273269e-5	0.002243720169590245	greenyellow	150	2685	18	3	15	TRUE	TRUE	13	3	14	0.3	0.1	1.0596125232053655	0.017333333333333336	1.476945856538699
miR-548o-5p	29	225	121	2310	2.4594797832028363	9.804895932510264e-5	0.002570547716645851	greenyellow	150	2685	35	7	28	TRUE	TRUE	26	7	25	0.3	0.1	1.0359897319946167	0.03466666666666667	1.4706563986612835
miR-548am-5p	29	225	121	2310	2.4594797832028363	9.804895932510264e-5	0.002570547716645851	greenyellow	150	2685	35	7	28	TRUE	TRUE	26	7	25	0.3	0.1	1.0359897319946167	0.03466666666666667	1.4706563986612835
miR-410-3p	40	365	110	2170	2.161121871663856	1.0999911562314821e-4	0.0028499829504863923	greenyellow	150	2685	66	6	60	TRUE	TRUE	36	5	54	0.3	0.1	1.0180630952291332	0.048	1.4660630952291334
miR-548a-3p	39	352	111	2183	2.178185006341729	1.1075860332944599e-4	0.0028499829504863923	greenyellow	150	2685	63	2	61	TRUE	TRUE	35	1	54	0.3	0.1	1.0180630952291332	0.04666666666666667	1.4647297618958
miR-15b-3p	71	824	79	1711	1.8657909170414053	1.7636037628797848e-4	0.003920843885634337	greenyellow	150	2685	77	70	7	TRUE	TRUE	67	66	6	0.3	0.1	0.9626481797804843	0.08933333333333333	1.4519815131138176
miR-616-5p	41	381	109	2154	2.1258326890254065	1.2838180815141816e-4	0.003185473614757063	greenyellow	150	2685	64	8	56	TRUE	TRUE	38	8	52	0.3	0.1	0.9987303951293849	0.05066666666666667	1.4493970617960517
miR-3658	45	436	105	2099	2.062596046246128	1.354857036577495e-4	0.003331989119158282	greenyellow	150	2685	76	3	73	TRUE	TRUE	43	3	70	0.3	0.1	0.9909185701926826	0.05733333333333334	1.448251903526016
miR-302d-3p	49	493	101	2042	2.0089182639364758	1.4654277629678623e-4	0.0035412380463371216	greenyellow	150	2685	94	18	76	TRUE	TRUE	43	15	63	0.3	0.1	0.980337951382513	0.05733333333333334	1.4376712847158464
miR-556-3p	20	126	130	2409	2.93959246078722	1.1660025280489199e-4	0.002945746386770862	greenyellow	150	2685	28	1	27	TRUE	TRUE	18	1	24	0.3	0.1	1.012321858539402	0.024	1.4363218585394022
miR-664b-3p	38	343	112	2192	2.167478720929085	1.3999377245636584e-4	0.003412655207510883	greenyellow	150	2685	47	10	37	TRUE	TRUE	37	9	36	0.3	0.1	0.9867630351180344	0.04933333333333334	1.4360963684513677
miR-30a-5p	84	1039	66	1496	1.8320577931297612	2.2389978537839617e-4	0.004781469947753239	greenyellow	150	2685	143	87	56	TRUE	TRUE	80	84	52	0.3	0.1	0.9281754277937285	0.10666666666666667	1.4348420944603952
miR-548e-5p	16	86	134	2449	3.397656459536578	0.00011808036214301999	0.002956264201760834	greenyellow	150	2685	17	3	14	TRUE	TRUE	14	2	13	0.3	0.1	1.011702702232744	0.018666666666666668	1.4303693688994108
let-7b-3p	46	453	104	2082	2.0322572966670154	1.5987027933669196e-4	0.0036738511514464913	greenyellow	150	2685	88	30	58	TRUE	TRUE	42	27	54	0.3	0.1	0.9739513773628693	0.05600000000000001	1.4299513773628694
miR-381-5p	8	18	142	2517	7.865341665877493	5.2058174870889926e-5	0.001625501887260709	greenyellow	150	2685	8	8	0	TRUE	FALSE	8	8	0	0.3	0	1.1156050087750013	0.010666666666666668	1.426271675441668
miR-105-5p	45	440	105	2095	2.0399705045256478	1.662318395416168e-4	0.00378654329578814	greenyellow	150	2685	80	20	60	TRUE	TRUE	40	18	49	0.3	0.1	0.968702829214408	0.05333333333333334	1.4220361625477413
miR-577	33	280	117	2255	2.2706094438848883	1.4853856373407665e-4	0.003558523005318957	greenyellow	150	2685	47	8	39	TRUE	TRUE	30	6	34	0.3	0.1	0.9794920888716461	0.04000000000000001	1.4194920888716462
miR-4698	36	319	114	2216	2.192880469717069	1.566762859561959e-4	0.0036738511514464913	greenyellow	150	2685	49	6	43	TRUE	TRUE	34	6	40	0.3	0.1	0.9739513773628693	0.04533333333333334	1.4192847106962025
miR-124-3p	92	1181	58	1354	1.818138096559159	2.9666034539366297e-4	0.005596607940693454	greenyellow	150	2685	198	113	85	TRUE	TRUE	86	107	77	0.3	0.1	0.9008300462676607	0.11466666666666668	1.4154967129343274
miR-181b-5p	87	1094	63	1441	1.8185213578264712	2.700351700773028e-4	0.005461915827278259	greenyellow	150	2685	137	82	55	TRUE	TRUE	82	77	49	0.3	0.1	0.9050619987953399	0.10933333333333334	1.4143953321286733
miR-19b-1-5p	33	281	117	2254	2.261535047401114	0.00015822942598914226	0.0036738511514464913	greenyellow	150	2685	37	25	12	TRUE	TRUE	30	24	10	0.3	0.1	0.9739513773628693	0.04000000000000001	1.4139513773628694
miR-519c-3p	35	308	115	2227	2.1997659177756157	1.7486495438623652e-4	0.0039189492599947685	greenyellow	150	2685	55	5	50	TRUE	TRUE	31	5	42	0.3	0.1	0.9627321437791534	0.04133333333333333	1.404065477112487
miR-20a-3p	32	270	118	2265	2.273982105901978	1.742007214683197e-4	0.0039189492599947685	greenyellow	150	2685	42	20	22	TRUE	TRUE	29	18	21	0.3	0.1	0.9627321437791534	0.03866666666666667	1.4013988104458202
miR-374b-5p	52	543	98	1992	1.946079549640071	2.0773310326091125e-4	0.00451008042157869	greenyellow	150	2685	85	45	40	TRUE	TRUE	47	42	31	0.3	0.1	0.938326285569308	0.06266666666666668	1.4009929522359748
miR-548bb-3p	15	79	135	2456	3.4516382016822327	1.5996257262505413e-4	0.0036738511514464913	greenyellow	150	2685	16	9	7	TRUE	TRUE	14	9	6	0.3	0.1	0.9739513773628693	0.018666666666666668	1.392618044029536
miR-3121-3p	42	405	108	2130	2.044635862664155	2.25394948958501e-4	0.004781469947753239	greenyellow	150	2685	76	4	72	TRUE	TRUE	39	4	67	0.3	0.1	0.9281754277937285	0.052000000000000005	1.3801754277937286
miR-30e-5p	61	684	89	1851	1.8544001923848512	3.000700191303795e-4	0.005596607940693454	greenyellow	150	2685	105	53	52	TRUE	TRUE	58	51	48	0.3	0.1	0.9008300462676607	0.07733333333333334	1.378163379600994
miR-519a-3p	34	300	116	2235	2.182807943051459	2.3285935472898834e-4	0.004902395051453475	greenyellow	150	2685	51	5	46	TRUE	TRUE	30	5	40	0.3	0.1	0.9238366779064988	0.04000000000000001	1.363836677906499
let-7f-2-3p	50	522	100	2013	1.9277034956396268	2.9364972352298994e-4	0.005596607940693454	greenyellow	150	2685	73	42	31	TRUE	TRUE	47	40	30	0.3	0.1	0.9008300462676607	0.06266666666666668	1.3634967129343274
miR-224-3p	46	464	104	2071	1.9736524923401007	2.7392165817630235e-4	0.005461915827278259	greenyellow	150	2685	78	4	74	TRUE	TRUE	43	4	69	0.3	0.1	0.9050619987953399	0.05733333333333334	1.3623953321286733
miR-6835-3p	11	45	139	2490	4.374442529210821	1.92416042402414e-4	0.0042438427129865754	greenyellow	150	2685	14	3	11	TRUE	TRUE	10	3	10	0.3	0.1	0.9488962881879994	0.013333333333333334	1.362229621521333
miR-1283	36	327	114	2208	2.131549742679641	2.4902091648884166e-4	0.005164396469570828	greenyellow	150	2685	51	2	49	TRUE	TRUE	35	2	48	0.3	0.1	0.9147921697739124	0.04666666666666667	1.361458836440579
miR-522-3p	48	494	102	2041	1.9437899844306485	2.994595356526464e-4	0.005596607940693454	greenyellow	150	2685	86	4	82	TRUE	TRUE	45	4	77	0.3	0.1	0.9008300462676607	0.06	1.3608300462676608
miR-4251	32	275	118	2260	2.2276648281325255	2.3852397985337528e-4	0.004983895789567894	greenyellow	150	2685	61	2	59	TRUE	TRUE	29	2	51	0.3	0.1	0.9209724188420249	0.03866666666666667	1.3596390855086915
miR-1277-5p	42	409	108	2126	2.0208593698590755	2.764529452405348e-4	0.005461915827278259	greenyellow	150	2685	55	10	45	TRUE	TRUE	39	9	42	0.3	0.1	0.9050619987953399	0.052000000000000005	1.35706199879534
miR-132-3p	50	524	100	2011	1.9184472841170683	3.212867776725331e-4	0.005835659837594571	greenyellow	150	2685	78	45	33	TRUE	TRUE	46	42	30	0.3	0.1	0.8935640124798496	0.06133333333333333	1.354897345813183
miR-411-3p	19	122	131	2413	2.8669633268371215	2.189303317065184e-4	0.0047163363706388736	greenyellow	150	2685	28	2	26	TRUE	TRUE	18	2	24	0.3	0.1	0.9305580913796482	0.024	1.3545580913796482
miR-515-5p	36	329	114	2206	2.116683615546243	2.7871113170461933e-4	0.005461915827278259	greenyellow	150	2685	48	2	46	TRUE	TRUE	36	2	46	0.3	0.1	0.9050619987953399	0.048	1.35306199879534
miR-641	45	453	105	2082	1.9692011640165652	3.152350818555974e-4	0.005763409818925693	greenyellow	150	2685	80	22	58	TRUE	TRUE	43	18	52	0.3	0.1	0.8957281991728389	0.05733333333333334	1.3530615325061721
miR-651-5p	38	355	112	2180	2.0828082953572693	2.7355150121884076e-4	0.005461915827278259	greenyellow	150	2685	51	11	40	TRUE	TRUE	35	8	37	0.3	0.1	0.9050619987953399	0.04666666666666667	1.3517286654620067
miR-506-3p	41	397	109	2138	2.025085793781705	2.998185218118299e-4	0.005596607940693454	greenyellow	150	2685	94	5	89	TRUE	TRUE	37	5	80	0.3	0.1	0.9008300462676607	0.04933333333333334	1.350163379600994
miR-34a-5p	137	2067	13	468	2.3855390929620746	8.363852926067309e-4	0.011474738953947431	greenyellow	150	2685	177	141	36	TRUE	TRUE	130	134	34	0.3	0.1	0.7761028742866409	0.17333333333333334	1.3494362076199744
miR-519b-3p	35	316	115	2219	2.136414747865262	2.790903373420341e-4	0.005461915827278259	greenyellow	150	2685	53	7	46	TRUE	TRUE	31	7	39	0.3	0.1	0.9050619987953399	0.04133333333333333	1.3463953321286732
miR-30d-5p	74	895	76	1640	1.7838706064795613	4.2943121174811717e-4	0.0074123561332175006	greenyellow	150	2685	124	71	53	TRUE	TRUE	70	68	49	0.3	0.1	0.8520174891154829	0.09333333333333334	1.3453508224488162
miR-545-5p	33	290	117	2245	2.182650432622405	2.7472953975399175e-4	0.005461915827278259	greenyellow	150	2685	72	9	63	TRUE	TRUE	30	9	55	0.3	0.1	0.9050619987953399	0.04000000000000001	1.34506199879534
miR-183-5p	93	1216	57	1319	1.7693895379935247	5.447471412083988e-4	0.008628604705511977	greenyellow	150	2685	114	92	22	TRUE	TRUE	88	88	19	0.3	0.1	0.8256237705986639	0.11733333333333335	1.3429571039319972
miR-195-3p	30	252	120	2283	2.2638310241460333	2.7041656518075e-4	0.005461915827278259	greenyellow	150	2685	43	14	29	TRUE	TRUE	28	13	28	0.3	0.1	0.9050619987953399	0.037333333333333336	1.3423953321286735
miR-570-3p	47	484	103	2051	1.9331922874429157	3.621848244719762e-4	0.00653578978706248	greenyellow	150	2685	93	5	88	TRUE	TRUE	44	5	82	0.3	0.1	0.8738807698477191	0.05866666666666667	1.332547436514386
miR-3140-3p	29	242	121	2293	2.2699970858649943	3.149593513167589e-4	0.005763409818925693	greenyellow	150	2685	38	2	36	TRUE	TRUE	26	2	32	0.3	0.1	0.8957281991728389	0.03466666666666667	1.3303948658395055
miR-301b-3p	63	725	87	1810	1.8073190031376511	4.568031815900548e-4	0.007629631208589285	greenyellow	150	2685	104	56	48	TRUE	TRUE	58	51	46	0.3	0.1	0.8469985815648624	0.07733333333333334	1.3243319148981958
miR-31-3p	18	115	132	2420	2.867856261432839	3.072179146302676e-4	0.005691723898383425	greenyellow	150	2685	18	16	2	TRUE	TRUE	17	15	2	0.3	0.1	0.897902470161513	0.02266666666666667	1.3205691368281798
miR-4282	51	544	99	1991	1.8847968664914474	4.1149543939393324e-4	0.007192112113683903	greenyellow	150	2685	113	4	109	TRUE	TRUE	47	3	99	0.3	0.1	0.8572574205024361	0.06266666666666668	1.319924087169103
miR-4465	15	84	135	2451	3.239764728728626	2.9014246939096703e-4	0.005596607940693454	greenyellow	150	2685	21	5	16	TRUE	TRUE	12	3	13	0.3	0.1	0.9008300462676607	0.016	1.3168300462676608
miR-454-3p	78	968	72	1567	1.7532509752873116	5.830044752691319e-4	0.009051225903759315	greenyellow	150	2685	135	75	60	TRUE	TRUE	73	70	58	0.3	0.1	0.8173170382767311	0.09733333333333334	1.3146503716100644
miR-181d-5p	70	839	80	1696	1.768458025562441	5.59342642300096e-4	0.008781995496903767	greenyellow	150	2685	118	62	56	TRUE	TRUE	65	57	50	0.3	0.1	0.8225627159689607	0.08666666666666667	1.3092293826356274
miR-7852-3p	5	7	145	2528	12.424092897361385	2.931116079580023e-4	0.005596607940693454	greenyellow	150	2685	5	4	1	TRUE	TRUE	5	4	1	0.3	0.1	0.9008300462676607	0.006666666666666667	1.3074967129343273
miR-548o-3p	35	322	115	2213	2.0909694263937526	3.908541026847991e-4	0.0070076358152326235	greenyellow	150	2685	53	4	49	TRUE	TRUE	32	4	42	0.3	0.1	0.8617713905638811	0.04266666666666667	1.3044380572305478
miR-302a-3p	57	638	93	1897	1.8218429142542016	5.2520160654745e-4	0.008388133704571053	greenyellow	150	2685	116	39	77	TRUE	TRUE	51	33	63	0.3	0.1	0.8305338622462148	0.068	1.298533862246215
miR-548an	30	259	120	2276	2.196083895205252	4.1899631094578484e-4	0.0072774421757396	greenyellow	150	2685	38	2	36	TRUE	TRUE	28	2	33	0.3	0.1	0.8552084946569718	0.037333333333333336	1.2925418279903054
miR-122-5p	48	506	102	2029	1.8863773281747296	5.140094778695169e-4	0.008298588241972797	greenyellow	150	2685	59	43	16	TRUE	TRUE	45	41	15	0.3	0.1	0.8323983134529439	0.06	1.292398313452944
miR-548ap-5p	26	209	124	2326	2.3324275753097536	3.994569505021097e-4	0.007025891553451663	greenyellow	150	2685	31	3	28	TRUE	TRUE	23	3	25	0.3	0.1	0.861319423178315	0.030666666666666665	1.2919860898449818
miR-548ar-5p	26	209	124	2326	2.3324275753097536	3.994569505021097e-4	0.007025891553451663	greenyellow	150	2685	31	3	28	TRUE	TRUE	23	3	25	0.3	0.1	0.861319423178315	0.030666666666666665	1.2919860898449818
miR-1304-5p	27	221	123	2314	2.2974379816418753	3.965446140122803e-4	0.007025891553451663	greenyellow	150	2685	38	8	30	TRUE	TRUE	23	6	24	0.3	0.1	0.861319423178315	0.030666666666666665	1.2919860898449818
miR-1323	36	338	114	2197	2.05196705201866	4.556675186140901e-4	0.007629631208589285	greenyellow	150	2685	59	2	57	TRUE	TRUE	33	1	51	0.3	0.1	0.8469985815648624	0.044000000000000004	1.2909985815648626
miR-16-2-3p	32	285	118	2250	2.140170465194609	4.3442543750622277e-4	0.007452273400183907	greenyellow	150	2685	44	12	32	TRUE	TRUE	29	11	30	0.3	0.1	0.85108448824069	0.03866666666666667	1.2897511549073568
miR-4668-5p	28	235	122	2300	2.2455061375164793	4.440287305435502e-4	0.007570281240371325	greenyellow	150	2685	29	8	21	TRUE	TRUE	26	6	20	0.3	0.1	0.8483551943625856	0.03466666666666667	1.2830218610292523
let-7f-1-3p	37	353	113	2182	2.0233408845510943	4.979922981308792e-4	0.008093102903542183	greenyellow	150	2685	78	14	64	TRUE	TRUE	34	14	59	0.3	0.1	0.836753975012809	0.04533333333333334	1.2820873083461426
miR-148b-5p	79	995	71	1540	1.7217116036885343	8.382051125049761e-4	0.011474738953947431	greenyellow	150	2685	111	59	52	TRUE	TRUE	76	56	51	0.3	0.1	0.7761028742866409	0.10133333333333334	1.2774362076199743
miR-374c-5p	25	199	125	2336	2.3468521197826937	4.584916919159448e-4	0.007629631208589285	greenyellow	150	2685	38	2	36	TRUE	TRUE	21	1	30	0.3	0.1	0.8469985815648624	0.028000000000000004	1.2749985815648626
miR-379-3p	20	141	130	2394	2.610718154640068	4.522306655259228e-4	0.007629631208589285	greenyellow	150	2685	29	3	26	TRUE	TRUE	19	3	24	0.3	0.1	0.8469985815648624	0.025333333333333336	1.272331914898196
miR-548au-5p	26	212	124	2323	2.2965515505850482	4.892581918463338e-4	0.008045257486041194	greenyellow	150	2685	31	3	28	TRUE	TRUE	23	3	25	0.3	0.1	0.8377840207514062	0.030666666666666665	1.268450687418073
miR-587	45	467	105	2068	1.8973997711720363	6.029610867954434e-4	0.00930904922335854	greenyellow	150	2685	80	1	79	TRUE	TRUE	41	1	68	0.3	0.1	0.8124378693103529	0.05466666666666667	1.2671045359770197
miR-376a-5p	48	511	102	2024	1.8633441823312769	6.386222480025163e-4	0.009751270479115346	greenyellow	150	2685	54	38	16	TRUE	TRUE	47	37	16	0.3	0.1	0.8043755188026998	0.06266666666666668	1.2670421854693665
miR-2053	21	153	129	2382	2.533170752992873	4.8111744974343383e-4	0.007958484481172635	greenyellow	150	2685	35	1	34	TRUE	TRUE	20	0	33	0.3	0.1	0.8396678504993084	0.02666666666666667	1.266334517165975
miR-5582-3p	32	289	118	2246	2.106819381282702	5.464679482440115e-4	0.008628604705511977	greenyellow	150	2685	44	3	41	TRUE	TRUE	30	2	37	0.3	0.1	0.8256237705986639	0.04000000000000001	1.265623770598664
miR-1-3p	80	1014	70	1521	1.713877235873667	9.147993496665733e-4	0.012163767429298597	greenyellow	150	2685	155	94	61	TRUE	TRUE	74	88	58	0.3	0.1	0.7659727568560114	0.09866666666666668	1.264639423522678
miR-203a-3p	63	739	87	1796	1.7594036199809733	7.720325269711959e-4	0.0109463183288416	greenyellow	150	2685	93	54	39	TRUE	TRUE	58	49	34	0.3	0.1	0.7842927705333484	0.07733333333333334	1.2616261038666818
miR-548at-5p	23	177	127	2358	2.4115578762468424	5.166087678522107e-4	0.008298588241972797	greenyellow	150	2685	25	1	24	TRUE	TRUE	21	0	22	0.3	0.1	0.8323983134529439	0.028000000000000004	1.260398313452944
miR-320a-3p	88	1152	62	1383	1.7036001339467073	0.001074320500491353	0.013269051870513198	greenyellow	150	2685	174	70	104	TRUE	TRUE	82	64	94	0.3	0.1	0.7508640432766871	0.10933333333333334	1.2601973766100205
miR-5680	28	239	122	2296	2.2039360878626026	5.711920688821427e-4	0.008917655951817273	greenyellow	150	2685	30	2	28	TRUE	TRUE	27	1	28	0.3	0.1	0.8198997147954415	0.036	1.2558997147954416
miR-520d-3p	38	371	112	2164	1.9784510791364742	6.270241684378853e-4	0.009627072729772836	greenyellow	150	2685	71	5	66	TRUE	TRUE	34	4	55	0.3	0.1	0.8066022988808847	0.04533333333333334	1.2519356322142183
miR-330-3p	54	603	96	1932	1.8017338119495083	7.683552977065385e-4	0.0109463183288416	greenyellow	150	2685	101	17	84	TRUE	TRUE	50	15	74	0.3	0.1	0.7842927705333484	0.06666666666666667	1.2509594372000152
miR-361-5p	53	590	97	1945	1.8007385571373975	8.246485613361733e-4	0.01140148433807575	greenyellow	150	2685	75	43	32	TRUE	TRUE	47	40	25	0.3	0.1	0.7772154419962347	0.06266666666666668	1.2398821086629015
miR-9-3p	40	401	110	2134	1.93466719854094	7.145808956425691e-4	0.010619359941126736	greenyellow	150	2685	64	14	50	TRUE	TRUE	37	12	44	0.3	0.1	0.7895606634492296	0.04933333333333334	1.2388939967825632
miR-126-5p	40	402	110	2133	1.9289568946489286	7.491787553785753e-4	0.010876066636724021	greenyellow	150	2685	61	15	46	TRUE	TRUE	38	14	42	0.3	0.1	0.7854112560765927	0.05066666666666667	1.2360779227432594
miR-1305	37	360	113	2175	1.9776786350701827	7.10794587447536e-4	0.010619359941126736	greenyellow	150	2685	48	4	44	TRUE	TRUE	34	4	39	0.3	0.1	0.7895606634492296	0.04533333333333334	1.2348939967825632
miR-3148	41	416	109	2119	1.9155333529043235	7.555330762244315e-4	0.010878893361801529	greenyellow	150	2685	66	4	62	TRUE	TRUE	37	2	58	0.3	0.1	0.7853661121237648	0.04933333333333334	1.2346994454570983
miR-4291	39	388	111	2147	1.9436932258825785	7.396867688124508e-4	0.010876066636724021	greenyellow	150	2685	57	3	54	TRUE	TRUE	34	2	47	0.3	0.1	0.7854112560765927	0.04533333333333334	1.2307445894099263
miR-766-5p	54	609	96	1926	1.7784662273619314	9.712365633888283e-4	0.012500127592537647	greenyellow	150	2685	61	46	15	TRUE	TRUE	51	43	14	0.3	0.1	0.7612342215983063	0.068	1.2292342215983065
miR-576-3p	43	447	107	2088	1.876568784658936	8.684536100472295e-4	0.01177284186498171	greenyellow	150	2685	52	36	16	TRUE	TRUE	41	34	16	0.3	0.1	0.7716474757868614	0.05466666666666667	1.2263141424535282
miR-548as-5p	26	217	124	2318	2.2388836502369025	6.78895692519922e-4	0.010309569013731494	greenyellow	150	2685	31	3	28	TRUE	TRUE	23	3	25	0.3	0.1	0.794703795918427	0.030666666666666665	1.2253704625850936
miR-27b-5p	29	256	121	2279	2.1328433469833485	7.458129397973993e-4	0.010876066636724021	greenyellow	150	2685	30	25	5	TRUE	TRUE	28	24	5	0.3	0.1	0.7854112560765927	0.037333333333333336	1.2227445894099263
miR-758-3p	31	282	119	2253	2.0805470525103824	7.620412791897208e-4	0.010916044922001208	greenyellow	150	2685	53	8	45	TRUE	TRUE	28	8	39	0.3	0.1	0.7847738743112597	0.037333333333333336	1.2221072076445931
miR-130b-3p	80	1026	70	1509	1.6804852796266376	0.00134776595434916	0.01587051519973015	greenyellow	150	2685	129	77	52	TRUE	TRUE	75	73	49	0.3	0.1	0.7197635898584109	0.1	1.2197635898584112
miR-141-3p	43	449	107	2086	1.866433879672747	9.486923478800448e-4	0.01237754006928941	greenyellow	150	2685	81	31	50	TRUE	TRUE	41	28	49	0.3	0.1	0.7629462636283836	0.05466666666666667	1.2176129302950502
miR-154-3p	19	135	131	2400	2.5771115494995587	6.92282711579569e-4	0.010455726388476208	greenyellow	150	2685	29	3	26	TRUE	TRUE	18	3	25	0.3	0.1	0.7922583160596711	0.024	1.2162583160596712
miR-3617-5p	27	232	123	2303	2.1783357696211847	8.001949774229198e-4	0.011174582121900976	greenyellow	150	2685	37	4	33	TRUE	TRUE	25	2	30	0.3	0.1	0.7807074834053284	0.03333333333333333	1.2140408167386618
miR-21-5p	93	1250	57	1285	1.676930581536267	0.0016004622903385147	0.018153815121839726	greenyellow	150	2685	115	96	19	TRUE	TRUE	88	90	14	0.3	0.1	0.6964128366864357	0.11733333333333335	1.2137461700197691
miR-4666a-3p	23	183	127	2352	2.326717512877855	7.915314872698416e-4	0.011109424258196412	greenyellow	150	2685	28	2	26	TRUE	TRUE	21	2	23	0.3	0.1	0.7817233790507401	0.028000000000000004	1.2097233790507402
miR-518a-5p	36	352	114	2183	1.9578899443135063	9.334933701400808e-4	0.01229468282284021	greenyellow	150	2685	50	3	47	TRUE	TRUE	33	3	44	0.3	0.1	0.7641130682688312	0.044000000000000004	1.2081130682688312
miR-1206	17	114	133	2421	2.7127668636239592	7.514230997664671e-4	0.010876066636724021	greenyellow	150	2685	25	3	22	TRUE	TRUE	17	3	22	0.3	0.1	0.7854112560765927	0.02266666666666667	1.2080779227432594
miR-27b-3p	90	1200	60	1335	1.6684144593358199	0.0016637870855017159	0.01856893297433441	greenyellow	150	2685	128	85	43	TRUE	TRUE	86	82	40	0.3	0.1	0.6924852205541174	0.11466666666666668	1.2071518872207843
miR-3646	29	259	121	2276	2.1053818200558525	8.876071644367111e-4	0.011858943797930866	greenyellow	150	2685	35	4	31	TRUE	TRUE	27	4	28	0.3	0.1	0.7703815956587425	0.036	1.2063815956587427
miR-320b	81	1046	69	1489	1.6707151580020103	0.00150652591761149	0.017322577998213923	greenyellow	150	2685	172	65	107	TRUE	TRUE	75	59	95	0.3	0.1	0.7045549897985397	0.1	1.20455498979854
miR-382-5p	30	273	120	2262	2.0707208083154636	9.478467482858654e-4	0.01237754006928941	greenyellow	150	2685	38	15	23	TRUE	TRUE	28	15	19	0.3	0.1	0.7629462636283836	0.037333333333333336	1.200279596961717
miR-624-5p	28	247	122	2288	2.125199481103872	9.253055073482706e-4	0.01224487621390878	greenyellow	150	2685	35	12	23	TRUE	TRUE	25	10	20	0.3	0.1	0.7648182403574165	0.03333333333333333	1.19815157369075
miR-629-5p	34	327	116	2208	1.9785407222972147	0.0010240979152036753	0.012995288156853942	greenyellow	150	2685	37	21	16	TRUE	TRUE	31	20	13	0.3	0.1	0.7544856344130413	0.04133333333333333	1.1958189677463746
miR-520e-3p	33	314	117	2221	1.9944137303506626	0.0010402118330515647	0.013070912125764103	greenyellow	150	2685	61	2	59	TRUE	TRUE	30	2	49	0.3	0.1	0.7534776420186088	0.04000000000000001	1.1934776420186088
miR-5700	19	138	131	2397	2.5180001534555165	8.824340938096985e-4	0.011858943797930866	greenyellow	150	2685	23	1	22	TRUE	TRUE	17	1	20	0.3	0.1	0.7703815956587425	0.02266666666666667	1.1930482623254093
miR-520c-3p	39	397	111	2138	1.891728502767148	0.001127982008766334	0.01380908371084424	greenyellow	150	2685	73	11	62	TRUE	TRUE	35	8	51	0.3	0.1	0.7439340550718447	0.04666666666666667	1.1906007217385115
miR-320e	45	483	105	2052	1.820238639316845	0.0012049986387525733	0.01449649877529611	greenyellow	150	2685	60	7	53	TRUE	TRUE	41	7	49	0.3	0.1	0.7354947507247341	0.05466666666666667	1.1901614173914008
miR-192-3p	23	186	127	2349	2.286108783912815	9.715824253285829e-4	0.012500127592537647	greenyellow	150	2685	41	9	32	TRUE	TRUE	19	7	25	0.3	0.1	0.7612342215983063	0.025333333333333336	1.18656755493164
miR-302b-5p	36	356	114	2179	1.9323733874958426	0.0011342370477447617	0.013824757700362688	greenyellow	150	2685	52	1	51	TRUE	TRUE	32	1	44	0.3	0.1	0.7437369886477896	0.04266666666666667	1.1864036553144564
let-7a-2-3p	31	289	119	2246	2.0238911393198213	0.0011161991982434792	0.013725298990790391	greenyellow	150	2685	58	13	45	TRUE	TRUE	29	12	44	0.3	0.1	0.7449912744557435	0.03866666666666667	1.1836579411224102
miR-190a-3p	22	175	128	2360	2.316959724684059	0.0010374015485644205	0.013070912125764103	greenyellow	150	2685	29	15	14	TRUE	TRUE	20	14	13	0.3	0.1	0.7534776420186088	0.02666666666666667	1.1801443086852754
miR-527	35	344	115	2191	1.9379292693262804	0.0012222434288993867	0.014640579693583603	greenyellow	150	2685	49	2	47	TRUE	TRUE	32	2	44	0.3	0.1	0.7337766908208783	0.04266666666666667	1.176443357487545
miR-877-5p	71	888	79	1647	1.6666480539820714	0.0017297526585700995	0.019227930552665227	greenyellow	150	2685	90	67	23	TRUE	TRUE	67	65	20	0.3	0.1	0.6864269820492004	0.08933333333333333	1.1757603153825338
miR-513c-5p	18	129	132	2406	2.542046291775976	0.0010567916287433962	0.013110821144097758	greenyellow	150	2685	21	3	18	TRUE	TRUE	17	3	17	0.3	0.1	0.7529480428607296	0.02266666666666667	1.1756147095273963
miR-498-5p	47	460	103	2075	2.057730535677115	1.1333879753819554e-4	0.002889619434482985	greenyellow	150	2685	80	0	80	FALSE	TRUE	43	0	73	0	0.1	1.0156637401828015	0.05733333333333334	1.1729970735161348
miR-1910-3p	14	86	136	2449	2.9296049959236043	0.0010559997743674276	0.013110821144097758	greenyellow	150	2685	14	11	3	TRUE	TRUE	14	11	3	0.3	0.1	0.7529480428607296	0.018666666666666668	1.1716147095273963
miR-3671	38	386	112	2149	1.8884910058476776	0.0012832137076513666	0.015304939457352564	greenyellow	150	2685	63	2	61	TRUE	TRUE	34	1	55	0.3	0.1	0.7260673536109699	0.04533333333333334	1.1714006869443034
miR-4491	12	66	138	2469	3.250622206504286	0.0010441678632312453	0.013070912125764103	greenyellow	150	2685	13	5	8	TRUE	TRUE	9	4	6	0.3	0.1	0.7534776420186088	0.012	1.1654776420186088
miR-23c	37	373	113	2162	1.8974353540699727	0.0013289412913498014	0.015715437653877014	greenyellow	150	2685	70	18	52	TRUE	TRUE	33	16	45	0.3	0.1	0.7214694079834821	0.044000000000000004	1.1654694079834822
miR-6837-3p	7	23	143	2512	5.3387081803073535	0.0010120923004641052	0.012901855518301598	greenyellow	150	2685	8	2	6	TRUE	TRUE	7	2	6	0.3	0.1	0.7557391303482244	0.009333333333333334	1.165072463681558
miR-5692b	23	189	127	2346	2.2470349515422763	0.0011862081438718326	0.014332488833999232	greenyellow	150	2685	28	2	26	TRUE	TRUE	20	2	23	0.3	0.1	0.737471355159446	0.02666666666666667	1.1641380218261126
miR-512-3p	57	668	93	1867	1.7126041102577763	0.00162683919549016	0.0183035875476403	greenyellow	150	2685	85	19	66	TRUE	TRUE	51	16	55	0.3	0.1	0.6949855116609918	0.068	1.162985511660992
let-7g-5p	114	1646	36	889	1.7099931098924273	0.0030031564980208224	0.028483863167235033	greenyellow	150	2685	179	119	60	TRUE	TRUE	108	113	56	0.3	0.1	0.6181604436765185	0.144	1.1621604436765185
miR-196a-5p	107	1516	43	1019	1.6722867755871806	0.0028401912848565795	0.027597523009148372	greenyellow	150	2685	123	110	13	TRUE	TRUE	102	105	8	0.3	0.1	0.6236519583584541	0.136	1.1596519583584541
miR-30b-5p	47	518	103	2017	1.776335062858826	0.00154665659086126	0.01768789574487013	greenyellow	150	2685	87	33	54	TRUE	TRUE	43	30	50	0.3	0.1	0.700929532087636	0.05733333333333334	1.1582628654209692
miR-548ab	25	215	125	2320	2.1574072883125703	0.0012983849164635987	0.015419708046377526	greenyellow	150	2685	30	3	27	TRUE	TRUE	22	3	24	0.3	0.1	0.7247695396203166	0.029333333333333336	1.1541028729536502
miR-19a-3p	100	1392	50	1143	1.6419436924377424	0.002902087843174851	0.02800313234785733	greenyellow	150	2685	159	101	58	TRUE	TRUE	95	95	50	0.3	0.1	0.6211173548159125	0.12666666666666668	1.1477840214825792
miR-548e-3p	43	464	107	2071	1.793207467035608	0.0017929166226595067	0.019539275664199097	greenyellow	150	2685	77	11	66	TRUE	TRUE	39	9	57	0.3	0.1	0.6836366159781588	0.052000000000000005	1.135636615978159
miR-3910	37	379	113	2156	1.862048993577257	0.0017480396326642535	0.019276992615769685	greenyellow	150	2685	57	3	54	TRUE	TRUE	35	3	52	0.3	0.1	0.6859842875975868	0.04666666666666667	1.1326509542642536
miR-4659b-3p	22	180	128	2355	2.247747910853021	0.0014545903741354535	0.017056146201360443	greenyellow	150	2685	23	9	14	TRUE	TRUE	19	8	11	0.3	0.1	0.7072476359860814	0.025333333333333336	1.1325809693194149
miR-548ak	24	205	126	2330	2.1640524146553757	0.0015052676995493486	0.017322577998213923	greenyellow	150	2685	30	6	24	TRUE	TRUE	21	6	21	0.3	0.1	0.7045549897985397	0.028000000000000004	1.1325549897985399
miR-192-5p	34	338	116	2197	1.9046996241375558	0.0017551002183950443	0.019278353782291813	greenyellow	150	2685	48	43	5	TRUE	TRUE	32	39	5	0.3	0.1	0.6859720216544171	0.04266666666666667	1.1286386883210837
miR-4796-3p	19	145	131	2390	2.3895465908198426	0.0015084792643280925	0.017322577998213923	greenyellow	150	2685	23	8	15	TRUE	TRUE	17	8	13	0.3	0.1	0.7045549897985397	0.02266666666666667	1.1272216564652064
miR-4659a-3p	22	181	128	2354	2.234403461242882	0.00155344461911142	0.01769271555946982	greenyellow	150	2685	23	9	14	TRUE	TRUE	19	8	11	0.3	0.1	0.7008822017828114	0.025333333333333336	1.126215535116145
miR-3165	13	79	137	2456	2.9481550412498425	0.001465193222110861	0.017084132450520453	greenyellow	150	2685	16	6	10	TRUE	TRUE	13	6	10	0.3	0.1	0.7069628280868662	0.017333333333333336	1.1242961614201996
miR-6878-5p	12	69	138	2466	3.105641873794127	0.0014692722762412336	0.017084132450520453	greenyellow	150	2685	12	6	6	TRUE	TRUE	12	6	6	0.3	0.1	0.7069628280868662	0.016	1.1229628280868662
let-7a-5p	122	1812	28	723	1.738211120605161	0.004667015543655696	0.039301927866118726	greenyellow	150	2685	192	130	62	TRUE	TRUE	116	124	58	0.3	0.1	0.5622344583121001	0.15466666666666667	1.1169011249787666
miR-4477a	20	158	130	2377	2.3135153043219816	0.0016548998507587432	0.018544220505074788	greenyellow	150	2685	22	2	20	TRUE	TRUE	18	2	18	0.3	0.1	0.6927165669014614	0.024	1.1167165669014616
miR-93-5p	97	1347	53	1188	1.6138660928933493	0.003591812239666293	0.03292731687942757	greenyellow	150	2685	163	113	50	TRUE	TRUE	92	107	44	0.3	0.1	0.5929774627341747	0.12266666666666666	1.1156441294008412
miR-1224-5p	23	195	127	2340	2.1723950129365455	0.0017410314979379325	0.01927620132577496	greenyellow	150	2685	30	11	19	TRUE	TRUE	22	10	19	0.3	0.1	0.6859914185840127	0.029333333333333336	1.1153247519173461
miR-33b-5p	67	839	83	1696	1.6315061413811267	0.002753204170055547	0.026940684466846356	greenyellow	150	2685	83	67	16	TRUE	TRUE	64	64	14	0.3	0.1	0.6278365498387066	0.08533333333333334	1.11316988317204
miR-501-5p	38	397	112	2138	1.8266448040583323	0.0020942578483127113	0.02196204739796613	greenyellow	150	2685	53	10	43	TRUE	TRUE	37	10	42	0.3	0.1	0.6633308702025973	0.04933333333333334	1.1126642035359309
miR-4799-5p	15	101	135	2434	2.6760593116270255	0.0016139239073409569	0.01823209161992081	greenyellow	150	2685	19	1	18	TRUE	TRUE	12	1	15	0.3	0.1	0.6956654021620934	0.016	1.1116654021620935
miR-3167	31	300	119	2235	1.9402175786754892	0.001965573447622957	0.021008956195939222	greenyellow	150	2685	38	1	37	TRUE	TRUE	29	1	34	0.3	0.1	0.6710382097773597	0.03866666666666667	1.1097048764440265
miR-4422	25	221	125	2314	2.0933709838282653	0.0018553416441347936	0.020140603238478872	greenyellow	150	2685	30	2	28	TRUE	TRUE	22	2	25	0.3	0.1	0.6783710103507115	0.029333333333333336	1.107704343684045
miR-29b-1-5p	40	426	110	2109	1.7997649842624688	0.0021740853384429808	0.022628401331584433	greenyellow	150	2685	55	12	43	TRUE	TRUE	37	10	39	0.3	0.1	0.6581384509306347	0.04933333333333334	1.1074717842639683
miR-4775	35	355	115	2180	1.868327748539375	0.002051842430469832	0.021680874959223054	greenyellow	150	2685	44	2	42	TRUE	TRUE	31	2	38	0.3	0.1	0.6655692781100124	0.04133333333333333	1.106902611443346
miR-128-3p	69	874	81	1661	1.6186640796904346	0.003039350645883339	0.02872910015275442	greenyellow	150	2685	101	61	40	TRUE	TRUE	67	59	40	0.3	0.1	0.6166711906726747	0.08933333333333333	1.1060045240060081
miR-34b-3p	15	102	135	2433	2.648797186487097	0.0017628488746077278	0.01928723237218455	greenyellow	150	2685	18	3	15	TRUE	TRUE	14	3	14	0.3	0.1	0.6858920348464858	0.018666666666666668	1.1045587015131524
miR-487a-3p	19	148	131	2387	2.3382064591107534	0.0018751948631553694	0.02027691254750495	greenyellow	150	2685	34	6	28	TRUE	TRUE	19	6	28	0.3	0.1	0.6771992687622947	0.025333333333333336	1.1025326020956283
miR-3647-3p	49	500	101	2035	1.974036563020272	2.048887087451662e-4	0.004483352138604857	greenyellow	150	2685	49	0	49	FALSE	TRUE	46	0	46	0	0.1	0.9393588594974587	0.06133333333333333	1.100692192830792
miR-376b-3p	17	125	133	2410	2.4631765515219333	0.0018841190355714814	0.020294444960671114	greenyellow	150	2685	22	5	17	TRUE	TRUE	17	5	17	0.3	0.1	0.6770491287377229	0.02266666666666667	1.0997157954043897
miR-4482-3p	23	198	127	2337	2.1367831737374625	0.0020936338358210735	0.02196204739796613	greenyellow	150	2685	29	3	26	TRUE	TRUE	22	3	24	0.3	0.1	0.6633308702025973	0.029333333333333336	1.0926642035359309
miR-802	19	149	131	2386	2.3215523132192573	0.0020131524862362195	0.021353247172711656	greenyellow	150	2685	30	4	26	TRUE	TRUE	18	3	26	0.3	0.1	0.6682144291088146	0.024	1.0922144291088147
miR-373-3p	34	344	116	2191	1.8662059961666144	0.0023206649211954117	0.02388565857778537	greenyellow	150	2685	69	20	49	TRUE	TRUE	30	16	38	0.3	0.1	0.6487451119217296	0.04000000000000001	1.0887451119217297
miR-3941	25	224	125	2311	2.062678310946161	0.0022038309900453963	0.022852411646776705	greenyellow	150	2685	31	1	30	TRUE	TRUE	24	1	29	0.3	0.1	0.656427184590028	0.032	1.0884271845900282
miR-20a-5p	97	1356	53	1179	1.59101826583162	0.00460528811316123	0.03925796216710141	greenyellow	150	2685	166	100	66	TRUE	TRUE	93	95	60	0.3	0.1	0.5624288991389558	0.124	1.0864288991389557
miR-6083	9	43	141	2492	3.695765807064039	0.0019359579078011841	0.02077230511883973	greenyellow	150	2685	10	7	3	TRUE	TRUE	9	7	3	0.3	0.1	0.6730061227178097	0.012	1.0850061227178098
miR-335-3p	75	978	75	1557	1.591682039673345	0.003768225166336612	0.033901920407720845	greenyellow	150	2685	141	44	97	TRUE	TRUE	72	41	91	0.3	0.1	0.5879102800243281	0.096	1.083910280024328
miR-302d-5p	35	360	115	2175	1.8381993058426174	0.002568995176573171	0.02552006458726908	greenyellow	150	2685	51	1	50	TRUE	TRUE	32	1	44	0.3	0.1	0.6372472923273866	0.04266666666666667	1.0799139589940534
miR-181c-5p	49	565	101	1970	1.6912060929624082	0.002999895552295942	0.028483863167235033	greenyellow	150	2685	81	31	50	TRUE	TRUE	45	28	44	0.3	0.1	0.6181604436765185	0.06	1.0781604436765186
miR-147a	44	491	106	2044	1.7276046923680155	0.002945275925470512	0.02822386826511225	greenyellow	150	2685	55	38	17	TRUE	TRUE	43	37	17	0.3	0.1	0.6197533854451083	0.05733333333333334	1.0770867187784416
miR-7154-5p	6	19	144	2516	5.510269615429891	0.0020091714054142804	0.021353247172711656	greenyellow	150	2685	6	1	5	TRUE	TRUE	6	1	5	0.3	0.1	0.6682144291088146	0.008	1.0762144291088147
miR-4272	32	319	118	2216	1.8834064127458936	0.0025712911422941134	0.02552006458726908	greenyellow	150	2685	37	4	33	TRUE	TRUE	29	2	30	0.3	0.1	0.6372472923273866	0.03866666666666667	1.0759139589940534
miR-19b-3p	99	1395	51	1140	1.5860693826609047	0.005137781773961489	0.04174823260186836	greenyellow	150	2685	160	105	55	TRUE	TRUE	93	98	47	0.3	0.1	0.551744762203918	0.124	1.075744762203918
miR-1273h-5p	28	251	122	2284	2.0877008398956156	0.0011657435817893074	0.014146731064596007	greenyellow	150	2685	28	28	0	TRUE	FALSE	26	26	0	0.3	0	0.7397375610062747	0.03466666666666667	1.0744042276729413
miR-23a-3p	89	1218	61	1317	1.5773249138232164	0.00457062027844219	0.039082319242433376	greenyellow	150	2685	155	85	70	TRUE	TRUE	83	80	58	0.3	0.1	0.5632078688277283	0.11066666666666668	1.0738745354943948
miR-33a-5p	74	964	76	1571	1.5864382019789687	0.004026011664954942	0.035405969673765136	greenyellow	150	2685	91	76	15	TRUE	TRUE	70	72	13	0.3	0.1	0.5803694027851822	0.09333333333333334	1.0737027361185156
miR-3605-5p	18	139	132	2396	2.349515831261967	0.0022740590677757825	0.023492974532895537	greenyellow	150	2685	19	6	13	TRUE	TRUE	16	5	12	0.3	0.1	0.6516247968404597	0.021333333333333336	1.0729581301737932
miR-5692c	22	188	128	2347	2.1448212163622475	0.002421093274567497	0.024674773545464483	greenyellow	150	2685	27	2	25	TRUE	TRUE	20	2	23	0.3	0.1	0.6430987297637392	0.02666666666666667	1.069765396430406
miR-5681b	8	35	142	2500	4.020568496537163	0.0021429672477804	0.02238836835181102	greenyellow	150	2685	8	2	6	TRUE	TRUE	7	2	5	0.3	0.1	0.6599910225349079	0.009333333333333334	1.0693243558682415
miR-135b-3p	33	334	117	2201	1.8580549524009358	0.0027435537111371337	0.026940684466846356	greenyellow	150	2685	37	30	7	TRUE	TRUE	31	28	7	0.3	0.1	0.6278365498387066	0.04133333333333333	1.06916988317204
miR-191-5p	85	1151	65	1384	1.5721233903786704	0.004651274612008153	0.039288425978026315	greenyellow	150	2685	88	86	2	TRUE	TRUE	80	81	2	0.3	0.1	0.56229414803497	0.10666666666666667	1.0689608147016365
miR-548t-5p	28	266	122	2269	1.9571464210849372	0.002619271570341984	0.02590375691807962	greenyellow	150	2685	41	4	37	TRUE	TRUE	25	4	34	0.3	0.1	0.6346548976035444	0.03333333333333333	1.067988230936878
miR-542-3p	35	363	115	2172	1.8205212747297388	0.002930801265954868	0.028182341585081587	greenyellow	150	2685	43	23	20	TRUE	TRUE	34	23	19	0.3	0.1	0.6200091702077474	0.04533333333333334	1.0653425035410806
let-7e-3p	13	84	137	2451	2.7672123418887096	0.0023966333574972965	0.024576546496254563	greenyellow	150	2685	13	10	3	TRUE	TRUE	12	9	3	0.3	0.1	0.6437916577416446	0.016	1.0597916577416446
miR-548j-3p	14	95	136	2440	2.642442905893197	0.0024680267321328915	0.025031555797800385	greenyellow	150	2685	15	6	9	TRUE	TRUE	13	6	8	0.3	0.1	0.640604862659284	0.017333333333333336	1.0579381959926175
miR-1299	38	407	112	2128	1.773509289877092	0.003189893588566019	0.029948359062922186	greenyellow	150	2685	59	5	54	TRUE	TRUE	35	5	48	0.3	0.1	0.6094507874326263	0.04666666666666667	1.056117454099293
miR-1324	20	165	130	2370	2.208895609495337	0.0026526011132887266	0.02614034926889848	greenyellow	150	2685	27	3	24	TRUE	TRUE	17	3	20	0.3	0.1	0.6330754455921371	0.02266666666666667	1.0557421122588038
miR-372-3p	40	436	110	2099	1.7501990425670506	0.0032647091031402396	0.030445055696733978	greenyellow	150	2685	73	13	60	TRUE	TRUE	36	12	46	0.3	0.1	0.6065932908410296	0.048	1.0545932908410298
miR-4671-3p	11	64	139	2471	3.0533842386524137	0.002515363716943072	0.025144589098506462	greenyellow	150	2685	15	1	14	TRUE	TRUE	11	1	14	0.3	0.1	0.6398221828115638	0.014666666666666668	1.0544888494782305
miR-30e-3p	74	970	76	1565	1.5706127957865668	0.004782847647326616	0.03994553437750993	greenyellow	150	2685	122	49	73	TRUE	TRUE	69	45	69	0.3	0.1	0.5594127058502022	0.09200000000000001	1.051412705850202
miR-4658	8	36	142	2499	3.9075592502748733	0.002497391488583002	0.025055057569574594	greenyellow	150	2685	8	2	6	TRUE	TRUE	8	2	6	0.3	0.1	0.640441838012827	0.010666666666666668	1.0511085046794937
miR-26b-5p	96	1349	54	1186	1.5627085820643052	0.0060890850291632475	0.047135284947199624	greenyellow	150	2685	201	117	84	TRUE	TRUE	90	108	72	0.3	0.1	0.5306615452527125	0.12	1.0506615452527124
miR-376a-3p	19	154	131	2381	2.2414443911596593	0.002839066296090799	0.027597523009148372	greenyellow	150	2685	28	12	16	TRUE	TRUE	19	12	16	0.3	0.1	0.6236519583584541	0.025333333333333336	1.0489852916917877
miR-6079	6	20	144	2515	5.232654196307217	0.0024933727289252047	0.025055057569574594	greenyellow	150	2685	9	5	4	TRUE	TRUE	5	5	3	0.3	0.1	0.640441838012827	0.006666666666666667	1.0471085046794937
miR-4772-5p	6	20	144	2515	5.232654196307217	0.0024933727289252047	0.025055057569574594	greenyellow	150	2685	6	1	5	TRUE	TRUE	5	1	4	0.3	0.1	0.640441838012827	0.006666666666666667	1.0471085046794937
miR-25-3p	85	1160	65	1375	1.5497920404465289	0.005940791237459328	0.04611580684050132	greenyellow	150	2685	119	91	28	TRUE	TRUE	80	85	20	0.3	0.1	0.5344600754236267	0.10666666666666667	1.0411267420902932
miR-891b	17	131	133	2404	2.3445973437846592	0.00295940907663469	0.02826184819232922	greenyellow	150	2685	25	2	23	TRUE	TRUE	15	2	21	0.3	0.1	0.6195197762945678	0.020000000000000004	1.0395197762945678
let-7f-5p	107	1551	43	984	1.578440893268301	0.007441888344669976	0.05471166060803668	greenyellow	150	2685	168	112	56	TRUE	TRUE	101	106	52	0.3	0.1	0.504768041327455	0.13466666666666668	1.0394347079941215
miR-541-5p	29	284	121	2251	1.8991488561593355	0.003316099959550478	0.030820875543781868	greenyellow	150	2685	40	1	39	TRUE	TRUE	26	0	33	0.3	0.1	0.6044620112901002	0.03466666666666667	1.039128677956767
miR-6788-5p	13	86	137	2449	2.7004624786568834	0.0028853257275451337	0.027938397898424835	greenyellow	150	2685	13	9	4	TRUE	TRUE	13	9	4	0.3	0.1	0.621519400689203	0.017333333333333336	1.0388527340225364
miR-379-5p	20	168	130	2367	2.1666374144987612	0.0032147689773936406	0.030080279421471134	greenyellow	150	2685	25	8	17	TRUE	TRUE	20	8	17	0.3	0.1	0.6086872535268468	0.02666666666666667	1.0353539201935136
miR-206	36	382	114	2153	1.7793740984889637	0.003634075409909185	0.03308175712902646	greenyellow	150	2685	87	19	68	TRUE	TRUE	32	15	65	0.3	0.1	0.592164572426834	0.04266666666666667	1.0348312390935006
miR-1264	28	271	122	2264	1.9168506864537882	0.003366862161633096	0.03118836649059458	greenyellow	150	2685	44	7	37	TRUE	TRUE	24	6	32	0.3	0.1	0.6024029484324916	0.032	1.0344029484324917
miR-660-5p	29	285	121	2250	1.891654652803176	0.0034795774646069204	0.032019025742194146	greenyellow	150	2685	29	26	3	TRUE	TRUE	26	23	3	0.3	0.1	0.5978367546784443	0.03466666666666667	1.032503421345111
miR-30c-1-3p	66	846	84	1689	1.5684103528607771	0.00549274734406867	0.04389995434979711	greenyellow	150	2685	87	65	22	TRUE	TRUE	62	62	20	0.3	0.1	0.54301437254681	0.08266666666666667	1.0256810392134765
miR-4668-3p	26	246	124	2289	1.9504479396706158	0.0036019806877819294	0.03292731687942757	greenyellow	150	2685	29	4	25	TRUE	TRUE	24	3	24	0.3	0.1	0.5929774627341747	0.032	1.0249774627341746
miR-10b-5p	53	639	97	1896	1.6208976427123896	0.004800938640549952	0.03994553437750993	greenyellow	150	2685	67	51	16	TRUE	TRUE	49	47	16	0.3	0.1	0.5594127058502022	0.06533333333333334	1.0247460391835355
miR-4780	6	21	144	2514	4.982126778217285	0.0030603944260254156	0.028829952914998746	greenyellow	150	2685	6	2	4	TRUE	TRUE	6	2	4	0.3	0.1	0.6160624267599153	0.008	1.0240624267599154
miR-301a-3p	63	798	87	1737	1.5759609972050381	0.005420451600425316	0.04353593929936981	greenyellow	150	2685	111	57	54	TRUE	TRUE	59	53	52	0.3	0.1	0.5444608324341716	0.07866666666666666	1.0231274991008381
miR-19a-5p	19	158	131	2377	2.181140724789336	0.003690013902957717	0.03340243855478663	greenyellow	150	2685	22	10	12	TRUE	TRUE	18	10	11	0.3	0.1	0.590488730494194	0.024	1.0144887304941939
let-7g-3p	45	520	105	2015	1.6603577267168999	0.0049733330634497116	0.04085000816549083	greenyellow	150	2685	85	35	50	TRUE	TRUE	43	33	48	0.3	0.1	0.5555231409282468	0.05733333333333334	1.0128564742615802
miR-29b-3p	88	1221	62	1314	1.527209554587183	0.007784778015487526	0.056191943129973596	greenyellow	150	2685	143	90	53	TRUE	TRUE	84	85	40	0.3	0.1	0.5001303798580071	0.11200000000000002	1.012130379858007
miR-4693-5p	11	67	139	2468	2.9132454341903795	0.0034541591028931706	0.03189072474066486	greenyellow	150	2685	11	2	9	TRUE	TRUE	10	2	8	0.3	0.1	0.5985342443906801	0.013333333333333334	1.0118675777240134
miR-582-5p	38	416	112	2119	1.727824331229624	0.004570564698219999	0.039082319242433376	greenyellow	150	2685	65	24	41	TRUE	TRUE	35	22	36	0.3	0.1	0.5632078688277283	0.04666666666666667	1.009874535494395
miR-539-5p	36	388	114	2147	1.7469938031066758	0.0046436307130108484	0.039288425978026315	greenyellow	150	2685	58	6	52	TRUE	TRUE	35	5	51	0.3	0.1	0.56229414803497	0.04666666666666667	1.0089608147016367
miR-6511a-5p	14	100	136	2435	2.505361805447255	0.0037695910061121773	0.033901920407720845	greenyellow	150	2685	14	11	3	TRUE	TRUE	14	11	3	0.3	0.1	0.5879102800243281	0.018666666666666668	1.0065769466909948
miR-4262	26	249	124	2286	1.9244531894367443	0.004194489455959711	0.03677124983631557	greenyellow	150	2685	43	1	42	TRUE	TRUE	23	0	36	0.3	0.1	0.5737966433715703	0.030666666666666665	1.004463310038237
miR-562	16	123	134	2412	2.3404271225145536	0.003847273133672162	0.03437804513979079	greenyellow	150	2685	25	1	24	TRUE	TRUE	14	1	22	0.3	0.1	0.5854875290018725	0.018666666666666668	1.0041541956685391
miR-892a	15	112	135	2423	2.402523045868443	0.0039936393214385834	0.035233676542321284	greenyellow	150	2685	21	2	19	TRUE	TRUE	15	2	19	0.3	0.1	0.5812168147827529	0.020000000000000004	1.0012168147827527
miR-619-3p	17	135	133	2400	2.2714155752605385	0.003929113586045898	0.03499681620391523	greenyellow	150	2685	20	3	17	TRUE	TRUE	13	3	13	0.3	0.1	0.5823885853223382	0.017333333333333336	0.9997219186556714
miR-520b-3p	31	318	119	2217	1.8156220057875156	0.004566552746840445	0.039082319242433376	greenyellow	150	2685	58	1	57	TRUE	TRUE	27	0	48	0.3	0.1	0.5632078688277283	0.036	0.9992078688277283
miR-1244	21	185	129	2350	2.067151782931819	0.0042561129676789685	0.03719414445654042	greenyellow	150	2685	26	1	25	TRUE	TRUE	20	1	24	0.3	0.1	0.5718101706104618	0.02666666666666667	0.9984768372771283
miR-511-3p	8	39	142	2496	3.6026119083622024	0.003841811881886576	0.03437804513979079	greenyellow	150	2685	8	6	2	TRUE	TRUE	8	6	2	0.3	0.1	0.5854875290018725	0.010666666666666668	0.9961541956685391
miR-6759-3p	5	15	145	2520	5.78506589994322	0.003984457724894042	0.035233676542321284	greenyellow	150	2685	5	3	2	TRUE	TRUE	5	3	2	0.3	0.1	0.5812168147827529	0.006666666666666667	0.9878834814494195
miR-4328	27	266	123	2269	1.8720075360583703	0.005035717929550749	0.04103888600064966	greenyellow	150	2685	37	2	35	TRUE	TRUE	24	1	32	0.3	0.1	0.5547217746588572	0.032	0.9867217746588571
miR-4709-5p	17	137	133	2398	2.2362679720511753	0.004504802757476246	0.038895997643459086	greenyellow	150	2685	18	9	9	TRUE	TRUE	16	9	8	0.3	0.1	0.5640380339251081	0.021333333333333336	0.9853713672584414
miR-4496	24	226	126	2309	1.9454834738112394	0.004927997261748084	0.040758644019041446	greenyellow	150	2685	26	4	22	TRUE	TRUE	22	3	21	0.3	0.1	0.5559121091090669	0.029333333333333336	0.9852454424424002
miR-2113	22	200	128	2335	2.005979677224446	0.004864992143295003	0.04035765124243825	greenyellow	150	2685	36	1	35	TRUE	TRUE	19	1	29	0.3	0.1	0.5576296468068617	0.025333333333333336	0.9829629801401949
miR-934	12	80	138	2455	2.666873991952173	0.004414867469244006	0.03834036467821591	greenyellow	150	2685	16	2	14	TRUE	TRUE	12	2	14	0.3	0.1	0.566537504241152	0.016	0.982537504241152
miR-4307	37	353	113	2182	2.0233408845510943	4.979922981308792e-4	0.008093102903542183	greenyellow	150	2685	56	0	56	FALSE	TRUE	34	0	51	0	0.1	0.836753975012809	0.04533333333333334	0.9820873083461423
miR-574-5p	61	778	89	1757	1.547601698098368	0.007585692513539033	0.05528644630343864	greenyellow	150	2685	81	60	21	TRUE	TRUE	58	58	20	0.3	0.1	0.5029525298802303	0.07733333333333334	0.9802858632135636
miR-649	15	114	135	2421	2.358695085506228	0.004642002824721183	0.039288425978026315	greenyellow	150	2685	21	1	20	TRUE	TRUE	13	1	16	0.3	0.1	0.56229414803497	0.017333333333333336	0.9796274813683032
miR-626	14	103	136	2432	2.429426757661481	0.004789200252900599	0.03994553437750993	greenyellow	150	2685	16	1	15	TRUE	TRUE	13	1	13	0.3	0.1	0.5594127058502022	0.017333333333333336	0.9767460391835354
miR-598-3p	15	115	135	2420	2.337128445024434	0.004997047283321541	0.04085000816549083	greenyellow	150	2685	15	11	4	TRUE	TRUE	15	11	4	0.3	0.1	0.5555231409282468	0.020000000000000004	0.9755231409282469
miR-675-3p	8	40	142	2495	3.5112607025230687	0.004396271195002379	0.03829855062981696	greenyellow	150	2685	11	3	8	TRUE	TRUE	5	3	3	0.3	0.1	0.5667270644635493	0.006666666666666667	0.9733937311302159
miR-299-5p	21	189	129	2346	2.0199919203557277	0.005348018470831381	0.04307867632011713	greenyellow	150	2685	39	4	35	TRUE	TRUE	20	3	35	0.3	0.1	0.5462950598998622	0.02666666666666667	0.9729617265665288
miR-374b-3p	31	325	119	2210	1.770975360713499	0.006176442188516154	0.04752731475838685	greenyellow	150	2685	38	10	28	TRUE	TRUE	30	9	27	0.3	0.1	0.5292226888712711	0.04000000000000001	0.969222688871271
miR-7-5p	93	1322	57	1213	1.4968262128896797	0.011481286536527559	0.07385762797456039	greenyellow	150	2685	138	102	36	TRUE	TRUE	87	96	36	0.3	0.1	0.45264185773765836	0.11599999999999999	0.9686418577376583
miR-1290	38	426	112	2109	1.6793260658665712	0.006679042894026989	0.05043766359375272	greenyellow	150	2685	58	10	48	TRUE	TRUE	37	9	45	0.3	0.1	0.5188980157217541	0.04933333333333334	0.9682313490550873
miR-2054	20	177	130	2358	2.048830069263688	0.005534232726984718	0.043941807852258666	greenyellow	150	2685	25	1	24	TRUE	TRUE	18	1	21	0.3	0.1	0.5428488317280723	0.024	0.9668488317280722
miR-488-5p	28	283	122	2252	1.825769019143017	0.0059363953821798205	0.04611580684050132	greenyellow	150	2685	38	2	36	TRUE	TRUE	24	1	30	0.3	0.1	0.5344600754236267	0.032	0.9664600754236267
let-7c-5p	110	1632	40	903	1.5213754174193002	0.014695436183924866	0.0857954141914437	greenyellow	150	2685	182	116	66	TRUE	TRUE	104	110	62	0.3	0.1	0.4266143699168158	0.1386666666666667	0.9652810365834824
miR-152-3p	50	608	100	1927	1.5844042699387648	0.007656052135727097	0.05555135479160732	greenyellow	150	2685	81	44	37	TRUE	TRUE	47	41	34	0.3	0.1	0.502122137991896	0.06266666666666668	0.9647888046585625
miR-514b-5p	12	82	138	2453	2.599840630948692	0.005272850108198673	0.042720846794997415	greenyellow	150	2685	14	3	11	TRUE	TRUE	12	3	11	0.3	0.1	0.5477440589952656	0.016	0.9637440589952656
miR-501-3p	22	203	128	2332	1.9738237186414422	0.005725845546686874	0.0452048999268262	greenyellow	150	2685	35	13	22	TRUE	TRUE	19	12	18	0.3	0.1	0.537925795138751	0.025333333333333336	0.9632591284720844
miR-144-3p	26	257	124	2278	1.8581135579435781	0.006191035603647368	0.04752731475838685	greenyellow	150	2685	44	2	42	TRUE	TRUE	25	2	40	0.3	0.1	0.5292226888712711	0.03333333333333333	0.9625560222046043
miR-215-5p	17	140	133	2395	2.185744903360827	0.005497367439269304	0.04389995434979711	greenyellow	150	2685	22	18	4	TRUE	TRUE	14	15	4	0.3	0.1	0.54301437254681	0.018666666666666668	0.9616810392134767
miR-301b-5p	5	16	145	2519	5.422459867771255	0.004997841948998518	0.04085000816549083	greenyellow	150	2685	5	3	2	TRUE	TRUE	4	2	2	0.3	0.1	0.5555231409282468	0.005333333333333334	0.9608564742615802
miR-2110	41	472	109	2063	1.6436992431151611	0.0072726172118970115	0.05375160434005796	greenyellow	150	2685	47	29	18	TRUE	TRUE	39	27	18	0.3	0.1	0.5078434274811399	0.052000000000000005	0.9598434274811399
miR-3927-3p	14	105	136	2430	2.3814197744817993	0.005585632962469065	0.04422357265726932	greenyellow	150	2685	21	3	18	TRUE	TRUE	13	3	17	0.3	0.1	0.5417384701243357	0.017333333333333336	0.9590718034576691
miR-548ar-3p	27	271	123	2264	1.833274283859138	0.006359803990273355	0.04868841677402108	greenyellow	150	2685	36	2	34	TRUE	TRUE	25	1	30	0.3	0.1	0.5250297389595058	0.03333333333333333	0.9583630722928391
miR-148b-3p	74	998	76	1537	1.4992754103782155	0.010216647812639909	0.06874591833250922	greenyellow	150	2685	104	73	31	TRUE	TRUE	69	67	30	0.3	0.1	0.4651012328800459	0.09200000000000001	0.9571012328800459
miR-5011-5p	30	313	120	2222	1.7743033595942845	0.0066704826993544295	0.05043766359375272	greenyellow	150	2685	54	11	43	TRUE	TRUE	27	10	37	0.3	0.1	0.5188980157217541	0.036	0.954898015721754
miR-891a-3p	6	24	144	2511	4.3549010036224916	0.005342517207354234	0.04307867632011713	greenyellow	150	2685	7	4	3	TRUE	TRUE	6	4	3	0.3	0.1	0.5462950598998622	0.008	0.9542950598998622
miR-4778-5p	16	129	134	2406	2.2259905917792007	0.0058608247369819995	0.04587952660302247	greenyellow	150	2685	19	1	18	TRUE	TRUE	14	1	16	0.3	0.1	0.5353524287647663	0.018666666666666668	0.9540190954314329
miR-1288-3p	12	83	138	2452	2.5675166481875147	0.00574917997904768	0.045260541534769126	greenyellow	150	2685	12	1	11	TRUE	TRUE	12	1	11	0.3	0.1	0.5377121016359009	0.016	0.9537121016359008
miR-194-5p	60	769	90	1766	1.5307382909363103	0.009189713839379048	0.06337025994946495	greenyellow	150	2685	81	61	20	TRUE	TRUE	55	56	20	0.3	0.1	0.4792458045452859	0.07333333333333333	0.9525791378786193
miR-513b-5p	28	286	122	2249	1.804249942048533	0.006789701771679478	0.05092689302099067	greenyellow	150	2685	45	4	41	TRUE	TRUE	26	4	39	0.3	0.1	0.5172211274875033	0.03466666666666667	0.9518877941541698
miR-3168	18	154	132	2381	2.1074321716155615	0.0061719330873844895	0.04752731475838685	greenyellow	150	2685	29	4	25	TRUE	TRUE	16	4	23	0.3	0.1	0.5292226888712711	0.021333333333333336	0.9505560222046043
miR-4517	26	259	124	2276	1.841964619078424	0.006798804357966009	0.05092689302099067	greenyellow	150	2685	30	11	19	TRUE	TRUE	25	11	17	0.3	0.1	0.5172211274875033	0.03333333333333333	0.9505544608208365
miR-3611	9	52	141	2483	3.04583578240627	0.005928691524061153	0.04611580684050132	greenyellow	150	2685	9	2	7	TRUE	TRUE	8	2	6	0.3	0.1	0.5344600754236267	0.010666666666666668	0.9451267420902933
miR-335-5p	62	804	88	1731	1.5166517274847837	0.010095524463466786	0.06825556124407013	greenyellow	150	2685	97	86	11	TRUE	TRUE	59	83	11	0.3	0.1	0.4663447831700186	0.07866666666666666	0.9450114498366852
miR-30c-5p	48	582	102	1953	1.578841239973722	0.008769288645800996	0.06107732618215781	greenyellow	150	2685	88	36	52	TRUE	TRUE	44	33	48	0.3	0.1	0.48564799342523746	0.05866666666666667	0.944314660091904
miR-589-3p	31	330	119	2205	1.740212114066741	0.007599648250418698	0.05528644630343864	greenyellow	150	2685	44	9	35	TRUE	TRUE	29	8	34	0.3	0.1	0.5029525298802303	0.03866666666666667	0.9416191965468969
miR-526b-3p	31	330	119	2205	1.740212114066741	0.007599648250418698	0.05528644630343864	greenyellow	150	2685	58	8	50	TRUE	TRUE	29	8	46	0.3	0.1	0.5029525298802303	0.03866666666666667	0.9416191965468969
miR-580-3p	25	247	125	2288	1.852210010138091	0.0072513614296335445	0.053737422434537656	greenyellow	150	2685	33	4	29	TRUE	TRUE	24	4	28	0.3	0.1	0.5078892674968579	0.032	0.9398892674968579
miR-148a-3p	75	1021	75	1514	1.482599818975205	0.012079061780943106	0.0766303355133344	greenyellow	150	2685	102	72	30	TRUE	TRUE	70	67	29	0.3	0.1	0.446239709180845	0.09333333333333334	0.9395730425141784
miR-27a-3p	102	1496	48	1039	1.4756448990758015	0.01727209813114728	0.09467290080169288	greenyellow	150	2685	142	102	40	TRUE	TRUE	97	97	38	0.3	0.1	0.4095097263142711	0.12933333333333333	0.9388430596476044
miR-548f-3p	38	432	112	2103	1.6513043036666757	0.00830375549005369	0.05871790459760612	greenyellow	150	2685	72	2	70	TRUE	TRUE	34	1	63	0.3	0.1	0.4924917804052843	0.04533333333333334	0.9378251137386175
miR-4504	13	96	137	2439	2.409576122752759	0.006700182537278388	0.05046018230649496	greenyellow	150	2685	14	2	12	TRUE	TRUE	13	2	12	0.3	0.1	0.5188204739050095	0.017333333333333336	0.93615380723834285
miR-4762-3p	10	63	140	2472	2.801063068247658	0.006484012033190839	0.04950293802263006	greenyellow	150	2685	13	1	12	TRUE	TRUE	9	1	10	0.3	0.1	0.522147609887982	0.012	0.9341476098879821
miR-584-5p	35	389	115	2146	1.678618736653227	0.008373713688150278	0.05906231050601427	greenyellow	150	2685	45	30	15	TRUE	TRUE	32	26	13	0.3	0.1	0.49147582700943304	0.04266666666666667	0.9341424936760997
miR-4263	35	333	115	2202	2.0119149008529824	7.037520575320075e-4	0.010571497123683507	greenyellow	150	2685	45	0	45	FALSE	TRUE	32	0	42	0	0.1	0.7903454016139254	0.04266666666666667	0.933012068280592
miR-488-3p	23	221	127	2314	1.895742546871922	0.007417052400566758	0.05467370987049077	greenyellow	150	2685	26	5	21	TRUE	TRUE	21	5	19	0.3	0.1	0.5048885824673867	0.028000000000000004	0.9328885824673866
miR-6513-5p	9	53	141	2482	2.9872158065326415	0.006611681154614218	0.0503393477497888	greenyellow	150	2685	9	7	2	TRUE	TRUE	9	7	2	0.3	0.1	0.5192369663732483	0.012	0.9312369663732484
miR-888-5p	29	304	121	2231	1.758443843035447	0.008169850307553489	0.058066531981307276	greenyellow	150	2685	48	1	47	TRUE	TRUE	27	1	44	0.3	0.1	0.4944296445572753	0.036	0.9304296445572753
miR-7977	17	144	133	2391	2.1215417002858197	0.007092762031133955	0.052985983022906614	greenyellow	150	2685	17	15	2	TRUE	TRUE	15	13	2	0.3	0.1	0.5103356016006688	0.020000000000000004	0.9303356016006689
miR-409-3p	22	209	128	2326	1.912292569740913	0.007829505444356755	0.05627737076760403	greenyellow	150	2685	27	6	21	TRUE	TRUE	21	6	20	0.3	0.1	0.49986648025749103	0.028000000000000004	0.9278664802574911
miR-642a-3p	13	97	137	2438	2.384048438065731	0.007237213353511292	0.053737422434537656	greenyellow	150	2685	14	2	12	TRUE	TRUE	13	2	12	0.3	0.1	0.5078892674968579	0.017333333333333336	0.9252226008301911
miR-3925-5p	18	158	132	2377	2.050775378420732	0.007840726743883248	0.05627737076760403	greenyellow	150	2685	20	1	19	TRUE	TRUE	18	1	19	0.3	0.1	0.49986648025749103	0.024	0.9238664802574911
miR-363-3p	38	436	112	2099	1.633051388906802	0.009562698984645698	0.06497491559493984	greenyellow	150	2685	59	33	26	TRUE	TRUE	36	30	21	0.3	0.1	0.47490171039711737	0.048	0.9229017103971174
miR-202-5p	13	97	137	2438	2.384048438065731	0.007237213353511292	0.053737422434537656	greenyellow	150	2685	23	4	19	TRUE	TRUE	10	2	13	0.3	0.1	0.5078892674968579	0.013333333333333334	0.9212226008301911
miR-5003-3p	21	197	129	2338	1.9314341939420825	0.008234682550115864	0.05837801736421425	greenyellow	150	2685	25	2	23	TRUE	TRUE	20	2	22	0.3	0.1	0.4935002634473393	0.02666666666666667	0.920166930114006
miR-202-3p	26	264	124	2271	1.803179491136343	0.00853896677498301	0.05992370875676208	greenyellow	150	2685	52	4	48	TRUE	TRUE	23	4	42	0.3	0.1	0.4889605261691534	0.030666666666666665	0.9196271928358201
miR-222-3p	56	716	94	1819	1.5132401415487111	0.012073502094470095	0.0766303355133344	greenyellow	150	2685	84	50	34	TRUE	TRUE	53	46	29	0.3	0.1	0.446239709180845	0.07066666666666667	0.9169063758475117
miR-548av-3p	22	170	128	2365	2.3900117667962193	7.280932974798949e-4	0.010762613157960786	greenyellow	150	2685	24	0	24	FALSE	TRUE	21	0	23	0	0.1	0.7872329077393257	0.028000000000000004	0.9152329077393258
miR-4760-3p	23	183	127	2352	2.326717512877855	7.915314872698416e-4	0.011109424258196412	greenyellow	150	2685	23	0	23	FALSE	TRUE	23	0	23	0	0.1	0.7817233790507401	0.030666666666666665	0.9123900457174067
miR-32-5p	54	685	96	1850	1.5189050443647696	0.012132364443321336	0.0766303355133344	greenyellow	150	2685	95	58	37	TRUE	TRUE	49	52	30	0.3	0.1	0.446239709180845	0.06533333333333334	0.9115730425141784
miR-181a-5p	75	1033	75	1502	1.4537779231967365	0.016224714863672367	0.09090419880271272	greenyellow	150	2685	124	74	50	TRUE	TRUE	70	69	44	0.3	0.1	0.41656642261997173	0.09333333333333334	0.9098997559533051
miR-520f-5p	5	18	145	2517	4.816259183408803	0.0075494926169210694	0.05528644630343864	greenyellow	150	2685	5	1	4	TRUE	TRUE	5	1	4	0.3	0.1	0.5029525298802303	0.006666666666666667	0.9096191965468969
let-7b-5p	117	1783	33	752	1.4951279864097446	0.02567838172335347	0.12577379258755939	greenyellow	150	2685	200	132	68	TRUE	TRUE	112	126	64	0.3	0.1	0.36016393726163637	0.14933333333333335	0.9094972705949697
miR-1253	27	280	123	2255	1.767401904084085	0.009477436067811228	0.06455341870697892	greenyellow	150	2685	39	3	36	TRUE	TRUE	25	2	35	0.3	0.1	0.47603230113432754	0.03333333333333333	0.9093656344676608
miR-338-3p	39	454	111	2081	1.6101611944186391	0.01073598580245765	0.07036628430431559	greenyellow	150	2685	49	30	19	TRUE	TRUE	36	26	17	0.3	0.1	0.46105415252488013	0.048	0.9090541525248802
miR-5002-5p	13	99	137	2436	2.333843114609559	0.00841377105353558	0.05919460698170981	greenyellow	150	2685	16	1	15	TRUE	TRUE	11	1	13	0.3	0.1	0.49108714342417	0.014666666666666668	0.9057538100908367
miR-188-5p	21	199	129	2336	1.9104121413649744	0.009127295210081798	0.06309640146471969	greenyellow	150	2685	28	11	17	TRUE	TRUE	19	11	15	0.3	0.1	0.47999816355166536	0.025333333333333336	0.9053314968849986
miR-4737	3	5	147	2530	10.303298678016366	0.0077752193201917055	0.056191943129973596	greenyellow	150	2685	3	2	1	TRUE	TRUE	3	2	1	0.3	0.1	0.5001303798580071	0.004	0.904130379858007
miR-15a-5p	114	1729	36	806	1.4759909015265724	0.02619469572199291	0.12642946755429732	greenyellow	150	2685	192	124	68	TRUE	TRUE	108	115	54	0.3	0.1	0.3592606764192053	0.144	0.9032606764192053
miR-100-3p	32	353	118	2182	1.675904598738105	0.010788981725183439	0.07054724756302301	greenyellow	150	2685	45	15	30	TRUE	TRUE	30	14	26	0.3	0.1	0.46060797032025047	0.04000000000000001	0.9006079703202504
miR-96-5p	67	902	83	1633	1.4611458076296475	0.016100107530531045	0.0903882804592844	greenyellow	150	2685	119	58	61	TRUE	TRUE	61	53	57	0.3	0.1	0.41755515020724654	0.08133333333333334	0.8988884835405799
miR-455-5p	29	310	121	2225	1.7197915073938574	0.010457343356327801	0.06935789304829346	greenyellow	150	2685	42	24	18	TRUE	TRUE	26	21	13	0.3	0.1	0.4635616433257612	0.03466666666666667	0.8982283099924279
miR-509-3p	15	124	135	2411	2.1595478058918838	0.00929450143534965	0.06346294714701886	greenyellow	150	2685	21	3	18	TRUE	TRUE	14	3	17	0.3	0.1	0.47899190545038545	0.018666666666666668	0.8976585721170521
miR-4484	14	112	136	2423	2.226003876343849	0.00925193198307355	0.06346294714701886	greenyellow	150	2685	14	1	13	TRUE	TRUE	14	1	13	0.3	0.1	0.47899190545038545	0.018666666666666668	0.8976585721170521
miR-218-2-3p	14	112	136	2423	2.226003876343849	0.00925193198307355	0.06346294714701886	greenyellow	150	2685	15	6	9	TRUE	TRUE	13	5	9	0.3	0.1	0.47899190545038545	0.017333333333333336	0.8963252387837187
miR-3673	21	161	129	2374	2.399317507196217	8.855980734633949e-4	0.011858943797930866	greenyellow	150	2685	30	0	30	FALSE	TRUE	18	0	26	0	0.1	0.7703815956587425	0.024	0.8943815956587425
miR-548ao-5p	9	56	141	2479	2.8239106009491612	0.0090276335174562	0.06256307617209671	greenyellow	150	2685	9	1	8	TRUE	TRUE	9	1	8	0.3	0.1	0.4814727622163528	0.012	0.8934727622163529
miR-3915	18	162	132	2373	1.9968118484216268	0.009858766365608099	0.06682319934152417	greenyellow	150	2685	23	5	18	TRUE	TRUE	17	4	17	0.3	0.1	0.4700290940705519	0.02266666666666667	0.8926957607372186
miR-3676-5p	12	64	138	2471	3.3548174656636545	8.221481148192334e-4	0.01140148433807575	greenyellow	150	2685	15	0	15	FALSE	TRUE	11	0	14	0	0.1	0.7772154419962347	0.014666666666666668	0.8918821086629014
miR-4330	14	84	136	2451	3.001743557604234	8.598336035404218e-4	0.011713125412935453	greenyellow	150	2685	17	0	17	FALSE	TRUE	14	0	17	0	0.1	0.7725308826718353	0.018666666666666668	0.891197549338502
miR-3928-3p	23	229	127	2306	1.823098929164565	0.010891277387803676	0.07072010369395244	greenyellow	150	2685	28	13	15	TRUE	TRUE	23	13	15	0.3	0.1	0.46018284448261815	0.030666666666666665	0.8908495111492848
miR-519d-3p	32	355	118	2180	1.6649407849571451	0.0116294727607281	0.0746381173257815	greenyellow	150	2685	64	17	47	TRUE	TRUE	30	14	44	0.3	0.1	0.4508157295124267	0.04000000000000001	0.8908157295124267
let-7d-5p	109	1642	41	893	1.445654340080106	0.02819482061196895	0.13245492790081567	greenyellow	150	2685	169	115	54	TRUE	TRUE	104	110	50	0.3	0.1	0.3511727517671773	0.1386666666666667	0.889839418433844
miR-676-5p	22	215	128	2320	1.8542125114356427	0.010531148790315588	0.06968110116258813	greenyellow	150	2685	26	2	24	TRUE	TRUE	20	2	21	0.3	0.1	0.4627539979357659	0.02666666666666667	0.8894206646024324
let-7e-5p	112	1697	38	838	1.455256718867239	0.028848250176117078	0.13428691329887665	greenyellow	150	2685	184	121	63	TRUE	TRUE	105	114	59	0.3	0.1	0.34878652347759864	0.13999999999999999	0.8887865234775987
miR-889-3p	24	242	126	2293	1.8042690709422464	0.01068990316144083	0.0702298838904115	greenyellow	150	2685	43	1	42	TRUE	TRUE	20	1	31	0.3	0.1	0.4613912198372174	0.02666666666666667	0.8880578865038841
miR-548aq-5p	18	163	132	2372	1.983735816314685	0.010423555374638608	0.06935789304829346	greenyellow	150	2685	23	3	20	TRUE	TRUE	16	3	18	0.3	0.1	0.4635616433257612	0.021333333333333336	0.8848949766590946
miR-26a-5p	94	1372	56	1163	1.422683666756118	0.024570205500063533	0.12228599857374539	greenyellow	150	2685	187	100	87	TRUE	TRUE	89	93	74	0.3	0.1	0.36504930627873977	0.11866666666666668	0.8837159729454064
miR-4495	20	151	130	2384	2.427643118964866	9.97059345432861e-4	0.012768792262478897	greenyellow	150	2685	25	0	25	FALSE	TRUE	19	0	23	0	0.1	0.7575400714327957	0.025333333333333336	0.882873404766129
miR-548ag	12	90	138	2445	2.361358979731431	0.010119212390268764	0.06825556124407013	greenyellow	150	2685	13	1	12	TRUE	TRUE	12	1	12	0.3	0.1	0.4663447831700186	0.016	0.8823447831700185
miR-3924	16	138	134	2397	2.0732298760175922	0.01041551088194108	0.06935789304829346	greenyellow	150	2685	27	6	21	TRUE	TRUE	14	6	19	0.3	0.1	0.4635616433257612	0.018666666666666668	0.882228309992428
miR-595	13	102	137	2433	2.2625194056821365	0.010456614359406674	0.06935789304829346	greenyellow	150	2685	18	2	16	TRUE	TRUE	12	2	15	0.3	0.1	0.4635616433257612	0.016	0.8795616433257613
miR-19b-2-5p	14	114	136	2421	2.1852503442670277	0.010590576021312102	0.06990786404566825	greenyellow	150	2685	16	3	13	TRUE	TRUE	13	3	12	0.3	0.1	0.46218958681454536	0.017333333333333336	0.8795229201478787
miR-183-3p	44	539	106	1996	1.5368848592224993	0.014984627094982444	0.08685293789923795	greenyellow	150	2685	54	27	27	TRUE	TRUE	40	25	25	0.3	0.1	0.42448619458578546	0.05333333333333334	0.8778195279191188
miR-200a-5p	39	463	111	2072	1.572053797277154	0.014440270037274595	0.08520065909466262	greenyellow	150	2685	44	35	9	TRUE	TRUE	37	33	9	0.3	0.1	0.42782281824323604	0.04933333333333334	0.8771561515765693
miR-4761-5p	10	68	140	2467	2.5899643141747646	0.010326684541374448	0.06925528580686913	greenyellow	150	2685	10	5	5	TRUE	TRUE	8	5	3	0.3	0.1	0.4638188296467807	0.010666666666666668	0.8744854963134474
miR-30c-2-3p	60	796	90	1739	1.4562600390652298	0.018864608649962415	0.10179562609368069	greenyellow	150	2685	80	55	25	TRUE	TRUE	58	54	24	0.3	0.1	0.3969083528633112	0.07733333333333334	0.8742416861966446
miR-5696	20	191	130	2344	1.8875325335205146	0.011765186919219864	0.07516196424945287	greenyellow	150	2685	24	2	22	TRUE	TRUE	18	2	20	0.3	0.1	0.44960075150549894	0.024	0.873600751505499
miR-125b-2-3p	24	245	126	2290	1.7798932778934555	0.012223775445781446	0.07702918812659101	greenyellow	150	2685	34	12	22	TRUE	TRUE	21	11	17	0.3	0.1	0.4453378717993052	0.028000000000000004	0.8733378717993051
miR-9-5p	68	929	82	1606	1.4333392711186765	0.020919426185057502	0.10848058470426639	greenyellow	150	2685	114	56	58	TRUE	TRUE	64	52	56	0.3	0.1	0.38585919305912303	0.08533333333333334	0.8711925263924564
miR-1267	13	103	137	2432	2.239441514224331	0.011217624467019757	0.07266615010220957	greenyellow	150	2685	19	1	18	TRUE	TRUE	11	1	16	0.3	0.1	0.4554671393555129	0.014666666666666668	0.8701338060221796
miR-520e-5p	5	10	145	2525	8.690511276374737	9.689210898230152e-4	0.012500127592537647	greenyellow	150	2685	5	0	5	FALSE	TRUE	5	0	5	0	0.1	0.7612342215983063	0.006666666666666667	0.867900888264973
miR-323a-3p	21	206	129	2329	1.8398597776745778	0.012891809970738131	0.07856653488745892	greenyellow	150	2685	26	5	21	TRUE	TRUE	19	5	18	0.3	0.1	0.4419049602537694	0.025333333333333336	0.8672382935871027
miR-548g-5p	21	206	129	2329	1.8398597776745778	0.012891809970738131	0.07856653488745892	greenyellow	150	2685	23	2	21	TRUE	TRUE	19	2	19	0.3	0.1	0.4419049602537694	0.025333333333333336	0.8672382935871027
miR-548x-5p	21	206	129	2329	1.8398597776745778	0.012891809970738131	0.07856653488745892	greenyellow	150	2685	23	2	21	TRUE	TRUE	19	2	19	0.3	0.1	0.4419049602537694	0.025333333333333336	0.8672382935871027
miR-548aj-5p	21	206	129	2329	1.8398597776745778	0.012891809970738131	0.07856653488745892	greenyellow	150	2685	23	2	21	TRUE	TRUE	19	2	19	0.3	0.1	0.4419049602537694	0.025333333333333336	0.8672382935871027
miR-6859-5p	10	69	140	2466	2.5514466468842336	0.011269214978199129	0.07283057773119855	greenyellow	150	2685	11	8	3	TRUE	TRUE	9	7	3	0.3	0.1	0.45507449799013644	0.012	0.8670744979901365
miR-6817-5p	5	20	145	2515	4.331777337653954	0.01089176120223521	0.07072010369395244	greenyellow	150	2685	6	5	1	TRUE	TRUE	5	5	1	0.3	0.1	0.46018284448261815	0.006666666666666667	0.8668495111492849
miR-383-5p	19	180	131	2355	1.8970565590004456	0.013019636173069844	0.07917192324936782	greenyellow	150	2685	25	7	18	TRUE	TRUE	19	7	18	0.3	0.1	0.44057152200924776	0.025333333333333336	0.865904855342581
miR-628-3p	15	128	135	2407	2.088775524457475	0.011968830729511187	0.07628757017732016	greenyellow	150	2685	16	4	12	TRUE	TRUE	13	3	11	0.3	0.1	0.447018487010194	0.017333333333333336	0.8643518203435272
miR-214-5p	16	141	134	2394	2.0266098347475383	0.012443329138504992	0.07823532053372256	greenyellow	150	2685	16	7	9	TRUE	TRUE	16	7	9	0.3	0.1	0.44263885350883136	0.021333333333333336	0.8639721868421646
miR-563	8	48	142	2487	2.9171695813719842	0.011328314206903146	0.07304265703244511	greenyellow	150	2685	8	1	7	TRUE	TRUE	7	1	6	0.3	0.1	0.45456937483823867	0.009333333333333334	0.863902708171572
miR-548b-3p	17	154	133	2381	1.9755815364027394	0.012762197838100392	0.07856653488745892	greenyellow	150	2685	20	3	17	TRUE	TRUE	16	2	17	0.3	0.1	0.4419049602537694	0.021333333333333336	0.8632382935871027
miR-4699-3p	22	220	128	2315	1.8080452457054117	0.013322078787588329	0.08083418548189512	greenyellow	150	2685	22	1	21	TRUE	TRUE	19	1	18	0.3	0.1	0.43696197338157905	0.025333333333333336	0.8622953067149124
miR-510-5p	15	129	135	2406	2.071602805726036	0.01272384095625187	0.07856653488745892	greenyellow	150	2685	16	2	14	TRUE	TRUE	15	2	14	0.3	0.1	0.4419049602537694	0.020000000000000004	0.8619049602537694
miR-497-3p	29	319	121	2216	1.6645377051440522	0.014858714286866598	0.08638570502761983	greenyellow	150	2685	63	6	57	TRUE	TRUE	27	5	52	0.3	0.1	0.4254232471809394	0.036	0.8614232471809394
miR-154-5p	15	129	135	2406	2.071602805726036	0.01272384095625187	0.07856653488745892	greenyellow	150	2685	25	10	15	TRUE	TRUE	14	9	14	0.3	0.1	0.4419049602537694	0.018666666666666668	0.8605716269204361
miR-3914	14	117	136	2418	2.1265986736052547	0.012879337404854438	0.07856653488745892	greenyellow	150	2685	14	2	12	TRUE	TRUE	14	2	12	0.3	0.1	0.4419049602537694	0.018666666666666668	0.8605716269204361
miR-139-5p	85	1224	65	1311	1.400456313044667	0.027901646228814907	0.13142148283029936	greenyellow	150	2685	92	83	9	TRUE	TRUE	81	79	4	0.3	0.1	0.3525334547870294	0.10800000000000001	0.8605334547870294
miR-653-3p	11	81	139	2454	2.3962839822993276	0.012132906666378963	0.0766303355133344	greenyellow	150	2685	12	10	2	TRUE	TRUE	10	9	2	0.3	0.1	0.446239709180845	0.013333333333333334	0.8595730425141783
miR-151a-3p	36	423	114	2112	1.5764017974162974	0.016566662153484076	0.09226203231369187	greenyellow	150	2685	43	33	10	TRUE	TRUE	34	31	10	0.3	0.1	0.41399079325810384	0.04533333333333334	0.8593241265914371
miR-491-3p	13	105	137	2430	2.1951171412869934	0.012868797196883814	0.07856653488745892	greenyellow	150	2685	18	8	10	TRUE	TRUE	13	8	10	0.3	0.1	0.4419049602537694	0.017333333333333336	0.8592382935871027
miR-16-5p	105	1581	45	954	1.4077972269752779	0.03517026421525932	0.15319461481850413	greenyellow	150	2685	192	123	69	TRUE	TRUE	100	115	55	0.3	0.1	0.32590260039759	0.13333333333333333	0.8592359337309233
miR-28-5p	63	851	87	1684	1.432809214086577	0.022400782645064992	0.11422344031309287	greenyellow	150	2685	81	61	20	TRUE	TRUE	61	59	20	0.3	0.1	0.3768979053572001	0.08133333333333334	0.8582312386905334
miR-4528	12	93	138	2442	2.282327270731112	0.012641002117130973	0.07856653488745892	greenyellow	150	2685	15	1	14	TRUE	TRUE	12	1	14	0.3	0.1	0.4419049602537694	0.016	0.8579049602537694
miR-3123	21	208	129	2327	1.820639638893138	0.014170351658590773	0.08432421254651769	greenyellow	150	2685	32	2	30	TRUE	TRUE	20	2	29	0.3	0.1	0.42961908229469287	0.02666666666666667	0.8562857489613594
miR-576-5p	40	485	110	2050	1.5367434868378538	0.018039415720649474	0.09829712997585273	greenyellow	150	2685	62	13	49	TRUE	TRUE	37	12	46	0.3	0.1	0.40298366490721205	0.04933333333333334	0.8523169982405454
miR-5703	17	156	133	2379	1.9486398120778807	0.01423976024553859	0.08437589279819134	greenyellow	150	2685	20	5	15	TRUE	TRUE	17	5	15	0.3	0.1	0.4295126475119451	0.02266666666666667	0.8521793141786118
miR-195-5p	81	1158	69	1377	1.3957346566359576	0.028769937312474653	0.13414707347544808	greenyellow	150	2685	154	86	68	TRUE	TRUE	77	79	54	0.3	0.1	0.3489675189465824	0.10266666666666667	0.8516341856132491
miR-1185-5p	15	130	135	2405	2.05482398349928	0.013515727443090658	0.08183051539073843	greenyellow	150	2685	20	7	13	TRUE	TRUE	12	6	10	0.3	0.1	0.4348338854044294	0.016	0.8508338854044294
miR-651-3p	12	94	138	2441	2.257226225500442	0.013581056913342528	0.08186932139301277	greenyellow	150	2685	13	4	9	TRUE	TRUE	11	4	8	0.3	0.1	0.4347515237684045	0.014666666666666668	0.8494181904350712
miR-4753-5p	13	106	137	2429	2.173551015033369	0.013762015452047891	0.08278060809792444	greenyellow	150	2685	15	2	13	TRUE	TRUE	12	2	12	0.3	0.1	0.43282855505618606	0.016	0.848828555056186
miR-99b-5p	20	196	130	2339	1.8353314659581013	0.015032840276910204	0.08685293789923795	greenyellow	150	2685	26	20	6	TRUE	TRUE	18	18	6	0.3	0.1	0.42448619458578546	0.024	0.8484861945857854
miR-885-5p	18	169	132	2366	1.908542537077603	0.014380069111419402	0.08502598310773302	greenyellow	150	2685	29	8	21	TRUE	TRUE	15	8	16	0.3	0.1	0.4281793351451224	0.020000000000000004	0.8481793351451224
miR-4295	24	251	126	2284	1.732825631786197	0.015826896925203757	0.0897611154186556	greenyellow	150	2685	50	3	47	TRUE	TRUE	22	3	43	0.3	0.1	0.4187647037134308	0.029333333333333336	0.8480980370467641
miR-4744	12	94	138	2441	2.257226225500442	0.013581056913342528	0.08186932139301277	greenyellow	150	2685	12	1	11	TRUE	TRUE	10	1	9	0.3	0.1	0.4347515237684045	0.013333333333333334	0.8480848571017378
miR-219a-5p	17	156	133	2379	1.9486398120778807	0.01423976024553859	0.08437589279819134	greenyellow	150	2685	21	8	13	TRUE	TRUE	13	6	10	0.3	0.1	0.4295126475119451	0.017333333333333336	0.8468459808452784
miR-767-3p	22	224	128	2311	1.7727628353001657	0.015958869037941654	0.0897767146891495	greenyellow	150	2685	24	1	23	TRUE	TRUE	21	1	22	0.3	0.1	0.4187345165284338	0.028000000000000004	0.8467345165284338
miR-518c-5p	22	224	128	2311	1.7727628353001657	0.015958869037941654	0.0897767146891495	greenyellow	150	2685	29	2	27	TRUE	TRUE	21	2	25	0.3	0.1	0.4187345165284338	0.028000000000000004	0.8467345165284338
miR-7844-5p	5	21	145	2514	4.124192433359828	0.012891377505404257	0.07856653488745892	greenyellow	150	2685	5	3	2	TRUE	TRUE	3	2	1	0.3	0.1	0.4419049602537694	0.004	0.8459049602537694
miR-6855-3p	4	13	146	2522	5.307714920092782	0.01258108967879006	0.07856653488745892	greenyellow	150	2685	4	3	1	TRUE	TRUE	3	2	1	0.3	0.1	0.4419049602537694	0.004	0.8459049602537694
miR-301a-5p	14	119	136	2416	2.089322887957637	0.014607731520396367	0.08546291767406633	greenyellow	150	2685	15	7	8	TRUE	TRUE	13	6	8	0.3	0.1	0.42728891384171064	0.017333333333333336	0.844622247175044
miR-98-5p	99	1479	51	1056	1.3858270884360158	0.03775558737461326	0.1594571083800156	greenyellow	150	2685	171	114	57	TRUE	TRUE	94	108	52	0.3	0.1	0.3189424462939529	0.12533333333333335	0.8442757796272862
miR-3607-3p	16	144	134	2391	1.9819351355749832	0.014770800083222126	0.08605461935277628	greenyellow	150	2685	22	2	20	TRUE	TRUE	13	2	16	0.3	0.1	0.4260903248326504	0.017333333333333336	0.8434236581659837
miR-4657	11	83	139	2452	2.336820988101656	0.014151775974168421	0.08432421254651769	greenyellow	150	2685	12	2	10	TRUE	TRUE	10	2	9	0.3	0.1	0.42961908229469287	0.013333333333333334	0.8429524156280261
miR-155-3p	11	83	139	2452	2.336820988101656	0.014151775974168421	0.08432421254651769	greenyellow	150	2685	15	2	13	TRUE	TRUE	10	1	13	0.3	0.1	0.42961908229469287	0.013333333333333334	0.8429524156280261
miR-6516-3p	8	50	142	2485	2.798334916841929	0.013908471490619833	0.08348086883894712	greenyellow	150	2685	9	8	1	TRUE	TRUE	8	8	1	0.3	0.1	0.43136521584073206	0.010666666666666668	0.8420318825073987
miR-4302	12	95	138	2440	2.2323605094177483	0.014573834278296552	0.08544448409153188	greenyellow	150	2685	20	3	17	TRUE	TRUE	11	3	15	0.3	0.1	0.42732638724836136	0.014666666666666668	0.841993053915028
miR-376c-3p	18	171	132	2364	1.884656763475301	0.015934959075812452	0.0897767146891495	greenyellow	150	2685	23	3	20	TRUE	TRUE	17	3	19	0.3	0.1	0.4187345165284338	0.02266666666666667	0.8414011831951005
let-7c-3p	12	95	138	2440	2.2323605094177483	0.014573834278296552	0.08544448409153188	greenyellow	150	2685	12	6	6	TRUE	TRUE	10	4	6	0.3	0.1	0.42732638724836136	0.013333333333333334	0.8406597205816946
miR-433-3p	22	225	128	2310	1.7641248201656816	0.016679069221730618	0.09240179294812427	greenyellow	150	2685	29	8	21	TRUE	TRUE	20	8	17	0.3	0.1	0.41372784068978374	0.02666666666666667	0.8403945073564504
miR-505-3p	24	253	126	2282	1.7176298483920063	0.01720135441920904	0.09447147021933187	greenyellow	150	2685	32	19	13	TRUE	TRUE	22	18	12	0.3	0.1	0.40987973034031805	0.029333333333333336	0.8392130636736513
miR-3689f	9	61	141	2474	2.5873465203275683	0.014471490510295617	0.08520396637311763	greenyellow	150	2685	13	4	9	TRUE	TRUE	8	3	7	0.3	0.1	0.4278160750798772	0.010666666666666668	0.8384827417465439
miR-508-3p	13	108	137	2427	2.1315099270770728	0.015691402237248676	0.08917465606812693	greenyellow	150	2685	15	2	13	TRUE	TRUE	12	2	12	0.3	0.1	0.4199034227952947	0.016	0.8359034227952947
miR-151a-5p	47	599	103	1936	1.4745879183381003	0.02246209422330479	0.11432630008528206	greenyellow	150	2685	54	48	6	TRUE	TRUE	44	45	6	0.3	0.1	0.37674154049969544	0.05866666666666667	0.8354082071663621
miR-1265	13	108	137	2427	2.1315099270770728	0.015691402237248676	0.08917465606812693	greenyellow	150	2685	13	3	10	TRUE	TRUE	11	3	8	0.3	0.1	0.4199034227952947	0.014666666666666668	0.8345700894619614
miR-3609	39	475	111	2060	1.5234870574163037	0.020962243247999657	0.10848058470426639	greenyellow	150	2685	51	7	44	TRUE	TRUE	36	7	41	0.3	0.1	0.38585919305912303	0.048	0.833859193059123
miR-589-5p	35	414	115	2121	1.558936340764179	0.019925113667413948	0.10607641931368461	greenyellow	150	2685	42	27	15	TRUE	TRUE	33	25	15	0.3	0.1	0.3897524594465889	0.044000000000000004	0.8337524594465889
miR-502-3p	19	185	131	2350	1.8419469128517405	0.016693704817657834	0.09240179294812427	greenyellow	150	2685	35	10	25	TRUE	TRUE	15	7	20	0.3	0.1	0.41372784068978374	0.020000000000000004	0.8337278406897838
miR-101-5p	17	159	133	2376	1.9095040231126263	0.01670508071001935	0.09240179294812427	greenyellow	150	2685	21	9	12	TRUE	TRUE	15	8	9	0.3	0.1	0.41372784068978374	0.020000000000000004	0.8337278406897838
miR-204-5p	45	568	105	1967	1.483915539566534	0.022290193311066193	0.11386846913870027	greenyellow	150	2685	72	23	49	TRUE	TRUE	42	21	47	0.3	0.1	0.37743860720708877	0.05600000000000001	0.8334386072070888
miR-6778-5p	8	51	142	2484	2.7424985632082413	0.015348666885928109	0.0879462789195757	greenyellow	150	2685	8	4	4	TRUE	TRUE	8	4	4	0.3	0.1	0.42231301247184105	0.010666666666666668	0.8329796791385078
let-7i-5p	110	1683	40	852	1.3919942547805464	0.04617234865143434	0.18409319498183074	greenyellow	150	2685	177	114	63	TRUE	TRUE	104	108	59	0.3	0.1	0.2939849059703929	0.1386666666666667	0.8326515726370596
miR-186-3p	39	475	111	2060	1.5234870574163037	0.020962243247999657	0.10848058470426639	greenyellow	150	2685	48	7	41	TRUE	TRUE	35	6	37	0.3	0.1	0.38585919305912303	0.04666666666666667	0.8325258597257896
miR-330-5p	50	647	100	1888	1.458820160192881	0.02340312451681486	0.11760810674905696	greenyellow	150	2685	63	38	25	TRUE	TRUE	45	34	24	0.3	0.1	0.3718250964909011	0.06	0.8318250964909011
miR-5571-5p	14	121	136	2414	2.052987215231384	0.01651060604546913	0.09213448634610183	greenyellow	150	2685	17	2	15	TRUE	TRUE	13	1	14	0.3	0.1	0.4142311124101138	0.017333333333333336	0.831564445743447
miR-6882-5p	6	31	144	2504	3.363001964921358	0.01514981358180499	0.08698622302445469	greenyellow	150	2685	7	4	3	TRUE	TRUE	5	4	2	0.3	0.1	0.42421981039278106	0.006666666666666667	0.8308864770594477
miR-6853-3p	5	22	145	2513	3.935545047863364	0.015125691841626699	0.08698622302445469	greenyellow	150	2685	5	2	3	TRUE	TRUE	5	2	3	0.3	0.1	0.42421981039278106	0.006666666666666667	0.8308864770594477
miR-24-1-5p	11	85	139	2450	2.2800156673501095	0.016415907232126038	0.0917903545232963	greenyellow	150	2685	13	5	8	TRUE	TRUE	11	5	8	0.3	0.1	0.41488118110291144	0.014666666666666668	0.8295478477695781
miR-129-5p	36	430	114	2105	1.5456145028585795	0.020732852083013974	0.10830187206521773	greenyellow	150	2685	59	8	51	TRUE	TRUE	32	7	42	0.3	0.1	0.38614561450382595	0.04266666666666667	0.8288122811704925
miR-4255	12	97	138	2438	2.1846689320011463	0.016724757773625948	0.09240179294812427	greenyellow	150	2685	22	2	20	TRUE	TRUE	11	2	19	0.3	0.1	0.41372784068978374	0.014666666666666668	0.8283945073564505
miR-22-5p	35	416	115	2119	1.5499828694488376	0.021238018300624228	0.10929713492117543	greenyellow	150	2685	45	21	24	TRUE	TRUE	32	18	23	0.3	0.1	0.3845564889410055	0.04266666666666667	0.8272231556076721
miR-6782-3p	4	14	146	2521	4.927101623403369	0.01548674036214771	0.0885548384082479	greenyellow	150	2685	4	2	2	TRUE	TRUE	4	2	2	0.3	0.1	0.42111508203756903	0.005333333333333334	0.8264484153709023
miR-205-5p	51	666	99	1869	1.4454597143330512	0.025549283951753612	0.12544427579845105	greenyellow	150	2685	79	37	42	TRUE	TRUE	48	34	41	0.3	0.1	0.36061966054999867	0.064	0.8246196605499987
miR-568	18	174	132	2361	1.8498638550403914	0.018511694172223064	0.10008559942530719	greenyellow	150	2685	30	2	28	TRUE	TRUE	18	2	28	0.3	0.1	0.3998513621752299	0.024	0.8238513621752298
miR-1303	24	256	126	2279	1.6952810821430362	0.019439829496509513	0.10409111015568388	greenyellow	150	2685	32	6	26	TRUE	TRUE	22	6	24	0.3	0.1	0.39303454383533204	0.029333333333333336	0.8223678771686653
miR-95-5p	10	74	140	2461	2.374531094757815	0.01699439267325988	0.09351963809700832	greenyellow	150	2685	11	2	9	TRUE	TRUE	8	1	7	0.3	0.1	0.4116388729915934	0.010666666666666668	0.8223055396582601
miR-548az-5p	10	74	140	2461	2.374531094757815	0.01699439267325988	0.09351963809700832	greenyellow	150	2685	10	6	4	TRUE	TRUE	7	6	1	0.3	0.1	0.4116388729915934	0.009333333333333334	0.8209722063249267
miR-302a-5p	23	242	127	2293	1.7155625885724959	0.019264380213486778	0.10335079655073312	greenyellow	150	2685	33	2	31	TRUE	TRUE	20	1	27	0.3	0.1	0.39427446872254435	0.02666666666666667	0.820941135389211
miR-642b-3p	11	86	139	2449	2.252711052147172	0.017645275288491108	0.09652799217857636	greenyellow	150	2685	12	1	11	TRUE	TRUE	11	1	11	0.3	0.1	0.4061386908869894	0.014666666666666668	0.820805357553656
miR-4476	24	257	126	2278	1.6879473684276747	0.0202352314068166	0.10665445388691	greenyellow	150	2685	26	2	24	TRUE	TRUE	23	2	23	0.3	0.1	0.388808401484342	0.030666666666666665	0.8194750681510086
miR-2278	25	271	125	2264	1.670464509393902	0.02030994602728151	0.10665445388691	greenyellow	150	2685	33	18	15	TRUE	TRUE	22	16	12	0.3	0.1	0.388808401484342	0.029333333333333336	0.8181417348176753
miR-4677-3p	46	588	104	1947	1.4643531547923083	0.02528646931019167	0.1245147132691358	greenyellow	150	2685	50	45	5	TRUE	TRUE	42	41	4	0.3	0.1	0.36191173086809764	0.05600000000000001	0.8179117308680977
miR-221-3p	73	1034	77	1501	1.3760426790484916	0.035059196955120414	0.15295056254047038	greenyellow	150	2685	111	73	38	TRUE	TRUE	68	69	31	0.3	0.1	0.32617956854979135	0.09066666666666667	0.8168462352164579
miR-146a-3p	20	202	130	2333	1.7763661212162505	0.019863235978822787	0.10594996695805858	greenyellow	150	2685	28	5	23	TRUE	TRUE	19	4	22	0.3	0.1	0.3899596697575278	0.025333333333333336	0.8152930030908612
miR-4766-5p	20	202	130	2333	1.7763661212162505	0.019863235978822787	0.10594996695805858	greenyellow	150	2685	27	4	23	TRUE	TRUE	18	4	19	0.3	0.1	0.3899596697575278	0.024	0.8139596697575279
miR-3144-3p	10	75	140	2460	2.3418802951754816	0.018360025115043255	0.09965333944278361	greenyellow	150	2685	12	4	8	TRUE	TRUE	10	4	8	0.3	0.1	0.4006032573011103	0.013333333333333334	0.8139365906344436
miR-6130	13	111	137	2424	2.071450784711023	0.018965982766285965	0.10194674295456228	greenyellow	150	2685	13	7	6	TRUE	TRUE	12	7	5	0.3	0.1	0.3966506578884474	0.016	0.8126506578884474
miR-1468-3p	10	75	140	2460	2.3418802951754816	0.018360025115043255	0.09965333944278361	greenyellow	150	2685	10	3	7	TRUE	TRUE	9	2	7	0.3	0.1	0.4006032573011103	0.012	0.8126032573011103
miR-3187-3p	20	203	130	2332	1.7668730998023596	0.02077461671851339	0.10831643501078558	greenyellow	150	2685	23	10	13	TRUE	TRUE	19	9	13	0.3	0.1	0.38612225689570767	0.025333333333333336	0.811455590229041
miR-539-3p	21	217	129	2318	1.738495256825636	0.021228308741867322	0.10929713492117543	greenyellow	150	2685	25	15	10	TRUE	TRUE	20	15	9	0.3	0.1	0.3845564889410055	0.02666666666666667	0.8112231556076721
miR-525-3p	11	87	139	2448	2.2257197715203656	0.018942331862127564	0.10194674295456228	greenyellow	150	2685	12	3	9	TRUE	TRUE	10	3	8	0.3	0.1	0.3966506578884474	0.013333333333333334	0.8099839912217807
miR-298	28	317	122	2218	1.6054979324769334	0.02321863782361692	0.1175051840728754	greenyellow	150	2685	35	1	34	TRUE	TRUE	28	1	34	0.3	0.1	0.37197718913705424	0.037333333333333336	0.8093105224703876
miR-548ap-3p	23	245	127	2290	1.6923504035802175	0.021779849786084923	0.1114663030488582	greenyellow	150	2685	27	1	26	TRUE	TRUE	21	1	24	0.3	0.1	0.38114256107054234	0.028000000000000004	0.8091425610705424
miR-17-5p	102	1549	48	986	1.3524991256841024	0.05361419925412261	0.20161550707335146	greenyellow	150	2685	162	111	51	TRUE	TRUE	97	105	45	0.3	0.1	0.2781904270307118	0.12933333333333333	0.807523760364045
miR-708-5p	36	437	114	2098	1.515813097270508	0.025706914066115052	0.12577379258755939	greenyellow	150	2685	51	27	24	TRUE	TRUE	35	26	24	0.3	0.1	0.36016393726163637	0.04666666666666667	0.806830603928303
miR-3065-3p	20	204	130	2331	1.7574630487766902	0.021718275616798136	0.11135625081011442	greenyellow	150	2685	27	12	15	TRUE	TRUE	19	11	12	0.3	0.1	0.38131415979990296	0.025333333333333336	0.8066474931332362
miR-876-5p	38	468	112	2067	1.4982592159810102	0.026544824635747862	0.12677652437912101	greenyellow	150	2685	49	13	36	TRUE	TRUE	35	12	32	0.3	0.1	0.3587844634918096	0.04666666666666667	0.8054511301584762
miR-4724-5p	12	100	138	2435	2.1165887151427345	0.02039146676395529	0.10671918293226317	greenyellow	150	2685	13	2	11	TRUE	TRUE	11	2	10	0.3	0.1	0.38870300339112984	0.014666666666666668	0.8033696700577966
miR-600	14	125	136	2410	1.9840471731719975	0.020882678584183	0.10848058470426639	greenyellow	150	2685	20	1	19	TRUE	TRUE	13	1	18	0.3	0.1	0.38585919305912303	0.017333333333333336	0.8031925263924563
miR-92b-3p	81	1179	69	1356	1.3499880416246723	0.044487325171558546	0.1789150168621725	greenyellow	150	2685	121	86	35	TRUE	TRUE	77	80	29	0.3	0.1	0.29894128251720964	0.10266666666666667	0.8016079491838762
miR-5682	11	88	139	2447	2.199603449295224	0.020309170690191385	0.10665445388691	greenyellow	150	2685	15	6	9	TRUE	TRUE	9	5	6	0.3	0.1	0.388808401484342	0.012	0.800808401484342
miR-3117-5p	9	65	141	2470	2.424328444609217	0.02033466653331803	0.10665445388691	greenyellow	150	2685	10	8	2	TRUE	TRUE	8	7	2	0.3	0.1	0.388808401484342	0.010666666666666668	0.7994750681510087
miR-145-5p	33	393	117	2142	1.5370053604226301	0.026035616159986348	0.12642946755429732	greenyellow	150	2685	55	19	36	TRUE	TRUE	30	16	35	0.3	0.1	0.3592606764192053	0.04000000000000001	0.7992606764192053
miR-1270	28	319	122	2216	1.5939989452625825	0.024906022841822476	0.12293754436487507	greenyellow	150	2685	48	13	35	TRUE	TRUE	26	11	33	0.3	0.1	0.364126186404514	0.03466666666666667	0.7987928530711806
miR-3689e	8	54	142	2481	2.5869925296028766	0.0203181465051658	0.10665445388691	greenyellow	150	2685	13	4	9	TRUE	TRUE	7	3	7	0.3	0.1	0.388808401484342	0.009333333333333334	0.7981417348176753
miR-3689b-5p	8	54	142	2481	2.5869925296028766	0.0203181465051658	0.10665445388691	greenyellow	150	2685	13	4	9	TRUE	TRUE	7	3	7	0.3	0.1	0.388808401484342	0.009333333333333334	0.7981417348176753
miR-3689a-5p	8	54	142	2481	2.5869925296028766	0.0203181465051658	0.10665445388691	greenyellow	150	2685	13	4	9	TRUE	TRUE	7	3	7	0.3	0.1	0.388808401484342	0.009333333333333334	0.7981417348176753
miR-887-5p	10	77	140	2458	2.279163342246041	0.021332212002370243	0.10957895962030852	greenyellow	150	2685	10	9	1	TRUE	TRUE	10	9	1	0.3	0.1	0.3841091308881528	0.013333333333333334	0.7974424642214861
miR-24-2-5p	16	152	134	2383	1.8714580425573848	0.022655865582257167	0.11510173757420962	greenyellow	150	2685	18	11	7	TRUE	TRUE	16	11	7	0.3	0.1	0.37556724808693565	0.021333333333333336	0.796900581420269
miR-449b-5p	45	580	105	1955	1.444365873455162	0.030743288359131482	0.14051907623359605	greenyellow	150	2685	66	35	31	TRUE	TRUE	41	32	30	0.3	0.1	0.3409058855615992	0.05466666666666667	0.7955725522282658
miR-629-3p	19	192	131	2343	1.7694517987628828	0.02315440169829101	0.11741985824735532	greenyellow	150	2685	26	9	17	TRUE	TRUE	17	6	15	0.3	0.1	0.372103379300353	0.02266666666666667	0.7947700459670197
miR-210-3p	83	1221	67	1314	1.333012441941313	0.0523223772027006	0.19809793766526562	greenyellow	150	2685	89	85	4	TRUE	TRUE	80	82	3	0.3	0.1	0.2812480182959536	0.10666666666666667	0.7879146849626203
miR-4477b	11	90	139	2445	2.149048429520081	0.023260453473664955	0.1175051840728754	greenyellow	150	2685	13	1	12	TRUE	TRUE	10	1	11	0.3	0.1	0.37197718913705424	0.013333333333333334	0.7853105224703876
miR-3679-5p	21	222	129	2313	1.6956962674279514	0.026193701948415797	0.12642946755429732	greenyellow	150	2685	26	17	9	TRUE	TRUE	19	15	7	0.3	0.1	0.3592606764192053	0.025333333333333336	0.7845940097525386
miR-4257	19	194	131	2341	1.7497265830802782	0.0253151540111773	0.1245147132691358	greenyellow	150	2685	26	8	18	TRUE	TRUE	17	8	16	0.3	0.1	0.36191173086809764	0.02266666666666667	0.7845783975347642
miR-137-3p	28	323	122	2212	1.5714279849212367	0.02856941146343561	0.13357900045158794	greenyellow	150	2685	60	4	56	TRUE	TRUE	26	4	52	0.3	0.1	0.3497047242436595	0.03466666666666667	0.7843713909103261
miR-548aw	19	195	131	2340	1.7400151796491756	0.02645188451151051	0.12674101216808223	greenyellow	150	2685	23	2	21	TRUE	TRUE	19	2	21	0.3	0.1	0.35883313154879776	0.025333333333333336	0.784166464882131
miR-142-3p	31	368	119	2167	1.5337204305829955	0.029881931470551445	0.13771457306245846	greenyellow	150	2685	55	32	23	TRUE	TRUE	29	29	22	0.3	0.1	0.34440803997354585	0.03866666666666667	0.7830747066402125
miR-4434	17	168	133	2367	1.800333810407907	0.026130471979153126	0.12642946755429732	greenyellow	150	2685	20	5	15	TRUE	TRUE	17	5	15	0.3	0.1	0.3592606764192053	0.02266666666666667	0.781927343085872
miR-32-3p	34	414	116	2121	1.5013667558883714	0.03147011623770052	0.14197313802689893	greenyellow	150	2685	59	5	54	TRUE	TRUE	31	5	49	0.3	0.1	0.33911752734607997	0.04133333333333333	0.7804508606794133
miR-150-5p	31	368	119	2167	1.5337204305829955	0.029881931470551445	0.13771457306245846	greenyellow	150	2685	44	18	26	TRUE	TRUE	27	13	23	0.3	0.1	0.34440803997354585	0.036	0.7804080399735459
miR-4999-5p	13	115	137	2420	1.996152577572511	0.02410673110170326	0.12092528110403133	greenyellow	150	2685	15	4	11	TRUE	TRUE	10	4	8	0.3	0.1	0.3669931577493394	0.013333333333333334	0.7803264910826726
miR-8085	12	103	138	2432	2.052451600866083	0.024629048972200664	0.12228599857374539	greenyellow	150	2685	12	7	5	TRUE	TRUE	11	7	4	0.3	0.1	0.36504930627873977	0.014666666666666668	0.7797159729454064
miR-3153	16	155	134	2380	1.832986480106106	0.026322849495110382	0.12642946755429732	greenyellow	150	2685	17	2	15	TRUE	TRUE	15	1	15	0.3	0.1	0.3592606764192053	0.020000000000000004	0.7792606764192053
miR-770-5p	16	155	134	2380	1.832986480106106	0.026322849495110382	0.12642946755429732	greenyellow	150	2685	23	3	20	TRUE	TRUE	15	3	19	0.3	0.1	0.3592606764192053	0.020000000000000004	0.7792606764192053
miR-3129-5p	11	91	139	2444	2.1245536189214334	0.02484895514308651	0.12287410381252208	greenyellow	150	2685	13	1	12	TRUE	TRUE	11	1	12	0.3	0.1	0.3642158546773784	0.014666666666666668	0.7788825213440451
miR-373-5p	26	295	124	2240	1.5917988573619204	0.029264123413165248	0.13576794485006047	greenyellow	150	2685	40	4	36	TRUE	TRUE	24	4	34	0.3	0.1	0.346881102384627	0.032	0.778881102384627
miR-5590-5p	10	79	140	2456	2.219613473672846	0.024642014825943654	0.12228599857374539	greenyellow	150	2685	11	4	7	TRUE	TRUE	10	4	7	0.3	0.1	0.36504930627873977	0.013333333333333334	0.778382639612073
miR-4731-3p	18	182	132	2353	1.762525207463767	0.026979351902984495	0.12838290914108547	greenyellow	150	2685	20	1	19	TRUE	TRUE	16	1	17	0.3	0.1	0.35659711499206925	0.021333333333333336	0.7779304483254026
miR-138-1-3p	11	91	139	2444	2.1245536189214334	0.02484895514308651	0.12287410381252208	greenyellow	150	2685	12	8	4	TRUE	TRUE	10	7	4	0.3	0.1	0.3642158546773784	0.013333333333333334	0.7775491880107117
miR-7853-5p	5	25	145	2510	3.4593058042546287	0.023340360420376835	0.1175051840728754	greenyellow	150	2685	6	3	3	TRUE	TRUE	4	2	2	0.3	0.1	0.37197718913705424	0.005333333333333334	0.7773105224703876
miR-4276	10	79	140	2456	2.219613473672846	0.024642014825943654	0.12228599857374539	greenyellow	150	2685	11	1	10	TRUE	TRUE	9	1	9	0.3	0.1	0.36504930627873977	0.012	0.7770493062787397
miR-4801	16	155	134	2380	1.832986480106106	0.026322849495110382	0.12642946755429732	greenyellow	150	2685	19	1	18	TRUE	TRUE	13	1	14	0.3	0.1	0.3592606764192053	0.017333333333333336	0.7765940097525386
miR-3660	8	56	142	2479	2.492701440032461	0.02421044684615143	0.12122672393775644	greenyellow	150	2685	8	1	7	TRUE	TRUE	7	1	6	0.3	0.1	0.36656065246606423	0.009333333333333334	0.7758939857993975
miR-3065-5p	33	401	117	2134	1.5007333775185514	0.0332625152695412	0.14862325356081774	greenyellow	150	2685	52	13	39	TRUE	TRUE	31	12	35	0.3	0.1	0.3311652942569035	0.04133333333333333	0.7724986275902368
miR-516a-3p	24	213	126	2322	2.075727662261731	0.0024239701971614986	0.024674773545464483	greenyellow	150	2685	29	0	29	FALSE	TRUE	22	0	25	0	0.1	0.6430987297637392	0.029333333333333336	0.7724320630970725
miR-101-3p	74	1071	76	1464	1.330814506272895	0.05313273939355857	0.2003471950810031	greenyellow	150	2685	127	78	49	TRUE	TRUE	69	73	44	0.3	0.1	0.27928669337510764	0.09200000000000001	0.7712866933751076
miR-623	18	183	132	2352	1.752154532683893	0.028216379027449758	0.13245492790081567	greenyellow	150	2685	21	4	17	TRUE	TRUE	15	4	14	0.3	0.1	0.3511727517671773	0.020000000000000004	0.7711727517671773
miR-371b-5p	19	198	131	2337	1.7114691314086161	0.0300966996640804	0.1380987105824016	greenyellow	150	2685	23	4	19	TRUE	TRUE	19	4	19	0.3	0.1	0.34392415055134873	0.025333333333333336	0.769257483884682
miR-3134	7	46	143	2489	2.6470956261822107	0.02608412354806884	0.12642946755429732	greenyellow	150	2685	8	1	7	TRUE	TRUE	7	1	7	0.3	0.1	0.3592606764192053	0.009333333333333334	0.7685940097525386
miR-4446-3p	34	418	116	2117	1.4842034420996968	0.035387221473785264	0.1538984170197954	greenyellow	150	2685	34	25	9	TRUE	TRUE	32	24	8	0.3	0.1	0.3251063388980868	0.04266666666666667	0.7677730055647535
miR-6731-5p	12	105	138	2430	2.011729786562044	0.027794274577542907	0.13113801197112349	greenyellow	150	2685	12	7	5	TRUE	TRUE	11	7	4	0.3	0.1	0.3529085617786	0.014666666666666668	0.7675752284452667
miR-5100	12	105	138	2430	2.011729786562044	0.027794274577542907	0.13113801197112349	greenyellow	150	2685	12	8	4	TRUE	TRUE	11	7	4	0.3	0.1	0.3529085617786	0.014666666666666668	0.7675752284452667
miR-3978	14	131	136	2404	1.8885553629305583	0.029015874228164276	0.1348413285619875	greenyellow	150	2685	17	2	15	TRUE	TRUE	14	2	15	0.3	0.1	0.3480707908487456	0.018666666666666668	0.7667374575154122
miR-4772-3p	10	81	140	2454	2.1631580512267017	0.028308430741492398	0.13266294946139523	greenyellow	150	2685	11	2	9	TRUE	TRUE	10	2	9	0.3	0.1	0.35090014054890567	0.013333333333333334	0.764233473882239
miR-6753-5p	4	17	146	2518	4.054326442144016	0.026596154628653307	0.12677652437912101	greenyellow	150	2685	4	3	1	TRUE	TRUE	4	3	1	0.3	0.1	0.3587844634918096	0.005333333333333334	0.7641177968251429
miR-1229-5p	3	9	147	2526	5.71998348738318	0.025900623092779285	0.12627689749970814	greenyellow	150	2685	3	1	2	TRUE	TRUE	3	1	2	0.3	0.1	0.35947043873634643	0.004	0.7634704387363463
miR-503-3p	6	36	144	2499	2.8905445053594385	0.027190366299668336	0.12916585973808256	greenyellow	150	2685	6	4	2	TRUE	TRUE	5	4	1	0.3	0.1	0.355540904402214	0.006666666666666667	0.7622075710688807
miR-7849-3p	3	9	147	2526	5.71998348738318	0.025900623092779285	0.12627689749970814	greenyellow	150	2685	3	2	1	TRUE	TRUE	2	2	0	0.3	0.1	0.35947043873634643	0.002666666666666667	0.762137105403013
miR-924	12	106	138	2429	1.9919461169801793	0.02948395126214588	0.13655983426250567	greenyellow	150	2685	14	1	13	TRUE	TRUE	11	0	13	0.3	0.1	0.34587080759190125	0.014666666666666668	0.760537474258568
miR-200a-3p	34	421	116	2114	1.4715448933170265	0.03856559968635188	0.16189396001264633	greenyellow	150	2685	65	20	45	TRUE	TRUE	33	19	44	0.3	0.1	0.3163077414921284	0.044000000000000004	0.7603077414921284
miR-613	23	256	127	2279	1.611890861992229	0.03326508230112581	0.14862325356081774	greenyellow	150	2685	54	3	51	TRUE	TRUE	21	3	49	0.3	0.1	0.3311652942569035	0.028000000000000004	0.7591652942569035
miR-4795-5p	9	70	141	2465	2.2469034176970397	0.029872875010576314	0.13771457306245846	greenyellow	150	2685	9	3	6	TRUE	TRUE	9	3	6	0.3	0.1	0.34440803997354585	0.012	0.7564080399735459
miR-378b	12	107	138	2428	1.9725332596433056	0.03124715901654948	0.14142647378988762	greenyellow	150	2685	12	5	7	TRUE	TRUE	12	5	7	0.3	0.1	0.3397877147313814	0.016	0.7557877147313814
miR-3150b-3p	17	174	133	2361	1.7339388406932448	0.034357589126662515	0.15059895927917213	greenyellow	150	2685	19	4	15	TRUE	TRUE	17	4	15	0.3	0.1	0.32887121173453754	0.02266666666666667	0.7515378784012041
miR-888-3p	11	95	139	2440	2.031847509536131	0.03200100528899988	0.14413418751722962	greenyellow	150	2685	14	1	13	TRUE	TRUE	11	1	13	0.3	0.1	0.3364931982667894	0.014666666666666668	0.7511598649334561
miR-3973	8	59	142	2476	2.3633185608998435	0.030989692793410076	0.14094984660046908	greenyellow	150	2685	8	3	5	TRUE	TRUE	8	3	5	0.3	0.1	0.34037415697862183	0.010666666666666668	0.7510408236452886
miR-552-5p	8	59	142	2476	2.3633185608998435	0.030989692793410076	0.14094984660046908	greenyellow	150	2685	8	7	1	TRUE	TRUE	8	7	1	0.3	0.1	0.34037415697862183	0.010666666666666668	0.7510408236452886
miR-548ax	8	59	142	2476	2.3633185608998435	0.030989692793410076	0.14094984660046908	greenyellow	150	2685	9	1	8	TRUE	TRUE	8	1	8	0.3	0.1	0.34037415697862183	0.010666666666666668	0.7510408236452886
miR-6754-3p	5	27	145	2508	3.200747016899237	0.03016405805092399	0.1380987105824016	greenyellow	150	2685	6	2	4	TRUE	TRUE	5	2	4	0.3	0.1	0.34392415055134873	0.006666666666666667	0.7505908172180153
miR-3920	5	27	145	2508	3.200747016899237	0.03016405805092399	0.1380987105824016	greenyellow	150	2685	6	2	4	TRUE	TRUE	5	2	4	0.3	0.1	0.34392415055134873	0.006666666666666667	0.7505908172180153
miR-3688-3p	29	347	121	2188	1.5109621132566575	0.038773742619103414	0.16238360694447618	greenyellow	150	2685	42	1	41	TRUE	TRUE	26	1	35	0.3	0.1	0.3157831264244036	0.03466666666666667	0.7504497930910702
miR-1269a	17	174	133	2361	1.7339388406932448	0.034357589126662515	0.15059895927917213	greenyellow	150	2685	20	8	12	TRUE	TRUE	16	8	9	0.3	0.1	0.32887121173453754	0.021333333333333336	0.7502045450678708
miR-130a-3p	65	927	85	1608	1.3263035193564654	0.057930883808976805	0.20962229961607623	greenyellow	150	2685	113	58	55	TRUE	TRUE	59	53	52	0.3	0.1	0.27142500759694954	0.07866666666666666	0.7500916742636162
miR-6768-3p	5	27	145	2508	3.200747016899237	0.03016405805092399	0.1380987105824016	greenyellow	150	2685	5	1	4	TRUE	TRUE	4	1	3	0.3	0.1	0.34392415055134873	0.005333333333333334	0.7492574838846819
miR-6873-5p	7	48	143	2487	2.5349424931692135	0.031298369492863534	0.1414279167815736	greenyellow	150	2685	7	5	2	TRUE	TRUE	7	5	2	0.3	0.1	0.3397859422764433	0.009333333333333334	0.7491192756097766
miR-4713-5p	17	174	133	2361	1.7339388406932448	0.034357589126662515	0.15059895927917213	greenyellow	150	2685	24	6	18	TRUE	TRUE	15	4	16	0.3	0.1	0.32887121173453754	0.020000000000000004	0.7488712117345375
miR-3974	10	83	140	2452	2.109342478055104	0.03234952585691438	0.1449989231554275	greenyellow	150	2685	10	1	9	TRUE	TRUE	10	1	9	0.3	0.1	0.33545408922847153	0.013333333333333334	0.7487874225618047
miR-526a-5p	10	83	140	2452	2.109342478055104	0.03234952585691438	0.1449989231554275	greenyellow	150	2685	12	1	11	TRUE	TRUE	10	1	11	0.3	0.1	0.33545408922847153	0.013333333333333334	0.7487874225618047
miR-590-5p	20	216	130	2319	1.6513341294718722	0.03581829896443006	0.1552871338879113	greenyellow	150	2685	26	11	15	TRUE	TRUE	18	10	12	0.3	0.1	0.32354581027253615	0.024	0.7475458102725362
miR-3666	21	231	129	2304	1.6233241745701978	0.03732727113547809	0.15837020837479943	greenyellow	150	2685	40	4	36	TRUE	TRUE	20	4	35	0.3	0.1	0.32013060474329547	0.02666666666666667	0.7467972714099621
miR-455-3p	23	260	127	2275	1.5843199104538768	0.03842393559192621	0.16154329350977753	greenyellow	150	2685	23	12	11	TRUE	TRUE	22	12	10	0.3	0.1	0.316684426824933	0.029333333333333336	0.7460177601582663
miR-215-3p	4	18	146	2517	3.827184016619084	0.03113273715512729	0.14113846093653953	greenyellow	150	2685	4	1	3	TRUE	TRUE	4	1	3	0.3	0.1	0.34014184907962186	0.005333333333333334	0.7454751824129551
miR-18a-5p	95	1454	55	1081	1.2840506473132285	0.0871697501611132	0.2761765082690036	greenyellow	150	2685	112	94	18	TRUE	TRUE	90	89	17	0.3	0.1	0.223525306208875	0.12	0.7435253062088749
miR-4489	11	96	139	2439	2.0098742016885782	0.03399786863397634	0.15022145366062595	greenyellow	150	2685	12	2	10	TRUE	TRUE	10	1	10	0.3	0.1	0.3293072159045562	0.013333333333333334	0.7426405492378895
miR-3916	17	176	133	2359	1.7127938915812873	0.03748657080139228	0.15856191819949644	greenyellow	150	2685	21	4	17	TRUE	TRUE	16	4	16	0.3	0.1	0.3199204435834355	0.021333333333333336	0.7412537769167689
miR-4324	21	233	129	2302	1.60800031818108	0.04022218787530724	0.16559623719330197	greenyellow	150	2685	27	2	25	TRUE	TRUE	21	2	25	0.3	0.1	0.312379814326619	0.028000000000000004	0.740379814326619
miR-365a-3p	26	306	124	2229	1.527075091416054	0.04235840869665266	0.17209651720467506	greenyellow	150	2685	34	22	12	TRUE	TRUE	26	22	12	0.3	0.1	0.30569116743921715	0.03466666666666667	0.7403578341058837
miR-4446-5p	8	60	142	2475	2.3229018414182345	0.033513404487355805	0.14901400171257884	greenyellow	150	2685	9	3	6	TRUE	TRUE	7	2	6	0.3	0.1	0.3307091689282049	0.009333333333333334	0.7400425022615382
miR-5000-5p	10	84	140	2451	2.0834119774645847	0.03451592465247934	0.1508172242283649	greenyellow	150	2685	11	1	10	TRUE	TRUE	8	1	8	0.3	0.1	0.3286196226433542	0.010666666666666668	0.7392862893100209
miR-16-1-3p	26	305	124	2230	1.5327663817267345	0.04101231892752929	0.1683504199403307	greenyellow	150	2685	35	21	14	TRUE	TRUE	22	17	10	0.3	0.1	0.3095143183808866	0.029333333333333336	0.73884765171422
miR-514b-3p	7	49	143	2486	2.482265454236863	0.034151234533714984	0.1504061501888969	greenyellow	150	2685	8	1	7	TRUE	TRUE	7	1	7	0.3	0.1	0.32909376193793505	0.009333333333333334	0.7384270952712684
miR-671-5p	54	749	96	1786	1.3411627468154852	0.05806978678944807	0.20985167423650997	greenyellow	150	2685	76	47	29	TRUE	TRUE	50	43	27	0.3	0.1	0.27123502462192633	0.06666666666666667	0.737901691288593
miR-4521	21	233	129	2302	1.60800031818108	0.04022218787530724	0.16559623719330197	greenyellow	150	2685	22	21	1	TRUE	TRUE	19	19	1	0.3	0.1	0.312379814326619	0.025333333333333336	0.7377131476599523
miR-4635	14	136	136	2399	1.8152494965672872	0.03741342475912009	0.15849376128901635	greenyellow	150	2685	16	3	13	TRUE	TRUE	13	3	12	0.3	0.1	0.3199951312108675	0.017333333333333336	0.7373284645442008
miR-550a-3p	12	110	138	2425	1.9164208972413395	0.03699347645880484	0.1574347183445921	greenyellow	150	2685	13	9	4	TRUE	TRUE	12	9	4	0.3	0.1	0.32115979539099515	0.016	0.7371597953909951
miR-6766-3p	7	49	143	2486	2.482265454236863	0.034151234533714984	0.1504061501888969	greenyellow	150	2685	8	5	3	TRUE	TRUE	6	4	3	0.3	0.1	0.32909376193793505	0.008	0.7370937619379351
miR-520e	9	72	141	2463	2.1826107058934823	0.034447804982858515	0.15075661424781706	greenyellow	150	2685	9	5	4	TRUE	TRUE	6	4	2	0.3	0.1	0.3286894498686536	0.008	0.7366894498686536
miR-4639-5p	11	97	139	2438	1.988354923235273	0.03608182813958087	0.155527621445498	greenyellow	150	2685	11	4	7	TRUE	TRUE	10	3	7	0.3	0.1	0.32327698792539583	0.013333333333333334	0.7366103212587292
miR-342-5p	31	382	119	2153	1.4679965223028189	0.04554747512175823	0.1818626916140318	greenyellow	150	2685	33	21	12	TRUE	TRUE	30	20	12	0.3	0.1	0.2961025542130074	0.04000000000000001	0.7361025542130074
miR-655-5p	5	28	145	2507	3.0853098164448736	0.034001185445316204	0.15022145366062595	greenyellow	150	2685	6	3	3	TRUE	TRUE	5	3	3	0.3	0.1	0.3293072159045562	0.006666666666666667	0.7359738825712229
miR-652-5p	5	28	145	2507	3.0853098164448736	0.034001185445316204	0.15022145366062595	greenyellow	150	2685	7	3	4	TRUE	TRUE	5	3	4	0.3	0.1	0.3293072159045562	0.006666666666666667	0.7359738825712229
miR-431-5p	15	150	135	2385	1.7661919261816463	0.03889761052990712	0.16238360694447618	greenyellow	150	2685	18	3	15	TRUE	TRUE	15	3	15	0.3	0.1	0.3157831264244036	0.020000000000000004	0.7357831264244036
miR-185-5p	62	882	88	1653	1.3202428192980478	0.06264668990594649	0.22272201361395494	greenyellow	150	2685	93	56	37	TRUE	TRUE	56	52	35	0.3	0.1	0.260894742250449	0.07466666666666667	0.7355614089171156
miR-2052	19	205	131	2330	1.6481086811235162	0.04006591411190217	0.1655301096078047	greenyellow	150	2685	26	2	24	TRUE	TRUE	17	2	20	0.3	0.1	0.31244919894947915	0.02266666666666667	0.7351158656161458
miR-3185	10	85	140	2450	2.058078143912113	0.03678225509089921	0.15719252320977894	greenyellow	150	2685	11	1	10	TRUE	TRUE	10	1	10	0.3	0.1	0.3214272459292251	0.013333333333333334	0.7347605792625584
miR-499b-3p	10	85	140	2450	2.058078143912113	0.03678225509089921	0.15719252320977894	greenyellow	150	2685	10	2	8	TRUE	TRUE	9	2	7	0.3	0.1	0.3214272459292251	0.012	0.7334272459292251
miR-4745-5p	15	150	135	2385	1.7661919261816463	0.03889761052990712	0.16238360694447618	greenyellow	150	2685	15	13	2	TRUE	TRUE	13	11	2	0.3	0.1	0.3157831264244036	0.017333333333333336	0.7331164597577369
miR-5187-3p	9	73	141	2462	2.151875940204596	0.036908178958042104	0.15731262166318866	greenyellow	150	2685	10	1	9	TRUE	TRUE	8	0	8	0.3	0.1	0.32129457249227444	0.010666666666666668	0.7319612391589412
miR-544a	37	476	113	2059	1.4161545011367016	0.04993887082211439	0.19221623547736272	greenyellow	150	2685	59	4	55	TRUE	TRUE	34	3	49	0.3	0.1	0.2864839730344356	0.04533333333333334	0.7318173063677689
miR-4511	8	61	142	2474	2.283926130258925	0.03617407011055758	0.15561569789046364	greenyellow	150	2685	9	2	7	TRUE	TRUE	6	1	6	0.3	0.1	0.3231786380970593	0.008	0.7311786380970593
miR-653-5p	15	151	135	2384	1.7537729472865002	0.04073146210553928	0.16744487158475396	greenyellow	150	2685	22	3	19	TRUE	TRUE	14	3	17	0.3	0.1	0.31045125970721354	0.018666666666666668	0.7291179263738803
miR-1295a	6	39	144	2496	2.6650216286894133	0.03682343742697593	0.15719252320977894	greenyellow	150	2685	6	2	4	TRUE	TRUE	5	2	3	0.3	0.1	0.3214272459292251	0.006666666666666667	0.7280939125958918
miR-6715a-3p	4	19	146	2516	3.6249065798745375	0.0360976307421181	0.155527621445498	greenyellow	150	2685	4	1	3	TRUE	TRUE	3	1	2	0.3	0.1	0.32327698792539583	0.004	0.7272769879253959
miR-516a-5p	16	165	134	2370	1.714634818496867	0.04180682265483904	0.17080224582685508	greenyellow	150	2685	16	13	3	TRUE	TRUE	15	12	3	0.3	0.1	0.3070025692812923	0.020000000000000004	0.7270025692812924
miR-4761-3p	8	62	142	2473	2.2463444622594526	0.038974402962204245	0.16238360694447618	greenyellow	150	2685	8	1	7	TRUE	TRUE	8	1	7	0.3	0.1	0.3157831264244036	0.010666666666666668	0.7264497930910703
miR-337-3p	10	86	140	2449	2.033333729445633	0.039150435074477484	0.16287284292211515	greenyellow	150	2685	19	2	17	TRUE	TRUE	8	1	13	0.3	0.1	0.3152605292042401	0.010666666666666668	0.7259271958709068
miR-29b-2-5p	47	639	103	1896	1.3537731156346153	0.05971538291306465	0.21385186741676118	greenyellow	150	2685	83	20	63	TRUE	TRUE	43	18	56	0.3	0.1	0.267954781201907	0.05733333333333334	0.7252881145352403
miR-3659	8	62	142	2473	2.2463444622594526	0.038974402962204245	0.16238360694447618	greenyellow	150	2685	9	5	4	TRUE	TRUE	7	4	4	0.3	0.1	0.3157831264244036	0.009333333333333334	0.7251164597577369
miR-4695-3p	9	74	141	2461	2.1219523758599164	0.03948685709245016	0.16379306622661724	greenyellow	150	2685	12	2	10	TRUE	TRUE	8	2	8	0.3	0.1	0.31428179478666496	0.010666666666666668	0.7249484614533317
miR-34b-5p	30	370	120	2165	1.4626027492088447	0.049488276031315816	0.19138518899340032	greenyellow	150	2685	49	13	36	TRUE	TRUE	28	13	32	0.3	0.1	0.28723666985737056	0.037333333333333336	0.7245700031907039
miR-6866-5p	5	29	145	2506	2.977828448031429	0.03812883648897171	0.1605455100043218	greenyellow	150	2685	5	4	1	TRUE	TRUE	5	4	1	0.3	0.1	0.31776073435755703	0.006666666666666667	0.7244274010242238
miR-4764-5p	5	29	145	2506	2.977828448031429	0.03812883648897171	0.1605455100043218	greenyellow	150	2685	5	2	3	TRUE	TRUE	5	2	3	0.3	0.1	0.31776073435755703	0.006666666666666667	0.7244274010242238
miR-378a-3p	51	706	99	1829	1.3344406744970472	0.06439465480441903	0.22709739302218335	greenyellow	150	2685	54	47	7	TRUE	TRUE	49	45	7	0.3	0.1	0.2575151405042306	0.06533333333333334	0.7228484738375639
miR-425-3p	19	208	131	2327	1.6222588901016315	0.045012856750696356	0.17998666030242472	greenyellow	150	2685	21	18	3	TRUE	TRUE	18	17	3	0.3	0.1	0.2979038725625198	0.024	0.7219038725625199
miR-140-3p	40	527	110	2008	1.3853613400814309	0.05631520118603592	0.205380504062984	greenyellow	150	2685	48	34	14	TRUE	TRUE	35	31	10	0.3	0.1	0.27497631383730886	0.04666666666666667	0.7216429805039755
miR-29a-3p	77	1149	73	1386	1.272240856701066	0.08854514047923652	0.2761765082690036	greenyellow	150	2685	126	77	49	TRUE	TRUE	73	72	37	0.3	0.1	0.223525306208875	0.09733333333333334	0.7208586395422083
miR-362-5p	29	356	121	2179	1.4667269387335113	0.05074486677764717	0.19424240327146208	greenyellow	150	2685	45	9	36	TRUE	TRUE	27	8	33	0.3	0.1	0.2846623828986939	0.036	0.7206623828986939
miR-497-5p	51	707	99	1828	1.331827046882843	0.0657475814356202	0.2286765066452923	greenyellow	150	2685	112	37	75	TRUE	TRUE	48	33	60	0.3	0.1	0.2563113803460255	0.064	0.7203113803460255
miR-432-5p	26	311	124	2224	1.499167425855299	0.04959081955498712	0.19138518899340032	greenyellow	150	2685	35	10	25	TRUE	TRUE	24	9	23	0.3	0.1	0.28723666985737056	0.032	0.7192366698573706
miR-556-5p	11	100	139	2435	1.9263885519367137	0.0428727275976181	0.17342548761831253	greenyellow	150	2685	14	1	13	TRUE	TRUE	11	1	13	0.3	0.1	0.30435483029050214	0.014666666666666668	0.7190214969571689
miR-769-3p	21	237	129	2298	1.57812809732658	0.04650746082764567	0.18516365851006777	greenyellow	150	2685	25	5	20	TRUE	TRUE	19	5	18	0.3	0.1	0.29297769876200386	0.025333333333333336	0.7183110320953372
miR-6790-5p	3	11	147	2524	4.67746889187838	0.03948951218849714	0.16379306622661724	greenyellow	150	2685	3	2	1	TRUE	TRUE	3	2	1	0.3	0.1	0.31428179478666496	0.004	0.718281794786665
miR-4712-5p	9	75	141	2460	2.09294105463617	0.04218595282275302	0.17164679779565245	greenyellow	150	2685	12	1	11	TRUE	TRUE	9	1	11	0.3	0.1	0.30614571770543003	0.012	0.71814571770543
miR-1233-5p	8	63	142	2472	2.209625876007681	0.04191692394887195	0.17080224582685508	greenyellow	150	2685	8	4	4	TRUE	TRUE	8	4	4	0.3	0.1	0.3070025692812923	0.010666666666666668	0.7176692359479591
miR-516b-3p	20	170	130	2365	2.139458293885693	0.0036426835845563502	0.03308175712902646	greenyellow	150	2685	23	0	23	FALSE	TRUE	19	0	21	0	0.1	0.592164572426834	0.025333333333333336	0.7174979057601673
miR-936	19	210	131	2325	1.6054357727245765	0.04854918025663533	0.1881703932122588	greenyellow	150	2685	24	1	23	TRUE	TRUE	19	1	23	0.3	0.1	0.2901794830245797	0.025333333333333336	0.715512816357913
miR-6767-3p	2	4	148	2531	8.534885896534714	0.04008699667724094	0.1655301096078047	greenyellow	150	2685	2	1	1	TRUE	TRUE	2	1	1	0.3	0.1	0.31244919894947915	0.002666666666666667	0.7151158656161458
miR-4653-3p	8	63	142	2472	2.209625876007681	0.04191692394887195	0.17080224582685508	greenyellow	150	2685	8	1	7	TRUE	TRUE	6	1	5	0.3	0.1	0.3070025692812923	0.008	0.7150025692812924
miR-6733-3p	4	20	146	2515	3.4424617629448337	0.041494108241967524	0.1700768831923713	greenyellow	150	2685	4	1	3	TRUE	TRUE	4	1	3	0.3	0.1	0.30774188462962204	0.005333333333333334	0.7130752179629554
miR-5093	16	168	134	2367	1.6819013290051676	0.047528777856487125	0.18708565674671065	greenyellow	150	2685	17	1	16	TRUE	TRUE	16	1	16	0.3	0.1	0.2911838028717997	0.021333333333333336	0.712517136205133
miR-664a-3p	35	452	115	2083	1.4023637102368767	0.05897951939395408	0.21176238294030797	greenyellow	150	2685	62	6	56	TRUE	TRUE	32	6	52	0.3	0.1	0.26966047384323555	0.04266666666666667	0.7123271405099022
miR-6505-5p	5	30	145	2505	2.8775074114557335	0.04255097127488429	0.17237485302172512	greenyellow	150	2685	5	1	4	TRUE	TRUE	5	1	4	0.3	0.1	0.3054104364497291	0.006666666666666667	0.7120771031163957
miR-6831-5p	5	30	145	2505	2.8775074114557335	0.04255097127488429	0.17237485302172512	greenyellow	150	2685	6	3	3	TRUE	TRUE	5	3	3	0.3	0.1	0.3054104364497291	0.006666666666666667	0.7120771031163957
miR-34a-3p	18	196	132	2339	1.6269592654487988	0.04845363023456521	0.1881703932122588	greenyellow	150	2685	25	7	18	TRUE	TRUE	16	7	16	0.3	0.1	0.2901794830245797	0.021333333333333336	0.711512816357913
miR-526b-5p	19	210	131	2325	1.6054357727245765	0.04854918025663533	0.1881703932122588	greenyellow	150	2685	27	9	18	TRUE	TRUE	16	8	16	0.3	0.1	0.2901794830245797	0.021333333333333336	0.711512816357913
miR-450a-5p	41	549	109	1986	1.3605374624889826	0.06548372741806859	0.22804420864011604	greenyellow	150	2685	43	39	4	TRUE	TRUE	40	38	4	0.3	0.1	0.25679238101153634	0.05333333333333334	0.7101257143448696
miR-3139	9	76	141	2459	2.0644754141355066	0.04500744426182392	0.17998666030242472	greenyellow	150	2685	11	2	9	TRUE	TRUE	9	2	9	0.3	0.1	0.2979038725625198	0.012	0.7099038725625199
miR-6507-5p	7	52	143	2483	2.336425193206364	0.04373345391588984	0.17639371325436556	greenyellow	150	2685	8	3	5	TRUE	TRUE	6	2	5	0.3	0.1	0.3014067589460608	0.008	0.7094067589460608
miR-331-5p	28	345	122	2190	1.4566455242563312	0.056695043164514146	0.2063311543667652	greenyellow	150	2685	33	24	9	TRUE	TRUE	26	23	8	0.3	0.1	0.2741740768222803	0.03466666666666667	0.7088407434889469
miR-1225-5p	25	299	125	2236	1.495391784857004	0.053781476920542	0.20172464016781516	greenyellow	150	2685	36	19	17	TRUE	TRUE	23	17	15	0.3	0.1	0.2780964202184479	0.030666666666666665	0.7087630868851145
miR-4653-5p	14	141	136	2394	1.7473557275344311	0.04744120420468632	0.18700582480116776	greenyellow	150	2685	17	4	13	TRUE	TRUE	13	3	13	0.3	0.1	0.2912579463915863	0.017333333333333336	0.7085912797249196
miR-3688-5p	8	64	142	2471	2.1742900607298816	0.04500395378468393	0.17998666030242472	greenyellow	150	2685	9	3	6	TRUE	TRUE	8	3	6	0.3	0.1	0.2979038725625198	0.010666666666666668	0.7085705392291866
miR-1183	24	222	126	2313	1.98392861804112	0.0039937416735628655	0.035233676542321284	greenyellow	150	2685	35	0	35	FALSE	TRUE	20	0	29	0	0.1	0.5812168147827529	0.02666666666666667	0.7078834814494195
miR-5010-3p	19	211	131	2324	1.5971437438622642	0.05039075254783024	0.1934197532188125	greenyellow	150	2685	20	2	18	TRUE	TRUE	16	2	15	0.3	0.1	0.2853996700622005	0.021333333333333336	0.7067330033955338
miR-520b	9	76	141	2459	2.0644754141355066	0.04500744426182392	0.17998666030242472	greenyellow	150	2685	9	5	4	TRUE	TRUE	6	4	2	0.3	0.1	0.2979038725625198	0.008	0.7059038725625199
miR-150-3p	14	142	136	2393	1.7343326393652452	0.04965409185471091	0.19138518899340032	greenyellow	150	2685	16	6	10	TRUE	TRUE	14	6	10	0.3	0.1	0.28723666985737056	0.018666666666666668	0.7059033365240373
miR-18b-5p	77	1156	73	1379	1.25815665873199	0.09964918396979411	0.29937846729952194	greenyellow	150	2685	94	75	19	TRUE	TRUE	72	70	18	0.3	0.1	0.20951177574453866	0.096	0.7055117757445386
miR-4723-3p	11	102	139	2433	1.8871129930465451	0.04786444089056822	0.1879574835343172	greenyellow	150	2685	11	4	7	TRUE	TRUE	11	4	7	0.3	0.1	0.2903761512618815	0.014666666666666668	0.7050428179285482
miR-582-3p	18	198	132	2337	1.609156687070217	0.05231242964872884	0.19809793766526562	greenyellow	150	2685	24	9	15	TRUE	TRUE	17	9	13	0.3	0.1	0.2812480182959536	0.02266666666666667	0.7039146849626203
miR-6086	10	89	140	2446	1.962443191204509	0.04688387427084404	0.18639525979781915	greenyellow	150	2685	11	7	4	TRUE	TRUE	9	7	3	0.3	0.1	0.29182605453922406	0.012	0.703826054539224
miR-199b-3p	23	271	127	2264	1.512699345910837	0.05569409335421756	0.20477638613264001	greenyellow	150	2685	36	14	22	TRUE	TRUE	21	13	20	0.3	0.1	0.27548805025732886	0.028000000000000004	0.7034880502573289
miR-449a	49	680	101	1855	1.3233178536092398	0.07272415171281776	0.24646392391453728	greenyellow	150	2685	73	38	35	TRUE	TRUE	45	35	33	0.3	0.1	0.24329865658547156	0.06	0.7032986565854715
miR-423-5p	106	1677	44	858	1.2325096945988008	0.14706373739586487	0.3808854857624496	greenyellow	150	2685	127	111	16	TRUE	TRUE	101	106	16	0.3	0.1	0.16768223059787105	0.13466666666666668	0.7023488972645378
miR-107	94	1459	56	1076	1.2378344942854689	0.12539746514455416	0.3494019477884797	greenyellow	150	2685	152	92	60	TRUE	TRUE	89	87	52	0.3	0.1	0.1826698713251724	0.11866666666666668	0.701336537991839
miR-4648	9	77	141	2458	2.036854328596946	0.04795316870306977	0.1879574835343172	greenyellow	150	2685	10	2	8	TRUE	TRUE	8	2	7	0.3	0.1	0.2903761512618815	0.010666666666666668	0.7010428179285482
miR-922	37	404	113	2131	1.7267187312032857	0.004990768874193809	0.04085000816549083	greenyellow	150	2685	48	0	48	FALSE	TRUE	34	0	45	0	0.1	0.5555231409282468	0.04533333333333334	0.7008564742615802
miR-1294	17	185	133	2350	1.6232955230360657	0.05419172807940131	0.20172464016781516	greenyellow	150	2685	22	1	21	TRUE	TRUE	17	1	21	0.3	0.1	0.2780964202184479	0.02266666666666667	0.7007630868851145
miR-6856-5p	7	53	143	2482	2.291378714357683	0.047278238173227564	0.18689363283556104	greenyellow	150	2685	9	6	3	TRUE	TRUE	7	6	3	0.3	0.1	0.29136219763248866	0.009333333333333334	0.7006955309658219
miR-3682-5p	7	53	143	2482	2.291378714357683	0.047278238173227564	0.18689363283556104	greenyellow	150	2685	9	2	7	TRUE	TRUE	7	2	7	0.3	0.1	0.29136219763248866	0.009333333333333334	0.7006955309658219
miR-8063	7	53	143	2482	2.291378714357683	0.047278238173227564	0.18689363283556104	greenyellow	150	2685	7	2	5	TRUE	TRUE	6	2	4	0.3	0.1	0.29136219763248866	0.008	0.6993621976324886
miR-4662b	12	116	138	2419	1.812752569500602	0.05066958959927364	0.19422177861569853	greenyellow	150	2685	13	1	12	TRUE	TRUE	11	1	11	0.3	0.1	0.2846808292309228	0.014666666666666668	0.6993474958975895
miR-1252-3p	6	42	144	2493	2.4719741653663725	0.048414090681991886	0.1881703932122588	greenyellow	150	2685	6	3	3	TRUE	TRUE	6	3	3	0.3	0.1	0.2901794830245797	0.008	0.6981794830245797
miR-6793-3p	5	31	145	2504	2.783657247505866	0.04727051683002591	0.18689363283556104	greenyellow	150	2685	5	2	3	TRUE	TRUE	5	2	3	0.3	0.1	0.29136219763248866	0.006666666666666667	0.6980288642991553
miR-6736-3p	6	42	144	2493	2.4719741653663725	0.048414090681991886	0.1881703932122588	greenyellow	150	2685	6	5	1	TRUE	TRUE	5	4	1	0.3	0.1	0.2901794830245797	0.006666666666666667	0.6968461496912464
miR-3125	16	171	134	2364	1.6503155840160217	0.053788904231809855	0.20172464016781516	greenyellow	150	2685	24	4	20	TRUE	TRUE	14	4	18	0.3	0.1	0.2780964202184479	0.018666666666666668	0.6967630868851146
miR-222-5p	17	185	133	2350	1.6232955230360657	0.05419172807940131	0.20172464016781516	greenyellow	150	2685	19	14	5	TRUE	TRUE	14	11	5	0.3	0.1	0.2780964202184479	0.018666666666666668	0.6967630868851146
miR-524-3p	9	78	141	2457	2.0099423581183333	0.051024817553150414	0.19477742854423766	greenyellow	150	2685	10	3	7	TRUE	TRUE	8	3	6	0.3	0.1	0.2841845488118042	0.010666666666666668	0.694851215478471
miR-218-1-3p	15	158	135	2377	1.6711948506982184	0.05534329832921794	0.20477638613264001	greenyellow	150	2685	21	8	13	TRUE	TRUE	14	8	12	0.3	0.1	0.27548805025732886	0.018666666666666668	0.6941547169239956
miR-4303	16	172	134	2363	1.6400316882002712	0.05599874066021379	0.20477638613264001	greenyellow	150	2685	18	2	16	TRUE	TRUE	14	2	14	0.3	0.1	0.27548805025732886	0.018666666666666668	0.6941547169239956
miR-6758-5p	7	54	143	2481	2.2482013541566817	0.05100232474538108	0.19477742854423766	greenyellow	150	2685	9	6	3	TRUE	TRUE	7	6	3	0.3	0.1	0.2841845488118042	0.009333333333333334	0.6935178821451375
miR-193a-5p	22	259	128	2276	1.5101034057630678	0.060321574153583385	0.21546742233008767	greenyellow	150	2685	26	15	11	TRUE	TRUE	20	15	9	0.3	0.1	0.26664735353642927	0.02666666666666667	0.6933140202030958
miR-4697-3p	8	66	142	2469	2.106717333733926	0.0516197804256133	0.196508725757232	greenyellow	150	2685	9	2	7	TRUE	TRUE	8	2	7	0.3	0.1	0.2826472641936312	0.010666666666666668	0.6933139308602978
miR-153-5p	14	145	136	2390	1.6963403422953565	0.056724361977764884	0.2063311543667652	greenyellow	150	2685	14	9	5	TRUE	TRUE	14	9	5	0.3	0.1	0.2741740768222803	0.018666666666666668	0.692840743488947
miR-323b-3p	8	66	142	2469	2.106717333733926	0.0516197804256133	0.196508725757232	greenyellow	150	2685	10	1	9	TRUE	TRUE	7	1	7	0.3	0.1	0.2826472641936312	0.009333333333333334	0.6919805975269644
miR-935	15	159	135	2376	1.6599911073686442	0.05769449606784397	0.2093120164132355	greenyellow	150	2685	21	3	18	TRUE	TRUE	14	3	17	0.3	0.1	0.2716823353971422	0.018666666666666668	0.6903490020638089
miR-544b	17	187	133	2348	1.604576173068208	0.05852273026242146	0.21093990583562808	greenyellow	150	2685	25	2	23	TRUE	TRUE	15	2	21	0.3	0.1	0.2703365008784718	0.020000000000000004	0.6903365008784718
miR-5584-5p	16	173	134	2362	1.6298666040358938	0.058271309533149934	0.21030645349691385	greenyellow	150	2685	17	6	11	TRUE	TRUE	14	4	10	0.3	0.1	0.2708589601121651	0.018666666666666668	0.6895256267788318
miR-545-3p	27	335	123	2200	1.4413491905905247	0.06510307026613207	0.2277512931692767	greenyellow	150	2685	53	6	47	TRUE	TRUE	24	3	37	0.3	0.1	0.2570156593715152	0.032	0.6890156593715152
miR-1913	11	105	139	2430	1.831023497299649	0.05607586536413784	0.20477638613264001	greenyellow	150	2685	14	2	12	TRUE	TRUE	10	2	11	0.3	0.1	0.27548805025732886	0.013333333333333334	0.6888213835906621
miR-4261	11	105	139	2430	1.831023497299649	0.05607586536413784	0.20477638613264001	greenyellow	150	2685	13	1	12	TRUE	TRUE	10	1	10	0.3	0.1	0.27548805025732886	0.013333333333333334	0.6888213835906621
miR-4802-3p	10	92	140	2443	1.8961947537826698	0.05559386229889029	0.20477638613264001	greenyellow	150	2685	12	2	10	TRUE	TRUE	10	2	10	0.3	0.1	0.27548805025732886	0.013333333333333334	0.6888213835906621
miR-5695	9	79	141	2456	1.9837132973205394	0.0542239317039791	0.20172464016781516	greenyellow	150	2685	10	1	9	TRUE	TRUE	8	1	8	0.3	0.1	0.2780964202184479	0.010666666666666668	0.6887630868851146
miR-6501-3p	5	32	145	2503	2.6958760828049453	0.05228937671256043	0.19809793766526562	greenyellow	150	2685	5	1	4	TRUE	TRUE	5	1	4	0.3	0.1	0.2812480182959536	0.006666666666666667	0.6879146849626203
miR-3913-5p	20	231	130	2304	1.534173824897571	0.061919771987781834	0.22089222895256191	greenyellow	150	2685	23	15	8	TRUE	TRUE	19	14	8	0.3	0.1	0.26232782498213786	0.025333333333333336	0.6876611583154711
miR-15b-5p	99	1559	51	976	1.2151527380956855	0.15482935087040653	0.39330051743040195	greenyellow	150	2685	168	106	62	TRUE	TRUE	94	98	47	0.3	0.1	0.16211019289094952	0.12533333333333335	0.6874435262242828
miR-620	18	149	132	2386	2.18278141601165	0.004506841036773597	0.038895997643459086	greenyellow	150	2685	29	0	29	FALSE	TRUE	17	0	26	0	0.1	0.5640380339251081	0.02266666666666667	0.6867047005917748
miR-597-3p	5	32	145	2503	2.6958760828049453	0.05228937671256043	0.19809793766526562	greenyellow	150	2685	5	4	1	TRUE	TRUE	4	3	1	0.3	0.1	0.2812480182959536	0.005333333333333334	0.6865813516292869
miR-223-5p	12	119	138	2416	1.7649658620721422	0.058667063004841064	0.2111862280964421	greenyellow	150	2685	16	5	11	TRUE	TRUE	12	5	11	0.3	0.1	0.2701337625930461	0.016	0.686133762593046
miR-323b-5p	13	132	137	2403	1.726999629201082	0.05786308392725947	0.20962229961607623	greenyellow	150	2685	14	1	13	TRUE	TRUE	11	0	12	0.3	0.1	0.27142500759694954	0.014666666666666668	0.6860916742636163
miR-190a-5p	14	146	136	2389	1.6840229461571805	0.059227791119260915	0.21237939551022722	greenyellow	150	2685	16	3	13	TRUE	TRUE	12	2	12	0.3	0.1	0.26915504786159955	0.016	0.6851550478615995
miR-92a-3p	87	1344	63	1191	1.2236528966822275	0.13465139670058027	0.36476181469246377	greenyellow	150	2685	130	94	36	TRUE	TRUE	82	88	31	0.3	0.1	0.17519625293608682	0.10933333333333334	0.6845295862694201
miR-375-3p	42	574	108	1961	1.328440421215858	0.08042612617458625	0.2632558358529743	greenyellow	150	2685	55	33	22	TRUE	TRUE	39	31	19	0.3	0.1	0.23184879703985595	0.052000000000000005	0.683848797039856
miR-3149	20	232	130	2303	1.5269017036578858	0.06403981516470449	0.22613296866926783	greenyellow	150	2685	27	12	15	TRUE	TRUE	18	11	13	0.3	0.1	0.2582544463270561	0.024	0.682254446327056
miR-29c-3p	75	1134	75	1401	1.2353457821287548	0.12009779313818286	0.34125947559407993	greenyellow	150	2685	130	77	53	TRUE	TRUE	71	72	41	0.3	0.1	0.18676611237187285	0.09466666666666668	0.6814327790385395
miR-214-3p	53	758	97	1777	1.280843690165091	0.09518928154337922	0.28910493268748727	greenyellow	150	2685	91	35	56	TRUE	TRUE	49	32	49	0.3	0.1	0.215577799346014	0.06533333333333334	0.6809111326793473
miR-3161	8	68	142	2467	2.043176719067146	0.058836196535154914	0.2115210739601494	greenyellow	150	2685	10	1	9	TRUE	TRUE	8	1	9	0.3	0.1	0.2698585428547433	0.010666666666666668	0.68052520952141
miR-425-5p	28	354	122	2181	1.41379844025832	0.07271231683222307	0.24646392391453728	greenyellow	150	2685	33	17	16	TRUE	TRUE	27	16	15	0.3	0.1	0.24329865658547156	0.036	0.6792986565854716
miR-378d	22	263	128	2272	1.4845352403052294	0.06845939079541263	0.23692234996320263	greenyellow	150	2685	23	15	8	TRUE	TRUE	21	14	8	0.3	0.1	0.2501575873481287	0.028000000000000004	0.6781575873481287
miR-31-5p	64	946	86	1589	1.2498881604016854	0.11037152604687625	0.31964256362572463	greenyellow	150	2685	80	61	19	TRUE	TRUE	60	57	17	0.3	0.1	0.19813415792971964	0.08000000000000002	0.6781341579297195
miR-380-3p	16	175	134	2360	1.6098847354718295	0.06300723749674024	0.2236233882547141	greenyellow	150	2685	22	1	21	TRUE	TRUE	13	1	18	0.3	0.1	0.26019311062054956	0.017333333333333336	0.6775264439538828
miR-548aa	24	294	126	2241	1.4516628619750462	0.07194258105563368	0.24560418738269	greenyellow	150	2685	34	1	33	TRUE	TRUE	23	1	32	0.3	0.1	0.24390569321805936	0.030666666666666665	0.674572359884726
let-7d-3p	15	162	135	2373	1.6272092203840947	0.0651603390292092	0.2277512931692767	greenyellow	150	2685	15	14	1	TRUE	TRUE	13	12	1	0.3	0.1	0.2570156593715152	0.017333333333333336	0.6743489927048485
miR-7111-3p	6	35	144	2500	2.974245219114413	0.02439533671579079	0.12193280707406944	greenyellow	150	2685	6	6	0	TRUE	FALSE	6	6	0	0.3	0	0.36555177119218984	0.008	0.6735517711921899
miR-22-3p	56	812	94	1723	1.2639713163380364	0.10487113397568505	0.3089308139257077	greenyellow	150	2685	90	50	40	TRUE	TRUE	52	46	38	0.3	0.1	0.20405550854672053	0.06933333333333334	0.6733888418800539
miR-1304-3p	30	387	120	2148	1.387408614348638	0.07813030691568351	0.2580644286973569	greenyellow	150	2685	33	26	7	TRUE	TRUE	28	24	7	0.3	0.1	0.23530874159213755	0.037333333333333336	0.6726420749254709
miR-4650-3p	8	69	142	2466	2.012771301301041	0.06267312509755767	0.22272201361395494	greenyellow	150	2685	8	3	5	TRUE	TRUE	8	3	5	0.3	0.1	0.260894742250449	0.010666666666666668	0.6715614089171157
miR-500a-5p	25	310	125	2225	1.4352630168213785	0.07442411676297699	0.251917929944352	greenyellow	150	2685	38	7	31	TRUE	TRUE	24	7	28	0.3	0.1	0.23949636841357616	0.032	0.6714963684135762
miR-135a-5p	24	294	126	2241	1.4516628619750462	0.07194258105563368	0.24560418738269	greenyellow	150	2685	47	8	39	TRUE	TRUE	20	7	25	0.3	0.1	0.24390569321805936	0.02666666666666667	0.670572359884726
miR-5096	11	108	139	2427	1.7778794848305275	0.06518315308098561	0.2277512931692767	greenyellow	150	2685	11	3	8	TRUE	TRUE	10	3	7	0.3	0.1	0.2570156593715152	0.013333333333333334	0.6703489927048485
miR-3620-3p	11	108	139	2427	1.7778794848305275	0.06518315308098561	0.2277512931692767	greenyellow	150	2685	13	3	10	TRUE	TRUE	10	3	9	0.3	0.1	0.2570156593715152	0.013333333333333334	0.6703489927048485
miR-6845-3p	6	45	144	2490	2.3045290417773385	0.062036092346703375	0.22102346234806242	greenyellow	150	2685	7	6	1	TRUE	TRUE	6	6	1	0.3	0.1	0.2622246488473146	0.008	0.6702246488473146
miR-1259	10	60	140	2475	2.944555407901446	0.004783012955880679	0.03994553437750993	greenyellow	150	2685	10	0	10	FALSE	TRUE	8	0	8	0	0.1	0.5594127058502022	0.010666666666666668	0.6700793725168689
miR-5186	7	57	143	2478	2.127242056783851	0.06326740057895493	0.2237352406661824	greenyellow	150	2685	8	4	4	TRUE	TRUE	6	3	4	0.3	0.1	0.26010624181693637	0.008	0.6681062418169363
miR-1275	28	357	122	2178	1.3999959439446845	0.0787006200476399	0.25913391364027405	greenyellow	150	2685	35	17	18	TRUE	TRUE	25	15	16	0.3	0.1	0.23459029834405976	0.03333333333333333	0.6679236316773931
miR-20b-5p	99	1572	51	963	1.1890489492264567	0.18647681804333208	0.44254404555287774	greenyellow	150	2685	155	106	49	TRUE	TRUE	94	100	43	0.3	0.1	0.1416173993300896	0.12533333333333335	0.666950732663423
miR-586	20	177	130	2358	2.048830069263688	0.005534232726984718	0.043941807852258666	greenyellow	150	2685	32	0	32	FALSE	TRUE	18	0	27	0	0.1	0.5428488317280723	0.024	0.6668488317280723
miR-5095	9	82	141	2453	1.9088802339985114	0.06459913256716633	0.227241758739437	greenyellow	150	2685	10	6	4	TRUE	TRUE	7	5	3	0.3	0.1	0.25740474326244106	0.009333333333333334	0.6667380765957743
miR-942-3p	5	34	145	2501	2.5351680108516117	0.0632276375950953	0.2237352406661824	greenyellow	150	2685	5	2	3	TRUE	TRUE	4	2	2	0.3	0.1	0.26010624181693637	0.005333333333333334	0.6654395751502696
miR-187-3p	13	136	137	2399	1.6734426936337323	0.06902859623002758	0.23859511060105304	greenyellow	150	2685	14	9	5	TRUE	TRUE	12	8	5	0.3	0.1	0.24893538413339497	0.016	0.6649353841333949
miR-4686	8	70	142	2465	1.9832366238741355	0.0666639427426397	0.23157387110224467	greenyellow	150	2685	9	1	8	TRUE	TRUE	8	1	8	0.3	0.1	0.2541241777641556	0.010666666666666668	0.6647908444308223
miR-4326	18	207	132	2328	1.5333000664598124	0.07239498154276669	0.24594823191607412	greenyellow	150	2685	21	10	11	TRUE	TRUE	15	7	9	0.3	0.1	0.2436625180678044	0.020000000000000004	0.6636625180678044
miR-520g-3p	21	252	129	2283	1.4745564263282671	0.0764886016954904	0.25426055515761703	greenyellow	150	2685	29	7	22	TRUE	TRUE	19	6	19	0.3	0.1	0.2378884036388883	0.025333333333333336	0.6632217369722215
miR-29a-5p	27	344	123	2191	1.3979178421994574	0.08309279086991345	0.2681938046776881	greenyellow	150	2685	40	13	27	TRUE	TRUE	25	13	24	0.3	0.1	0.22862050345785448	0.03333333333333333	0.6619538367911878
miR-4773	13	137	137	2398	1.6605417589943803	0.0720285760046392	0.24560418738269	greenyellow	150	2685	17	1	16	TRUE	TRUE	13	1	16	0.3	0.1	0.24390569321805936	0.017333333333333336	0.6612390265513927
miR-103a-3p	98	1558	52	977	1.1817134173489818	0.19485570184463039	0.45390108585601663	greenyellow	150	2685	163	103	60	TRUE	TRUE	93	97	52	0.3	0.1	0.13721551132170848	0.124	0.6612155113217084
miR-627-5p	15	164	135	2371	1.6060204986127518	0.07048743275619551	0.24213173749007086	greenyellow	150	2685	17	12	5	TRUE	TRUE	11	9	4	0.3	0.1	0.2463793126191185	0.014666666666666668	0.6610459792857852
miR-4281	3	14	147	2521	3.6716905030340405	0.06531766126517219	0.2277512931692767	greenyellow	150	2685	4	1	3	TRUE	TRUE	3	1	3	0.3	0.1	0.2570156593715152	0.004	0.6610156593715152
miR-342-3p	30	391	120	2144	1.3706656970381108	0.08628923171713335	0.27405459993361553	greenyellow	150	2685	35	28	7	TRUE	TRUE	27	25	5	0.3	0.1	0.2248651616052647	0.036	0.6608651616052647
miR-3607-5p	6	46	144	2489	2.253669692980141	0.06703450124471302	0.23257038571667601	greenyellow	150	2685	6	3	3	TRUE	TRUE	5	3	2	0.3	0.1	0.2533782347400954	0.006666666666666667	0.6600449014067621
miR-424-5p	97	1542	53	993	1.1784863710463827	0.19798648486922102	0.46003715840431875	greenyellow	150	2685	173	98	75	TRUE	TRUE	93	92	60	0.3	0.1	0.1348828351202463	0.124	0.6588828351202463
miR-378i	23	284	127	2251	1.4352053325434222	0.08260138323427635	0.26753991143129835	greenyellow	150	2685	24	20	4	TRUE	TRUE	22	19	4	0.3	0.1	0.22904456841571474	0.029333333333333336	0.6583779017490481
miR-499a-5p	18	209	132	2326	1.5173343435951734	0.07748634865251434	0.25696248556722834	greenyellow	150	2685	35	6	29	TRUE	TRUE	16	5	27	0.3	0.1	0.23605211020111497	0.021333333333333336	0.6573854435344483
miR-4666b	8	71	142	2464	1.9545369192926507	0.07080941516315391	0.2423391191359664	greenyellow	150	2685	10	1	9	TRUE	TRUE	8	1	9	0.3	0.1	0.24623059001386022	0.010666666666666668	0.6568972566805269
miR-494-5p	4	24	146	2511	2.864649401331528	0.06738279158006667	0.23348725411596669	greenyellow	150	2685	4	3	1	TRUE	TRUE	3	2	1	0.3	0.1	0.25269472889685773	0.004	0.6566947288968578
miR-3124-5p	2	3	148	2532	11.377597676952924	0.027730563029249436	0.13113801197112349	greenyellow	150	2685	2	2	0	TRUE	FALSE	2	2	0	0.3	0	0.3529085617786	0.002666666666666667	0.6555752284452667
miR-575	17	195	133	2340	1.5335366725179722	0.07825414221697674	0.2580644286973569	greenyellow	150	2685	23	1	22	TRUE	TRUE	15	1	18	0.3	0.1	0.23530874159213755	0.020000000000000004	0.6553087415921376
miR-299-3p	14	152	136	2383	1.6135196828020932	0.07583864853873226	0.2534772680941643	greenyellow	150	2685	18	8	10	TRUE	TRUE	12	7	9	0.3	0.1	0.2384243928895463	0.016	0.6544243928895462
miR-6078	2	3	148	2532	11.377597676952924	0.027730563029249436	0.13113801197112349	greenyellow	150	2685	2	2	0	TRUE	FALSE	1	1	0	0.3	0	0.3529085617786	0.0013333333333333335	0.6542418951119333
miR-4513	5	35	145	2500	2.4618246073707786	0.06914589952685918	0.23870367054054864	greenyellow	150	2685	7	3	4	TRUE	TRUE	4	2	4	0.3	0.1	0.2488563611224769	0.005333333333333334	0.6541896944558101
miR-1255b-5p	11	111	139	2424	1.727732221184878	0.07521034811415203	0.2523240107940056	greenyellow	150	2685	12	2	10	TRUE	TRUE	11	2	10	0.3	0.1	0.23921656826830612	0.014666666666666668	0.6538832349349728
miR-1185-2-3p	17	196	133	2339	1.5250682618466875	0.08099939295089006	0.2648203682476747	greenyellow	150	2685	19	2	17	TRUE	TRUE	17	2	17	0.3	0.1	0.230819445944625	0.02266666666666667	0.6534861126112916
miR-708-3p	21	255	129	2280	1.4553034563659337	0.08378768860703811	0.26949766972101724	greenyellow	150	2685	31	10	21	TRUE	TRUE	18	9	17	0.3	0.1	0.22777799427873205	0.024	0.6517779942787321
miR-520c-5p	10	98	140	2437	1.775752405079661	0.07607562359612072	0.2534772680941643	greenyellow	150	2685	12	1	11	TRUE	TRUE	10	1	11	0.3	0.1	0.2384243928895463	0.013333333333333334	0.6517577262228795
miR-8074	2	6	148	2529	5.688102044206044	0.06953568308289662	0.2394543535159476	greenyellow	150	2685	2	1	1	TRUE	TRUE	2	1	1	0.3	0.1	0.24831090505929843	0.002666666666666667	0.6509775717259652
miR-3120-3p	24	302	126	2233	1.4081842558202282	0.09009260763416635	0.277877199351108	greenyellow	150	2685	47	2	45	TRUE	TRUE	21	2	39	0.3	0.1	0.2224588347647458	0.028000000000000004	0.6504588347647458
miR-3680-3p	28	365	122	2170	1.3642980219392604	0.09632812291870282	0.29097375390334257	greenyellow	150	2685	42	2	40	TRUE	TRUE	27	2	39	0.3	0.1	0.21445847320153189	0.036	0.6504584732015318
miR-633	10	98	140	2437	1.775752405079661	0.07607562359612072	0.2534772680941643	greenyellow	150	2685	14	1	13	TRUE	TRUE	9	1	12	0.3	0.1	0.2384243928895463	0.012	0.6504243928895462
miR-3944-5p	13	139	137	2396	1.6352963226929296	0.0782829483238114	0.2580644286973569	greenyellow	150	2685	15	5	10	TRUE	TRUE	11	5	7	0.3	0.1	0.23530874159213755	0.014666666666666668	0.6499754082588043
miR-199a-5p	19	226	131	2309	1.4815716772984548	0.08427698331990503	0.2704454233787715	greenyellow	150	2685	42	12	30	TRUE	TRUE	17	10	26	0.3	0.1	0.22716814540873395	0.02266666666666667	0.6498348120754005
miR-409-5p	9	85	141	2450	1.8393616289365793	0.07616175561663448	0.2534772680941643	greenyellow	150	2685	10	2	8	TRUE	TRUE	8	2	6	0.3	0.1	0.2384243928895463	0.010666666666666668	0.6490910595562129
miR-485-3p	16	182	134	2353	1.54340472177046	0.08164479481952598	0.2666167859030114	greenyellow	150	2685	26	3	23	TRUE	TRUE	14	3	19	0.3	0.1	0.22964500454116576	0.018666666666666668	0.6483116712078325
miR-377-3p	21	257	129	2278	1.4427177602832804	0.08890647507812571	0.2761765082690036	greenyellow	150	2685	35	11	24	TRUE	TRUE	18	10	19	0.3	0.1	0.223525306208875	0.024	0.6475253062088749
miR-4311	21	258	129	2277	1.4364980554446052	0.09154241509473622	0.28048111526821606	greenyellow	150	2685	29	2	27	TRUE	TRUE	20	2	26	0.3	0.1	0.22083854975015615	0.02666666666666667	0.6475052164168228
miR-548g-3p	24	232	126	2303	1.8903123405422393	0.006668765445980939	0.05043766359375272	greenyellow	150	2685	38	0	38	FALSE	TRUE	21	0	34	0	0.1	0.5188980157217541	0.028000000000000004	0.6468980157217541
miR-4533	20	243	130	2292	1.450857356091854	0.09076858652243996	0.2793420841039432	greenyellow	150	2685	22	3	19	TRUE	TRUE	19	3	18	0.3	0.1	0.2215454524044497	0.025333333333333336	0.646878785737783
miR-890	14	154	136	2381	1.5912386377391032	0.0819951606360521	0.2668795962925686	greenyellow	150	2685	18	2	16	TRUE	TRUE	13	2	15	0.3	0.1	0.22947385119878022	0.017333333333333336	0.6468071845321135
miR-3180-5p	19	228	131	2307	1.467310601178727	0.08972697246854205	0.2773651351391305	greenyellow	150	2685	22	1	21	TRUE	TRUE	18	1	20	0.3	0.1	0.22277925229903794	0.024	0.646779252299038
miR-628-5p	18	212	132	2323	1.4939451977134066	0.0855664679955697	0.2736354597925066	greenyellow	150	2685	25	10	15	TRUE	TRUE	16	9	13	0.3	0.1	0.22513104963113834	0.021333333333333336	0.6464643829644716
miR-720	7	33	143	2502	3.707956453851517	0.005787446720382483	0.0454330916269574	greenyellow	150	2685	7	0	7	FALSE	TRUE	7	0	7	0	0.1	0.5370510837390978	0.009333333333333334	0.6463844170724311
miR-223-3p	21	257	129	2278	1.4427177602832804	0.08890647507812571	0.2761765082690036	greenyellow	150	2685	27	15	12	TRUE	TRUE	17	12	10	0.3	0.1	0.223525306208875	0.02266666666666667	0.6461919728755416
miR-4693-3p	7	60	143	2475	2.018521770627191	0.07719302995949295	0.2562956156002759	greenyellow	150	2685	8	1	7	TRUE	TRUE	7	1	7	0.3	0.1	0.23650352925770038	0.009333333333333334	0.6458368625910337
miR-542-5p	18	213	132	2322	1.4862951808191123	0.0883792336759034	0.2761765082690036	greenyellow	150	2685	19	16	3	TRUE	TRUE	16	15	2	0.3	0.1	0.223525306208875	0.021333333333333336	0.6448586395422082
miR-4719	18	213	132	2322	1.4862951808191123	0.0883792336759034	0.2761765082690036	greenyellow	150	2685	19	2	17	TRUE	TRUE	16	2	15	0.3	0.1	0.223525306208875	0.021333333333333336	0.6448586395422082
miR-449c-5p	36	495	114	2040	1.3012982440117318	0.11070881053233267	0.31964256362572463	greenyellow	150	2685	43	30	13	TRUE	TRUE	35	30	11	0.3	0.1	0.19813415792971964	0.04666666666666667	0.6448008245963862
miR-642a-5p	15	169	135	2366	1.5552415561351594	0.0850599901285622	0.2723291619438645	greenyellow	150	2685	16	11	5	TRUE	TRUE	14	10	4	0.3	0.1	0.22596234016885633	0.018666666666666668	0.644629006835523
miR-6867-3p	5	36	145	2499	2.3923941742384183	0.07536125547284082	0.2523240107940056	greenyellow	150	2685	6	4	2	TRUE	TRUE	4	3	2	0.3	0.1	0.23921656826830612	0.005333333333333334	0.6445499016016394
miR-4694-5p	4	25	146	2510	2.7491036651353635	0.07490952305129771	0.2523240107940056	greenyellow	150	2685	4	2	2	TRUE	TRUE	4	2	2	0.3	0.1	0.23921656826830612	0.005333333333333334	0.6445499016016394
miR-4445-5p	4	25	146	2510	2.7491036651353635	0.07490952305129771	0.2523240107940056	greenyellow	150	2685	4	2	2	TRUE	TRUE	4	2	2	0.3	0.1	0.23921656826830612	0.005333333333333334	0.6445499016016394
miR-7152-5p	5	36	145	2499	2.3923941742384183	0.07536125547284082	0.2523240107940056	greenyellow	150	2685	5	1	4	TRUE	TRUE	4	1	3	0.3	0.1	0.23921656826830612	0.005333333333333334	0.6445499016016394
miR-3159	17	199	133	2336	1.5001634066811698	0.08961591972987706	0.27733033511061067	greenyellow	150	2685	23	1	22	TRUE	TRUE	16	1	21	0.3	0.1	0.22280104942728096	0.021333333333333336	0.6441343827606143
miR-3674	9	86	141	2449	1.8170730836826645	0.08028286613676942	0.2630967983420781	greenyellow	150	2685	11	2	9	TRUE	TRUE	9	2	9	0.3	0.1	0.2319537747464543	0.012	0.6439537747464542
miR-5007-3p	6	48	144	2487	2.1579898077297206	0.07771866214621327	0.2571192406003889	greenyellow	150	2685	6	1	5	TRUE	TRUE	6	1	5	0.3	0.1	0.2359461693056397	0.008	0.6439461693056396
miR-664b-5p	6	48	144	2487	2.1579898077297206	0.07771866214621327	0.2571192406003889	greenyellow	150	2685	6	2	4	TRUE	TRUE	6	2	4	0.3	0.1	0.2359461693056397	0.008	0.6439461693056396
miR-541-3p	23	289	127	2246	1.4072555867888097	0.09498155680649317	0.2887896568547533	greenyellow	150	2685	25	4	21	TRUE	TRUE	21	4	19	0.3	0.1	0.21576734611872436	0.028000000000000004	0.6437673461187243
miR-4784	15	170	135	2365	1.5454440281505504	0.08819281399557069	0.2761765082690036	greenyellow	150	2685	17	4	13	TRUE	TRUE	15	4	13	0.3	0.1	0.223525306208875	0.020000000000000004	0.6435253062088749
miR-219a-2-3p	15	170	135	2365	1.5454440281505504	0.08819281399557069	0.2761765082690036	greenyellow	150	2685	18	5	13	TRUE	TRUE	15	5	13	0.3	0.1	0.223525306208875	0.020000000000000004	0.6435253062088749
miR-618	13	141	137	2394	1.6107665777540303	0.0848794908610485	0.27206471176799746	greenyellow	150	2685	20	4	16	TRUE	TRUE	13	4	16	0.3	0.1	0.22613111394342958	0.017333333333333336	0.6434644472767629
miR-4510	30	399	120	2136	1.338186488958625	0.10433004093334944	0.3077846961292761	greenyellow	150	2685	32	21	11	TRUE	TRUE	29	21	10	0.3	0.1	0.20470119129608816	0.03866666666666667	0.6433678579627548
miR-21-3p	34	462	116	2073	1.3150138365683874	0.10674593459129292	0.3125996076246214	greenyellow	150	2685	39	27	12	TRUE	TRUE	31	26	10	0.3	0.1	0.2020046285773645	0.04133333333333333	0.6433379619106978
miR-10522-5p	4	25	146	2510	2.7491036651353635	0.07490952305129771	0.2523240107940056	greenyellow	150	2685	4	1	3	TRUE	TRUE	3	1	2	0.3	0.1	0.23921656826830612	0.004	0.6432165682683061
miR-643	11	113	139	2422	1.6957692278168042	0.08241461809643535	0.2672464687164456	greenyellow	150	2685	15	2	13	TRUE	TRUE	10	2	11	0.3	0.1	0.22923520986708473	0.013333333333333334	0.642568543200418
miR-625-5p	54	795	96	1740	1.2310028103977837	0.13670849497139706	0.3665463309973181	greenyellow	150	2685	65	49	16	TRUE	TRUE	51	46	16	0.3	0.1	0.17434844930980228	0.068	0.6423484493098022
miR-3150b-5p	3	15	147	2520	3.425846783487845	0.07528384544577717	0.2523240107940056	greenyellow	150	2685	3	2	1	TRUE	TRUE	2	1	1	0.3	0.1	0.23921656826830612	0.002666666666666667	0.6418832349349728
miR-17-3p	43	609	107	1926	1.2708192821577715	0.11795688077243664	0.33788502972646123	greenyellow	150	2685	52	33	19	TRUE	TRUE	40	31	16	0.3	0.1	0.18849241982891765	0.05333333333333334	0.641825753162251
miR-3714	29	384	121	2151	1.3423611142176866	0.10524122154908769	0.3091599943815166	greenyellow	150	2685	49	5	44	TRUE	TRUE	28	5	42	0.3	0.1	0.20392668370669187	0.037333333333333336	0.6412600170400251
miR-3919	15	171	135	2364	1.5357610410307174	0.09139910349829056	0.28035111326903916	greenyellow	150	2685	18	3	15	TRUE	TRUE	15	3	15	0.3	0.1	0.22091908599471172	0.020000000000000004	0.6409190859947117
miR-216a-5p	15	171	135	2364	1.5357610410307174	0.09139910349829056	0.28035111326903916	greenyellow	150	2685	23	5	18	TRUE	TRUE	15	5	18	0.3	0.1	0.22091908599471172	0.020000000000000004	0.6409190859947117
miR-203b-3p	12	127	138	2408	1.6483695953613342	0.08400582163587898	0.2698869113596621	greenyellow	150	2685	14	4	10	TRUE	TRUE	10	3	8	0.3	0.1	0.2275272707229403	0.013333333333333334	0.6408606040562735
miR-199b-5p	15	170	135	2365	1.5454440281505504	0.08819281399557069	0.2761765082690036	greenyellow	150	2685	36	4	32	TRUE	TRUE	13	3	27	0.3	0.1	0.223525306208875	0.017333333333333336	0.6408586395422082
miR-2355-3p	13	142	137	2393	1.598760654181848	0.08830693963944776	0.2761765082690036	greenyellow	150	2685	13	9	4	TRUE	TRUE	13	9	4	0.3	0.1	0.223525306208875	0.017333333333333336	0.6408586395422082
miR-518d-5p	11	114	139	2421	1.680207974374246	0.08617382436732354	0.27405459993361553	greenyellow	150	2685	13	1	12	TRUE	TRUE	11	1	12	0.3	0.1	0.2248651616052647	0.014666666666666668	0.6395318282719313
miR-588	19	230	131	2305	1.4532974549044138	0.0954043193163999	0.28925577670339114	greenyellow	150	2685	30	2	28	TRUE	TRUE	18	2	25	0.3	0.1	0.21548718361205155	0.024	0.6394871836120516
miR-125b-1-3p	30	400	120	2135	1.334217892896492	0.106749560142413	0.3125996076246214	greenyellow	150	2685	31	28	3	TRUE	TRUE	28	26	3	0.3	0.1	0.2020046285773645	0.037333333333333336	0.6393379619106978
miR-3682-3p	7	61	143	2474	1.9846562054539827	0.08220544599727912	0.2668795962925686	greenyellow	150	2685	8	2	6	TRUE	TRUE	7	2	6	0.3	0.1	0.22947385119878022	0.009333333333333334	0.6388071845321135
miR-6875-3p	7	61	143	2474	1.9846562054539827	0.08220544599727912	0.2668795962925686	greenyellow	150	2685	7	6	1	TRUE	TRUE	6	5	1	0.3	0.1	0.22947385119878022	0.008	0.6374738511987802
miR-4769-3p	11	115	139	2420	1.664917146450193	0.09003805601721304	0.277877199351108	greenyellow	150	2685	12	5	7	TRUE	TRUE	11	5	7	0.3	0.1	0.2224588347647458	0.014666666666666668	0.6371255014314124
miR-625-3p	10	101	140	2434	1.7209199978953431	0.08788930604488329	0.2761765082690036	greenyellow	150	2685	10	9	1	TRUE	TRUE	10	9	1	0.3	0.1	0.223525306208875	0.013333333333333334	0.6368586395422082
miR-506-5p	6	49	144	2486	2.1131196339645086	0.08340277961397032	0.2685704803559948	greenyellow	150	2685	6	3	3	TRUE	TRUE	6	3	3	0.3	0.1	0.22837668962750796	0.008	0.6363766896275079
miR-1271-3p	15	172	135	2363	1.526190600840245	0.09467906273664643	0.28818523038898186	greenyellow	150	2685	15	9	6	TRUE	TRUE	15	9	6	0.3	0.1	0.21613131228866128	0.020000000000000004	0.6361313122886613
miR-514a-3p	10	101	140	2434	1.7209199978953431	0.08788930604488329	0.2761765082690036	greenyellow	150	2685	11	1	10	TRUE	TRUE	9	1	9	0.3	0.1	0.223525306208875	0.012	0.6355253062088749
miR-3115	6	49	144	2486	2.1131196339645086	0.08340277961397032	0.2685704803559948	greenyellow	150	2685	8	2	6	TRUE	TRUE	5	1	6	0.3	0.1	0.22837668962750796	0.006666666666666667	0.6350433562941746
miR-383-3p	7	62	143	2473	1.9518870975070888	0.08740253682319937	0.2761765082690036	greenyellow	150	2685	8	6	2	TRUE	TRUE	7	6	2	0.3	0.1	0.223525306208875	0.009333333333333334	0.6328586395422082
miR-4529-5p	7	62	143	2473	1.9518870975070888	0.08740253682319937	0.2761765082690036	greenyellow	150	2685	8	2	6	TRUE	TRUE	7	2	6	0.3	0.1	0.223525306208875	0.009333333333333334	0.6328586395422082
miR-197-3p	38	531	112	2004	1.2803425311854484	0.12120554149677958	0.3432299218410969	greenyellow	150	2685	46	33	13	TRUE	TRUE	35	30	12	0.3	0.1	0.18576594342952998	0.04666666666666667	0.6324326100961966
miR-4475	6	50	144	2485	2.0700669736182284	0.08931296502360102	0.2767009250842667	greenyellow	150	2685	6	1	5	TRUE	TRUE	6	1	5	0.3	0.1	0.22319575555818993	0.008	0.6311957555581899
miR-4679	5	38	145	2497	2.2649488301727576	0.08867091330341148	0.2761765082690036	greenyellow	150	2685	6	3	3	TRUE	TRUE	5	3	3	0.3	0.1	0.223525306208875	0.006666666666666667	0.6301919728755416
miR-4752	7	63	143	2472	1.920163602221048	0.0927834405855319	0.2830353253426928	greenyellow	150	2685	7	1	6	TRUE	TRUE	7	1	6	0.3	0.1	0.2192637429012685	0.009333333333333334	0.6285970762346018
miR-6890-3p	7	63	143	2472	1.920163602221048	0.0927834405855319	0.2830353253426928	greenyellow	150	2685	7	4	3	TRUE	TRUE	7	4	3	0.3	0.1	0.2192637429012685	0.009333333333333334	0.6285970762346018
miR-3675-3p	7	63	143	2472	1.920163602221048	0.0927834405855319	0.2830353253426928	greenyellow	150	2685	7	1	6	TRUE	TRUE	7	1	6	0.3	0.1	0.2192637429012685	0.009333333333333334	0.6285970762346018
miR-4464	5	38	145	2497	2.2649488301727576	0.08867091330341148	0.2761765082690036	greenyellow	150	2685	6	1	5	TRUE	TRUE	3	1	3	0.3	0.1	0.223525306208875	0.004	0.6275253062088749
miR-4279	18	219	132	2316	1.4418617140955527	0.10652485583518365	0.3125996076246214	greenyellow	150	2685	19	6	13	TRUE	TRUE	18	6	13	0.3	0.1	0.2020046285773645	0.024	0.6260046285773645
miR-30b-3p	56	841	94	1694	1.1998881471867078	0.16834874633242514	0.4111082302792701	greenyellow	150	2685	68	56	12	TRUE	TRUE	53	53	12	0.3	0.1	0.1544175314682616	0.07066666666666667	0.6250841981349282
miR-5197-3p	15	175	135	2360	1.4981408880207765	0.10496227811935525	0.3089308139257077	greenyellow	150	2685	17	2	15	TRUE	TRUE	15	2	15	0.3	0.1	0.20405550854672053	0.020000000000000004	0.6240555085467205
miR-4318	9	90	141	2445	1.7335934479563495	0.09810666777618392	0.2957032860629231	greenyellow	150	2685	13	2	11	TRUE	TRUE	9	2	11	0.3	0.1	0.21165753970451393	0.012	0.6236575397045139
miR-4646-3p	6	51	144	2484	2.0286897264046693	0.09544712027240362	0.28925577670339114	greenyellow	150	2685	6	1	5	TRUE	TRUE	6	1	5	0.3	0.1	0.21548718361205155	0.008	0.6234871836120516
miR-548as-3p	19	235	131	2300	1.4193077263703322	0.11060094996583104	0.31964256362572463	greenyellow	150	2685	20	2	18	TRUE	TRUE	18	2	17	0.3	0.1	0.19813415792971964	0.024	0.6221341579297196
miR-759	10	104	140	2431	1.6692443785027977	0.1007623854280127	0.301744255500482	greenyellow	150	2685	12	3	9	TRUE	TRUE	9	3	7	0.3	0.1	0.2081443956381467	0.012	0.6201443956381467
miR-182-3p	31	423	119	2112	1.3005354854395081	0.12592676436254144	0.34995047816350267	greenyellow	150	2685	33	29	4	TRUE	TRUE	28	27	3	0.3	0.1	0.18239736349645588	0.037333333333333336	0.6197306968297892
miR-3122	11	118	139	2417	1.620598539922114	0.10226144610475893	0.30491905442609984	greenyellow	150	2685	12	6	6	TRUE	TRUE	10	6	5	0.3	0.1	0.20632617427018685	0.013333333333333334	0.6196595076035201
miR-4776-3p	7	64	143	2471	1.889437762569872	0.09834696584266678	0.29610641178415054	greenyellow	150	2685	8	2	6	TRUE	TRUE	6	2	5	0.3	0.1	0.21142087537953583	0.008	0.6194208753795358
miR-6770-5p	12	132	138	2403	1.582668820078866	0.1028984654260119	0.30584909017017464	greenyellow	150	2685	14	12	2	TRUE	TRUE	10	9	2	0.3	0.1	0.20579712283568563	0.013333333333333334	0.619130456169019
miR-6744-5p	3	17	147	2518	3.020770051922512	0.0970652849524248	0.2928821138792492	greenyellow	150	2685	4	2	2	TRUE	TRUE	3	2	2	0.3	0.1	0.21332285983637866	0.004	0.6173228598363786
miR-3143	23	224	127	2311	1.8679678522398082	0.008593185340100555	0.060152297380703885	greenyellow	150	2685	30	0	30	FALSE	TRUE	20	0	25	0	0.1	0.4882991124454712	0.02666666666666667	0.6149657791121378
miR-217-3p	6	52	144	2483	1.9889068108453505	0.10180266099778296	0.3042038654976762	greenyellow	150	2685	6	5	1	TRUE	TRUE	6	5	1	0.3	0.1	0.20673410867909303	0.008	0.6147341086790931
miR-6077	8	78	142	2457	1.7741644378037136	0.10417299519151865	0.30764798473669536	greenyellow	150	2685	9	6	3	TRUE	TRUE	7	6	2	0.3	0.1	0.20477837017362735	0.009333333333333334	0.6141117035069606
miR-6761-5p	6	52	144	2483	1.9889068108453505	0.10180266099778296	0.3042038654976762	greenyellow	150	2685	6	5	1	TRUE	TRUE	5	4	1	0.3	0.1	0.20673410867909303	0.006666666666666667	0.6134007753457598
miR-668-3p	15	122	135	2413	2.1967116683582883	0.0081489124413776	0.058066531981307276	greenyellow	150	2685	18	0	18	FALSE	TRUE	14	0	17	0	0.1	0.4944296445572753	0.018666666666666668	0.613096311223942
miR-1226-3p	22	283	128	2252	1.3675318831415493	0.12058108067766063	0.34228276118817047	greenyellow	150	2685	27	8	19	TRUE	TRUE	20	7	18	0.3	0.1	0.1862459892894948	0.02666666666666667	0.6129126559561614
miR-7106-5p	14	163	136	2372	1.4977425233281556	0.1136269226996145	0.3275614296496148	greenyellow	150	2685	14	12	2	TRUE	TRUE	14	12	2	0.3	0.1	0.1938828968263169	0.018666666666666668	0.6125495634929836
miR-4740-5p	5	40	145	2495	2.150076053308599	0.10312364069429782	0.30584909017017464	greenyellow	150	2685	6	1	5	TRUE	TRUE	5	1	5	0.3	0.1	0.20579712283568563	0.006666666666666667	0.6124637895023524
miR-2115-3p	25	330	125	2205	1.3362035897181892	0.12490628714718316	0.34850860640765263	greenyellow	150	2685	36	1	35	TRUE	TRUE	22	1	29	0.3	0.1	0.1831145970186977	0.029333333333333336	0.612447930352031
miR-500b-5p	22	284	128	2251	1.3621141101328504	0.12370422497523965	0.345849136022325	greenyellow	150	2685	33	5	28	TRUE	TRUE	21	5	25	0.3	0.1	0.1844453219639977	0.028000000000000004	0.6124453219639977
miR-873-5p	30	411	120	2124	1.2918373303664585	0.1358129610190305	0.3650137511333518	greenyellow	150	2685	40	12	28	TRUE	TRUE	28	11	25	0.3	0.1	0.17507630963785825	0.037333333333333336	0.6124096429711916
miR-127-5p	26	347	124	2188	1.3219643798779839	0.12984987452240823	0.35552000127859357	greenyellow	150	2685	34	16	18	TRUE	TRUE	24	14	14	0.3	0.1	0.17965438447093118	0.032	0.6116543844709312
miR-6508-5p	5	40	145	2495	2.150076053308599	0.10312364069429782	0.30584909017017464	greenyellow	150	2685	5	1	4	TRUE	TRUE	4	0	4	0.3	0.1	0.20579712283568563	0.005333333333333334	0.611130456169019
miR-561-5p	22	285	128	2250	1.3567343384630441	0.1268770759166475	0.3501404110947005	greenyellow	150	2685	29	19	10	TRUE	TRUE	21	18	10	0.3	0.1	0.18230310507688174	0.028000000000000004	0.6103031050768818
miR-4748	5	40	145	2495	2.150076053308599	0.10312364069429782	0.30584909017017464	greenyellow	150	2685	6	1	5	TRUE	TRUE	3	1	3	0.3	0.1	0.20579712283568563	0.004	0.6097971228356857
miR-621	10	65	140	2470	2.7129461918878266	0.00785736590781949	0.05627737076760403	greenyellow	150	2685	12	0	12	FALSE	TRUE	7	0	8	0	0.1	0.49986648025749103	0.009333333333333334	0.6091998135908243
miR-196b-3p	2	8	148	2527	4.264291136985686	0.10392281311754782	0.3072356358017717	greenyellow	150	2685	2	1	1	TRUE	TRUE	2	1	1	0.3	0.1	0.20501136502067788	0.002666666666666667	0.6076780316873446
miR-3927-5p	2	8	148	2527	4.264291136985686	0.10392281311754782	0.3072356358017717	greenyellow	150	2685	2	1	1	TRUE	TRUE	2	1	1	0.3	0.1	0.20501136502067788	0.002666666666666667	0.6076780316873446
miR-2467-3p	18	225	132	2310	1.3997971552661828	0.12686058770164962	0.3501404110947005	greenyellow	150	2685	20	6	14	TRUE	TRUE	18	6	14	0.3	0.1	0.18230310507688174	0.024	0.6063031050768818
miR-550a-3-5p	12	135	138	2400	1.5455830106086177	0.1153722257673254	0.33190415673643614	greenyellow	150	2685	12	6	6	TRUE	TRUE	11	5	6	0.3	0.1	0.19159492339764006	0.014666666666666668	0.6062615900643068
miR-4793-5p	8	79	142	2456	1.7510064770233582	0.10955508912958117	0.3181333256960356	greenyellow	150	2685	8	4	4	TRUE	TRUE	5	4	1	0.3	0.1	0.19895633379332336	0.006666666666666667	0.6056230004599901
miR-1915-5p	9	55	141	2480	2.8763661786196577	0.008157944331221936	0.058066531981307276	greenyellow	150	2685	12	0	12	FALSE	TRUE	8	0	11	0	0.1	0.4944296445572753	0.010666666666666668	0.605096311223942
miR-5585-5p	7	66	143	2469	1.8305955245672987	0.1100155061485972	0.3191368388172773	greenyellow	150	2685	8	1	7	TRUE	TRUE	5	0	5	0.3	0.1	0.1984092244565598	0.006666666666666667	0.6050758911232265
miR-3189-5p	4	29	146	2506	2.366524498716301	0.1089774222108948	0.31711859300950435	greenyellow	150	2685	4	1	3	TRUE	TRUE	4	1	3	0.3	0.1	0.1995113176266206	0.005333333333333334	0.6048446509599539
miR-3935	5	41	145	2494	2.096869585679165	0.1107649473809186	0.31964256362572463	greenyellow	150	2685	6	1	5	TRUE	TRUE	5	1	5	0.3	0.1	0.19813415792971964	0.006666666666666667	0.6048008245963863
miR-486-5p	30	415	120	2120	1.2769829866869427	0.14749710960723264	0.3816522044678767	greenyellow	150	2685	36	27	9	TRUE	TRUE	28	25	8	0.3	0.1	0.1673328898957186	0.037333333333333336	0.604666223229052
miR-4709-3p	13	150	137	2385	1.5084778048226293	0.11884358954573937	0.3383876386758296	greenyellow	150	2685	14	2	12	TRUE	TRUE	12	2	11	0.3	0.1	0.18823420406045155	0.016	0.6042342040604516
miR-24-3p	73	1153	77	1382	1.1362908753880145	0.2491388208185617	0.5207614983090864	greenyellow	150	2685	90	71	19	TRUE	TRUE	68	67	18	0.3	0.1	0.11334445285583497	0.09066666666666667	0.6040111195225016
miR-136-5p	16	194	134	2341	1.440605708295379	0.12133935957194092	0.3432299218410969	greenyellow	150	2685	20	6	14	TRUE	TRUE	13	5	12	0.3	0.1	0.18576594342952998	0.017333333333333336	0.6030992767628632
miR-6807-5p	9	77	141	2458	2.036854328596946	0.04795316870306977	0.1879574835343172	greenyellow	150	2685	9	9	0	TRUE	FALSE	9	9	0	0.3	0	0.2903761512618815	0.012	0.6023761512618815
miR-12136	12	88	138	2447	2.416763567236247	0.008668841413142484	0.060529422831967244	greenyellow	150	2685	12	0	12	FALSE	TRUE	11	0	11	0	0.1	0.4872133868835953	0.014666666666666668	0.601880053550262
miR-365b-3p	21	273	129	2262	1.3486680487776797	0.13729696846303174	0.36758022674254837	greenyellow	150	2685	26	20	6	TRUE	TRUE	21	20	6	0.3	0.1	0.17385914347102777	0.028000000000000004	0.6018591434710278
miR-1255a	14	165	136	2370	1.4783505067013971	0.12153229330393645	0.3432299218410969	greenyellow	150	2685	14	7	7	TRUE	TRUE	12	5	7	0.3	0.1	0.18576594342952998	0.016	0.6017659434295299
miR-4329	14	166	136	2369	1.4688296806124193	0.1256036508962545	0.3494019477884797	greenyellow	150	2685	17	2	15	TRUE	TRUE	14	2	15	0.3	0.1	0.1826698713251724	0.018666666666666668	0.6013365379918391
miR-133b	26	351	124	2184	1.3045179359855277	0.14207657825617218	0.3746022874515204	greenyellow	150	2685	41	13	28	TRUE	TRUE	23	13	23	0.3	0.1	0.17057182999996678	0.030666666666666665	0.6012384966666334
miR-622	15	181	135	2354	1.4448232065073892	0.12752345634059933	0.35122664536226517	greenyellow	150	2685	17	1	16	TRUE	TRUE	14	1	15	0.3	0.1	0.18176501772728068	0.018666666666666668	0.6004316843939473
miR-4639-3p	6	54	144	2481	1.9137794690379977	0.11516523297810803	0.33165200253488314	greenyellow	150	2685	6	3	3	TRUE	TRUE	6	3	3	0.3	0.1	0.1917269504245185	0.008	0.5997269504245185
miR-617	9	94	141	2441	1.6571465215925545	0.11805753409152966	0.33788502972646123	greenyellow	150	2685	9	1	8	TRUE	TRUE	8	1	7	0.3	0.1	0.18849241982891765	0.010666666666666668	0.5991590864955844
miR-4470	15	124	135	2411	2.1595478058918838	0.00929450143534965	0.06346294714701886	greenyellow	150	2685	17	0	17	FALSE	TRUE	15	0	17	0	0.1	0.47899190545038545	0.020000000000000004	0.5989919054503855
miR-3977	11	122	139	2413	1.5648953658676894	0.1200242934068094	0.34125947559407993	greenyellow	150	2685	11	3	8	TRUE	TRUE	9	3	6	0.3	0.1	0.18676611237187285	0.012	0.5987661123718728
miR-4425	14	166	136	2369	1.4688296806124193	0.1256036508962545	0.3494019477884797	greenyellow	150	2685	15	11	4	TRUE	TRUE	12	9	4	0.3	0.1	0.1826698713251724	0.016	0.5986698713251724
miR-138-5p	54	821	96	1714	1.174243641032178	0.2030846642584366	0.4679835605837367	greenyellow	150	2685	76	51	25	TRUE	TRUE	50	47	23	0.3	0.1	0.1319077610551086	0.06666666666666667	0.5985744277217753
miR-4768-3p	18	227	132	2308	1.3862695804732201	0.13412477987611154	0.36399683913643943	greenyellow	150	2685	18	7	11	TRUE	TRUE	17	7	10	0.3	0.1	0.17556095505857838	0.02266666666666667	0.5982276217252451
miR-654-5p	22	289	128	2246	1.3355873759355519	0.14006402559013273	0.3728332635200947	greenyellow	150	2685	28	8	20	TRUE	TRUE	20	8	17	0.3	0.1	0.1713941390435571	0.02666666666666667	0.5980608057102237
miR-550a-5p	18	228	132	2307	1.3795947506540625	0.13784723612454902	0.36834372037511703	greenyellow	150	2685	23	12	11	TRUE	TRUE	18	12	11	0.3	0.1	0.17349869188702371	0.024	0.5974986918870238
miR-650	28	386	122	2149	1.2776279460895144	0.1545048365039091	0.3928352613397652	greenyellow	150	2685	32	7	25	TRUE	TRUE	26	7	22	0.3	0.1	0.1623158145475467	0.03466666666666667	0.5969824812142133
miR-4756-3p	10	109	140	2426	1.5894349980158664	0.12455335187117265	0.3478731305025013	greenyellow	150	2685	10	2	8	TRUE	TRUE	10	2	8	0.3	0.1	0.18343164583370053	0.013333333333333334	0.5967649791670339
miR-2276-3p	13	152	137	2383	1.4873919571410417	0.12734009756626635	0.35106957454033155	greenyellow	150	2685	18	6	12	TRUE	TRUE	11	5	10	0.3	0.1	0.18184272282144237	0.014666666666666668	0.596509389488109
miR-6883-5p	15	182	135	2353	1.4362785990335654	0.1315406015492274	0.35979461782018	greenyellow	150	2685	16	13	3	TRUE	TRUE	14	12	2	0.3	0.1	0.1775781350270701	0.018666666666666668	0.5962448016937368
miR-362-3p	21	275	129	2260	1.3376809824107885	0.1442792594684262	0.37781716764686873	greenyellow	150	2685	31	8	23	TRUE	TRUE	20	8	21	0.3	0.1	0.16908732481775743	0.02666666666666667	0.595753991484424
miR-193b-5p	22	291	128	2244	1.3252317987584559	0.14695314113160854	0.3808854857624496	greenyellow	150	2685	22	20	2	TRUE	TRUE	21	19	2	0.3	0.1	0.16768223059787105	0.028000000000000004	0.5956822305978711
miR-5584-3p	9	95	141	2440	1.639039903377992	0.12337195149725111	0.3452675258921056	greenyellow	150	2685	9	4	5	TRUE	TRUE	8	4	4	0.3	0.1	0.1847377069041639	0.010666666666666668	0.5954043735708306
miR-6816-3p	3	12	147	2523	4.286478678606978	0.04739342015801612	0.18700582480116776	greenyellow	150	2685	3	3	0	TRUE	FALSE	3	3	0	0.3	0	0.2912579463915863	0.004	0.5952579463915864
miR-6780a-5p	12	117	138	2418	1.7965503795978848	0.05324695107879672	0.20050579545796215	greenyellow	150	2685	12	12	0	TRUE	FALSE	12	12	0	0.3	0	0.27914922797255654	0.016	0.5951492279725565
miR-181b-3p	17	213	133	2322	1.3932138016082862	0.13748631570398756	0.36773288868275406	greenyellow	150	2685	22	11	11	TRUE	TRUE	16	10	9	0.3	0.1	0.1737870106744928	0.021333333333333336	0.5951203440078261
miR-566	7	68	143	2467	1.7754294662074181	0.1223922985532184	0.3435726319180555	greenyellow	150	2685	7	2	5	TRUE	TRUE	7	2	5	0.3	0.1	0.18559257528247888	0.009333333333333334	0.5949259086158122
miR-100-5p	16	198	134	2337	1.4091066510240229	0.13677004024743294	0.3665463309973181	greenyellow	150	2685	21	16	5	TRUE	TRUE	15	15	5	0.3	0.1	0.17434844930980228	0.020000000000000004	0.5943484493098022
miR-5094	9	95	141	2440	1.639039903377992	0.12337195149725111	0.3452675258921056	greenyellow	150	2685	9	2	7	TRUE	TRUE	7	1	6	0.3	0.1	0.1847377069041639	0.009333333333333334	0.5940710402374972
miR-7159-3p	4	30	146	2505	2.286659631855679	0.1184239003071512	0.33788502972646123	greenyellow	150	2685	4	3	1	TRUE	TRUE	4	3	1	0.3	0.1	0.18849241982891765	0.005333333333333334	0.593825753162251
miR-8057	4	30	146	2505	2.286659631855679	0.1184239003071512	0.33788502972646123	greenyellow	150	2685	4	2	2	TRUE	TRUE	4	2	2	0.3	0.1	0.18849241982891765	0.005333333333333334	0.593825753162251
miR-508-5p	15	183	135	2352	1.427827342338706	0.13563042177297321	0.3648760330175146	greenyellow	150	2685	20	5	15	TRUE	TRUE	14	4	15	0.3	0.1	0.1751418649803494	0.018666666666666668	0.5938085316470161
miR-5580-5p	14	168	136	2367	1.4501279595272365	0.13398202800063902	0.36396486394308486	greenyellow	150	2685	16	2	14	TRUE	TRUE	13	2	13	0.3	0.1	0.17557621591637554	0.017333333333333336	0.5929095492497088
miR-4724-3p	4	30	146	2505	2.286659631855679	0.1184239003071512	0.33788502972646123	greenyellow	150	2685	4	2	2	TRUE	TRUE	3	2	1	0.3	0.1	0.18849241982891765	0.004	0.5924924198289176
miR-3619-3p	4	30	146	2505	2.286659631855679	0.1184239003071512	0.33788502972646123	greenyellow	150	2685	4	1	3	TRUE	TRUE	3	1	2	0.3	0.1	0.18849241982891765	0.004	0.5924924198289176
miR-502-5p	16	199	134	2336	1.4014296675671614	0.14079738041611756	0.3737114805887208	greenyellow	150	2685	20	3	17	TRUE	TRUE	16	3	17	0.3	0.1	0.17098542408760636	0.021333333333333336	0.5923187574209396
miR-6128	6	55	144	2480	1.8782774589983797	0.12216482296713278	0.3435726319180555	greenyellow	150	2685	6	2	4	TRUE	TRUE	5	2	3	0.3	0.1	0.18559257528247888	0.006666666666666667	0.5922592419491456
miR-4289	6	55	144	2480	1.8782774589983797	0.12216482296713278	0.3435726319180555	greenyellow	150	2685	10	1	9	TRUE	TRUE	5	1	7	0.3	0.1	0.18559257528247888	0.006666666666666667	0.5922592419491456
miR-3686	12	139	138	2396	1.4986296701031623	0.13331719325929237	0.3635804514892772	greenyellow	150	2685	25	2	23	TRUE	TRUE	12	2	23	0.3	0.1	0.17575979015644905	0.016	0.5917597901564491
miR-6779-5p	12	118	138	2417	1.7806247242184172	0.055912449830208544	0.20477638613264001	greenyellow	150	2685	12	12	0	TRUE	FALSE	12	12	0	0.3	0	0.27548805025732886	0.016	0.5914880502573289
miR-199a-3p	26	357	124	2178	1.2790809642622392	0.16167522307231705	0.4000832779830803	greenyellow	150	2685	41	18	23	TRUE	TRUE	24	17	21	0.3	0.1	0.15913984006468784	0.032	0.5911398400646879
miR-3921	12	139	138	2396	1.4986296701031623	0.13331719325929237	0.3635804514892772	greenyellow	150	2685	15	4	11	TRUE	TRUE	11	3	11	0.3	0.1	0.17575979015644905	0.014666666666666668	0.5904264568231158
miR-1301-3p	52	793	98	1742	1.1655245520054243	0.21749229660017833	0.4870355296147426	greenyellow	150	2685	72	51	21	TRUE	TRUE	49	48	21	0.3	0.1	0.12497574220590274	0.06533333333333334	0.5903090755392361
miR-15a-3p	26	357	124	2178	1.2790809642622392	0.16167522307231705	0.4000832779830803	greenyellow	150	2685	34	24	10	TRUE	TRUE	23	21	10	0.3	0.1	0.15913984006468784	0.030666666666666665	0.5898065067313545
miR-203a-5p	3	19	147	2516	2.7011094162987237	0.12107499308816455	0.3432299218410969	greenyellow	150	2685	3	2	1	TRUE	TRUE	3	2	1	0.3	0.1	0.18576594342952998	0.004	0.5897659434295299
miR-3685	24	242	126	2293	1.8042690709422464	0.01068990316144083	0.0702298838904115	greenyellow	150	2685	30	0	30	FALSE	TRUE	21	0	26	0	0.1	0.4613912198372174	0.028000000000000004	0.5893912198372174
miR-3606-3p	5	43	145	2492	1.9977076002363148	0.1268439350996677	0.3501404110947005	greenyellow	150	2685	6	3	3	TRUE	TRUE	5	3	3	0.3	0.1	0.18230310507688174	0.006666666666666667	0.5889697717435485
miR-200b-5p	13	155	137	2380	1.4567832203995998	0.1407206573390368	0.3737114805887208	greenyellow	150	2685	16	5	11	TRUE	TRUE	13	5	11	0.3	0.1	0.17098542408760636	0.017333333333333336	0.5883187574209396
miR-491-5p	31	440	119	2095	1.2402492066615654	0.17654176413372918	0.4255069926518936	greenyellow	150	2685	39	26	13	TRUE	TRUE	29	24	11	0.3	0.1	0.1484373193831767	0.03866666666666667	0.5871039860498433
miR-3118	8	83	142	2452	1.663950497790302	0.13257722727320786	0.3622734656757568	greenyellow	150	2685	9	1	8	TRUE	TRUE	8	1	8	0.3	0.1	0.1763853896901989	0.010666666666666668	0.5870520563568656
miR-410-5p	2	9	148	2526	3.7890885852170815	0.12251906377502446	0.3435726319180555	greenyellow	150	2685	2	1	1	TRUE	TRUE	1	0	1	0.3	0.1	0.18559257528247888	0.0013333333333333335	0.5869259086158122
miR-548az-3p	6	56	144	2479	1.8438456812260102	0.12937095573566806	0.35455807296787134	greenyellow	150	2685	7	2	5	TRUE	TRUE	5	1	4	0.3	0.1	0.18012504867312176	0.006666666666666667	0.5867917153397885
miR-3121-5p	6	56	144	2479	1.8438456812260102	0.12937095573566806	0.35455807296787134	greenyellow	150	2685	6	2	4	TRUE	TRUE	5	2	3	0.3	0.1	0.18012504867312176	0.006666666666666667	0.5867917153397885
miR-4696	4	31	146	2504	2.212005915223887	0.1282139556661534	0.3524298543978638	greenyellow	150	2685	5	1	4	TRUE	TRUE	4	1	4	0.3	0.1	0.18117092381446342	0.005333333333333334	0.5865042571477967
miR-3691-5p	14	170	136	2365	1.4318661409816966	0.14267169962406157	0.37545895194627565	greenyellow	150	2685	17	12	5	TRUE	TRUE	12	10	5	0.3	0.1	0.17017501458795065	0.016	0.5861750145879506
miR-2117	12	141	138	2394	1.476150940168949	0.14284259766766813	0.37555305479512746	greenyellow	150	2685	13	1	12	TRUE	TRUE	12	1	12	0.3	0.1	0.17013148042568987	0.016	0.5861314804256899
miR-193b-3p	53	814	97	1721	1.155134351172784	0.2312729203235225	0.5018301756392635	greenyellow	150	2685	73	58	15	TRUE	TRUE	49	52	15	0.3	0.1	0.11977729103909407	0.06533333333333334	0.5851106243724274
miR-3184-3p	23	311	127	2224	1.2949486203694769	0.1634858933598996	0.40255851706068724	greenyellow	150	2685	25	20	5	TRUE	TRUE	20	17	4	0.3	0.1	0.1580683921662815	0.02666666666666667	0.5847350588329481
miR-3663-3p	10	112	140	2423	1.5449676734592106	0.14019852833214796	0.3728341724737217	greenyellow	150	2685	15	1	14	TRUE	TRUE	10	1	14	0.3	0.1	0.17139371552655694	0.013333333333333334	0.5847270488598902
miR-4506	7	70	143	2465	1.723332771516382	0.13545670844282928	0.36476181469246377	greenyellow	150	2685	9	1	8	TRUE	TRUE	7	1	8	0.3	0.1	0.17519625293608682	0.009333333333333334	0.5845295862694201
miR-573	16	201	134	2334	1.3863047681887861	0.14905316972796476	0.3835165142532815	greenyellow	150	2685	20	3	17	TRUE	TRUE	13	3	13	0.3	0.1	0.16648637222221271	0.017333333333333336	0.583819705555546
miR-4428	11	127	139	2408	1.500203692995379	0.14453636391983005	0.3778612938223967	greenyellow	150	2685	14	1	13	TRUE	TRUE	11	1	13	0.3	0.1	0.16906703708371373	0.014666666666666668	0.5837337037503805
miR-12121	2	1	148	2534	34.0948183752153	0.00896189470983289	0.062262763496564004	greenyellow	150	2685	2	0	2	FALSE	TRUE	1	0	1	0	0.1	0.482308642927038	0.0013333333333333335	0.5836419762603713
miR-5004-3p	8	84	142	2451	1.6434809697626442	0.1386969279825082	0.3695481906648037	greenyellow	150	2685	11	3	8	TRUE	TRUE	8	3	8	0.3	0.1	0.172931567887221	0.010666666666666668	0.5835982345538877
miR-500a-3p	44	659	106	1876	1.1815564057452088	0.20826007398798696	0.47283884445475144	greenyellow	150	2685	61	43	18	TRUE	TRUE	40	39	12	0.3	0.1	0.13011474107458984	0.05333333333333334	0.5834480744079231
miR-3074-3p	7	70	143	2465	1.723332771516382	0.13545670844282928	0.36476181469246377	greenyellow	150	2685	8	3	5	TRUE	TRUE	6	3	4	0.3	0.1	0.17519625293608682	0.008	0.5831962529360868
miR-4325	13	156	137	2379	1.4468418492918473	0.14534808026822174	0.37962623596371076	greenyellow	150	2685	23	2	21	TRUE	TRUE	11	1	16	0.3	0.1	0.16825751244886353	0.014666666666666668	0.5829241791155302
miR-1278	8	84	142	2451	1.6434809697626442	0.1386969279825082	0.3695481906648037	greenyellow	150	2685	16	2	14	TRUE	TRUE	7	2	11	0.3	0.1	0.172931567887221	0.009333333333333334	0.5822649012205543
miR-3653-3p	5	44	145	2491	1.9515648924415443	0.13526634918458033	0.36476181469246377	greenyellow	150	2685	6	4	2	TRUE	TRUE	5	4	2	0.3	0.1	0.17519625293608682	0.006666666666666667	0.5818629196027535
miR-1306-3p	5	44	145	2491	1.9515648924415443	0.13526634918458033	0.36476181469246377	greenyellow	150	2685	5	4	1	TRUE	TRUE	5	4	1	0.3	0.1	0.17519625293608682	0.006666666666666667	0.5818629196027535
miR-5579-5p	5	44	145	2491	1.9515648924415443	0.13526634918458033	0.36476181469246377	greenyellow	150	2685	6	1	5	TRUE	TRUE	5	1	5	0.3	0.1	0.17519625293608682	0.006666666666666667	0.5818629196027535
miR-4500	18	234	132	2301	1.3407432661597751	0.16142936157550936	0.4000832779830803	greenyellow	150	2685	40	5	35	TRUE	TRUE	17	5	33	0.3	0.1	0.15913984006468784	0.02266666666666667	0.5818065067313545
miR-6127	14	172	136	2363	1.4140288695548826	0.1516683545030797	0.38810898449729136	greenyellow	150	2685	15	7	8	TRUE	TRUE	13	7	7	0.3	0.1	0.16441852139156693	0.017333333333333336	0.5817518547249002
miR-525-5p	37	543	113	1992	1.2011298668008996	0.19989935723259475	0.4637064388559105	greenyellow	150	2685	66	5	61	TRUE	TRUE	36	5	60	0.3	0.1	0.13350274944398402	0.048	0.5815027494439841
miR-494-3p	33	475	117	2060	1.2231147839738998	0.18712589127668774	0.4433272394355629	greenyellow	150	2685	55	14	41	TRUE	TRUE	30	13	35	0.3	0.1	0.14131023337865264	0.04000000000000001	0.5813102333786526
miR-518a-3p	6	57	144	2478	1.8108396133801439	0.1367788935747459	0.3665463309973181	greenyellow	150	2685	6	2	4	TRUE	TRUE	5	2	3	0.3	0.1	0.17434844930980228	0.006666666666666667	0.5810151159764689
miR-1199-3p	2	5	148	2530	6.8263008917435775	0.054095567142220434	0.20172464016781516	greenyellow	150	2685	2	2	0	TRUE	FALSE	2	2	0	0.3	0	0.2780964202184479	0.002666666666666667	0.5807630868851146
miR-519e-3p	10	113	140	2422	1.5306696600530947	0.1456355459542035	0.3796633979425249	greenyellow	150	2685	14	3	11	TRUE	TRUE	9	3	10	0.3	0.1	0.16824050787866762	0.012	0.5802405078786677
miR-4448	10	113	140	2422	1.5306696600530947	0.1456355459542035	0.3796633979425249	greenyellow	150	2685	12	5	7	TRUE	TRUE	9	4	7	0.3	0.1	0.16824050787866762	0.012	0.5802405078786677
miR-6785-5p	16	203	134	2332	1.371477766188442	0.1575740835773198	0.3989285975707328	greenyellow	150	2685	17	13	4	TRUE	TRUE	15	12	3	0.3	0.1	0.15964193190675546	0.020000000000000004	0.5796419319067555
miR-499a-3p	17	218	133	2317	1.358345251039502	0.15761914362456445	0.3989285975707328	greenyellow	150	2685	24	5	19	TRUE	TRUE	15	5	14	0.3	0.1	0.15964193190675546	0.020000000000000004	0.5796419319067555
miR-7156-5p	3	20	147	2515	2.5649190809089304	0.13382159744007155	0.36396486394308486	greenyellow	150	2685	3	1	2	TRUE	TRUE	3	1	2	0.3	0.1	0.17557621591637554	0.004	0.5795762159163755
miR-1248	16	204	134	2331	1.3641732376214926	0.16193267017296445	0.4000832779830803	greenyellow	150	2685	22	3	19	TRUE	TRUE	15	3	18	0.3	0.1	0.15913984006468784	0.020000000000000004	0.5791398400646879
miR-3913-3p	7	71	143	2464	1.6983841645363422	0.14223909379355223	0.3746753001443428	greenyellow	150	2685	8	4	4	TRUE	TRUE	6	4	2	0.3	0.1	0.17053797444605517	0.008	0.5785379744460551
miR-122b-3p	11	79	139	2456	2.459046994320481	0.010342189136326264	0.06925528580686913	greenyellow	150	2685	11	0	11	FALSE	TRUE	11	0	11	0	0.1	0.4638188296467807	0.014666666666666668	0.5784854963134474
miR-4699-5p	4	32	146	2503	2.142028467198789	0.13833188552066933	0.36928367902203657	greenyellow	150	2685	4	1	3	TRUE	TRUE	4	1	3	0.3	0.1	0.1730559544563165	0.005333333333333334	0.5783892877896498
miR-3182	14	174	136	2361	1.3966014961585733	0.16096677364305437	0.4000832779830803	greenyellow	150	2685	23	2	21	TRUE	TRUE	14	2	21	0.3	0.1	0.15913984006468784	0.018666666666666668	0.5778065067313546
miR-1250-3p	6	58	144	2477	1.778963968233172	0.14438353078120714	0.37781716764686873	greenyellow	150	2685	6	4	2	TRUE	TRUE	6	4	2	0.3	0.1	0.16908732481775743	0.008	0.5770873248177574
miR-2681-3p	6	58	144	2477	1.778963968233172	0.14438353078120714	0.37781716764686873	greenyellow	150	2685	8	4	4	TRUE	TRUE	6	4	4	0.3	0.1	0.16908732481775743	0.008	0.5770873248177574
miR-130b-5p	31	444	119	2091	1.2267348118214598	0.18993121631659926	0.44768350309061017	greenyellow	150	2685	42	28	14	TRUE	TRUE	28	24	12	0.3	0.1	0.13961156354098805	0.037333333333333336	0.5769448968743214
mmu-miR-465a-5p	1	0	149	2535	Inf	0.05586592178770944	0.20477638613264001	greenyellow	150	2685	1	1	0	TRUE	FALSE	1	1	0	0.3	0	0.27548805025732886	0.0013333333333333335	0.5768213835906622
rno-miR-375-3p	1	0	149	2535	Inf	0.05586592178770944	0.20477638613264001	greenyellow	150	2685	1	1	0	TRUE	FALSE	1	1	0	0.3	0	0.27548805025732886	0.0013333333333333335	0.5768213835906622
sja-miR-71a	1	0	149	2535	Inf	0.05586592178770944	0.20477638613264001	greenyellow	150	2685	1	1	0	TRUE	FALSE	1	1	0	0.3	0	0.27548805025732886	0.0013333333333333335	0.5768213835906622
miR-515-3p	10	114	140	2421	1.5166266063629852	0.15118124138032338	0.3875762636493715	greenyellow	150	2685	14	2	12	TRUE	TRUE	9	2	11	0.3	0.1	0.1646571313293717	0.012	0.5766571313293717
miR-656-5p	10	114	140	2421	1.5166266063629852	0.15118124138032338	0.3875762636493715	greenyellow	150	2685	10	9	1	TRUE	TRUE	9	9	0	0.3	0.1	0.1646571313293717	0.012	0.5766571313293717
miR-3177-5p	7	72	143	2463	1.6741280112567243	0.14918364588261865	0.3835165142532815	greenyellow	150	2685	9	2	7	TRUE	TRUE	7	2	7	0.3	0.1	0.16648637222221271	0.009333333333333334	0.575819705555546
miR-6832-3p	7	72	143	2463	1.6741280112567243	0.14918364588261865	0.3835165142532815	greenyellow	150	2685	8	3	5	TRUE	TRUE	7	3	5	0.3	0.1	0.16648637222221271	0.009333333333333334	0.575819705555546
miR-3679-3p	6	58	144	2477	1.778963968233172	0.14438353078120714	0.37781716764686873	greenyellow	150	2685	6	5	1	TRUE	TRUE	5	4	1	0.3	0.1	0.16908732481775743	0.006666666666666667	0.5757539914844241
miR-10527-5p	6	58	144	2477	1.778963968233172	0.14438353078120714	0.37781716764686873	greenyellow	150	2685	6	1	5	TRUE	TRUE	5	1	4	0.3	0.1	0.16908732481775743	0.006666666666666667	0.5757539914844241
miR-377-5p	24	332	126	2203	1.2637931232154422	0.18382029321604146	0.43811028717614003	greenyellow	150	2685	27	19	8	TRUE	TRUE	24	19	8	0.3	0.1	0.14336661964963426	0.032	0.5753666196496343
miR-1202	14	174	136	2361	1.3966014961585733	0.16096677364305437	0.4000832779830803	greenyellow	150	2685	21	1	20	TRUE	TRUE	12	0	17	0.3	0.1	0.15913984006468784	0.016	0.5751398400646879
miR-4514	19	252	131	2283	1.313827432902895	0.17295305192497587	0.41976989633144796	greenyellow	150	2685	24	3	21	TRUE	TRUE	18	3	20	0.3	0.1	0.15079548397264297	0.024	0.574795483972643
miR-522-5p	12	145	138	2390	1.4330533336275106	0.16296668037202508	0.40220639853806195	greenyellow	150	2685	13	9	4	TRUE	TRUE	12	9	4	0.3	0.1	0.15822040986799457	0.016	0.5742204098679946
miR-218-5p	49	752	101	1783	1.150217103538365	0.2436461641079099	0.5184476952954683	greenyellow	150	2685	78	52	26	TRUE	TRUE	45	49	25	0.3	0.1	0.11411802071701592	0.06	0.574118020717016
miR-147b-3p	30	430	120	2105	1.223739419685466	0.19650119461897045	0.45696805008043423	greenyellow	150	2685	31	29	2	TRUE	TRUE	28	27	1	0.3	0.1	0.13604566540648214	0.037333333333333336	0.5733789987398155
miR-6881-5p	2	10	148	2525	3.409456222311654	0.1418427519114736	0.37434093785563644	greenyellow	150	2685	2	1	1	TRUE	TRUE	2	1	1	0.3	0.1	0.17069307036971648	0.002666666666666667	0.5733597370363832
miR-93-3p	39	581	111	1954	1.1816178376382869	0.21865468197881116	0.48767364463813495	greenyellow	150	2685	50	32	18	TRUE	TRUE	36	29	16	0.3	0.1	0.12474828574574702	0.048	0.5727482857457471
miR-4438	11	130	139	2405	1.463776545915203	0.1604322963941226	0.4000832779830803	greenyellow	150	2685	11	4	7	TRUE	TRUE	10	3	7	0.3	0.1	0.15913984006468784	0.013333333333333334	0.5724731733980212
miR-6842-3p	6	59	144	2476	1.748123015829721	0.15217941621156975	0.3883439831514714	greenyellow	150	2685	6	4	2	TRUE	TRUE	6	4	2	0.3	0.1	0.16431336769790242	0.008	0.5723133676979024
miR-605-5p	20	191	130	2344	1.8875325335205146	0.011765186919219864	0.07516196424945287	greenyellow	150	2685	31	0	31	FALSE	TRUE	17	0	28	0	0.1	0.44960075150549894	0.02266666666666667	0.5722674181721656
miR-6796-3p	4	23	146	2512	2.9902735074022297	0.06027174962215988	0.21546742233008767	greenyellow	150	2685	4	4	0	TRUE	FALSE	4	4	0	0.3	0	0.26664735353642927	0.005333333333333334	0.5719806868697626
miR-6511a-3p	4	33	146	2502	2.0764330992762523	0.14876128052771276	0.3835165142532815	greenyellow	150	2685	4	3	1	TRUE	TRUE	4	3	1	0.3	0.1	0.16648637222221271	0.005333333333333334	0.571819705555546
miR-520b-5p	3	21	147	2514	2.441939210270049	0.14701123875408648	0.3808854857624496	greenyellow	150	2685	3	2	1	TRUE	TRUE	3	2	1	0.3	0.1	0.16768223059787105	0.004	0.571682230597871
miR-519a-2-5p	3	21	147	2514	2.441939210270049	0.14701123875408648	0.3808854857624496	greenyellow	150	2685	3	2	1	TRUE	TRUE	3	2	1	0.3	0.1	0.16768223059787105	0.004	0.571682230597871
miR-644a	11	131	139	2404	1.4520048350487793	0.1659218669531699	0.4066109949407929	greenyellow	150	2685	19	2	17	TRUE	TRUE	11	2	17	0.3	0.1	0.15632835280988072	0.014666666666666668	0.5709950194765474
miR-4310	16	206	134	2329	1.3497768337387168	0.17084315197711591	0.41610264622647253	greenyellow	150	2685	21	3	18	TRUE	TRUE	14	3	15	0.3	0.1	0.15231980891194818	0.018666666666666668	0.5709864755786149
miR-4452	6	59	144	2476	1.748123015829721	0.15217941621156975	0.3883439831514714	greenyellow	150	2685	7	2	5	TRUE	TRUE	5	2	4	0.3	0.1	0.16431336769790242	0.006666666666666667	0.5709800343645691
miR-1179	25	349	125	2186	1.252608574555527	0.18896520839511255	0.44654278412416476	greenyellow	150	2685	30	1	29	TRUE	TRUE	23	1	27	0.3	0.1	0.14005476967646907	0.030666666666666665	0.5707214363431357
miR-4280	5	46	145	2489	1.865333440129963	0.15283477536296028	0.38894490909676427	greenyellow	150	2685	10	1	9	TRUE	TRUE	5	1	9	0.3	0.1	0.16404476344877875	0.006666666666666667	0.5707114301154455
miR-670-5p	17	222	133	2313	1.3315807548918681	0.17483373254961576	0.4217560266973804	greenyellow	150	2685	22	3	19	TRUE	TRUE	15	3	16	0.3	0.1	0.14997548113137046	0.020000000000000004	0.5699754811313704
miR-378f	9	102	141	2433	1.5222283204627545	0.16407506041885309	0.4031517178638309	greenyellow	150	2685	9	2	7	TRUE	TRUE	9	2	7	0.3	0.1	0.1578125941179531	0.012	0.569812594117953
miR-940	40	602	110	1933	1.1675197317050066	0.2347582707472803	0.5045577992317803	greenyellow	150	2685	68	27	41	TRUE	TRUE	38	26	39	0.3	0.1	0.11883563052238283	0.05066666666666667	0.5695022971890494
miR-891a-5p	5	46	145	2489	1.865333440129963	0.15283477536296028	0.38894490909676427	greenyellow	150	2685	5	2	3	TRUE	TRUE	4	1	3	0.3	0.1	0.16404476344877875	0.005333333333333334	0.569378096782112
miR-106a-3p	12	146	138	2389	1.4226478106490528	0.1682152942574862	0.4111082302792701	greenyellow	150	2685	17	6	11	TRUE	TRUE	11	5	9	0.3	0.1	0.1544175314682616	0.014666666666666668	0.5690841981349283
miR-143-3p	35	516	115	2019	1.1907905862033763	0.217434627788375	0.4870355296147426	greenyellow	150	2685	63	27	36	TRUE	TRUE	33	25	35	0.3	0.1	0.12497574220590274	0.044000000000000004	0.5689757422059027
miR-3166	7	73	143	2462	1.650535882468434	0.15628659120287172	0.39663966845002785	greenyellow	150	2685	11	1	10	TRUE	TRUE	6	1	8	0.3	0.1	0.16064154144065035	0.008	0.5686415414406504
miR-197-5p	21	285	129	2250	1.2850575956385186	0.18221749931329345	0.4350364523983183	greenyellow	150	2685	21	18	3	TRUE	TRUE	18	16	2	0.3	0.1	0.1445897405173012	0.024	0.5685897405173012
miR-374a-3p	20	269	130	2266	1.2958294452918224	0.17984217023564875	0.4319631729341987	greenyellow	150	2685	24	12	12	TRUE	TRUE	17	9	9	0.3	0.1	0.14582131097146017	0.02266666666666667	0.5684879776381269
miR-516b-5p	29	416	121	2119	1.2207197143470072	0.20328508322806446	0.4679835605837367	greenyellow	150	2685	36	17	19	TRUE	TRUE	27	16	16	0.3	0.1	0.1319077610551086	0.036	0.5679077610551087
miR-654-3p	17	223	133	2312	1.3250395819338383	0.1792868898126336	0.43100196089040554	greenyellow	150	2685	18	8	10	TRUE	TRUE	16	7	9	0.3	0.1	0.14620830158587395	0.021333333333333336	0.5675416349192073
miR-4722-3p	7	74	143	2461	1.6275808926160333	0.16354392434743284	0.40255851706068724	greenyellow	150	2685	8	5	3	TRUE	TRUE	7	5	3	0.3	0.1	0.1580683921662815	0.009333333333333334	0.5674017254996148
miR-4294	7	74	143	2461	1.6275808926160333	0.16354392434743284	0.40255851706068724	greenyellow	150	2685	7	1	6	TRUE	TRUE	7	1	6	0.3	0.1	0.1580683921662815	0.009333333333333334	0.5674017254996148
miR-372-5p	6	60	144	2475	1.71830924898522	0.160160776269856	0.4000832779830803	greenyellow	150	2685	6	3	3	TRUE	TRUE	6	3	3	0.3	0.1	0.15913984006468784	0.008	0.5671398400646879
miR-7151-3p	8	88	142	2447	1.566251845845876	0.16456176270208364	0.403633838083928	greenyellow	150	2685	8	7	1	TRUE	TRUE	7	6	1	0.3	0.1	0.15760497297294643	0.009333333333333334	0.5669383063062797
miR-4732-3p	8	88	142	2447	1.566251845845876	0.16456176270208364	0.403633838083928	greenyellow	150	2685	9	1	8	TRUE	TRUE	7	1	7	0.3	0.1	0.15760497297294643	0.009333333333333334	0.5669383063062797
miR-142-3p.1	5	20	145	2515	4.331777337653954	0.01089176120223521	0.07072010369395244	greenyellow	150	2685	5	0	5	FALSE	TRUE	5	0	5	0	0.1	0.46018284448261815	0.006666666666666667	0.5668495111492848
miR-5047	12	147	138	2388	1.4123838118379928	0.17354858531120448	0.420847747451865	greenyellow	150	2685	16	3	13	TRUE	TRUE	12	3	13	0.3	0.1	0.1503499972009532	0.016	0.5663499972009532
miR-661	26	368	124	2167	1.234599817257144	0.20140905487824515	0.4661061992149812	greenyellow	150	2685	29	8	21	TRUE	TRUE	25	8	20	0.3	0.1	0.13260604836401388	0.03333333333333333	0.5659393816973471
miR-3681-3p	15	193	135	2342	1.3481296647451353	0.180415800814918	0.432377990557133	greenyellow	150	2685	20	1	19	TRUE	TRUE	15	1	19	0.3	0.1	0.1456545684618333	0.020000000000000004	0.5656545684618333
miR-380-5p	21	288	129	2247	1.2699828356453542	0.1945495092788575	0.45356802540767194	greenyellow	150	2685	26	17	9	TRUE	TRUE	20	16	8	0.3	0.1	0.1373430275706305	0.02666666666666667	0.5640096942372971
miR-4516	13	163	137	2372	1.3806665578897201	0.17999989933893198	0.4319686703479205	greenyellow	150	2685	15	5	10	TRUE	TRUE	13	5	10	0.3	0.1	0.14581910015220378	0.017333333333333336	0.5631524334855371
miR-8067	4	34	146	2501	2.0146003735024967	0.1594851433029711	0.4000832779830803	greenyellow	150	2685	4	1	3	TRUE	TRUE	3	0	3	0.3	0.1	0.15913984006468784	0.004	0.5631398400646879
miR-6508-3p	3	22	147	2513	2.3301680275985373	0.16060507221249914	0.4000832779830803	greenyellow	150	2685	3	1	2	TRUE	TRUE	3	1	2	0.3	0.1	0.15913984006468784	0.004	0.5631398400646879
miR-6740-3p	3	22	147	2513	2.3301680275985373	0.16060507221249914	0.4000832779830803	greenyellow	150	2685	3	1	2	TRUE	TRUE	3	1	2	0.3	0.1	0.15913984006468784	0.004	0.5631398400646879
miR-3085-3p	3	22	147	2513	2.3301680275985373	0.16060507221249914	0.4000832779830803	greenyellow	150	2685	3	2	1	TRUE	TRUE	3	2	1	0.3	0.1	0.15913984006468784	0.004	0.5631398400646879
miR-634	11	132	139	2403	1.440411435022943	0.17150452321278029	0.41661806818908775	greenyellow	150	2685	15	1	14	TRUE	TRUE	8	1	10	0.3	0.1	0.15210475967498172	0.010666666666666668	0.5627714263416485
miR-27a-5p	45	694	105	1841	1.136817982569836	0.2700471343901098	0.5469832262901714	greenyellow	150	2685	46	42	4	TRUE	TRUE	43	40	4	0.3	0.1	0.10481039659007539	0.05733333333333334	0.5621437299234088
miR-4643	10	118	140	2417	1.462822443286764	0.1744180562517831	0.4214722059694623	greenyellow	150	2685	11	2	9	TRUE	TRUE	9	2	8	0.3	0.1	0.1500924238767523	0.012	0.5620924238767523
miR-6802-5p	2	11	148	2524	3.098564781811145	0.16175594956254344	0.4000832779830803	greenyellow	150	2685	2	1	1	TRUE	TRUE	2	1	1	0.3	0.1	0.15913984006468784	0.002666666666666667	0.5618065067313546
miR-718	2	11	148	2524	3.098564781811145	0.16175594956254344	0.4000832779830803	greenyellow	150	2685	2	1	1	TRUE	TRUE	2	1	1	0.3	0.1	0.15913984006468784	0.002666666666666667	0.5618065067313546
miR-3059-3p	2	11	148	2524	3.098564781811145	0.16175594956254344	0.4000832779830803	greenyellow	150	2685	2	1	1	TRUE	TRUE	2	1	1	0.3	0.1	0.15913984006468784	0.002666666666666667	0.5618065067313546
miR-198	15	194	135	2341	1.3406115892942554	0.18526861721856402	0.4404289882381432	greenyellow	150	2685	15	1	14	TRUE	TRUE	14	1	13	0.3	0.1	0.14244964171340244	0.018666666666666668	0.5611163083800691
miR-624-3p	6	61	144	2474	1.689472172083948	0.16832153820202284	0.4111082302792701	greenyellow	150	2685	7	4	3	TRUE	TRUE	5	3	2	0.3	0.1	0.1544175314682616	0.006666666666666667	0.5610841981349283
miR-3169	6	61	144	2474	1.689472172083948	0.16832153820202284	0.4111082302792701	greenyellow	150	2685	8	1	7	TRUE	TRUE	5	1	6	0.3	0.1	0.1544175314682616	0.006666666666666667	0.5610841981349283
miR-7641	3	14	147	2521	3.6716905030340405	0.06531766126517219	0.2277512931692767	greenyellow	150	2685	3	3	0	TRUE	FALSE	3	3	0	0.3	0	0.2570156593715152	0.004	0.5610156593715152
miR-6874-3p	3	14	147	2521	3.6716905030340405	0.06531766126517219	0.2277512931692767	greenyellow	150	2685	3	3	0	TRUE	FALSE	3	3	0	0.3	0	0.2570156593715152	0.004	0.5610156593715152
miR-5195-3p	15	129	135	2406	2.071602805726036	0.01272384095625187	0.07856653488745892	greenyellow	150	2685	24	0	24	FALSE	TRUE	14	0	23	0	0.1	0.4419049602537694	0.018666666666666668	0.5605716269204362
miR-5697	9	103	141	2432	1.5068416879748523	0.17036740682362808	0.4155970149576998	greenyellow	150	2685	11	2	9	TRUE	TRUE	6	1	6	0.3	0.1	0.15253103217650701	0.008	0.560531032176507
mir-1258	13	105	137	2430	2.1951171412869934	0.012868797196883814	0.07856653488745892	greenyellow	150	2685	14	0	14	FALSE	TRUE	13	0	14	0	0.1	0.4419049602537694	0.017333333333333336	0.5592382935871028
miR-194-3p	13	164	137	2371	1.3716739170957324	0.18526117187741453	0.4404289882381432	greenyellow	150	2685	14	7	7	TRUE	TRUE	12	7	5	0.3	0.1	0.14244964171340244	0.016	0.5584496417134024
miR-3689a-3p	20	275	130	2260	1.2642148251155028	0.20541810989300172	0.4689217775636382	greenyellow	150	2685	21	13	8	TRUE	TRUE	20	13	8	0.3	0.1	0.1315598389530048	0.02666666666666667	0.5582265056196714
miR-885-3p	30	440	120	2095	1.1902607506070575	0.2334780847500241	0.5029733314110985	greenyellow	150	2685	33	20	13	TRUE	TRUE	29	19	12	0.3	0.1	0.1193820165764719	0.03866666666666667	0.5580486832431385
miR-1298-5p	14	180	136	2355	1.3466420527369545	0.19060723724848225	0.4488961968758747	greenyellow	150	2685	17	2	15	TRUE	TRUE	14	2	15	0.3	0.1	0.13914162959947987	0.018666666666666668	0.5578082962661466
miR-1262	10	119	140	2416	1.4499364480972108	0.18048163693640673	0.432377990557133	greenyellow	150	2685	11	4	7	TRUE	TRUE	9	4	6	0.3	0.1	0.1456545684618333	0.012	0.5576545684618333
miR-26a-1-3p	8	90	142	2445	1.5302101281044405	0.17828575236040695	0.42933804662874425	greenyellow	150	2685	10	3	7	TRUE	TRUE	8	3	7	0.3	0.1	0.1468802495849135	0.010666666666666668	0.5575469162515801
miR-378c	31	457	119	2078	1.1844574214684949	0.23708660010758156	0.5087750283389723	greenyellow	150	2685	34	26	8	TRUE	TRUE	30	25	8	0.3	0.1	0.1173896851394011	0.04000000000000001	0.5573896851394011
miR-135b-5p	37	558	113	1977	1.1599985925467275	0.2518001911961965	0.5228194623363406	greenyellow	150	2685	59	23	36	TRUE	TRUE	33	22	23	0.3	0.1	0.11265930154451426	0.044000000000000004	0.5566593015445143
miR-99a-5p	12	149	138	2386	1.3922689796961796	0.18446390084353081	0.43926750680734544	greenyellow	150	2685	18	13	5	TRUE	TRUE	10	11	5	0.3	0.1	0.142908368351221	0.013333333333333334	0.5562417016845543
miR-4720-3p	7	76	143	2459	1.5834818906805712	0.17850464967702173	0.4294930055865311	greenyellow	150	2685	7	1	6	TRUE	TRUE	6	1	5	0.3	0.1	0.14681756175280028	0.008	0.5548175617528003
miR-136-3p	11	135	139	2400	1.4066614457565214	0.1887950235593036	0.44654278412416476	greenyellow	150	2685	12	7	5	TRUE	TRUE	11	7	5	0.3	0.1	0.14005476967646907	0.014666666666666668	0.5547214363431358
miR-367-5p	9	105	141	2430	1.4769399850856395	0.18328758285007143	0.4372156160861361	greenyellow	150	2685	12	1	11	TRUE	TRUE	8	1	10	0.3	0.1	0.14372173387747925	0.010666666666666668	0.554388400544146
miR-1249-3p	8	71	142	2464	1.9545369192926507	0.07080941516315391	0.2423391191359664	greenyellow	150	2685	8	8	0	TRUE	FALSE	6	6	0	0.3	0	0.24623059001386022	0.008	0.5542305900138602
miR-326	23	324	127	2211	1.235750943541693	0.21442441946696641	0.4836732643658277	greenyellow	150	2685	29	7	22	TRUE	TRUE	21	5	22	0.3	0.1	0.1261791672437457	0.028000000000000004	0.5541791672437457
miR-4501	3	23	147	2512	2.227880777131699	0.17456441492294028	0.4214722059694623	greenyellow	150	2685	3	1	2	TRUE	TRUE	3	1	2	0.3	0.1	0.1500924238767523	0.004	0.5540924238767523
miR-6773-3p	3	23	147	2512	2.227880777131699	0.17456441492294028	0.4214722059694623	greenyellow	150	2685	3	1	2	TRUE	TRUE	3	1	2	0.3	0.1	0.1500924238767523	0.004	0.5540924238767523
miR-3202	23	325	127	2210	1.2313744312442199	0.21863922696746582	0.48767364463813495	greenyellow	150	2685	29	3	26	TRUE	TRUE	22	3	25	0.3	0.1	0.12474828574574702	0.029333333333333336	0.5540816190790804
miR-483-5p	10	120	140	2415	1.4372651624700499	0.18664295608903023	0.442560388200866	greenyellow	150	2685	13	6	7	TRUE	TRUE	9	5	6	0.3	0.1	0.14161098424814342	0.012	0.5536109842481434
miR-521	3	23	147	2512	2.227880777131699	0.17456441492294028	0.4214722059694623	greenyellow	150	2685	4	3	1	TRUE	TRUE	2	2	0	0.3	0.1	0.1500924238767523	0.002666666666666667	0.552759090543419
miR-421	26	374	124	2161	1.2114105237407458	0.2250425833094602	0.4963439198547539	greenyellow	150	2685	41	15	26	TRUE	TRUE	23	12	21	0.3	0.1	0.12168691751999386	0.030666666666666665	0.5523535841866605
miR-874-3p	17	229	133	2306	1.286991628787205	0.20720980679881204	0.47092704318533635	greenyellow	150	2685	21	5	16	TRUE	TRUE	16	4	16	0.3	0.1	0.13081854771848475	0.021333333333333336	0.552151881051818
miR-5694	5	49	145	2486	1.7490056593777505	0.18085599357841292	0.4329016418211968	greenyellow	150	2685	5	2	3	TRUE	TRUE	5	2	3	0.3	0.1	0.14544430683201717	0.006666666666666667	0.5521109734986839
miR-1293	19	261	131	2274	1.2635451527258348	0.21232110456896375	0.479317911939196	greenyellow	150	2685	21	8	13	TRUE	TRUE	18	7	13	0.3	0.1	0.12775053651010654	0.024	0.5517505365101065
miR-6129	12	151	138	2384	1.3726867797007274	0.19570134288039873	0.4554891389150989	greenyellow	150	2685	13	7	6	TRUE	TRUE	11	7	5	0.3	0.1	0.13660878970732768	0.014666666666666668	0.5512754563739943
miR-3173-3p	16	214	134	2321	1.2948808256848607	0.20895667657865927	0.4736464960946934	greenyellow	150	2685	20	2	18	TRUE	TRUE	16	2	18	0.3	0.1	0.12981826845477454	0.021333333333333336	0.5511516017881078
miR-221-5p	39	598	111	1937	1.137995293016394	0.2790680804455252	0.5588583069095318	greenyellow	150	2685	42	37	5	TRUE	TRUE	37	35	4	0.3	0.1	0.10107931572031376	0.04933333333333334	0.5504126490536471
miR-5089-5p	9	106	141	2429	1.46241218697381	0.18991016589763557	0.44768350309061017	greenyellow	150	2685	9	3	6	TRUE	TRUE	8	2	6	0.3	0.1	0.13961156354098805	0.010666666666666668	0.5502782302076548
miR-4728-5p	29	427	121	2108	1.1830746067577127	0.24547934121132015	0.5188751779180865	greenyellow	150	2685	37	13	24	TRUE	TRUE	27	12	21	0.3	0.1	0.1139748418789385	0.036	0.5499748418789385
miR-1912-3p	10	121	140	2414	1.4248032587444899	0.19289983742029143	0.45242931736078085	greenyellow	150	2685	11	3	8	TRUE	TRUE	9	3	7	0.3	0.1	0.13777970424357167	0.012	0.5497797042435717
miR-4755-5p	8	92	142	2443	1.4957413517100073	0.1925029869760176	0.45242931736078085	greenyellow	150	2685	10	4	6	TRUE	TRUE	8	4	6	0.3	0.1	0.13777970424357167	0.010666666666666668	0.5484463709102384
miR-4524a-3p	18	246	132	2289	1.2687231500744958	0.2146983326948987	0.4838983508184295	greenyellow	150	2685	21	7	14	TRUE	TRUE	16	6	13	0.3	0.1	0.1260983432058798	0.021333333333333336	0.5474316765392131
miR-422a	12	152	138	2383	1.363088841841994	0.20143704399323226	0.4661061992149812	greenyellow	150	2685	13	1	12	TRUE	TRUE	11	1	11	0.3	0.1	0.13260604836401388	0.014666666666666668	0.5472727150306805
miR-124-5p	12	152	138	2383	1.363088841841994	0.20143704399323226	0.4661061992149812	greenyellow	150	2685	16	7	9	TRUE	TRUE	11	6	9	0.3	0.1	0.13260604836401388	0.014666666666666668	0.5472727150306805
miR-6823-3p	2	12	148	2523	2.8394554517834445	0.1821336891248843	0.4350364523983183	greenyellow	150	2685	2	1	1	TRUE	TRUE	2	1	1	0.3	0.1	0.1445897405173012	0.002666666666666667	0.5472564071839678
miR-6831-3p	2	12	148	2523	2.8394554517834445	0.1821336891248843	0.4350364523983183	greenyellow	150	2685	2	1	1	TRUE	TRUE	2	1	1	0.3	0.1	0.1445897405173012	0.002666666666666667	0.5472564071839678
miR-1286	16	214	134	2321	1.2948808256848607	0.20895667657865927	0.4736464960946934	greenyellow	150	2685	19	3	16	TRUE	TRUE	13	3	13	0.3	0.1	0.12981826845477454	0.017333333333333336	0.5471516017881078
miR-296-3p	28	413	122	2122	1.1791019141744497	0.2538849751246484	0.5237909026513718	greenyellow	150	2685	35	24	11	TRUE	TRUE	26	22	10	0.3	0.1	0.11233681951789952	0.03466666666666667	0.5470034861845662
miR-211-5p	31	464	119	2071	1.1626924848009752	0.26460419862782514	0.5414838497693122	greenyellow	150	2685	53	4	49	TRUE	TRUE	30	4	48	0.3	0.1	0.10656579682371314	0.04000000000000001	0.5465657968237132
miR-583	19	263	131	2272	1.2528333256908981	0.22161486816080553	0.49151453999910505	greenyellow	150	2685	29	2	27	TRUE	TRUE	17	1	22	0.3	0.1	0.12338545213133248	0.02266666666666667	0.5460521187979992
miR-548t-3p	18	248	132	2287	1.257395423849763	0.22430990863406453	0.49551449610021087	greenyellow	150	2685	22	1	21	TRUE	TRUE	18	1	21	0.3	0.1	0.12197745434494965	0.024	0.5459774543449497
miR-504-5p	17	232	133	2303	1.2687052711904996	0.2219095589841277	0.49177564945525587	greenyellow	150	2685	18	13	5	TRUE	TRUE	17	13	5	0.3	0.1	0.1232931917590756	0.02266666666666667	0.5459598584257424
miR-4306	21	297	129	2238	1.2265711831641708	0.23398713504815596	0.5035631380387889	greenyellow	150	2685	34	6	28	TRUE	TRUE	20	6	27	0.3	0.1	0.11917842749578705	0.02666666666666667	0.5458450941624536
miR-4722-5p	20	280	130	2255	1.2388944678780116	0.22802573333903922	0.4997638857422048	greenyellow	150	2685	27	7	20	TRUE	TRUE	19	7	18	0.3	0.1	0.12049405213661385	0.025333333333333336	0.5458273854699471
miR-3145-3p	17	157	133	2378	1.9354275019935787	0.015027403684630665	0.08685293789923795	greenyellow	150	2685	22	0	22	FALSE	TRUE	16	0	21	0	0.1	0.42448619458578546	0.021333333333333336	0.5458195279191188
miR-6873-3p	6	64	144	2471	1.6083636802274974	0.1938155138314155	0.4526162293592468	greenyellow	150	2685	7	5	2	TRUE	TRUE	6	5	2	0.3	0.1	0.13770795108066533	0.008	0.5457079510806653
miR-4656	12	153	138	2382	1.3536163099764467	0.20724856920319046	0.47092704318533635	greenyellow	150	2685	14	1	13	TRUE	TRUE	11	1	12	0.3	0.1	0.13081854771848475	0.014666666666666668	0.5454852143851514
miR-26a-2-3p	14	184	136	2351	1.3151450337480526	0.21174187153790366	0.47878817006007673	greenyellow	150	2685	17	10	7	TRUE	TRUE	13	9	6	0.3	0.1	0.12794263548762128	0.017333333333333336	0.5452759688209545
miR-520a-5p	36	550	114	1985	1.139629311230983	0.28317265566914346	0.5625473908584395	greenyellow	150	2685	63	4	59	TRUE	TRUE	34	4	56	0.3	0.1	0.09993635410700764	0.04533333333333334	0.545269687440341
miR-3194-3p	10	123	140	2412	1.4004871525282179	0.20569112876936846	0.4689217775636382	greenyellow	150	2685	12	3	9	TRUE	TRUE	10	3	9	0.3	0.1	0.1315598389530048	0.013333333333333334	0.544893172286338
miR-1185-1-3p	16	216	134	2319	1.2817918688883205	0.21906905977559732	0.4878148374330008	greenyellow	150	2685	19	2	17	TRUE	TRUE	15	2	16	0.3	0.1	0.12469799770790753	0.020000000000000004	0.5446979977079075
miR-942-5p	40	622	110	1913	1.1183257470526682	0.30797331338193673	0.5829137320549618	greenyellow	150	2685	54	23	31	TRUE	TRUE	38	22	29	0.3	0.1	0.0937582854478277	0.05066666666666667	0.5444249521144944
miR-6504-3p	6	64	144	2471	1.6083636802274974	0.1938155138314155	0.4526162293592468	greenyellow	150	2685	6	4	2	TRUE	TRUE	5	3	2	0.3	0.1	0.13770795108066533	0.006666666666666667	0.544374617747332
miR-6511b-3p	3	24	147	2511	2.1343294040043315	0.1888509980855377	0.44654278412416476	greenyellow	150	2685	3	2	1	TRUE	TRUE	3	2	1	0.3	0.1	0.14005476967646907	0.004	0.544054769676469
miR-3652	33	500	117	2035	1.1479163911533103	0.2788731678531521	0.5588583069095318	greenyellow	150	2685	42	24	18	TRUE	TRUE	32	23	18	0.3	0.1	0.10107931572031376	0.04266666666666667	0.5437459823869804
miR-503-5p	49	781	101	1754	1.0895268003276366	0.346011882823211	0.6231801829978635	greenyellow	150	2685	69	50	19	TRUE	TRUE	46	47	13	0.3	0.1	0.08215454623658153	0.06133333333333333	0.5434878795699148
miR-329-3p	19	266	131	2269	1.237073645516571	0.23590198017121436	0.5066241135207146	greenyellow	150	2685	25	5	20	TRUE	TRUE	19	5	20	0.3	0.1	0.11812565726725449	0.025333333333333336	0.5434589906005878
miR-3158-3p	18	249	132	2286	1.2518002632289271	0.22918843834744007	0.4997638857422048	greenyellow	150	2685	19	13	6	TRUE	TRUE	17	12	6	0.3	0.1	0.12049405213661385	0.02266666666666667	0.5431607188032805
miR-7851-3p	4	37	146	2498	1.8490293409387228	0.19324706718504744	0.45242931736078085	greenyellow	150	2685	4	3	1	TRUE	TRUE	4	3	1	0.3	0.1	0.13777970424357167	0.005333333333333334	0.543113037576905
miR-6780a-3p	4	37	146	2498	1.8490293409387228	0.19324706718504744	0.45242931736078085	greenyellow	150	2685	4	3	1	TRUE	TRUE	4	3	1	0.3	0.1	0.13777970424357167	0.005333333333333334	0.543113037576905
miR-5190	11	83	139	2452	2.336820988101656	0.014151775974168421	0.08432421254651769	greenyellow	150	2685	11	0	11	FALSE	TRUE	10	0	10	0	0.1	0.42961908229469287	0.013333333333333334	0.5429524156280262
miR-217-5p	15	201	135	2334	1.2900786037824885	0.22099694687252766	0.49053555539836613	greenyellow	150	2685	29	3	26	TRUE	TRUE	14	3	22	0.3	0.1	0.1237318033024599	0.018666666666666668	0.5423984699691267
miR-1827	28	416	122	2119	1.1689459726904214	0.266431643680703	0.5424275002114824	greenyellow	150	2685	42	13	29	TRUE	TRUE	27	13	26	0.3	0.1	0.10626332021735407	0.036	0.5422633202173541
miR-181a-3p	15	170	135	2365	1.5454440281505504	0.08819281399557069	0.2761765082690036	greenyellow	150	2685	16	16	0	TRUE	FALSE	14	15	0	0.3	0	0.223525306208875	0.018666666666666668	0.5421919728755417
miR-636	18	250	132	2285	1.2462497438083662	0.234114276482949	0.5035631380387889	greenyellow	150	2685	30	4	26	TRUE	TRUE	17	4	25	0.3	0.1	0.11917842749578705	0.02266666666666667	0.5418450941624537
miR-7159-5p	4	37	146	2498	1.8490293409387228	0.19324706718504744	0.45242931736078085	greenyellow	150	2685	4	3	1	TRUE	TRUE	3	2	1	0.3	0.1	0.13777970424357167	0.004	0.5417797042435717
miR-3156-5p	18	171	132	2364	1.884656763475301	0.015934959075812452	0.0897767146891495	greenyellow	150	2685	26	0	26	FALSE	TRUE	17	0	25	0	0.1	0.4187345165284338	0.02266666666666667	0.5414011831951004
miR-4524b-5p	8	94	142	2441	1.4627359618485014	0.20718466696787258	0.47092704318533635	greenyellow	150	2685	14	4	10	TRUE	TRUE	7	3	9	0.3	0.1	0.13081854771848475	0.009333333333333334	0.540151881051818
miR-6133	15	202	135	2333	1.2831453578529626	0.22633930656147994	0.4976241558024942	greenyellow	150	2685	18	7	11	TRUE	TRUE	14	7	9	0.3	0.1	0.12123941846748743	0.018666666666666668	0.5399060851341542
miR-2467-5p	15	202	135	2333	1.2831453578529626	0.22633930656147994	0.4976241558024942	greenyellow	150	2685	18	7	11	TRUE	TRUE	14	6	11	0.3	0.1	0.12123941846748743	0.018666666666666668	0.5399060851341542
miR-139-3p	18	251	132	2284	1.2407433336269629	0.2390865013730831	0.510672695212281	greenyellow	150	2685	20	17	3	TRUE	TRUE	17	16	3	0.3	0.1	0.116742945000061	0.02266666666666667	0.5394096116667277
miR-484	51	824	99	1711	1.0696611627784516	0.3827374430772885	0.6537353130373601	greenyellow	150	2685	69	53	16	TRUE	TRUE	49	51	15	0.3	0.1	0.07383922198851703	0.06533333333333334	0.5391725553218504
miR-323a-5p	14	187	136	2348	1.2924060903891543	0.22826054597663908	0.4997638857422048	greenyellow	150	2685	16	1	15	TRUE	TRUE	14	1	15	0.3	0.1	0.12049405213661385	0.018666666666666668	0.5391607188032805
miR-33b-3p	14	187	136	2348	1.2924060903891543	0.22826054597663908	0.4997638857422048	greenyellow	150	2685	21	11	10	TRUE	TRUE	14	11	10	0.3	0.1	0.12049405213661385	0.018666666666666668	0.5391607188032805
miR-5589-3p	8	94	142	2441	1.4627359618485014	0.20718466696787258	0.47092704318533635	greenyellow	150	2685	8	1	7	TRUE	TRUE	6	1	5	0.3	0.1	0.13081854771848475	0.008	0.5388185477184847
miR-365a-5p	10	125	140	2410	1.3769488772012106	0.2188363447809261	0.48768741150456585	greenyellow	150	2685	11	7	4	TRUE	TRUE	10	7	4	0.3	0.1	0.12474338181886842	0.013333333333333334	0.5380767151522017
miR-26b-3p	24	351	126	2184	1.18507727057785	0.26300942516649206	0.5404544180363852	greenyellow	150	2685	27	16	11	TRUE	TRUE	23	16	10	0.3	0.1	0.1068963714373093	0.030666666666666665	0.5375630381039759
miR-887-3p	10	124	140	2411	1.3886231402336084	0.21222074522750678	0.479317911939196	greenyellow	150	2685	10	5	5	TRUE	TRUE	7	5	2	0.3	0.1	0.12775053651010654	0.009333333333333334	0.5370838698434398
miR-630	9	110	141	2425	1.4069417399990858	0.21741737654234866	0.4870355296147426	greenyellow	150	2685	15	2	13	TRUE	TRUE	9	2	13	0.3	0.1	0.12497574220590274	0.012	0.5369757422059027
miR-487b-3p	4	38	146	2497	1.799764997278222	0.20497088108970107	0.4689217775636382	greenyellow	150	2685	5	2	3	TRUE	TRUE	4	2	3	0.3	0.1	0.1315598389530048	0.005333333333333334	0.536893172286338
miR-4638-5p	4	38	146	2497	1.799764997278222	0.20497088108970107	0.4689217775636382	greenyellow	150	2685	4	3	1	TRUE	TRUE	4	3	1	0.3	0.1	0.1315598389530048	0.005333333333333334	0.536893172286338
miR-4789-5p	11	141	139	2394	1.3434683980840187	0.22565404437911482	0.49690379503134713	greenyellow	150	2685	13	2	11	TRUE	TRUE	11	2	11	0.3	0.1	0.12149107455203532	0.014666666666666668	0.5361577412187021
miR-4534	11	141	139	2394	1.3434683980840187	0.22565404437911482	0.49690379503134713	greenyellow	150	2685	13	2	11	TRUE	TRUE	11	2	11	0.3	0.1	0.12149107455203532	0.014666666666666668	0.5361577412187021
miR-1285-5p	6	66	144	2469	1.5583849504328497	0.2115858494818391	0.47878817006007673	greenyellow	150	2685	7	2	5	TRUE	TRUE	6	2	5	0.3	0.1	0.12794263548762128	0.008	0.5359426354876212
miR-6803-5p	3	25	147	2510	2.0482304541963754	0.2034271828661943	0.4679835605837367	greenyellow	150	2685	3	2	1	TRUE	TRUE	3	2	1	0.3	0.1	0.1319077610551086	0.004	0.5359077610551086
miR-876-3p	49	790	101	1745	1.0715959213592277	0.38045013831024893	0.6522337658014693	greenyellow	150	2685	58	45	13	TRUE	TRUE	46	42	13	0.3	0.1	0.07423868869980947	0.06133333333333333	0.5355720220331428
miR-181b-2-3p	4	38	146	2497	1.799764997278222	0.20497088108970107	0.4689217775636382	greenyellow	150	2685	4	2	2	TRUE	TRUE	3	2	1	0.3	0.1	0.1315598389530048	0.004	0.5355598389530047
miR-4419a	17	237	133	2298	1.2392565020950064	0.247417823035457	0.5204951780586942	greenyellow	150	2685	18	7	11	TRUE	TRUE	16	7	10	0.3	0.1	0.11343331580024554	0.021333333333333336	0.5347666491335789
miR-6741-5p	2	13	148	2522	2.620082863505167	0.20286296127363326	0.4679835605837367	greenyellow	150	2685	2	1	1	TRUE	TRUE	2	1	1	0.3	0.1	0.1319077610551086	0.002666666666666667	0.5345744277217753
miR-124-3p.1	13	108	137	2427	2.1315099270770728	0.015691402237248676	0.08917465606812693	greenyellow	150	2685	13	0	13	FALSE	TRUE	11	0	11	0	0.1	0.4199034227952947	0.014666666666666668	0.5345700894619614
miR-7156-3p	4	26	146	2509	2.6422475553318834	0.08284324037913168	0.26769926164372904	greenyellow	150	2685	4	4	0	TRUE	FALSE	4	4	0	0.3	0	0.22894113066530372	0.005333333333333334	0.534274463998637
miR-6893-5p	9	111	141	2424	1.3936985982612187	0.2245331501671173	0.49561368094870456	greenyellow	150	2685	9	5	4	TRUE	TRUE	9	5	4	0.3	0.1	0.12194268553620786	0.012	0.5339426855362078
miR-513a-5p	26	388	124	2147	1.1601458716046904	0.2849444771710201	0.5625473908584395	greenyellow	150	2685	44	4	40	TRUE	TRUE	25	4	38	0.3	0.1	0.09993635410700764	0.03333333333333333	0.533269687440341
miR-3617-3p	2	13	148	2522	2.620082863505167	0.20286296127363326	0.4679835605837367	greenyellow	150	2685	2	1	1	TRUE	TRUE	1	1	0	0.3	0.1	0.1319077610551086	0.0013333333333333335	0.5332410943884419
miR-5583-3p	7	81	143	2454	1.4827652896923673	0.2182889581331886	0.487640687019398	greenyellow	150	2685	7	1	6	TRUE	TRUE	6	1	5	0.3	0.1	0.12476002621668646	0.008	0.5327600262166865
miR-129-1-3p	17	238	133	2297	1.2335144370939914	0.25266158255405013	0.5228194623363406	greenyellow	150	2685	28	4	24	TRUE	TRUE	15	4	21	0.3	0.1	0.11265930154451426	0.020000000000000004	0.5326593015445142
miR-553	6	31	144	2504	3.363001964921358	0.01514981358180499	0.08698622302445469	greenyellow	150	2685	7	0	7	FALSE	TRUE	6	0	7	0	0.1	0.42421981039278106	0.008	0.5322198103927811
miR-6808-5p	9	112	141	2423	1.3806918512784032	0.23173809388743485	0.5023402206811087	greenyellow	150	2685	9	5	4	TRUE	TRUE	9	5	4	0.3	0.1	0.11960081918367489	0.012	0.5316008191836749
miR-4670-3p	8	97	142	2438	1.4157792629153183	0.2300100791163296	0.4997638857422048	greenyellow	150	2685	11	2	9	TRUE	TRUE	8	2	9	0.3	0.1	0.12049405213661385	0.010666666666666668	0.5311607188032805
miR-3622b-3p	8	97	142	2438	1.4157792629153183	0.2300100791163296	0.4997638857422048	greenyellow	150	2685	9	1	8	TRUE	TRUE	8	1	8	0.3	0.1	0.12049405213661385	0.010666666666666668	0.5311607188032805
miR-4458	13	174	137	2361	1.287429855087617	0.24173311864673291	0.5154830784635104	greenyellow	150	2685	28	5	23	TRUE	TRUE	12	5	21	0.3	0.1	0.11511423461623359	0.016	0.5311142346162336
miR-4778-3p	25	372	125	2163	1.1627992531564981	0.2855050575864963	0.5625473908584395	greenyellow	150	2685	30	1	29	TRUE	TRUE	23	1	27	0.3	0.1	0.09993635410700764	0.030666666666666665	0.5306030207736743
miR-4782-3p	5	53	145	2482	1.6144682865119686	0.2209030958741398	0.49053555539836613	greenyellow	150	2685	6	2	4	TRUE	TRUE	5	2	4	0.3	0.1	0.1237318033024599	0.006666666666666667	0.5303984699691267
miR-4751	6	67	144	2468	1.5345139095163376	0.2206817011236217	0.49053555539836613	greenyellow	150	2685	6	1	5	TRUE	TRUE	5	1	4	0.3	0.1	0.1237318033024599	0.006666666666666667	0.5303984699691267
miR-3691-3p	4	39	146	2496	1.7529536130219852	0.21689908291393617	0.48688412877045933	greenyellow	150	2685	4	2	2	TRUE	TRUE	4	2	2	0.3	0.1	0.12502975286371523	0.005333333333333334	0.5303630861970485
miR-7113-5p	4	39	146	2496	1.7529536130219852	0.21689908291393617	0.48688412877045933	greenyellow	150	2685	4	3	1	TRUE	TRUE	4	3	1	0.3	0.1	0.12502975286371523	0.005333333333333334	0.5303630861970485
miR-4301	4	39	146	2496	1.7529536130219852	0.21689908291393617	0.48688412877045933	greenyellow	150	2685	4	3	1	TRUE	TRUE	4	3	1	0.3	0.1	0.12502975286371523	0.005333333333333334	0.5303630861970485
miR-3059-5p	4	39	146	2496	1.7529536130219852	0.21689908291393617	0.48688412877045933	greenyellow	150	2685	4	1	3	TRUE	TRUE	4	1	3	0.3	0.1	0.12502975286371523	0.005333333333333334	0.5303630861970485
miR-92a-1-5p	18	255	132	2280	1.2191484446666416	0.259419979763765	0.5344166966371409	greenyellow	150	2685	18	14	4	TRUE	TRUE	16	12	4	0.3	0.1	0.10884799270993478	0.021333333333333336	0.5301813260432681
miR-302f	10	127	140	2408	1.3541516565693028	0.23231504938408765	0.5029733314110985	greenyellow	150	2685	14	5	9	TRUE	TRUE	8	5	6	0.3	0.1	0.1193820165764719	0.010666666666666668	0.5300486832431386
miR-4733-5p	8	97	142	2438	1.4157792629153183	0.2300100791163296	0.4997638857422048	greenyellow	150	2685	9	3	6	TRUE	TRUE	7	3	5	0.3	0.1	0.12049405213661385	0.009333333333333334	0.5298273854699471
miR-4524a-5p	8	97	142	2438	1.4157792629153183	0.2300100791163296	0.4997638857422048	greenyellow	150	2685	14	4	10	TRUE	TRUE	7	3	9	0.3	0.1	0.12049405213661385	0.009333333333333334	0.5298273854699471
miR-411-5p	12	159	138	2376	1.2992820812914578	0.24361104944272294	0.5184476952954683	greenyellow	150	2685	19	7	12	TRUE	TRUE	11	7	11	0.3	0.1	0.11411802071701592	0.014666666666666668	0.5287846873836827
miR-6867-5p	9	113	141	2422	1.3679152178668554	0.23902885574582006	0.510672695212281	greenyellow	150	2685	13	5	8	TRUE	TRUE	9	5	8	0.3	0.1	0.116742945000061	0.012	0.528742945000061
miR-6849-3p	9	113	141	2422	1.3679152178668554	0.23902885574582006	0.510672695212281	greenyellow	150	2685	9	7	2	TRUE	TRUE	9	7	2	0.3	0.1	0.116742945000061	0.012	0.528742945000061
miR-6124	6	68	144	2467	1.5113500512435092	0.22990803780044228	0.4997638857422048	greenyellow	150	2685	6	3	3	TRUE	TRUE	6	3	3	0.3	0.1	0.12049405213661385	0.008	0.5284940521366138
miR-4708-3p	6	68	144	2467	1.5113500512435092	0.22990803780044228	0.4997638857422048	greenyellow	150	2685	7	1	6	TRUE	TRUE	6	1	6	0.3	0.1	0.12049405213661385	0.008	0.5284940521366138
miR-4684-5p	8	98	142	2437	1.4007657071407322	0.23781625832424572	0.509553879632289	greenyellow	150	2685	9	2	7	TRUE	TRUE	8	2	7	0.3	0.1	0.11712395497523242	0.010666666666666668	0.5277906216418992
miR-1908-3p	2	7	148	2528	4.874513377537649	0.08620596568665147	0.27405459993361553	greenyellow	150	2685	2	2	0	TRUE	FALSE	2	2	0	0.3	0	0.2248651616052647	0.002666666666666667	0.5275318282719313
miR-4691-5p	11	144	139	2391	1.3138457727373922	0.2451120575511503	0.518786296979929	greenyellow	150	2685	11	3	8	TRUE	TRUE	10	3	7	0.3	0.1	0.11400460148899737	0.013333333333333334	0.5273379348223307
miR-646	28	425	122	2110	1.1394167434114582	0.3055540483261667	0.5829137320549618	greenyellow	150	2685	54	4	50	TRUE	TRUE	25	3	45	0.3	0.1	0.0937582854478277	0.03333333333333333	0.5270916187811611
miR-3156-3p	5	54	145	2481	1.5839459099655382	0.2313222220201139	0.5018301756392635	greenyellow	150	2685	6	3	3	TRUE	TRUE	5	3	3	0.3	0.1	0.11977729103909407	0.006666666666666667	0.5264439577057608
ebv-miR-BART13-3p	2	7	148	2528	4.874513377537649	0.08620596568665147	0.27405459993361553	greenyellow	150	2685	2	2	0	TRUE	FALSE	1	1	0	0.3	0	0.2248651616052647	0.0013333333333333335	0.5261984949385979
miR-593-3p	10	129	140	2406	1.3320610003057847	0.24610567017734905	0.5189132453891145	greenyellow	150	2685	10	3	7	TRUE	TRUE	9	3	6	0.3	0.1	0.11396209747574909	0.012	0.5259620974757491
miR-3127-3p	10	129	140	2406	1.3320610003057847	0.24610567017734905	0.5189132453891145	greenyellow	150	2685	10	1	9	TRUE	TRUE	9	1	8	0.3	0.1	0.11396209747574909	0.012	0.5259620974757491
miR-519d-5p	4	40	146	2495	1.708468503333953	0.22901329606109228	0.4997638857422048	greenyellow	150	2685	4	1	3	TRUE	TRUE	4	1	3	0.3	0.1	0.12049405213661385	0.005333333333333334	0.5258273854699471
miR-4734	2	14	148	2521	2.4321978222536207	0.22384178324760803	0.49487375946308887	greenyellow	150	2685	2	1	1	TRUE	TRUE	2	1	1	0.3	0.1	0.12220222956667942	0.002666666666666667	0.5248688962333461
miR-6858-5p	4	40	146	2495	1.708468503333953	0.22901329606109228	0.4997638857422048	greenyellow	150	2685	4	3	1	TRUE	TRUE	3	2	1	0.3	0.1	0.12049405213661385	0.004	0.5244940521366138
miR-129-2-3p	31	479	119	2056	1.1181308182538578	0.327771340657205	0.6026979501952898	greenyellow	150	2685	45	20	25	TRUE	TRUE	27	17	21	0.3	0.1	0.08796011423439731	0.036	0.5239601142343974
miR-4672	18	174	132	2361	1.8498638550403914	0.018511694172223064	0.10008559942530719	greenyellow	150	2685	18	0	18	FALSE	TRUE	18	0	18	0	0.1	0.3998513621752299	0.024	0.5238513621752299
miR-513b-3p	3	27	147	2508	1.8951524491460738	0.2333020217512819	0.5029733314110985	greenyellow	150	2685	3	2	1	TRUE	TRUE	3	2	1	0.3	0.1	0.1193820165764719	0.004	0.5233820165764719
miR-1912-5p	3	27	147	2508	1.8951524491460738	0.2333020217512819	0.5029733314110985	greenyellow	150	2685	3	2	1	TRUE	TRUE	3	2	1	0.3	0.1	0.1193820165764719	0.004	0.5233820165764719
miR-4685-3p	9	115	141	2420	1.343028262018025	0.2538540720743058	0.5237909026513718	greenyellow	150	2685	12	4	8	TRUE	TRUE	8	4	7	0.3	0.1	0.11233681951789952	0.010666666666666668	0.5230034861845663
miR-4739	17	243	133	2292	1.2055111416646078	0.2795297037078982	0.5588583069095318	greenyellow	150	2685	20	4	16	TRUE	TRUE	16	4	14	0.3	0.1	0.10107931572031376	0.021333333333333336	0.522412649053647
miR-6813-3p	2	14	148	2521	2.4321978222536207	0.22384178324760803	0.49487375946308887	greenyellow	150	2685	2	1	1	TRUE	TRUE	0	0	0	0.3	0.1	0.12220222956667942	0	0.5222022295666794
miR-6074	3	27	147	2508	1.8951524491460738	0.2333020217512819	0.5029733314110985	greenyellow	150	2685	4	3	1	TRUE	TRUE	2	2	1	0.3	0.1	0.1193820165764719	0.002666666666666667	0.5220486832431386
miR-4735-3p	7	85	143	2450	1.4107226613153436	0.25222580929403066	0.5228194623363406	greenyellow	150	2685	7	1	6	TRUE	TRUE	7	1	6	0.3	0.1	0.11265930154451426	0.009333333333333334	0.5219926348778475
miR-3164	7	85	143	2450	1.4107226613153436	0.25222580929403066	0.5228194623363406	greenyellow	150	2685	9	1	8	TRUE	TRUE	7	1	8	0.3	0.1	0.11265930154451426	0.009333333333333334	0.5219926348778475
miR-3622a-3p	7	85	143	2450	1.4107226613153436	0.25222580929403066	0.5228194623363406	greenyellow	150	2685	8	1	7	TRUE	TRUE	7	1	7	0.3	0.1	0.11265930154451426	0.009333333333333334	0.5219926348778475
miR-4298	8	100	142	2435	1.3716390769696865	0.2536994953197788	0.5237909026513718	greenyellow	150	2685	11	1	10	TRUE	TRUE	7	1	9	0.3	0.1	0.11233681951789952	0.009333333333333334	0.5216701528512329
miR-548ah-5p	17	245	133	2290	1.1946290537093027	0.29055778715815966	0.5661930591346648	greenyellow	150	2685	26	10	16	TRUE	TRUE	17	10	16	0.3	0.1	0.09881418355247161	0.02266666666666667	0.5214808502191384
miR-592	17	244	133	2291	1.2000478527883327	0.285024910829916	0.5625473908584395	greenyellow	150	2685	22	11	11	TRUE	TRUE	16	11	10	0.3	0.1	0.09993635410700764	0.021333333333333336	0.521269687440341
miR-3612	16	228	134	2307	1.2080764630791363	0.2839982842114207	0.5625473908584395	greenyellow	150	2685	17	8	9	TRUE	TRUE	16	8	9	0.3	0.1	0.09993635410700764	0.021333333333333336	0.521269687440341
miR-7843-5p	11	118	139	2417	1.620598539922114	0.10226144610475893	0.30491905442609984	greenyellow	150	2685	11	11	0	TRUE	FALSE	11	11	0	0.3	0	0.20632617427018685	0.014666666666666668	0.5209928409368535
miR-548v	13	110	137	2425	2.0910016189614864	0.017821668916525205	0.09730141044994803	greenyellow	150	2685	22	0	22	FALSE	TRUE	12	0	19	0	0.1	0.4047523457171619	0.016	0.5207523457171619
miR-598-5p	5	39	145	2496	2.2059313428902954	0.09575695144237306	0.2895631861353153	greenyellow	150	2685	5	5	0	TRUE	FALSE	4	4	0	0.3	0	0.21530266134710382	0.005333333333333334	0.5206359946804371
miR-1307-3p	14	195	136	2340	1.2351880604050391	0.27479850518973975	0.5549891322109642	greenyellow	150	2685	14	12	2	TRUE	TRUE	13	11	2	0.3	0.1	0.10228620845688999	0.017333333333333336	0.5196195417902233
miR-9500	5	56	145	2479	1.5261695710133871	0.25257097734393885	0.5228194623363406	greenyellow	150	2685	6	5	1	TRUE	TRUE	5	5	1	0.3	0.1	0.11265930154451426	0.006666666666666667	0.5193259682111809
miR-423-3p	52	863	98	1672	1.0280346895020132	0.469648017356213	0.7283213394156897	greenyellow	150	2685	54	51	3	TRUE	TRUE	48	47	3	0.3	0.1	0.055070786107698916	0.064	0.5190707861076989
miR-507	26	396	124	2139	1.1325555373103127	0.3217009962256365	0.5968004462690547	greenyellow	150	2685	41	4	37	TRUE	TRUE	22	2	32	0.3	0.1	0.08966834431327339	0.029333333333333336	0.5190016776466067
miR-134-5p	18	261	132	2274	1.1879941659985938	0.2911404186714411	0.5661930591346648	greenyellow	150	2685	26	11	15	TRUE	TRUE	15	10	12	0.3	0.1	0.09881418355247161	0.020000000000000004	0.5188141835524717
miR-765	29	453	121	2082	1.1015062468380907	0.3584997177966481	0.6305510859220791	greenyellow	150	2685	40	11	29	TRUE	TRUE	29	11	29	0.3	0.1	0.08011188881619008	0.03866666666666667	0.5187785554828567
miR-505-5p	16	228	134	2307	1.2080764630791363	0.2839982842114207	0.5625473908584395	greenyellow	150	2685	19	11	8	TRUE	TRUE	14	10	5	0.3	0.1	0.09993635410700764	0.018666666666666668	0.5186030207736744
miR-145-3p	38	608	112	1927	1.0753129365886467	0.38547905105515734	0.6572063085167376	greenyellow	150	2685	42	32	10	TRUE	TRUE	34	31	6	0.3	0.1	0.07291931057144366	0.04533333333333334	0.518252643904777
miR-486-3p	47	775	103	1760	1.0362346087585748	0.45392838942864594	0.7159290546096522	greenyellow	150	2685	62	40	22	TRUE	TRUE	45	38	20	0.3	0.1	0.0580520048858635	0.06	0.5180520048858634
miR-3684	3	28	147	2507	1.8266644726413939	0.24853005337684095	0.5207614983090864	greenyellow	150	2685	4	1	3	TRUE	TRUE	3	1	3	0.3	0.1	0.11334445285583497	0.004	0.517344452855835
miR-6823-5p	3	28	147	2507	1.8266644726413939	0.24853005337684095	0.5207614983090864	greenyellow	150	2685	3	2	1	TRUE	TRUE	3	2	1	0.3	0.1	0.11334445285583497	0.004	0.517344452855835
miR-8083	2	15	148	2520	2.2693035758585127	0.2449783328452662	0.518786296979929	greenyellow	150	2685	2	1	1	TRUE	TRUE	2	1	1	0.3	0.1	0.11400460148899737	0.002666666666666667	0.5166712681556641
miR-4266	5	56	145	2479	1.5261695710133871	0.25257097734393885	0.5228194623363406	greenyellow	150	2685	5	3	2	TRUE	TRUE	3	3	0	0.3	0.1	0.11265930154451426	0.004	0.5166593015445142
miR-557	17	247	133	2288	1.183922779029616	0.3017314762091975	0.5790827157357458	greenyellow	150	2685	22	3	19	TRUE	TRUE	16	3	18	0.3	0.1	0.09490375901895808	0.021333333333333336	0.5162370923522914
miR-6807-3p	3	28	147	2507	1.8266644726413939	0.24853005337684095	0.5207614983090864	greenyellow	150	2685	3	2	1	TRUE	TRUE	2	2	0	0.3	0.1	0.11334445285583497	0.002666666666666667	0.5160111195225017
miR-520h	16	230	134	2305	1.1965355765558752	0.29543665610356457	0.5713420092636088	greenyellow	150	2685	24	6	18	TRUE	TRUE	14	5	15	0.3	0.1	0.09724153689730898	0.018666666666666668	0.5159082035639757
miR-196a-3p	8	102	142	2433	1.3436541836840468	0.2699143868702434	0.5469832262901714	greenyellow	150	2685	10	6	4	TRUE	TRUE	8	6	4	0.3	0.1	0.10481039659007539	0.010666666666666668	0.5154770632567421
miR-6776-3p	2	15	148	2520	2.2693035758585127	0.2449783328452662	0.518786296979929	greenyellow	150	2685	3	1	2	TRUE	TRUE	1	0	1	0.3	0.1	0.11400460148899737	0.0013333333333333335	0.5153379348223307
miR-133a-3p	28	434	122	2101	1.1110315476241452	0.3465660209490558	0.6237739457366749	greenyellow	150	2685	42	18	24	TRUE	TRUE	25	17	19	0.3	0.1	0.0819891076565582	0.03333333333333333	0.5153224409898916
miR-760	27	418	123	2117	1.1117202647238618	0.3483994779621023	0.6242438099656237	greenyellow	150	2685	36	15	21	TRUE	TRUE	25	14	19	0.3	0.1	0.08185830217685397	0.03333333333333333	0.5151916355101873
miR-3664-3p	12	165	138	2370	1.2488981998432334	0.2822300986410217	0.5625473908584395	greenyellow	150	2685	12	2	10	TRUE	TRUE	11	2	9	0.3	0.1	0.09993635410700764	0.014666666666666668	0.5146030207736744
miR-597-5p	15	215	135	2320	1.1988788535384847	0.30039934053875655	0.5769245109586761	greenyellow	150	2685	19	11	8	TRUE	TRUE	14	10	8	0.3	0.1	0.09555240376292636	0.018666666666666668	0.514219070429593
miR-3663-5p	6	72	144	2463	1.425116852708731	0.2679644222393601	0.5447499117799428	greenyellow	150	2685	6	2	4	TRUE	TRUE	6	2	4	0.3	0.1	0.10552113256557827	0.008	0.5135211325655783
miR-4254	11	150	139	2385	1.2581545622660777	0.2857725855887283	0.5625473908584395	greenyellow	150	2685	15	2	13	TRUE	TRUE	10	2	12	0.3	0.1	0.09993635410700764	0.013333333333333334	0.513269687440341
miR-4273	10	134	140	2401	1.2797199215561934	0.28179664986127434	0.5625473908584395	greenyellow	150	2685	12	1	11	TRUE	TRUE	10	1	11	0.3	0.1	0.09993635410700764	0.013333333333333334	0.513269687440341
miR-4493	9	118	141	2417	1.307278855422036	0.2766479167049858	0.5583184898497862	greenyellow	150	2685	12	1	11	TRUE	TRUE	9	1	11	0.3	0.1	0.1012471957473322	0.012	0.5132471957473322
miR-657	14	199	136	2336	1.2083027413305583	0.2992353518565443	0.5758829936352747	greenyellow	150	2685	17	4	13	TRUE	TRUE	13	4	12	0.3	0.1	0.09586629856158198	0.017333333333333336	0.5131996318949152
miR-3942-3p	7	87	143	2448	1.3771848473310166	0.2697752636326357	0.5469832262901714	greenyellow	150	2685	8	2	6	TRUE	TRUE	6	2	5	0.3	0.1	0.10481039659007539	0.008	0.5128103965900754
miR-4436a	8	102	142	2433	1.3436541836840468	0.2699143868702434	0.5469832262901714	greenyellow	150	2685	8	1	7	TRUE	TRUE	6	1	5	0.3	0.1	0.10481039659007539	0.008	0.5128103965900754
miR-1276	17	249	133	2286	1.1733881139789089	0.31304046033823746	0.5884912965987527	greenyellow	150	2685	20	5	15	TRUE	TRUE	15	4	14	0.3	0.1	0.09210398228171805	0.020000000000000004	0.512103982281718
miR-454-5p	9	119	141	2416	1.295765571521658	0.2843795868232953	0.5625473908584395	greenyellow	150	2685	9	6	3	TRUE	TRUE	9	6	3	0.3	0.1	0.09993635410700764	0.012	0.5119363541070077
miR-4793-3p	11	151	139	2384	1.2493023038544482	0.29274625647875435	0.5673234635665678	greenyellow	150	2685	12	2	10	TRUE	TRUE	10	2	9	0.3	0.1	0.09846770174298188	0.013333333333333334	0.5118010350763151
miR-10a-5p	42	690	108	1845	1.039841761003779	0.44951366272074805	0.7123462197293773	greenyellow	150	2685	57	39	18	TRUE	TRUE	39	36	18	0.3	0.1	0.058923550426033526	0.052000000000000005	0.5109235504260335
miR-7161-5p	3	29	147	2506	1.7630661330893929	0.2639066733628552	0.5404544180363852	greenyellow	150	2685	3	2	1	TRUE	TRUE	3	2	1	0.3	0.1	0.1068963714373093	0.004	0.5108963714373093
miR-1246	12	168	138	2367	1.2250541936047226	0.3022431123319599	0.5792645580486321	greenyellow	150	2685	17	7	10	TRUE	TRUE	12	7	10	0.3	0.1	0.09484921709323399	0.016	0.5108492170932339
miR-4779	15	218	135	2317	1.1808542896083571	0.3185078922400458	0.5929835625115738	greenyellow	150	2685	17	3	14	TRUE	TRUE	15	3	14	0.3	0.1	0.09078293804010364	0.020000000000000004	0.5107829380401037
miR-4271	16	234	134	2301	1.1740442168629246	0.3187444094229271	0.5929835625115738	greenyellow	150	2685	22	1	21	TRUE	TRUE	15	0	20	0.3	0.1	0.09078293804010364	0.020000000000000004	0.5107829380401037
miR-4323	8	104	142	2431	1.3167451120869258	0.28642472556132403	0.5625473908584395	greenyellow	150	2685	11	1	10	TRUE	TRUE	8	1	10	0.3	0.1	0.09993635410700764	0.010666666666666668	0.5106030207736744
miR-1228-3p	8	103	142	2432	1.3300690892326021	0.2781349170800604	0.5588583069095318	greenyellow	150	2685	9	3	6	TRUE	TRUE	7	3	4	0.3	0.1	0.10107931572031376	0.009333333333333334	0.510412649053647
miR-3116	14	201	136	2334	1.195261203369537	0.31169812424687654	0.586862525258855	greenyellow	150	2685	17	2	15	TRUE	TRUE	13	2	13	0.3	0.1	0.09258544877791375	0.017333333333333336	0.5099187821112471
miR-138-2-3p	15	217	135	2318	1.186807240640921	0.31243705377706815	0.5878554992867112	greenyellow	150	2685	22	10	12	TRUE	TRUE	13	10	8	0.3	0.1	0.0922917658789237	0.017333333333333336	0.509625099212257
miR-4999-3p	3	29	147	2506	1.7630661330893929	0.2639066733628552	0.5404544180363852	greenyellow	150	2685	3	1	2	TRUE	TRUE	2	0	2	0.3	0.1	0.1068963714373093	0.002666666666666667	0.509563038103976
miR-5001-3p	12	168	138	2367	1.2250541936047226	0.3022431123319599	0.5792645580486321	greenyellow	150	2685	15	4	11	TRUE	TRUE	11	4	10	0.3	0.1	0.09484921709323399	0.014666666666666668	0.5095158837599006
miR-4469	7	89	143	2446	1.3451537357306818	0.2876501771895799	0.5625473908584395	greenyellow	150	2685	8	3	5	TRUE	TRUE	7	3	5	0.3	0.1	0.09993635410700764	0.009333333333333334	0.509269687440341
miR-4287	8	104	142	2431	1.3167451120869258	0.28642472556132403	0.5625473908584395	greenyellow	150	2685	12	1	11	TRUE	TRUE	7	1	10	0.3	0.1	0.09993635410700764	0.009333333333333334	0.509269687440341
miR-601	7	88	143	2447	1.36098737993529	0.27867498029986637	0.5588583069095318	greenyellow	150	2685	9	1	8	TRUE	TRUE	6	1	7	0.3	0.1	0.10107931572031376	0.008	0.5090793157203137
miR-6719-3p	2	16	148	2519	2.12669609244876	0.26619014377020234	0.5424275002114824	greenyellow	150	2685	2	1	1	TRUE	TRUE	2	1	1	0.3	0.1	0.10626332021735407	0.002666666666666667	0.5089299868840208
miR-140-5p	26	404	124	2131	1.1059783952194275	0.35987059523246157	0.6325619128089884	greenyellow	150	2685	34	19	15	TRUE	TRUE	22	16	14	0.3	0.1	0.07955878437681545	0.029333333333333336	0.5088921177101488
miR-331-3p	20	304	130	2231	1.1289607078608086	0.34974841341702045	0.6246560008650937	greenyellow	150	2685	23	19	4	TRUE	TRUE	20	19	4	0.3	0.1	0.08174363341762896	0.02666666666666667	0.5084103000842956
miR-2115-5p	17	251	133	2284	1.1630209919549481	0.3244741829450112	0.601142502936124	greenyellow	150	2685	19	8	11	TRUE	TRUE	15	7	10	0.3	0.1	0.08840902590584458	0.020000000000000004	0.5084090259058446
miR-3136-3p	6	74	144	2461	1.3854953408578448	0.2875737637138545	0.5625473908584395	greenyellow	150	2685	7	1	6	TRUE	TRUE	6	1	6	0.3	0.1	0.09993635410700764	0.008	0.5079363541070077
miR-7110-3p	6	74	144	2461	1.3854953408578448	0.2875737637138545	0.5625473908584395	greenyellow	150	2685	7	4	3	TRUE	TRUE	6	4	3	0.3	0.1	0.09993635410700764	0.008	0.5079363541070077
miR-3614-5p	7	89	143	2446	1.3451537357306818	0.2876501771895799	0.5625473908584395	greenyellow	150	2685	7	4	3	TRUE	TRUE	6	3	3	0.3	0.1	0.09993635410700764	0.008	0.5079363541070077
miR-6733-5p	5	58	145	2477	1.4723863687332162	0.27429171257709856	0.5543684867285505	greenyellow	150	2685	5	2	3	TRUE	TRUE	4	1	3	0.3	0.1	0.10248058612681424	0.005333333333333334	0.5078139194601475
miR-4742-3p	9	121	141	2414	1.2733031380753455	0.3000211958150765	0.5765967518465406	greenyellow	150	2685	11	2	9	TRUE	TRUE	9	2	9	0.3	0.1	0.09565112338411721	0.012	0.5076511233841172
miR-3926	10	137	140	2398	1.2501459937605932	0.30392383838066755	0.5812831017617861	greenyellow	150	2685	10	1	9	TRUE	TRUE	10	1	9	0.3	0.1	0.09424492082142268	0.013333333333333334	0.507578254154756
miR-4795-3p	19	190	131	2345	1.7895590908576888	0.02113876588380147	0.10919076280870685	greenyellow	150	2685	21	0	21	FALSE	TRUE	17	0	19	0	0.1	0.3847256400037544	0.02266666666666667	0.5073923066704211
miR-219a-1-3p	21	319	129	2216	1.1307695867419638	0.34306470859986815	0.6193931682715311	greenyellow	150	2685	23	19	4	TRUE	TRUE	18	16	3	0.3	0.1	0.08321343563840791	0.024	0.5072134356384079
miR-490-3p	11	153	139	2382	1.2319448036588538	0.30683887891628564	0.5829137320549618	greenyellow	150	2685	14	5	9	TRUE	TRUE	10	5	8	0.3	0.1	0.0937582854478277	0.013333333333333334	0.507091618781161
miR-4727-5p	8	105	142	2430	1.3036781804162576	0.29477918574236434	0.5708520622907814	greenyellow	150	2685	8	1	7	TRUE	TRUE	7	1	6	0.3	0.1	0.09739057026042924	0.009333333333333334	0.5067239035937625
miR-676-3p	5	59	145	2476	1.4468600634697193	0.28530088052590274	0.5625473908584395	greenyellow	150	2685	6	2	4	TRUE	TRUE	5	2	4	0.3	0.1	0.09993635410700764	0.006666666666666667	0.5066030207736744
miR-1247-3p	5	59	145	2476	1.4468600634697193	0.28530088052590274	0.5625473908584395	greenyellow	150	2685	5	4	1	TRUE	TRUE	5	4	1	0.3	0.1	0.09993635410700764	0.006666666666666667	0.5066030207736744
miR-103a-2-5p	22	339	128	2196	1.113371657566359	0.3624894321804185	0.6363601592099704	greenyellow	150	2685	27	9	18	TRUE	TRUE	21	8	18	0.3	0.1	0.07851880727133194	0.028000000000000004	0.5065188072713319
miR-591	7	90	143	2445	1.329671778537114	0.2966949384996305	0.5717858766230743	greenyellow	150	2685	9	2	7	TRUE	TRUE	7	2	7	0.3	0.1	0.09710663044844647	0.009333333333333334	0.5064399637817798
miR-6847-5p	4	44	146	2491	1.5507332674687715	0.2789665785374389	0.5588583069095318	greenyellow	150	2685	5	4	1	TRUE	TRUE	4	4	1	0.3	0.1	0.10107931572031376	0.005333333333333334	0.506412649053647
miR-363-5p	9	121	141	2414	1.2733031380753455	0.3000211958150765	0.5765967518465406	greenyellow	150	2685	10	2	8	TRUE	TRUE	8	2	7	0.3	0.1	0.09565112338411721	0.010666666666666668	0.5063177900507839
miR-28-3p	20	303	130	2232	1.133194120545235	0.34434060654550247	0.6205723382554807	greenyellow	150	2685	22	15	7	TRUE	TRUE	17	14	5	0.3	0.1	0.08288303472390936	0.02266666666666667	0.5055497013905761
miR-558	15	221	135	2314	1.163317938018583	0.3369086857152237	0.6111418000017015	greenyellow	150	2685	22	2	20	TRUE	TRUE	15	2	20	0.3	0.1	0.08554320440488597	0.020000000000000004	0.505543204404886
miR-6739-5p	5	59	145	2476	1.4468600634697193	0.28530088052590274	0.5625473908584395	greenyellow	150	2685	5	2	3	TRUE	TRUE	4	1	3	0.3	0.1	0.09993635410700764	0.005333333333333334	0.505269687440341
miR-4804-3p	5	59	145	2476	1.4468600634697193	0.28530088052590274	0.5625473908584395	greenyellow	150	2685	5	1	4	TRUE	TRUE	4	1	3	0.3	0.1	0.09993635410700764	0.005333333333333334	0.505269687440341
miR-6732-3p	3	30	147	2505	1.703648466691425	0.2793995984780513	0.5588583069095318	greenyellow	150	2685	4	2	2	TRUE	TRUE	3	2	2	0.3	0.1	0.10107931572031376	0.004	0.5050793157203137
miR-7162-3p	4	44	146	2491	1.5507332674687715	0.2789665785374389	0.5588583069095318	greenyellow	150	2685	4	3	1	TRUE	TRUE	3	3	0	0.3	0.1	0.10107931572031376	0.004	0.5050793157203137
miR-4725-3p	23	357	127	2178	1.1048621384538373	0.37092077271439994	0.6424717337026481	greenyellow	150	2685	31	13	18	TRUE	TRUE	21	11	15	0.3	0.1	0.07685838994855418	0.028000000000000004	0.5048583899485541
miR-6847-3p	4	29	146	2506	2.366524498716301	0.1089774222108948	0.31711859300950435	greenyellow	150	2685	4	4	0	TRUE	FALSE	4	4	0	0.3	0	0.1995113176266206	0.005333333333333334	0.5048446509599539
miR-6828-5p	4	45	146	2490	1.515683640176441	0.2917399322576931	0.5661930591346648	greenyellow	150	2685	6	3	3	TRUE	TRUE	4	3	3	0.3	0.1	0.09881418355247161	0.005333333333333334	0.504147516885805
miR-6792-3p	4	45	146	2490	1.515683640176441	0.2917399322576931	0.5661930591346648	greenyellow	150	2685	4	3	1	TRUE	TRUE	4	3	1	0.3	0.1	0.09881418355247161	0.005333333333333334	0.504147516885805
miR-4494	5	60	145	2475	1.4221844496996843	0.29639433588543057	0.5717858766230743	greenyellow	150	2685	6	3	3	TRUE	TRUE	5	3	3	0.3	0.1	0.09710663044844647	0.006666666666666667	0.5037732971151132
miR-451b	8	106	142	2429	1.290853737596995	0.30319364633800877	0.5806858326487432	greenyellow	150	2685	9	2	7	TRUE	TRUE	7	2	6	0.3	0.1	0.09442350783535658	0.009333333333333334	0.5037568411686899
miR-3192-5p	18	272	132	2263	1.1344407415454925	0.3523544753559098	0.6271757735023537	greenyellow	150	2685	25	4	21	TRUE	TRUE	17	4	20	0.3	0.1	0.08104429035741378	0.02266666666666667	0.5037109570240805
miR-1250-5p	6	75	144	2460	1.3664767216584208	0.29749615086316816	0.5729326425840223	greenyellow	150	2685	6	1	5	TRUE	TRUE	5	1	4	0.3	0.1	0.09675857332374825	0.006666666666666667	0.503425239990415
miR-769-5p	29	463	121	2072	1.0725424639601295	0.405346973685956	0.6733169395536591	greenyellow	150	2685	36	26	10	TRUE	TRUE	26	24	7	0.3	0.1	0.06871218370212091	0.03466666666666667	0.5033788503687875
miR-2277-3p	8	107	142	2428	1.2782689110322263	0.31166343926813017	0.586862525258855	greenyellow	150	2685	9	6	3	TRUE	TRUE	8	6	3	0.3	0.1	0.09258544877791375	0.010666666666666668	0.5032521154445805
miR-191-3p	7	91	143	2444	1.314529907544007	0.3058033374334166	0.5829137320549618	greenyellow	150	2685	7	4	3	TRUE	TRUE	7	4	3	0.3	0.1	0.0937582854478277	0.009333333333333334	0.503091618781161
miR-1287-5p	24	376	126	2159	1.0937031834373498	0.38406369339143764	0.6555976682646223	greenyellow	150	2685	32	17	15	TRUE	TRUE	22	15	15	0.3	0.1	0.07334503989394589	0.029333333333333336	0.5026783732272792
miR-1292-5p	11	156	139	2379	1.20674273824224	0.3283006865802933	0.6026979501952898	greenyellow	150	2685	11	4	7	TRUE	TRUE	11	4	7	0.3	0.1	0.08796011423439731	0.014666666666666668	0.502626780901064
miR-6824-3p	2	17	148	2518	2.0008928131607258	0.2874033582424771	0.5625473908584395	greenyellow	150	2685	2	1	1	TRUE	TRUE	2	1	1	0.3	0.1	0.09993635410700764	0.002666666666666667	0.5026030207736744
miR-6764-3p	2	17	148	2518	2.0008928131607258	0.2874033582424771	0.5625473908584395	greenyellow	150	2685	2	1	1	TRUE	TRUE	2	1	1	0.3	0.1	0.09993635410700764	0.002666666666666667	0.5026030207736744
miR-7112-3p	2	17	148	2518	2.0008928131607258	0.2874033582424771	0.5625473908584395	greenyellow	150	2685	2	1	1	TRUE	TRUE	2	1	1	0.3	0.1	0.09993635410700764	0.002666666666666667	0.5026030207736744
miR-361-3p	20	307	130	2228	1.116501904718534	0.3660908412287396	0.6386481153638841	greenyellow	150	2685	22	14	8	TRUE	TRUE	18	14	5	0.3	0.1	0.0778953460318429	0.024	0.5018953460318429
miR-4666a-5p	9	123	141	2412	1.2515709128350267	0.3158753163097579	0.5923195033905649	greenyellow	150	2685	14	1	13	TRUE	TRUE	8	1	11	0.3	0.1	0.09097758681838253	0.010666666666666668	0.5016442534850493
miR-1302	9	123	141	2412	1.2515709128350267	0.3158753163097579	0.5923195033905649	greenyellow	150	2685	15	2	13	TRUE	TRUE	8	2	10	0.3	0.1	0.09097758681838253	0.010666666666666668	0.5016442534850493
miR-96-3p	8	108	142	2427	1.2659170476148565	0.3201838873944761	0.5943827809413822	greenyellow	150	2685	10	2	8	TRUE	TRUE	8	2	8	0.3	0.1	0.09037351216901923	0.010666666666666668	0.501040178835686
miR-6068	1	1	149	2534	16.95252285608657	0.10863049396797897	0.31710519195064446	greenyellow	150	2685	1	1	0	TRUE	FALSE	1	1	0	0.3	0	0.19951865889139608	0.0013333333333333335	0.5008519922247294
kshv-miR-K12-1-5p	1	1	149	2534	16.95252285608657	0.10863049396797897	0.31710519195064446	greenyellow	150	2685	1	1	0	TRUE	FALSE	1	1	0	0.3	0	0.19951865889139608	0.0013333333333333335	0.5008519922247294
miR-18a-3p	20	308	130	2227	1.1123772841332762	0.3715742989085236	0.6429669842258948	greenyellow	150	2685	20	16	4	TRUE	TRUE	18	14	4	0.3	0.1	0.0767245308531041	0.024	0.5007245308531041
miR-4797-5p	8	107	142	2428	1.2782689110322263	0.31166343926813017	0.586862525258855	greenyellow	150	2685	10	4	6	TRUE	TRUE	6	3	5	0.3	0.1	0.09258544877791375	0.008	0.5005854487779138
miR-4286	7	92	143	2443	1.2997204296675537	0.31496944743757266	0.5914189827223071	greenyellow	150	2685	8	2	6	TRUE	TRUE	7	2	6	0.3	0.1	0.09124189602998474	0.009333333333333334	0.500575229363318
miR-1254	16	240	134	2295	1.1417100430354854	0.3546076750498586	0.629407632968502	greenyellow	150	2685	21	2	19	TRUE	TRUE	15	2	18	0.3	0.1	0.08042719784144209	0.020000000000000004	0.5004271978414421
miR-3147	6	76	144	2459	1.3479583727099147	0.3074865242935804	0.5829137320549618	greenyellow	150	2685	7	1	6	TRUE	TRUE	5	1	5	0.3	0.1	0.0937582854478277	0.006666666666666667	0.5004249521144944
miR-4789-3p	12	173	138	2362	1.1871511907618433	0.3364282474197459	0.6106689089349927	greenyellow	150	2685	16	1	15	TRUE	TRUE	11	1	14	0.3	0.1	0.08567767629292289	0.014666666666666668	0.5003443429595896
miR-193a-3p	38	631	112	1904	1.0237637032996871	0.4844917742504422	0.741411145727962	greenyellow	150	2685	51	37	14	TRUE	TRUE	36	34	14	0.3	0.1	0.05197635578129997	0.048	0.4999763557812999
miR-367-3p	17	258	133	2277	1.1279997773101555	0.36531750580268946	0.6376993395889913	greenyellow	150	2685	37	7	30	TRUE	TRUE	16	6	24	0.3	0.1	0.07815361310975871	0.021333333333333336	0.499486946443092
miR-1273a	4	46	146	2489	1.4821563931465807	0.30459271387186626	0.5817616163916951	greenyellow	150	2685	4	1	3	TRUE	TRUE	4	1	3	0.3	0.1	0.09410197445194134	0.005333333333333334	0.49943530778527473
miR-518b	4	46	146	2489	1.4821563931465807	0.30459271387186626	0.5817616163916951	greenyellow	150	2685	4	1	3	TRUE	TRUE	4	1	3	0.3	0.1	0.09410197445194134	0.005333333333333334	0.49943530778527473
miR-603	25	398	125	2137	1.0738546662503634	0.411867073664542	0.6780678896408544	greenyellow	150	2685	31	2	29	TRUE	TRUE	23	2	26	0.3	0.1	0.06749072857686429	0.030666666666666665	0.4981573952435309
miR-5681a	12	175	138	2360	1.1725962109451926	0.3503379338703136	0.6246560008650937	greenyellow	150	2685	15	3	12	TRUE	TRUE	12	3	12	0.3	0.1	0.08174363341762896	0.016	0.49774363341762895
miR-548ad-5p	5	62	145	2473	1.3752204645440669	0.31879001165609616	0.5929835625115738	greenyellow	150	2685	6	3	3	TRUE	TRUE	5	3	3	0.3	0.1	0.09078293804010364	0.006666666666666667	0.4974496047067703
miR-548ae-5p	5	62	145	2473	1.3752204645440669	0.31879001165609616	0.5929835625115738	greenyellow	150	2685	6	3	3	TRUE	TRUE	5	3	3	0.3	0.1	0.09078293804010364	0.006666666666666667	0.4974496047067703
miR-548bb-5p	5	62	145	2473	1.3752204645440669	0.31879001165609616	0.5929835625115738	greenyellow	150	2685	6	3	3	TRUE	TRUE	5	3	3	0.3	0.1	0.09078293804010364	0.006666666666666667	0.4974496047067703
miR-6885-3p	5	62	145	2473	1.3752204645440669	0.31879001165609616	0.5929835625115738	greenyellow	150	2685	5	3	2	TRUE	TRUE	5	3	2	0.3	0.1	0.09078293804010364	0.006666666666666667	0.4974496047067703
miR-219b-3p	5	62	145	2473	1.3752204645440669	0.31879001165609616	0.5929835625115738	greenyellow	150	2685	6	1	5	TRUE	TRUE	5	1	5	0.3	0.1	0.09078293804010364	0.006666666666666667	0.4974496047067703
miR-10399-5p	5	62	145	2473	1.3752204645440669	0.31879001165609616	0.5929835625115738	greenyellow	150	2685	5	3	2	TRUE	TRUE	5	3	2	0.3	0.1	0.09078293804010364	0.006666666666666667	0.4974496047067703
miR-144-5p	8	108	142	2427	1.2659170476148565	0.3201838873944761	0.5943827809413822	greenyellow	150	2685	8	6	2	TRUE	TRUE	5	3	2	0.3	0.1	0.09037351216901923	0.006666666666666667	0.4970401788356859
miR-6748-5p	3	32	147	2503	1.5959449094562659	0.3106120108666105	0.5864067786673305	greenyellow	150	2685	3	2	1	TRUE	TRUE	3	2	1	0.3	0.1	0.09272040721525655	0.004	0.49672040721525657
miR-4662a-5p	7	93	143	2442	1.285225238022119	0.3241873530637108	0.601011777294231	greenyellow	150	2685	7	5	2	TRUE	TRUE	6	5	1	0.3	0.1	0.08844680702999798	0.008	0.496446807029998
miR-5006-3p	7	94	143	2441	1.2710383364244184	0.33345116043810075	0.6056606371617529	greenyellow	150	2685	11	3	8	TRUE	TRUE	7	3	8	0.3	0.1	0.08710826036063163	0.009333333333333334	0.49644159369396496
miR-6869-5p	2	18	148	2517	1.889112813086504	0.30855203305248247	0.5829137320549618	greenyellow	150	2685	2	1	1	TRUE	TRUE	2	1	1	0.3	0.1	0.0937582854478277	0.002666666666666667	0.4964249521144944
miR-4681	2	18	148	2517	1.889112813086504	0.30855203305248247	0.5829137320549618	greenyellow	150	2685	2	1	1	TRUE	TRUE	2	1	1	0.3	0.1	0.0937582854478277	0.002666666666666667	0.4964249521144944
miR-4767	2	18	148	2517	1.889112813086504	0.30855203305248247	0.5829137320549618	greenyellow	150	2685	2	1	1	TRUE	TRUE	2	1	1	0.3	0.1	0.0937582854478277	0.002666666666666667	0.4964249521144944
miR-146b-5p	35	580	115	1955	1.0258535279839018	0.4822271126160049	0.7408010757102695	greenyellow	150	2685	49	35	14	TRUE	TRUE	33	33	14	0.3	0.1	0.052119358276293874	0.044000000000000004	0.4961193582762939
miR-3529-5p	4	47	146	2488	1.4500556605757495	0.3175082831066667	0.5929835625115738	greenyellow	150	2685	4	2	2	TRUE	TRUE	4	2	2	0.3	0.1	0.09078293804010364	0.005333333333333334	0.496116271373437
miR-1470	4	47	146	2488	1.4500556605757495	0.3175082831066667	0.5929835625115738	greenyellow	150	2685	4	3	1	TRUE	TRUE	4	3	1	0.3	0.1	0.09078293804010364	0.005333333333333334	0.496116271373437
miR-4667-3p	6	78	144	2457	1.3123497536476922	0.32763998862813143	0.6026979501952898	greenyellow	150	2685	6	3	3	TRUE	TRUE	6	3	3	0.3	0.1	0.08796011423439731	0.008	0.49596011423439734
miR-2682-5p	20	313	130	2222	1.0921494842792259	0.3992111674422818	0.6683150624958503	greenyellow	150	2685	21	14	7	TRUE	TRUE	19	14	6	0.3	0.1	0.0700075002519358	0.025333333333333336	0.49534083358526915
miR-1269b	9	126	141	2409	1.220265680243726	0.33998828189141406	0.615522759202762	greenyellow	150	2685	11	7	4	TRUE	TRUE	8	7	2	0.3	0.1	0.08430235368872235	0.010666666666666668	0.494969020355389
miR-340-3p	21	331	129	2204	1.0839479483412382	0.40753935560452387	0.6761503696865504	greenyellow	150	2685	22	19	3	TRUE	TRUE	20	18	3	0.3	0.1	0.06798268407128182	0.02666666666666667	0.4946493507379485
miR-4480	6	78	144	2457	1.3123497536476922	0.32763998862813143	0.6026979501952898	greenyellow	150	2685	7	2	5	TRUE	TRUE	5	2	3	0.3	0.1	0.08796011423439731	0.006666666666666667	0.494626780901064
miR-6880-5p	5	63	145	2472	1.3528562257448364	0.3300705400750978	0.6026979501952898	greenyellow	150	2685	7	5	2	TRUE	TRUE	5	5	2	0.3	0.1	0.08796011423439731	0.006666666666666667	0.494626780901064
miR-4644	13	193	137	2342	1.151395106659581	0.3636980562288891	0.6369112904344938	greenyellow	150	2685	20	2	18	TRUE	TRUE	12	2	17	0.3	0.1	0.07836842094820812	0.016	0.4943684209482081
miR-8485	12	177	138	2358	1.1583658709111486	0.3643536359346683	0.6369112904344938	greenyellow	150	2685	16	7	9	TRUE	TRUE	12	7	9	0.3	0.1	0.07836842094820812	0.016	0.4943684209482081
miR-216a-3p	9	127	141	2408	1.2101591449137645	0.3480991207010251	0.6241080364052572	greenyellow	150	2685	10	5	5	TRUE	TRUE	9	5	5	0.3	0.1	0.08189609005434023	0.012	0.4938960900543402
miR-1843	21	276	129	2259	1.3322471323206255	0.14784727798981648	0.38220240514762793	greenyellow	150	2685	21	21	0	TRUE	FALSE	20	20	0	0.3	0	0.16708263372657675	0.02666666666666667	0.49374930039324344
miR-345-3p	6	79	144	2456	1.2952182130127472	0.3377876107123639	0.6119372686894781	greenyellow	150	2685	9	2	7	TRUE	TRUE	6	2	7	0.3	0.1	0.0853172385001904	0.008	0.4933172385001904
miR-495-5p	4	48	146	2487	1.4192921948806838	0.33047043469064386	0.6026979501952898	greenyellow	150	2685	4	2	2	TRUE	TRUE	4	2	2	0.3	0.1	0.08796011423439731	0.005333333333333334	0.4932934475677307
miR-4424	4	48	146	2487	1.4192921948806838	0.33047043469064386	0.6026979501952898	greenyellow	150	2685	6	1	5	TRUE	TRUE	4	1	5	0.3	0.1	0.08796011423439731	0.005333333333333334	0.4932934475677307
miR-8055	4	48	146	2487	1.4192921948806838	0.33047043469064386	0.6026979501952898	greenyellow	150	2685	4	2	2	TRUE	TRUE	4	2	2	0.3	0.1	0.08796011423439731	0.005333333333333334	0.4932934475677307
miR-493-3p	11	161	139	2374	1.1668256558135979	0.36474946991849383	0.6371079678840317	greenyellow	150	2685	11	4	7	TRUE	TRUE	11	4	7	0.3	0.1	0.0783147853811349	0.014666666666666668	0.4929814520478016
miR-135a-2-3p	14	168	136	2367	1.4501279595272365	0.13398202800063902	0.36396486394308486	greenyellow	150	2685	14	14	0	TRUE	FALSE	13	13	0	0.3	0	0.17557621591637554	0.017333333333333336	0.49290954924970887
miR-302c-3p.2	5	24	145	2511	3.6047381584744658	0.020340719884873085	0.10665445388691	greenyellow	150	2685	5	0	5	FALSE	TRUE	3	0	3	0	0.1	0.388808401484342	0.004	0.492808401484342
miR-581	9	127	141	2408	1.2101591449137645	0.3480991207010251	0.6241080364052572	greenyellow	150	2685	12	1	11	TRUE	TRUE	8	1	10	0.3	0.1	0.08189609005434023	0.010666666666666668	0.49256275672100686
miR-3925-3p	9	128	141	2407	1.2002104655961734	0.356240188215497	0.6301218075251148	greenyellow	150	2685	11	3	8	TRUE	TRUE	9	3	8	0.3	0.1	0.08023019595021452	0.012	0.49223019595021456
miR-125b-5p	33	548	117	1987	1.0226857554298674	0.48972523497793274	0.7465421985757955	greenyellow	150	2685	56	29	27	TRUE	TRUE	31	27	26	0.3	0.1	0.050778255435117096	0.04133333333333333	0.4921115887684504
miR-2114-3p	3	33	147	2502	1.5469853763823274	0.3262738404435144	0.6024684402608149	greenyellow	150	2685	3	1	2	TRUE	TRUE	3	1	2	0.3	0.1	0.08802627930509872	0.004	0.4920262793050987
miR-892c-5p	3	33	147	2502	1.5469853763823274	0.3262738404435144	0.6024684402608149	greenyellow	150	2685	4	2	2	TRUE	TRUE	3	2	2	0.3	0.1	0.08802627930509872	0.004	0.4920262793050987
miR-4700-5p	14	211	136	2324	1.1337406464998752	0.3758731433947916	0.6475830536231407	greenyellow	150	2685	21	2	19	TRUE	TRUE	12	1	15	0.3	0.1	0.07548180986879621	0.016	0.4914818098687962
miR-496	8	112	142	2423	1.2187144709233604	0.3546787884953847	0.629407632968502	greenyellow	150	2685	8	2	6	TRUE	TRUE	8	2	6	0.3	0.1	0.08042719784144209	0.010666666666666668	0.4910938645081087
miR-766-3p	25	405	125	2130	1.0518395549145783	0.4473993198815859	0.7123462197293773	greenyellow	150	2685	31	15	16	TRUE	TRUE	24	14	16	0.3	0.1	0.058923550426033526	0.032	0.49092355042603353
miR-1247-5p	3	33	147	2502	1.5469853763823274	0.3262738404435144	0.6024684402608149	greenyellow	150	2685	3	1	2	TRUE	TRUE	2	1	1	0.3	0.1	0.08802627930509872	0.002666666666666667	0.4906929459717653
miR-6728-3p	3	33	147	2502	1.5469853763823274	0.3262738404435144	0.6024684402608149	greenyellow	150	2685	3	2	1	TRUE	TRUE	2	1	1	0.3	0.1	0.08802627930509872	0.002666666666666667	0.4906929459717653
miR-8060	2	19	148	2516	1.7889698932712659	0.32957749547838744	0.6026979501952898	greenyellow	150	2685	2	1	1	TRUE	TRUE	2	1	1	0.3	0.1	0.08796011423439731	0.002666666666666667	0.490626780901064
miR-8080	2	19	148	2516	1.7889698932712659	0.32957749547838744	0.6026979501952898	greenyellow	150	2685	2	1	1	TRUE	TRUE	2	1	1	0.3	0.1	0.08796011423439731	0.002666666666666667	0.490626780901064
miR-6895-5p	2	19	148	2516	1.7889698932712659	0.32957749547838744	0.6026979501952898	greenyellow	150	2685	2	1	1	TRUE	TRUE	2	1	1	0.3	0.1	0.08796011423439731	0.002666666666666667	0.490626780901064
miR-6758-3p	2	19	148	2516	1.7889698932712659	0.32957749547838744	0.6026979501952898	greenyellow	150	2685	2	1	1	TRUE	TRUE	2	1	1	0.3	0.1	0.08796011423439731	0.002666666666666667	0.490626780901064
miR-2355-5p	12	179	138	2356	1.144451480641967	0.37845617902878675	0.6507951493034557	greenyellow	150	2685	17	3	14	TRUE	TRUE	12	3	14	0.3	0.1	0.07462227709345286	0.016	0.49062227709345285
miR-512-5p	9	129	141	2406	1.190415972073196	0.3644076832640681	0.6369112904344938	greenyellow	150	2685	11	2	9	TRUE	TRUE	9	2	9	0.3	0.1	0.07836842094820812	0.012	0.4903684209482081
miR-1272	9	129	141	2406	1.190415972073196	0.3644076832640681	0.6369112904344938	greenyellow	150	2685	11	3	8	TRUE	TRUE	9	3	8	0.3	0.1	0.07836842094820812	0.012	0.4903684209482081
miR-3124-3p	6	80	144	2455	1.2785147956490097	0.34797231064651907	0.6241080364052572	greenyellow	150	2685	6	1	5	TRUE	TRUE	6	1	5	0.3	0.1	0.08189609005434023	0.008	0.4898960900543402
miR-1273e	6	80	144	2455	1.2785147956490097	0.34797231064651907	0.6241080364052572	greenyellow	150	2685	6	3	3	TRUE	TRUE	6	3	3	0.3	0.1	0.08189609005434023	0.008	0.4898960900543402
miR-4676-5p	8	112	142	2423	1.2187144709233604	0.3546787884953847	0.629407632968502	greenyellow	150	2685	9	1	8	TRUE	TRUE	7	1	7	0.3	0.1	0.08042719784144209	0.009333333333333334	0.4897605311747754
miR-744-5p	43	736	107	1799	0.9822832818874894	0.5704507903790701	0.8179993531803074	greenyellow	150	2685	49	44	5	TRUE	TRUE	41	42	5	0.3	0.1	0.034898815895937484	0.05466666666666667	0.4895654825626041
miR-3934-5p	17	264	133	2271	1.099532131416619	0.40107584843815763	0.6706316382729482	greenyellow	150	2685	21	15	6	TRUE	TRUE	15	13	6	0.3	0.1	0.06940638471525604	0.020000000000000004	0.489406384715256
miR-125a-3p	35	588	115	1947	1.00776118942063	0.5178481398388914	0.7712218545617788	greenyellow	150	2685	44	28	16	TRUE	TRUE	33	27	15	0.3	0.1	0.045128268830314726	0.044000000000000004	0.48912826883031474
miR-185-3p	25	406	125	2129	1.0487566039906444	0.45249025582859526	0.7144718300839012	greenyellow	150	2685	36	15	21	TRUE	TRUE	23	12	19	0.3	0.1	0.058405955891426165	0.030666666666666665	0.48907262255809286
miR-4659b-5p	7	96	143	2439	1.2435508829639543	0.3520930727745769	0.6271757735023537	greenyellow	150	2685	8	1	7	TRUE	TRUE	6	1	6	0.3	0.1	0.08104429035741378	0.008	0.4890442903574138
miR-5000-3p	9	129	141	2406	1.190415972073196	0.3644076832640681	0.6369112904344938	greenyellow	150	2685	9	1	8	TRUE	TRUE	8	1	7	0.3	0.1	0.07836842094820812	0.010666666666666668	0.48903508761487474
miR-567	8	113	142	2422	1.2074357872886181	0.3633825544853283	0.6369112904344938	greenyellow	150	2685	10	3	7	TRUE	TRUE	8	3	7	0.3	0.1	0.07836842094820812	0.010666666666666668	0.48903508761487474
miR-137	5	64	145	2471	1.3311905392687304	0.34139201806229946	0.6176617305957879	greenyellow	150	2685	6	1	5	TRUE	TRUE	4	1	4	0.3	0.1	0.08369972242813802	0.005333333333333334	0.4890330557614713
miR-8054	4	49	146	2486	1.3897840266948043	0.34346343012106134	0.6193931682715311	greenyellow	150	2685	4	2	2	TRUE	TRUE	4	2	2	0.3	0.1	0.08321343563840791	0.005333333333333334	0.48854676897174126
miR-6799-5p	10	111	140	2424	1.5595231865416928	0.1348716283142795	0.36476181469246377	greenyellow	150	2685	10	10	0	TRUE	FALSE	10	10	0	0.3	0	0.17519625293608682	0.013333333333333334	0.4885295862694201
miR-6780b-3p	2	9	148	2526	3.7890885852170815	0.12251906377502446	0.3435726319180555	greenyellow	150	2685	2	2	0	TRUE	FALSE	2	2	0	0.3	0	0.18559257528247888	0.002666666666666667	0.48825924194914555
miR-6512-3p	6	81	144	2454	1.262223652168711	0.35818657015325367	0.6303992897124079	greenyellow	150	2685	6	4	2	TRUE	TRUE	6	4	2	0.3	0.1	0.08015371393973268	0.008	0.4881537139397327
miR-3152-3p	5	65	145	2470	1.310195562597811	0.35274405684929067	0.6271757735023537	greenyellow	150	2685	5	2	3	TRUE	TRUE	5	2	3	0.3	0.1	0.08104429035741378	0.006666666666666667	0.48771095702408046
miR-555	5	65	145	2470	1.310195562597811	0.35274405684929067	0.6271757735023537	greenyellow	150	2685	6	2	4	TRUE	TRUE	5	2	4	0.3	0.1	0.08104429035741378	0.006666666666666667	0.48771095702408046
miR-5693	10	147	140	2388	1.1602810503692298	0.38031412585330077	0.6522337658014693	greenyellow	150	2685	12	6	6	TRUE	TRUE	10	6	6	0.3	0.1	0.07423868869980947	0.013333333333333334	0.48757202203314276
miR-190b-5p	9	130	141	2405	1.1807721069428256	0.3725978226316101	0.6435359534451489	greenyellow	150	2685	11	1	10	TRUE	TRUE	8	1	9	0.3	0.1	0.07657087386489535	0.010666666666666668	0.48723754053156204
miR-4692	14	216	136	2319	1.1051122539972922	0.4087260257856038	0.6765036483967796	greenyellow	150	2685	17	3	14	TRUE	TRUE	14	3	14	0.3	0.1	0.06789194276072417	0.018666666666666668	0.4865586094273909
miR-1343-3p	25	411	125	2124	1.033567334606808	0.47794682758617624	0.7362606617860221	greenyellow	150	2685	26	21	5	TRUE	TRUE	25	21	5	0.3	0.1	0.05318736125745575	0.03333333333333333	0.48652069459078906
miR-6514-3p	4	31	146	2504	2.212005915223887	0.1282139556661534	0.3524298543978638	greenyellow	150	2685	4	4	0	TRUE	FALSE	4	4	0	0.3	0	0.18117092381446342	0.005333333333333334	0.48650425714779677
miR-659-3p	14	215	136	2320	1.1107314838146194	0.4021322275531869	0.6715898199340784	greenyellow	150	2685	27	1	26	TRUE	TRUE	13	1	25	0.3	0.1	0.069158358235729675	0.017333333333333336	0.486491691569063
miR-4756-5p	14	215	136	2320	1.1107314838146194	0.4021322275531869	0.6715898199340784	greenyellow	150	2685	16	4	12	TRUE	TRUE	13	4	10	0.3	0.1	0.069158358235729675	0.017333333333333336	0.486491691569063
miR-126-3p	16	201	134	2334	1.3863047681887861	0.14905316972796476	0.3835165142532815	greenyellow	150	2685	16	16	0	TRUE	FALSE	15	15	0	0.3	0	0.16648637222221271	0.020000000000000004	0.4864863722222127
miR-188-3p	10	147	140	2388	1.1602810503692298	0.38031412585330077	0.6522337658014693	greenyellow	150	2685	16	1	15	TRUE	TRUE	9	1	13	0.3	0.1	0.07423868869980947	0.012	0.48623868869980946
miR-187-5p	8	114	142	2421	1.1963549022238193	0.3721091298354691	0.6430915869482392	greenyellow	150	2685	10	2	8	TRUE	TRUE	7	2	6	0.3	0.1	0.07669086876266651	0.009333333333333334	0.4860242020959999
miR-5586-3p	6	81	144	2454	1.262223652168711	0.35818657015325367	0.6303992897124079	greenyellow	150	2685	6	1	5	TRUE	TRUE	4	1	3	0.3	0.1	0.08015371393973268	0.005333333333333334	0.4854870472730661
miR-920	15	234	135	2301	1.092588278735616	0.4189182185167388	0.6868730547448666	greenyellow	150	2685	16	2	14	TRUE	TRUE	15	2	14	0.3	0.1	0.06524940806881593	0.020000000000000004	0.4852494080688159
miR-181a-2-3p	22	356	128	2179	1.0519990835904625	0.4530394913926634	0.7149328487110799	greenyellow	150	2685	25	20	5	TRUE	TRUE	20	18	5	0.3	0.1	0.05829389925372189	0.02666666666666667	0.48496056592038855
miR-4419b	13	200	137	2335	1.1077728927834016	0.4113325211283127	0.6778584925422659	greenyellow	150	2685	15	4	11	TRUE	TRUE	13	4	11	0.3	0.1	0.06754438341026021	0.017333333333333336	0.4848777167435935
miR-4667-5p	10	148	140	2387	1.1519612776371593	0.3880938804221672	0.6588547634279717	greenyellow	150	2685	12	2	10	TRUE	TRUE	9	1	8	0.3	0.1	0.07248412393077311	0.012	0.4844841239307731
miR-6809-5p	3	35	147	2500	1.4574689621463577	0.35757541938362936	0.6301218075251148	greenyellow	150	2685	3	2	1	TRUE	TRUE	3	2	1	0.3	0.1	0.08023019595021452	0.004	0.48423019595021455
miR-6868-3p	3	35	147	2500	1.4574689621463577	0.35757541938362936	0.6301218075251148	greenyellow	150	2685	3	2	1	TRUE	TRUE	3	2	1	0.3	0.1	0.08023019595021452	0.004	0.48423019595021455
miR-6829-5p	3	35	147	2500	1.4574689621463577	0.35757541938362936	0.6301218075251148	greenyellow	150	2685	3	1	2	TRUE	TRUE	3	1	2	0.3	0.1	0.08023019595021452	0.004	0.48423019595021455
miR-6765-3p	3	35	147	2500	1.4574689621463577	0.35757541938362936	0.6301218075251148	greenyellow	150	2685	3	2	1	TRUE	TRUE	3	2	1	0.3	0.1	0.08023019595021452	0.004	0.48423019595021455
miR-550b-2-5p	5	66	145	2469	1.289831026433204	0.3641164857633112	0.6369112904344938	greenyellow	150	2685	5	2	3	TRUE	TRUE	4	2	2	0.3	0.1	0.07836842094820812	0.005333333333333334	0.48370175428154144
miR-1237-3p	16	251	134	2284	1.0865133302603531	0.42217117693334255	0.6889099827937516	greenyellow	150	2685	22	3	19	TRUE	TRUE	14	3	17	0.3	0.1	0.06473500878700378	0.018666666666666668	0.48340167545367047
miR-8066	2	20	148	2515	1.6988935082740968	0.35042774571740953	0.6246560008650937	greenyellow	150	2685	2	1	1	TRUE	TRUE	1	0	1	0.3	0.1	0.08174363341762896	0.0013333333333333335	0.4830769667509623
miR-7106-3p	2	20	148	2515	1.6988935082740968	0.35042774571740953	0.6246560008650937	greenyellow	150	2685	2	1	1	TRUE	TRUE	1	1	0	0.3	0.1	0.08174363341762896	0.0013333333333333335	0.4830769667509623
miR-196b-5p	52	920	98	1615	0.9314717451787535	0.6858853419429553	0.9029253269822228	greenyellow	150	2685	62	49	13	TRUE	TRUE	49	46	10	0.3	0.1	0.017739265952353672	0.06533333333333334	0.483072599285687
miR-4660	12	183	138	2352	1.117533614963186	0.4068453476504794	0.6754021631545295	greenyellow	150	2685	13	3	10	TRUE	TRUE	11	3	9	0.3	0.1	0.06817502110205444	0.014666666666666668	0.4828416877687211
miR-10b-3p	12	184	138	2351	1.1109868097765383	0.41396716382669513	0.6811218166218981	greenyellow	150	2685	13	3	10	TRUE	TRUE	12	3	10	0.3	0.1	0.06671008354294775	0.016	0.48271008354294775
miR-6720-5p	6	83	144	2452	1.2308186042923983	0.37867425564004603	0.6507951493034557	greenyellow	150	2685	6	4	2	TRUE	TRUE	6	4	2	0.3	0.1	0.07462227709345286	0.008	0.48262227709345284
miR-4647	6	83	144	2452	1.2308186042923983	0.37867425564004603	0.6507951493034557	greenyellow	150	2685	6	1	5	TRUE	TRUE	6	1	5	0.3	0.1	0.07462227709345286	0.008	0.48262227709345284
miR-504-3p	6	83	144	2452	1.2308186042923983	0.37867425564004603	0.6507951493034557	greenyellow	150	2685	7	6	1	TRUE	TRUE	6	6	1	0.3	0.1	0.07462227709345286	0.008	0.48262227709345284
miR-489-3p	10	150	140	2385	1.135648300050581	0.40368888302840306	0.6721386953286307	greenyellow	150	2685	12	6	6	TRUE	TRUE	10	6	6	0.3	0.1	0.06901644053991153	0.013333333333333334	0.48234977387324485
miR-758-5p	7	99	143	2436	1.2044013281394692	0.38025518078998105	0.6522337658014693	greenyellow	150	2685	8	7	1	TRUE	TRUE	6	6	0	0.3	0.1	0.07423868869980947	0.008	0.48223868869980946
miR-3157-5p	11	165	139	2370	1.1366220659985067	0.394321968622609	0.6633297523015922	greenyellow	150	2685	13	2	11	TRUE	TRUE	8	2	7	0.3	0.1	0.07130820914902113	0.010666666666666668	0.4819748758156878
miR-151b	28	469	122	2066	1.0110067410357546	0.5148148033059323	0.7675270055725246	greenyellow	150	2685	29	28	1	TRUE	TRUE	27	27	1	0.3	0.1	0.04596253394172104	0.036	0.481962533941721
miR-3689b-3p	17	272	133	2263	1.0634312038515676	0.44927617329560776	0.7123462197293773	greenyellow	150	2685	19	12	7	TRUE	TRUE	17	12	7	0.3	0.1	0.058923550426033526	0.02266666666666667	0.48159021709270017
miR-3689c	17	272	133	2263	1.0634312038515676	0.44927617329560776	0.7123462197293773	greenyellow	150	2685	19	12	7	TRUE	TRUE	17	12	7	0.3	0.1	0.058923550426033526	0.02266666666666667	0.48159021709270017
miR-1252-5p	18	289	132	2246	1.0597578559197494	0.4513757312605643	0.7131172013491235	greenyellow	150	2685	20	2	18	TRUE	TRUE	17	2	17	0.3	0.1	0.058735635062760985	0.02266666666666667	0.4814023017294276
miR-5187-5p	6	84	144	2451	1.2156766798769791	0.3889332401960611	0.6588547634279717	greenyellow	150	2685	7	1	6	TRUE	TRUE	6	1	6	0.3	0.1	0.07248412393077311	0.008	0.4804841239307731
miR-599	7	100	143	2435	1.1918732800652325	0.38967305014200015	0.6588547634279717	greenyellow	150	2685	9	1	8	TRUE	TRUE	6	1	7	0.3	0.1	0.07248412393077311	0.008	0.4804841239307731
miR-6856-3p	3	20	147	2515	2.5649190809089304	0.13382159744007155	0.36396486394308486	greenyellow	150	2685	3	3	0	TRUE	FALSE	3	3	0	0.3	0	0.17557621591637554	0.004	0.47957621591637556
miR-4433b-5p	2	21	148	2514	1.6173886262422805	0.3710569026962037	0.6424717337026481	greenyellow	150	2685	2	1	1	TRUE	TRUE	2	1	1	0.3	0.1	0.07685838994855418	0.002666666666666667	0.47952505661522077
miR-6748-3p	2	21	148	2514	1.6173886262422805	0.3710569026962037	0.6424717337026481	greenyellow	150	2685	2	1	1	TRUE	TRUE	2	1	1	0.3	0.1	0.07685838994855418	0.002666666666666667	0.47952505661522077
miR-382-3p	7	101	143	2434	1.1795932206637207	0.3990969598821539	0.6683150624958503	greenyellow	150	2685	8	3	5	TRUE	TRUE	7	3	5	0.3	0.1	0.0700075002519358	0.009333333333333334	0.4793408335852692
miR-4482-5p	4	52	146	2483	1.3080708777498466	0.3824776422808124	0.6536933381908842	greenyellow	150	2685	4	1	3	TRUE	TRUE	4	1	3	0.3	0.1	0.07385037636803433	0.005333333333333334	0.47918370970136764
miR-6727-3p	5	68	145	2467	1.2508981517771498	0.3868830211226246	0.6587916150121164	greenyellow	150	2685	6	5	1	TRUE	TRUE	5	5	1	0.3	0.1	0.07250077483743009	0.006666666666666667	0.4791674415040967
miR-3664-5p	5	68	145	2467	1.2508981517771498	0.3868830211226246	0.6587916150121164	greenyellow	150	2685	5	1	4	TRUE	TRUE	5	1	4	0.3	0.1	0.07250077483743009	0.006666666666666667	0.4791674415040967
miR-127-3p	6	84	144	2451	1.2156766798769791	0.3889332401960611	0.6588547634279717	greenyellow	150	2685	6	4	2	TRUE	TRUE	5	3	2	0.3	0.1	0.07248412393077311	0.006666666666666667	0.47915079059743976
miR-1321	20	328	130	2207	1.0351696804150294	0.483137631947101	0.7408545133399418	greenyellow	150	2685	25	4	21	TRUE	TRUE	19	4	19	0.3	0.1	0.05210682760837119	0.025333333333333336	0.4774401609417045
miR-1979	5	25	145	2510	3.4593058042546287	0.023340360420376835	0.1175051840728754	greenyellow	150	2685	5	0	5	FALSE	TRUE	4	0	4	0	0.1	0.37197718913705424	0.005333333333333334	0.4773105224703876
miR-449b-3p	10	152	140	2383	1.119763881436066	0.41931051809036923	0.6868730547448666	greenyellow	150	2685	14	3	11	TRUE	TRUE	9	3	10	0.3	0.1	0.06524940806881593	0.012	0.4772494080688159
miR-4741	5	69	145	2466	1.2322777704571457	0.39825801991408716	0.66752656051945	greenyellow	150	2685	7	1	6	TRUE	TRUE	5	1	6	0.3	0.1	0.0702125797111717	0.006666666666666667	0.47687924637783835
miR-5581-5p	5	69	145	2466	1.2322777704571457	0.39825801991408716	0.66752656051945	greenyellow	150	2685	5	2	3	TRUE	TRUE	5	2	3	0.3	0.1	0.0702125797111717	0.006666666666666667	0.47687924637783835
miR-1229-3p	8	119	142	2416	1.1437429596349011	0.41592687559678576	0.6839412942505726	greenyellow	150	2685	12	3	9	TRUE	TRUE	8	3	9	0.3	0.1	0.06599246964949805	0.010666666666666668	0.4766591363161647
miR-6893-3p	3	37	147	2498	1.3776267743092483	0.38868676033725735	0.6588547634279717	greenyellow	150	2685	3	1	2	TRUE	TRUE	3	1	2	0.3	0.1	0.07248412393077311	0.004	0.4764841239307731
miR-211-3p	12	187	138	2348	1.09176634090957	0.4353540824126737	0.702422215052671	greenyellow	150	2685	13	2	11	TRUE	TRUE	11	2	9	0.3	0.1	0.061360704693728556	0.014666666666666668	0.47602737136039525
miR-7703	5	69	145	2466	1.2322777704571457	0.39825801991408716	0.66752656051945	greenyellow	150	2685	5	4	1	TRUE	TRUE	4	3	1	0.3	0.1	0.0702125797111717	0.005333333333333334	0.47554591304450505
miR-4526	5	69	145	2466	1.2322777704571457	0.39825801991408716	0.66752656051945	greenyellow	150	2685	5	2	3	TRUE	TRUE	4	2	2	0.3	0.1	0.0702125797111717	0.005333333333333334	0.47554591304450505
miR-6759-5p	2	22	148	2513	1.5432880426267956	0.3914246903273052	0.6588547634279717	greenyellow	150	2685	2	1	1	TRUE	TRUE	2	1	1	0.3	0.1	0.07248412393077311	0.002666666666666667	0.47515079059743975
miR-6757-5p	2	22	148	2513	1.5432880426267956	0.3914246903273052	0.6588547634279717	greenyellow	150	2685	2	1	1	TRUE	TRUE	2	1	1	0.3	0.1	0.07248412393077311	0.002666666666666667	0.47515079059743975
miR-6854-5p	2	22	148	2513	1.5432880426267956	0.3914246903273052	0.6588547634279717	greenyellow	150	2685	2	1	1	TRUE	TRUE	2	1	1	0.3	0.1	0.07248412393077311	0.002666666666666667	0.47515079059743975
miR-6793-5p	2	22	148	2513	1.5432880426267956	0.3914246903273052	0.6588547634279717	greenyellow	150	2685	2	1	1	TRUE	TRUE	2	1	1	0.3	0.1	0.07248412393077311	0.002666666666666667	0.47515079059743975
miR-4258	2	22	148	2513	1.5432880426267956	0.3914246903273052	0.6588547634279717	greenyellow	150	2685	2	1	1	TRUE	TRUE	2	1	1	0.3	0.1	0.07248412393077311	0.002666666666666667	0.47515079059743975
miR-6726-5p	2	22	148	2513	1.5432880426267956	0.3914246903273052	0.6588547634279717	greenyellow	150	2685	2	1	1	TRUE	TRUE	2	1	1	0.3	0.1	0.07248412393077311	0.002666666666666667	0.47515079059743975
miR-4743-5p	2	22	148	2513	1.5432880426267956	0.3914246903273052	0.6588547634279717	greenyellow	150	2685	3	2	1	TRUE	TRUE	2	2	1	0.3	0.1	0.07248412393077311	0.002666666666666667	0.47515079059743975
miR-3128	12	189	138	2346	1.079362851735198	0.44960700974864043	0.7123462197293773	greenyellow	150	2685	20	1	19	TRUE	TRUE	12	1	19	0.3	0.1	0.058923550426033526	0.016	0.4749235504260335
miR-4664-5p	14	222	136	2313	1.072530336226744	0.44838906712005855	0.7123462197293773	greenyellow	150	2685	15	5	10	TRUE	TRUE	12	3	10	0.3	0.1	0.058923550426033526	0.016	0.4749235504260335
miR-324-3p	32	549	118	1986	0.9810151261253728	0.5709498516135616	0.8182927476194366	greenyellow	150	2685	40	31	9	TRUE	TRUE	30	29	8	0.3	0.1	0.034836519152103944	0.04000000000000001	0.474836519152104
miR-5581-3p	5	70	145	2465	1.2141892066283706	0.4096152190138366	0.6771687648063366	greenyellow	150	2685	5	4	1	TRUE	TRUE	5	4	1	0.3	0.1	0.06772123297485781	0.006666666666666667	0.47438789964152445
miR-3150a-3p	13	207	137	2328	1.0671693717145314	0.4592952742541214	0.7229981159188315	greenyellow	150	2685	17	1	16	TRUE	TRUE	13	1	16	0.3	0.1	0.05634513377769036	0.017333333333333336	0.4736784671110237
miR-7704	2	10	148	2525	3.409456222311654	0.1418427519114736	0.37434093785563644	greenyellow	150	2685	2	2	0	TRUE	FALSE	2	2	0	0.3	0	0.17069307036971648	0.002666666666666667	0.4733597370363831
miR-5191	2	10	148	2525	3.409456222311654	0.1418427519114736	0.37434093785563644	greenyellow	150	2685	2	2	0	TRUE	FALSE	2	2	0	0.3	0	0.17069307036971648	0.002666666666666667	0.4733597370363831
ebv-miR-BART7-3p	2	10	148	2525	3.409456222311654	0.1418427519114736	0.37434093785563644	greenyellow	150	2685	2	2	0	TRUE	FALSE	2	2	0	0.3	0	0.17069307036971648	0.002666666666666667	0.4733597370363831
miR-450b-3p	9	138	141	2397	1.1086297403967407	0.43848962849839	0.7027466422128177	greenyellow	150	2685	14	3	11	TRUE	TRUE	9	3	11	0.3	0.1	0.06128048832559241	0.012	0.47328048832559244
miR-6768-5p	4	54	146	2481	1.2586314347678143	0.40837600262396057	0.6763271223432576	greenyellow	150	2685	5	1	4	TRUE	TRUE	4	1	4	0.3	0.1	0.06793727838912648	0.005333333333333334	0.4732706117224598
miR-4771	4	54	146	2481	1.2586314347678143	0.40837600262396057	0.6763271223432576	greenyellow	150	2685	4	1	3	TRUE	TRUE	4	1	3	0.3	0.1	0.06793727838912648	0.005333333333333334	0.4732706117224598
miR-6860	4	54	146	2481	1.2586314347678143	0.40837600262396057	0.6763271223432576	greenyellow	150	2685	5	4	1	TRUE	TRUE	4	4	1	0.3	0.1	0.06793727838912648	0.005333333333333334	0.4732706117224598
miR-374c-3p	6	87	144	2448	1.1723386961881197	0.41968709858106634	0.6868730547448666	greenyellow	150	2685	6	4	2	TRUE	TRUE	6	4	2	0.3	0.1	0.06524940806881593	0.008	0.4732494080688159
miR-2392	3	38	147	2497	1.3408562288486843	0.4041162097966422	0.6721386953286307	greenyellow	150	2685	3	2	1	TRUE	TRUE	3	2	1	0.3	0.1	0.06901644053991153	0.004	0.47301644053991154
miR-7850-5p	3	38	147	2497	1.3408562288486843	0.4041162097966422	0.6721386953286307	greenyellow	150	2685	3	1	2	TRUE	TRUE	3	1	2	0.3	0.1	0.06901644053991153	0.004	0.47301644053991154
miR-3200-3p	19	313	131	2222	1.0296244276641873	0.49339860729247675	0.7486225116458003	greenyellow	150	2685	20	15	5	TRUE	TRUE	17	14	4	0.3	0.1	0.05029484698452335	0.02266666666666667	0.47296151365119005
miR-4716-3p	9	137	141	2398	1.1171892417172957	0.4302509066544481	0.7012711258608277	greenyellow	150	2685	10	1	9	TRUE	TRUE	8	1	8	0.3	0.1	0.06164561695009327	0.010666666666666668	0.47231228361675986
miR-1182	11	172	139	2363	1.0872099051890163	0.4464014843161389	0.7123462197293773	greenyellow	150	2685	13	2	11	TRUE	TRUE	10	2	10	0.3	0.1	0.058923550426033526	0.013333333333333334	0.4722568837593668
miR-1825	10	156	140	2379	1.0892158859227155	0.4505366032045509	0.7123462197293773	greenyellow	150	2685	12	1	11	TRUE	TRUE	10	1	11	0.3	0.1	0.058923550426033526	0.013333333333333334	0.4722568837593668
miR-606	10	154	140	2381	1.1042915967609195	0.4349343742156292	0.702422215052671	greenyellow	150	2685	16	1	15	TRUE	TRUE	8	1	12	0.3	0.1	0.061360704693728556	0.010666666666666668	0.47202737136039524
miR-3191-5p	9	138	141	2397	1.1086297403967407	0.43848962849839	0.7027466422128177	greenyellow	150	2685	9	2	7	TRUE	TRUE	8	1	7	0.3	0.1	0.06128048832559241	0.010666666666666668	0.4719471549922591
miR-548ay-5p	5	71	145	2464	1.1966099951427882	0.4209457580218029	0.6873139021989367	greenyellow	150	2685	7	4	3	TRUE	TRUE	5	4	3	0.3	0.1	0.06513794863615906	0.006666666666666667	0.47180461530282575
miR-4763-5p	5	71	145	2464	1.1966099951427882	0.4209457580218029	0.6873139021989367	greenyellow	150	2685	5	2	3	TRUE	TRUE	5	2	3	0.3	0.1	0.06513794863615906	0.006666666666666667	0.47180461530282575
miR-1911-5p	5	71	145	2464	1.1966099951427882	0.4209457580218029	0.6873139021989367	greenyellow	150	2685	5	2	3	TRUE	TRUE	5	2	3	0.3	0.1	0.06513794863615906	0.006666666666666667	0.47180461530282575
miR-578	17	278	133	2257	1.0377211797247912	0.48542721112348897	0.7424338028135254	greenyellow	150	2685	26	2	24	TRUE	TRUE	15	2	21	0.3	0.1	0.051736905210728906	0.020000000000000004	0.47173690521072886
miR-149-5p	35	609	115	1926	0.9625071375174349	0.6089757151450839	0.846171756194094	greenyellow	150	2685	49	20	29	TRUE	TRUE	32	17	25	0.3	0.1	0.02901658991612371	0.04266666666666667	0.47168325658279037
miR-6811-3p	3	21	147	2514	2.441939210270049	0.14701123875408648	0.3808854857624496	greenyellow	150	2685	3	3	0	TRUE	FALSE	3	3	0	0.3	0	0.16768223059787105	0.004	0.47168223059787107
miR-574-3p	12	192	138	2343	1.0611364032520196	0.47093409594106894	0.7287222006016036	greenyellow	150	2685	14	9	5	TRUE	TRUE	12	9	5	0.3	0.1	0.05497519977789468	0.016	0.4709751997778947
miR-4645-5p	9	139	141	2396	1.1001933135861282	0.4467184717789704	0.7123462197293773	greenyellow	150	2685	9	3	6	TRUE	TRUE	9	3	6	0.3	0.1	0.058923550426033526	0.012	0.4709235504260335
miR-873-3p	16	262	134	2273	1.035881662422711	0.4903483837460415	0.7468818500461941	greenyellow	150	2685	16	14	2	TRUE	TRUE	15	14	1	0.3	0.1	0.05069923768417417	0.020000000000000004	0.4706992376841742
miR-5587-5p	5	71	145	2464	1.1966099951427882	0.4209457580218029	0.6873139021989367	greenyellow	150	2685	5	1	4	TRUE	TRUE	4	1	3	0.3	0.1	0.06513794863615906	0.005333333333333334	0.47047128196949245
miR-219b-5p	8	57	142	2478	2.448022549937816	0.026341368015091095	0.12642946755429732	greenyellow	150	2685	9	0	9	FALSE	TRUE	8	0	9	0	0.1	0.3592606764192053	0.010666666666666668	0.469927343085872
miR-518f-5p	6	88	144	2447	1.1585490972179806	0.4299083600548229	0.7011240214743855	greenyellow	150	2685	7	3	4	TRUE	TRUE	6	3	4	0.3	0.1	0.06168206124250334	0.008	0.46968206124250333
miR-34c-5p	29	500	121	2035	0.9754568129029983	0.5808901407088238	0.8240396636191023	greenyellow	150	2685	45	19	26	TRUE	TRUE	27	18	25	0.3	0.1	0.033620753536523364	0.036	0.4696207535365234
miR-1285-3p	46	839	104	1696	0.8941302709277731	0.7579776328761132	0.9518390608959415	greenyellow	150	2685	57	41	16	TRUE	TRUE	45	40	15	0.3	0.1	0.008574590761118465	0.06	0.46857459076111846
miR-762	17	281	133	2254	1.0252790851433913	0.5033996178027902	0.7571509704410437	greenyellow	150	2685	19	2	17	TRUE	TRUE	15	1	16	0.3	0.1	0.04832700667163032	0.020000000000000004	0.4683270066716303
miR-345-5p	20	334	130	2201	1.0138141445275637	0.5165318491536128	0.769673999355437	greenyellow	150	2685	24	12	12	TRUE	TRUE	17	11	7	0.3	0.1	0.04547727370266573	0.02266666666666667	0.46814394036933243
miR-485-5p	26	449	124	2086	0.974139783563714	0.5823459671922795	0.8252623369848774	greenyellow	150	2685	31	13	18	TRUE	TRUE	26	13	18	0.3	0.1	0.033363189843273654	0.03466666666666667	0.4680298565099403
miR-8089	3	39	147	2496	1.3059750968409494	0.41943508123563744	0.6868730547448666	greenyellow	150	2685	4	2	2	TRUE	TRUE	2	1	1	0.3	0.1	0.06524940806881593	0.002666666666666667	0.4679160747354825
miR-3177-3p	3	39	147	2496	1.3059750968409494	0.41943508123563744	0.6868730547448666	greenyellow	150	2685	4	3	1	TRUE	TRUE	2	1	1	0.3	0.1	0.06524940806881593	0.002666666666666667	0.4679160747354825
miR-141-5p	38	674	112	1861	0.9368341094383082	0.6636058213583456	0.884878928115184	greenyellow	150	2685	46	35	11	TRUE	TRUE	35	32	10	0.3	0.1	0.021246458703225956	0.04666666666666667	0.46791312536989266
miR-20b-3p	11	174	139	2361	1.073801028184743	0.46125546855362654	0.7250163728000725	greenyellow	150	2685	12	6	6	TRUE	TRUE	9	5	4	0.3	0.1	0.05586087431701723	0.012	0.4678608743170173
miR-146a-5p	47	856	103	1679	0.8950543857950031	0.757233679526347	0.9513347176327841	greenyellow	150	2685	59	43	16	TRUE	TRUE	44	40	16	0.3	0.1	0.008666661597222952	0.05866666666666667	0.4673333282638896
miR-143-5p	16	265	134	2270	1.0228044642990637	0.5087880655380101	0.7617043752649356	greenyellow	150	2685	20	10	10	TRUE	TRUE	15	10	6	0.3	0.1	0.04728541991679548	0.020000000000000004	0.4672854199167955
miR-450a-1-3p	9	142	141	2393	1.0756676014303705	0.47131229812054887	0.7287222006016036	greenyellow	150	2685	9	6	3	TRUE	TRUE	9	6	3	0.3	0.1	0.05497519977789468	0.012	0.4669751997778947
miR-3146	6	90	144	2445	1.1318871156380492	0.4502674482431993	0.7123462197293773	greenyellow	150	2685	6	1	5	TRUE	TRUE	6	1	5	0.3	0.1	0.058923550426033526	0.008	0.4669235504260335
miR-1178-3p	5	73	145	2462	1.1628959165388313	0.443492896851751	0.7083142300867907	greenyellow	150	2685	6	2	4	TRUE	TRUE	5	2	4	0.3	0.1	0.05990961324190868	0.006666666666666667	0.46657627990857536
miR-7160-5p	5	73	145	2462	1.1628959165388313	0.443492896851751	0.7083142300867907	greenyellow	150	2685	5	4	1	TRUE	TRUE	5	4	1	0.3	0.1	0.05990961324190868	0.006666666666666667	0.46657627990857536
miR-939-3p	5	73	145	2462	1.1628959165388313	0.443492896851751	0.7083142300867907	greenyellow	150	2685	5	4	1	TRUE	TRUE	5	4	1	0.3	0.1	0.05990961324190868	0.006666666666666667	0.46657627990857536
miR-7854-3p	10	159	140	2376	1.0673833647751252	0.473848845930229	0.7311637661521968	greenyellow	150	2685	11	9	2	TRUE	TRUE	9	8	2	0.3	0.1	0.05439413552570005	0.012	0.4663941355257001
miR-4673	12	195	138	2340	1.043471968550208	0.49214648457460497	0.7486225116458003	greenyellow	150	2685	13	3	10	TRUE	TRUE	12	3	10	0.3	0.1	0.05029484698452335	0.016	0.4662948469845234
miR-3613-5p	18	301	132	2234	1.012077104841118	0.5215166174700825	0.773580664118341	greenyellow	150	2685	18	14	4	TRUE	TRUE	16	12	4	0.3	0.1	0.04459775764430057	0.021333333333333336	0.46593109097763385
miR-4426	8	125	142	2410	1.0861297566312593	0.4683468533942431	0.7283213394156897	greenyellow	150	2685	9	1	8	TRUE	TRUE	8	1	8	0.3	0.1	0.055070786107698916	0.010666666666666668	0.46573745277436557
miR-4781-3p	8	125	142	2410	1.0861297566312593	0.4683468533942431	0.7283213394156897	greenyellow	150	2685	8	2	6	TRUE	TRUE	8	2	6	0.3	0.1	0.055070786107698916	0.010666666666666668	0.46573745277436557
miR-3975	6	90	144	2445	1.1318871156380492	0.4502674482431993	0.7123462197293773	greenyellow	150	2685	6	1	5	TRUE	TRUE	5	1	4	0.3	0.1	0.058923550426033526	0.006666666666666667	0.46559021709270015
miR-6757-3p	3	40	147	2495	1.2728306452412819	0.4346252811097653	0.702422215052671	greenyellow	150	2685	3	2	1	TRUE	TRUE	3	2	1	0.3	0.1	0.061360704693728556	0.004	0.4653607046937286
miR-3529-3p	13	213	137	2322	1.034433590164177	0.5001430253192838	0.7541330766104567	greenyellow	150	2685	15	5	10	TRUE	TRUE	12	5	8	0.3	0.1	0.049020804178349864	0.016	0.4650208041783499
miR-4421	5	74	145	2461	1.1467220183946323	0.45469328003257636	0.716728658656001	greenyellow	150	2685	5	2	3	TRUE	TRUE	5	2	3	0.3	0.1	0.057858091904204614	0.006666666666666667	0.4645247585708712
miR-8073	4	34	146	2501	2.0146003735024967	0.1594851433029711	0.4000832779830803	greenyellow	150	2685	4	4	0	TRUE	FALSE	4	4	0	0.3	0	0.15913984006468784	0.005333333333333334	0.4644731733980212
miR-5006-5p	8	125	142	2410	1.0861297566312593	0.4683468533942431	0.7283213394156897	greenyellow	150	2685	10	1	9	TRUE	TRUE	7	1	8	0.3	0.1	0.055070786107698916	0.009333333333333334	0.46440411944103227
miR-9985	16	269	134	2266	1.0058238948916216	0.5331542865049411	0.780630011695064	greenyellow	150	2685	16	14	2	TRUE	TRUE	16	14	2	0.3	0.1	0.043021902429692775	0.021333333333333336	0.46435523576302606
miR-7845-5p	2	24	148	2511	1.413624872749374	0.43124025701312185	0.7016491066975794	greenyellow	150	2685	2	1	1	TRUE	TRUE	2	1	1	0.3	0.1	0.06155200934970159	0.002666666666666667	0.4642186760163682
miR-4757-5p	6	91	144	2444	1.1189884580159568	0.460393108226292	0.7240704288403313	greenyellow	150	2685	6	1	5	TRUE	TRUE	6	1	5	0.3	0.1	0.05608767552715549	0.008	0.46408767552715546
miR-6822-5p	3	22	147	2513	2.3301680275985373	0.16060507221249914	0.4000832779830803	greenyellow	150	2685	3	3	0	TRUE	FALSE	3	3	0	0.3	0	0.15913984006468784	0.004	0.46313984006468784
miR-6830-5p	3	41	147	2494	1.2413024023875223	0.4496700605035706	0.7123462197293773	greenyellow	150	2685	3	1	2	TRUE	TRUE	3	1	2	0.3	0.1	0.058923550426033526	0.004	0.4629235504260335
miR-4436b-5p	3	41	147	2494	1.2413024023875223	0.4496700605035706	0.7123462197293773	greenyellow	150	2685	4	1	3	TRUE	TRUE	3	1	3	0.3	0.1	0.058923550426033526	0.004	0.4629235504260335
miR-619-5p	10	160	140	2375	1.0602645376886908	0.48158411339334317	0.7402224840266044	greenyellow	150	2685	10	9	1	TRUE	TRUE	8	7	1	0.3	0.1	0.05225509099256164	0.010666666666666668	0.46292175765922833
miR-1257	9	143	141	2392	1.0676973065020579	0.4794685069476118	0.7373785173256299	greenyellow	150	2685	11	2	9	TRUE	TRUE	7	1	8	0.3	0.1	0.05292380768617884	0.009333333333333334	0.46225714101951215
miR-4478	13	216	137	2319	1.018750070013159	0.5203392965956369	0.773528243254976	greenyellow	150	2685	16	4	12	TRUE	TRUE	13	4	12	0.3	0.1	0.04460952984293312	0.017333333333333336	0.4619428631762664
miR-6789-3p	2	11	148	2524	3.098564781811145	0.16175594956254344	0.4000832779830803	greenyellow	150	2685	2	2	0	TRUE	FALSE	2	2	0	0.3	0	0.15913984006468784	0.002666666666666667	0.4618065067313545
miR-8075	2	11	148	2524	3.098564781811145	0.16175594956254344	0.4000832779830803	greenyellow	150	2685	2	2	0	TRUE	FALSE	2	2	0	0.3	0	0.15913984006468784	0.002666666666666667	0.4618065067313545
miR-4802-5p	5	75	145	2460	1.1309792586255123	0.46583458112049136	0.7283213394156897	greenyellow	150	2685	5	1	4	TRUE	TRUE	5	1	4	0.3	0.1	0.055070786107698916	0.006666666666666667	0.46173745277436556
miR-365b-5p	5	75	145	2460	1.1309792586255123	0.46583458112049136	0.7283213394156897	greenyellow	150	2685	5	3	2	TRUE	TRUE	5	3	2	0.3	0.1	0.055070786107698916	0.006666666666666667	0.46173745277436556
miR-6783-3p	4	58	146	2477	1.1699778198347495	0.45945112368213614	0.7229981159188315	greenyellow	150	2685	4	2	2	TRUE	TRUE	4	2	2	0.3	0.1	0.05634513377769036	0.005333333333333334	0.4616784671110237
miR-4512	6	92	144	2443	1.1063698607412205	0.47047504979973986	0.7287222006016036	greenyellow	150	2685	6	2	4	TRUE	TRUE	5	1	4	0.3	0.1	0.05497519977789468	0.006666666666666667	0.46164186644456134
miR-302c-3p.1	4	17	146	2518	4.054326442144016	0.026596154628653307	0.12677652437912101	greenyellow	150	2685	4	0	4	FALSE	TRUE	2	0	2	0	0.1	0.3587844634918096	0.002666666666666667	0.4614511301584762
miR-3183	7	110	143	2425	1.079151887146825	0.4833282593326068	0.7408545133399418	greenyellow	150	2685	7	4	3	TRUE	TRUE	7	4	3	0.3	0.1	0.05210682760837119	0.009333333333333334	0.46144016094170454
miR-4755-3p	15	253	135	2282	1.002195080613151	0.5394928369091636	0.788249523538678	greenyellow	150	2685	18	3	15	TRUE	TRUE	15	3	15	0.3	0.1	0.04133451323657013	0.020000000000000004	0.46133451323657015
miR-1260a	12	198	138	2337	1.0263446114234047	0.5131880998512897	0.7655124688602973	greenyellow	150	2685	14	4	10	TRUE	TRUE	11	4	9	0.3	0.1	0.046419092403991113	0.014666666666666668	0.4610857590706578
miR-324-5p	22	377	128	2158	0.9838406395905607	0.5646019469322527	0.8104487657669062	greenyellow	150	2685	30	20	10	TRUE	TRUE	18	15	8	0.3	0.1	0.03650977391681763	0.024	0.4605097739168177
miR-4304	2	11	148	2524	3.098564781811145	0.16175594956254344	0.4000832779830803	greenyellow	150	2685	2	2	0	TRUE	FALSE	1	1	0	0.3	0	0.15913984006468784	0.0013333333333333335	0.4604731733980212
miR-6743-3p	1	2	149	2533	8.4844032419203	0.158464793597052	0.4000832779830803	greenyellow	150	2685	1	1	0	TRUE	FALSE	1	1	0	0.3	0	0.15913984006468784	0.0013333333333333335	0.4604731733980212
miR-4735-5p	4	59	146	2476	1.149691999879766	0.4720043040960369	0.7287222006016036	greenyellow	150	2685	6	2	4	TRUE	TRUE	4	2	4	0.3	0.1	0.05497519977789468	0.005333333333333334	0.46030853311122805
miR-92b-5p	7	110	143	2425	1.079151887146825	0.4833282593326068	0.7408545133399418	greenyellow	150	2685	8	5	3	TRUE	TRUE	6	4	3	0.3	0.1	0.05210682760837119	0.008	0.4601068276083712
miR-5004-5p	7	111	143	2424	1.0689861038000648	0.49253358845231143	0.7486225116458003	greenyellow	150	2685	7	1	6	TRUE	TRUE	7	1	6	0.3	0.1	0.05029484698452335	0.009333333333333334	0.45962818031785674
miR-3132	8	58	142	2477	2.4047680477791697	0.028600037880062906	0.13357900045158794	greenyellow	150	2685	8	0	8	FALSE	TRUE	7	0	7	0	0.1	0.3497047242436595	0.009333333333333334	0.45903805757699284
miR-612	24	421	126	2114	0.9564549564923049	0.6128415739438511	0.8493973727486817	greenyellow	150	2685	25	4	21	TRUE	TRUE	23	4	20	0.3	0.1	0.028355634659781484	0.030666666666666665	0.4590223013264481
miR-4252	9	146	141	2389	1.0444429688184727	0.5037683139062576	0.7571509704410437	greenyellow	150	2685	11	5	6	TRUE	TRUE	8	5	4	0.3	0.1	0.04832700667163032	0.010666666666666668	0.45899367333829694
miR-3189-3p	6	94	144	2441	1.0819378047703778	0.49048556183314296	0.7468818500461941	greenyellow	150	2685	6	1	5	TRUE	TRUE	6	1	5	0.3	0.1	0.05069923768417417	0.008	0.4586992376841742
miR-4309	7	112	143	2423	1.059002179402416	0.5016917869426538	0.755664756592756	greenyellow	150	2685	9	1	8	TRUE	TRUE	7	1	8	0.3	0.1	0.04866833293859432	0.009333333333333334	0.4580016662719277
miR-6840-3p	5	77	145	2458	1.1007005585238123	0.48791096833849	0.744730298792447	greenyellow	150	2685	5	4	1	TRUE	TRUE	5	4	1	0.3	0.1	0.051200390741051295	0.006666666666666667	0.457867057407718
miR-6892-3p	4	35	146	2500	1.9563102241732568	0.17048600109815681	0.4155970149576998	greenyellow	150	2685	4	4	0	TRUE	FALSE	4	4	0	0.3	0	0.15253103217650701	0.005333333333333334	0.4578643655098404
miR-6858-3p	2	26	148	2509	1.3039076338835656	0.4696471065628003	0.7283213394156897	greenyellow	150	2685	2	1	1	TRUE	TRUE	2	1	1	0.3	0.1	0.055070786107698916	0.002666666666666667	0.45773745277436556
miR-8064	2	26	148	2509	1.3039076338835656	0.4696471065628003	0.7283213394156897	greenyellow	150	2685	2	1	1	TRUE	TRUE	2	1	1	0.3	0.1	0.055070786107698916	0.002666666666666667	0.45773745277436556
miR-3200-5p	9	146	141	2389	1.0444429688184727	0.5037683139062576	0.7571509704410437	greenyellow	150	2685	10	3	7	TRUE	TRUE	7	2	6	0.3	0.1	0.04832700667163032	0.009333333333333334	0.45766034000496364
miR-9903	5	48	145	2487	1.7861405075689727	0.171306240668024	0.41650047490502073	greenyellow	150	2685	5	5	0	TRUE	FALSE	4	4	0	0.3	0	0.15215379962507447	0.005333333333333334	0.4574871329584078
miR-1226-5p	9	147	141	2388	1.0369031256564731	0.5118020643008729	0.7638549606294983	greenyellow	150	2685	11	5	6	TRUE	TRUE	8	4	5	0.3	0.1	0.04679563865248972	0.010666666666666668	0.4574623053191564
miR-6515-3p	3	43	147	2492	1.1826436592210017	0.47926286026655296	0.7373785173256299	greenyellow	150	2685	3	2	1	TRUE	TRUE	3	2	1	0.3	0.1	0.05292380768617884	0.004	0.4569238076861788
miR-7155-5p	2	26	148	2509	1.3039076338835656	0.4696471065628003	0.7283213394156897	greenyellow	150	2685	2	1	1	TRUE	TRUE	1	1	0	0.3	0.1	0.055070786107698916	0.0013333333333333335	0.45640411944103226
miR-4531	8	129	142	2406	1.0507663118517327	0.5027949585236546	0.7569161374524573	greenyellow	150	2685	8	1	7	TRUE	TRUE	6	1	5	0.3	0.1	0.048380894202188524	0.008	0.4563808942021885
miR-4663	7	113	143	2422	1.0491954146653588	0.510798786846467	0.7627672373166747	greenyellow	150	2685	7	1	6	TRUE	TRUE	7	1	6	0.3	0.1	0.04704318768625628	0.009333333333333334	0.45637652101958964
miR-744-3p	10	166	140	2369	1.0193583940887403	0.5274382990710526	0.7747098483712764	greenyellow	150	2685	12	7	5	TRUE	TRUE	9	6	4	0.3	0.1	0.04434436924046157	0.012	0.4563443692404616
miR-4733-3p	10	166	140	2369	1.0193583940887403	0.5274382990710526	0.7747098483712764	greenyellow	150	2685	10	1	9	TRUE	TRUE	9	1	8	0.3	0.1	0.04434436924046157	0.012	0.4563443692404616
miR-939-5p	25	442	125	2093	0.9470554753924671	0.6304982544479575	0.8632238638077351	greenyellow	150	2685	29	7	22	TRUE	TRUE	23	7	20	0.3	0.1	0.02555062483851055	0.030666666666666665	0.45621729150517726
miR-767-5p	20	347	130	2188	0.970079820770816	0.5870975171370796	0.831148242549131	greenyellow	150	2685	30	10	20	TRUE	TRUE	18	10	13	0.3	0.1	0.03212860363712352	0.024	0.4561286036371235
miR-517-5p	4	60	146	2475	1.1300821192184585	0.48445119900071254	0.741411145727962	greenyellow	150	2685	4	2	2	TRUE	TRUE	3	2	1	0.3	0.1	0.05197635578129997	0.004	0.4559763557812999
miR-1263	5	78	145	2457	1.0861431585734989	0.4988323727205737	0.7533603312419757	greenyellow	150	2685	5	1	4	TRUE	TRUE	5	1	4	0.3	0.1	0.04919890065404585	0.006666666666666667	0.45586556732071254
miR-3940-3p	5	78	145	2457	1.0861431585734989	0.4988323727205737	0.7533603312419757	greenyellow	150	2685	5	4	1	TRUE	TRUE	5	4	1	0.3	0.1	0.04919890065404585	0.006666666666666667	0.45586556732071254
miR-7150	3	43	147	2492	1.1826436592210017	0.47926286026655296	0.7373785173256299	greenyellow	150	2685	3	1	2	TRUE	TRUE	2	1	1	0.3	0.1	0.05292380768617884	0.002666666666666667	0.45559047435284544
miR-5582-5p	9	148	141	2387	1.0294656099056845	0.5197979524497118	0.7733752603112579	greenyellow	150	2685	14	3	11	TRUE	TRUE	8	3	9	0.3	0.1	0.04464388991689793	0.010666666666666668	0.4553105565835646
miR-3135b	14	240	136	2295	0.9843801970821934	0.56524640871275	0.8109549663462737	greenyellow	150	2685	17	3	14	TRUE	TRUE	14	3	14	0.3	0.1	0.03640130488044184	0.018666666666666668	0.4550679715471085
miR-4794	7	113	143	2422	1.0491954146653588	0.510798786846467	0.7627672373166747	greenyellow	150	2685	8	2	6	TRUE	TRUE	6	2	4	0.3	0.1	0.04704318768625628	0.008	0.4550431876862563
miR-627-3p	6	95	144	2440	1.0701776718697447	0.5004035240265139	0.7541330766104567	greenyellow	150	2685	7	4	3	TRUE	TRUE	4	3	2	0.3	0.1	0.049020804178349864	0.005333333333333334	0.45435413751168324
miR-6891-5p	3	44	147	2491	1.155313305455068	0.49378375813125297	0.7486225116458003	greenyellow	150	2685	3	2	1	TRUE	TRUE	3	2	1	0.3	0.1	0.05029484698452335	0.004	0.4542948469845234
miR-6745	3	44	147	2491	1.155313305455068	0.49378375813125297	0.7486225116458003	greenyellow	150	2685	3	2	1	TRUE	TRUE	3	2	1	0.3	0.1	0.05029484698452335	0.004	0.4542948469845234
miR-4758-5p	3	44	147	2491	1.155313305455068	0.49378375813125297	0.7486225116458003	greenyellow	150	2685	3	1	2	TRUE	TRUE	3	1	2	0.3	0.1	0.05029484698452335	0.004	0.4542948469845234
miR-6750-5p	3	23	147	2512	2.227880777131699	0.17456441492294028	0.4214722059694623	greenyellow	150	2685	3	3	0	TRUE	FALSE	3	3	0	0.3	0	0.1500924238767523	0.004	0.4540924238767523
miR-3188	7	114	143	2421	1.039561278898608	0.5198506607633788	0.7733752603112579	greenyellow	150	2685	11	2	9	TRUE	TRUE	7	2	9	0.3	0.1	0.04464388991689793	0.009333333333333334	0.4539772232502313
miR-4305	2	27	148	2508	1.255136292997876	0.48826865937381736	0.744730298792447	greenyellow	150	2685	2	1	1	TRUE	TRUE	2	1	1	0.3	0.1	0.051200390741051295	0.002666666666666667	0.453867057407718
miR-1249-5p	6	96	144	2439	1.0585930108330055	0.5102565563203345	0.7627672373166747	greenyellow	150	2685	6	5	1	TRUE	TRUE	5	4	1	0.3	0.1	0.04704318768625628	0.006666666666666667	0.45370985435292294
miR-4525	16	278	134	2257	0.9694059855906636	0.5866631211062139	0.8309565818318901	greenyellow	150	2685	16	15	1	TRUE	TRUE	16	15	1	0.3	0.1	0.032168667147459695	0.021333333333333336	0.45350200048079303
miR-652-3p	33	605	117	1930	0.8998025967428606	0.7292967874732093	0.9348319983339707	greenyellow	150	2685	34	33	1	TRUE	TRUE	31	31	1	0.3	0.1	0.011706572229495529	0.04133333333333333	0.4530399055628288
miR-4268	8	133	142	2402	1.017468940208115	0.5365762435423431	0.784813358317985	greenyellow	150	2685	8	1	7	TRUE	TRUE	8	1	7	0.3	0.1	0.04209344537335585	0.010666666666666668	0.4527601120400225
miR-6871-3p	2	27	148	2508	1.255136292997876	0.48826865937381736	0.744730298792447	greenyellow	150	2685	2	1	1	TRUE	TRUE	1	1	0	0.3	0.1	0.051200390741051295	0.0013333333333333335	0.4525337240743847
miR-648	15	146	135	2389	1.8175098967079448	0.032158179944001504	0.14460773796825271	greenyellow	150	2685	17	0	17	FALSE	TRUE	12	0	14	0	0.1	0.33592338691894685	0.016	0.45192338691894685
miR-1197	12	203	138	2332	0.9989295034289607	0.5477348651293912	0.7961062710222689	greenyellow	150	2685	15	3	12	TRUE	TRUE	9	1	10	0.3	0.1	0.039611582031576165	0.012	0.45161158203157614
miR-1203	3	45	147	2490	1.1291971832256182	0.5081049034375069	0.761609237676824	greenyellow	150	2685	3	2	1	TRUE	TRUE	3	2	1	0.3	0.1	0.047307118786544256	0.004	0.4513071187865443
miR-548s	10	170	140	2365	0.9936997645483963	0.5572979258482679	0.8037005375881352	greenyellow	150	2685	11	3	8	TRUE	TRUE	10	3	8	0.3	0.1	0.03796229647052745	0.013333333333333334	0.45129562980386073
miR-877-3p	22	394	128	2141	0.9339678998539436	0.6494252689812725	0.8768925317269892	greenyellow	150	2685	27	7	20	TRUE	TRUE	21	7	19	0.3	0.1	0.022821451473582683	0.028000000000000004	0.45082145147358266
miR-6797-5p	6	98	144	2437	1.0361350491039552	0.5297488612080283	0.7776925965647706	greenyellow	150	2685	6	5	1	TRUE	TRUE	5	4	1	0.3	0.1	0.04367681415917253	0.006666666666666667	0.45034348082583914
miR-6872-3p	2	28	148	2507	1.209847379824086	0.5064805620611414	0.7599943207170151	greenyellow	150	2685	2	1	1	TRUE	TRUE	2	1	1	0.3	0.1	0.04767586124056622	0.002666666666666667	0.4503425279072329
miR-6857-5p	2	28	148	2507	1.209847379824086	0.5064805620611414	0.7599943207170151	greenyellow	150	2685	2	1	1	TRUE	TRUE	2	1	1	0.3	0.1	0.04767586124056622	0.002666666666666667	0.4503425279072329
miR-203b-5p	22	398	128	2137	0.9229088981769135	0.6682416534423876	0.8871926268732896	greenyellow	150	2685	24	20	4	TRUE	TRUE	22	20	4	0.3	0.1	0.02079283044128191	0.029333333333333336	0.45012616377461523
miR-149-3p	26	471	124	2064	0.9188720304582724	0.6823885314116871	0.9011962248999068	greenyellow	150	2685	40	14	26	TRUE	TRUE	24	13	22	0.3	0.1	0.018072254479492674	0.032	0.45007225447949273
miR-3934-3p	3	45	147	2490	1.1291971832256182	0.5081049034375069	0.761609237676824	greenyellow	150	2685	4	2	2	TRUE	TRUE	2	2	0	0.3	0.1	0.047307118786544256	0.002666666666666667	0.44997378545321093
miR-3130-5p	4	63	146	2472	1.0749514476759159	0.5210668842653167	0.773528243254976	greenyellow	150	2685	4	1	3	TRUE	TRUE	4	1	3	0.3	0.1	0.04460952984293312	0.005333333333333334	0.44994286317626647
miR-4654	4	63	146	2472	1.0749514476759159	0.5210668842653167	0.773528243254976	greenyellow	150	2685	6	1	5	TRUE	TRUE	4	1	5	0.3	0.1	0.04460952984293312	0.005333333333333334	0.44994286317626647
miR-3614-3p	4	63	146	2472	1.0749514476759159	0.5210668842653167	0.773528243254976	greenyellow	150	2685	7	1	6	TRUE	TRUE	4	1	6	0.3	0.1	0.04460952984293312	0.005333333333333334	0.44994286317626647
miR-665	22	392	128	2143	0.9396123846903317	0.6398358028006331	0.8699137455885321	greenyellow	150	2685	26	4	22	TRUE	TRUE	19	4	18	0.3	0.1	0.02420952270979504	0.025333333333333336	0.4495428560431284
miR-7855-5p	2	28	148	2507	1.209847379824086	0.5064805620611414	0.7599943207170151	greenyellow	150	2685	2	1	1	TRUE	TRUE	1	0	1	0.3	0.1	0.04767586124056622	0.0013333333333333335	0.4490091945738996
miR-4659a-5p	5	81	145	2454	1.0446968837394848	0.5310541069086063	0.7779648724823495	greenyellow	150	2685	6	1	5	TRUE	TRUE	4	1	4	0.3	0.1	0.04361600492211626	0.005333333333333334	0.44894933825544964
miR-3622a-5p	5	81	145	2454	1.0446968837394848	0.5310541069086063	0.7779648724823495	greenyellow	150	2685	6	1	5	TRUE	TRUE	4	1	4	0.3	0.1	0.04361600492211626	0.005333333333333334	0.44894933825544964
miR-4760-5p	5	81	145	2454	1.0446968837394848	0.5310541069086063	0.7779648724823495	greenyellow	150	2685	5	1	4	TRUE	TRUE	4	1	3	0.3	0.1	0.04361600492211626	0.005333333333333334	0.44894933825544964
miR-1307-5p	9	106	141	2429	1.46241218697381	0.18991016589763557	0.44768350309061017	greenyellow	150	2685	9	9	0	TRUE	FALSE	7	7	0	0.3	0	0.13961156354098805	0.009333333333333334	0.44894489687432143
miR-3929	11	190	139	2345	0.9767210832448421	0.576812883701102	0.8216109706844501	greenyellow	150	2685	12	4	8	TRUE	TRUE	11	4	8	0.3	0.1	0.034133508155786536	0.014666666666666668	0.4488001748224532
miR-1296-5p	23	417	127	2118	0.9198899957307046	0.6752212655048118	0.8943946124108065	greenyellow	150	2685	26	22	4	TRUE	TRUE	22	21	4	0.3	0.1	0.019388330208510066	0.029333333333333336	0.4487216635418434
miR-6763-5p	3	46	147	2489	1.1042024790220692	0.5222156624274947	0.773580664118341	greenyellow	150	2685	3	1	2	TRUE	TRUE	3	1	2	0.3	0.1	0.04459775764430057	0.004	0.44859775764430054
miR-664a-5p	8	135	142	2400	1.0015643814131068	0.5531529793234402	0.8002165022200287	greenyellow	150	2685	12	3	9	TRUE	TRUE	7	3	6	0.3	0.1	0.03871699870382875	0.009333333333333334	0.4480503320371621
miR-103a-1-5p	5	82	145	2453	1.0315346567562165	0.5415948103692985	0.7884671155463269	greenyellow	150	2685	5	2	3	TRUE	TRUE	5	2	3	0.3	0.1	0.04128656599913481	0.006666666666666667	0.4479532326658015
miR-4728-3p	7	118	143	2417	1.0026658882632535	0.5554333518305343	0.8018437842789895	greenyellow	150	2685	7	4	3	TRUE	TRUE	7	4	3	0.3	0.1	0.03836409320197631	0.009333333333333334	0.4476974265353097
miR-671-3p	13	227	137	2308	0.9648001712403342	0.5922230292957462	0.8346544562623648	greenyellow	150	2685	13	10	3	TRUE	TRUE	12	9	3	0.3	0.1	0.031397313422347854	0.016	0.4473973134223479
miR-328-3p	17	304	133	2231	0.9380531452691528	0.6350668345292341	0.8673897030815636	greenyellow	150	2685	17	8	9	TRUE	TRUE	17	8	9	0.3	0.1	0.024714295093671818	0.02266666666666667	0.4473809617603384
miR-4450	6	100	144	2435	1.014579552323221	0.5489266048098221	0.7974213459312576	greenyellow	150	2685	6	4	2	TRUE	TRUE	6	4	2	0.3	0.1	0.03932485720806194	0.008	0.4473248572080619
miR-7114-5p	2	29	148	2506	1.1676807449699567	0.5242702523152313	0.7747098483712764	greenyellow	150	2685	2	1	1	TRUE	TRUE	2	1	1	0.3	0.1	0.04434436924046157	0.002666666666666667	0.44701103590712826
miR-375	7	78	143	2457	1.5416430422120724	0.1940296311857415	0.4527358061000636	greenyellow	150	2685	7	7	0	TRUE	FALSE	7	7	0	0.3	0	0.13766206261565395	0.009333333333333334	0.4469953959489873
miR-1266-5p	19	338	131	2197	0.9427544798396859	0.6305665503885218	0.8632238638077351	greenyellow	150	2685	22	8	14	TRUE	TRUE	16	6	12	0.3	0.1	0.02555062483851055	0.021333333333333336	0.4468839581718439
miR-4689	8	136	142	2399	0.9937885145270026	0.5613527072483651	0.807452988324641	greenyellow	150	2685	10	3	7	TRUE	TRUE	7	2	6	0.3	0.1	0.03715310153337686	0.009333333333333334	0.4464864348667102
miR-5001-5p	16	283	134	2252	0.9501713416212154	0.6153621503816635	0.8520634857551783	greenyellow	150	2685	17	4	13	TRUE	TRUE	14	3	12	0.3	0.1	0.02781121820319068	0.018666666666666668	0.44647788486985734
miR-4519	7	118	143	2417	1.0026658882632535	0.5554333518305343	0.8018437842789895	greenyellow	150	2685	8	1	7	TRUE	TRUE	6	1	6	0.3	0.1	0.03836409320197631	0.008	0.44636409320197634
miR-1200	12	211	138	2324	0.9577702506058929	0.6011631544602198	0.8417415618652239	greenyellow	150	2685	14	1	13	TRUE	TRUE	12	1	13	0.3	0.1	0.029928491421147757	0.016	0.44592849142114777
miR-6804-3p	4	18	146	2517	3.827184016619084	0.03113273715512729	0.14113846093653953	greenyellow	150	2685	4	0	4	FALSE	TRUE	4	0	4	0	0.1	0.34014184907962186	0.005333333333333334	0.4454751824129552
miR-4711-5p	5	83	145	2452	1.0186912503722243	0.5520268482958304	0.8002165022200287	greenyellow	150	2685	5	1	4	TRUE	TRUE	5	1	4	0.3	0.1	0.03871699870382875	0.006666666666666667	0.4453836653704954
miR-5010-5p	5	83	145	2452	1.0186912503722243	0.5520268482958304	0.8002165022200287	greenyellow	150	2685	6	2	4	TRUE	TRUE	5	2	4	0.3	0.1	0.03871699870382875	0.006666666666666667	0.4453836653704954
miR-3074-5p	14	247	136	2288	0.9535721398052238	0.6084035381777793	0.8457996161060773	greenyellow	150	2685	14	7	7	TRUE	TRUE	12	7	5	0.3	0.1	0.029093006523152727	0.016	0.44509300652315276
miR-532-3p	16	284	134	2251	0.9464053970019611	0.6209983668376586	0.8589621751344747	greenyellow	150	2685	25	7	18	TRUE	TRUE	14	5	16	0.3	0.1	0.02641038405635517	0.018666666666666668	0.4450770507230218
miR-532-5p	24	442	126	2093	0.901994722785826	0.7078221243687104	0.9217890533347832	greenyellow	150	2685	34	17	17	TRUE	TRUE	23	16	17	0.3	0.1	0.014147381450330425	0.030666666666666665	0.44481404811699704
miR-4275	19	202	131	2333	1.6747258022514282	0.03553204639960417	0.1542868077257812	greenyellow	150	2685	24	0	24	FALSE	TRUE	15	0	18	0	0.1	0.32466848265791093	0.020000000000000004	0.4446684826579109
miR-4705	6	101	144	2434	1.004124015427174	0.5583872120178118	0.8038315415668124	greenyellow	150	2685	7	2	5	TRUE	TRUE	5	2	4	0.3	0.1	0.037933982606855016	0.006666666666666667	0.44460064927352166
miR-1291	10	175	140	2360	0.9632768947700131	0.593577417944158	0.8356391309355699	greenyellow	150	2685	10	4	6	TRUE	TRUE	10	4	6	0.3	0.1	0.031192492507097748	0.013333333333333334	0.4445258258404311
miR-1207-5p	26	481	124	2054	0.8954154958033792	0.72356637780836075	0.9304909597082066	greenyellow	150	2685	36	1	35	TRUE	TRUE	24	1	31	0.3	0.1	0.012515136780255294	0.032	0.44451513678025534
miR-1180-3p	20	365	130	2170	0.9147024137543076	0.6777926683548494	0.8965187174479421	greenyellow	150	2685	21	19	2	TRUE	TRUE	19	18	2	0.3	0.1	0.018976255536313824	0.025333333333333336	0.4443095888696471
miR-4284	11	194	139	2341	0.9549564648562707	0.6041880338961434	0.8434192167245296	greenyellow	150	2685	11	9	2	TRUE	TRUE	11	9	2	0.3	0.1	0.029582603243403085	0.014666666666666668	0.4442492699100697
miR-369-5p	2	30	148	2505	1.1283242049329039	0.5416278242453897	0.7884671155463269	greenyellow	150	2685	2	1	1	TRUE	TRUE	2	1	1	0.3	0.1	0.04128656599913481	0.002666666666666667	0.4439532326658015
miR-1236-3p	14	250	136	2285	0.9408953905051902	0.6263210229286627	0.8598962416460789	greenyellow	150	2685	14	1	13	TRUE	TRUE	13	1	12	0.3	0.1	0.026221579688204034	0.017333333333333336	0.4435549130215374
miR-125a-5p	29	545	121	1990	0.8751666108165765	0.7651074344285822	0.9577628649896531	greenyellow	150	2685	50	22	28	TRUE	TRUE	27	20	27	0.3	0.1	0.007496802287056909	0.036	0.44349680228705685
miR-23a-5p	10	176	140	2359	0.9573994195218501	0.6006746861387409	0.8417415618652239	greenyellow	150	2685	10	6	4	TRUE	TRUE	10	6	4	0.3	0.1	0.029928491421147757	0.013333333333333334	0.44326182475448106
miR-6500-3p	3	48	147	2487	1.0573989679720643	0.549768876795069	0.7978108138973873	greenyellow	150	2685	4	3	1	TRUE	TRUE	3	3	1	0.3	0.1	0.03924003254306918	0.004	0.4432400325430692
miR-518f-3p	3	48	147	2487	1.0573989679720643	0.549768876795069	0.7978108138973873	greenyellow	150	2685	3	1	2	TRUE	TRUE	3	1	2	0.3	0.1	0.03924003254306918	0.004	0.4432400325430692
miR-4459	15	268	135	2267	0.9398958246970173	0.6292436443342098	0.8630345750760644	greenyellow	150	2685	18	3	15	TRUE	TRUE	13	3	13	0.3	0.1	0.025588722055070397	0.017333333333333336	0.4429220553884037
miR-4753-3p	16	289	134	2246	0.9279652171439907	0.6486120315340864	0.8768925317269892	greenyellow	150	2685	18	2	16	TRUE	TRUE	15	2	15	0.3	0.1	0.022821451473582683	0.020000000000000004	0.44282145147358265
miR-6826-3p	2	30	148	2505	1.1283242049329039	0.5416278242453897	0.7884671155463269	greenyellow	150	2685	2	1	1	TRUE	TRUE	1	1	0	0.3	0.1	0.04128656599913481	0.0013333333333333335	0.4426198993324682
miR-4675	9	157	141	2378	0.9668085309156116	0.5896305517867902	0.8332574264792557	greenyellow	150	2685	11	1	10	TRUE	TRUE	8	1	9	0.3	0.1	0.03168832278514257	0.010666666666666668	0.44235498945180923
miR-4319	14	252	136	2283	0.9326114490766781	0.6380515243164481	0.869188816703632	greenyellow	150	2685	30	1	29	TRUE	TRUE	13	1	27	0.3	0.1	0.02435434804191536	0.017333333333333336	0.4416876813752487
miR-1238-3p	7	121	143	2414	0.9766017910884723	0.5813704813041166	0.8243002895633368	greenyellow	150	2685	8	1	7	TRUE	TRUE	6	1	6	0.3	0.1	0.03356581903826209	0.008	0.4415658190382621
miR-378e	8	60	142	2475	2.3229018414182345	0.033513404487355805	0.14901400171257884	greenyellow	150	2685	8	0	8	FALSE	TRUE	8	0	8	0	0.1	0.3307091689282049	0.010666666666666668	0.44137583559487154
miR-549a-3p	11	96	139	2439	2.0098742016885782	0.03399786863397634	0.15022145366062595	greenyellow	150	2685	15	0	15	FALSE	TRUE	9	0	13	0	0.1	0.3293072159045562	0.012	0.44130721590455624
miR-4451	5	85	145	2450	0.9939170426691228	0.5725461735195008	0.8193129846605008	greenyellow	150	2685	6	1	5	TRUE	TRUE	5	1	5	0.3	0.1	0.03462006491491654	0.006666666666666667	0.4412867315815832
miR-670-3p	5	85	145	2450	0.9939170426691228	0.5725461735195008	0.8193129846605008	greenyellow	150	2685	6	5	1	TRUE	TRUE	5	5	1	0.3	0.1	0.03462006491491654	0.006666666666666667	0.4412867315815832
miR-378g	10	177	140	2358	0.9515882516265083	0.6077150090584399	0.8452652703570592	greenyellow	150	2685	11	2	9	TRUE	TRUE	9	2	8	0.3	0.1	0.029202789853080797	0.012	0.4412027898530808
miR-6515-5p	3	49	147	2486	1.0353983223077885	0.5631953120259527	0.8088474274522597	greenyellow	150	2685	3	2	1	TRUE	TRUE	3	2	1	0.3	0.1	0.03685335657863225	0.004	0.4408533565786322
miR-4713-3p	3	49	147	2486	1.0353983223077885	0.5631953120259527	0.8088474274522597	greenyellow	150	2685	4	1	3	TRUE	TRUE	3	1	3	0.3	0.1	0.03685335657863225	0.004	0.4408533565786322
miR-5699-5p	2	31	148	2504	1.0914848216982749	0.5585457742948955	0.8038315415668124	greenyellow	150	2685	2	1	1	TRUE	TRUE	2	1	1	0.3	0.1	0.037933982606855016	0.002666666666666667	0.44060064927352166
miR-370-3p	15	273	135	2262	0.9206461219038953	0.6573013776401164	0.882861541064226	greenyellow	150	2685	23	3	20	TRUE	TRUE	14	3	17	0.3	0.1	0.021642960547123963	0.018666666666666668	0.4403096272137906
miR-3184-5p	32	614	118	1921	0.84850526875482	0.8158004394130183	0.9908695022415986	greenyellow	150	2685	39	30	9	TRUE	TRUE	29	27	9	0.3	0.1	0.0015934153757104887	0.03866666666666667	0.44026008204237715
miR-4703-3p	8	60	142	2475	2.3229018414182345	0.033513404487355805	0.14901400171257884	greenyellow	150	2685	9	0	9	FALSE	TRUE	7	0	8	0	0.1	0.3307091689282049	0.009333333333333334	0.44004250226153824
miR-4695-5p	13	237	137	2298	0.9200928236146902	0.6534135707734388	0.8795737777198301	greenyellow	150	2685	14	3	11	TRUE	TRUE	13	3	11	0.3	0.1	0.022291090606415286	0.017333333333333336	0.43962442393974854
miR-4296	7	123	143	2412	0.9599313643238755	0.5982599888417333	0.8409532164851677	greenyellow	150	2685	7	1	6	TRUE	TRUE	7	1	6	0.3	0.1	0.030091265598780906	0.009333333333333334	0.4394245989321142
miR-4317	4	68	146	2467	0.9939587102283772	0.5792355527596764	0.8221121558320432	greenyellow	150	2685	8	1	7	TRUE	TRUE	4	1	7	0.3	0.1	0.034027572090401546	0.005333333333333334	0.4393609054237349
miR-1260b	8	141	142	2394	0.9565617200477716	0.6013617311345446	0.8417415618652239	greenyellow	150	2685	9	6	3	TRUE	TRUE	7	6	2	0.3	0.1	0.029928491421147757	0.009333333333333334	0.4392618247544811
miR-99a-3p	6	105	144	2430	0.96429782658008	0.5952891732257519	0.837200714774476	greenyellow	150	2685	6	4	2	TRUE	TRUE	6	4	2	0.3	0.1	0.0308681638187307	0.008	0.43886816381873073
miR-6134	5	87	145	2448	0.9702838230196151	0.5925776330354968	0.8346544562623648	greenyellow	150	2685	5	3	2	TRUE	TRUE	5	3	2	0.3	0.1	0.031397313422347854	0.006666666666666667	0.43806398008901454
miR-519c-5p	11	97	139	2438	1.988354923235273	0.03608182813958087	0.155527621445498	greenyellow	150	2685	13	0	13	FALSE	TRUE	11	0	13	0	0.1	0.32327698792539583	0.014666666666666668	0.43794365459206247
miR-519b-5p	11	97	139	2438	1.988354923235273	0.03608182813958087	0.155527621445498	greenyellow	150	2685	13	0	13	FALSE	TRUE	11	0	13	0	0.1	0.32327698792539583	0.014666666666666668	0.43794365459206247
miR-5088-5p	6	106	144	2429	0.9548105348927728	0.6042632819354222	0.8434192167245296	greenyellow	150	2685	7	2	5	TRUE	TRUE	6	2	5	0.3	0.1	0.029582603243403085	0.008	0.43758260324340303
miR-4430	15	279	135	2256	0.8984544088784051	0.6894875196804637	0.9050948593254646	greenyellow	150	2685	18	2	16	TRUE	TRUE	15	2	16	0.3	0.1	0.017322360705679204	0.020000000000000004	0.4373223607056792
miR-638	4	69	146	2466	0.9791616995739093	0.5903864241589256	0.8332574264792557	greenyellow	150	2685	4	1	3	TRUE	TRUE	4	1	3	0.3	0.1	0.03168832278514257	0.005333333333333334	0.43702165611847593
miR-1468-5p	4	69	146	2466	0.9791616995739093	0.5903864241589256	0.8332574264792557	greenyellow	150	2685	6	3	3	TRUE	TRUE	4	3	3	0.3	0.1	0.03168832278514257	0.005333333333333334	0.43702165611847593
miR-339-3p	9	163	141	2372	0.9288800882075332	0.6335189995389776	0.8659858827933196	greenyellow	150	2685	11	6	5	TRUE	TRUE	9	6	5	0.3	0.1	0.02499567509834291	0.012	0.4369956750983429
miR-6769b-3p	4	38	146	2497	1.799764997278222	0.20497088108970107	0.4689217775636382	greenyellow	150	2685	4	4	0	TRUE	FALSE	4	4	0	0.3	0	0.1315598389530048	0.005333333333333334	0.4368931722863381
miR-449c-3p	3	50	147	2485	1.01428213893542	0.5763792249402458	0.8214142903122785	greenyellow	150	2685	4	1	3	TRUE	TRUE	2	1	2	0.3	0.1	0.03417509836271445	0.002666666666666667	0.43684176502938105
miR-1227-3p	5	87	145	2448	0.9702838230196151	0.5925776330354968	0.8346544562623648	greenyellow	150	2685	7	1	6	TRUE	TRUE	4	0	4	0.3	0.1	0.031397313422347854	0.005333333333333334	0.43673064675568124
miR-6809-3p	5	87	145	2448	0.9702838230196151	0.5925776330354968	0.8346544562623648	greenyellow	150	2685	6	4	2	TRUE	TRUE	4	4	1	0.3	0.1	0.031397313422347854	0.005333333333333334	0.43673064675568124
miR-8071	3	25	147	2510	2.0482304541963754	0.2034271828661943	0.4679835605837367	greenyellow	150	2685	3	3	0	TRUE	FALSE	3	3	0	0.3	0	0.1319077610551086	0.004	0.4359077610551086
miR-4742-5p	8	145	142	2390	0.9286266419964089	0.6320461143272589	0.8648233144832361	greenyellow	150	2685	10	1	9	TRUE	TRUE	8	1	9	0.3	0.1	0.02522904435874687	0.010666666666666668	0.4358957110254135
miR-216b-3p	2	32	148	2503	1.0570117314477891	0.5750187669477369	0.8211598938066602	greenyellow	150	2685	3	2	1	TRUE	TRUE	1	1	1	0.3	0.1	0.03422890804780853	0.0013333333333333335	0.4355622413811419
miR-1178-5p	1	14	149	2521	1.208438952769608	0.5787921872502262	0.8221121558320432	greenyellow	150	2685	2	1	1	TRUE	TRUE	1	1	1	0.3	0.1	0.034027572090401546	0.0013333333333333335	0.4353609054237349
miR-6780b-5p	5	88	145	2447	0.9588697271619653	0.6024009588567714	0.8417415618652239	greenyellow	150	2685	6	1	5	TRUE	TRUE	4	0	4	0.3	0.1	0.029928491421147757	0.005333333333333334	0.4352618247544811
miR-570-5p	10	85	140	2450	2.058078143912113	0.03678225509089921	0.15719252320977894	greenyellow	150	2685	11	0	11	FALSE	TRUE	10	0	11	0	0.1	0.3214272459292251	0.013333333333333334	0.4347605792625584
miR-548ai	10	85	140	2450	2.058078143912113	0.03678225509089921	0.15719252320977894	greenyellow	150	2685	11	0	11	FALSE	TRUE	10	0	11	0	0.1	0.3214272459292251	0.013333333333333334	0.4347605792625584
miR-4436b-3p	10	185	140	2350	0.9073571431373274	0.6618089582367879	0.884878928115184	greenyellow	150	2685	13	3	10	TRUE	TRUE	10	3	10	0.3	0.1	0.021246458703225956	0.013333333333333334	0.4345797920365593
miR-7978	2	13	148	2522	2.620082863505167	0.20286296127363326	0.4679835605837367	greenyellow	150	2685	2	2	0	TRUE	FALSE	2	2	0	0.3	0	0.1319077610551086	0.002666666666666667	0.43457442772177524
miR-153-3p	14	262	136	2273	0.893083772677349	0.6938628638875817	0.9080372900063718	greenyellow	150	2685	24	7	17	TRUE	TRUE	13	7	15	0.3	0.1	0.01675852644554867	0.017333333333333336	0.434091859778882
miR-99b-3p	13	244	137	2291	0.8909730565335129	0.6932658142024517	0.9080372900063718	greenyellow	150	2685	13	11	2	TRUE	TRUE	13	11	2	0.3	0.1	0.01675852644554867	0.017333333333333336	0.434091859778882
miR-4736	14	262	136	2273	0.893083772677349	0.6938628638875817	0.9080372900063718	greenyellow	150	2685	18	1	17	TRUE	TRUE	13	1	15	0.3	0.1	0.01675852644554867	0.017333333333333336	0.434091859778882
miR-135a-3p	4	71	146	2464	0.950817245429441	0.6121680053891224	0.8489096242397062	greenyellow	150	2685	5	1	4	TRUE	TRUE	4	1	4	0.3	0.1	0.02845541708649429	0.005333333333333334	0.4337887504198276
miR-5591-5p	6	109	144	2426	0.9273922277908143	0.6305373748192524	0.8632238638077351	greenyellow	150	2685	9	1	8	TRUE	TRUE	6	1	8	0.3	0.1	0.02555062483851055	0.008	0.4335506248385106
miR-452-3p	9	165	141	2370	0.9168494542854587	0.6475902857866117	0.8768925317269892	greenyellow	150	2685	10	1	9	TRUE	TRUE	8	1	8	0.3	0.1	0.022821451473582683	0.010666666666666668	0.4334881181402493
miR-450a-2-3p	6	108	144	2427	0.9363625611489975	0.6218898511588928	0.8589621751344747	greenyellow	150	2685	6	5	1	TRUE	TRUE	5	4	1	0.3	0.1	0.02641038405635517	0.006666666666666667	0.4330770507230218
miR-4427	3	51	147	2484	0.9939998103098352	0.5893149425811736	0.8332574264792557	greenyellow	150	2685	3	1	2	TRUE	TRUE	1	0	1	0.3	0.1	0.03168832278514257	0.0013333333333333335	0.43302165611847593
miR-1914-3p	8	148	142	2387	0.9086651652087682	0.6542077060502631	0.8795737777198301	greenyellow	150	2685	8	1	7	TRUE	TRUE	8	1	7	0.3	0.1	0.022291090606415286	0.010666666666666668	0.4329577572730819
miR-1910-5p	18	346	132	2189	0.8627622816072256	0.7523655829037355	0.9465024693931556	greenyellow	150	2685	21	14	7	TRUE	TRUE	17	13	7	0.3	0.1	0.00955129945559532	0.02266666666666667	0.432217966122262
miR-5008-3p	2	34	148	2501	0.9940403544815765	0.6066180999130844	0.8445850198689686	greenyellow	150	2685	3	1	2	TRUE	TRUE	2	1	2	0.3	0.1	0.029342650313362417	0.002666666666666667	0.43200931698002903
miR-614	2	34	148	2501	0.9940403544815765	0.6066180999130844	0.8445850198689686	greenyellow	150	2685	2	1	1	TRUE	TRUE	2	1	1	0.3	0.1	0.029342650313362417	0.002666666666666667	0.43200931698002903
miR-4726-3p	7	130	143	2405	0.9056203090625232	0.6545370897173834	0.8795737777198301	greenyellow	150	2685	10	2	8	TRUE	TRUE	7	2	8	0.3	0.1	0.022291090606415286	0.009333333333333334	0.4316244239397486
miR-5699-3p	7	130	143	2405	0.9056203090625232	0.6545370897173834	0.8795737777198301	greenyellow	150	2685	8	2	6	TRUE	TRUE	7	2	6	0.3	0.1	0.022291090606415286	0.009333333333333334	0.4316244239397486
miR-3190-5p	11	204	139	2331	0.9042725541862721	0.6688263955737825	0.8871926268732896	greenyellow	150	2685	13	1	12	TRUE	TRUE	8	1	8	0.3	0.1	0.02079283044128191	0.010666666666666668	0.43145949710794856
miR-596	6	110	144	2425	0.91858485456886	0.6390714131142781	0.8692997831838369	greenyellow	150	2685	8	2	6	TRUE	TRUE	5	1	4	0.3	0.1	0.024332171477698474	0.006666666666666667	0.43099883814436507
miR-3972	6	110	144	2425	0.91858485456886	0.6390714131142781	0.8692997831838369	greenyellow	150	2685	6	1	5	TRUE	TRUE	5	0	5	0.3	0.1	0.024332171477698474	0.006666666666666667	0.43099883814436507
miR-3198	5	92	145	2443	0.9156928173506899	0.64033838265446	0.8701713278223688	greenyellow	150	2685	6	1	5	TRUE	TRUE	5	1	5	0.3	0.1	0.024158092330755273	0.006666666666666667	0.43082475899742195
miR-4274	7	130	143	2405	0.9056203090625232	0.6545370897173834	0.8795737777198301	greenyellow	150	2685	11	1	10	TRUE	TRUE	6	1	9	0.3	0.1	0.022291090606415286	0.008	0.43029109060641524
miR-4701-3p	3	54	147	2481	0.9376624066275439	0.626588661149086	0.8598962416460789	greenyellow	150	2685	4	3	1	TRUE	TRUE	3	3	1	0.3	0.1	0.026221579688204034	0.004	0.43022157968820407
miR-4437	9	169	141	2366	0.8936413448177766	0.6748275647279948	0.8942993812012863	greenyellow	150	2685	9	5	4	TRUE	TRUE	8	4	4	0.3	0.1	0.01940682790078674	0.010666666666666668	0.4300734945674534
miR-5689	7	50	143	2485	2.4316851146763043	0.03717264540877913	0.15795532353363487	greenyellow	150	2685	8	0	8	FALSE	TRUE	7	0	8	0	0.1	0.32058629303219055	0.009333333333333334	0.4299196263655239
miR-6756-3p	2	35	148	2500	0.9652631801411248	0.6217427505722741	0.8589621751344747	greenyellow	150	2685	2	1	1	TRUE	TRUE	2	1	1	0.3	0.1	0.02641038405635517	0.002666666666666667	0.42907705072302177
miR-212-5p	8	150	142	2385	0.89580061778247555	0.6685534627239536	0.8871926268732896	greenyellow	150	2685	12	2	10	TRUE	TRUE	6	2	7	0.3	0.1	0.02079283044128191	0.008	0.4287928304412819
miR-6736-5p	3	26	147	2509	1.9687329028679519	0.21825614361406692	0.487640687019398	greenyellow	150	2685	3	3	0	TRUE	FALSE	3	3	0	0.3	0	0.12476002621668646	0.004	0.42876002621668646
miR-376b-5p	3	26	147	2509	1.9687329028679519	0.21825614361406692	0.487640687019398	greenyellow	150	2685	3	3	0	TRUE	FALSE	3	3	0	0.3	0	0.12476002621668646	0.004	0.42876002621668646
miR-3175	8	152	142	2383	0.8832742485554721	0.6825445577097914	0.9011962248999068	greenyellow	150	2685	10	1	9	TRUE	TRUE	8	1	9	0.3	0.1	0.018072254479492674	0.010666666666666668	0.42873892114615936
miR-4716-5p	3	55	147	2480	0.9202482252907788	0.638491169795911	0.8692997831838369	greenyellow	150	2685	3	2	1	TRUE	TRUE	3	2	1	0.3	0.1	0.024332171477698474	0.004	0.4283321714776984
miR-1306-5p	9	171	141	2364	0.8824439389049221	0.6879754350514151	0.9039639404292589	greenyellow	150	2685	12	5	7	TRUE	TRUE	8	4	5	0.3	0.1	0.01753955736071332	0.010666666666666668	0.42820622402738
miR-3151-5p	9	171	141	2364	0.8824439389049221	0.6879754350514151	0.9039639404292589	greenyellow	150	2685	9	1	8	TRUE	TRUE	8	0	8	0.3	0.1	0.01753955736071332	0.010666666666666668	0.42820622402738
miR-4701-5p	9	171	141	2364	0.8824439389049221	0.6879754350514151	0.9039639404292589	greenyellow	150	2685	12	3	9	TRUE	TRUE	8	3	8	0.3	0.1	0.01753955736071332	0.010666666666666668	0.42820622402738
miR-128-1-5p	29	443	121	2092	1.1317778910519158	0.31319849862164634	0.5884912965987527	greenyellow	150	2685	29	29	0	TRUE	FALSE	27	27	0	0.3	0	0.09210398228171805	0.036	0.42810398228171803
miR-25-5p	23	472	127	2063	0.7916228716767504	0.8692702841018397	1	greenyellow	150	2685	23	22	1	TRUE	TRUE	21	20	1	0.3	0.1	-0	0.028000000000000004	0.42800000000000005
miR-3190-3p	8	153	142	2382	0.8771337413855567	0.6894044484826817	0.9050948593254646	greenyellow	150	2685	8	2	6	TRUE	TRUE	8	2	6	0.3	0.1	0.017322360705679204	0.010666666666666668	0.42798902737234584
miR-103b	14	271	136	2264	0.86005749228403106	0.7396365692620513	0.9415712441499041	greenyellow	150	2685	17	11	6	TRUE	TRUE	13	11	5	0.3	0.1	0.010458725374989897	0.017333333333333336	0.42779205870832315
miR-152-5p	9	113	141	2422	1.3679152178668554	0.23902885574582006	0.510672695212281	greenyellow	150	2685	9	9	0	TRUE	FALSE	8	8	0	0.3	0	0.116742945000061	0.010666666666666668	0.42740961166672764
miR-3677-5p	4	74	146	2461	0.9111714410729095	0.6434887800874531	0.8740250830220099	greenyellow	150	2685	4	1	3	TRUE	TRUE	3	0	3	0.3	0.1	0.023390441471760236	0.004	0.4273904414717602
miR-208b-5p	2	36	148	2499	0.9380838558315135	0.6364187134160879	0.8673897030815636	greenyellow	150	2685	2	1	1	TRUE	TRUE	2	1	1	0.3	0.1	0.024714295093671818	0.002666666666666667	0.4273809617603384
miR-204-3p	12	233	138	2302	0.8591888901406052	0.7312555900421501	0.9369106891319202	greenyellow	150	2685	14	1	13	TRUE	TRUE	12	1	13	0.3	0.1	0.011320722477680616	0.016	0.4273207224776806
miR-4441	14	272	136	2263	0.8565159191916728	0.7444454410414154	0.9446568457560701	greenyellow	150	2685	18	3	15	TRUE	TRUE	13	3	13	0.3	0.1	0.009890369531524126	0.017333333333333336	0.42722370286485745
miR-3136-5p	5	94	145	2441	0.8954813741414098	0.6584582215322528	0.8835612736060503	greenyellow	150	2685	5	1	4	TRUE	TRUE	4	0	4	0.3	0.1	0.021505330985234727	0.005333333333333334	0.42683866431856804
miR-4645-3p	3	56	147	2479	0.903455637614482	0.650128948112835	0.8768925317269892	greenyellow	150	2685	3	2	1	TRUE	TRUE	3	2	1	0.3	0.1	0.022821451473582683	0.004	0.42682145147358264
miR-548f-5p	4	76	146	2459	0.8864787020176971	0.66343804670283	0.884878928115184	greenyellow	150	2685	4	2	2	TRUE	TRUE	4	2	2	0.3	0.1	0.021246458703225956	0.005333333333333334	0.4265797920365593
miR-3909	8	155	142	2380	0.865090176449157	0.7028484255363264	0.9168408515264265	greenyellow	150	2685	9	5	4	TRUE	TRUE	8	5	4	0.3	0.1	0.015082417663220405	0.010666666666666668	0.42574908432988706
miR-7113-3p	2	37	148	2498	0.9123729316052311	0.6506485787769168	0.8768925317269892	greenyellow	150	2685	2	1	1	TRUE	TRUE	2	1	1	0.3	0.1	0.022821451473582683	0.002666666666666667	0.4254881181402493
miR-4796-5p	2	37	148	2498	0.9123729316052311	0.6506485787769168	0.8768925317269892	greenyellow	150	2685	2	1	1	TRUE	TRUE	2	1	1	0.3	0.1	0.022821451473582683	0.002666666666666667	0.4254881181402493
miR-6506-5p	3	56	147	2479	0.903455637614482	0.650128948112835	0.8768925317269892	greenyellow	150	2685	3	2	1	TRUE	TRUE	2	1	1	0.3	0.1	0.022821451473582683	0.002666666666666667	0.4254881181402493
miR-1204	2	37	148	2498	0.9123729316052311	0.6506485787769168	0.8768925317269892	greenyellow	150	2685	2	1	1	TRUE	TRUE	2	1	1	0.3	0.1	0.022821451473582683	0.002666666666666667	0.4254881181402493
miR-3670	3	57	147	2478	0.8872519544278749	0.6615007436153777	0.884878928115184	greenyellow	150	2685	3	2	1	TRUE	TRUE	3	2	1	0.3	0.1	0.021246458703225956	0.004	0.42524645870322597
miR-376a-2-5p	2	14	148	2521	2.4321978222536207	0.22384178324760803	0.49487375946308887	greenyellow	150	2685	2	2	0	TRUE	FALSE	2	2	0	0.3	0	0.12220222956667942	0.002666666666666667	0.42486889623334606
miR-5787	8	156	142	2379	0.8591840779207021	0.7094309897527795	0.9217890533347832	greenyellow	150	2685	11	2	9	TRUE	TRUE	8	2	9	0.3	0.1	0.014147381450330425	0.010666666666666668	0.424814048116997
miR-1225-3p	11	218	139	2317	0.8411750915284885	0.7485773720114024	0.9446568457560701	greenyellow	150	2685	12	6	6	TRUE	TRUE	11	6	6	0.3	0.1	0.009890369531524126	0.014666666666666668	0.4245570361981908
miR-4649-3p	11	218	139	2317	0.8411750915284885	0.7485773720114024	0.9446568457560701	greenyellow	150	2685	13	6	7	TRUE	TRUE	11	6	7	0.3	0.1	0.009890369531524126	0.014666666666666668	0.4245570361981908
miR-412-3p	9	177	141	2358	0.8503681764407672	0.725453175332553	0.931624017675215	greenyellow	150	2685	11	3	8	TRUE	TRUE	9	3	8	0.3	0.1	0.012303729476429121	0.012	0.42430372947642914
miR-208a-5p	2	38	148	2497	0.8880145683148523	0.6644360429053201	0.884878928115184	greenyellow	150	2685	3	2	1	TRUE	TRUE	2	2	1	0.3	0.1	0.021246458703225956	0.002666666666666667	0.4239131253698926
miR-4680-3p	3	57	147	2478	0.8872519544278749	0.6615007436153777	0.884878928115184	greenyellow	150	2685	3	1	2	TRUE	TRUE	2	0	2	0.3	0.1	0.021246458703225956	0.002666666666666667	0.4239131253698926
miR-6876-5p	3	58	147	2477	0.8716067384391757	0.6726058901199297	0.8917804239710326	greenyellow	150	2685	3	2	1	TRUE	TRUE	3	2	1	0.3	0.1	0.01989682614045884	0.004	0.42389682614045887
miR-4717-3p	5	98	145	2437	0.8575317489590957	0.6929269631412662	0.9080372900063718	greenyellow	150	2685	5	1	4	TRUE	TRUE	5	1	4	0.3	0.1	0.01675852644554867	0.006666666666666667	0.4234251931122153
miR-519a-5p	4	78	146	2457	0.8630515411474291	0.68262614372591	0.9011962248999068	greenyellow	150	2685	5	1	4	TRUE	TRUE	4	1	4	0.3	0.1	0.018072254479492674	0.005333333333333334	0.42340558781282606
miR-1199-5p	3	27	147	2508	1.8951524491460738	0.2333020217512819	0.5029733314110985	greenyellow	150	2685	3	3	0	TRUE	FALSE	3	3	0	0.3	0	0.1193820165764719	0.004	0.4233820165764719
miR-6751-3p	3	27	147	2508	1.8951524491460738	0.2333020217512819	0.5029733314110985	greenyellow	150	2685	3	3	0	TRUE	FALSE	3	3	0	0.3	0	0.1193820165764719	0.004	0.4233820165764719
miR-6734-5p	2	38	148	2497	0.8880145683148523	0.6644360429053201	0.884878928115184	greenyellow	150	2685	2	1	1	TRUE	TRUE	1	1	0	0.3	0.1	0.021246458703225956	0.0013333333333333335	0.4225797920365593
miR-5193	15	304	135	2231	0.8154821838348408	0.8038143747758485	0.9862252306852463	greenyellow	150	2685	16	3	13	TRUE	TRUE	15	3	13	0.3	0.1	0.0024095564278084616	0.020000000000000004	0.4224095564278084
miR-5690	6	119	144	2416	0.8459745212687282	0.7104973559708908	0.9217890533347832	greenyellow	150	2685	7	3	4	TRUE	TRUE	6	3	4	0.3	0.1	0.014147381450330425	0.008	0.4221473814503304
miR-3174	6	119	144	2416	0.8459745212687282	0.7104973559708908	0.9217890533347832	greenyellow	150	2685	6	4	2	TRUE	TRUE	6	4	2	0.3	0.1	0.014147381450330425	0.008	0.4221473814503304
miR-346	9	180	141	2355	0.8351312351401196	0.7430570937607832	0.9446092986410244	greenyellow	150	2685	10	1	9	TRUE	TRUE	9	1	9	0.3	0.1	0.009899113434445534	0.012	0.4218991134344455
miR-4270	13	261	137	2274	0.8268030760635193	0.7782617660656735	0.9681241933287854	greenyellow	150	2685	16	3	13	TRUE	TRUE	12	3	12	0.3	0.1	0.005627570705699792	0.016	0.4216275707056998
miR-5189-5p	11	222	139	2313	0.8245905263701031	0.7688553380994534	0.9615729159015521	greenyellow	150	2685	13	4	9	TRUE	TRUE	11	4	9	0.3	0.1	0.006807111081690381	0.014666666666666668	0.421473777748357
miR-483-3p	9	179	141	2356	0.8401535351556608	0.7372743015594598	0.9402869591710595	greenyellow	150	2685	9	1	8	TRUE	TRUE	8	1	7	0.3	0.1	0.010695834829936211	0.010666666666666668	0.42136250149660287
miR-339-5p	18	385	132	2150	0.7615839325628652	0.883241324926606	1	greenyellow	150	2685	23	12	11	TRUE	TRUE	16	11	8	0.3	0.1	-0	0.021333333333333336	0.42133333333333334
miR-378a-5p	17	360	133	2175	0.7723127366340728	0.8666285046394377	1	greenyellow	150	2685	19	8	11	TRUE	TRUE	16	8	10	0.3	0.1	-0	0.021333333333333336	0.42133333333333334
miR-6884-5p	5	100	145	2435	0.8396947217627447	0.7092577372060407	0.9217890533347832	greenyellow	150	2685	5	4	1	TRUE	TRUE	5	4	1	0.3	0.1	0.014147381450330425	0.006666666666666667	0.420814048116997
miR-2681-5p	5	100	145	2435	0.8396947217627447	0.7092577372060407	0.9217890533347832	greenyellow	150	2685	7	4	3	TRUE	TRUE	5	4	3	0.3	0.1	0.014147381450330425	0.006666666666666667	0.420814048116997
miR-4439	3	59	147	2476	0.8564916136842933	0.683444268074394	0.9016754969798988	greenyellow	150	2685	3	1	2	TRUE	TRUE	2	0	2	0.3	0.1	0.01797989284464181	0.002666666666666667	0.4206465595113084
miR-569	14	139	136	2396	1.7739393876299479	0.04322575491475999	0.1745993792269157	greenyellow	150	2685	22	0	22	FALSE	TRUE	13	0	21	0	0.1	0.30318292188976104	0.017333333333333336	0.4205162552230943
miR-6838-5p	7	138	143	2397	0.8502912530610781	0.7128632962268353	0.9236656525443442	greenyellow	150	2685	17	6	11	TRUE	TRUE	5	4	7	0.3	0.1	0.013794082305237343	0.006666666666666667	0.42046074897190394
miR-92a-2-5p	15	381	135	2154	0.6282694897633707	0.9696269855229387	1	greenyellow	150	2685	17	3	14	TRUE	TRUE	15	3	14	0.3	0.1	-0	0.020000000000000004	0.42000000000000004
miR-4505	16	336	134	2199	0.7815169162092762	0.8508969299466815	1	greenyellow	150	2685	21	2	19	TRUE	TRUE	15	2	18	0.3	0.1	-0	0.020000000000000004	0.42000000000000004
miR-4711-3p	2	40	148	2495	0.8429500286663093	0.6907033127715791	0.90626275079897	greenyellow	150	2685	2	1	1	TRUE	TRUE	2	1	1	0.3	0.1	0.017098348002784904	0.002666666666666667	0.41976501466945154
miR-5197-5p	4	81	146	2454	0.8300788458863431	0.7099656742975684	0.9217890533347832	greenyellow	150	2685	6	1	5	TRUE	TRUE	4	1	5	0.3	0.1	0.014147381450330425	0.005333333333333334	0.4194807147836637
miR-4417	4	81	146	2454	0.8300788458863431	0.7099656742975684	0.9217890533347832	greenyellow	150	2685	4	1	3	TRUE	TRUE	4	1	3	0.3	0.1	0.014147381450330425	0.005333333333333334	0.4194807147836637
miR-95-3p	8	162	142	2373	0.8252771817373545	0.7469401374757167	0.9446568457560701	greenyellow	150	2685	8	7	1	TRUE	TRUE	7	7	0	0.3	0.1	0.009890369531524126	0.009333333333333334	0.4192237028648575
miR-4492	15	305	135	2230	0.812445152391914	0.8076894538237982	0.989232698182607	greenyellow	150	2685	19	2	17	TRUE	TRUE	13	1	16	0.3	0.1	0.0018806147465455084	0.017333333333333336	0.4192139480798788
miR-6516-5p	10	132	140	2403	1.3001795356435761	0.26732683029737675	0.5438515822814128	greenyellow	150	2685	11	11	0	TRUE	FALSE	10	11	0	0.3	0	0.10580784143734062	0.013333333333333334	0.4191411747706739
miR-1193	4	81	146	2454	0.8300788458863431	0.7099656742975684	0.9217890533347832	greenyellow	150	2685	4	1	3	TRUE	TRUE	3	1	2	0.3	0.1	0.014147381450330425	0.004	0.41814738145033037
miR-1295b-5p	3	62	147	2473	0.8140704609124684	0.7143650005598425	0.9236656525443442	greenyellow	150	2685	3	1	2	TRUE	TRUE	3	1	2	0.3	0.1	0.013794082305237343	0.004	0.4177940823052373
miR-490-5p	12	247	138	2288	0.8055522454807903	0.7983491301792442	0.9838635178572593	greenyellow	150	2685	15	9	6	TRUE	TRUE	11	9	5	0.3	0.1	0.002826057193522072	0.014666666666666668	0.4174927238601887
miR-6834-5p	3	28	147	2507	1.8266644726413939	0.24853005337684095	0.5207614983090864	greenyellow	150	2685	3	3	0	TRUE	FALSE	3	3	0	0.3	0	0.11334445285583497	0.004	0.417344452855835
miR-637	14	351	136	2184	0.6406175766636811	0.9599306320775709	1	greenyellow	150	2685	19	1	18	TRUE	TRUE	13	1	16	0.3	0.1	-0	0.017333333333333336	0.41733333333333333
miR-8076	2	15	148	2520	2.2693035758585127	0.2449783328452662	0.518786296979929	greenyellow	150	2685	2	2	0	TRUE	FALSE	2	2	0	0.3	0	0.11400460148899737	0.002666666666666667	0.416671268155664
miR-6730-3p	2	15	148	2520	2.2693035758585127	0.2449783328452662	0.518786296979929	greenyellow	150	2685	2	2	0	TRUE	FALSE	2	2	0	0.3	0	0.11400460148899737	0.002666666666666667	0.416671268155664
miR-6894-3p	2	15	148	2520	2.2693035758585127	0.2449783328452662	0.518786296979929	greenyellow	150	2685	2	2	0	TRUE	FALSE	2	2	0	0.3	0	0.11400460148899737	0.002666666666666667	0.416671268155664
miR-432-3p	5	105	145	2430	0.7980733079972774	0.7474191338831774	0.9446568457560701	greenyellow	150	2685	7	1	6	TRUE	TRUE	5	1	6	0.3	0.1	0.009890369531524126	0.006666666666666667	0.4165570361981908
miR-6783-5p	2	42	148	2493	0.8021757046060501	0.7152675366230402	0.9236656525443442	greenyellow	150	2685	2	1	1	TRUE	TRUE	2	1	1	0.3	0.1	0.013794082305237343	0.002666666666666667	0.41646074897190394
miR-4473	2	42	148	2493	0.8021757046060501	0.7152675366230402	0.9236656525443442	greenyellow	150	2685	3	1	2	TRUE	TRUE	2	1	2	0.3	0.1	0.013794082305237343	0.002666666666666667	0.41646074897190394
miR-1233-3p	6	126	144	2409	0.7966663127984867	0.7590570902330306	0.9527640712545582	greenyellow	150	2685	6	1	5	TRUE	TRUE	6	1	5	0.3	0.1	0.008405851386807793	0.008	0.41640585138680775
miR-6796-5p	4	84	146	2451	0.7994602029508173	0.7355708319582048	0.9385451524388665	greenyellow	150	2685	4	3	1	TRUE	TRUE	4	3	1	0.3	0.1	0.011017931632252119	0.005333333333333334	0.41635126496558544
miR-875-5p	8	63	142	2472	2.209625876007681	0.04191692394887195	0.17080224582685508	greenyellow	150	2685	10	0	10	FALSE	TRUE	7	0	8	0	0.1	0.3070025692812923	0.009333333333333334	0.41633590261462566
miR-4731-5p	15	376	135	2159	0.6380986692636712	0.965054018094643	1	greenyellow	150	2685	19	4	15	TRUE	TRUE	12	3	11	0.3	0.1	-0	0.016	0.41600000000000004
miR-4447	12	252	138	2283	0.7878492249636071	0.8191886128086245	0.9932483224237206	greenyellow	150	2685	12	1	11	TRUE	TRUE	11	1	10	0.3	0.1	0.0011768639146220398	0.014666666666666668	0.4158435305812887
miR-1273g-3p	9	189	141	2346	0.792380418049701	0.7912450365296476	0.9785803099759194	greenyellow	150	2685	10	3	7	TRUE	TRUE	9	3	7	0.3	0.1	0.003761410772691069	0.012	0.415761410772691
miR-132-5p	4	85	146	2450	0.7897340591256655	0.7437226144032247	0.9446092986410244	greenyellow	150	2685	5	4	1	TRUE	TRUE	4	4	1	0.3	0.1	0.009899113434445534	0.005333333333333334	0.4152324467677789
miR-499b-5p	3	63	147	2472	0.8008275050075175	0.7241447313929414	0.9308039817488365	greenyellow	150	2685	4	1	3	TRUE	TRUE	2	1	1	0.3	0.1	0.012456707030853041	0.002666666666666667	0.41512337369751967
miR-12114	2	4	148	2531	8.534885896534714	0.04008699667724094	0.1655301096078047	greenyellow	150	2685	2	0	2	FALSE	TRUE	2	0	2	0	0.1	0.31244919894947915	0.002666666666666667	0.41511586561614583
miR-3690	3	64	147	2471	0.7879982280609986	0.7336640054770488	0.9381750163526079	greenyellow	150	2685	3	2	1	TRUE	TRUE	3	2	1	0.3	0.1	0.01108645460741815	0.004	0.4150864546074181
miR-4283	11	231	139	2304	0.7893754194964302	0.8103117167377193	0.9905645289644313	greenyellow	150	2685	15	2	13	TRUE	TRUE	10	1	12	0.3	0.1	0.0016468910747695293	0.013333333333333334	0.4149802244081028
miR-6871-5p	2	43	148	2492	0.7832104015558407	0.7269286323666513	0.9322264279404356	greenyellow	150	2685	2	1	1	TRUE	TRUE	2	1	1	0.3	0.1	0.012191435718632137	0.002666666666666667	0.4148581023852988
miR-549a	1	4	149	2531	4.2424033632026	0.24998051052332537	0.5207614983090864	greenyellow	150	2685	1	1	0	TRUE	FALSE	1	1	0	0.3	0	0.11334445285583497	0.0013333333333333335	0.41467778618916834
miR-3621	1	4	149	2531	4.2424033632026	0.24998051052332537	0.5207614983090864	greenyellow	150	2685	1	1	0	TRUE	FALSE	1	1	0	0.3	0	0.11334445285583497	0.0013333333333333335	0.41467778618916834
miR-4636	1	4	149	2531	4.2424033632026	0.24998051052332537	0.5207614983090864	greenyellow	150	2685	1	1	0	TRUE	FALSE	1	1	0	0.3	0	0.11334445285583497	0.0013333333333333335	0.41467778618916834
miR-4498	12	272	138	2263	0.7235439758665381	0.8868936921846557	1	greenyellow	150	2685	14	2	12	TRUE	TRUE	11	1	12	0.3	0.1	-0	0.014666666666666668	0.4146666666666667
miR-1284	6	128	144	2407	0.7835681786750328	0.7717926844610093	0.9643938264915219	greenyellow	150	2685	13	2	11	TRUE	TRUE	6	2	11	0.3	0.1	0.0062982313581685	0.008	0.41429823135816846
miR-3127-5p	6	127	144	2408	0.7900657114785011	0.765487805419042	0.9578075692298593	greenyellow	150	2685	6	4	2	TRUE	TRUE	5	3	2	0.3	0.1	0.007488694078871639	0.006666666666666667	0.4141553607455383
miR-376c-5p	5	57	145	2478	1.4988081863388567	0.2633779967832609	0.5404544180363852	greenyellow	150	2685	5	5	0	TRUE	FALSE	5	5	0	0.3	0	0.1068963714373093	0.006666666666666667	0.41356303810397593
miR-3944-3p	1	4	149	2531	4.2424033632026	0.24998051052332537	0.5207614983090864	greenyellow	150	2685	1	1	0	TRUE	FALSE	0	0	0	0.3	0	0.11334445285583497	0	0.413344452855835
miR-615-3p	11	309	139	2226	0.5701922064188684	0.9779360033755953	1	greenyellow	150	2685	11	10	1	TRUE	TRUE	10	9	1	0.3	0.1	-0	0.013333333333333334	0.41333333333333333
miR-5196-5p	10	248	140	2287	0.6587870050642324	0.9254236748836568	1	greenyellow	150	2685	14	1	13	TRUE	TRUE	10	1	13	0.3	0.1	-0	0.013333333333333334	0.41333333333333333
miR-4763-3p	12	311	138	2224	0.6219325231923442	0.9606271485752911	1	greenyellow	150	2685	14	1	13	TRUE	TRUE	10	1	11	0.3	0.1	-0	0.013333333333333334	0.41333333333333333
miR-4267	11	266	139	2269	0.6751287308206867	0.9208090760330552	1	greenyellow	150	2685	14	1	13	TRUE	TRUE	10	0	13	0.3	0.1	-0	0.013333333333333334	0.41333333333333333
miR-4474-3p	11	244	139	2291	0.7431158667091332	0.8602494731470336	1	greenyellow	150	2685	12	7	5	TRUE	TRUE	10	7	3	0.3	0.1	-0	0.013333333333333334	0.41333333333333333
miR-6837-5p	2	44	148	2491	0.7651068738935888	0.73818616746211	0.9405865930202677	greenyellow	150	2685	2	1	1	TRUE	TRUE	2	1	1	0.3	0.1	0.010640486365600901	0.002666666666666667	0.41330715303226756
miR-7706	10	215	140	2320	0.7708321984083094	0.8230790390178883	0.9958267030378213	greenyellow	150	2685	10	9	1	TRUE	TRUE	9	8	1	0.3	0.1	7.264929287875935e-4	0.012	0.4127264929287876
miR-3615	8	172	142	2363	0.7740787237396118	0.8018099701728596	0.9846353986347224	greenyellow	150	2685	8	6	2	TRUE	TRUE	7	5	2	0.3	0.1	0.002689821983347779	0.009333333333333334	0.41202315531668116
miR-296-5p	9	214	141	2321	0.6923678507928551	0.8902298277962193	1	greenyellow	150	2685	12	4	8	TRUE	TRUE	9	4	8	0.3	0.1	-0	0.012	0.41200000000000003
miR-4747-5p	9	268	141	2267	0.5400343174382634	0.979446575065531	1	greenyellow	150	2685	14	1	13	TRUE	TRUE	9	1	13	0.3	0.1	-0	0.012	0.41200000000000003
miR-5698	9	206	141	2329	0.7217263142076585	0.8637946924252695	1	greenyellow	150	2685	9	2	7	TRUE	TRUE	9	2	7	0.3	0.1	-0	0.012	0.41200000000000003
miR-615-5p	9	237	141	2298	0.6190001643157723	0.9437863895315006	1	greenyellow	150	2685	9	6	3	TRUE	TRUE	9	6	3	0.3	0.1	-0	0.012	0.41200000000000003
miR-3187-5p	9	219	141	2316	0.6751077563379955	0.904517470890895	1	greenyellow	150	2685	10	4	6	TRUE	TRUE	9	4	6	0.3	0.1	-0	0.012	0.41200000000000003
miR-3160-3p	6	131	144	2404	0.7646704050843218	0.7899579325209467	0.9774234614762738	greenyellow	150	2685	11	1	10	TRUE	TRUE	6	1	10	0.3	0.1	0.00396689625721103	0.008	0.41196689625721106
miR-2276-5p	4	43	146	2492	1.5874177981828121	0.2662896915842911	0.5424275002114824	greenyellow	150	2685	4	4	0	TRUE	FALSE	4	4	0	0.3	0	0.10626332021735407	0.005333333333333334	0.4115966535506874
miR-6741-3p	4	43	146	2492	1.5874177981828121	0.2662896915842911	0.5424275002114824	greenyellow	150	2685	4	4	0	TRUE	FALSE	4	4	0	0.3	0	0.10626332021735407	0.005333333333333334	0.4115966535506874
miR-5196-3p	6	130	144	2405	0.7708728116068342	0.7840270926901339	0.9744236541081762	greenyellow	150	2685	7	2	5	TRUE	TRUE	5	2	4	0.3	0.1	0.004500872838516193	0.006666666666666667	0.41116753950518287
miR-4269	9	193	141	2342	0.7746331331173733	0.8104440319007808	0.9905645289644313	greenyellow	150	2685	11	1	10	TRUE	TRUE	7	1	8	0.3	0.1	0.0016468910747695293	0.009333333333333334	0.41098022440810283
miR-5683	7	155	143	2380	0.7517272421345473	0.8139553543967525	0.9905645289644313	greenyellow	150	2685	9	1	8	TRUE	TRUE	7	1	8	0.3	0.1	0.0016468910747695293	0.009333333333333334	0.41098022440810283
miR-6848-3p	3	29	147	2506	1.7630661330893929	0.2639066733628552	0.5404544180363852	greenyellow	150	2685	3	3	0	TRUE	FALSE	3	3	0	0.3	0	0.1068963714373093	0.004	0.4108963714373093
miR-6843-3p	3	29	147	2506	1.7630661330893929	0.2639066733628552	0.5404544180363852	greenyellow	150	2685	3	3	0	TRUE	FALSE	3	3	0	0.3	0	0.1068963714373093	0.004	0.4108963714373093
miR-4472	8	252	142	2283	0.5104972608704524	0.9834895855722189	1	greenyellow	150	2685	8	1	7	TRUE	TRUE	8	1	7	0.3	0.1	-0	0.010666666666666668	0.4106666666666667
miR-571	7	156	143	2379	0.7465946748929254	0.8189409217174128	0.9932483224237206	greenyellow	150	2685	10	2	8	TRUE	TRUE	7	2	8	0.3	0.1	0.0011768639146220398	0.009333333333333334	0.4105101972479554
miR-1261	10	88	140	2447	1.9855347344620915	0.04419956077784871	0.1780153324661472	greenyellow	150	2685	11	0	11	FALSE	TRUE	8	0	8	0	0.1	0.29981703611313476	0.010666666666666668	0.41048370277980145
miR-6857-3p	1	23	149	2512	0.7330674073054767	0.7498787339826882	0.9446568457560701	greenyellow	150	2685	2	1	1	TRUE	TRUE	0	0	0	0.3	0.1	0.009890369531524126	0	0.40989036953152413
miR-466	20	225	130	2310	1.579162057729837	0.05023081669479584	0.19307253055994142	greenyellow	150	2685	29	0	29	FALSE	TRUE	18	0	27	0	0.1	0.28571180447033967	0.024	0.4097118044703397
miR-4685-5p	8	245	142	2290	0.5266888827565478	0.9788044476007993	1	greenyellow	150	2685	9	1	8	TRUE	TRUE	7	1	7	0.3	0.1	-0	0.009333333333333334	0.4093333333333334
miR-1976	7	250	143	2285	0.44751169290065673	0.9925904972639357	1	greenyellow	150	2685	8	1	7	TRUE	TRUE	7	1	7	0.3	0.1	-0	0.009333333333333334	0.4093333333333334
miR-6721-5p	7	188	143	2347	0.6112003440333875	0.9303265419325908	1	greenyellow	150	2685	10	2	8	TRUE	TRUE	7	2	8	0.3	0.1	-0	0.009333333333333334	0.4093333333333334
miR-3155b	7	192	143	2343	0.597450529475424	0.938830115610509	1	greenyellow	150	2685	7	1	6	TRUE	TRUE	7	1	6	0.3	0.1	-0	0.009333333333333334	0.4093333333333334
miR-3155a	7	183	143	2352	0.6292326885951953	0.9182760678905042	1	greenyellow	150	2685	7	1	6	TRUE	TRUE	7	1	6	0.3	0.1	-0	0.009333333333333334	0.4093333333333334
miR-3667-3p	6	136	144	2399	0.7350867783387449	0.8177822052768723	0.9928426161924107	greenyellow	150	2685	6	2	4	TRUE	TRUE	6	2	4	0.3	0.1	0.0012478358833498007	0.008	0.4092478358833498
miR-1273f	7	156	143	2379	0.7465946748929254	0.8189409217174128	0.9932483224237206	greenyellow	150	2685	8	1	7	TRUE	TRUE	6	1	6	0.3	0.1	0.0011768639146220398	0.008	0.40917686391462205
miR-4710	5	112	145	2423	0.7460433571344406	0.7945076838343108	0.9808693262441358	greenyellow	150	2685	6	2	4	TRUE	TRUE	4	1	4	0.3	0.1	0.0033555386060952967	0.005333333333333334	0.40868887193942866
miR-3616-5p	4	89	146	2446	0.7530142028254723	0.774442214857483	0.9672696247590764	greenyellow	150	2685	4	1	3	TRUE	TRUE	2	1	1	0.3	0.1	0.005780980077945726	0.002666666666666667	0.40844764674461237
miR-6715b-5p	3	69	147	2466	0.729427836309564	0.7774479811014358	0.9679784675093592	greenyellow	150	2685	3	1	2	TRUE	TRUE	2	1	1	0.3	0.1	0.005653721351798171	0.002666666666666667	0.40832038801846476
miR-3620-5p	2	48	148	2487	0.7002337489596645	0.7793523809695755	0.9690470992010963	greenyellow	150	2685	2	1	1	TRUE	TRUE	2	1	1	0.3	0.1	0.005462045660173359	0.002666666666666667	0.40812871232683995
miR-5589-5p	8	244	142	2291	0.5290777958445199	0.9780442128846483	1	greenyellow	150	2685	8	2	6	TRUE	TRUE	6	1	5	0.3	0.1	-0	0.008	0.40800000000000003
miR-4524b-3p	6	166	144	2369	0.5947229902052786	0.9291247864902876	1	greenyellow	150	2685	8	1	7	TRUE	TRUE	6	1	7	0.3	0.1	-0	0.008	0.40800000000000003
miR-4487	6	162	144	2373	0.6104324585842605	0.918939792443769	1	greenyellow	150	2685	7	1	6	TRUE	TRUE	6	1	6	0.3	0.1	-0	0.008	0.40800000000000003
miR-6825-5p	6	155	144	2380	0.6398745721668473	0.8980714153794338	1	greenyellow	150	2685	6	4	2	TRUE	TRUE	6	4	2	0.3	0.1	-0	0.008	0.40800000000000003
miR-337-5p	6	168	144	2367	0.5871487196943885	0.933785764664843	1	greenyellow	150	2685	6	4	2	TRUE	TRUE	6	4	2	0.3	0.1	-0	0.008	0.40800000000000003
miR-1587	6	179	144	2356	0.5485150745628942	0.9549137662451889	1	greenyellow	150	2685	7	1	6	TRUE	TRUE	6	1	6	0.3	0.1	-0	0.008	0.40800000000000003
miR-4299	6	147	144	2388	0.6769632757124976	0.8688371806901334	1	greenyellow	150	2685	7	1	6	TRUE	TRUE	6	1	6	0.3	0.1	-0	0.008	0.40800000000000003
miR-1915-3p	6	217	144	2318	0.44518322902947427	0.9893830761272863	1	greenyellow	150	2685	6	1	5	TRUE	TRUE	6	1	5	0.3	0.1	-0	0.008	0.40800000000000003
miR-4297	6	139	144	2396	0.7183230951932301	0.8330503776295027	1	greenyellow	150	2685	10	2	8	TRUE	TRUE	6	2	8	0.3	0.1	-0	0.008	0.40800000000000003
miR-660-3p	6	168	144	2367	0.5871487196943885	0.933785764664843	1	greenyellow	150	2685	7	4	3	TRUE	TRUE	6	4	3	0.3	0.1	-0	0.008	0.40800000000000003
miR-4691-3p	6	164	144	2371	0.6024819568206115	0.924180470012862	1	greenyellow	150	2685	6	1	5	TRUE	TRUE	6	1	5	0.3	0.1	-0	0.008	0.40800000000000003
miR-3150a-5p	2	16	148	2519	2.12669609244876	0.26619014377020234	0.5424275002114824	greenyellow	150	2685	2	2	0	TRUE	FALSE	1	1	0	0.3	0	0.10626332021735407	0.0013333333333333335	0.4075966535506874
miR-3677-3p	2	16	148	2519	2.12669609244876	0.26619014377020234	0.5424275002114824	greenyellow	150	2685	2	2	0	TRUE	FALSE	1	1	0	0.3	0	0.10626332021735407	0.0013333333333333335	0.4075966535506874
miR-6499-3p	10	137	140	2398	1.2501459937605932	0.30392383838066755	0.5812831017617861	greenyellow	150	2685	10	10	0	TRUE	FALSE	10	10	0	0.3	0	0.09424492082142268	0.013333333333333334	0.40757825415475596
miR-6766-5p	4	95	146	2440	0.7037300694223627	0.8150470095574509	0.9905645289644313	greenyellow	150	2685	4	3	1	TRUE	TRUE	4	3	1	0.3	0.1	0.0016468910747695293	0.005333333333333334	0.40698022440810283
miR-3672	4	95	146	2440	0.7037300694223627	0.8150470095574509	0.9905645289644313	greenyellow	150	2685	4	1	3	TRUE	TRUE	4	1	3	0.3	0.1	0.0016468910747695293	0.005333333333333334	0.40698022440810283
miR-4769-5p	3	72	147	2463	0.6981890512027348	0.8007885895269542	0.9846353986347224	greenyellow	150	2685	3	1	2	TRUE	TRUE	3	1	2	0.3	0.1	0.002689821983347779	0.004	0.4066898219833478
miR-548au-3p	5	129	145	2406	0.6432446692267809	0.8805103041583108	1	greenyellow	150	2685	6	1	5	TRUE	TRUE	5	1	5	0.3	0.1	-0	0.006666666666666667	0.4066666666666667
miR-3689d	5	181	145	2354	0.44856472796446173	0.9829347606995593	1	greenyellow	150	2685	6	3	3	TRUE	TRUE	5	3	3	0.3	0.1	-0	0.006666666666666667	0.4066666666666667
miR-4640-5p	5	166	145	2369	0.4922056128231948	0.9689228773223071	1	greenyellow	150	2685	6	1	5	TRUE	TRUE	5	1	5	0.3	0.1	-0	0.006666666666666667	0.4066666666666667
miR-4726-5p	5	145	145	2390	0.5684670430406671	0.9315450344048709	1	greenyellow	150	2685	6	1	5	TRUE	TRUE	5	1	5	0.3	0.1	-0	0.006666666666666667	0.4066666666666667
miR-3126-5p	5	143	145	2392	0.5768979514022035	0.9264431631886781	1	greenyellow	150	2685	6	3	3	TRUE	TRUE	5	3	3	0.3	0.1	-0	0.006666666666666667	0.4066666666666667
miR-4300	5	120	145	2415	0.6940710635669974	0.8396817125236845	1	greenyellow	150	2685	7	1	6	TRUE	TRUE	5	1	6	0.3	0.1	-0	0.006666666666666667	0.4066666666666667
miR-4483	5	165	145	2370	0.49539701283677123	0.9676879643707607	1	greenyellow	150	2685	6	1	5	TRUE	TRUE	5	1	5	0.3	0.1	-0	0.006666666666666667	0.4066666666666667
miR-6764-5p	5	141	145	2394	0.5855679809382667	0.9210100640499845	1	greenyellow	150	2685	5	3	2	TRUE	TRUE	5	3	2	0.3	0.1	-0	0.006666666666666667	0.4066666666666667
miR-4690-5p	5	132	145	2403	0.6278421286093541	0.8920117588845099	1	greenyellow	150	2685	6	2	4	TRUE	TRUE	5	2	4	0.3	0.1	-0	0.006666666666666667	0.4066666666666667
miR-4690-3p	5	124	145	2411	0.6705710687733699	0.859055513948309	1	greenyellow	150	2685	5	2	3	TRUE	TRUE	5	2	3	0.3	0.1	-0	0.006666666666666667	0.4066666666666667
miR-3622b-5p	3	74	147	2461	0.6787699342950732	0.8151929031096273	0.9905645289644313	greenyellow	150	2685	4	3	1	TRUE	TRUE	3	3	1	0.3	0.1	0.0016468910747695293	0.004	0.4056468910747695
miR-6887-5p	2	50	148	2485	0.6716885712522087	0.79774424921064635	0.9838635178572593	greenyellow	150	2685	2	1	1	TRUE	TRUE	2	1	1	0.3	0.1	0.002826057193522072	0.002666666666666667	0.4054927238601887
miR-663a	6	152	144	2383	0.6533230859575361	0.8878237901773961	1	greenyellow	150	2685	6	1	5	TRUE	TRUE	4	1	3	0.3	0.1	-0	0.005333333333333334	0.4053333333333334
miR-548q	4	130	146	2405	0.5069475624304465	0.9494182580549673	1	greenyellow	150	2685	4	2	2	TRUE	TRUE	4	2	2	0.3	0.1	-0	0.005333333333333334	0.4053333333333334
miR-1909-3p	4	144	146	2391	0.45500660062947057	0.9714717570905995	1	greenyellow	150	2685	4	1	3	TRUE	TRUE	4	1	3	0.3	0.1	-0	0.005333333333333334	0.4053333333333334
miR-5194	4	114	146	2421	0.5819396372134968	0.9060401144030636	1	greenyellow	150	2685	4	1	3	TRUE	TRUE	4	1	3	0.3	0.1	-0	0.005333333333333334	0.4053333333333334
miR-6756-5p	4	102	146	2433	0.6536186664208448	0.8547067014529035	1	greenyellow	150	2685	4	3	1	TRUE	TRUE	4	3	1	0.3	0.1	-0	0.005333333333333334	0.4053333333333334
miR-4665-5p	4	148	146	2387	0.4419710028638694	0.9758922225317996	1	greenyellow	150	2685	4	1	3	TRUE	TRUE	4	1	3	0.3	0.1	-0	0.005333333333333334	0.4053333333333334
miR-564	6	138	144	2397	0.7238300521147024	0.8280771190887029	1	greenyellow	150	2685	7	3	4	TRUE	TRUE	4	2	2	0.3	0.1	-0	0.005333333333333334	0.4053333333333334
miR-4768-5p	4	118	146	2417	0.5612854826854181	0.9192068439695691	1	greenyellow	150	2685	5	2	3	TRUE	TRUE	4	2	3	0.3	0.1	-0	0.005333333333333334	0.4053333333333334
miR-4435	5	189	145	2346	0.4281218565741091	0.9877374372244997	1	greenyellow	150	2685	6	1	5	TRUE	TRUE	4	1	3	0.3	0.1	-0	0.005333333333333334	0.4053333333333334
miR-3665	4	165	146	2370	0.39361967182184066	0.9884600758994109	1	greenyellow	150	2685	4	1	3	TRUE	TRUE	4	1	3	0.3	0.1	-0	0.005333333333333334	0.4053333333333334
miR-6132	4	126	146	2409	0.5239103082371181	0.9407273966922106	1	greenyellow	150	2685	4	2	2	TRUE	TRUE	4	2	2	0.3	0.1	-0	0.005333333333333334	0.4053333333333334
miR-658	5	139	145	2396	0.5944874673215833	0.915229187724378	1	greenyellow	150	2685	5	1	4	TRUE	TRUE	4	1	3	0.3	0.1	-0	0.005333333333333334	0.4053333333333334
miR-4786-5p	5	127	145	2408	0.6539171318430668	0.8722820272667398	1	greenyellow	150	2685	6	2	4	TRUE	TRUE	4	2	3	0.3	0.1	-0	0.005333333333333334	0.4053333333333334
miR-5685	4	102	146	2433	0.6536186664208448	0.8547067014529035	1	greenyellow	150	2685	4	2	2	TRUE	TRUE	4	2	2	0.3	0.1	-0	0.005333333333333334	0.4053333333333334
miR-7157-3p	1	26	149	2509	0.6477244888405133	0.7898512237990344	0.9774234614762738	greenyellow	150	2685	2	1	1	TRUE	TRUE	1	1	1	0.3	0.1	0.00396689625721103	0.0013333333333333335	0.4053002295905444
miR-6737-3p	1	26	149	2509	0.6477244888405133	0.7898512237990344	0.9774234614762738	greenyellow	150	2685	2	1	1	TRUE	TRUE	1	1	1	0.3	0.1	0.00396689625721103	0.0013333333333333335	0.4053002295905444
miR-6814-5p	3	30	147	2505	1.703648466691425	0.2793995984780513	0.5588583069095318	greenyellow	150	2685	3	3	0	TRUE	FALSE	3	3	0	0.3	0	0.10107931572031376	0.004	0.40507931572031375
miR-943	12	115	138	2420	1.8294428239740899	0.04817932161512638	0.1881703932122588	greenyellow	150	2685	14	0	14	FALSE	TRUE	11	0	13	0	0.1	0.2901794830245797	0.014666666666666668	0.4048461496912464
miR-768-5p	14	142	136	2393	1.7343326393652452	0.04965409185471091	0.19138518899340032	greenyellow	150	2685	14	0	14	FALSE	TRUE	13	0	13	0	0.1	0.28723666985737056	0.017333333333333336	0.4045700031907039
miR-1268a	3	73	147	2462	0.6883465238704707	0.8081035399084924	0.9893038490774011	greenyellow	150	2685	3	2	1	TRUE	TRUE	2	1	1	0.3	0.1	0.0018681204851490473	0.002666666666666667	0.40453478715181573
miR-6795-5p	2	52	148	2483	0.645338665527732	0.8147756262458685	0.9905645289644313	greenyellow	150	2685	2	1	1	TRUE	TRUE	2	1	1	0.3	0.1	0.0016468910747695293	0.002666666666666667	0.4043135577414361
miR-6791-5p	2	52	148	2483	0.645338665527732	0.8147756262458685	0.9905645289644313	greenyellow	150	2685	2	1	1	TRUE	TRUE	2	1	1	0.3	0.1	0.0016468910747695293	0.002666666666666667	0.4043135577414361
miR-3117-3p	3	74	147	2461	0.6787699342950732	0.8151929031096273	0.9905645289644313	greenyellow	150	2685	3	2	1	TRUE	TRUE	2	1	1	0.3	0.1	0.0016468910747695293	0.002666666666666667	0.4043135577414361
miR-3938	1	27	149	2508	0.6234904501413786	0.8017106355485246	0.9846353986347224	greenyellow	150	2685	2	1	1	TRUE	TRUE	1	1	1	0.3	0.1	0.002689821983347779	0.0013333333333333335	0.40402315531668115
miR-1914-5p	3	77	147	2458	0.6515322172308067	0.8351517747236695	1	greenyellow	150	2685	3	1	2	TRUE	TRUE	3	1	2	0.3	0.1	-0	0.004	0.404
miR-3162-5p	3	96	147	2439	0.5186121767341565	0.9233453776927918	1	greenyellow	150	2685	3	1	2	TRUE	TRUE	3	1	2	0.3	0.1	-0	0.004	0.404
miR-4433a-3p	4	98	146	2437	0.6813502451277789	0.8330140289717025	1	greenyellow	150	2685	4	2	2	TRUE	TRUE	3	2	1	0.3	0.1	-0	0.004	0.404
miR-4292	3	77	147	2458	0.6515322172308067	0.8351517747236695	1	greenyellow	150	2685	3	1	2	TRUE	TRUE	3	1	2	0.3	0.1	-0	0.004	0.404
miR-184	5	118	145	2417	0.7064182533266005	0.8292135296128058	1	greenyellow	150	2685	7	4	3	TRUE	TRUE	3	2	2	0.3	0.1	-0	0.004	0.404
miR-1234-3p	3	84	147	2451	0.5956028055506754	0.8746760589082603	1	greenyellow	150	2685	3	2	1	TRUE	TRUE	3	2	1	0.3	0.1	-0	0.004	0.404
miR-3194-5p	4	136	146	2399	0.48337816391526045	0.9602971742819012	1	greenyellow	150	2685	4	2	2	TRUE	TRUE	3	1	2	0.3	0.1	-0	0.004	0.404
miR-2861	3	119	147	2416	0.41443300318103793	0.9719485954579095	1	greenyellow	150	2685	3	1	2	TRUE	TRUE	3	1	2	0.3	0.1	-0	0.004	0.404
miR-3199	3	86	147	2449	0.5812792913662626	0.8843250635518237	1	greenyellow	150	2685	3	1	2	TRUE	TRUE	3	1	2	0.3	0.1	-0	0.004	0.404
miR-1911-3p	3	103	147	2432	0.48198408627213396	0.9430935079946439	1	greenyellow	150	2685	3	1	2	TRUE	TRUE	3	1	2	0.3	0.1	-0	0.004	0.404
miR-6513-3p	3	30	147	2505	1.703648466691425	0.2793995984780513	0.5588583069095318	greenyellow	150	2685	3	3	0	TRUE	FALSE	2	2	0	0.3	0	0.10107931572031376	0.002666666666666667	0.4037459823869804
miR-6887-3p	2	51	148	2484	0.6582553460011629	0.8064252305545836	0.988119804105462	greenyellow	150	2685	2	1	1	TRUE	TRUE	1	1	0	0.3	0.1	0.002076158558636164	0.0013333333333333335	0.40340949189196956
miR-3943	2	77	148	2458	0.43147531135256373	0.9420957806717838	1	greenyellow	150	2685	2	1	1	TRUE	TRUE	2	1	1	0.3	0.1	-0	0.002666666666666667	0.4026666666666667
miR-642b-5p	2	64	148	2471	0.5218174425652063	0.8925972910299503	1	greenyellow	150	2685	3	1	2	TRUE	TRUE	2	1	2	0.3	0.1	-0	0.002666666666666667	0.4026666666666667
miR-6510-5p	2	65	148	2470	0.5135823605210681	0.8974875459700394	1	greenyellow	150	2685	2	1	1	TRUE	TRUE	2	1	1	0.3	0.1	-0	0.002666666666666667	0.4026666666666667
miR-6722-3p	2	112	148	2423	0.2924330704867883	0.9900758449210814	1	greenyellow	150	2685	2	1	1	TRUE	TRUE	2	1	1	0.3	0.1	-0	0.002666666666666667	0.4026666666666667
miR-4725-5p	2	62	148	2473	0.5390844188869355	0.8821656628583145	1	greenyellow	150	2685	2	1	1	TRUE	TRUE	2	1	1	0.3	0.1	-0	0.002666666666666667	0.4026666666666667
miR-4749-3p	2	72	148	2463	0.4623715726859715	0.9263487243192463	1	greenyellow	150	2685	2	1	1	TRUE	TRUE	2	1	1	0.3	0.1	-0	0.002666666666666667	0.4026666666666667
miR-6734-3p	2	54	148	2481	0.6209401838183513	0.8305228242372902	1	greenyellow	150	2685	2	1	1	TRUE	TRUE	2	1	1	0.3	0.1	-0	0.002666666666666667	0.4026666666666667
miR-6833-3p	2	73	148	2462	0.45585379164719053	0.9297887280121857	1	greenyellow	150	2685	3	2	1	TRUE	TRUE	2	2	1	0.3	0.1	-0	0.002666666666666667	0.4026666666666667
miR-6852-5p	2	64	148	2471	0.5218174425652063	0.8925972910299503	1	greenyellow	150	2685	2	1	1	TRUE	TRUE	2	1	1	0.3	0.1	-0	0.002666666666666667	0.4026666666666667
miR-1908-5p	2	57	148	2478	0.5875521562330551	0.8519014818268713	1	greenyellow	150	2685	4	2	2	TRUE	TRUE	2	2	2	0.3	0.1	-0	0.002666666666666667	0.4026666666666667
miR-4481	2	102	148	2433	0.32242383823716175	0.983368839452252	1	greenyellow	150	2685	2	1	1	TRUE	TRUE	2	1	1	0.3	0.1	-0	0.002666666666666667	0.4026666666666667
miR-105-3p	2	85	148	2450	0.38960062752586794	0.9608593767817685	1	greenyellow	150	2685	2	1	1	TRUE	TRUE	2	1	1	0.3	0.1	-0	0.002666666666666667	0.4026666666666667
miR-6861-5p	2	17	148	2518	2.0008928131607258	0.2874033582424771	0.5625473908584395	greenyellow	150	2685	2	2	0	TRUE	FALSE	2	2	0	0.3	0	0.09993635410700764	0.002666666666666667	0.40260302077367427
miR-3656	2	17	148	2518	2.0008928131607258	0.2874033582424771	0.5625473908584395	greenyellow	150	2685	2	2	0	TRUE	FALSE	2	2	0	0.3	0	0.09993635410700764	0.002666666666666667	0.40260302077367427
miR-6728-5p	2	17	148	2518	2.0008928131607258	0.2874033582424771	0.5625473908584395	greenyellow	150	2685	2	2	0	TRUE	FALSE	2	2	0	0.3	0	0.09993635410700764	0.002666666666666667	0.40260302077367427
miR-134-3p	1	30	149	2505	0.5604802854712349	0.8334447214604688	1	greenyellow	150	2685	2	1	1	TRUE	TRUE	1	1	1	0.3	0.1	-0	0.0013333333333333335	0.4013333333333334
miR-4313	2	79	148	2456	0.42021168332519343	0.947457035182995	1	greenyellow	150	2685	2	1	1	TRUE	TRUE	1	1	0	0.3	0.1	-0	0.0013333333333333335	0.4013333333333334
miR-1277-3p	1	36	149	2499	0.4659798653570468	0.8825612043334716	1	greenyellow	150	2685	4	2	2	TRUE	TRUE	1	2	2	0.3	0.1	-0	0.0013333333333333335	0.4013333333333334
miR-4490	8	65	142	2470	2.139892406498753	0.04823760595077054	0.1881703932122588	greenyellow	150	2685	10	0	10	FALSE	TRUE	8	0	10	0	0.1	0.2901794830245797	0.010666666666666668	0.4008461496912464
miR-6746-3p	1	5	149	2530	3.39328556086576	0.29195921329254215	0.5661930591346648	greenyellow	150	2685	1	1	0	TRUE	FALSE	1	1	0	0.3	0	0.09881418355247161	0.0013333333333333335	0.40014751688580497
miR-8072	1	5	149	2530	3.39328556086576	0.29195921329254215	0.5661930591346648	greenyellow	150	2685	1	1	0	TRUE	FALSE	1	1	0	0.3	0	0.09881418355247161	0.0013333333333333335	0.40014751688580497
miR-4683	8	65	142	2470	2.139892406498753	0.04823760595077054	0.1881703932122588	greenyellow	150	2685	9	0	9	FALSE	TRUE	7	0	8	0	0.1	0.2901794830245797	0.009333333333333334	0.3995128163579131
miR-6835-5p	2	18	148	2517	1.889112813086504	0.30855203305248247	0.5829137320549618	greenyellow	150	2685	2	2	0	TRUE	FALSE	2	2	0	0.3	0	0.0937582854478277	0.002666666666666667	0.39642495211449436
miR-6888-5p	2	18	148	2517	1.889112813086504	0.30855203305248247	0.5829137320549618	greenyellow	150	2685	2	2	0	TRUE	FALSE	2	2	0	0.3	0	0.0937582854478277	0.002666666666666667	0.39642495211449436
miR-6852-3p	2	18	148	2517	1.889112813086504	0.30855203305248247	0.5829137320549618	greenyellow	150	2685	2	2	0	TRUE	FALSE	2	2	0	0.3	0	0.0937582854478277	0.002666666666666667	0.39642495211449436
miR-4418	13	130	137	2405	1.755013073091078	0.052770899295303694	0.19925316459463174	greenyellow	150	2685	15	0	15	FALSE	TRUE	12	0	12	0	0.1	0.2802379089161339	0.016	0.396237908916134
miR-3160-5p	10	91	140	2444	1.9177894696631188	0.05257965571498784	0.19880117446523973	greenyellow	150	2685	11	0	11	FALSE	TRUE	10	0	11	0	0.1	0.2806324216932566	0.013333333333333334	0.3939657550265899
miR-6894-5p	3	33	147	2502	1.5469853763823274	0.3262738404435144	0.6024684402608149	greenyellow	150	2685	3	3	0	TRUE	FALSE	3	3	0	0.3	0	0.08802627930509872	0.004	0.3920262793050987
miR-6866-3p	2	19	148	2516	1.7889698932712659	0.32957749547838744	0.6026979501952898	greenyellow	150	2685	2	2	0	TRUE	FALSE	2	2	0	0.3	0	0.08796011423439731	0.002666666666666667	0.39062678090106395
miR-1279	11	105	139	2430	1.831023497299649	0.05607586536413784	0.20477638613264001	greenyellow	150	2685	14	0	14	FALSE	TRUE	11	0	14	0	0.1	0.27548805025732886	0.014666666666666668	0.39015471692399556
miR-3591-3p	1	6	149	2529	2.8271119216820635	0.33160315431759557	0.6026979501952898	greenyellow	150	2685	1	1	0	TRUE	FALSE	1	1	0	0.3	0	0.08796011423439731	0.0013333333333333335	0.38929344756773065
miR-8086	1	6	149	2529	2.8271119216820635	0.33160315431759557	0.6026979501952898	greenyellow	150	2685	1	1	0	TRUE	FALSE	1	1	0	0.3	0	0.08796011423439731	0.0013333333333333335	0.38929344756773065
miR-181d-3p	1	6	149	2529	2.8271119216820635	0.33160315431759557	0.6026979501952898	greenyellow	150	2685	1	1	0	TRUE	FALSE	1	1	0	0.3	0	0.08796011423439731	0.0013333333333333335	0.38929344756773065
miR-6808-3p	1	6	149	2529	2.8271119216820635	0.33160315431759557	0.6026979501952898	greenyellow	150	2685	1	1	0	TRUE	FALSE	1	1	0	0.3	0	0.08796011423439731	0.0013333333333333335	0.38929344756773065
miR-526a-3p	1	6	149	2529	2.8271119216820635	0.33160315431759557	0.6026979501952898	greenyellow	150	2685	1	1	0	TRUE	FALSE	1	1	0	0.3	0	0.08796011423439731	0.0013333333333333335	0.38929344756773065
miR-378h	7	55	143	2480	2.2062846497426922	0.054907583794135684	0.20399488685013778	greenyellow	150	2685	7	0	7	FALSE	TRUE	7	0	7	0	0.1	0.27615228722689544	0.009333333333333334	0.3854856205602288
miR-8062	2	20	148	2515	1.6988935082740968	0.35042774571740953	0.6246560008650937	greenyellow	150	2685	2	2	0	TRUE	FALSE	2	2	0	0.3	0	0.08174363341762896	0.002666666666666667	0.3844103000842956
miR-4467	2	20	148	2515	1.6988935082740968	0.35042774571740953	0.6246560008650937	greenyellow	150	2685	2	2	0	TRUE	FALSE	2	2	0	0.3	0	0.08174363341762896	0.002666666666666667	0.3844103000842956
miR-6875-5p	3	35	147	2500	1.4574689621463577	0.35757541938362936	0.6301218075251148	greenyellow	150	2685	3	3	0	TRUE	FALSE	3	3	0	0.3	0	0.08023019595021452	0.004	0.3842301959502145
miR-4537	4	51	146	2484	1.3342378872057252	0.3694814925009141	0.6413423283323175	greenyellow	150	2685	4	4	0	TRUE	FALSE	4	4	0	0.3	0	0.07716403835120425	0.005333333333333334	0.3824973716845376
miR-10226	2	5	148	2530	6.8263008917435775	0.054095567142220434	0.20172464016781516	greenyellow	150	2685	2	0	2	FALSE	TRUE	2	0	2	0	0.1	0.2780964202184479	0.002666666666666667	0.38076308688511457
miR-12127	2	5	148	2530	6.8263008917435775	0.054095567142220434	0.20172464016781516	greenyellow	150	2685	2	0	2	FALSE	TRUE	2	0	2	0	0.1	0.2780964202184479	0.002666666666666667	0.38076308688511457
miR-6817-3p	4	52	146	2483	1.3080708777498466	0.3824776422808124	0.6536933381908842	greenyellow	150	2685	4	4	0	TRUE	FALSE	4	4	0	0.3	0	0.07385037636803433	0.005333333333333334	0.37918370970136767
miR-6840-5p	1	7	149	2528	2.422557376277475	0.3690413644939814	0.6409787199554839	greenyellow	150	2685	1	1	0	TRUE	FALSE	1	1	0	0.3	0	0.0772625554057754	0.0013333333333333335	0.3785958887391087
miR-6749-5p	1	7	149	2528	2.422557376277475	0.3690413644939814	0.6409787199554839	greenyellow	150	2685	1	1	0	TRUE	FALSE	1	1	0	0.3	0	0.0772625554057754	0.0013333333333333335	0.3785958887391087
miR-6770-3p	1	7	149	2528	2.422557376277475	0.3690413644939814	0.6409787199554839	greenyellow	150	2685	1	1	0	TRUE	FALSE	1	1	0	0.3	0	0.0772625554057754	0.0013333333333333335	0.3785958887391087
miR-4634	1	7	149	2528	2.422557376277475	0.3690413644939814	0.6409787199554839	greenyellow	150	2685	1	1	0	TRUE	FALSE	1	1	0	0.3	0	0.0772625554057754	0.0013333333333333335	0.3785958887391087
miR-4485-3p	1	7	149	2528	2.422557376277475	0.3690413644939814	0.6409787199554839	greenyellow	150	2685	1	1	0	TRUE	FALSE	1	1	0	0.3	0	0.0772625554057754	0.0013333333333333335	0.3785958887391087
miR-101-3p.1	5	33	145	2502	2.6129174124076044	0.05760844693801821	0.20927303796176813	greenyellow	150	2685	5	0	5	FALSE	TRUE	4	0	4	0	0.1	0.2717146884422544	0.005333333333333334	0.37704802177558777
miR-10396a-3p	1	0	149	2535	Inf	0.05586592178770944	0.20477638613264001	greenyellow	150	2685	1	0	1	FALSE	TRUE	1	0	1	0	0.1	0.27548805025732886	0.0013333333333333335	0.37682138359066225
miR-10396b-3p	1	0	149	2535	Inf	0.05586592178770944	0.20477638613264001	greenyellow	150	2685	1	0	1	FALSE	TRUE	1	0	1	0	0.1	0.27548805025732886	0.0013333333333333335	0.37682138359066225
miR-4770	13	134	137	2401	1.6998217836708416	0.06328028037553773	0.2237352406661824	greenyellow	150	2685	21	0	21	FALSE	TRUE	12	0	20	0	0.1	0.26010624181693637	0.016	0.3761062418169364
miR-6877-5p	2	22	148	2513	1.5432880426267956	0.3914246903273052	0.6588547634279717	greenyellow	150	2685	2	2	0	TRUE	FALSE	2	2	0	0.3	0	0.07248412393077311	0.002666666666666667	0.3751507905974398
miR-4707-3p	2	22	148	2513	1.5432880426267956	0.3914246903273052	0.6588547634279717	greenyellow	150	2685	2	2	0	TRUE	FALSE	2	2	0	0.3	0	0.07248412393077311	0.002666666666666667	0.3751507905974398
miR-6781-5p	2	22	148	2513	1.5432880426267956	0.3914246903273052	0.6588547634279717	greenyellow	150	2685	2	2	0	TRUE	FALSE	2	2	0	0.3	0	0.07248412393077311	0.002666666666666667	0.3751507905974398
miR-941	13	208	137	2327	1.0615819178868784	0.46613307964580575	0.7283213394156897	greenyellow	150	2685	13	13	0	TRUE	FALSE	12	12	0	0.3	0	0.055070786107698916	0.016	0.37107078610769895
miR-3195	1	8	149	2527	2.1191267995043517	0.4043957893448976	0.6721386953286307	greenyellow	150	2685	1	1	0	TRUE	FALSE	1	1	0	0.3	0	0.06901644053991153	0.0013333333333333335	0.37034977387324486
miR-412-5p	1	8	149	2527	2.1191267995043517	0.4043957893448976	0.6721386953286307	greenyellow	150	2685	1	1	0	TRUE	FALSE	1	1	0	0.3	0	0.06901644053991153	0.0013333333333333335	0.37034977387324486
miR-6833-5p	2	23	148	2512	1.4756390843815188	0.41149596146772316	0.6778584925422659	greenyellow	150	2685	2	2	0	TRUE	FALSE	2	2	0	0.3	0	0.06754438341026021	0.002666666666666667	0.37021105007692684
miR-6882-3p	2	23	148	2512	1.4756390843815188	0.41149596146772316	0.6778584925422659	greenyellow	150	2685	2	2	0	TRUE	FALSE	2	2	0	0.3	0	0.06754438341026021	0.002666666666666667	0.37021105007692684
miR-6821-3p	3	39	147	2496	1.3059750968409494	0.41943508123563744	0.6868730547448666	greenyellow	150	2685	3	3	0	TRUE	FALSE	3	3	0	0.3	0	0.06524940806881593	0.004	0.3692494080688159
miR-6818-3p	3	39	147	2496	1.3059750968409494	0.41943508123563744	0.6868730547448666	greenyellow	150	2685	3	3	0	TRUE	FALSE	3	3	0	0.3	0	0.06524940806881593	0.004	0.3692494080688159
miR-4499	9	82	141	2453	1.9088802339985114	0.06459913256716633	0.227241758739437	greenyellow	150	2685	11	0	11	FALSE	TRUE	8	0	10	0	0.1	0.25740474326244106	0.010666666666666668	0.36807140992910775
miR-3940-5p	4	56	146	2479	1.21272210756714	0.43406483356452186	0.702422215052671	greenyellow	150	2685	4	4	0	TRUE	FALSE	4	4	0	0.3	0	0.061360704693728556	0.005333333333333334	0.3666940380270619
miR-6775-3p	2	24	148	2511	1.413624872749374	0.43124025701312185	0.7016491066975794	greenyellow	150	2685	2	2	0	TRUE	FALSE	2	2	0	0.3	0	0.06155200934970159	0.002666666666666667	0.3642186760163682
let-7i-3p	20	338	130	2197	1	0.5385628528289903	0.787304664919392	greenyellow	150	2685	20	20	0	TRUE	FALSE	17	17	0	0.3	0	0.04154287011149477	0.02266666666666667	0.3642095367781614
miR-605-3p	3	40	147	2495	1.2728306452412819	0.4346252811097653	0.702422215052671	greenyellow	150	2685	3	3	0	TRUE	FALSE	2	2	0	0.3	0	0.061360704693728556	0.002666666666666667	0.3640273713603952
miR-1256	14	150	136	2385	1.6363945068407704	0.06999463377231088	0.2407364941253118	greenyellow	150	2685	18	0	18	FALSE	TRUE	12	0	15	0	0.1	0.2473832273783715	0.016	0.36338322737837153
miR-1287-3p	3	41	147	2494	1.2413024023875223	0.4496700605035706	0.7123462197293773	greenyellow	150	2685	4	4	0	TRUE	FALSE	3	4	0	0.3	0	0.058923550426033526	0.004	0.3629235504260335
miR-7973	1	9	149	2526	1.8831551024879396	0.4377816755923808	0.702422215052671	greenyellow	150	2685	1	1	0	TRUE	FALSE	1	1	0	0.3	0	0.061360704693728556	0.0013333333333333335	0.3626940380270619
miR-6826-5p	1	9	149	2526	1.8831551024879396	0.4377816755923808	0.702422215052671	greenyellow	150	2685	1	1	0	TRUE	FALSE	1	1	0	0.3	0	0.061360704693728556	0.0013333333333333335	0.3626940380270619
miR-1912	1	9	149	2526	1.8831551024879396	0.4377816755923808	0.702422215052671	greenyellow	150	2685	1	1	0	TRUE	FALSE	1	1	0	0.3	0	0.061360704693728556	0.0013333333333333335	0.3626940380270619
miR-4730	1	9	149	2526	1.8831551024879396	0.4377816755923808	0.702422215052671	greenyellow	150	2685	1	1	0	TRUE	FALSE	1	1	0	0.3	0	0.061360704693728556	0.0013333333333333335	0.3626940380270619
miR-4738-3p	12	123	138	2412	1.7047732983893016	0.07059375750275375	0.24219759518537368	greenyellow	150	2685	13	0	13	FALSE	TRUE	12	0	13	0	0.1	0.24633206933747928	0.016	0.3623320693374793
miR-6760-5p	4	58	146	2477	1.1699778198347495	0.45945112368213614	0.7229981159188315	greenyellow	150	2685	4	4	0	TRUE	FALSE	4	4	0	0.3	0	0.05634513377769036	0.005333333333333334	0.3616784671110237
miR-128-2-5p	2	25	148	2510	1.3565704282856952	0.4506313977273283	0.7123462197293773	greenyellow	150	2685	2	2	0	TRUE	FALSE	2	2	0	0.3	0	0.058923550426033526	0.002666666666666667	0.3615902170927002
miR-181c-3p	6	92	144	2443	1.1063698607412205	0.47047504979973986	0.7287222006016036	greenyellow	150	2685	6	6	0	TRUE	FALSE	4	4	0	0.3	0	0.05497519977789468	0.005333333333333334	0.360308533111228
miR-7157-5p	3	42	147	2493	1.2112749668380218	0.4645539781354079	0.7283213394156897	greenyellow	150	2685	3	3	0	TRUE	FALSE	3	3	0	0.3	0	0.055070786107698916	0.004	0.35907078610769894
miR-6881-3p	3	42	147	2493	1.2112749668380218	0.4645539781354079	0.7283213394156897	greenyellow	150	2685	3	3	0	TRUE	FALSE	3	3	0	0.3	0	0.055070786107698916	0.004	0.35907078610769894
miR-217	2	26	148	2509	1.3039076338835656	0.4696471065628003	0.7283213394156897	greenyellow	150	2685	2	2	0	TRUE	FALSE	2	2	0	0.3	0	0.055070786107698916	0.002666666666666667	0.3577374527743656
miR-6735-5p	4	60	146	2475	1.1300821192184585	0.48445119900071254	0.741411145727962	greenyellow	150	2685	4	4	0	TRUE	FALSE	4	4	0	0.3	0	0.05197635578129997	0.005333333333333334	0.3573096891146333
miR-5192	10	97	140	2438	1.7947491269644726	0.07237249438718195	0.24594823191607412	greenyellow	150	2685	11	0	11	FALSE	TRUE	10	0	11	0	0.1	0.2436625180678044	0.013333333333333334	0.3569958514011377
miR-7114-3p	1	10	149	2525	1.694202314087955	0.46930793677411653	0.7283213394156897	greenyellow	150	2685	1	1	0	TRUE	FALSE	1	1	0	0.3	0	0.055070786107698916	0.0013333333333333335	0.3564041194410323
miR-1180-5p	1	10	149	2525	1.694202314087955	0.46930793677411653	0.7283213394156897	greenyellow	150	2685	1	1	0	TRUE	FALSE	1	1	0	0.3	0	0.055070786107698916	0.0013333333333333335	0.3564041194410323
miR-3605-3p	5	78	145	2457	1.0861431585734989	0.4988323727205737	0.7533603312419757	greenyellow	150	2685	5	5	0	TRUE	FALSE	4	4	0	0.3	0	0.04919890065404585	0.005333333333333334	0.3545322339873792
miR-2114-5p	3	44	147	2491	1.155313305455068	0.49378375813125297	0.7486225116458003	greenyellow	150	2685	3	3	0	TRUE	FALSE	3	3	0	0.3	0	0.05029484698452335	0.004	0.35429484698452335
miR-4503	10	98	140	2437	1.775752405079661	0.07607562359612072	0.2534772680941643	greenyellow	150	2685	13	0	13	FALSE	TRUE	10	0	13	0	0.1	0.2384243928895463	0.013333333333333334	0.3517577262228796
miR-10393-5p	2	6	148	2529	5.688102044206044	0.06953568308289662	0.2394543535159476	greenyellow	150	2685	2	0	2	FALSE	TRUE	2	0	2	0	0.1	0.24831090505929843	0.002666666666666667	0.35097757172596505
miR-8061	1	11	149	2524	1.5396402443503507	0.4990774990343567	0.7533603312419757	greenyellow	150	2685	1	1	0	TRUE	FALSE	1	1	0	0.3	0	0.04919890065404585	0.0013333333333333335	0.3505322339873792
miR-3960	1	11	149	2524	1.5396402443503507	0.4990774990343567	0.7533603312419757	greenyellow	150	2685	1	1	0	TRUE	FALSE	1	1	0	0.3	0	0.04919890065404585	0.0013333333333333335	0.3505322339873792
miR-3976	6	47	144	2488	2.2047138991114257	0.07226220903577389	0.24594823191607412	greenyellow	150	2685	7	0	7	FALSE	TRUE	5	0	5	0	0.1	0.2436625180678044	0.006666666666666667	0.35032918473447106
miR-517b-3p	5	36	145	2499	2.3923941742384183	0.07536125547284082	0.2523240107940056	greenyellow	150	2685	5	0	5	FALSE	TRUE	5	0	5	0	0.1	0.23921656826830612	0.006666666666666667	0.3458832349349728
miR-3192-3p	1	12	149	2523	1.4108482315499917	0.527187628157008	0.7747098483712764	greenyellow	150	2685	1	1	0	TRUE	FALSE	1	1	0	0.3	0	0.04434436924046157	0.0013333333333333335	0.34567770257379493
miR-6886-5p	1	12	149	2523	1.4108482315499917	0.527187628157008	0.7747098483712764	greenyellow	150	2685	1	1	0	TRUE	FALSE	1	1	0	0.3	0	0.04434436924046157	0.0013333333333333335	0.34567770257379493
miR-1238-5p	1	12	149	2523	1.4108482315499917	0.527187628157008	0.7747098483712764	greenyellow	150	2685	1	1	0	TRUE	FALSE	1	1	0	0.3	0	0.04434436924046157	0.0013333333333333335	0.34567770257379493
miR-6735-3p	1	12	149	2523	1.4108482315499917	0.527187628157008	0.7747098483712764	greenyellow	150	2685	1	1	0	TRUE	FALSE	1	1	0	0.3	0	0.04434436924046157	0.0013333333333333335	0.34567770257379493
miR-6825-3p	1	12	149	2523	1.4108482315499917	0.527187628157008	0.7747098483712764	greenyellow	150	2685	1	1	0	TRUE	FALSE	1	1	0	0.3	0	0.04434436924046157	0.0013333333333333335	0.34567770257379493
miR-4449	1	12	149	2523	1.4108482315499917	0.527187628157008	0.7747098483712764	greenyellow	150	2685	1	1	0	TRUE	FALSE	1	1	0	0.3	0	0.04434436924046157	0.0013333333333333335	0.34567770257379493
miR-137-5p	1	12	149	2523	1.4108482315499917	0.527187628157008	0.7747098483712764	greenyellow	150	2685	1	1	0	TRUE	FALSE	1	1	0	0.3	0	0.04434436924046157	0.0013333333333333335	0.34567770257379493
miR-6895-3p	2	30	148	2505	1.1283242049329039	0.5416278242453897	0.7884671155463269	greenyellow	150	2685	2	2	0	TRUE	FALSE	2	2	0	0.3	0	0.04128656599913481	0.002666666666666667	0.34395323266580147
miR-580-5p	2	30	148	2505	1.1283242049329039	0.5416278242453897	0.7884671155463269	greenyellow	150	2685	2	2	0	TRUE	FALSE	2	2	0	0.3	0	0.04128656599913481	0.002666666666666667	0.34395323266580147
miR-6794-3p	2	30	148	2505	1.1283242049329039	0.5416278242453897	0.7884671155463269	greenyellow	150	2685	2	2	0	TRUE	FALSE	2	2	0	0.3	0	0.04128656599913481	0.002666666666666667	0.34395323266580147
miR-4703-5p	8	73	142	2462	1.899508575641379	0.07956621224608339	0.26105608480739756	greenyellow	150	2685	8	0	8	FALSE	TRUE	7	0	7	0	0.1	0.2333064718451583	0.009333333333333334	0.34263980517849163
miR-433-5p	4	66	146	2469	1.024902187003681	0.556435163768215	0.8028729595596416	greenyellow	150	2685	4	4	0	TRUE	FALSE	3	3	0	0.3	0	0.0381412674810898	0.004	0.3421412674810898
miR-4798-3p	3	15	147	2520	3.425846783487845	0.07528384544577717	0.2523240107940056	greenyellow	150	2685	3	0	3	FALSE	TRUE	2	0	2	0	0.1	0.23921656826830612	0.002666666666666667	0.3418832349349728
miR-1274a	8	73	142	2462	1.899508575641379	0.07956621224608339	0.26105608480739756	greenyellow	150	2685	9	0	9	FALSE	TRUE	6	0	7	0	0.1	0.2333064718451583	0.008	0.3413064718451583
miR-1826	8	73	142	2462	1.899508575641379	0.07956621224608339	0.26105608480739756	greenyellow	150	2685	9	0	9	FALSE	TRUE	6	0	7	0	0.1	0.2333064718451583	0.008	0.3413064718451583
miR-6812-3p	1	13	149	2522	1.3018679186192763	0.5537302388517866	0.8002165022200287	greenyellow	150	2685	1	1	0	TRUE	FALSE	1	1	0	0.3	0	0.03871699870382875	0.0013333333333333335	0.3400503320371621
miR-892b	15	171	135	2364	1.5357610410307174	0.09139910349829056	0.28035111326903916	greenyellow	150	2685	17	0	17	FALSE	TRUE	14	0	16	0	0.1	0.22091908599471172	0.018666666666666668	0.3395857526613784
miR-6804-5p	3	49	147	2486	1.0353983223077885	0.5631953120259527	0.8088474274522597	greenyellow	150	2685	3	3	0	TRUE	FALSE	2	2	0	0.3	0	0.03685335657863225	0.002666666666666667	0.3395200232452989
miR-3942-5p	16	185	134	2350	1.5164570815628724	0.0906406282257589	0.27925754527647895	greenyellow	150	2685	23	0	23	FALSE	TRUE	13	0	18	0	0.1	0.22159803352999796	0.017333333333333336	0.33893136686333125
miR-220b	7	61	143	2474	1.9846562054539827	0.08220544599727912	0.2668795962925686	greenyellow	150	2685	9	0	9	FALSE	TRUE	7	0	9	0	0.1	0.22947385119878022	0.009333333333333334	0.3388071845321136
miR-4738-5p	1	13	149	2522	1.3018679186192763	0.5537302388517866	0.8002165022200287	greenyellow	150	2685	1	1	0	TRUE	FALSE	0	0	0	0.3	0	0.03871699870382875	0	0.33871699870382876
miR-320a	7	124	143	2411	0.9517976008060103	0.6065762903049827	0.8445850198689686	greenyellow	150	2685	7	7	0	TRUE	FALSE	7	7	0	0.3	0	0.029342650313362417	0.009333333333333334	0.33867598364669577
miR-548at-3p	12	128	138	2407	1.6348190888017882	0.08759451041075923	0.2761765082690036	greenyellow	150	2685	12	0	12	FALSE	TRUE	11	0	11	0	0.1	0.223525306208875	0.014666666666666668	0.33819197287554165
miR-6514-5p	3	50	147	2485	1.01428213893542	0.5763792249402458	0.8214142903122785	greenyellow	150	2685	3	3	0	TRUE	FALSE	3	3	0	0.3	0	0.03417509836271445	0.004	0.3381750983627144
miR-6776-5p	2	32	148	2503	1.0570117314477891	0.5750187669477369	0.8211598938066602	greenyellow	150	2685	2	2	0	TRUE	FALSE	2	2	0	0.3	0	0.03422890804780853	0.002666666666666667	0.3368955747144752
miR-6751-5p	2	32	148	2503	1.0570117314477891	0.5750187669477369	0.8211598938066602	greenyellow	150	2685	2	2	0	TRUE	FALSE	2	2	0	0.3	0	0.03422890804780853	0.002666666666666667	0.3368955747144752
miR-3119	24	306	126	2229	1.3872971010323327	0.1002324126087231	0.30080548017239905	greenyellow	150	2685	38	0	38	FALSE	TRUE	21	0	32	0	0.1	0.20868570235589115	0.028000000000000004	0.3366857023558912
miR-3681-5p	5	37	145	2498	2.327057157672292	0.08187083509083709	0.2668795962925686	greenyellow	150	2685	5	0	5	FALSE	TRUE	5	0	5	0	0.1	0.22947385119878022	0.006666666666666667	0.3361405178654469
miR-7974	4	69	146	2466	0.9791616995739093	0.5903864241589256	0.8332574264792557	greenyellow	150	2685	4	4	0	TRUE	FALSE	3	3	0	0.3	0	0.03168832278514257	0.004	0.33568832278514255
miR-4632-3p	1	14	149	2521	1.208438952769608	0.5787921872502262	0.8221121558320432	greenyellow	150	2685	1	1	0	TRUE	FALSE	1	1	0	0.3	0	0.034027572090401546	0.0013333333333333335	0.33536090542373487
miR-4423-5p	8	148	142	2387	0.9086651652087682	0.6542077060502631	0.8795737777198301	greenyellow	150	2685	8	8	0	TRUE	FALSE	8	8	0	0.3	0	0.022291090606415286	0.010666666666666668	0.3329577572730819
miR-4776-5p	4	26	146	2509	2.6422475553318834	0.08284324037913168	0.26769926164372904	greenyellow	150	2685	5	0	5	FALSE	TRUE	3	0	3	0	0.1	0.22894113066530372	0.004	0.33294113066530373
miR-4664-3p	11	206	139	2329	0.8947252425301649	0.6810259683744314	0.9003668725559205	greenyellow	150	2685	11	11	0	TRUE	FALSE	11	11	0	0.3	0	0.018232196997187086	0.014666666666666668	0.33289886366385374
miR-4712-3p	7	62	143	2473	1.9518870975070888	0.08740253682319937	0.2761765082690036	greenyellow	150	2685	7	0	7	FALSE	TRUE	7	0	7	0	0.1	0.223525306208875	0.009333333333333334	0.33285863954220835
miR-4638-3p	8	75	142	2460	1.847434667085353	0.08894493519278814	0.2761765082690036	greenyellow	150	2685	8	0	8	FALSE	TRUE	7	0	7	0	0.1	0.223525306208875	0.009333333333333334	0.33285863954220835
miR-6769a-3p	1	15	149	2520	1.127462943561102	0.6024555475170674	0.8417415618652239	greenyellow	150	2685	1	1	0	TRUE	FALSE	1	1	0	0.3	0	0.029928491421147757	0.0013333333333333335	0.3312618247544811
miR-6509-5p	1	15	149	2520	1.127462943561102	0.6024555475170674	0.8417415618652239	greenyellow	150	2685	1	1	0	TRUE	FALSE	1	1	0	0.3	0	0.029928491421147757	0.0013333333333333335	0.3312618247544811
miR-8077	1	15	149	2520	1.127462943561102	0.6024555475170674	0.8417415618652239	greenyellow	150	2685	1	1	0	TRUE	FALSE	1	1	0	0.3	0	0.029928491421147757	0.0013333333333333335	0.3312618247544811
miR-6505-3p	1	15	149	2520	1.127462943561102	0.6024555475170674	0.8417415618652239	greenyellow	150	2685	1	1	0	TRUE	FALSE	1	1	0	0.3	0	0.029928491421147757	0.0013333333333333335	0.3312618247544811
miR-4740-3p	1	15	149	2520	1.127462943561102	0.6024555475170674	0.8417415618652239	greenyellow	150	2685	1	1	0	TRUE	FALSE	1	1	0	0.3	0	0.029928491421147757	0.0013333333333333335	0.3312618247544811
miR-523-3p	1	15	149	2520	1.127462943561102	0.6024555475170674	0.8417415618652239	greenyellow	150	2685	1	1	0	TRUE	FALSE	1	1	0	0.3	0	0.029928491421147757	0.0013333333333333335	0.3312618247544811
miR-6832-5p	3	54	147	2481	0.9376624066275439	0.626588661149086	0.8598962416460789	greenyellow	150	2685	3	3	0	TRUE	FALSE	3	3	0	0.3	0	0.026221579688204034	0.004	0.33022157968820404
miR-6879-5p	3	54	147	2481	0.9376624066275439	0.626588661149086	0.8598962416460789	greenyellow	150	2685	3	3	0	TRUE	FALSE	3	3	0	0.3	0	0.026221579688204034	0.004	0.33022157968820404
miR-4676-3p	9	89	141	2446	1.75377799396813	0.09345005018478925	0.28475623844685233	greenyellow	150	2685	11	0	11	FALSE	TRUE	9	0	11	0	0.1	0.218210701044071	0.012	0.330210701044071
miR-370-5p	16	311	134	2224	0.8539135888639476	0.7570088091758667	0.9513347176327841	greenyellow	150	2685	16	16	0	TRUE	FALSE	16	16	0	0.3	0	0.008666661597222952	0.021333333333333336	0.32999999493055626
miR-4538	6	50	144	2485	2.0700669736182284	0.08931296502360102	0.2767009250842667	greenyellow	150	2685	6	0	6	FALSE	TRUE	5	0	5	0	0.1	0.22319575555818993	0.006666666666666667	0.32986242222485657
miR-3692-3p	7	63	143	2472	1.920163602221048	0.0927834405855319	0.2830353253426928	greenyellow	150	2685	7	0	7	FALSE	TRUE	7	0	7	0	0.1	0.2192637429012685	0.009333333333333334	0.3285970762346018
miR-5706	14	159	136	2376	1.5379870217383647	0.09877130361913335	0.2970621783090602	greenyellow	150	2685	14	0	14	FALSE	TRUE	13	0	13	0	0.1	0.2108610554647115	0.017333333333333336	0.32819438879804486
miR-3619-5p	20	248	130	2287	1.418520969014524	0.1050520399999258	0.3089308139257077	greenyellow	150	2685	30	0	30	FALSE	TRUE	18	0	27	0	0.1	0.20405550854672053	0.024	0.32805550854672055
[truncated: 780 more rows]
