# Supplementary material for: Peripheral Transcriptomic Signatures Reveal Convergent Neuroinflammatory, Metabolic, and miRNA Dysregulation in Major Psychiatric Disorders
Source: Biology (Basel). 2026 Apr 24;15(9):673. doi: 10.3390/biology15090673 (PMC13162896; doi:10.3390/biology15090673)
Supplement: Supplementary file 1 [file biology-15-00673-s001.zip › Supplementary Files/Dataset S3. Ranked miRNA interactions/miRNA_ranked_pink.csv]

miRNA	a	b	c	d	odds	p	FDR	module	module_size	bg_size	n_targets_in_module	n_validated	n_predicted	validated_in_module	predicted_in_module	n_core_hits	n_core_validated	n_core_predicted	validated_weight	predicted_weight	fdr_weight	core_weight	score
miR-335-3p	111	942	75	1557	2.4454043632485365	4.102699153431962e-9	1.1401400947387423e-5	pink	186	2685	198	88	110	TRUE	TRUE	62	54	50	0.3	0.1	1.9772167125763507	0.06666666666666667	2.4438833792430175
miR-32-3p	58	390	128	2109	2.449232168978472	2.866947968031947e-7	3.9836242015803904e-4	pink	186	2685	94	3	91	TRUE	TRUE	28	1	41	0.3	0.1	1.3598886551352638	0.030107526881720432	1.7899961820169843
miR-130b-5p	58	417	128	2082	2.261520197989466	2.2872970546573605e-6	0.0015890996287232012	pink	186	2685	70	45	25	TRUE	TRUE	28	25	7	0.3	0.1	1.1195395495252682	0.030107526881720432	1.5496470764069887
miR-100-5p	34	180	152	2319	2.879967367257282	1.6785481769517122e-6	0.0015548951279162695	pink	186	2685	36	36	0	TRUE	FALSE	22	23	0	0.3	0	1.1233195589000462	0.023655913978494626	1.446975472878541
miR-590-3p	83	728	103	1771	1.9598506475299238	1.1743957263740034e-5	0.00543940953932226	pink	186	2685	182	22	160	TRUE	TRUE	40	10	71	0.3	0.1	0.9057792965716006	0.043010752688172046	1.3487900492597726
miR-494-3p	59	449	127	2050	2.1203782548821586	9.897156769991715e-6	0.00543940953932226	pink	186	2685	88	41	47	TRUE	TRUE	32	24	24	0.3	0.1	0.9057792965716006	0.03440860215053764	1.3401878987221383
miR-302d-5p	48	347	138	2152	2.1563579315700308	2.7678119557073316e-5	0.009614686781138342	pink	186	2685	68	3	65	TRUE	TRUE	24	2	29	0.3	0.1	0.8068259437044261	0.025806451612903226	1.2326323953173295
miR-4275	32	189	154	2310	2.53846758709051	2.6944923050075368e-5	0.009614686781138342	pink	186	2685	54	2	52	TRUE	TRUE	15	1	30	0.3	0.1	0.8068259437044261	0.016129032258064516	1.2229549759624907
miR-20b-5p	140	1531	46	968	1.9238504781690577	6.674939245644906e-5	0.014268966279728611	pink	186	2685	166	145	21	TRUE	TRUE	74	75	8	0.3	0.1	0.7382429953447811	0.07956989247311828	1.2178128878178995
miR-302b-5p	47	345	139	2154	2.1103843342465645	4.951233613895328e-5	0.013759478213015115	pink	186	2685	65	2	63	TRUE	TRUE	23	1	28	0.3	0.1	0.744559214042091	0.024731182795698928	1.16929039683779
miR-576-5p	58	467	128	2032	1.9711029607042316	5.944902829814283e-5	0.014268966279728611	pink	186	2685	88	25	63	TRUE	TRUE	27	13	24	0.3	0.1	0.7382429953447811	0.029032258064516134	1.1672752534092974
miR-16-2-3p	40	277	146	2222	2.1968906910482797	6.587583813041127e-5	0.014268966279728611	pink	186	2685	61	26	35	TRUE	TRUE	24	20	16	0.3	0.1	0.7382429953447811	0.025806451612903226	1.1640494469576845
miR-20a-3p	39	263	147	2236	2.254707409041056	4.871817097391794e-5	0.013759478213015115	pink	186	2685	51	29	22	TRUE	TRUE	18	14	11	0.3	0.1	0.744559214042091	0.01935483870967742	1.1639140527517684
miR-26a-5p	126	1340	60	1159	1.815947364623137	1.0793229533783867e-4	0.021424560624560975	pink	186	2685	178	133	45	TRUE	TRUE	67	73	18	0.3	0.1	0.6676352303343266	0.07204301075268818	1.1396782410870148
miR-195-3p	36	246	150	2253	2.197099299229435	1.2975732099906862e-4	0.024039706337094114	pink	186	2685	60	23	37	TRUE	TRUE	19	16	18	0.3	0.1	0.6476283367468962	0.02043010752688172	1.0680584442737782
miR-15b-3p	85	810	101	1689	1.7545563513994362	1.8881514428222988e-4	0.030137192386351597	pink	186	2685	94	81	13	TRUE	TRUE	48	47	6	0.3	0.1	0.6083588837934276	0.05161290322580645	1.059971787019234
miR-4282	62	533	124	1966	1.8437100838259857	1.8358333516276976e-4	0.030137192386351597	pink	186	2685	111	6	105	TRUE	TRUE	28	5	44	0.3	0.1	0.6083588837934276	0.030107526881720432	1.038466410675148
miR-4775	45	345	141	2154	1.992010850010258	1.9520311729194988e-4	0.030137192386351597	pink	186	2685	54	2	52	TRUE	TRUE	23	2	26	0.3	0.1	0.6083588837934276	0.024731182795698928	1.0330900665891265
miR-1-3p	99	995	87	1504	1.7196345159353326	2.478910953043422e-4	0.03625733441319826	pink	186	2685	145	107	38	TRUE	TRUE	49	53	16	0.3	0.1	0.5762416511077028	0.05268817204301075	1.0289298231507134
miR-26b-5p	122	1323	64	1176	1.6941130741792478	4.978990683356128e-4	0.05011750878477411	pink	186	2685	187	144	43	TRUE	TRUE	66	77	19	0.3	0.1	0.5200042099308133	0.07096774193548387	0.9909719518662972
miR-30d-3p	80	765	106	1734	1.7103444665763505	3.947180814911767e-4	0.043876861938559206	pink	186	2685	109	63	46	TRUE	TRUE	33	29	14	0.3	0.1	0.5431057762447786	0.035483870967741936	0.9785896472125206
miR-452-5p	52	431	134	2068	1.8613627706350397	3.3687201677745225e-4	0.042553060664751806	pink	186	2685	78	40	38	TRUE	TRUE	22	19	13	0.3	0.1	0.5484276789837336	0.023655913978494626	0.9720835929622281
miR-5003-3p	29	189	157	2310	2.2566686605541424	3.192871286354226e-4	0.04225233002275426	pink	186	2685	34	3	31	TRUE	TRUE	15	1	14	0.3	0.1	0.5496597346798164	0.016129032258064516	0.965788766937881
miR-3613-5p	38	281	148	2218	2.0259913667810467	3.622788719998674e-4	0.043772738490766586	pink	186	2685	44	37	7	TRUE	TRUE	19	19	5	0.3	0.1	0.5435185129588183	0.02043010752688172	0.9639486204857
miR-1277-5p	49	402	137	2097	1.865111194875543	4.272052291093751e-4	0.045661666603652055	pink	186	2685	59	13	46	TRUE	TRUE	22	7	18	0.3	0.1	0.536179296502654	0.023655913978494626	0.9598352104811486
miR-34b-3p	19	98	167	2401	2.7856647546441193	3.110299630215628e-4	0.04225233002275426	pink	186	2685	19	5	14	TRUE	TRUE	9	2	7	0.3	0.1	0.5496597346798164	0.00967741935483871	0.9593371540346551
miR-4699-3p	31	211	155	2288	2.1678434042588703	3.876080414033119e-4	0.043876861938559206	pink	186	2685	36	3	33	TRUE	TRUE	11	2	10	0.3	0.1	0.5431057762447786	0.011827956989247313	0.954933733234026
miR-126-5p	48	394	138	2105	1.8577052121713782	5.049623051362631e-4	0.05011750878477411	pink	186	2685	65	18	47	TRUE	TRUE	22	8	21	0.3	0.1	0.5200042099308133	0.023655913978494626	0.943660123909308
miR-578	35	260	151	2239	1.9954287378527498	6.992334955606096e-4	0.06700585807458394	pink	186	2685	36	5	31	TRUE	TRUE	15	2	13	0.3	0.1	0.4695548907510054	0.016129032258064516	0.88568392300907
miR-23a-3p	111	1196	75	1303	1.612105575412699	0.0011829159969931901	0.0966859869307081	pink	186	2685	151	107	44	TRUE	TRUE	69	67	20	0.3	0.1	0.40585458612549935	0.07419354838709678	0.8800481345125961
miR-586	26	171	160	2328	2.2114001605908107	7.621342718639782e-4	0.07059903805033318	pink	186	2685	44	4	40	TRUE	TRUE	13	3	20	0.3	0.1	0.46048048656102536	0.013978494623655913	0.8744589811846812
miR-92a-3p	119	1312	67	1187	1.6066152552634083	0.0014833025112897843	0.10306851203024572	pink	186	2685	175	150	25	TRUE	TRUE	70	94	19	0.3	0.1	0.3947495974761097	0.07526881720430108	0.8700184146804109
miR-375-3p	61	555	125	1944	1.7089346146268076	9.207685290253856e-4	0.08254244329553376	pink	186	2685	80	59	21	TRUE	TRUE	33	32	10	0.3	0.1	0.43332907197814363	0.035483870967741936	0.8688129429458855
miR-141-3p	51	441	135	2058	1.7625228862033135	0.0010034853553834025	0.08450563038213563	pink	186	2685	88	33	55	TRUE	TRUE	23	14	25	0.3	0.1	0.4292457416867233	0.024731182795698928	0.8539769244824222
miR-4735-5p	12	51	174	2448	3.3079496418880407	9.94032543845755e-4	0.08450563038213563	pink	186	2685	13	2	11	TRUE	TRUE	6	1	6	0.3	0.1	0.4292457416867233	0.0064516129032258064	0.8356973545899491
miR-30e-5p	70	675	116	1824	1.6303279705461007	0.0015213096747042746	0.10306851203024572	pink	186	2685	119	66	53	TRUE	TRUE	37	36	26	0.3	0.1	0.3947495974761097	0.03978494623655914	0.8345345437126689
miR-664a-3p	50	437	136	2062	1.734343509403598	0.001432713076131907	0.10306851203024572	pink	186	2685	86	17	69	TRUE	TRUE	24	11	29	0.3	0.1	0.3947495974761097	0.025806451612903226	0.8205560490890129
miR-4698	39	316	147	2183	1.8322180240250778	0.001557710509273235	0.10306851203024572	pink	186	2685	48	4	44	TRUE	TRUE	21	3	23	0.3	0.1	0.3947495974761097	0.022580645161290325	0.8173302426374001
miR-4307	42	348	144	2151	1.8022873689124614	0.0014894909829449754	0.10306851203024572	pink	186	2685	66	2	64	TRUE	TRUE	20	0	30	0.3	0.1	0.3947495974761097	0.021505376344086023	0.8162549738201957
miR-186-5p	85	868	101	1631	1.5811433865996654	0.001891568347495639	0.11946973722023592	pink	186	2685	153	64	89	TRUE	TRUE	43	36	31	0.3	0.1	0.3690968366235223	0.046236559139784944	0.8153333957633072
miR-5011-5p	38	305	148	2194	1.8463584812917586	0.001543622519531395	0.10306851203024572	pink	186	2685	50	8	42	TRUE	TRUE	16	4	17	0.3	0.1	0.3947495974761097	0.01720430107526882	0.8119538985513786
miR-3529-3p	28	198	158	2301	2.0587446700517384	0.001313437478131781	0.1024346004392569	pink	186	2685	32	9	23	TRUE	TRUE	14	7	7	0.3	0.1	0.39582132890002764	0.015053763440860216	0.8108750923408878
miR-320a	19	112	167	2387	2.423655477586654	0.0013269685555283369	0.1024346004392569	pink	186	2685	19	14	5	TRUE	TRUE	11	10	1	0.3	0.1	0.39582132890002764	0.011827956989247313	0.807649285889275
miR-23b-3p	99	1061	87	1438	1.5419812145341683	0.0027953778960701707	0.14124282133052735	pink	186	2685	136	91	45	TRUE	TRUE	61	56	21	0.3	0.1	0.3400134463896482	0.06559139784946237	0.8056048442391105
miR-20a-5p	119	1334	67	1165	1.5508547197013716	0.0030657471397591337	0.14560315010190658	pink	186	2685	159	130	29	TRUE	TRUE	62	65	10	0.3	0.1	0.3347316916106313	0.06666666666666667	0.801398358277298
miR-222-3p	71	701	115	1798	1.583258832962618	0.002577904358318014	0.13516973984463698	pink	186	2685	94	73	21	TRUE	TRUE	38	39	11	0.3	0.1	0.347648208829354	0.04086021505376344	0.7885084238831175
miR-33a-5p	90	948	96	1551	1.5335119631468141	0.0032597472289298468	0.14850553359337776	pink	186	2685	103	86	17	TRUE	TRUE	51	52	4	0.3	0.1	0.33130294536889077	0.054838709677419356	0.7861416550463101
miR-579-3p	57	528	129	1971	1.64909864666763	0.0022095215080800996	0.13064383555222545	pink	186	2685	88	11	77	TRUE	TRUE	30	7	36	0.3	0.1	0.3535644310797925	0.03225806451612903	0.7858224955959215
miR-5588-3p	7	20	179	2479	4.841805462053439	0.0018470800871799216	0.11937292005286051	pink	186	2685	7	5	2	TRUE	TRUE	5	4	1	0.3	0.1	0.3692376729860974	0.005376344086021506	0.7746140170721189
miR-1305	42	355	144	2144	1.7610630097909403	0.0021336882378087067	0.13064383555222545	pink	186	2685	53	3	50	TRUE	TRUE	18	1	22	0.3	0.1	0.3535644310797925	0.01935483870967742	0.77291926978947
miR-421	42	358	144	2141	1.7438706351096518	0.0024772704988334964	0.13516973984463698	pink	186	2685	58	25	33	TRUE	TRUE	17	8	17	0.3	0.1	0.347648208829354	0.01827956989247312	0.7659277787218272
miR-92b-3p	105	1155	81	1344	1.5081678995386056	0.004398395933906147	0.1781690434755995	pink	186	2685	139	115	24	TRUE	TRUE	59	68	18	0.3	0.1	0.2996671006260871	0.06344086021505377	0.7631079608411409
miR-4679	9	34	177	2465	3.6832604231015798	0.0021699868853007104	0.13064383555222545	pink	186	2685	10	4	6	TRUE	TRUE	4	2	2	0.3	0.1	0.3535644310797925	0.004301075268817205	0.7578655063486097
miR-4762-5p	17	100	169	2399	2.4120832826467953	0.0023412537393634994	0.13516973984463698	pink	186	2685	21	5	16	TRUE	TRUE	9	1	9	0.3	0.1	0.347648208829354	0.00967741935483871	0.7573256281841927
miR-382-3p	16	92	170	2407	2.461082264929271	0.002564382733352095	0.13516973984463698	pink	186	2685	18	4	14	TRUE	TRUE	9	2	9	0.3	0.1	0.347648208829354	0.00967741935483871	0.7573256281841927
miR-4421	13	66	173	2433	2.7683597026803444	0.0025183279163303656	0.13516973984463698	pink	186	2685	13	6	7	TRUE	TRUE	8	4	4	0.3	0.1	0.347648208829354	0.00860215053763441	0.7562503593669884
miR-144-3p	32	251	154	2248	1.8605836050291014	0.0027567297242066927	0.14124282133052735	pink	186	2685	50	3	47	TRUE	TRUE	15	3	20	0.3	0.1	0.3400134463896482	0.016129032258064516	0.7561424786477127
miR-4517	32	253	154	2246	1.844257278340047	0.0030912507578310503	0.14560315010190658	pink	186	2685	39	11	28	TRUE	TRUE	18	5	17	0.3	0.1	0.3347316916106313	0.01935483870967742	0.7540865303203088
miR-5009-3p	10	42	176	2457	3.3214340805622724	0.0024363012676576526	0.13516973984463698	pink	186	2685	10	1	9	TRUE	TRUE	5	1	4	0.3	0.1	0.347648208829354	0.005376344086021506	0.7530245529153755
miR-302c-5p	45	399	141	2100	1.6793544278428094	0.0034691175962079986	0.15302663174384173	pink	186	2685	81	3	78	TRUE	TRUE	25	2	41	0.3	0.1	0.3260931923451207	0.026881720430107527	0.7529749127752282
miR-5582-3p	35	286	151	2213	1.7930131284235047	0.0032189249440913435	0.14850553359337776	pink	186	2685	40	3	37	TRUE	TRUE	18	2	21	0.3	0.1	0.33130294536889077	0.01935483870967742	0.7506577840785682
miR-548ar-3p	33	265	153	2234	1.8177123648117421	0.003325326685425021	0.1490497235289699	pink	186	2685	40	1	39	TRUE	TRUE	18	1	20	0.3	0.1	0.3306675300798576	0.01935483870967742	0.7500223687895351
miR-379-3p	21	140	165	2359	2.143734149388537	0.0029233812844720207	0.145072796241924	pink	186	2685	27	5	22	TRUE	TRUE	11	2	12	0.3	0.1	0.3353656071811024	0.011827956989247313	0.7471935641703498
miR-4803	23	160	163	2339	2.062045050110424	0.0030233311297988767	0.14560315010190658	pink	186	2685	29	2	27	TRUE	TRUE	11	0	13	0.3	0.1	0.3347316916106313	0.011827956989247313	0.7465596485998787
miR-376a-5p	54	505	132	1994	1.6149758858054417	0.0036941440366888216	0.1579388658147421	pink	186	2685	72	48	24	TRUE	TRUE	23	20	8	0.3	0.1	0.32060439402105917	0.024731182795698928	0.7453355768167581
miR-181d-5p	80	829	106	1670	1.5201535957283334	0.004423772579998693	0.1781690434755995	pink	186	2685	119	72	47	TRUE	TRUE	42	38	18	0.3	0.1	0.2996671006260871	0.04516129032258065	0.7448283909486677
miR-182-5p	117	1329	69	1170	1.4925621189337182	0.006142912472367186	0.20567655133383625	pink	186	2685	160	113	47	TRUE	TRUE	65	65	16	0.3	0.1	0.2747260873217325	0.06989247311827958	0.7446185604400121
miR-545-5p	35	288	151	2211	1.7789777981538362	0.0035783160251431985	0.15537719115426482	pink	186	2685	55	5	50	TRUE	TRUE	13	0	20	0.3	0.1	0.3234450935264524	0.013978494623655913	0.7374235881501083
miR-181b-5p	99	1082	87	1417	1.4899977735087204	0.005445826687230071	0.2032400394665456	pink	186	2685	145	98	47	TRUE	TRUE	50	51	17	0.3	0.1	0.27679629177098036	0.053763440860215055	0.7305597326311953
miR-340-5p	85	895	101	1604	1.5079596660621708	0.004748861412266919	0.18587444879844742	pink	186	2685	146	51	95	TRUE	TRUE	34	23	35	0.3	0.1	0.29231212253881783	0.03655913978494624	0.7288712623237641
miR-485-3p	24	174	162	2325	1.9789324835766118	0.0039852715066527565	0.16780408359072743	pink	186	2685	47	8	39	TRUE	TRUE	15	6	18	0.3	0.1	0.31007898984788607	0.016129032258064516	0.7262080221059505
miR-155-5p	75	775	111	1724	1.502829124935289	0.006000804367821993	0.20378891826499934	pink	186	2685	123	83	40	TRUE	TRUE	35	41	9	0.3	0.1	0.2763277743874072	0.03763440860215054	0.7139621829895576
miR-374b-5p	56	539	130	1960	1.566143054785995	0.005517134548774967	0.2032400394665456	pink	186	2685	98	56	42	TRUE	TRUE	33	33	22	0.3	0.1	0.27679629177098036	0.035483870967741936	0.7122801627387223
miR-5094	15	89	171	2410	2.374246910051789	0.004528047749828297	0.1797634956681834	pink	186	2685	15	6	9	TRUE	TRUE	8	4	4	0.3	0.1	0.29811939809885185	0.00860215053763441	0.7067215486364862
miR-93-5p	116	1328	70	1171	1.461022500327158	0.008892344913710402	0.25045108660246235	pink	186	2685	141	123	18	TRUE	TRUE	60	63	5	0.3	0.1	0.240510831899342	0.06451612903225806	0.7050269609316
miR-200a-3p	45	410	141	2089	1.6257632747076372	0.00562084998344631	0.2032400394665456	pink	186	2685	84	30	54	TRUE	TRUE	20	13	24	0.3	0.1	0.27679629177098036	0.021505376344086023	0.6983016681150663
miR-373-5p	34	287	152	2212	1.7235870483137719	0.005950015724337932	0.20378891826499934	pink	186	2685	59	5	54	TRUE	TRUE	20	5	26	0.3	0.1	0.2763277743874072	0.021505376344086023	0.6978331507314931
miR-216b-5p	39	343	147	2156	1.6672655373857563	0.006013203057837332	0.20378891826499934	pink	186	2685	62	8	54	TRUE	TRUE	17	4	29	0.3	0.1	0.2763277743874072	0.01827956989247312	0.6946073442798802
miR-105-5p	47	438	139	2061	1.5907469667894356	0.006842718252981703	0.2185737244257029	pink	186	2685	69	16	53	TRUE	TRUE	26	7	30	0.3	0.1	0.26416081897245614	0.027956989247311825	0.6921178082197679
miR-513c-3p	36	308	150	2191	1.7068687220128	0.005631336106125948	0.2032400394665456	pink	186	2685	43	3	40	TRUE	TRUE	14	0	16	0.3	0.1	0.27679629177098036	0.015053763440860216	0.6918500552118405
miR-23c	41	369	145	2130	1.6318373079281088	0.006955598644914146	0.21965464357064102	pink	186	2685	59	22	37	TRUE	TRUE	23	14	14	0.3	0.1	0.2633038444699784	0.024731182795698928	0.6880350272656773
miR-1279	16	100	170	2399	2.2568672424885894	0.005333501637652571	0.2032400394665456	pink	186	2685	18	1	17	TRUE	TRUE	9	1	10	0.3	0.1	0.27679629177098036	0.00967741935483871	0.686473711125819
miR-141-5p	64	648	122	1851	1.498238316034792	0.008381803239853575	0.24640812504774726	pink	186	2685	73	58	15	TRUE	TRUE	38	35	6	0.3	0.1	0.24333799034781076	0.04086021505376344	0.6841982054015742
miR-888-3p	15	91	171	2408	2.32018771243074	0.005438018818625576	0.2032400394665456	pink	186	2685	18	1	17	TRUE	TRUE	5	1	5	0.3	0.1	0.27679629177098036	0.005376344086021506	0.6821726358570018
miR-30e-3p	88	956	98	1543	1.4490706778354554	0.009430785470281618	0.2532271723183202	pink	186	2685	124	79	45	TRUE	TRUE	40	39	14	0.3	0.1	0.23859587782720038	0.043010752688172046	0.6816066305153724
miR-4635	19	131	167	2368	2.055865708444944	0.006401923501988242	0.20930524014147442	pink	186	2685	21	6	15	TRUE	TRUE	9	4	6	0.3	0.1	0.27168795943177126	0.00967741935483871	0.6813653787866099
miR-1323	38	336	148	2163	1.6525083572505253	0.007305403670734332	0.22309578902165617	pink	186	2685	54	3	51	TRUE	TRUE	19	2	24	0.3	0.1	0.26060345081415215	0.02043010752688172	0.6810335583410339
miR-3152-5p	12	65	174	2434	2.5811437800931465	0.005796679828100098	0.20378891826499934	pink	186	2685	12	3	9	TRUE	TRUE	4	2	2	0.3	0.1	0.2763277743874072	0.004301075268817205	0.6806288496562243
miR-4729	30	246	156	2253	1.760807051219237	0.006818349212858538	0.2185737244257029	pink	186	2685	34	3	31	TRUE	TRUE	15	1	15	0.3	0.1	0.26416081897245614	0.016129032258064516	0.6802898512305205
miR-889-3p	29	237	157	2262	1.7625070908074612	0.007497972655566023	0.2240523226862148	pink	186	2685	50	5	45	TRUE	TRUE	13	3	23	0.3	0.1	0.25986021980847135	0.013978494623655913	0.6738387144321272
miR-411-3p	18	123	168	2376	2.0689480868498205	0.007295974151754988	0.22309578902165617	pink	186	2685	24	2	22	TRUE	TRUE	11	2	12	0.3	0.1	0.26060345081415215	0.011827956989247313	0.6724314078033995
miR-19b-3p	118	1376	68	1123	1.4160489995711216	0.015591759324128934	0.3030034906416385	pink	186	2685	141	120	21	TRUE	TRUE	60	62	4	0.3	0.1	0.2074209473348274	0.06451612903225806	0.6719370763670856
miR-935	21	153	165	2346	1.9509102162259333	0.007393382442642807	0.22332836747939522	pink	186	2685	25	7	18	TRUE	TRUE	10	5	6	0.3	0.1	0.2604224434945916	0.010752688172043012	0.6711751316666346
miR-142-5p	71	741	115	1758	1.4645268731208418	0.010130445956558772	0.2601508651551418	pink	186	2685	115	58	57	TRUE	TRUE	34	31	31	0.3	0.1	0.23390989019204533	0.03655913978494624	0.6704690299769915
miR-543	55	539	131	1960	1.5264519875064648	0.008594125664503646	0.24878203355891285	pink	186	2685	94	7	87	TRUE	TRUE	25	5	40	0.3	0.1	0.2416723946213684	0.026881720430107527	0.6685541150514759
miR-513a-3p	53	516	133	1983	1.5311606947959344	0.008922150980080524	0.25045108660246235	pink	186	2685	98	3	95	TRUE	TRUE	23	0	39	0.3	0.1	0.240510831899342	0.024731182795698928	0.665242014695041
miR-518f-3p	9	42	177	2457	2.9726875120943577	0.007226291024957506	0.22309578902165617	pink	186	2685	10	4	6	TRUE	TRUE	4	2	2	0.3	0.1	0.26060345081415215	0.004301075268817205	0.6649045260829693
miR-146b-5p	56	559	130	1940	1.494732061449014	0.01133334789394132	0.2669099474344316	pink	186	2685	64	47	17	TRUE	TRUE	28	23	8	0.3	0.1	0.22945409609701822	0.030107526881720432	0.6595616229787387
miR-548l	35	307	151	2192	1.654614972841236	0.009078635436801605	0.2522952787887166	pink	186	2685	58	9	49	TRUE	TRUE	18	6	24	0.3	0.1	0.239236350550311	0.01935483870967742	0.6585911892599885
miR-33a-3p	41	377	145	2122	1.5912295715276028	0.009751376575451484	0.2556516556903743	pink	186	2685	71	15	56	TRUE	TRUE	20	8	26	0.3	0.1	0.23694055611358147	0.021505376344086023	0.6584459324576675
miR-125b-2-3p	29	240	157	2259	1.738181309678349	0.008769613429724895	0.25045108660246235	pink	186	2685	44	18	26	TRUE	TRUE	14	11	12	0.3	0.1	0.240510831899342	0.015053763440860216	0.6555645953402022
miR-139-5p	105	1204	81	1295	1.3940902014645167	0.017758445933949308	0.32255373366304	pink	186	2685	121	103	18	TRUE	TRUE	54	54	5	0.3	0.1	0.196559170657102	0.05806451612903227	0.6546236867861343
miR-3143	27	220	159	2279	1.758639990658821	0.00953783811446169	0.2532271723183202	pink	186	2685	36	2	34	TRUE	TRUE	14	1	19	0.3	0.1	0.23859587782720038	0.015053763440860216	0.6536496412680606
miR-363-3p	45	429	141	2070	1.5396697633184633	0.012034133011472607	0.27638723668497833	pink	186	2685	67	44	23	TRUE	TRUE	28	27	18	0.3	0.1	0.22339280646597937	0.030107526881720432	0.6535003333476999
miR-101-5p	21	155	165	2344	1.9241216995743116	0.00842345155794746	0.24640812504774726	pink	186	2685	24	17	7	TRUE	TRUE	8	6	2	0.3	0.1	0.24333799034781076	0.00860215053763441	0.651940140885445
miR-520g-3p	29	244	157	2255	1.7066751911963212	0.01073848415063994	0.2617741004791964	pink	186	2685	37	10	27	TRUE	TRUE	16	6	14	0.3	0.1	0.23282932963111255	0.01720430107526882	0.6500336307063813
miR-221-3p	91	1016	95	1483	1.397981364195696	0.01690928154174168	0.3175060365168928	pink	186	2685	123	96	27	TRUE	TRUE	47	50	12	0.3	0.1	0.1992992053443238	0.05053763440860215	0.6498368397529259
miR-616-5p	41	381	145	2118	1.5715671932620536	0.011470101351986364	0.2678606021610933	pink	186	2685	70	9	61	TRUE	TRUE	19	7	23	0.3	0.1	0.2288364636754802	0.02043010752688172	0.6492665712023619
miR-3065-5p	42	392	144	2107	1.5674082625583823	0.01119145621321284	0.2669099474344316	pink	186	2685	66	24	42	TRUE	TRUE	18	11	11	0.3	0.1	0.22945409609701822	0.01935483870967742	0.6488089348066957
miR-181a-5p	91	1017	95	1482	1.3956662566648803	0.01736768937863343	0.3217653918881487	pink	186	2685	131	93	38	TRUE	TRUE	48	50	15	0.3	0.1	0.19698426765013918	0.05161290322580645	0.6485971708759456
miR-4477a	21	157	165	2342	1.8980186596180704	0.00956777729162419	0.2532271723183202	pink	186	2685	24	7	17	TRUE	TRUE	9	4	6	0.3	0.1	0.23859587782720038	0.00967741935483871	0.6482732971820391
miR-548v	16	107	170	2392	2.1032366393587707	0.009420661070418723	0.2532271723183202	pink	186	2685	20	4	16	TRUE	TRUE	8	1	9	0.3	0.1	0.23859587782720038	0.00860215053763441	0.6471980283648348
miR-522-5p	19	138	167	2361	1.9458984372675832	0.010419277724476868	0.2601508651551418	pink	186	2685	21	18	3	TRUE	TRUE	12	12	0	0.3	0.1	0.23390989019204533	0.012903225806451613	0.646813115998497
miR-4429	31	266	155	2233	1.6785601411462163	0.010734061321304014	0.2617741004791964	pink	186	2685	40	12	28	TRUE	TRUE	12	7	9	0.3	0.1	0.23282932963111255	0.012903225806451613	0.6457325554375641
miR-200b-5p	20	148	166	2351	1.9133160209456834	0.010332801567939325	0.2601508651551418	pink	186	2685	28	14	14	TRUE	TRUE	10	7	8	0.3	0.1	0.23390989019204533	0.010752688172043012	0.6446625783640884
miR-5700	19	138	167	2361	1.9458984372675832	0.010419277724476868	0.2601508651551418	pink	186	2685	24	5	19	TRUE	TRUE	9	1	10	0.3	0.1	0.23390989019204533	0.00967741935483871	0.643587309546884
miR-548av-3p	22	170	164	2329	1.8373713262997327	0.011257633669225551	0.2669099474344316	pink	186	2685	23	1	22	TRUE	TRUE	13	1	12	0.3	0.1	0.22945409609701822	0.013978494623655913	0.6434325907206742
miR-548k	40	370	146	2129	1.5761435932493986	0.0117418012865427	0.27192054812751804	pink	186	2685	68	19	49	TRUE	TRUE	16	8	18	0.3	0.1	0.22622318919565843	0.01720430107526882	0.6434274902709272
miR-5692a	47	456	139	2043	1.5146468999785243	0.013607823296269365	0.2900811933000911	pink	186	2685	53	6	47	TRUE	TRUE	26	4	24	0.3	0.1	0.21499217067921306	0.027956989247311825	0.6429491599265249
miR-4774-3p	8	36	178	2463	3.0728603137839667	0.009301594484046547	0.2532271723183202	pink	186	2685	9	1	8	TRUE	TRUE	3	0	4	0.3	0.1	0.23859587782720038	0.0032258064516129032	0.6418216842788133
miR-4799-3p	10	53	176	2446	2.620793138954577	0.010099780241128939	0.2601508651551418	pink	186	2685	11	1	10	TRUE	TRUE	6	1	6	0.3	0.1	0.23390989019204533	0.0064516129032258064	0.6403615030952712
miR-183-3p	53	530	133	1969	1.4802134977689965	0.014565500609064688	0.2969334139194679	pink	186	2685	68	43	25	TRUE	TRUE	27	25	12	0.3	0.1	0.2109363713969819	0.029032258064516134	0.639968629461498
miR-1468-5p	11	62	175	2437	2.469370541031588	0.010484669628418812	0.2601508651551418	pink	186	2685	13	9	4	TRUE	TRUE	5	4	3	0.3	0.1	0.23390989019204533	0.005376344086021506	0.6392862342780669
miR-548am-3p	45	434	141	2065	1.5182655827954281	0.014492684058094528	0.2969334139194679	pink	186	2685	50	4	46	TRUE	TRUE	24	3	24	0.3	0.1	0.2109363713969819	0.025806451612903226	0.636742823009885
miR-371b-5p	24	193	162	2306	1.769619443516738	0.012555467355998738	0.2813842240509717	pink	186	2685	31	5	26	TRUE	TRUE	15	5	14	0.3	0.1	0.22028010206352278	0.016129032258064516	0.6364091343215873
miR-548as-3p	27	227	159	2272	1.699203856374222	0.013674212422566367	0.2900811933000911	pink	186	2685	33	4	29	TRUE	TRUE	19	4	21	0.3	0.1	0.21499217067921306	0.02043010752688172	0.6354222782060948
miR-21-5p	106	1237	80	1262	1.3516207580331672	0.028930294312321983	0.38848147569817276	pink	186	2685	116	106	10	TRUE	TRUE	66	66	7	0.3	0.1	0.16425187408511874	0.07096774193548387	0.6352196160206025
miR-548ah-3p	45	435	141	2064	1.5140437668624462	0.015031200974484741	0.2997960205563333	pink	186	2685	50	4	46	TRUE	TRUE	24	3	24	0.3	0.1	0.20926965448154766	0.025806451612903226	0.6350761060944508
miR-4272	35	316	151	2183	1.6009151219377284	0.013501332312720217	0.2900811933000911	pink	186	2685	49	3	46	TRUE	TRUE	16	1	24	0.3	0.1	0.21499217067921306	0.01720430107526882	0.6321964717544819
miR-302a-5p	28	237	158	2262	1.6909969774834859	0.01305387044760483	0.2879103648721732	pink	186	2685	46	3	43	TRUE	TRUE	13	2	17	0.3	0.1	0.21629708003589695	0.013978494623655913	0.6302755746595528
miR-1283	36	327	150	2172	1.5938042266235204	0.013274199708423952	0.2900811933000911	pink	186	2685	57	6	51	TRUE	TRUE	14	2	24	0.3	0.1	0.21499217067921306	0.015053763440860216	0.6300459341200733
miR-548b-3p	20	151	166	2348	1.8729593737102415	0.012482610849824965	0.2813842240509717	pink	186	2685	33	3	30	TRUE	TRUE	9	1	11	0.3	0.1	0.22028010206352278	0.00967741935483871	0.6299575214183615
miR-96-3p	15	101	171	2398	2.081925509561817	0.012454881847905271	0.2813842240509717	pink	186	2685	21	1	20	TRUE	TRUE	9	0	11	0.3	0.1	0.22028010206352278	0.00967741935483871	0.6299575214183615
miR-944	50	496	136	2003	1.4844298937626788	0.01571535393708003	0.3032845041051764	pink	186	2685	87	3	84	TRUE	TRUE	19	3	30	0.3	0.1	0.20725991151508244	0.02043010752688172	0.6276900190419641
miR-30c-5p	56	574	130	1925	1.4444381201919851	0.018536918291107003	0.3308390588183279	pink	186	2685	99	50	49	TRUE	TRUE	31	27	22	0.3	0.1	0.19215328933594208	0.03333333333333333	0.6254866226692753
miR-3122	16	113	170	2386	1.9866459766878917	0.01463831511585718	0.2969334139194679	pink	186	2685	18	6	12	TRUE	TRUE	9	5	4	0.3	0.1	0.2109363713969819	0.00967741935483871	0.6206137907518205
miR-1303	29	251	157	2248	1.653954367183223	0.015051599233725637	0.2997960205563333	pink	186	2685	45	11	34	TRUE	TRUE	10	4	14	0.3	0.1	0.20926965448154766	0.010752688172043012	0.6200223426535906
miR-20b-3p	21	164	165	2335	1.811496290157163	0.014603255434682876	0.2969334139194679	pink	186	2685	24	11	13	TRUE	TRUE	8	5	3	0.3	0.1	0.2109363713969819	0.00860215053763441	0.6195385219346162
miR-200a-5p	46	456	140	2043	1.4718508843561504	0.020681752532333557	0.3361087151307307	pink	186	2685	56	44	12	TRUE	TRUE	28	27	6	0.3	0.1	0.18940809053840446	0.030107526881720432	0.619515617420125
miR-30a-5p	91	1032	95	1467	1.3614775255038822	0.025604653485114485	0.37646944150983697	pink	186	2685	144	94	50	TRUE	TRUE	46	47	24	0.3	0.1	0.16970810810113254	0.049462365591397855	0.6191704736925303
miR-4705	14	93	172	2406	2.10499465773749	0.014120007799064312	0.2950338471699227	pink	186	2685	15	8	7	TRUE	TRUE	6	3	3	0.3	0.1	0.21205126303802319	0.0064516129032258064	0.618502875941249
miR-5089-3p	4	10	182	2489	5.463336956539273	0.012868188001750169	0.28608555565490973	pink	186	2685	4	3	1	TRUE	TRUE	1	1	0	0.3	0.1	0.21740162759824153	0.0010752688172043013	0.6184768964154458
miR-4482-3p	24	197	162	2302	1.7307207454722524	0.015550003672511043	0.3030034906416385	pink	186	2685	25	7	18	TRUE	TRUE	10	5	6	0.3	0.1	0.2074209473348274	0.010752688172043012	0.6181736355068704
miR-548c-5p	45	441	141	2058	1.489114772995812	0.018620282877397518	0.3308390588183279	pink	186	2685	84	7	77	TRUE	TRUE	22	5	38	0.3	0.1	0.19215328933594208	0.023655913978494626	0.6158092033144367
miR-30d-5p	80	889	106	1610	1.3666006850197756	0.02601012334288906	0.37646944150983697	pink	186	2685	128	79	49	TRUE	TRUE	42	43	24	0.3	0.1	0.16970810810113254	0.04516129032258065	0.6148693984237131
miR-4795-3p	23	186	163	2313	1.7542492790235482	0.015317311136759684	0.30189225283017845	pink	186	2685	29	5	24	TRUE	TRUE	6	3	3	0.3	0.1	0.20805921268579125	0.0064516129032258064	0.614510825589017
miR-651-5p	38	355	148	2144	1.5503750001973111	0.01625464235080926	0.31152862822688915	pink	186	2685	49	10	39	TRUE	TRUE	11	4	15	0.3	0.1	0.20260081490250623	0.011827956989247313	0.6144287718917535
miR-5696	23	188	163	2311	1.7340968999940212	0.017044478390700054	0.3178966808574191	pink	186	2685	26	3	23	TRUE	TRUE	13	2	12	0.3	0.1	0.19908560260299016	0.013978494623655913	0.6130640972266461
miR-29a-5p	36	335	150	2164	1.5500361037165369	0.01839964687178008	0.3308390588183279	pink	186	2685	51	19	32	TRUE	TRUE	18	8	17	0.3	0.1	0.19215328933594208	0.01935483870967742	0.6115081280456195
miR-6715b-3p	5	17	181	2482	4.029757855935875	0.015103074083442483	0.2997960205563333	pink	186	2685	5	2	3	TRUE	TRUE	2	1	1	0.3	0.1	0.20926965448154766	0.0021505376344086026	0.6114201921159562
miR-548d-5p	46	455	140	2044	1.4758059003304007	0.019989124292452008	0.3354355592838567	pink	186	2685	87	9	78	TRUE	TRUE	20	5	36	0.3	0.1	0.1897563600167566	0.021505376344086023	0.6112617363608426
miR-589-3p	35	326	151	2173	1.54472754880022	0.020348433583312054	0.3354355592838567	pink	186	2685	38	13	25	TRUE	TRUE	18	8	12	0.3	0.1	0.1897563600167566	0.01935483870967742	0.609111198726434
miR-548n	39	371	147	2128	1.5214846865075464	0.01921549835387483	0.33433797574369506	pink	186	2685	71	7	64	TRUE	TRUE	17	4	28	0.3	0.1	0.19032571652511537	0.01827956989247312	0.6086052864175885
miR-5695	12	76	174	2423	2.1978404941602796	0.01654224920524632	0.3142029142056649	pink	186	2685	13	1	12	TRUE	TRUE	5	1	4	0.3	0.1	0.20111591649299476	0.005376344086021506	0.6064922605790163
miR-217-3p	9	49	177	2450	2.541071959853478	0.016620305285438192	0.3142029142056649	pink	186	2685	9	8	1	TRUE	TRUE	5	4	1	0.3	0.1	0.20111591649299476	0.005376344086021506	0.6064922605790163
miR-154-3p	18	136	168	2363	1.861134185212295	0.017605244182928883	0.32255373366304	pink	186	2685	28	9	19	TRUE	TRUE	8	5	9	0.3	0.1	0.196559170657102	0.00860215053763441	0.6051613211947363
miR-380-3p	21	170	165	2329	1.7431924955353604	0.020427267984778882	0.3354355592838567	pink	186	2685	30	3	27	TRUE	TRUE	13	3	16	0.3	0.1	0.1897563600167566	0.013978494623655913	0.6037348546404124
miR-539-3p	25	213	161	2286	1.6661381659825598	0.020135628818942937	0.3354355592838567	pink	186	2685	39	16	23	TRUE	TRUE	13	8	10	0.3	0.1	0.1897563600167566	0.013978494623655913	0.6037348546404124
miR-642a-3p	14	96	172	2403	2.03671655872525	0.017739065032037562	0.32255373366304	pink	186	2685	15	6	9	TRUE	TRUE	6	2	5	0.3	0.1	0.196559170657102	0.0064516129032258064	0.6030107835603278
miR-4662a-5p	13	87	173	2412	2.0825563673870495	0.018690799652564764	0.3308390588183279	pink	186	2685	16	7	9	TRUE	TRUE	7	4	4	0.3	0.1	0.19215328933594208	0.007526881720430108	0.5996801710563722
miR-129-2-3p	46	464	140	2035	1.440824194115312	0.02695342651930776	0.37904494622126955	pink	186	2685	51	42	9	TRUE	TRUE	28	28	0	0.3	0.1	0.16852371576103142	0.030107526881720432	0.5986312426427519
miR-1185-5p	17	128	169	2371	1.8628296515252578	0.020263514310009317	0.3354355592838567	pink	186	2685	23	10	13	TRUE	TRUE	8	5	5	0.3	0.1	0.1897563600167566	0.00860215053763441	0.5983585105543909
miR-99a-3p	14	97	172	2402	2.014896887311564	0.019090843049212484	0.33433797574369506	pink	186	2685	16	12	4	TRUE	TRUE	7	6	1	0.3	0.1	0.19032571652511537	0.007526881720430108	0.5978525982455455
miR-217-5p	23	193	163	2306	1.6855420516985755	0.022042435956550373	0.3460786978714886	pink	186	2685	31	6	25	TRUE	TRUE	12	4	12	0.3	0.1	0.184330052777679	0.012903225806451613	0.5972332785841307
miR-4778-5p	17	128	169	2371	1.8628296515252578	0.020263514310009317	0.3354355592838567	pink	186	2685	17	2	15	TRUE	TRUE	5	2	3	0.3	0.1	0.1897563600167566	0.005376344086021506	0.5951327041027781
miR-3682-5p	9	51	177	2448	2.439673937593909	0.02047269570416055	0.3354355592838567	pink	186	2685	9	1	8	TRUE	TRUE	5	0	5	0.3	0.1	0.1897563600167566	0.005376344086021506	0.5951327041027781
miR-187-5p	15	107	171	2392	1.9603563046632069	0.019249397667862978	0.33433797574369506	pink	186	2685	19	2	17	TRUE	TRUE	4	0	6	0.3	0.1	0.19032571652511537	0.004301075268817205	0.5946267917939325
miR-548aq-3p	44	439	142	2060	1.4537835542925122	0.02615110528619306	0.3765488165302099	pink	186	2685	49	4	45	TRUE	TRUE	23	3	23	0.3	0.1	0.1696714852085442	0.024731182795698928	0.5944026680042431
miR-4724-5p	14	98	172	2401	1.993523604262458	0.020519627592031537	0.3354355592838567	pink	186	2685	14	4	10	TRUE	TRUE	4	0	4	0.3	0.1	0.1897563600167566	0.004301075268817205	0.5940574352855738
miR-6787-3p	7	34	179	2465	2.8336635792085647	0.020501311173114007	0.3354355592838567	pink	186	2685	7	6	1	TRUE	TRUE	4	3	1	0.3	0.1	0.1897563600167566	0.004301075268817205	0.5940574352855738
miR-561-3p	31	283	155	2216	1.5657687996094198	0.02286117189657253	0.35691683539648916	pink	186	2685	50	3	47	TRUE	TRUE	14	2	22	0.3	0.1	0.1789731865365873	0.015053763440860216	0.5940269499774474
miR-181a-2-3p	36	342	150	2157	1.513416576294433	0.024103047958036725	0.3659279514424339	pink	186	2685	42	27	15	TRUE	TRUE	18	14	8	0.3	0.1	0.1746417662479117	0.01935483870967742	0.5939966049575891
miR-548ae-3p	44	441	142	2058	1.4457890868900114	0.027934161155507318	0.38053447966252374	pink	186	2685	49	4	45	TRUE	TRUE	23	3	23	0.3	0.1	0.16784239453370953	0.024731182795698928	0.5925735773294085
miR-136-3p	17	129	169	2370	1.8476329404196805	0.02155921177185923	0.343934792304858	pink	186	2685	19	14	5	TRUE	TRUE	6	5	2	0.3	0.1	0.18540955556044075	0.0064516129032258064	0.5918611684636665
miR-7-1-3p	45	452	141	2047	1.4451297925950402	0.027006440932641734	0.37904494622126955	pink	186	2685	94	11	83	TRUE	TRUE	21	2	36	0.3	0.1	0.16852371576103142	0.022580645161290325	0.5911043609223218
miR-548o-5p	26	228	160	2271	1.6182374932938366	0.02422840700446486	0.3659279514424339	pink	186	2685	32	6	26	TRUE	TRUE	15	5	15	0.3	0.1	0.1746417662479117	0.016129032258064516	0.5907707985059761
miR-548am-5p	26	228	160	2271	1.6182374932938366	0.02422840700446486	0.3659279514424339	pink	186	2685	32	6	26	TRUE	TRUE	15	5	15	0.3	0.1	0.1746417662479117	0.016129032258064516	0.5907707985059761
miR-138-1-3p	13	89	173	2410	2.0341026417298234	0.021755749403515982	0.343934792304858	pink	186	2685	14	8	6	TRUE	TRUE	4	1	4	0.3	0.1	0.18540955556044075	0.004301075268817205	0.5897106308292579
miR-520b-5p	5	19	181	2480	3.6027574490687213	0.02178212430574128	0.343934792304858	pink	186	2685	5	1	4	TRUE	TRUE	4	1	3	0.3	0.1	0.18540955556044075	0.004301075268817205	0.5897106308292579
miR-519a-2-5p	5	19	181	2480	3.6027574490687213	0.02178212430574128	0.343934792304858	pink	186	2685	5	1	4	TRUE	TRUE	4	1	3	0.3	0.1	0.18540955556044075	0.004301075268817205	0.5897106308292579
miR-573	23	194	163	2305	1.6761312278000784	0.023167179656615765	0.35967369980857655	pink	186	2685	27	3	24	TRUE	TRUE	9	3	7	0.3	0.1	0.17763652706397826	0.00967741935483871	0.587313946418817
miR-4719	24	207	162	2292	1.6400003083963945	0.02556329525625799	0.37646944150983697	pink	186	2685	28	4	24	TRUE	TRUE	16	3	15	0.3	0.1	0.16970810810113254	0.01720430107526882	0.5869124091764013
miR-153-5p	18	141	168	2358	1.791259802531251	0.023747281610648777	0.36460605301653565	pink	186	2685	19	7	12	TRUE	TRUE	10	4	7	0.3	0.1	0.1752704502681831	0.010752688172043012	0.5860231384402261
miR-410-3p	38	367	148	2132	1.4913158897053063	0.02553970113847565	0.37646944150983697	pink	186	2685	64	3	61	TRUE	TRUE	15	1	23	0.3	0.1	0.16970810810113254	0.016129032258064516	0.585837140359197
miR-16-1-3p	32	299	154	2200	1.5286254964736745	0.027433450943500803	0.3792913441392474	pink	186	2685	48	25	23	TRUE	TRUE	16	15	10	0.3	0.1	0.16841082731166543	0.01720430107526882	0.5856151283869342
miR-548as-5p	25	218	161	2281	1.6243834394238454	0.025492208114538506	0.37646944150983697	pink	186	2685	30	4	26	TRUE	TRUE	14	3	15	0.3	0.1	0.16970810810113254	0.015053763440860216	0.5847618715419927
miR-374b-3p	34	322	152	2177	1.5120318367899563	0.027273186465140604	0.3791502890183772	pink	186	2685	44	11	33	TRUE	TRUE	15	5	17	0.3	0.1	0.16847544344945772	0.016129032258064516	0.5846044757075222
miR-561-5p	30	277	156	2222	1.542335929684635	0.028517222208454464	0.38658224642582906	pink	186	2685	33	22	11	TRUE	TRUE	18	14	4	0.3	0.1	0.16510323783259723	0.01935483870967742	0.5844580765422747
miR-106b-5p	115	1379	71	1120	1.3153728765276596	0.04556705127402107	0.49659151172746885	pink	186	2685	152	126	26	TRUE	TRUE	58	63	10	0.3	0.1	0.1216002832572673	0.06236559139784947	0.5839658746551167
miR-1260b	17	132	169	2367	1.8032339168772817	0.025829143314898103	0.37646944150983697	pink	186	2685	18	13	5	TRUE	TRUE	13	11	3	0.3	0.1	0.16970810810113254	0.013978494623655913	0.5836866027247885
miR-367-5p	14	100	172	2399	1.9520637519317572	0.0236184293223864	0.36460605301653565	pink	186	2685	16	6	10	TRUE	TRUE	7	2	7	0.3	0.1	0.1752704502681831	0.007526881720430108	0.5827973319886133
miR-4753-3p	30	275	156	2224	1.554942277811307	0.02629493958073003	0.376668232447674	pink	186	2685	34	4	30	TRUE	TRUE	11	2	10	0.3	0.1	0.16961640236143022	0.011827956989247313	0.5814443593506775
miR-409-3p	24	207	162	2292	1.6400003083963945	0.02556329525625799	0.37646944150983697	pink	186	2685	33	8	25	TRUE	TRUE	10	5	10	0.3	0.1	0.16970810810113254	0.010752688172043012	0.5804607962731755
miR-2054	21	176	165	2323	1.6794600164121187	0.0279250071156121	0.38053447966252374	pink	186	2685	24	1	23	TRUE	TRUE	11	1	11	0.3	0.1	0.16784239453370953	0.011827956989247313	0.5796703515229569
miR-1273g-3p	21	177	165	2322	1.6692577421189807	0.029356282798350588	0.38848147569817276	pink	186	2685	22	5	17	TRUE	TRUE	14	1	13	0.3	0.1	0.16425187408511874	0.015053763440860216	0.5793056375259789
miR-155-3p	12	82	174	2417	2.0320921670422365	0.026697803784598066	0.37904494622126955	pink	186	2685	13	3	10	TRUE	TRUE	9	3	7	0.3	0.1	0.16852371576103142	0.00967741935483871	0.5782011351158701
miR-219a-2-3p	20	165	166	2334	1.7038572889190302	0.027643583554326334	0.3803045480072915	pink	186	2685	24	8	16	TRUE	TRUE	9	3	7	0.3	0.1	0.16794739235689224	0.00967741935483871	0.5776248117117309
miR-5585-5p	10	63	176	2436	2.1960797727633	0.026874079308498278	0.37904494622126955	pink	186	2685	13	3	10	TRUE	TRUE	6	1	5	0.3	0.1	0.16852371576103142	0.0064516129032258064	0.5749753286642573
miR-3613-3p	61	660	125	1839	1.3595804366376287	0.03696873175961588	0.4474110758066342	pink	186	2685	94	9	85	TRUE	TRUE	32	7	46	0.3	0.1	0.1397173076020902	0.03440860215053764	0.5741259097526278
miR-3671	39	385	147	2114	1.4565425841437762	0.031693937517179915	0.413491585231012	pink	186	2685	65	3	62	TRUE	TRUE	19	1	28	0.3	0.1	0.15341332965610766	0.02043010752688172	0.5738434371829894
miR-4684-5p	13	93	173	2406	1.9434617441656497	0.028994566680146973	0.38848147569817276	pink	186	2685	17	5	12	TRUE	TRUE	8	2	9	0.3	0.1	0.16425187408511874	0.00860215053763441	0.572854024622753
miR-9903	8	45	178	2454	2.4495771478321244	0.027286814610894366	0.3791502890183772	pink	186	2685	8	7	1	TRUE	TRUE	3	3	0	0.3	0.1	0.16847544344945772	0.0032258064516129032	0.5717012499010705
miR-8076	4	13	182	2486	4.199001025206013	0.02598741063620959	0.37646944150983697	pink	186	2685	4	3	1	TRUE	TRUE	1	1	0	0.3	0.1	0.16970810810113254	0.0010752688172043013	0.5707833769183368
miR-5588-5p	10	64	176	2435	2.160886367344545	0.029262371444593368	0.38848147569817276	pink	186	2685	11	1	10	TRUE	TRUE	6	1	6	0.3	0.1	0.16425187408511874	0.0064516129032258064	0.5707034869883445
miR-500a-5p	32	303	154	2196	1.505714207842866	0.031990173020751196	0.413491585231012	pink	186	2685	50	8	42	TRUE	TRUE	13	6	17	0.3	0.1	0.15341332965610766	0.013978494623655913	0.5673918242797635
miR-655-3p	27	246	159	2253	1.554918629073332	0.032492336278982056	0.41611153234696374	pink	186	2685	42	1	41	TRUE	TRUE	13	1	15	0.3	0.1	0.1523160991043584	0.013978494623655913	0.5662945937280144
miR-744-3p	19	157	167	2342	1.696756309008605	0.03190266787846089	0.413491585231012	pink	186	2685	23	11	12	TRUE	TRUE	11	6	9	0.3	0.1	0.15341332965610766	0.011827956989247313	0.565241286645355
miR-511-5p	26	236	160	2263	1.5579025111345868	0.034351803856971654	0.4280881745225302	pink	186	2685	37	6	31	TRUE	TRUE	16	3	22	0.3	0.1	0.14738670756802352	0.01720430107526882	0.5645910086432924
miR-606	18	146	168	2353	1.7263278503640538	0.031408574313573655	0.413491585231012	pink	186	2685	27	1	26	TRUE	TRUE	10	0	17	0.3	0.1	0.15341332965610766	0.010752688172043012	0.5641660178281507
miR-374c-5p	23	201	163	2298	1.6128758090667055	0.03233881806791258	0.4160628491237456	pink	186	2685	33	4	29	TRUE	TRUE	11	3	10	0.3	0.1	0.15233642451278218	0.011827956989247313	0.5641643815020295
miR-26b-3p	35	340	151	2159	1.471613475794701	0.03434484079757714	0.4280881745225302	pink	186	2685	42	29	13	TRUE	TRUE	15	13	5	0.3	0.1	0.14738670756802352	0.016129032258064516	0.563515739826088
miR-450a-5p	51	539	135	1960	1.3735620943987197	0.04094836462687753	0.468294260485978	pink	186	2685	53	48	5	TRUE	TRUE	29	27	3	0.3	0.1	0.1317924659963234	0.031182795698924733	0.562975261695248
miR-548e-3p	45	462	141	2037	1.4069602105657582	0.037029344165356554	0.4474110758066342	pink	186	2685	75	10	65	TRUE	TRUE	21	4	33	0.3	0.1	0.1397173076020902	0.022580645161290325	0.5622979527633805
miR-577	30	283	156	2216	1.5055778390180674	0.036069931236210315	0.441578585486469	pink	186	2685	48	6	42	TRUE	TRUE	17	4	22	0.3	0.1	0.14199679841459004	0.01827956989247312	0.5602763683070632
miR-5581-3p	10	65	176	2434	2.126673868398847	0.03179807164789287	0.413491585231012	pink	186	2685	10	3	7	TRUE	TRUE	6	2	4	0.3	0.1	0.15341332965610766	0.0064516129032258064	0.5598649425593335
miR-548au-5p	24	214	162	2285	1.5815378612042197	0.0351356220609465	0.4320437774662404	pink	186	2685	29	4	25	TRUE	TRUE	13	3	14	0.3	0.1	0.14578889817332938	0.013978494623655913	0.5597673927969853
miR-5096	14	105	172	2394	1.8553570171755092	0.03288891793942379	0.41734384910346445	pink	186	2685	14	2	12	TRUE	TRUE	7	2	5	0.3	0.1	0.15180239313356003	0.007526881720430108	0.5593292748539902
miR-548ao-5p	9	56	177	2443	2.2172947082350727	0.03285997549701366	0.41734384910346445	pink	186	2685	12	2	10	TRUE	TRUE	6	0	8	0.3	0.1	0.15180239313356003	0.0064516129032258064	0.5582540060367859
miR-1271-5p	51	538	135	1961	1.3768158542292113	0.0398084950067597	0.4648227211083412	pink	186	2685	62	48	14	TRUE	TRUE	23	21	2	0.3	0.1	0.13308506049941396	0.024731182795698928	0.5578162432951129
miR-4709-5p	17	137	169	2362	1.7338490996047862	0.034327755014077116	0.4280881745225302	pink	186	2685	19	5	14	TRUE	TRUE	9	3	7	0.3	0.1	0.14738670756802352	0.00967741935483871	0.5570641269228622
miR-425-3p	23	204	163	2295	1.5870944979513348	0.03702336222894294	0.4474110758066342	pink	186	2685	23	22	1	TRUE	TRUE	15	14	1	0.3	0.1	0.1397173076020902	0.016129032258064516	0.5558463398601546
miR-17-5p	124	1527	62	972	1.2729723764957364	0.07608294233382336	0.6098719650638481	pink	186	2685	158	138	20	TRUE	TRUE	65	71	7	0.3	0.1	0.0859045320302006	0.06989247311827958	0.5557970051484802
miR-19b-1-5p	30	284	156	2215	1.4996024356904756	0.03746522271574982	0.450717982368263	pink	186	2685	37	24	13	TRUE	TRUE	16	11	10	0.3	0.1	0.13843804578646163	0.01720430107526882	0.5556423468617304
miR-143-3p	48	503	138	1996	1.380060478556864	0.04210079348732965	0.4741965835555915	pink	186	2685	63	37	26	TRUE	TRUE	24	18	9	0.3	0.1	0.1296166317233088	0.025806451612903226	0.5554230833362119
miR-587	45	467	141	2032	1.388488148651105	0.043027123820431765	0.4796334807310122	pink	186	2685	77	3	74	TRUE	TRUE	24	2	40	0.3	0.1	0.12763620346595744	0.025806451612903226	0.5534426550788606
miR-548ab	24	216	162	2283	1.5655299358216905	0.03831466120837948	0.4550275363166093	pink	186	2685	29	4	25	TRUE	TRUE	14	3	15	0.3	0.1	0.13678492836265108	0.015053763440860216	0.5518386918035112
miR-654-3p	24	216	162	2283	1.5655299358216905	0.03831466120837948	0.4550275363166093	pink	186	2685	31	14	17	TRUE	TRUE	13	8	7	0.3	0.1	0.13678492836265108	0.013978494623655913	0.550763422986307
miR-223-5p	15	116	171	2383	1.8014787661611706	0.03433151648463331	0.4280881745225302	pink	186	2685	29	5	24	TRUE	TRUE	3	0	5	0.3	0.1	0.14738670756802352	0.0032258064516129032	0.5506125140196364
miR-607	49	517	137	1982	1.3709871704273264	0.044175719368686577	0.48523448270980235	pink	186	2685	87	3	84	TRUE	TRUE	23	1	39	0.3	0.1	0.12561933759995939	0.024731182795698928	0.5503505203956583
miR-106a-5p	107	1291	79	1208	1.267238366655975	0.07069393872210611	0.588198969187823	pink	186	2685	144	114	30	TRUE	TRUE	53	56	14	0.3	0.1	0.09219029636982028	0.056989247311827966	0.5491795436816482
miR-6739-3p	5	22	181	2477	3.1081298051826316	0.034974028837147654	0.4319681161708148	pink	186	2685	5	2	3	TRUE	TRUE	3	1	2	0.3	0.1	0.14581932301671216	0.0032258064516129032	0.549045129468325
miR-3615	21	159	165	2340	1.8725754792001488	0.01083523724310585	0.26183586346601007	pink	186	2685	21	21	0	TRUE	FALSE	11	11	0	0.3	0	0.23278834748588167	0.011827956989247313	0.544616304475129
miR-150-3p	17	139	169	2360	1.7074683324529378	0.03825078210723546	0.4550275363166093	pink	186	2685	24	7	17	TRUE	TRUE	7	2	5	0.3	0.1	0.13678492836265108	0.007526881720430108	0.5443118100830812
miR-548aa	30	288	156	2211	1.4761156216744553	0.043461413987969176	0.4796334807310122	pink	186	2685	39	2	37	TRUE	TRUE	15	2	18	0.3	0.1	0.12763620346595744	0.016129032258064516	0.5437652357240219
miR-4781-3p	15	118	171	2381	1.7695264657414844	0.03861594459747536	0.4566540852612086	pink	186	2685	16	3	13	TRUE	TRUE	7	2	5	0.3	0.1	0.13616506110725987	0.007526881720430108	0.54369194282769
miR-300	34	335	152	2164	1.4447091054588752	0.04348111280079335	0.4796334807310122	pink	186	2685	56	6	50	TRUE	TRUE	14	3	20	0.3	0.1	0.12763620346595744	0.015053763440860216	0.5426899669068176
miR-34a-5p	159	2045	27	454	1.307233572967287	0.12286138345222815	0.7383244317215281	pink	186	2685	189	166	23	TRUE	TRUE	83	86	9	0.3	0.1	0.0527011040809475	0.08924731182795699	0.5419484159089044
miR-4704-3p	14	108	172	2391	1.801458174869033	0.03959100934361376	0.46423381842153005	pink	186	2685	15	1	14	TRUE	TRUE	8	1	8	0.3	0.1	0.13330529012861897	0.00860215053763441	0.5419074406662533
miR-25-3p	96	1149	90	1350	1.2531518362267158	0.07935883254772642	0.6161433013957727	pink	186	2685	125	107	18	TRUE	TRUE	53	61	13	0.3	0.1	0.08412730749291525	0.056989247311827966	0.5411165548047432
miR-33b-5p	73	833	113	1666	1.2918689042173732	0.05989150908363551	0.558801228578805	pink	186	2685	87	68	19	TRUE	TRUE	37	34	7	0.3	0.1	0.10109705908727325	0.03978494623655914	0.5408820053238323
miR-5590-5p	11	78	175	2421	1.9503792235439856	0.040851593876637345	0.468294260485978	pink	186	2685	12	2	10	TRUE	TRUE	7	0	8	0.3	0.1	0.1317924659963234	0.007526881720430108	0.5393193477167535
miR-4666a-3p	21	185	165	2314	1.5916077779723548	0.04289339993491545	0.4796334807310122	pink	186	2685	29	3	26	TRUE	TRUE	10	1	12	0.3	0.1	0.12763620346595744	0.010752688172043012	0.5383888916380004
miR-10399-5p	9	58	177	2441	2.139111167482867	0.039027060009663196	0.4595601685036187	pink	186	2685	10	6	4	TRUE	TRUE	3	3	1	0.3	0.1	0.1350630479976125	0.0032258064516129032	0.5382888544492254
miR-4433a-5p	7	40	179	2459	2.4029228331910697	0.04044188308489065	0.46634022030253575	pink	186	2685	8	5	3	TRUE	TRUE	5	4	1	0.3	0.1	0.132518850586657	0.005376344086021506	0.5378951946726784
miR-494-5p	5	23	181	2476	2.97191097968318	0.04026744247558794	0.46626342766524537	pink	186	2685	5	4	1	TRUE	TRUE	4	4	0	0.3	0.1	0.13254745919763472	0.004301075268817205	0.5368485344664519
miR-548aj-3p	49	525	137	1974	1.344657927357956	0.055032968719753696	0.5442584344206246	pink	186	2685	57	4	53	TRUE	TRUE	28	3	30	0.3	0.1	0.10567793277403831	0.030107526881720432	0.5357854596557587
miR-5591-3p	5	23	181	2476	2.97191097968318	0.04026744247558794	0.46626342766524537	pink	186	2685	5	1	4	TRUE	TRUE	2	0	2	0.3	0.1	0.13254745919763472	0.0021505376344086026	0.5346979968320433
miR-138-2-3p	23	209	163	2290	1.5457695913767486	0.04593825999349274	0.4986813457887357	pink	186	2685	35	11	24	TRUE	TRUE	12	8	8	0.3	0.1	0.12087075086588495	0.012903225806451613	0.5337739766723366
miR-129-5p	41	425	145	2074	1.379680370909965	0.05249654365532085	0.5324375723289659	pink	186	2685	61	18	43	TRUE	TRUE	22	10	22	0.3	0.1	0.10949252216595128	0.023655913978494626	0.533148436144446
miR-132-3p	49	525	137	1974	1.344657927357956	0.055032968719753696	0.5442584344206246	pink	186	2685	72	42	30	TRUE	TRUE	25	21	14	0.3	0.1	0.10567793277403831	0.026881720430107527	0.5325596532041458
miR-182-3p	40	414	146	2085	1.3796075856107735	0.05431834230631744	0.543398675156321	pink	186	2685	40	37	3	TRUE	TRUE	24	21	3	0.3	0.1	0.10595256990276876	0.025806451612903226	0.5317590215156719
miR-135b-5p	50	545	136	1954	1.317987949489233	0.06695946356639913	0.5733884484887591	pink	186	2685	66	40	26	TRUE	TRUE	30	26	17	0.3	0.1	0.09662042424756338	0.03225806451612903	0.5288784887636924
miR-181c-5p	52	562	134	1937	1.3373391286825291	0.054554958750850514	0.543398675156321	pink	186	2685	74	36	38	TRUE	TRUE	21	16	14	0.3	0.1	0.10595256990276876	0.022580645161290325	0.528533215064059
miR-891b	16	132	170	2367	1.687295077968163	0.046559968540504454	0.5015122192793097	pink	186	2685	21	2	19	TRUE	TRUE	8	1	9	0.3	0.1	0.11988739239467175	0.00860215053763441	0.5284895429323061
miR-381-3p	35	352	151	2147	1.4135713681899227	0.05147900201762121	0.5299695578883049	pink	186	2685	59	10	49	TRUE	TRUE	16	6	20	0.3	0.1	0.11029963043955622	0.01720430107526882	0.527503931514825
miR-520h	24	222	162	2277	1.519239950077982	0.04914889901017961	0.5210558511229259	pink	186	2685	30	9	21	TRUE	TRUE	13	6	10	0.3	0.1	0.11324628915659961	0.013978494623655913	0.5272247837802555
miR-5699-3p	15	122	171	2377	1.7086657570531194	0.048321785482354315	0.5184796982836396	pink	186	2685	16	5	11	TRUE	TRUE	10	4	7	0.3	0.1	0.11410729771268008	0.010752688172043012	0.524859985884723
miR-548f-3p	41	429	145	2070	1.3641870868557135	0.05896410385654688	0.558801228578805	pink	186	2685	72	2	70	TRUE	TRUE	22	2	37	0.3	0.1	0.10109705908727325	0.023655913978494626	0.5247529730657678
miR-548ap-5p	23	212	163	2287	1.5219136995874178	0.05199370554607844	0.5299695578883049	pink	186	2685	28	4	24	TRUE	TRUE	13	3	14	0.3	0.1	0.11029963043955622	0.013978494623655913	0.524278125063212
miR-19a-3p	112	1380	74	1119	1.2271683328198764	0.1061503393985126	0.6954213532284874	pink	186	2685	132	112	20	TRUE	TRUE	56	57	6	0.3	0.1	0.06310079129548633	0.060215053763440864	0.5233158450589271
miR-548ar-5p	23	212	163	2287	1.5219136995874178	0.05199370554607844	0.5299695578883049	pink	186	2685	28	4	24	TRUE	TRUE	12	3	13	0.3	0.1	0.11029963043955622	0.012903225806451613	0.5232028562460078
miR-376a-3p	18	155	168	2344	1.6199214963591708	0.049647273715896556	0.5210558511229259	pink	186	2685	25	12	13	TRUE	TRUE	9	7	8	0.3	0.1	0.11324628915659961	0.00967741935483871	0.5229237085114383
miR-3678-3p	18	155	168	2344	1.6199214963591708	0.049647273715896556	0.5210558511229259	pink	186	2685	22	4	18	TRUE	TRUE	9	3	9	0.3	0.1	0.11324628915659961	0.00967741935483871	0.5229237085114383
let-7b-3p	43	456	143	2043	1.347049625065696	0.06322323955734946	0.5613334911497576	pink	186	2685	73	34	39	TRUE	TRUE	21	19	13	0.3	0.1	0.10031161818241799	0.022580645161290325	0.5228922633437083
miR-548a-3p	35	356	151	2143	1.39509316811471	0.05841588301610161	0.558801228578805	pink	186	2685	61	3	58	TRUE	TRUE	20	2	34	0.3	0.1	0.10109705908727325	0.021505376344086023	0.5226024354313592
miR-26a-2-3p	20	178	166	2321	1.5706832110836426	0.05162640540540107	0.5299695578883049	pink	186	2685	22	14	8	TRUE	TRUE	11	9	3	0.3	0.1	0.11029963043955622	0.011827956989247313	0.5221275874288035
miR-34c-3p	16	134	170	2365	1.6607203852480423	0.05164111366456163	0.5299695578883049	pink	186	2685	20	1	19	TRUE	TRUE	10	1	11	0.3	0.1	0.11029963043955622	0.010752688172043012	0.5210523186115992
miR-548w	38	391	148	2108	1.3840685580516523	0.056373126765372664	0.5516738490012643	pink	186	2685	69	7	62	TRUE	TRUE	16	6	30	0.3	0.1	0.1033270409672948	0.01720430107526882	0.5205313420425636
miR-1272	15	123	171	2376	1.6940686519011263	0.05099539103930354	0.5299695578883049	pink	186	2685	16	2	14	TRUE	TRUE	9	2	8	0.3	0.1	0.11029963043955622	0.00967741935483871	0.5199770497943949
miR-3689f	9	61	177	2438	2.0315193096094597	0.049686865976097644	0.5210558511229259	pink	186	2685	11	6	5	TRUE	TRUE	6	5	1	0.3	0.1	0.11324628915659961	0.0064516129032258064	0.5196979020598255
miR-151a-3p	40	419	146	2080	1.3598844298091437	0.06280635405721012	0.5613334911497576	pink	186	2685	45	37	8	TRUE	TRUE	18	16	3	0.3	0.1	0.10031161818241799	0.01935483870967742	0.5196664568920955
miR-548i	39	406	147	2093	1.3675235891925384	0.06135714189396657	0.558801228578805	pink	186	2685	77	8	69	TRUE	TRUE	17	5	33	0.3	0.1	0.10109705908727325	0.01827956989247312	0.5193766289797463
miR-5000-3p	15	123	171	2376	1.6940686519011263	0.05099539103930354	0.5299695578883049	pink	186	2685	15	9	6	TRUE	TRUE	8	4	4	0.3	0.1	0.11029963043955622	0.00860215053763441	0.5189017809771905
miR-6504-3p	9	61	177	2438	2.0315193096094597	0.049686865976097644	0.5210558511229259	pink	186	2685	9	5	4	TRUE	TRUE	5	4	1	0.3	0.1	0.11324628915659961	0.005376344086021506	0.5186226332426211
miR-135a-5p	29	289	157	2210	1.4123079876672289	0.06767593058809392	0.5733884484887591	pink	186	2685	42	14	28	TRUE	TRUE	19	11	19	0.3	0.1	0.09662042424756338	0.02043010752688172	0.517050531774445
miR-505-3p	26	251	160	2248	1.4551433451278506	0.06159405407526778	0.558801228578805	pink	186	2685	29	21	8	TRUE	TRUE	14	12	3	0.3	0.1	0.10109705908727325	0.015053763440860216	0.5161508225281334
miR-205-5p	58	659	128	1840	1.2650870480946574	0.09061569910610465	0.64076597408617	pink	186	2685	79	51	28	TRUE	TRUE	36	34	15	0.3	0.1	0.0773202232757459	0.03870967741935484	0.5160299006951007
miR-6771-3p	6	33	180	2466	2.4896200611697936	0.04895664842079507	0.5210558511229259	pink	186	2685	6	5	1	TRUE	TRUE	2	1	1	0.3	0.1	0.11324628915659961	0.0021505376344086026	0.5153968267910083
miR-548x-3p	53	590	133	1909	1.2892426614069372	0.07998875601753187	0.6161433013957727	pink	186	2685	88	4	84	TRUE	TRUE	29	3	47	0.3	0.1	0.08412730749291525	0.031182795698924733	0.5153101031918399
miR-548ah-5p	25	237	161	2262	1.481781318642778	0.0563783278576319	0.5516738490012643	pink	186	2685	32	13	19	TRUE	TRUE	11	6	7	0.3	0.1	0.1033270409672948	0.011827956989247313	0.5151549979565421
miR-1229-3p	14	113	172	2386	1.7182355691485256	0.052847422821088036	0.5340472291629224	pink	186	2685	16	4	12	TRUE	TRUE	5	2	4	0.3	0.1	0.10896813354974544	0.005376344086021506	0.514344477635767
miR-425-5p	34	348	152	2151	1.3824141531780427	0.06612321106046637	0.5730567976958513	pink	186	2685	47	29	18	TRUE	TRUE	16	14	6	0.3	0.1	0.09672093257189966	0.01720430107526882	0.5139252336471685
miR-3145-3p	18	156	168	2343	1.608855975588455	0.052062500648977064	0.5299695578883049	pink	186	2685	29	2	27	TRUE	TRUE	3	0	5	0.3	0.1	0.11029963043955622	0.0032258064516129032	0.513525436891169
let-7f-2-3p	48	524	138	1975	1.3108443841023414	0.07401938111343931	0.6014615792814264	pink	186	2685	69	38	31	TRUE	TRUE	23	22	11	0.3	0.1	0.08831684388093956	0.024731182795698928	0.5130480266766385
miR-374a-3p	27	262	159	2237	1.449646605397993	0.0601274703912064	0.558801228578805	pink	186	2685	35	15	20	TRUE	TRUE	11	7	5	0.3	0.1	0.10109705908727325	0.011827956989247313	0.5129250160765205
miR-19a-5p	18	159	168	2340	1.5764940787149018	0.059807290774898623	0.558801228578805	pink	186	2685	23	9	14	TRUE	TRUE	11	4	10	0.3	0.1	0.10109705908727325	0.011827956989247313	0.5129250160765205
miR-374a-5p	60	683	126	1816	1.2660414954699772	0.08758832635045441	0.64076597408617	pink	186	2685	109	53	56	TRUE	TRUE	33	30	27	0.3	0.1	0.0773202232757459	0.035483870967741936	0.5128040942434878
miR-490-3p	17	147	169	2352	1.6091190667655482	0.0572467258908781	0.5562540253522735	pink	186	2685	24	7	17	TRUE	TRUE	9	3	10	0.3	0.1	0.10189073328479695	0.00967741935483871	0.5115681526396356
miR-22-5p	39	412	147	2087	1.3437556474142314	0.07274585340776826	0.5963443263132389	pink	186	2685	51	30	21	TRUE	TRUE	20	19	6	0.3	0.1	0.08980116332675674	0.021505376344086023	0.5113065396708427
miR-4659b-3p	20	182	166	2317	1.5335320297471948	0.0613611489552282	0.558801228578805	pink	186	2685	21	2	19	TRUE	TRUE	9	2	8	0.3	0.1	0.10109705908727325	0.00967741935483871	0.5107744784421119
miR-548t-3p	25	241	161	2258	1.454624014006346	0.06537428744042448	0.5730567976958513	pink	186	2685	28	2	26	TRUE	TRUE	13	2	13	0.3	0.1	0.09672093257189966	0.013978494623655913	0.5106994271955556
miR-548ak	22	207	164	2292	1.4850728116457137	0.06710514664024363	0.5733884484887591	pink	186	2685	27	4	23	TRUE	TRUE	13	3	14	0.3	0.1	0.09662042424756338	0.013978494623655913	0.5105989188712192
miR-4521	24	230	162	2269	1.4612732829099693	0.06687510617884705	0.5733884484887591	pink	186	2685	24	23	1	TRUE	TRUE	13	12	1	0.3	0.1	0.09662042424756338	0.013978494623655913	0.5105989188712192
miR-3934-5p	26	255	160	2244	1.4297813367811794	0.07094042998106194	0.588487925126481	pink	186	2685	27	18	9	TRUE	TRUE	17	11	7	0.3	0.1	0.09210497751546659	0.01827956989247312	0.5103845474079397
miR-1267	13	103	173	2396	1.7475669724827894	0.05455287625375997	0.543398675156321	pink	186	2685	15	4	11	TRUE	TRUE	4	1	5	0.3	0.1	0.10595256990276876	0.004301075268817205	0.5102536451715859
miR-1290	40	424	146	2075	1.340626233234035	0.07223168096853547	0.5938811876081659	pink	186	2685	64	24	40	TRUE	TRUE	18	12	21	0.3	0.1	0.0905201726656629	0.01935483870967742	0.5098750113753403
miR-942-5p	54	608	132	1891	1.272242006096401	0.09043502949613633	0.64076597408617	pink	186	2685	69	41	28	TRUE	TRUE	30	25	14	0.3	0.1	0.0773202232757459	0.03225806451612903	0.5095782877918749
miR-4677-5p	19	171	167	2328	1.5485961286084942	0.062041838917911554	0.558801228578805	pink	186	2685	23	2	21	TRUE	TRUE	7	1	8	0.3	0.1	0.10109705908727325	0.007526881720430108	0.5086239408077033
miR-142-3p	35	364	151	2135	1.359354569381606	0.07431123584732736	0.6020726659467135	pink	186	2685	49	34	15	TRUE	TRUE	19	19	1	0.3	0.1	0.08814043571270846	0.02043010752688172	0.5085705432395902
miR-4659a-3p	20	183	166	2316	1.5244978924239618	0.06398372590411067	0.5662763512341514	pink	186	2685	21	2	19	TRUE	TRUE	9	2	8	0.3	0.1	0.09878862997977307	0.00967741935483871	0.5084660493346117
miR-3924	16	138	170	2361	1.6098803681657876	0.0629499076105785	0.5613334911497576	pink	186	2685	21	6	15	TRUE	TRUE	7	2	6	0.3	0.1	0.10031161818241799	0.007526881720430108	0.5078384999028481
miR-6513-5p	8	54	178	2445	2.0342400781181866	0.061363438212442306	0.558801228578805	pink	186	2685	8	6	2	TRUE	TRUE	6	5	1	0.3	0.1	0.10109705908727325	0.0064516129032258064	0.507548671990499
miR-548u	21	194	165	2305	1.5119069218373884	0.06306808473397504	0.5613334911497576	pink	186	2685	24	2	22	TRUE	TRUE	6	0	7	0.3	0.1	0.10031161818241799	0.0064516129032258064	0.5067632310856438
miR-4742-3p	14	116	172	2383	1.6717173638606984	0.06213370983477896	0.558801228578805	pink	186	2685	16	2	14	TRUE	TRUE	5	0	6	0.3	0.1	0.10109705908727325	0.005376344086021506	0.5064734031732947
miR-29a-3p	93	1133	93	1366	1.2055600664343469	0.12412135304603206	0.7383244317215281	pink	186	2685	120	94	26	TRUE	TRUE	50	51	14	0.3	0.1	0.0527011040809475	0.053763440860215055	0.5064645449411624
miR-2355-3p	16	139	170	2360	1.5976272825974847	0.06602325262587201	0.5730567976958513	pink	186	2685	17	10	7	TRUE	TRUE	9	5	5	0.3	0.1	0.09672093257189966	0.00967741935483871	0.5063983519267383
miR-4266	8	53	178	2446	2.073440920889889	0.056662742540886955	0.5525114439337714	pink	186	2685	12	1	11	TRUE	TRUE	3	0	4	0.3	0.1	0.1030634888773639	0.0032258064516129032	0.5062892953289767
miR-548h-5p	37	388	149	2111	1.3508855273312748	0.0736352519983599	0.6000949129133202	pink	186	2685	68	4	64	TRUE	TRUE	16	3	30	0.3	0.1	0.08871202191681635	0.01720430107526882	0.5059163229920851
miR-28-3p	29	294	157	2205	1.3851610829586003	0.07951546822349236	0.6161433013957727	pink	186	2685	33	23	10	TRUE	TRUE	20	18	3	0.3	0.1	0.08412730749291525	0.021505376344086023	0.5056326838370012
miR-3689e	8	54	178	2445	2.0342400781181866	0.061363438212442306	0.558801228578805	pink	186	2685	9	4	5	TRUE	TRUE	4	3	1	0.3	0.1	0.10109705908727325	0.004301075268817205	0.5053981343560904
miR-3689b-5p	8	54	178	2445	2.0342400781181866	0.061363438212442306	0.558801228578805	pink	186	2685	9	4	5	TRUE	TRUE	4	3	1	0.3	0.1	0.10109705908727325	0.004301075268817205	0.5053981343560904
miR-3689a-5p	8	54	178	2445	2.0342400781181866	0.061363438212442306	0.558801228578805	pink	186	2685	9	4	5	TRUE	TRUE	4	3	1	0.3	0.1	0.10109705908727325	0.004301075268817205	0.5053981343560904
miR-7159-5p	6	35	180	2464	2.3456044129541835	0.06022901276952074	0.558801228578805	pink	186	2685	7	4	3	TRUE	TRUE	3	2	1	0.3	0.1	0.10109705908727325	0.0032258064516129032	0.5043228655388861
miR-4712-5p	10	74	176	2425	1.8614851008718414	0.06185259697151218	0.558801228578805	pink	186	2685	12	2	10	TRUE	TRUE	3	0	3	0.3	0.1	0.10109705908727325	0.0032258064516129032	0.5043228655388861
miR-378b	13	106	173	2393	1.6960079792503115	0.06454859979679721	0.5694620915406332	pink	186	2685	17	9	8	TRUE	TRUE	6	3	4	0.3	0.1	0.09781407244970973	0.0064516129032258064	0.5042656853529356
miR-4304	3	10	183	2489	4.076799533780332	0.055846505016487864	0.5503455228397864	pink	186	2685	3	1	2	TRUE	TRUE	0	0	0	0.3	0.1	0.10374582489521525	0	0.5037458248952152
miR-4777-5p	7	44	179	2455	2.1812015499681867	0.059071693306218	0.558801228578805	pink	186	2685	7	3	4	TRUE	TRUE	2	2	0	0.3	0.1	0.10109705908727325	0.0021505376344086026	0.5032475967216818
miR-451a	8	55	178	2444	1.9964678996369174	0.06630280990239522	0.5730567976958513	pink	186	2685	9	5	4	TRUE	TRUE	6	4	2	0.3	0.1	0.09672093257189966	0.0064516129032258064	0.5031725454751255
miR-148a-5p	54	608	132	1891	1.272242006096401	0.09043502949613633	0.64076597408617	pink	186	2685	85	36	49	TRUE	TRUE	24	19	16	0.3	0.1	0.0773202232757459	0.025806451612903226	0.503126674888649
miR-544a	43	470	143	2029	1.2979899244649118	0.09112362062144828	0.6427221870736163	pink	186	2685	77	14	63	TRUE	TRUE	24	11	34	0.3	0.1	0.07679068311203459	0.025806451612903226	0.5025971347249377
miR-550b-3p	5	26	181	2473	2.6260508734115224	0.05893172104783845	0.558801228578805	pink	186	2685	6	1	5	TRUE	TRUE	1	0	1	0.3	0.1	0.10109705908727325	0.0010752688172043013	0.5021723279044775
miR-6895-3p	5	27	181	2472	2.5278644339313554	0.06608740306947841	0.5730567976958513	pink	186	2685	5	4	1	TRUE	TRUE	4	3	1	0.3	0.1	0.09672093257189966	0.004301075268817205	0.5010220078407168
miR-584-3p	6	36	180	2463	2.2794487920801543	0.06639952819649662	0.5730567976958513	pink	186	2685	6	1	5	TRUE	TRUE	4	0	4	0.3	0.1	0.09672093257189966	0.004301075268817205	0.5010220078407168
miR-548j-3p	12	97	174	2402	1.7073609682841449	0.07068492876309546	0.588198969187823	pink	186	2685	12	4	8	TRUE	TRUE	8	3	5	0.3	0.1	0.09219029636982028	0.00860215053763441	0.5007924469074546
miR-1273e	10	76	176	2423	1.8108991509805186	0.07042524645791522	0.588198969187823	pink	186	2685	10	8	2	TRUE	TRUE	8	6	2	0.3	0.1	0.09219029636982028	0.00860215053763441	0.5007924469074546
miR-4668-3p	25	247	161	2252	1.4155366626594483	0.08070390849516418	0.6161433013957727	pink	186	2685	27	1	26	TRUE	TRUE	15	1	15	0.3	0.1	0.08412730749291525	0.016129032258064516	0.5002563397509797
miR-371a-5p	38	407	148	2092	1.3195941725489941	0.08861110012909011	0.64076597408617	pink	186	2685	65	4	61	TRUE	TRUE	21	3	37	0.3	0.1	0.0773202232757459	0.022580645161290325	0.4999008684370362
miR-6831-3p	3	11	183	2488	3.704693197888112	0.06756786420232547	0.5733884484887591	pink	186	2685	3	1	2	TRUE	TRUE	3	1	2	0.3	0.1	0.09662042424756338	0.0032258064516129032	0.4998462306991763
miR-892c-3p	5	27	181	2472	2.5278644339313554	0.06608740306947841	0.5730567976958513	pink	186	2685	7	1	6	TRUE	TRUE	2	1	1	0.3	0.1	0.09672093257189966	0.0021505376344086026	0.49887147020630823
miR-3137	10	76	176	2423	1.8108991509805186	0.07042524645791522	0.588198969187823	pink	186	2685	12	2	10	TRUE	TRUE	6	1	7	0.3	0.1	0.09219029636982028	0.0064516129032258064	0.4986419092730461
miR-4273	15	129	171	2370	1.6112354535467197	0.06922963709391912	0.5847694877933168	pink	186	2685	17	1	16	TRUE	TRUE	5	0	6	0.3	0.1	0.0932061184615976	0.005376344086021506	0.49858246254761907
miR-4804-3p	8	56	178	2443	1.9600496109772152	0.07148236843081832	0.5894643972381132	pink	186	2685	10	1	9	TRUE	TRUE	4	1	3	0.3	0.1	0.09181696820378199	0.004301075268817205	0.49611804347259914
miR-4676-3p	11	87	175	2412	1.7422076555747439	0.07301306757531671	0.5967744552700152	pink	186	2685	16	1	15	TRUE	TRUE	5	1	4	0.3	0.1	0.08967590998674675	0.005376344086021506	0.4950522540727682
miR-6833-3p	9	66	177	2433	1.8739376149142375	0.07142245720792657	0.5894643972381132	pink	186	2685	9	7	2	TRUE	TRUE	3	2	1	0.3	0.1	0.09181696820378199	0.0032258064516129032	0.49504277465539487
miR-345-5p	31	323	155	2176	1.3472026330132623	0.09232257736145241	0.647945075630616	pink	186	2685	33	25	8	TRUE	TRUE	18	12	8	0.3	0.1	0.0753847225662723	0.01935483870967742	0.4947395612759497
miR-548a-5p	39	421	147	2078	1.3093734234023835	0.09256358223294514	0.647945075630616	pink	186	2685	74	6	68	TRUE	TRUE	18	3	33	0.3	0.1	0.0753847225662723	0.01935483870967742	0.4947395612759497
miR-5590-3p	33	345	153	2154	1.3464678114266537	0.086524348205354	0.64076597408617	pink	186	2685	38	4	34	TRUE	TRUE	16	3	17	0.3	0.1	0.0773202232757459	0.01720430107526882	0.4945245243510147
miR-5688	36	383	150	2116	1.3258008833683104	0.08996343366776743	0.64076597408617	pink	186	2685	46	1	45	TRUE	TRUE	16	0	19	0.3	0.1	0.0773202232757459	0.01720430107526882	0.4945245243510147
let-7f-1-3p	34	356	152	2143	1.3463391607402757	0.08372861180936042	0.6276473643303618	pink	186	2685	62	18	44	TRUE	TRUE	12	7	15	0.3	0.1	0.08091371622450994	0.012903225806451613	0.49381694203096155
miR-3180-5p	23	224	163	2275	1.4328681544519333	0.08201089020230784	0.6193159344353627	pink	186	2685	28	4	24	TRUE	TRUE	9	2	7	0.3	0.1	0.08323509833796139	0.00967741935483871	0.49291251769280015
miR-522-3p	45	497	141	2002	1.2854575112267697	0.09573270311833423	0.6552738472065291	pink	186	2685	79	4	75	TRUE	TRUE	18	3	32	0.3	0.1	0.07343086597215706	0.01935483870967742	0.4927857046818344
miR-556-5p	12	99	174	2400	1.671493945737935	0.07886864041184544	0.6161433013957727	pink	186	2685	15	4	11	TRUE	TRUE	8	3	8	0.3	0.1	0.08412730749291525	0.00860215053763441	0.4927294580305496
miR-1284	14	120	172	2379	1.61330878582486	0.07615169912815951	0.6098719650638481	pink	186	2685	20	1	19	TRUE	TRUE	6	0	8	0.3	0.1	0.0859045320302006	0.0064516129032258064	0.4923561449334264
miR-580-3p	25	247	161	2252	1.4155366626594483	0.08070390849516418	0.6161433013957727	pink	186	2685	33	3	30	TRUE	TRUE	7	1	9	0.3	0.1	0.08412730749291525	0.007526881720430108	0.4916541892133453
miR-5007-3p	7	47	179	2452	2.0394525316726693	0.07603242668576933	0.6098719650638481	pink	186	2685	8	1	7	TRUE	TRUE	5	1	4	0.3	0.1	0.0859045320302006	0.005376344086021506	0.49128087611622206
miR-7-2-3p	39	422	147	2077	1.3056436625226935	0.09497586309417543	0.6533116919275087	pink	186	2685	83	5	78	TRUE	TRUE	16	0	33	0.3	0.1	0.07395182777311038	0.01720430107526882	0.4911561288483792
miR-27b-3p	96	1194	90	1305	1.1657605746129784	0.1752494993953049	0.8373077793103472	pink	186	2685	139	95	44	TRUE	TRUE	56	56	22	0.3	0.1	0.030845949521286883	0.060215053763440864	0.49106100328472774
miR-5571-5p	14	121	172	2378	1.5993096625192407	0.07995566865877526	0.6161433013957727	pink	186	2685	16	3	13	TRUE	TRUE	6	2	5	0.3	0.1	0.08412730749291525	0.0064516129032258064	0.49057892039614104
miR-208a-3p	7	47	179	2452	2.0394525316726693	0.07603242668576933	0.6098719650638481	pink	186	2685	10	4	6	TRUE	TRUE	4	2	3	0.3	0.1	0.0859045320302006	0.004301075268817205	0.49020560729901774
miR-4506	9	68	177	2431	1.8172296926878029	0.08155340455353084	0.6193051339098046	pink	186	2685	9	1	8	TRUE	TRUE	6	1	5	0.3	0.1	0.08323812790609747	0.0064516129032258064	0.48968974080932326
miR-1255b-2-3p	8	58	178	2441	1.890999879286788	0.08256523997190132	0.6218124712246985	pink	186	2685	9	2	7	TRUE	TRUE	6	2	5	0.3	0.1	0.082536228755178645	0.0064516129032258064	0.4889878416584045
miR-4460	6	38	180	2461	2.1579185747251453	0.07980984606287647	0.6161433013957727	pink	186	2685	7	1	6	TRUE	TRUE	4	1	3	0.3	0.1	0.08412730749291525	0.004301075268817205	0.4884283827617324
miR-383-5p	19	180	167	2319	1.4655218663935745	0.089614323113582	0.64076597408617	pink	186	2685	23	7	16	TRUE	TRUE	10	3	8	0.3	0.1	0.0773202232757459	0.010752688172043012	0.48807291144778886
miR-6830-5p	6	38	180	2461	2.1579185747251453	0.07980984606287647	0.6161433013957727	pink	186	2685	6	2	4	TRUE	TRUE	3	1	2	0.3	0.1	0.08412730749291525	0.0032258064516129032	0.4873531139445281
miR-4720-5p	10	79	176	2420	1.7400546400671588	0.08463961718977854	0.6322943445440714	pink	186	2685	11	1	10	TRUE	TRUE	7	1	7	0.3	0.1	0.07963228105885733	0.007526881720430108	0.48715916277928745
miR-183-5p	97	1212	89	1287	1.1572666869829111	0.1880518360701506	0.8652252523823651	pink	186	2685	125	104	21	TRUE	TRUE	57	63	9	0.3	0.1	0.025148325508123417	0.061290322580645165	0.4864386480887686
miR-101-3p	87	1058	99	1441	1.1968257765764512	0.13500018437727895	0.769352025353589	pink	186	2685	131	89	42	TRUE	TRUE	38	39	13	0.3	0.1	0.045549959430971246	0.04086021505376344	0.48641017448473467
miR-643	13	111	173	2388	1.6162654216980268	0.0837917136259677	0.6276473643303618	pink	186	2685	15	2	13	TRUE	TRUE	5	2	4	0.3	0.1	0.08091371622450994	0.005376344086021506	0.48629006031053146
miR-548y	35	374	151	2125	1.3168304068139378	0.09822635335333575	0.6706905060661426	pink	186	2685	56	6	50	TRUE	TRUE	15	4	23	0.3	0.1	0.0693911365019194	0.016129032258064516	0.48552016875998394
miR-7159-3p	5	29	181	2470	2.3517572488623246	0.08178660818456217	0.6193051339098046	pink	186	2685	5	2	3	TRUE	TRUE	2	1	1	0.3	0.1	0.08323812790609747	0.0021505376344086026	0.485388665540506
miR-191-5p	93	1143	93	1356	1.1862726514236217	0.14717524498300757	0.8034388144442564	pink	186	2685	99	93	6	TRUE	TRUE	44	45	3	0.3	0.1	0.038018876464307835	0.04731182795698925	0.48533070442129705
miR-6806-5p	3	12	183	2487	3.3949452832758	0.0803058644257465	0.6161433013957727	pink	186	2685	3	2	1	TRUE	TRUE	1	0	1	0.3	0.1	0.08412730749291525	0.0010752688172043013	0.48520257631011954
miR-6841-5p	2	5	184	2494	5.414883998481154	0.07957157229040196	0.6161433013957727	pink	186	2685	2	1	1	TRUE	TRUE	1	1	0	0.3	0.1	0.08412730749291525	0.0010752688172043013	0.48520257631011954
miR-4321	2	5	184	2494	5.414883998481154	0.07957157229040196	0.6161433013957727	pink	186	2685	2	1	1	TRUE	TRUE	1	0	1	0.3	0.1	0.08412730749291525	0.0010752688172043013	0.48520257631011954
miR-194-5p	65	764	121	1735	1.2198049251973777	0.12288962646864596	0.7383244317215281	pink	186	2685	82	63	19	TRUE	TRUE	30	30	8	0.3	0.1	0.0527011040809475	0.03225806451612903	0.48495916859707644
miR-657	20	193	166	2306	1.4393121481832827	0.09457514963219728	0.6525589992782882	pink	186	2685	29	4	25	TRUE	TRUE	10	2	13	0.3	0.1	0.0741520866823746	0.010752688172043012	0.48490477485441763
miR-5690	13	112	173	2387	1.6011707529001822	0.08803661784545773	0.64076597408617	pink	186	2685	13	8	5	TRUE	TRUE	7	6	1	0.3	0.1	0.0773202232757459	0.007526881720430108	0.48484710499617595
let-7a-3p	39	425	147	2074	1.2945596431568671	0.10247111295846684	0.6776757737796086	pink	186	2685	69	25	44	TRUE	TRUE	16	12	17	0.3	0.1	0.06759121586758093	0.01720430107526882	0.4847955169428497
miR-216b-3p	5	29	181	2470	2.3517572488623246	0.08178660818456217	0.6193051339098046	pink	186	2685	5	4	1	TRUE	TRUE	1	1	0	0.3	0.1	0.08323812790609747	0.0010752688172043013	0.48431339672330176
miR-337-5p	17	157	169	2342	1.5002746595023073	0.08917268594774022	0.64076597408617	pink	186	2685	21	14	7	TRUE	TRUE	6	6	0	0.3	0.1	0.0773202232757459	0.0064516129032258064	0.4837718361789717
miR-582-5p	38	416	148	2083	1.2855058583073193	0.11153299121996901	0.7017797648390393	pink	186	2685	65	26	39	TRUE	TRUE	20	13	19	0.3	0.1	0.061519663365567134	0.021505376344086023	0.48302503970965316
miR-552-5p	8	59	178	2440	1.8582416636938803	0.08846872200067939	0.64076597408617	pink	186	2685	8	7	1	TRUE	TRUE	5	4	1	0.3	0.1	0.0773202232757459	0.005376344086021506	0.48269656736176736
miR-548ax	8	59	178	2440	1.8582416636938803	0.08846872200067939	0.64076597408617	pink	186	2685	11	2	9	TRUE	TRUE	5	0	7	0.3	0.1	0.0773202232757459	0.005376344086021506	0.48269656736176736
miR-219b-3p	8	59	178	2440	1.8582416636938803	0.08846872200067939	0.64076597408617	pink	186	2685	8	4	4	TRUE	TRUE	5	2	3	0.3	0.1	0.0773202232757459	0.005376344086021506	0.48269656736176736
miR-323a-3p	21	206	165	2293	1.416468546794392	0.0992023458565087	0.671369149512103	pink	186	2685	36	3	33	TRUE	TRUE	12	3	19	0.3	0.1	0.06921544766265995	0.012903225806451613	0.4821186734691116
miR-1245b-3p	6	39	180	2460	2.1017721670047984	0.08704599727630477	0.64076597408617	pink	186	2685	7	3	4	TRUE	TRUE	4	3	2	0.3	0.1	0.0773202232757459	0.004301075268817205	0.48162129854456304
miR-3668	9	70	177	2429	1.7639349237890811	0.09251525613192277	0.647945075630616	pink	186	2685	13	1	12	TRUE	TRUE	5	0	5	0.3	0.1	0.0753847225662723	0.005376344086021506	0.4807610666522938
miR-365a-3p	29	303	157	2196	1.3385534201267566	0.10430498819774169	0.68526029413099	pink	186	2685	40	27	13	TRUE	TRUE	14	12	4	0.3	0.1	0.06565777266885954	0.015053763440860216	0.4807115361097198
miR-4662a-3p	11	90	175	2409	1.6820700464437293	0.08657097636872857	0.64076597408617	pink	186	2685	12	1	11	TRUE	TRUE	3	1	2	0.3	0.1	0.0773202232757459	0.0032258064516129032	0.48054602972735877
miR-4693-5p	9	69	177	2430	1.7902193047396031	0.08693046633494843	0.64076597408617	pink	186	2685	9	2	7	TRUE	TRUE	3	1	2	0.3	0.1	0.0773202232757459	0.0032258064516129032	0.48054602972735877
miR-3618	7	49	179	2450	1.9546898426660344	0.0887782077277678	0.64076597408617	pink	186	2685	8	1	7	TRUE	TRUE	3	1	3	0.3	0.1	0.0773202232757459	0.0032258064516129032	0.48054602972735877
miR-148b-5p	81	993	105	1506	1.1698862422388052	0.1718665611603073	0.8373077793103472	pink	186	2685	103	72	31	TRUE	TRUE	46	43	13	0.3	0.1	0.030845949521286883	0.049462365591397855	0.4803083151126847
miR-96-5p	74	895	112	1604	1.1840312126968435	0.15657427013387287	0.8186824372542326	pink	186	2685	89	71	18	TRUE	TRUE	42	42	3	0.3	0.1	0.03475381047683136	0.04516129032258065	0.479915100799412
miR-3935	6	40	180	2459	2.048431937631578	0.09463162170174529	0.6525589992782882	pink	186	2685	6	1	5	TRUE	TRUE	5	1	4	0.3	0.1	0.0741520866823746	0.005376344086021506	0.47952843076839613
miR-7154-5p	4	21	182	2478	2.5920140151074245	0.08995239958459075	0.64076597408617	pink	186	2685	4	2	2	TRUE	TRUE	2	1	1	0.3	0.1	0.0773202232757459	0.0021505376344086026	0.47947076091015445
miR-4778-3p	34	363	152	2136	1.3160773162442825	0.10161587608761716	0.6776757737796086	pink	186	2685	36	1	35	TRUE	TRUE	11	1	11	0.3	0.1	0.06759121586758093	0.011827956989247313	0.4794191728568282
miR-222-5p	19	183	167	2316	1.4396450840846364	0.10035431400957254	0.6745709517929104	pink	186	2685	22	14	8	TRUE	TRUE	10	7	5	0.3	0.1	0.06838894569019244	0.010752688172043012	0.4791416338622354
miR-5689	7	50	179	2449	1.9148631640507836	0.0955795874226681	0.6552738472065291	pink	186	2685	10	1	9	TRUE	TRUE	4	0	6	0.3	0.1	0.07343086597215706	0.004301075268817205	0.4777319412409742
miR-103a-2-5p	31	330	155	2169	1.314398548565025	0.11237567303108041	0.7017797648390393	pink	186	2685	42	15	27	TRUE	TRUE	14	6	11	0.3	0.1	0.061519663365567134	0.015053763440860216	0.4765734268064274
let-7a-5p	135	1799	51	700	1.0299983945850084	0.46886727409319323	1	pink	186	2685	182	145	37	TRUE	TRUE	71	78	11	0.3	0.1	-0	0.07634408602150539	0.4763440860215054
miR-6813-3p	3	13	183	2486	3.13276504630265	0.09399618705135086	0.6525589992782882	pink	186	2685	3	2	1	TRUE	TRUE	2	2	0	0.3	0.1	0.0741520866823746	0.0021505376344086026	0.4763026243167832
miR-548c-3p	72	864	114	1635	1.195079865181159	0.14424205695889883	0.7969158574329619	pink	186	2685	134	12	122	TRUE	TRUE	33	8	51	0.3	0.1	0.039435012511403314	0.035483870967741936	0.4749188834791452
miR-301a-3p	67	794	119	1705	1.2089040330482252	0.13252560772560917	0.7656728978575216	pink	186	2685	85	64	21	TRUE	TRUE	26	27	8	0.3	0.1	0.046382690055849	0.027956989247311825	0.4743396793031608
miR-124-3p	94	1179	92	1320	1.1438729986033003	0.20919694061856225	0.9050863148396961	pink	186	2685	122	101	21	TRUE	TRUE	52	56	2	0.3	0.1	0.0173240006842948	0.05591397849462365	0.4732379791789184
miR-6891-5p	6	41	180	2458	1.9976984975076748	0.10256182735299231	0.6776757737796086	pink	186	2685	6	4	2	TRUE	TRUE	5	4	1	0.3	0.1	0.06759121586758093	0.005376344086021506	0.4729675599536024
miR-1278	10	82	176	2417	1.674349199923732	0.10049383736677397	0.6745709517929104	pink	186	2685	13	2	11	TRUE	TRUE	4	1	3	0.3	0.1	0.06838894569019244	0.004301075268817205	0.4726900209590096
miR-3667-5p	5	31	181	2468	2.198349911280875	0.09929209084184035	0.671369149512103	pink	186	2685	5	3	2	TRUE	TRUE	3	2	1	0.3	0.1	0.06921544766265995	0.0032258064516129032	0.4724412541142729
miR-3163	59	692	127	1807	1.212982343111387	0.1368364585360281	0.769352025353589	pink	186	2685	127	2	125	TRUE	TRUE	25	1	51	0.3	0.1	0.045549959430971246	0.026881720430107527	0.4724316798610787
miR-6809-3p	10	82	176	2417	1.674349199923732	0.10049383736677397	0.6745709517929104	pink	186	2685	11	6	5	TRUE	TRUE	3	2	2	0.3	0.1	0.06838894569019244	0.0032258064516129032	0.4716147521418053
miR-618	15	139	171	2360	1.48906924095399	0.10843900839249755	0.6960193307078126	pink	186	2685	19	4	15	TRUE	TRUE	8	1	8	0.3	0.1	0.0629514793838487	0.00860215053763441	0.47155362992148314
miR-548h-3p	41	459	145	2040	1.256591119195529	0.1271056891232087	0.7467795138972451	pink	186	2685	46	5	41	TRUE	TRUE	19	4	19	0.3	0.1	0.050723041754322976	0.02043010752688172	0.4711531492812047
miR-548z	41	459	145	2040	1.256591119195529	0.1271056891232087	0.7467795138972451	pink	186	2685	46	5	41	TRUE	TRUE	19	4	19	0.3	0.1	0.050723041754322976	0.02043010752688172	0.4711531492812047
let-7f-5p	120	1538	66	961	1.1360510053152186	0.23464341122615082	0.9512332067906147	pink	186	2685	155	119	36	TRUE	TRUE	58	59	10	0.3	0.1	0.008685198900657288	0.06236559139784947	0.4710507902985067
miR-4716-5p	7	51	179	2448	1.876608112401801	0.10266336839194504	0.6776757737796086	pink	186	2685	8	5	3	TRUE	TRUE	3	2	1	0.3	0.1	0.06759121586758093	0.0032258064516129032	0.4708170223191938
miR-5011-3p	7	51	179	2448	1.876608112401801	0.10266336839194504	0.6776757737796086	pink	186	2685	7	1	6	TRUE	TRUE	3	0	3	0.3	0.1	0.06759121586758093	0.0032258064516129032	0.4708170223191938
miR-2681-5p	11	94	175	2405	1.6078536213431456	0.10692152573960251	0.6958663232561015	pink	186	2685	11	7	4	TRUE	TRUE	7	6	1	0.3	0.1	0.06298967234433889	0.007526881720430108	0.47051655406476894
miR-1247-5p	5	31	181	2468	2.198349911280875	0.09929209084184035	0.671369149512103	pink	186	2685	5	3	2	TRUE	TRUE	1	1	0	0.3	0.1	0.06921544766265995	0.0010752688172043013	0.4702907164798643
miR-376b-3p	14	128	172	2371	1.5074424540953257	0.11000681179611711	0.7012904426093424	pink	186	2685	18	6	12	TRUE	TRUE	7	3	8	0.3	0.1	0.06164083190109301	0.007526881720430108	0.46916771362152304
miR-340-3p	30	322	156	2177	1.3000281565220064	0.12593854889986153	0.7446451646653515	pink	186	2685	33	30	3	TRUE	TRUE	16	15	2	0.3	0.1	0.051220250491700696	0.01720430107526882	0.4684245515669695
miR-3692-3p	8	62	178	2437	1.7661074867968871	0.10761646910763302	0.6960193307078126	pink	186	2685	10	2	8	TRUE	TRUE	5	1	5	0.3	0.1	0.0629514793838487	0.005376344086021506	0.46832782346987023
miR-455-5p	29	310	157	2189	1.304173150516268	0.12678230507937882	0.7467795138972451	pink	186	2685	30	22	8	TRUE	TRUE	16	14	3	0.3	0.1	0.050723041754322976	0.01720430107526882	0.4679273428295918
miR-27a-3p	111	1487	75	1012	1.0072335211156267	0.5140024021122089	1	pink	186	2685	156	112	44	TRUE	TRUE	63	66	22	0.3	0.1	-0	0.06774193548387096	0.467741935483871
let-7d-5p	118	1633	68	866	0.9202782077058462	0.7291960571355126	1	pink	186	2685	147	122	25	TRUE	TRUE	63	66	8	0.3	0.1	-0	0.06774193548387096	0.467741935483871
miR-511-3p	6	41	180	2458	1.9976984975076748	0.10256182735299231	0.6776757737796086	pink	186	2685	6	4	2	TRUE	TRUE	0	0	0	0.3	0.1	0.06759121586758093	0	0.4675912158675809
miR-9900	2	6	184	2493	4.511617397231471	0.1013863294718286	0.6776757737796086	pink	186	2685	2	1	1	TRUE	TRUE	0	0	0	0.3	0.1	0.06759121586758093	0	0.4675912158675809
miR-649	13	116	173	2383	1.543393215974654	0.10635267186833651	0.6954213532284874	pink	186	2685	24	1	23	TRUE	TRUE	4	1	9	0.3	0.1	0.06310079129548633	0.004301075268817205	0.4674018665643035
miR-4528	11	94	175	2405	1.6078536213431456	0.10692152573960251	0.6958663232561015	pink	186	2685	13	1	12	TRUE	TRUE	4	1	4	0.3	0.1	0.06298967234433889	0.004301075268817205	0.46729074761315603
miR-518f-5p	10	84	176	2415	1.6331511027334362	0.11197131098438594	0.7017797648390393	pink	186	2685	13	5	8	TRUE	TRUE	5	3	2	0.3	0.1	0.061519663365567134	0.005376344086021506	0.46689600745158866
let-7e-5p	124	1685	62	814	0.9662100735656851	0.6185622243177891	1	pink	186	2685	172	135	37	TRUE	TRUE	62	67	12	0.3	0.1	-0	0.06666666666666667	0.4666666666666667
let-7i-5p	120	1673	66	826	0.897720084920427	0.7772279908020867	1	pink	186	2685	152	118	34	TRUE	TRUE	62	62	9	0.3	0.1	-0	0.06666666666666667	0.4666666666666667
miR-507	35	387	151	2112	1.264832982738385	0.13643616639344824	0.769352025353589	pink	186	2685	65	8	57	TRUE	TRUE	19	6	30	0.3	0.1	0.045549959430971246	0.02043010752688172	0.46598006695785293
miR-9985	25	260	161	2239	1.337033690295148	0.12190324402008418	0.7380590743612504	pink	186	2685	28	24	4	TRUE	TRUE	12	12	1	0.3	0.1	0.052763550315583496	0.012903225806451613	0.46566677612203505
let-7b-5p	122	1778	64	721	0.7730621543641565	0.9529976049436258	1	pink	186	2685	171	138	33	TRUE	TRUE	61	68	11	0.3	0.1	-0	0.06559139784946237	0.4655913978494624
miR-548b-5p	40	448	146	2051	1.2541680794735794	0.1316790383373689	0.7623667657073921	pink	186	2685	82	4	78	TRUE	TRUE	17	3	36	0.3	0.1	0.04713441776241889	0.01827956989247312	0.46541398765489206
miR-630	12	107	174	2392	1.5414258885907903	0.11744907476194057	0.7266388968571558	pink	186	2685	13	3	10	TRUE	TRUE	9	1	9	0.3	0.1	0.05547254325638104	0.00967741935483871	0.4651499626112197
miR-7155-3p	3	14	183	2485	2.908018676567661	0.1085694962831669	0.6960193307078126	pink	186	2685	3	1	2	TRUE	TRUE	2	1	1	0.3	0.1	0.0629514793838487	0.0021505376344086026	0.4651020170182573
miR-3945	5	32	181	2467	2.1289386515452873	0.10869823300726544	0.6960193307078126	pink	186	2685	5	2	3	TRUE	TRUE	2	1	1	0.3	0.1	0.0629514793838487	0.0021505376344086026	0.4651020170182573
miR-6131	7	52	179	2447	1.839628072100614	0.11002613637195872	0.7012904426093424	pink	186	2685	8	6	2	TRUE	TRUE	3	3	0	0.3	0.1	0.06164083190109301	0.0032258064516129032	0.46486663835270586
miR-4422	22	224	164	2275	1.3622457149479783	0.1218705759061996	0.7380590743612504	pink	186	2685	23	3	20	TRUE	TRUE	11	2	10	0.3	0.1	0.052763550315583496	0.011827956989247313	0.4645915073048308
let-7g-5p	121	1639	65	860	0.9767616756704888	0.5925430913525891	1	pink	186	2685	154	120	34	TRUE	TRUE	60	60	10	0.3	0.1	-0	0.06451612903225806	0.4645161290322581
miR-361-5p	51	592	135	1907	1.2168676300102705	0.14465995364886228	0.7976389110916434	pink	186	2685	68	43	25	TRUE	TRUE	23	17	9	0.3	0.1	0.03927746722450243	0.024731182795698928	0.46400865002020136
miR-1273h-3p	4	23	182	2476	2.3648920649542036	0.11228113571063203	0.7017797648390393	pink	186	2685	5	4	1	TRUE	TRUE	2	2	1	0.3	0.1	0.061519663365567134	0.0021505376344086026	0.46367020099997575
miR-6796-3p	4	23	182	2476	2.3648920649542036	0.11228113571063203	0.7017797648390393	pink	186	2685	4	3	1	TRUE	TRUE	1	1	0	0.3	0.1	0.061519663365567134	0.0010752688172043013	0.4625949321827715
miR-93-3p	49	571	137	1928	1.20760683919703	0.15834590052054537	0.8186824372542326	pink	186	2685	54	39	15	TRUE	TRUE	25	19	8	0.3	0.1	0.03475381047683136	0.026881720430107527	0.4616355309069389
miR-301b-3p	61	727	125	1772	1.189354023965383	0.1617694081226633	0.8188655467629896	pink	186	2685	77	57	20	TRUE	TRUE	25	27	5	0.3	0.1	0.034714960464327406	0.026881720430107527	0.46159668089443495
miR-135a-2-3p	17	165	169	2334	1.4226962321374386	0.12174014553912625	0.7380590743612504	pink	186	2685	17	16	1	TRUE	TRUE	8	8	0	0.3	0.1	0.052763550315583496	0.00860215053763441	0.4613657008532179
let-7c-5p	108	1634	78	865	0.7330965950976955	0.9811496013992138	1	pink	186	2685	142	110	32	TRUE	TRUE	57	58	10	0.3	0.1	-0	0.061290322580645165	0.4612903225806452
miR-16-5p	108	1578	78	921	0.8082076493575722	0.9272899911252437	1	pink	186	2685	189	149	40	TRUE	TRUE	56	76	23	0.3	0.1	-0	0.060215053763440864	0.4602150537634409
miR-3658	39	442	147	2057	1.234591013938037	0.1524137734692757	0.8052431111618198	pink	186	2685	62	4	58	TRUE	TRUE	21	3	26	0.3	0.1	0.03762919274907962	0.022580645161290325	0.46020983791036996
miR-8063	7	53	179	2446	1.804260144426277	0.11766372924998925	0.7266388968571558	pink	186	2685	7	3	4	TRUE	TRUE	4	3	1	0.3	0.1	0.05547254325638104	0.004301075268817205	0.45977361852519816
miR-30b-5p	45	520	141	1979	1.2145280021277318	0.15868636274293063	0.8186824372542326	pink	186	2685	84	35	49	TRUE	TRUE	23	16	22	0.3	0.1	0.03475381047683136	0.024731182795698928	0.4594849932725303
miR-2113	20	202	166	2297	1.369850927837373	0.12915184584161493	0.7556062728291535	pink	186	2685	30	5	25	TRUE	TRUE	10	3	12	0.3	0.1	0.048681778138208	0.010752688172043012	0.459434466310251
miR-154-5p	14	130	172	2369	1.4830115238843555	0.11969771260642006	0.7326870998529545	pink	186	2685	21	7	14	TRUE	TRUE	5	4	7	0.3	0.1	0.054032581941513946	0.005376344086021506	0.45940892602753547
miR-103a-3p	110	1546	76	953	0.8922412781821972	0.7931181465224016	1	pink	186	2685	144	110	34	TRUE	TRUE	55	55	15	0.3	0.1	-0	0.05913978494623656	0.4591397849462366
miR-1263	9	74	177	2425	1.665888845808976	0.11691521704601855	0.7266388968571558	pink	186	2685	11	2	9	TRUE	TRUE	3	0	4	0.3	0.1	0.05547254325638104	0.0032258064516129032	0.4586983497079939
miR-548d-3p	39	441	147	2058	1.2379906522814934	0.1491221494444157	0.8034388144442564	pink	186	2685	56	6	50	TRUE	TRUE	19	5	23	0.3	0.1	0.038018876464307835	0.02043010752688172	0.45844898399118955
miR-4317	8	64	178	2435	1.70954214979982	0.12155923566810307	0.7380590743612504	pink	186	2685	13	3	10	TRUE	TRUE	5	3	6	0.3	0.1	0.052763550315583496	0.005376344086021506	0.45813989440160496
miR-4639-5p	11	97	175	2402	1.5562057901550603	0.12388025661798213	0.7383244317215281	pink	186	2685	12	4	8	TRUE	TRUE	5	2	3	0.3	0.1	0.0527011040809475	0.005376344086021506	0.45807744816696894
miR-107	105	1448	81	1051	0.9409204678199119	0.6832895503454155	1	pink	186	2685	138	101	37	TRUE	TRUE	54	53	15	0.3	0.1	-0	0.05806451612903227	0.4580645161290323
miR-196a-5p	102	1521	84	978	0.7808677257517612	0.9546532542064711	1	pink	186	2685	114	103	11	TRUE	TRUE	54	54	3	0.3	0.1	-0	0.05806451612903227	0.4580645161290323
miR-1180-3p	32	353	154	2146	1.2631167731509363	0.14774874038903657	0.8034388144442564	pink	186	2685	35	27	8	TRUE	TRUE	18	15	5	0.3	0.1	0.038018876464307835	0.01935483870967742	0.45737371517398523
miR-4666a-5p	13	119	173	2380	1.5026135294977698	0.12149119216618498	0.7380590743612504	pink	186	2685	14	2	12	TRUE	TRUE	4	1	3	0.3	0.1	0.052763550315583496	0.004301075268817205	0.45706462558440064
miR-556-3p	14	132	172	2367	1.459320727819061	0.1298757885272376	0.7566557994071138	pink	186	2685	16	1	15	TRUE	TRUE	8	1	7	0.3	0.1	0.048440653966430325	0.00860215053763441	0.4570428045040647
miR-29b-3p	95	1214	91	1285	1.1049694754159995	0.2805666174902121	1	pink	186	2685	123	96	27	TRUE	TRUE	53	53	16	0.3	0.1	-0	0.056989247311827966	0.456989247311828
miR-15a-5p	113	1730	73	769	0.688166027607883	0.9927994286887944	1	pink	186	2685	160	123	37	TRUE	TRUE	53	57	19	0.3	0.1	-0	0.056989247311827966	0.456989247311828
miR-548j-5p	39	442	147	2057	1.234591013938037	0.1524137734692757	0.8052431111618198	pink	186	2685	75	9	66	TRUE	TRUE	18	6	32	0.3	0.1	0.03762919274907962	0.01935483870967742	0.45698403145875705
miR-4774-5p	7	53	179	2446	1.804260144426277	0.11766372924998925	0.7266388968571558	pink	186	2685	9	3	6	TRUE	TRUE	1	0	1	0.3	0.1	0.05547254325638104	0.0010752688172043013	0.4565478120735853
miR-708-3p	24	252	162	2247	1.3208351363216861	0.13734186561188907	0.769352025353589	pink	186	2685	37	10	27	TRUE	TRUE	10	7	11	0.3	0.1	0.045549959430971246	0.010752688172043012	0.4563026476030142
miR-218-5p	61	740	125	1759	1.1599077210984348	0.20172686515415497	0.8926735004194215	pink	186	2685	94	67	27	TRUE	TRUE	34	37	18	0.3	0.1	0.019722942937072177	0.03655913978494624	0.45628208272201837
miR-8073	5	33	181	2466	2.0635365852859406	0.11852363869615405	0.7287106016296728	pink	186	2685	5	4	1	TRUE	TRUE	1	1	0	0.3	0.1	0.05497796484232727	0.0010752688172043013	0.45605323365953154
miR-641	40	458	146	2041	1.2208169837026048	0.16373547669133282	0.825809237250842	pink	186	2685	61	14	47	TRUE	TRUE	21	9	18	0.3	0.1	0.033248105419289666	0.022580645161290325	0.45582875058058003
miR-30a-3p	62	747	124	1752	1.1726009974832028	0.18252361159290043	0.8524926329691938	pink	186	2685	88	43	45	TRUE	TRUE	26	20	14	0.3	0.1	0.02772374615396375	0.027956989247311825	0.4556807354012755
miR-302d-3p	43	499	143	2000	1.2051329769154	0.17356039399284492	0.8373077793103472	pink	186	2685	63	25	38	TRUE	TRUE	23	11	22	0.3	0.1	0.030845949521286883	0.024731182795698928	0.45557713231698577
miR-495-3p	48	564	138	1935	1.1932935842437062	0.17695490889774923	0.8373077793103472	pink	186	2685	112	5	107	TRUE	TRUE	23	4	50	0.3	0.1	0.030845949521286883	0.024731182795698928	0.45557713231698577
miR-3941	22	227	164	2272	1.3424792892167507	0.13378942656107967	0.7681835049860339	pink	186	2685	26	4	22	TRUE	TRUE	9	1	9	0.3	0.1	0.045814009027387276	0.00967741935483871	0.45549142838222595
miR-559	38	432	148	2067	1.2284099059862266	0.1612762037449813	0.8188655467629896	pink	186	2685	73	4	69	TRUE	TRUE	19	3	36	0.3	0.1	0.034714960464327406	0.02043010752688172	0.4551450679912092
miR-676-5p	21	216	165	2283	1.3450340629744066	0.1379372028280443	0.7697339089540867	pink	186	2685	27	1	26	TRUE	TRUE	9	0	9	0.3	0.1	0.04546375244791355	0.00967741935483871	0.4551411718027523
miR-18a-5p	98	1451	88	1048	0.8044077478426371	0.933819151065179	1	pink	186	2685	103	99	4	TRUE	TRUE	51	53	2	0.3	0.1	-0	0.054838709677419356	0.45483870967741935
miR-3168	16	156	170	2343	1.4133609338955184	0.13416721378386642	0.7687643033100305	pink	186	2685	19	3	16	TRUE	TRUE	8	3	5	0.3	0.1	0.045682716335283875	0.00860215053763441	0.4542848668729183
miR-7702	2	7	184	2492	3.8657715131543458	0.12460387134846948	0.7383244317215281	pink	186	2685	2	1	1	TRUE	TRUE	1	0	1	0.3	0.1	0.0527011040809475	0.0010752688172043013	0.45377637289815176
miR-4798-3p	3	15	183	2484	2.71312040513323	0.1239530407233985	0.7383244317215281	pink	186	2685	3	1	2	TRUE	TRUE	1	1	0	0.3	0.1	0.0527011040809475	0.0010752688172043013	0.45377637289815176
miR-98-5p	102	1476	84	1023	0.8416676543729028	0.8858920876591889	1	pink	186	2685	134	102	32	TRUE	TRUE	50	50	9	0.3	0.1	-0	0.053763440860215055	0.4537634408602151
miR-642b-3p	10	87	176	2412	1.5749032966401506	0.13052774391151814	0.7572789150941731	pink	186	2685	11	2	9	TRUE	TRUE	5	1	5	0.3	0.1	0.048297654024799436	0.005376344086021506	0.4536739981108209
miR-3144-3p	9	76	177	2423	1.6207333366103587	0.13032879619671292	0.7572789150941731	pink	186	2685	12	3	9	TRUE	TRUE	5	2	6	0.3	0.1	0.048297654024799436	0.005376344086021506	0.4536739981108209
miR-1304-3p	34	383	152	2116	1.2357074591991954	0.16606848006976777	0.8330402637434741	pink	186	2685	37	31	6	TRUE	TRUE	20	18	3	0.3	0.1	0.031733602847120616	0.021505376344086023	0.4532389791912066
miR-7-5p	97	1318	89	1181	0.9766017607861962	0.5920333588067697	1	pink	186	2685	122	98	24	TRUE	TRUE	49	52	14	0.3	0.1	-0	0.05268817204301075	0.45268817204301076
miR-15b-5p	105	1553	81	946	0.7897134589149606	0.9465384332728586	1	pink	186	2685	148	115	33	TRUE	TRUE	49	55	17	0.3	0.1	-0	0.05268817204301075	0.45268817204301076
miR-223-3p	24	254	162	2245	1.3092738424624035	0.14539968050209695	0.7985488381725838	pink	186	2685	36	10	26	TRUE	TRUE	12	7	9	0.3	0.1	0.039079407138813416	0.012903225806451613	0.45198263294526503
miR-10a-5p	56	676	130	1823	1.1615871403221516	0.20568627451163035	0.9030049871529553	pink	186	2685	61	56	5	TRUE	TRUE	31	31	3	0.3	0.1	0.01772394045620214	0.03333333333333333	0.4510572737895354
miR-548az-3p	7	55	179	2444	1.737282514855071	0.1337431697361656	0.7681835049860339	pink	186	2685	7	1	6	TRUE	TRUE	4	1	3	0.3	0.1	0.045814009027387276	0.004301075268817205	0.4501150842962044
miR-181c-3p	10	88	176	2411	1.5563694209726127	0.13706350258608654	0.769352025353589	pink	186	2685	10	9	1	TRUE	TRUE	4	3	1	0.3	0.1	0.045549959430971246	0.004301075268817205	0.4498510346997884
miR-26a-1-3p	10	88	176	2411	1.5563694209726127	0.13706350258608654	0.769352025353589	pink	186	2685	11	2	9	TRUE	TRUE	4	2	2	0.3	0.1	0.045549959430971246	0.004301075268817205	0.4498510346997884
miR-497-3p	29	319	157	2180	1.2621860085102412	0.15983161604261345	0.8186824372542326	pink	186	2685	52	7	45	TRUE	TRUE	14	4	20	0.3	0.1	0.03475381047683136	0.015053763440860216	0.4498075739176916
miR-424-5p	95	1544	91	955	0.6458433218749496	0.9983520319425145	1	pink	186	2685	135	97	38	TRUE	TRUE	46	48	20	0.3	0.1	-0	0.049462365591397855	0.44946236559139785
miR-423-5p	97	1686	89	813	0.5256677940779019	0.9999892179917466	1	pink	186	2685	105	99	6	TRUE	TRUE	46	46	1	0.3	0.1	-0	0.049462365591397855	0.44946236559139785
miR-4490	8	65	178	2434	1.6825638622596732	0.12887504869977262	0.7555775534528862	pink	186	2685	11	3	8	TRUE	TRUE	0	0	0	0.3	0.1	0.04868838099693168	0	0.44868838099693165
miR-210-3p	88	1216	98	1283	0.9474359063374133	0.66645913700128	1	pink	186	2685	97	92	5	TRUE	TRUE	45	48	4	0.3	0.1	-0	0.048387096774193554	0.4483870967741936
miR-625-3p	11	100	175	2399	1.507660955359379	0.142260675053943	0.7906848319498151	pink	186	2685	13	7	6	TRUE	TRUE	7	4	4	0.3	0.1	0.040798636952824624	0.007526881720430108	0.4483255186732547
miR-329-5p	4	25	182	2474	2.1740084191257956	0.13680518166302533	0.769352025353589	pink	186	2685	4	3	1	TRUE	TRUE	2	2	0	0.3	0.1	0.045549959430971246	0.0021505376344086026	0.4477004970653798
miR-6500-3p	6	45	180	2454	1.8172213475869992	0.13759192392973507	0.769352025353589	pink	186	2685	6	5	1	TRUE	TRUE	2	2	0	0.3	0.1	0.045549959430971246	0.0021505376344086026	0.4477004970653798
miR-6845-3p	6	45	180	2454	1.8172213475869992	0.13759192392973507	0.769352025353589	pink	186	2685	6	5	1	TRUE	TRUE	2	2	0	0.3	0.1	0.045549959430971246	0.0021505376344086026	0.4477004970653798
miR-3942-5p	18	183	168	2316	1.3557960694604074	0.15091581904998266	0.8034388144442564	pink	186	2685	23	1	22	TRUE	TRUE	9	1	13	0.3	0.1	0.038018876464307835	0.00967741935483871	0.44769629581914655
miR-613	24	255	162	2244	1.3035611701838121	0.14953125952668758	0.8034388144442564	pink	186	2685	49	4	45	TRUE	TRUE	9	3	14	0.3	0.1	0.038018876464307835	0.00967741935483871	0.44769629581914655
miR-548ap-3p	23	245	163	2254	1.29801987799074	0.15888916089300897	0.8186824372542326	pink	186	2685	27	2	25	TRUE	TRUE	12	2	13	0.3	0.1	0.03475381047683136	0.012903225806451613	0.44765703628328296
miR-365b-3p	25	269	161	2230	1.2871283161052312	0.15699242302427374	0.8186824372542326	pink	186	2685	32	24	8	TRUE	TRUE	12	11	2	0.3	0.1	0.03475381047683136	0.012903225806451613	0.44765703628328296
miR-3133	43	501	143	1998	1.1991289106323864	0.1805004651573004	0.850187784190064	pink	186	2685	74	3	71	TRUE	TRUE	18	1	28	0.3	0.1	0.028194055770593408	0.01935483870967742	0.44754889448027085
miR-320a-3p	88	1152	98	1347	1.0499654586758433	0.4030372976091575	1	pink	186	2685	161	82	79	TRUE	TRUE	44	42	30	0.3	0.1	-0	0.04731182795698925	0.44731182795698926
miR-4305	4	25	182	2474	2.1740084191257956	0.13680518166302533	0.769352025353589	pink	186	2685	4	2	2	TRUE	TRUE	1	1	0	0.3	0.1	0.045549959430971246	0.0010752688172043013	0.4466252282481755
miR-5683	15	147	171	2352	1.4033011037887309	0.14794828252629774	0.8034388144442564	pink	186	2685	18	2	16	TRUE	TRUE	8	1	9	0.3	0.1	0.038018876464307835	0.00860215053763441	0.44662102700194223
miR-885-5p	17	170	169	2329	1.3779162633996724	0.14530367111016976	0.7985488381725838	pink	186	2685	24	8	16	TRUE	TRUE	7	3	7	0.3	0.1	0.039079407138813416	0.007526881720430108	0.4466062888592435
miR-526b-5p	20	209	166	2290	1.3199597054686503	0.16068651463902942	0.8188655467629896	pink	186	2685	26	7	19	TRUE	TRUE	11	4	10	0.3	0.1	0.034714960464327406	0.011827956989247313	0.4465429174535748
miR-29c-3p	85	1124	101	1375	1.0295176850375474	0.4536727116647409	1	pink	186	2685	113	87	26	TRUE	TRUE	43	44	15	0.3	0.1	-0	0.046236559139784944	0.446236559139785
miR-551b-5p	43	505	143	1994	1.1872627561154252	0.19485135529672762	0.8790453187818281	pink	186	2685	74	6	68	TRUE	TRUE	22	3	34	0.3	0.1	0.022395493797783467	0.023655913978494626	0.44605140777627805
miR-3672	10	89	176	2410	1.5382518432608503	0.14377057289054618	0.7969158574329619	pink	186	2685	10	4	6	TRUE	TRUE	6	1	5	0.3	0.1	0.039435012511403314	0.0064516129032258064	0.4458866254146291
miR-589-5p	36	413	150	2086	1.2121114772682005	0.18419636424734706	0.8588619064486198	pink	186	2685	40	29	11	TRUE	TRUE	18	18	2	0.3	0.1	0.02643066372875738	0.01935483870967742	0.4457855024384348
miR-4274	13	124	173	2375	1.4390270126675098	0.1493435301384844	0.8034388144442564	pink	186	2685	15	1	14	TRUE	TRUE	7	1	8	0.3	0.1	0.038018876464307835	0.007526881720430108	0.4455457581847379
miR-499a-5p	20	207	166	2292	1.3338701882245245	0.15126949944036044	0.803781910028225	pink	186	2685	35	10	25	TRUE	TRUE	7	2	7	0.3	0.1	0.03794470891836844	0.007526881720430108	0.44547159063879854
miR-3161	8	68	178	2431	1.6063865714912078	0.15215117353716234	0.8052431111618198	pink	186	2685	12	3	9	TRUE	TRUE	6	2	8	0.3	0.1	0.03762919274907962	0.0064516129032258064	0.44408080565230545
miR-338-5p	26	287	160	2212	1.2523252380954495	0.18155723993203918	0.8524926329691938	pink	186	2685	55	5	50	TRUE	TRUE	15	5	25	0.3	0.1	0.02772374615396375	0.016129032258064516	0.4438527784120282
miR-378d	24	261	162	2238	1.2702039733435357	0.1757343507283346	0.8373077793103472	pink	186	2685	25	20	5	TRUE	TRUE	12	10	3	0.3	0.1	0.030845949521286883	0.012903225806451613	0.44374917532773844
miR-518e-5p	8	67	178	2432	1.631021532303383	0.14417569975430095	0.7969158574329619	pink	186	2685	10	3	7	TRUE	TRUE	4	2	2	0.3	0.1	0.039435012511403314	0.004301075268817205	0.44373608778022045
miR-24-3p	70	1156	116	1343	0.701158155079486	0.9910425030060859	1	pink	186	2685	91	75	16	TRUE	TRUE	40	43	11	0.3	0.1	-0	0.043010752688172046	0.4430107526881721
miR-195-5p	78	1161	108	1338	0.8323857594178053	0.8982013423698803	1	pink	186	2685	116	77	39	TRUE	TRUE	40	41	23	0.3	0.1	-0	0.043010752688172046	0.4430107526881721
miR-4320	7	56	179	2443	1.7055779087455059	0.1421732147153867	0.7906848319498151	pink	186	2685	7	1	6	TRUE	TRUE	2	0	2	0.3	0.1	0.040798636952824624	0.0021505376344086026	0.4429491745872332
miR-502-3p	18	186	168	2313	1.3322119219247497	0.16602096776570266	0.8330402637434741	pink	186	2685	28	6	22	TRUE	TRUE	10	3	13	0.3	0.1	0.031733602847120616	0.010752688172043012	0.4424862910191636
miR-3660	7	57	179	2442	1.6749849084973019	0.15085454671524612	0.8034388144442564	pink	186	2685	10	1	9	TRUE	TRUE	4	1	5	0.3	0.1	0.038018876464307835	0.004301075268817205	0.442319951733125
miR-9-5p	72	925	114	1574	1.0746783709205525	0.3491076963001103	1	pink	186	2685	91	65	26	TRUE	TRUE	39	35	12	0.3	0.1	-0	0.041935483870967745	0.44193548387096776
miR-6074	4	26	182	2473	2.0896656523352832	0.14981471684838443	0.8034388144442564	pink	186	2685	4	1	3	TRUE	TRUE	3	1	2	0.3	0.1	0.038018876464307835	0.0032258064516129032	0.4412446829159207
miR-3686	14	137	172	2362	1.4031190100875381	0.15740937398720878	0.8186824372542326	pink	186	2685	18	1	17	TRUE	TRUE	6	0	6	0.3	0.1	0.03475381047683136	0.0064516129032258064	0.4412054233800572
miR-130b-3p	76	1030	110	1469	0.9853885635297889	0.5669377418837699	1	pink	186	2685	92	74	18	TRUE	TRUE	38	38	7	0.3	0.1	-0	0.04086021505376344	0.4408602150537635
miR-487a-3p	15	152	171	2347	1.3542790441328958	0.17619616798476523	0.8373077793103472	pink	186	2685	24	4	20	TRUE	TRUE	9	3	11	0.3	0.1	0.030845949521286883	0.00967741935483871	0.4405233688761256
miR-4425	16	164	170	2335	1.3398618780753895	0.17664489732603103	0.8373077793103472	pink	186	2685	16	7	9	TRUE	TRUE	9	4	5	0.3	0.1	0.030845949521286883	0.00967741935483871	0.4405233688761256
miR-2681-3p	7	57	179	2442	1.6749849084973019	0.15085454671524612	0.8034388144442564	pink	186	2685	9	2	7	TRUE	TRUE	2	1	2	0.3	0.1	0.038018876464307835	0.0021505376344086026	0.4401694140987164
miR-7152-5p	5	36	181	2463	1.8894542554649243	0.15036626574700343	0.8034388144442564	pink	186	2685	5	2	3	TRUE	TRUE	2	0	2	0.3	0.1	0.038018876464307835	0.0021505376344086026	0.4401694140987164
miR-4540	5	36	181	2463	1.8894542554649243	0.15036626574700343	0.8034388144442564	pink	186	2685	5	1	4	TRUE	TRUE	2	1	1	0.3	0.1	0.038018876464307835	0.0021505376344086026	0.4401694140987164
miR-4477b	10	91	176	2408	1.503216871826719	0.15768746412714357	0.8186824372542326	pink	186	2685	11	2	9	TRUE	TRUE	5	2	4	0.3	0.1	0.03475381047683136	0.005376344086021506	0.44013015456285287
miR-877-5p	59	900	127	1599	0.8254621159117079	0.8966411314352315	1	pink	186	2685	70	56	14	TRUE	TRUE	37	36	8	0.3	0.1	-0	0.03978494623655914	0.43978494623655917
miR-18b-5p	79	1154	107	1345	0.8605660368229847	0.854244978024563	1	pink	186	2685	84	80	4	TRUE	TRUE	37	38	2	0.3	0.1	-0	0.03978494623655914	0.43978494623655917
miR-450b-5p	52	631	134	1868	1.1487224661803501	0.2308062866764801	0.9460334375721802	pink	186	2685	89	31	58	TRUE	TRUE	28	16	32	0.3	0.1	0.009637405271651932	0.030107526881720432	0.43974493215337235
miR-513b-5p	26	288	160	2211	1.2474148672602277	0.1860479688861967	0.8633511092660402	pink	186	2685	50	3	47	TRUE	TRUE	13	3	20	0.3	0.1	0.02552501946308184	0.013978494623655913	0.43950351408673777
miR-17-3p	50	602	136	1897	1.1584229053028416	0.2196306601021226	0.9304822677815191	pink	186	2685	61	44	17	TRUE	TRUE	25	23	6	0.3	0.1	0.01251675952506076	0.026881720430107527	0.43939847995516823
miR-6826-5p	2	8	184	2491	3.3819309088622576	0.14892763018672164	0.8034388144442564	pink	186	2685	3	2	1	TRUE	TRUE	1	1	1	0.3	0.1	0.038018876464307835	0.0010752688172043013	0.43909414528151214
miR-3912-3p	2	8	184	2491	3.3819309088622576	0.14892763018672164	0.8034388144442564	pink	186	2685	2	1	1	TRUE	TRUE	1	1	0	0.3	0.1	0.038018876464307835	0.0010752688172043013	0.43909414528151214
miR-4708-5p	10	91	176	2408	1.503216871826719	0.15768746412714357	0.8186824372542326	pink	186	2685	10	3	7	TRUE	TRUE	4	1	3	0.3	0.1	0.03475381047683136	0.004301075268817205	0.43905488574564855
miR-4452	7	58	179	2441	1.6454460716217487	0.15977972673073107	0.8186824372542326	pink	186	2685	7	3	4	TRUE	TRUE	4	2	2	0.3	0.1	0.03475381047683136	0.004301075268817205	0.43905488574564855
miR-6818-3p	5	37	181	2462	1.8375304346817274	0.1617131221727477	0.8188655467629896	pink	186	2685	5	4	1	TRUE	TRUE	4	3	1	0.3	0.1	0.034714960464327406	0.004301075268817205	0.4390160357331446
miR-454-3p	71	975	115	1524	0.9650395617145279	0.618261378662933	1	pink	186	2685	87	68	19	TRUE	TRUE	36	37	8	0.3	0.1	-0	0.03870967741935484	0.43870967741935485
miR-574-5p	60	779	126	1720	1.051388569613759	0.4073071963792207	1	pink	186	2685	65	57	8	TRUE	TRUE	36	35	1	0.3	0.1	-0	0.03870967741935484	0.43870967741935485
miR-548aq-5p	16	165	170	2334	1.3311754074560598	0.18239741171079657	0.8524926329691938	pink	186	2685	20	4	16	TRUE	TRUE	10	3	11	0.3	0.1	0.02772374615396375	0.010752688172043012	0.4384764343260067
miR-10a-3p	18	189	168	2310	1.3093761214086093	0.18191134724370392	0.8524926329691938	pink	186	2685	22	5	17	TRUE	TRUE	10	2	8	0.3	0.1	0.02772374615396375	0.010752688172043012	0.4384764343260067
miR-548ac	39	455	147	2044	1.1917654060194678	0.19914419387933605	0.8906741380214681	pink	186	2685	44	4	40	TRUE	TRUE	17	3	18	0.3	0.1	0.020112463141362957	0.01827956989247312	0.4383920330338361
miR-19b-2-5p	12	116	174	2383	1.41654755382758	0.17181233819868694	0.8373077793103472	pink	186	2685	17	1	16	TRUE	TRUE	7	1	11	0.3	0.1	0.030845949521286883	0.007526881720430108	0.43837283124171694
miR-3064-3p	11	104	175	2395	1.4472877150865284	0.16889091446964302	0.8373077793103472	pink	186	2685	13	1	12	TRUE	TRUE	7	0	7	0.3	0.1	0.030845949521286883	0.007526881720430108	0.43837283124171694
miR-372-5p	7	59	179	2440	1.6169078635789529	0.16894076753262602	0.8373077793103472	pink	186	2685	7	4	3	TRUE	TRUE	7	4	3	0.3	0.1	0.030845949521286883	0.007526881720430108	0.43837283124171694
miR-5001-3p	16	164	170	2335	1.3398618780753895	0.17664489732603103	0.8373077793103472	pink	186	2685	17	2	15	TRUE	TRUE	7	1	6	0.3	0.1	0.030845949521286883	0.007526881720430108	0.43837283124171694
miR-548ay-3p	3	17	183	2482	2.3923176949931784	0.15685073648386222	0.8186824372542326	pink	186	2685	3	2	1	TRUE	TRUE	3	2	1	0.3	0.1	0.03475381047683136	0.0032258064516129032	0.4379796169284443
miR-8054	6	47	180	2452	1.7385527383691468	0.1569690623520292	0.8186824372542326	pink	186	2685	7	4	3	TRUE	TRUE	3	2	1	0.3	0.1	0.03475381047683136	0.0032258064516129032	0.4379796169284443
miR-6088	6	47	180	2452	1.7385527383691468	0.1569690623520292	0.8186824372542326	pink	186	2685	6	4	2	TRUE	TRUE	3	2	1	0.3	0.1	0.03475381047683136	0.0032258064516129032	0.4379796169284443
miR-3657	7	58	179	2441	1.6454460716217487	0.15977972673073107	0.8186824372542326	pink	186	2685	7	1	6	TRUE	TRUE	3	0	3	0.3	0.1	0.03475381047683136	0.0032258064516129032	0.4379796169284443
miR-3074-3p	8	69	178	2430	1.5824652367906933	0.1603364221149748	0.8188655467629896	pink	186	2685	9	2	7	TRUE	TRUE	3	1	2	0.3	0.1	0.034714960464327406	0.0032258064516129032	0.43794076691594036
miR-892a	12	115	174	2384	1.4294582521855066	0.1652273993031235	0.8318241714916308	pink	186	2685	14	1	13	TRUE	TRUE	5	1	4	0.3	0.1	0.03198738555144819	0.005376344086021506	0.4373637296374697
miR-1972	14	139	172	2360	1.3817700394768246	0.16923311016235346	0.8373077793103472	pink	186	2685	17	3	14	TRUE	TRUE	6	1	5	0.3	0.1	0.030845949521286883	0.0064516129032258064	0.4372975624245127
miR-144-5p	11	105	175	2394	1.4329129393743623	0.17591080637548664	0.8373077793103472	pink	186	2685	14	8	6	TRUE	TRUE	6	4	4	0.3	0.1	0.030845949521286883	0.0064516129032258064	0.4372975624245127
miR-133a-5p	7	58	179	2441	1.6454460716217487	0.15977972673073107	0.8186824372542326	pink	186	2685	9	6	3	TRUE	TRUE	2	2	0	0.3	0.1	0.03475381047683136	0.0021505376344086026	0.43690434811123996
miR-128-3p	62	881	124	1618	0.9182934214719453	0.7272708227166855	1	pink	186	2685	95	66	29	TRUE	TRUE	34	38	17	0.3	0.1	-0	0.03655913978494624	0.43655913978494626
miR-320b	78	1049	108	1450	0.9983058832473892	0.5336497557189173	1	pink	186	2685	156	72	84	TRUE	TRUE	34	33	31	0.3	0.1	-0	0.03655913978494624	0.43655913978494626
miR-330-3p	50	607	136	1892	1.14586269940668	0.2384407462592986	0.9520500486416534	pink	186	2685	77	20	57	TRUE	TRUE	26	12	26	0.3	0.1	0.008536088176644202	0.027956989247311825	0.43649307742395604
miR-1298-5p	17	177	169	2322	1.3194728736024053	0.18229594581896433	0.8524926329691938	pink	186	2685	23	7	16	TRUE	TRUE	8	4	9	0.3	0.1	0.02772374615396375	0.00860215053763441	0.4363258966915981
miR-4662b	12	116	174	2383	1.41654755382758	0.17181233819868694	0.8373077793103472	pink	186	2685	12	2	10	TRUE	TRUE	5	2	3	0.3	0.1	0.030845949521286883	0.005376344086021506	0.43622229360730835
miR-3913-3p	8	70	178	2429	1.5592269991374972	0.1687256742041209	0.8373077793103472	pink	186	2685	10	1	9	TRUE	TRUE	5	1	5	0.3	0.1	0.030845949521286883	0.005376344086021506	0.43622229360730835
miR-100-3p	31	354	155	2145	1.2117721979030935	0.20112280176234357	0.891419882133258	pink	186	2685	46	16	30	TRUE	TRUE	15	8	16	0.3	0.1	0.01996707347374539	0.016129032258064516	0.4360961057318099
miR-499a-3p	20	215	166	2284	1.2797803020690635	0.19082295755083012	0.8758332460157233	pink	186	2685	27	6	21	TRUE	TRUE	12	5	12	0.3	0.1	0.0230314293268281	0.012903225806451613	0.4359346551332797
miR-6516-5p	13	129	173	2370	1.3803681565104824	0.18033299697315325	0.850187784190064	pink	186	2685	13	10	3	TRUE	TRUE	7	4	3	0.3	0.1	0.028194055770593408	0.007526881720430108	0.43572093749102353
miR-6730-5p	4	27	182	2472	2.011515470589238	0.16327886437439143	0.825003571084425	pink	186	2685	4	2	2	TRUE	TRUE	2	1	1	0.3	0.1	0.0334176686290464	0.0021505376344086026	0.435568206263455
miR-130a-3p	68	924	118	1575	0.9822862552283805	0.5738791168343758	1	pink	186	2685	84	66	18	TRUE	TRUE	33	34	5	0.3	0.1	-0	0.035483870967741936	0.43548387096774194
miR-148b-3p	68	1004	118	1495	0.8581579482271435	0.8531020637168186	1	pink	186	2685	84	69	15	TRUE	TRUE	33	33	3	0.3	0.1	-0	0.035483870967741936	0.43548387096774194
let-7i-3p	33	325	153	2174	1.4425520213936411	0.046269560227171116	0.5003233769311617	pink	186	2685	33	33	0	TRUE	FALSE	14	14	0	0.3	0	0.12029968192876833	0.015053763440860216	0.43535344536962856
miR-200c-3p	46	551	140	1948	1.1615260457426628	0.2225712674368586	0.9357421364705447	pink	186	2685	75	37	38	TRUE	TRUE	22	19	24	0.3	0.1	0.01153752552054313	0.023655913978494626	0.43519343949903777
miR-615-3p	26	294	160	2205	1.218634450117382	0.2142126743038072	0.9130322421630064	pink	186	2685	31	26	5	TRUE	TRUE	18	18	5	0.3	0.1	0.015805554332945643	0.01935483870967742	0.43516039304262305
miR-568	17	175	169	2324	1.33569411914528	0.17126534125614673	0.8373077793103472	pink	186	2685	18	2	16	TRUE	TRUE	4	0	4	0.3	0.1	0.030845949521286883	0.004301075268817205	0.43514702479010403
miR-500a-3p	53	650	133	1849	1.133499596816034	0.2534578867387402	0.9729574714922827	pink	186	2685	59	49	10	TRUE	TRUE	28	27	5	0.3	0.1	0.0047624570272466905	0.030107526881720432	0.4348699839089671
miR-146a-5p	59	844	127	1655	0.9109909758694202	0.741405220425952	1	pink	186	2685	68	50	18	TRUE	TRUE	32	27	9	0.3	0.1	-0	0.03440860215053764	0.43440860215053767
miR-31-5p	66	944	120	1555	0.9060007873012305	0.7573405667216536	1	pink	186	2685	86	65	21	TRUE	TRUE	32	33	11	0.3	0.1	-0	0.03440860215053764	0.43440860215053767
miR-148a-3p	69	1027	117	1472	0.8453373354888758	0.874824873001793	1	pink	186	2685	83	68	15	TRUE	TRUE	32	30	3	0.3	0.1	-0	0.03440860215053764	0.43440860215053767
miR-130a-5p	32	369	154	2130	1.1993313650182347	0.21139836949271212	0.9065988716361836	pink	186	2685	45	1	44	TRUE	TRUE	16	0	20	0.3	0.1	0.017033930322043807	0.01720430107526882	0.43423823139731266
miR-4491	8	70	178	2429	1.5592269991374972	0.1687256742041209	0.8373077793103472	pink	186	2685	11	4	7	TRUE	TRUE	3	3	2	0.3	0.1	0.030845949521286883	0.0032258064516129032	0.43407175597289976
miR-3691-3p	5	38	181	2461	1.7885413451430583	0.17339552396743502	0.8373077793103472	pink	186	2685	5	2	3	TRUE	TRUE	3	1	2	0.3	0.1	0.030845949521286883	0.0032258064516129032	0.43407175597289976
miR-369-5p	4	28	182	2471	1.9389661297886032	0.17716335884652182	0.8373077793103472	pink	186	2685	4	3	1	TRUE	TRUE	3	2	1	0.3	0.1	0.030845949521286883	0.0032258064516129032	0.43407175597289976
miR-4423-5p	14	142	172	2357	1.3508737036421425	0.18779722314413566	0.8652252523823651	pink	186	2685	15	13	2	TRUE	TRUE	8	7	2	0.3	0.1	0.025148325508123417	0.00860215053763441	0.43375047604575784
miR-185-5p	53	891	133	1608	0.7192560806408926	0.9811560689430558	1	pink	186	2685	60	49	11	TRUE	TRUE	31	30	5	0.3	0.1	-0	0.03333333333333333	0.43333333333333335
miR-503-5p	58	772	128	1727	1.0136633858261506	0.49620998866191524	1	pink	186	2685	70	55	15	TRUE	TRUE	31	31	10	0.3	0.1	-0	0.03333333333333333	0.43333333333333335
miR-32-5p	53	686	133	1813	1.053151184152934	0.4079877428141686	1	pink	186	2685	80	56	24	TRUE	TRUE	31	32	20	0.3	0.1	-0	0.03333333333333333	0.43333333333333335
miR-196b-5p	57	915	129	1584	0.7650030512557484	0.9579518256537196	1	pink	186	2685	67	57	10	TRUE	TRUE	31	30	2	0.3	0.1	-0	0.03333333333333333	0.43333333333333335
miR-30b-3p	57	840	129	1659	0.872700575182389	0.8178534228825103	1	pink	186	2685	64	49	15	TRUE	TRUE	31	27	7	0.3	0.1	-0	0.03333333333333333	0.43333333333333335
miR-4464	5	38	181	2461	1.7885413451430583	0.17339552396743502	0.8373077793103472	pink	186	2685	5	3	2	TRUE	TRUE	2	1	1	0.3	0.1	0.030845949521286883	0.0021505376344086026	0.43299648715569544
miR-4642	4	28	182	2471	1.9389661297886032	0.17716335884652182	0.8373077793103472	pink	186	2685	4	2	2	TRUE	TRUE	2	1	1	0.3	0.1	0.030845949521286883	0.0021505376344086026	0.43299648715569544
miR-12135	3	18	183	2481	2.2585305793100448	0.17421357864008996	0.8373077793103472	pink	186	2685	4	2	2	TRUE	TRUE	2	1	1	0.3	0.1	0.030845949521286883	0.0021505376344086026	0.43299648715569544
miR-628-3p	13	130	173	2369	1.3691776429860176	0.18688718725508735	0.8652252523823651	pink	186	2685	14	6	8	TRUE	TRUE	7	3	5	0.3	0.1	0.025148325508123417	0.007526881720430108	0.4326752072285535
miR-22-3p	58	810	128	1689	0.9448658320527238	0.6628930013519798	1	pink	186	2685	83	51	32	TRUE	TRUE	30	29	10	0.3	0.1	-0	0.03225806451612903	0.432258064516129
miR-3166	8	72	178	2427	1.514691644129253	0.18609115309476723	0.8633511092660402	pink	186	2685	11	1	10	TRUE	TRUE	6	1	7	0.3	0.1	0.02552501946308184	0.0064516129032258064	0.4319766323663077
miR-4444	2	9	184	2490	3.0052748122021344	0.17409501679776465	0.8373077793103472	pink	186	2685	3	2	1	TRUE	TRUE	1	1	1	0.3	0.1	0.030845949521286883	0.0010752688172043013	0.4319212183384912
miR-1539	2	9	184	2490	3.0052748122021344	0.17409501679776465	0.8373077793103472	pink	186	2685	2	1	1	TRUE	TRUE	1	0	1	0.3	0.1	0.030845949521286883	0.0010752688172043013	0.4319212183384912
miR-4670-3p	10	95	176	2404	1.4375652522745928	0.18743901398903076	0.8652252523823651	pink	186	2685	11	1	10	TRUE	TRUE	6	1	6	0.3	0.1	0.025148325508123417	0.0064516129032258064	0.43159993841134925
miR-369-3p	24	268	162	2231	1.2331608100501208	0.20925053670405272	0.9050863148396961	pink	186	2685	34	2	32	TRUE	TRUE	13	1	16	0.3	0.1	0.0173240006842948	0.013978494623655913	0.4313024953079507
miR-423-3p	47	868	139	1631	0.6354565735200963	0.9971528372478062	1	pink	186	2685	54	50	4	TRUE	TRUE	29	30	0	0.3	0.1	-0	0.031182795698924733	0.43118279569892476
miR-652-3p	48	590	138	1909	1.125356989594984	0.2747484161891385	1	pink	186	2685	51	50	1	TRUE	TRUE	29	31	0	0.3	0.1	-0	0.031182795698924733	0.43118279569892476
miR-3691-5p	16	168	170	2331	1.305736159615017	0.20021233463492538	0.8906741380214681	pink	186	2685	16	13	3	TRUE	TRUE	10	8	2	0.3	0.1	0.020112463141362957	0.010752688172043012	0.43086515131340597
miR-7161-5p	4	28	182	2471	1.9389661297886032	0.17716335884652182	0.8373077793103472	pink	186	2685	4	2	2	TRUE	TRUE	0	0	0	0.3	0.1	0.030845949521286883	0	0.43084594952128685
miR-3193	2	9	184	2490	3.0052748122021344	0.17409501679776465	0.8373077793103472	pink	186	2685	2	1	1	TRUE	TRUE	0	0	0	0.3	0.1	0.030845949521286883	0	0.43084594952128685
miR-6755-3p	2	9	184	2490	3.0052748122021344	0.17409501679776465	0.8373077793103472	pink	186	2685	2	1	1	TRUE	TRUE	0	0	0	0.3	0.1	0.030845949521286883	0	0.43084594952128685
miR-4633-5p	3	18	183	2481	2.2585305793100448	0.17421357864008996	0.8373077793103472	pink	186	2685	3	2	1	TRUE	TRUE	0	0	0	0.3	0.1	0.030845949521286883	0	0.43084594952128685
miR-4733-5p	10	95	176	2404	1.4375652522745928	0.18743901398903076	0.8652252523823651	pink	186	2685	10	2	8	TRUE	TRUE	5	2	3	0.3	0.1	0.025148325508123417	0.005376344086021506	0.4305246695941449
miR-335-5p	58	808	128	1691	0.9483253917969456	0.6546555433065822	1	pink	186	2685	72	63	9	TRUE	TRUE	28	27	8	0.3	0.1	-0	0.030107526881720432	0.43010752688172044
miR-4495	15	156	171	2343	1.3173229633513754	0.20063404476482152	0.8906741380214681	pink	186	2685	23	3	20	TRUE	TRUE	9	3	10	0.3	0.1	0.020112463141362957	0.00967741935483871	0.4297898824962017
miR-5692c	18	192	168	2307	1.2872535872080129	0.19855750828644725	0.8906741380214681	pink	186	2685	21	1	20	TRUE	TRUE	9	1	8	0.3	0.1	0.020112463141362957	0.00967741935483871	0.4297898824962017
miR-3913-5p	21	230	165	2269	1.2554567818312834	0.2051486624654589	0.9029354941095787	pink	186	2685	22	14	8	TRUE	TRUE	11	8	3	0.3	0.1	0.017737309864816492	0.011827956989247313	0.4295652668540638
miR-3184-3p	27	307	159	2192	1.2123487109492328	0.21637844013956029	0.9208509726613139	pink	186	2685	30	24	6	TRUE	TRUE	14	12	5	0.3	0.1	0.01432425953373984	0.015053763440860216	0.4293780229746001
miR-197-3p	43	526	143	1973	1.1278767536647347	0.27974435953563737	1	pink	186	2685	55	40	15	TRUE	TRUE	27	29	5	0.3	0.1	-0	0.029032258064516134	0.42903225806451617
miR-193b-3p	52	815	134	1684	0.8018673700608442	0.9192600097594783	1	pink	186	2685	65	57	8	TRUE	TRUE	27	30	4	0.3	0.1	-0	0.029032258064516134	0.42903225806451617
miR-484	54	821	132	1678	0.8361514665576099	0.8762983400436414	1	pink	186	2685	73	60	13	TRUE	TRUE	27	33	4	0.3	0.1	-0	0.029032258064516134	0.42903225806451617
miR-30c-1-3p	49	863	137	1636	0.6781212179559065	0.9917082655017945	1	pink	186	2685	53	44	9	TRUE	TRUE	27	24	5	0.3	0.1	-0	0.029032258064516134	0.42903225806451617
miR-1206	12	119	174	2380	1.3791169063462643	0.1923295977756949	0.8758332460157233	pink	186	2685	14	1	13	TRUE	TRUE	5	1	4	0.3	0.1	0.0230314293268281	0.005376344086021506	0.42840777341284964
miR-449a	43	686	143	1813	0.7947873487297931	0.9159307535937828	1	pink	186	2685	61	36	25	TRUE	TRUE	26	21	9	0.3	0.1	-0	0.027956989247311825	0.42795698924731185
miR-149-5p	39	605	147	1894	0.8306227732441079	0.8623347463122772	1	pink	186	2685	55	42	13	TRUE	TRUE	26	31	9	0.3	0.1	-0	0.027956989247311825	0.42795698924731185
miR-671-5p	47	756	139	1743	0.7796159793970026	0.9368735391818944	1	pink	186	2685	57	42	15	TRUE	TRUE	26	23	7	0.3	0.1	-0	0.027956989247311825	0.42795698924731185
miR-377-3p	23	255	163	2244	1.2415990014460867	0.2064101756689045	0.9033289420218671	pink	186	2685	31	10	21	TRUE	TRUE	9	6	8	0.3	0.1	0.01766163002237144	0.00967741935483871	0.4273390493772102
miR-181a-3p	16	169	170	2330	1.2974570151065343	0.2063308532021719	0.9033289420218671	pink	186	2685	16	15	1	TRUE	TRUE	9	8	1	0.3	0.1	0.01766163002237144	0.00967741935483871	0.4273390493772102
miR-5692b	18	194	168	2305	1.2728851509103112	0.21005761635723952	0.9050863148396961	pink	186	2685	22	1	21	TRUE	TRUE	9	1	8	0.3	0.1	0.0173240006842948	0.00967741935483871	0.4270014200391335
miR-10b-5p	48	644	138	1855	1.001889659970363	0.525478228829042	1	pink	186	2685	53	49	4	TRUE	TRUE	25	26	3	0.3	0.1	-0	0.026881720430107527	0.4268817204301075
miR-302c-3p	46	573	140	1926	1.1043844298545515	0.31440631298877725	1	pink	186	2685	66	32	34	TRUE	TRUE	25	15	17	0.3	0.1	-0	0.026881720430107527	0.4268817204301075
miR-3662	51	874	135	1625	0.702477876886383	0.9862070498240408	1	pink	186	2685	86	8	78	TRUE	TRUE	25	3	38	0.3	0.1	-0	0.026881720430107527	0.4268817204301075
miR-1285-3p	55	830	131	1669	0.8442769104734323	0.8648844483267807	1	pink	186	2685	62	48	14	TRUE	TRUE	25	22	5	0.3	0.1	-0	0.026881720430107527	0.4268817204301075
miR-4658	5	39	181	2460	1.741998366568264	0.18539368780135296	0.8629967477386263	pink	186	2685	6	2	4	TRUE	TRUE	1	1	1	0.3	0.1	0.02559633637988591	0.0010752688172043013	0.42667160519709024
miR-3616-5p	9	84	177	2415	1.4616132152977548	0.19150282050760128	0.8758332460157233	pink	186	2685	10	1	9	TRUE	TRUE	3	1	3	0.3	0.1	0.0230314293268281	0.0032258064516129032	0.42625723577844105
miR-320c	54	819	132	1680	0.8391922206334997	0.8716972149353869	1	pink	186	2685	121	43	78	TRUE	TRUE	24	22	29	0.3	0.1	-0	0.025806451612903226	0.42580645161290326
miR-520f-3p	40	495	146	2004	1.1091482044459022	0.3167780927306464	1	pink	186	2685	48	16	32	TRUE	TRUE	24	9	21	0.3	0.1	-0	0.025806451612903226	0.42580645161290326
miR-145-3p	42	604	144	1895	0.9151105580353416	0.7153107588202938	1	pink	186	2685	42	41	1	TRUE	TRUE	24	24	0	0.3	0.1	-0	0.025806451612903226	0.42580645161290326
miR-605-5p	18	193	168	2306	1.2800321643377695	0.20426823796381127	0.9010498941292564	pink	186	2685	29	6	23	TRUE	TRUE	7	1	11	0.3	0.1	0.018100464010119933	0.007526881720430108	0.42562734573055
miR-4801	15	156	171	2343	1.3173229633513754	0.20063404476482152	0.8906741380214681	pink	186	2685	16	1	15	TRUE	TRUE	5	1	4	0.3	0.1	0.020112463141362957	0.005376344086021506	0.42548880722738447
miR-3942-3p	9	85	177	2414	1.443828968035534	0.19992380386888295	0.8906741380214681	pink	186	2685	12	2	10	TRUE	TRUE	5	1	7	0.3	0.1	0.020112463141362957	0.005376344086021506	0.42548880722738447
miR-496	11	109	175	2390	1.378050519997637	0.20534553158591357	0.9029354941095787	pink	186	2685	17	5	12	TRUE	TRUE	7	5	7	0.3	0.1	0.017737309864816492	0.007526881720430108	0.4252641915852466
miR-302a-3p	47	648	139	1851	0.9658457533431853	0.6080590865490778	1	pink	186	2685	67	31	36	TRUE	TRUE	23	13	20	0.3	0.1	-0	0.024731182795698928	0.42473118279569894
miR-1301-3p	45	800	141	1699	0.6778843658390258	0.9903939094278329	1	pink	186	2685	51	35	16	TRUE	TRUE	23	20	6	0.3	0.1	-0	0.024731182795698928	0.42473118279569894
miR-30c-2-3p	43	813	143	1686	0.6236916281092731	0.9975032414859011	1	pink	186	2685	47	39	8	TRUE	TRUE	23	20	5	0.3	0.1	-0	0.024731182795698928	0.42473118279569894
miR-514b-5p	9	85	177	2414	1.443828968035534	0.19992380386888295	0.8906741380214681	pink	186	2685	11	4	7	TRUE	TRUE	4	3	3	0.3	0.1	0.020112463141362957	0.004301075268817205	0.42441353841018015
miR-455-3p	23	260	163	2239	1.2150171196742672	0.23256700671829406	0.9491897611893271	pink	186	2685	28	18	10	TRUE	TRUE	14	10	4	0.3	0.1	0.009058782047433279	0.015053763440860216	0.4241125454882935
miR-499b-3p	9	86	177	2413	1.426458188291427	0.2084993554670295	0.9050863148396961	pink	186	2685	10	1	9	TRUE	TRUE	6	1	6	0.3	0.1	0.0173240006842948	0.0064516129032258064	0.4237756135875206
miR-7157-5p	5	40	181	2459	1.6977807464561634	0.1976871491169838	0.8889524067898026	pink	186	2685	5	4	1	TRUE	TRUE	3	2	1	0.3	0.1	0.02044859595920877	0.0032258064516129032	0.4236744024108217
miR-125b-5p	36	545	150	1954	0.8605258222464297	0.8086437889806745	1	pink	186	2685	39	35	4	TRUE	TRUE	22	25	0	0.3	0.1	-0	0.023655913978494626	0.42365591397849467
miR-204-5p	42	571	144	1928	0.9848234889765367	0.5638912054030194	1	pink	186	2685	56	32	24	TRUE	TRUE	22	16	11	0.3	0.1	-0	0.023655913978494626	0.42365591397849467
miR-28-5p	53	861	133	1638	0.7581898822947364	0.9600988347739927	1	pink	186	2685	66	49	17	TRUE	TRUE	22	20	5	0.3	0.1	-0	0.023655913978494626	0.42365591397849467
miR-876-3p	45	794	141	1705	0.6854164230273094	0.9885492354100234	1	pink	186	2685	48	38	10	TRUE	TRUE	22	19	4	0.3	0.1	-0	0.023655913978494626	0.42365591397849467
miR-203b-5p	32	388	154	2111	1.1305180726488533	0.3020747707944446	1	pink	186	2685	32	29	3	TRUE	TRUE	22	20	2	0.3	0.1	-0	0.023655913978494626	0.42365591397849467
miR-524-5p	43	578	143	1921	0.9993831926614736	0.531743053071262	1	pink	186	2685	83	8	75	TRUE	TRUE	22	5	39	0.3	0.1	-0	0.023655913978494626	0.42365591397849467
miR-520d-5p	42	561	144	1938	1.0075730396233566	0.5139986106451002	1	pink	186	2685	82	7	75	TRUE	TRUE	22	5	39	0.3	0.1	-0	0.023655913978494626	0.42365591397849467
miR-4677-3p	39	595	147	1904	0.849033608124234	0.8337894704803288	1	pink	186	2685	41	39	2	TRUE	TRUE	22	22	1	0.3	0.1	-0	0.023655913978494626	0.42365591397849467
miR-664b-3p	30	351	156	2148	1.1767484371105486	0.24548594759276826	0.9729574714922827	pink	186	2685	36	10	26	TRUE	TRUE	17	4	15	0.3	0.1	0.0047624570272466905	0.01827956989247312	0.4230420269197198
miR-548g-3p	21	235	165	2264	1.2260431742830207	0.23251736676972812	0.9491897611893271	pink	186	2685	36	2	34	TRUE	TRUE	13	1	20	0.3	0.1	0.009058782047433279	0.013978494623655913	0.4230372766710892
miR-7161-3p	3	19	183	2480	2.138850151853583	0.19208582139300637	0.8758332460157233	pink	186	2685	3	2	1	TRUE	TRUE	0	0	0	0.3	0.1	0.0230314293268281	0	0.42303142932682813
miR-424-3p	10	97	176	2402	1.4067693293531105	0.203211483401571	0.8978135331843653	pink	186	2685	11	5	6	TRUE	TRUE	4	3	1	0.3	0.1	0.018725541020395593	0.004301075268817205	0.4230266162892128
miR-4748	5	40	181	2459	1.6977807464561634	0.1976871491169838	0.8889524067898026	pink	186	2685	5	3	2	TRUE	TRUE	2	1	1	0.3	0.1	0.02044859595920877	0.0021505376344086026	0.4225991335936174
miR-203a-3p	57	745	129	1754	1.0402781860571682	0.43414910222920394	1	pink	186	2685	88	50	38	TRUE	TRUE	21	23	9	0.3	0.1	-0	0.022580645161290325	0.42258064516129035
miR-378a-3p	45	712	141	1787	0.8010920166290619	0.9116084208260131	1	pink	186	2685	51	46	5	TRUE	TRUE	21	20	3	0.3	0.1	-0	0.022580645161290325	0.42258064516129035
miR-330-5p	42	655	144	1844	0.8211871963278625	0.8812490781121964	1	pink	186	2685	48	36	12	TRUE	TRUE	21	17	7	0.3	0.1	-0	0.022580645161290325	0.42258064516129035
miR-33b-3p	17	184	169	2315	1.2654741592096803	0.2236166813270231	0.9362497607985926	pink	186	2685	22	15	7	TRUE	TRUE	10	10	2	0.3	0.1	0.011443312099950347	0.010752688172043012	0.42219600027199333
miR-548g-5p	19	208	167	2291	1.2530228043315206	0.21998087439095285	0.9304822677815191	pink	186	2685	23	3	20	TRUE	TRUE	9	2	8	0.3	0.1	0.01251675952506076	0.00967741935483871	0.42219417887989946
miR-548x-5p	19	208	167	2291	1.2530228043315206	0.21998087439095285	0.9304822677815191	pink	186	2685	23	3	20	TRUE	TRUE	9	2	8	0.3	0.1	0.01251675952506076	0.00967741935483871	0.42219417887989946
miR-548aj-5p	19	208	167	2291	1.2530228043315206	0.21998087439095285	0.9304822677815191	pink	186	2685	23	3	20	TRUE	TRUE	9	2	8	0.3	0.1	0.01251675952506076	0.00967741935483871	0.42219417887989946
miR-3674	9	86	177	2413	1.426458188291427	0.2084993554670295	0.9050863148396961	pink	186	2685	10	5	5	TRUE	TRUE	4	2	3	0.3	0.1	0.0173240006842948	0.004301075268817205	0.42162507595311194
miR-122-5p	38	516	148	1983	0.9867246390573782	0.5593225628192076	1	pink	186	2685	47	34	13	TRUE	TRUE	20	20	4	0.3	0.1	-0	0.021505376344086023	0.421505376344086
miR-200b-3p	42	556	144	1943	1.0192530568175833	0.48876748823920324	1	pink	186	2685	70	33	37	TRUE	TRUE	20	16	25	0.3	0.1	-0	0.021505376344086023	0.421505376344086
miR-214-3p	41	770	145	1729	0.6350203666654596	0.9961059987975542	1	pink	186	2685	55	33	22	TRUE	TRUE	20	16	9	0.3	0.1	-0	0.021505376344086023	0.421505376344086
miR-138-5p	38	837	148	1662	0.509946592947609	0.999949682023129	1	pink	186	2685	52	32	20	TRUE	TRUE	20	17	4	0.3	0.1	-0	0.021505376344086023	0.421505376344086
miR-221-5p	37	600	149	1899	0.7860170628097618	0.9155624129337294	1	pink	186	2685	45	37	8	TRUE	TRUE	20	20	5	0.3	0.1	-0	0.021505376344086023	0.421505376344086
miR-513c-5p	13	134	173	2365	1.3260850773746387	0.21421256206876427	0.9130322421630064	pink	186	2685	15	4	11	TRUE	TRUE	5	2	5	0.3	0.1	0.015805554332945643	0.005376344086021506	0.42118189841896714
miR-3152-3p	7	63	179	2436	1.5118157670731533	0.20776682316034323	0.9050863148396961	pink	186	2685	7	1	6	TRUE	TRUE	3	1	2	0.3	0.1	0.0173240006842948	0.0032258064516129032	0.42054980713590767
miR-181b-3p	19	211	167	2288	1.2335970476456721	0.2376537597988576	0.9516423609236676	pink	186	2685	22	14	8	TRUE	TRUE	11	8	6	0.3	0.1	0.008610493696392291	0.011827956989247313	0.42043845068563956
miR-324-5p	28	371	158	2128	1.0164743387788873	0.5033032103269318	1	pink	186	2685	35	26	9	TRUE	TRUE	19	19	5	0.3	0.1	-0	0.02043010752688172	0.42043010752688176
miR-302b-3p	41	554	145	1945	0.9927193620353691	0.5465112966764772	1	pink	186	2685	60	25	35	TRUE	TRUE	19	10	18	0.3	0.1	-0	0.02043010752688172	0.42043010752688176
miR-338-3p	29	464	157	2035	0.8101742392439222	0.8674671039568062	1	pink	186	2685	32	20	12	TRUE	TRUE	19	15	4	0.3	0.1	-0	0.02043010752688172	0.42043010752688176
miR-140-3p	33	534	153	1965	0.7937475252353156	0.8984381272845199	1	pink	186	2685	38	27	11	TRUE	TRUE	19	17	3	0.3	0.1	-0	0.02043010752688172	0.42043010752688176
miR-1226-3p	24	281	162	2218	1.1692720367852725	0.27897875909339187	1	pink	186	2685	31	13	18	TRUE	TRUE	19	11	13	0.3	0.1	-0	0.02043010752688172	0.42043010752688176
miR-29b-2-5p	37	649	149	1850	0.7079074654445334	0.9749329807820969	1	pink	186	2685	61	24	37	TRUE	TRUE	19	11	18	0.3	0.1	-0	0.02043010752688172	0.42043010752688176
miR-302e	38	463	148	2036	1.1290368528518175	0.2886824050723816	1	pink	186	2685	57	22	35	TRUE	TRUE	19	9	18	0.3	0.1	-0	0.02043010752688172	0.42043010752688176
miR-512-3p	40	685	146	1814	0.7255826711424445	0.9690191833670798	1	pink	186	2685	53	20	33	TRUE	TRUE	19	9	12	0.3	0.1	-0	0.02043010752688172	0.42043010752688176
miR-567	11	110	175	2389	1.3649581092759986	0.21302495108575098	0.9121669323070909	pink	186	2685	13	2	11	TRUE	TRUE	4	0	4	0.3	0.1	0.01597027030651048	0.004301075268817205	0.42027134557532764
miR-6499-3p	13	134	173	2365	1.3260850773746387	0.21421256206876427	0.9130322421630064	pink	186	2685	13	12	1	TRUE	TRUE	4	4	0	0.3	0.1	0.015805554332945643	0.004301075268817205	0.4201066296017628
miR-628-5p	19	211	167	2288	1.2335970476456721	0.2376537597988576	0.9516423609236676	pink	186	2685	26	14	12	TRUE	TRUE	10	8	4	0.3	0.1	0.008610493696392291	0.010752688172043012	0.41936318186843524
miR-125a-5p	41	533	145	1966	1.0429578272666895	0.43978085970556763	1	pink	186	2685	45	37	8	TRUE	TRUE	18	19	1	0.3	0.1	-0	0.01935483870967742	0.41935483870967744
miR-152-3p	39	619	147	1880	0.8058475862241546	0.8961106826425012	1	pink	186	2685	49	36	13	TRUE	TRUE	18	17	2	0.3	0.1	-0	0.01935483870967742	0.41935483870967744
miR-769-5p	33	459	153	2040	0.958603113169728	0.6158112409252139	1	pink	186	2685	35	27	8	TRUE	TRUE	18	17	2	0.3	0.1	-0	0.01935483870967742	0.41935483870967744
miR-1910-5p	28	336	158	2163	1.1407259473947278	0.30005210413763633	1	pink	186	2685	33	28	5	TRUE	TRUE	18	19	4	0.3	0.1	-0	0.01935483870967742	0.41935483870967744
let-7g-3p	41	524	145	1975	1.0657228584666694	0.3943284726701139	1	pink	186	2685	54	30	24	TRUE	TRUE	18	15	8	0.3	0.1	-0	0.01935483870967742	0.41935483870967744
miR-532-5p	35	431	151	2068	1.1121302020394221	0.3227182425895994	1	pink	186	2685	39	29	10	TRUE	TRUE	18	14	5	0.3	0.1	-0	0.01935483870967742	0.41935483870967744
miR-342-3p	29	392	157	2107	0.9928366615352947	0.5471291465631294	1	pink	186	2685	33	27	6	TRUE	TRUE	18	17	4	0.3	0.1	-0	0.01935483870967742	0.41935483870967744
miR-147a	32	503	154	1996	0.8246186115926065	0.8555939580336567	1	pink	186	2685	42	26	16	TRUE	TRUE	18	15	10	0.3	0.1	-0	0.01935483870967742	0.41935483870967744
miR-320d	47	642	139	1857	0.9780443323404069	0.5801223486452252	1	pink	186	2685	102	20	82	TRUE	TRUE	18	9	28	0.3	0.1	-0	0.01935483870967742	0.41935483870967744
miR-576-3p	37	453	149	2046	1.1215356012073785	0.30287104840298423	1	pink	186	2685	45	34	11	TRUE	TRUE	18	16	4	0.3	0.1	-0	0.01935483870967742	0.41935483870967744
miR-766-5p	39	624	147	1875	0.7972689333618294	0.9065156394967273	1	pink	186	2685	42	38	4	TRUE	TRUE	18	19	1	0.3	0.1	-0	0.01935483870967742	0.41935483870967744
miR-1197	18	197	168	2302	1.2518798039484287	0.22788217431664276	0.9402951838956563	pink	186	2685	23	6	17	TRUE	TRUE	8	2	9	0.3	0.1	0.010694315320662673	0.00860215053763441	0.4192964658582971
miR-99a-5p	14	147	172	2352	1.3021809251119656	0.2208103196287335	0.9318978353549416	pink	186	2685	14	13	1	TRUE	TRUE	6	6	0	0.3	0.1	0.012252678823917462	0.0064516129032258064	0.4187042917271433
miR-145-5p	33	393	153	2106	1.1557892330901203	0.26295571507853766	0.9928721904935545	pink	186	2685	42	21	21	TRUE	TRUE	16	11	9	0.3	0.1	0.0012426613413659853	0.01720430107526882	0.4184469624166348
miR-8087	3	20	183	2479	2.031248000339783	0.21039429988716937	0.9050863148396961	pink	186	2685	3	2	1	TRUE	TRUE	1	1	0	0.3	0.1	0.0173240006842948	0.0010752688172043013	0.4183992695014991
miR-193a-3p	35	634	151	1865	0.6819002761734565	0.9834417845971403	1	pink	186	2685	41	32	9	TRUE	TRUE	17	16	5	0.3	0.1	-0	0.01827956989247312	0.41827956989247317
miR-429	35	452	151	2047	1.049699478099226	0.43320166783736713	1	pink	186	2685	61	21	40	TRUE	TRUE	17	12	26	0.3	0.1	-0	0.01827956989247312	0.41827956989247317
miR-224-5p	37	513	149	1986	0.9613349033460107	0.6128105583438819	1	pink	186	2685	54	18	36	TRUE	TRUE	17	9	14	0.3	0.1	-0	0.01827956989247312	0.41827956989247317
miR-324-3p	35	546	151	1953	0.8291474665445031	0.856176627462414	1	pink	186	2685	42	39	3	TRUE	TRUE	17	21	0	0.3	0.1	-0	0.01827956989247312	0.41827956989247317
miR-497-5p	33	725	153	1774	0.5278719567022566	0.9997843442983106	1	pink	186	2685	60	22	38	TRUE	TRUE	17	13	16	0.3	0.1	-0	0.01827956989247312	0.41827956989247317
miR-331-5p	26	347	160	2152	1.0077783083107943	0.5205988186186592	1	pink	186	2685	31	21	10	TRUE	TRUE	17	14	4	0.3	0.1	-0	0.01827956989247312	0.41827956989247317
miR-21-3p	29	467	157	2032	0.8037854669541024	0.875803233082505	1	pink	186	2685	37	22	15	TRUE	TRUE	17	14	9	0.3	0.1	-0	0.01827956989247312	0.41827956989247317
miR-486-5p	33	412	153	2087	1.0925475998338783	0.35973555498965015	1	pink	186	2685	45	31	14	TRUE	TRUE	17	14	8	0.3	0.1	-0	0.01827956989247312	0.41827956989247317
miR-570-3p	33	498	153	2001	0.8666889949398826	0.7915968705890913	1	pink	186	2685	65	5	60	TRUE	TRUE	17	3	33	0.3	0.1	-0	0.01827956989247312	0.41827956989247317
miR-548p	39	528	147	1971	0.9903778930319773	0.5515736534407335	1	pink	186	2685	60	1	59	TRUE	TRUE	17	0	28	0.3	0.1	-0	0.01827956989247312	0.41827956989247317
miR-876-5p	35	471	151	2028	0.9980181556717682	0.5358704916687386	1	pink	186	2685	43	18	25	TRUE	TRUE	17	12	9	0.3	0.1	-0	0.01827956989247312	0.41827956989247317
miR-4420	11	112	175	2387	1.339474356196373	0.2287410430408208	0.9402951838956563	pink	186	2685	15	1	14	TRUE	TRUE	7	0	8	0.3	0.1	0.010694315320662673	0.007526881720430108	0.4182211970410928
miR-99b-3p	21	236	165	2263	1.220310537183063	0.23818218896740598	0.9520500486416534	pink	186	2685	25	21	4	TRUE	TRUE	9	9	1	0.3	0.1	0.008536088176644202	0.00967741935483871	0.41821350753148295
miR-377-5p	28	328	158	2171	1.172865554278081	0.2577981027787224	0.9881667967200959	pink	186	2685	32	25	7	TRUE	TRUE	15	12	5	0.3	0.1	0.002067897152331617	0.016129032258064516	0.4181969294103961
miR-365a-5p	12	123	174	2376	1.3320484728243531	0.2213555206154174	0.9320408966518864	pink	186	2685	15	5	10	TRUE	TRUE	5	3	3	0.3	0.1	0.012226012397219141	0.005376344086021506	0.4176023564832406
miR-582-3p	18	198	168	2301	1.2450191002779172	0.23397036035389687	0.9512332067906147	pink	186	2685	23	13	10	TRUE	TRUE	8	6	4	0.3	0.1	0.008685198900657288	0.00860215053763441	0.41728734943829165
miR-125a-3p	30	593	156	1906	0.6181837409959475	0.9945146488807116	1	pink	186	2685	36	24	12	TRUE	TRUE	16	13	7	0.3	0.1	-0	0.01720430107526882	0.41720430107526885
miR-744-5p	33	746	153	1753	0.5069455914987803	0.9999123868505989	1	pink	186	2685	39	38	1	TRUE	TRUE	16	19	1	0.3	0.1	-0	0.01720430107526882	0.41720430107526885
miR-378c	34	454	152	2045	1.0075616739704416	0.5168118338490417	1	pink	186	2685	41	28	13	TRUE	TRUE	16	12	6	0.3	0.1	-0	0.01720430107526882	0.41720430107526885
miR-3148	29	428	157	2071	0.8938249583023451	0.7346912276150969	1	pink	186	2685	42	3	39	TRUE	TRUE	16	2	17	0.3	0.1	-0	0.01720430107526882	0.41720430107526885
miR-205-3p	34	454	152	2045	1.0075616739704416	0.5168118338490417	1	pink	186	2685	62	1	61	TRUE	TRUE	16	1	25	0.3	0.1	-0	0.01720430107526882	0.41720430107526885
miR-603	28	395	158	2104	0.9439487715966415	0.6398695002739334	1	pink	186	2685	40	5	35	TRUE	TRUE	16	2	19	0.3	0.1	-0	0.01720430107526882	0.41720430107526885
miR-125b-1-3p	29	401	157	2098	0.966409209351391	0.5978393098887431	1	pink	186	2685	30	29	1	TRUE	TRUE	16	16	1	0.3	0.1	-0	0.01720430107526882	0.41720430107526885
miR-147b-3p	24	436	162	2063	0.7010755877159313	0.9580762626787853	1	pink	186	2685	28	22	6	TRUE	TRUE	16	14	6	0.3	0.1	-0	0.01720430107526882	0.41720430107526885
miR-4793-3p	14	148	172	2351	1.2928369806190476	0.22770267448977516	0.9402951838956563	pink	186	2685	15	5	10	TRUE	TRUE	6	1	5	0.3	0.1	0.010694315320662673	0.0064516129032258064	0.4171459282238885
miR-224-3p	39	471	147	2028	1.142306560897522	0.2660148315694468	0.995801024530275	pink	186	2685	65	1	64	TRUE	TRUE	15	0	26	0.3	0.1	7.309724945125032e-4	0.016129032258064516	0.416860004752577
miR-219a-1-3p	27	313	159	2186	1.1858601850484298	0.24608630890180994	0.9729574714922827	pink	186	2685	29	21	8	TRUE	TRUE	11	10	1	0.3	0.1	0.0047624570272466905	0.011827956989247313	0.416590414016494
miR-4330	9	89	177	2410	1.3766871863627543	0.23509282957838393	0.9512332067906147	pink	186	2685	12	4	8	TRUE	TRUE	7	4	6	0.3	0.1	0.008685198900657288	0.007526881720430108	0.41621208062108733
miR-34c-5p	29	500	157	1999	0.7385692745523805	0.9433786954713568	1	pink	186	2685	43	24	19	TRUE	TRUE	15	11	8	0.3	0.1	-0	0.016129032258064516	0.4161290322580645
miR-9-3p	33	408	153	2091	1.1053722511670465	0.33851453024781825	1	pink	186	2685	54	17	37	TRUE	TRUE	15	8	12	0.3	0.1	-0	0.016129032258064516	0.4161290322580645
miR-513a-5p	28	386	158	2113	0.9700970325301599	0.5902806501061955	1	pink	186	2685	44	4	40	TRUE	TRUE	15	3	22	0.3	0.1	-0	0.016129032258064516	0.4161290322580645
miR-140-5p	27	403	159	2096	0.8832272655670774	0.7486518763917722	1	pink	186	2685	30	21	9	TRUE	TRUE	15	11	6	0.3	0.1	-0	0.016129032258064516	0.4161290322580645
miR-625-5p	32	817	154	1682	0.4279082106842691	0.9999986667301096	1	pink	186	2685	37	31	6	TRUE	TRUE	15	16	1	0.3	0.1	-0	0.016129032258064516	0.4161290322580645
miR-1296-5p	26	414	160	2085	0.8184469278335852	0.8471203692204899	1	pink	186	2685	27	20	7	TRUE	TRUE	15	13	2	0.3	0.1	-0	0.016129032258064516	0.4161290322580645
miR-29b-1-5p	28	438	158	2061	0.8339376216025772	0.83107741696660975	1	pink	186	2685	44	11	33	TRUE	TRUE	15	4	18	0.3	0.1	-0	0.016129032258064516	0.4161290322580645
miR-3074-5p	21	240	165	2259	1.1978565462149025	0.2614330145606363	0.9928721904935545	pink	186	2685	23	14	9	TRUE	TRUE	13	9	4	0.3	0.1	0.0012426613413659853	0.013978494623655913	0.4152211559650219
miR-548o-3p	28	329	158	2170	1.168762739619785	0.2629360365887592	0.9928721904935545	pink	186	2685	42	4	38	TRUE	TRUE	13	3	17	0.3	0.1	0.0012426613413659853	0.013978494623655913	0.4152211559650219
miR-571	14	149	172	2350	1.2836183933341418	0.23468550907490934	0.9512332067906147	pink	186	2685	17	7	10	TRUE	TRUE	6	4	2	0.3	0.1	0.008685198900657288	0.0064516129032258064	0.41513681180388307
miR-5010-3p	19	211	167	2288	1.2335970476456721	0.2376537597988576	0.9516423609236676	pink	186	2685	23	4	19	TRUE	TRUE	6	1	5	0.3	0.1	0.008610493696392291	0.0064516129032258064	0.41506210659961806
miR-150-5p	27	372	159	2127	0.9709423610412391	0.5882404797691383	1	pink	186	2685	35	21	14	TRUE	TRUE	14	11	5	0.3	0.1	-0	0.015053763440860216	0.41505376344086026
miR-501-5p	31	404	155	2095	1.037118525194076	0.46199355150723875	1	pink	186	2685	54	16	38	TRUE	TRUE	14	9	16	0.3	0.1	-0	0.015053763440860216	0.41505376344086026
miR-3680-3p	30	363	156	2136	1.1315764063618088	0.3065387493197236	1	pink	186	2685	45	2	43	TRUE	TRUE	14	1	21	0.3	0.1	-0	0.015053763440860216	0.41505376344086026
miR-873-5p	28	413	158	2086	0.8951230405606962	0.730152265225993	1	pink	186	2685	35	18	17	TRUE	TRUE	14	8	9	0.3	0.1	-0	0.015053763440860216	0.41505376344086026
miR-548t-5p	23	271	163	2228	1.159982301555701	0.29492805897934565	1	pink	186	2685	30	4	26	TRUE	TRUE	14	2	15	0.3	0.1	-0	0.015053763440860216	0.41505376344086026
miR-362-5p	29	356	157	2143	1.1118954650072468	0.3389593732135555	1	pink	186	2685	43	14	29	TRUE	TRUE	14	6	11	0.3	0.1	-0	0.015053763440860216	0.41505376344086026
miR-433-3p	20	227	166	2272	1.2057825801704019	0.2588346294660409	0.9894105024568468	pink	186	2685	26	13	13	TRUE	TRUE	12	8	7	0.3	0.1	0.0018493935883926575	0.012903225806451613	0.41475261939484426
miR-373-3p	23	355	163	2144	0.8522392922155921	0.7874035760864586	1	pink	186	2685	27	8	19	TRUE	TRUE	13	4	10	0.3	0.1	-0	0.013978494623655913	0.41397849462365593
miR-192-5p	25	347	161	2152	0.9630071338854063	0.6017644662469936	1	pink	186	2685	36	29	7	TRUE	TRUE	13	15	2	0.3	0.1	-0	0.013978494623655913	0.41397849462365593
miR-372-3p	23	453	163	2046	0.6374105456060822	0.9845648466714982	1	pink	186	2685	32	11	21	TRUE	TRUE	13	6	11	0.3	0.1	-0	0.013978494623655913	0.41397849462365593
miR-199a-3p	27	356	159	2143	1.022200295611213	0.49381430200674226	1	pink	186	2685	40	23	17	TRUE	TRUE	13	11	10	0.3	0.1	-0	0.013978494623655913	0.41397849462365593
miR-542-3p	22	376	164	2123	0.7575016553178979	0.9059153648161724	1	pink	186	2685	29	18	11	TRUE	TRUE	13	11	5	0.3	0.1	-0	0.013978494623655913	0.41397849462365593
miR-877-3p	26	390	160	2109	0.8787911501735793	0.7536328475776237	1	pink	186	2685	32	12	20	TRUE	TRUE	13	7	11	0.3	0.1	-0	0.013978494623655913	0.41397849462365593
miR-106b-3p	17	242	169	2257	0.9381747605502528	0.6348803361386096	1	pink	186	2685	17	16	1	TRUE	TRUE	13	13	0	0.3	0.1	-0	0.013978494623655913	0.41397849462365593
miR-766-3p	22	408	164	2091	0.6875913056876719	0.9611488389325983	1	pink	186	2685	23	12	11	TRUE	TRUE	13	6	7	0.3	0.1	-0	0.013978494623655913	0.41397849462365593
miR-378a-5p	29	348	157	2151	1.14162135862661	0.2953640725148334	1	pink	186	2685	33	16	17	TRUE	TRUE	13	8	8	0.3	0.1	-0	0.013978494623655913	0.41397849462365593
miR-15a-3p	23	360	163	2139	0.8384475258945729	0.808196243105074	1	pink	186	2685	29	22	7	TRUE	TRUE	13	12	3	0.3	0.1	-0	0.013978494623655913	0.41397849462365593
miR-449b-5p	24	601	162	1898	0.46797149822416745	0.9999197423328163	1	pink	186	2685	38	20	18	TRUE	TRUE	13	11	6	0.3	0.1	-0	0.013978494623655913	0.41397849462365593
miR-1299	27	418	159	2081	0.8454518570802285	0.8106421340753689	1	pink	186	2685	39	7	32	TRUE	TRUE	13	5	14	0.3	0.1	-0	0.013978494623655913	0.41397849462365593
miR-382-5p	22	281	164	2218	1.0588390833431036	0.44084054483495594	1	pink	186	2685	27	12	15	TRUE	TRUE	13	7	8	0.3	0.1	-0	0.013978494623655913	0.41397849462365593
miR-4728-5p	19	437	167	2062	0.5369565892226567	0.9974149200049576	1	pink	186	2685	22	8	14	TRUE	TRUE	13	6	9	0.3	0.1	-0	0.013978494623655913	0.41397849462365593
miR-329-3p	22	263	164	2236	1.1404110489032346	0.32420110870971	1	pink	186	2685	32	6	26	TRUE	TRUE	13	4	17	0.3	0.1	-0	0.013978494623655913	0.41397849462365593
miR-485-5p	29	446	157	2053	0.8503117330791825	0.808729902855442	1	pink	186	2685	33	21	12	TRUE	TRUE	13	9	5	0.3	0.1	-0	0.013978494623655913	0.41397849462365593
miR-525-5p	24	556	162	1943	0.5178047961247737	0.9994114196823303	1	pink	186	2685	30	2	28	TRUE	TRUE	13	1	15	0.3	0.1	-0	0.013978494623655913	0.41397849462365593
miR-127-5p	23	350	163	2149	0.8664250198748027	0.7651807053128181	1	pink	186	2685	25	13	12	TRUE	TRUE	13	9	4	0.3	0.1	-0	0.013978494623655913	0.41397849462365593
miR-2115-5p	21	247	165	2252	1.160308216954145	0.3041628205516865	1	pink	186	2685	26	14	12	TRUE	TRUE	13	8	8	0.3	0.1	-0	0.013978494623655913	0.41397849462365593
miR-516b-5p	30	415	156	2084	0.9657117531651064	0.59975401708079	1	pink	186	2685	43	17	26	TRUE	TRUE	13	8	12	0.3	0.1	-0	0.013978494623655913	0.41397849462365593
miR-758-3p	19	294	167	2205	0.8533415333889457	0.7710663755277959	1	pink	186	2685	24	6	18	TRUE	TRUE	13	5	11	0.3	0.1	-0	0.013978494623655913	0.41397849462365593
miR-6802-5p	2	11	184	2488	2.457131099338313	0.2260610253673464	0.9362497607985926	pink	186	2685	2	1	1	TRUE	TRUE	2	1	1	0.3	0.1	0.011443312099950347	0.0021505376344086026	0.4135938497343589
miR-302f	12	125	174	2374	1.3096433695626553	0.23652470165250622	0.9512332067906147	pink	186	2685	13	5	8	TRUE	TRUE	4	2	2	0.3	0.1	0.008685198900657288	0.004301075268817205	0.4129862741694744
miR-133a-3p	24	438	162	2061	0.6971992812517129	0.9604183698810372	1	pink	186	2685	29	16	13	TRUE	TRUE	12	10	5	0.3	0.1	-0	0.012903225806451613	0.4129032258064516
miR-34b-5p	26	374	160	2125	0.9233470399580097	0.6752584247914508	1	pink	186	2685	29	9	20	TRUE	TRUE	12	5	9	0.3	0.1	-0	0.012903225806451613	0.4129032258064516
miR-708-5p	31	442	155	2057	0.9308115052026195	0.6689695182469797	1	pink	186	2685	41	24	17	TRUE	TRUE	12	11	5	0.3	0.1	-0	0.012903225806451613	0.4129032258064516
miR-1256	13	151	173	2348	1.1683977233911538	0.3460248978368607	1	pink	186	2685	17	1	16	TRUE	TRUE	12	1	15	0.3	0.1	-0	0.012903225806451613	0.4129032258064516
miR-362-3p	22	274	164	2225	1.0893172848830284	0.39476511784375967	1	pink	186	2685	29	5	24	TRUE	TRUE	12	2	16	0.3	0.1	-0	0.012903225806451613	0.4129032258064516
miR-2110	30	483	156	2016	0.8027411519579537	0.879895085941386	1	pink	186	2685	39	24	15	TRUE	TRUE	12	10	7	0.3	0.1	-0	0.012903225806451613	0.4129032258064516
miR-1225-5p	19	305	167	2194	0.818473371736905	0.8204229881833457	1	pink	186	2685	22	17	5	TRUE	TRUE	12	11	4	0.3	0.1	-0	0.012903225806451613	0.4129032258064516
miR-193b-5p	18	295	168	2204	0.8005465093455723	0.8391636369456152	1	pink	186	2685	20	16	4	TRUE	TRUE	12	9	3	0.3	0.1	-0	0.012903225806451613	0.4129032258064516
miR-342-5p	16	397	170	2102	0.4984399608350964	0.9983751344939054	1	pink	186	2685	19	12	7	TRUE	TRUE	12	9	6	0.3	0.1	-0	0.012903225806451613	0.4129032258064516
miR-296-3p	22	419	164	2080	0.6660257217085171	0.9721958210582493	1	pink	186	2685	27	21	6	TRUE	TRUE	12	11	4	0.3	0.1	-0	0.012903225806451613	0.4129032258064516
miR-193a-5p	20	261	166	2238	1.033090226997138	0.48531012959567066	1	pink	186	2685	24	11	13	TRUE	TRUE	12	8	4	0.3	0.1	-0	0.012903225806451613	0.4129032258064516
miR-134-5p	19	260	167	2239	0.9797619446395421	0.5708226529340256	1	pink	186	2685	23	10	13	TRUE	TRUE	12	7	9	0.3	0.1	-0	0.012903225806451613	0.4129032258064516
miR-367-3p	19	256	167	2243	0.9968433934169975	0.543581850131406	1	pink	186	2685	37	12	25	TRUE	TRUE	12	8	20	0.3	0.1	-0	0.012903225806451613	0.4129032258064516
miR-539-5p	25	399	161	2100	0.8173198376540338	0.8453610290285811	1	pink	186	2685	38	9	29	TRUE	TRUE	12	4	14	0.3	0.1	-0	0.012903225806451613	0.4129032258064516
miR-135b-3p	21	346	165	2153	0.792025178724836	0.8632202038737261	1	pink	186	2685	25	20	5	TRUE	TRUE	12	12	3	0.3	0.1	-0	0.012903225806451613	0.4129032258064516
miR-515-5p	22	343	164	2156	0.843256897050703	0.7974624104977814	1	pink	186	2685	30	3	27	TRUE	TRUE	12	2	16	0.3	0.1	-0	0.012903225806451613	0.4129032258064516
miR-767-5p	26	341	160	2158	1.0283646049976176	0.4839992955232205	1	pink	186	2685	39	20	19	TRUE	TRUE	12	11	5	0.3	0.1	-0	0.012903225806451613	0.4129032258064516
miR-493-5p	30	422	156	2077	0.9464955137035199	0.637181175818109	1	pink	186	2685	55	11	44	TRUE	TRUE	12	4	15	0.3	0.1	-0	0.012903225806451613	0.4129032258064516
miR-199b-3p	23	271	163	2228	1.159982301555701	0.29492805897934565	1	pink	186	2685	34	17	17	TRUE	TRUE	12	10	10	0.3	0.1	-0	0.012903225806451613	0.4129032258064516
miR-1827	23	421	163	2078	0.6965622489818584	0.9583842553647939	1	pink	186	2685	28	13	15	TRUE	TRUE	12	7	7	0.3	0.1	-0	0.012903225806451613	0.4129032258064516
miR-520a-5p	26	560	160	1939	0.5627355664091714	0.9981469460528811	1	pink	186	2685	33	2	31	TRUE	TRUE	12	1	14	0.3	0.1	-0	0.012903225806451613	0.4129032258064516
miR-378i	23	284	163	2215	1.1005036873524912	0.37505955953803555	1	pink	186	2685	27	22	5	TRUE	TRUE	12	11	3	0.3	0.1	-0	0.012903225806451613	0.4129032258064516
miR-1282	3	21	183	2478	1.933840257042918	0.22906795232002852	0.9402951838956563	pink	186	2685	3	1	2	TRUE	TRUE	2	1	1	0.3	0.1	0.010694315320662673	0.0021505376344086026	0.4128448529550713
miR-3059-3p	2	11	184	2488	2.457131099338313	0.2260610253673464	0.9362497607985926	pink	186	2685	2	1	1	TRUE	TRUE	1	1	0	0.3	0.1	0.011443312099950347	0.0010752688172043013	0.41251858091715465
miR-6894-5p	4	32	182	2467	1.693946379191438	0.236197973238606	0.9512332067906147	pink	186	2685	4	3	1	TRUE	TRUE	3	2	1	0.3	0.1	0.008685198900657288	0.0032258064516129032	0.41191100535227015
miR-4474-5p	5	43	181	2456	1.5774590552496424	0.23612723444798067	0.9512332067906147	pink	186	2685	6	1	5	TRUE	TRUE	3	1	3	0.3	0.1	0.008685198900657288	0.0032258064516129032	0.41191100535227015
miR-518a-5p	26	362	160	2137	0.9592932821816074	0.6092739977787598	1	pink	186	2685	43	3	40	TRUE	TRUE	11	2	19	0.3	0.1	-0	0.011827956989247313	0.41182795698924735
miR-339-5p	18	385	168	2114	0.5884175389623614	0.9898455049191217	1	pink	186	2685	26	16	10	TRUE	TRUE	11	12	6	0.3	0.1	-0	0.011827956989247313	0.41182795698924735
miR-940	22	620	164	1879	0.4066660854760134	0.9999942357695987	1	pink	186	2685	29	17	12	TRUE	TRUE	11	9	3	0.3	0.1	-0	0.011827956989247313	0.41182795698924735
miR-660-5p	24	290	162	2209	1.1283910698691042	0.33185446162154447	1	pink	186	2685	28	21	7	TRUE	TRUE	11	10	2	0.3	0.1	-0	0.011827956989247313	0.41182795698924735
miR-590-5p	17	219	169	2280	1.0472485281752515	0.47108588191699374	1	pink	186	2685	20	9	11	TRUE	TRUE	11	7	5	0.3	0.1	-0	0.011827956989247313	0.41182795698924735
miR-18a-3p	20	308	166	2191	0.8571117458785003	0.7692828310979727	1	pink	186	2685	25	22	3	TRUE	TRUE	11	13	0	0.3	0.1	-0	0.011827956989247313	0.41182795698924735
miR-629-5p	25	336	161	2163	0.999611944946433	0.535776108827444	1	pink	186	2685	31	18	13	TRUE	TRUE	11	8	6	0.3	0.1	-0	0.011827956989247313	0.41182795698924735
miR-557	20	244	166	2255	1.1133882096437553	0.3685258197027043	1	pink	186	2685	31	2	29	TRUE	TRUE	11	1	15	0.3	0.1	-0	0.011827956989247313	0.41182795698924735
miR-4768-3p	14	231	172	2268	0.7992162818858808	0.8191539972778382	1	pink	186	2685	15	8	7	TRUE	TRUE	11	6	5	0.3	0.1	-0	0.011827956989247313	0.41182795698924735
miR-4306	16	302	170	2197	0.6847773680485192	0.9427175962605955	1	pink	186	2685	16	12	4	TRUE	TRUE	11	9	2	0.3	0.1	-0	0.011827956989247313	0.41182795698924735
miR-3609	26	488	160	2011	0.6697486292889611	0.9777510673193288	1	pink	186	2685	30	3	27	TRUE	TRUE	11	1	11	0.3	0.1	-0	0.011827956989247313	0.41182795698924735
miR-520d-3p	19	390	167	2109	0.6153491448352473	0.9848306080951037	1	pink	186	2685	27	6	21	TRUE	TRUE	11	3	12	0.3	0.1	-0	0.011827956989247313	0.41182795698924735
miR-320e	34	494	152	2005	0.9079004704314649	0.7180724103845922	1	pink	186	2685	48	3	45	TRUE	TRUE	11	0	14	0.3	0.1	-0	0.011827956989247313	0.41182795698924735
miR-3121-3p	31	416	155	2083	1.0014417769643151	0.5300552154725311	1	pink	186	2685	52	1	51	TRUE	TRUE	11	1	17	0.3	0.1	-0	0.011827956989247313	0.41182795698924735
miR-519e-5p	20	318	166	2181	0.826379926312814	0.8139164021688854	1	pink	186	2685	28	2	26	TRUE	TRUE	11	1	15	0.3	0.1	-0	0.011827956989247313	0.41182795698924735
miR-527	26	353	160	2146	0.9878931048672632	0.5566892002408121	1	pink	186	2685	41	3	38	TRUE	TRUE	11	2	18	0.3	0.1	-0	0.011827956989247313	0.41182795698924735
miR-486-3p	25	797	161	1702	0.331710172539215	0.9999999952220439	1	pink	186	2685	25	22	3	TRUE	TRUE	11	11	0	0.3	0.1	-0	0.011827956989247313	0.41182795698924735
miR-2278	17	279	169	2220	0.8004692927324325	0.834293584851228	1	pink	186	2685	20	14	6	TRUE	TRUE	11	10	3	0.3	0.1	-0	0.011827956989247313	0.41182795698924735
miR-584-5p	31	393	155	2106	1.0717405438694212	0.39962031733849046	1	pink	186	2685	36	26	10	TRUE	TRUE	11	10	3	0.3	0.1	-0	0.011827956989247313	0.41182795698924735
miR-665	24	390	162	2109	0.8012031387929395	0.8632468033038105	1	pink	186	2685	24	10	14	TRUE	TRUE	11	6	5	0.3	0.1	-0	0.011827956989247313	0.41182795698924735
miR-4446-3p	24	428	162	2071	0.7169430903760522	0.9474985552467573	1	pink	186	2685	25	20	5	TRUE	TRUE	11	11	1	0.3	0.1	-0	0.011827956989247313	0.41182795698924735
miR-500b-5p	24	282	162	2217	1.1646010291980622	0.28469239514256756	1	pink	186	2685	33	9	24	TRUE	TRUE	11	5	9	0.3	0.1	-0	0.011827956989247313	0.41182795698924735
miR-624-5p	17	258	169	2241	0.8738041657789144	0.7329939480691213	1	pink	186	2685	19	9	10	TRUE	TRUE	11	6	6	0.3	0.1	-0	0.011827956989247313	0.41182795698924735
miR-4497	2	11	184	2488	2.457131099338313	0.2260610253673464	0.9362497607985926	pink	186	2685	2	1	1	TRUE	TRUE	0	0	0	0.3	0.1	0.011443312099950347	0	0.41144331209995033
miR-3681-3p	17	191	169	2308	1.2154315718376916	0.2687106274336586	0.9969917672071258	pink	186	2685	22	3	19	TRUE	TRUE	10	2	12	0.3	0.1	5.233711673249885e-4	0.010752688172043012	0.41127605933936795
miR-509-3-5p	19	216	167	2283	1.2024167311583251	0.26840857600077617	0.9969917672071258	pink	186	2685	21	1	20	TRUE	TRUE	10	0	10	0.3	0.1	5.233711673249885e-4	0.010752688172043012	0.41127605933936795
miR-1185-1-3p	19	213	167	2286	1.2209497229395605	0.2497692262593382	0.9729574714922827	pink	186	2685	22	4	18	TRUE	TRUE	6	2	5	0.3	0.1	0.0047624570272466905	0.0064516129032258064	0.4112140699304725
miR-466	20	225	166	2274	1.2175684744787776	0.24685140325639376	0.9729574714922827	pink	186	2685	27	4	23	TRUE	TRUE	6	1	8	0.3	0.1	0.0047624570272466905	0.0064516129032258064	0.4112140699304725
miR-3606-3p	5	43	181	2456	1.5774590552496424	0.23612723444798067	0.9512332067906147	pink	186	2685	6	3	3	TRUE	TRUE	2	0	2	0.3	0.1	0.008685198900657288	0.0021505376344086026	0.41083573653506583
miR-519c-3p	17	326	169	2173	0.6705989339262473	0.9558152695456508	1	pink	186	2685	23	6	17	TRUE	TRUE	10	6	7	0.3	0.1	-0	0.010752688172043012	0.410752688172043
miR-520a-3p	20	368	166	2131	0.6977691730502621	0.9490059537217714	1	pink	186	2685	29	8	21	TRUE	TRUE	10	3	11	0.3	0.1	-0	0.010752688172043012	0.410752688172043
miR-199a-5p	12	233	174	2266	0.6707993632041557	0.9313661587351968	1	pink	186	2685	12	9	3	TRUE	TRUE	10	7	3	0.3	0.1	-0	0.010752688172043012	0.410752688172043
miR-1287-5p	23	377	163	2122	0.794291401634483	0.868284001069823	1	pink	186	2685	27	15	12	TRUE	TRUE	10	7	6	0.3	0.1	-0	0.010752688172043012	0.410752688172043
miR-760	20	425	166	2074	0.5880617191512025	0.9922593336871686	1	pink	186	2685	24	17	7	TRUE	TRUE	10	9	2	0.3	0.1	-0	0.010752688172043012	0.410752688172043
miR-636	16	252	170	2247	0.8392674733854539	0.7780500736648434	1	pink	186	2685	27	9	18	TRUE	TRUE	10	6	10	0.3	0.1	-0	0.010752688172043012	0.410752688172043
miR-3187-3p	14	209	172	2290	0.891857596345649	0.6957637284540679	1	pink	186	2685	17	11	6	TRUE	TRUE	10	7	4	0.3	0.1	-0	0.010752688172043012	0.410752688172043
miR-3928-3p	18	234	168	2265	1.0370802819386153	0.4833220133045856	1	pink	186	2685	20	18	2	TRUE	TRUE	10	10	2	0.3	0.1	-0	0.010752688172043012	0.410752688172043
miR-448	19	225	167	2274	1.1497763034934656	0.32720507289767653	1	pink	186	2685	27	1	26	TRUE	TRUE	10	1	13	0.3	0.1	-0	0.010752688172043012	0.410752688172043
miR-449c-5p	24	507	162	1992	0.5821966720951665	0.9959251409325509	1	pink	186	2685	25	17	8	TRUE	TRUE	10	7	3	0.3	0.1	-0	0.010752688172043012	0.410752688172043
miR-1297	20	282	166	2217	0.9472017498244182	0.6245890051598704	1	pink	186	2685	50	9	41	TRUE	TRUE	10	5	19	0.3	0.1	-0	0.010752688172043012	0.410752688172043
miR-520c-3p	19	417	167	2082	0.5681552138834618	0.9943325819409035	1	pink	186	2685	28	6	22	TRUE	TRUE	10	3	12	0.3	0.1	-0	0.010752688172043012	0.410752688172043
miR-656-3p	28	347	158	2152	1.0990254212162787	0.36174971756044344	1	pink	186	2685	47	5	42	TRUE	TRUE	10	3	19	0.3	0.1	-0	0.010752688172043012	0.410752688172043
miR-488-5p	22	289	164	2210	1.0258180507558372	0.4936588166400374	1	pink	186	2685	31	1	30	TRUE	TRUE	10	0	11	0.3	0.1	-0	0.010752688172043012	0.410752688172043
miR-4311	18	261	168	2238	0.9187276688493983	0.6671500281793095	1	pink	186	2685	20	2	18	TRUE	TRUE	10	0	11	0.3	0.1	-0	0.010752688172043012	0.410752688172043
miR-3689a-3p	14	281	172	2218	0.6425658653631665	0.9597073372078951	1	pink	186	2685	16	8	8	TRUE	TRUE	10	6	5	0.3	0.1	-0	0.010752688172043012	0.410752688172043
miR-1273h-5p	17	262	169	2237	0.8589222129068004	0.7547884035436214	1	pink	186	2685	17	14	3	TRUE	TRUE	10	9	1	0.3	0.1	-0	0.010752688172043012	0.410752688172043
miR-1266-5p	17	340	169	2159	0.6388534117532302	0.9720111597105919	1	pink	186	2685	19	14	5	TRUE	TRUE	10	8	3	0.3	0.1	-0	0.010752688172043012	0.410752688172043
miR-1179	27	347	159	2152	1.0531122112434792	0.43951283517068945	1	pink	186	2685	35	6	29	TRUE	TRUE	10	3	11	0.3	0.1	-0	0.010752688172043012	0.410752688172043
miR-10b-3p	15	181	171	2318	1.123313488582952	0.38110849278480785	1	pink	186	2685	18	4	14	TRUE	TRUE	10	3	7	0.3	0.1	-0	0.010752688172043012	0.410752688172043
miR-4524a-3p	16	248	170	2251	0.8543263170036407	0.7570654347167999	1	pink	186	2685	16	3	13	TRUE	TRUE	10	2	8	0.3	0.1	-0	0.010752688172043012	0.410752688172043
miR-1270	20	327	166	2172	0.8003279905120446	0.8486134254956395	1	pink	186	2685	30	10	20	TRUE	TRUE	10	4	9	0.3	0.1	-0	0.010752688172043012	0.410752688172043
miR-3128	16	185	170	2314	1.1771517425651987	0.31459100358180553	1	pink	186	2685	19	2	17	TRUE	TRUE	10	1	10	0.3	0.1	-0	0.010752688172043012	0.410752688172043
miR-3617-5p	20	239	166	2260	1.139200713205083	0.33507429446997483	1	pink	186	2685	28	1	27	TRUE	TRUE	10	0	11	0.3	0.1	-0	0.010752688172043012	0.410752688172043
miR-103b	16	269	170	2230	0.7802986465076557	0.8533923807283481	1	pink	186	2685	16	12	4	TRUE	TRUE	10	9	1	0.3	0.1	-0	0.010752688172043012	0.410752688172043
miR-4277	11	114	175	2385	1.3148843467927096	0.24490489445217553	0.9729574714922827	pink	186	2685	13	1	12	TRUE	TRUE	5	0	5	0.3	0.1	0.0047624570272466905	0.005376344086021506	0.41013880111326817
miR-4484	11	115	175	2384	1.3029099201891567	0.2531435184753561	0.9729574714922827	pink	186	2685	12	2	10	TRUE	TRUE	5	1	5	0.3	0.1	0.0047624570272466905	0.005376344086021506	0.41013880111326817
miR-5579-3p	7	67	179	2432	1.4192713839668738	0.24961235427811904	0.9729574714922827	pink	186	2685	8	2	6	TRUE	TRUE	5	2	4	0.3	0.1	0.0047624570272466905	0.005376344086021506	0.41013880111326817
miR-190b-5p	12	127	174	2372	1.2879435815670532	0.25209242078935623	0.9729574714922827	pink	186	2685	12	4	8	TRUE	TRUE	5	1	4	0.3	0.1	0.0047624570272466905	0.005376344086021506	0.41013880111326817
miR-12136	9	91	177	2408	1.3453289034588267	0.253480104123934	0.9729574714922827	pink	186	2685	9	1	8	TRUE	TRUE	5	1	4	0.3	0.1	0.0047624570272466905	0.005376344086021506	0.41013880111326817
miR-153-3p	19	257	167	2242	0.9925233804676292	0.5504390100759263	1	pink	186	2685	33	11	22	TRUE	TRUE	9	4	15	0.3	0.1	-0	0.00967741935483871	0.40967741935483876
miR-519b-3p	19	332	167	2167	0.7426816652474258	0.9084997468998689	1	pink	186	2685	26	7	19	TRUE	TRUE	9	5	6	0.3	0.1	-0	0.00967741935483871	0.40967741935483876
miR-370-3p	13	275	173	2224	0.6078112245814389	0.9720178902234813	1	pink	186	2685	18	5	13	TRUE	TRUE	9	5	7	0.3	0.1	-0	0.00967741935483871	0.40967741935483876
miR-149-3p	15	482	171	2017	0.3671629133250603	0.9999897728297509	1	pink	186	2685	18	9	9	TRUE	TRUE	9	7	3	0.3	0.1	-0	0.00967741935483871	0.40967741935483876
miR-519a-3p	19	315	167	2184	0.7888877628296626	0.8583102814477698	1	pink	186	2685	26	8	18	TRUE	TRUE	9	6	7	0.3	0.1	-0	0.00967741935483871	0.40967741935483876
miR-211-5p	19	476	167	2023	0.4836606531477202	0.9995078192980169	1	pink	186	2685	27	4	23	TRUE	TRUE	9	2	10	0.3	0.1	-0	0.00967741935483871	0.40967741935483876
miR-328-3p	17	304	169	2195	0.7263911663878136	0.9144583388270842	1	pink	186	2685	19	15	4	TRUE	TRUE	9	8	3	0.3	0.1	-0	0.00967741935483871	0.40967741935483876
miR-331-3p	21	303	165	2196	0.922415247578012	0.6675026501913888	1	pink	186	2685	24	19	5	TRUE	TRUE	9	8	1	0.3	0.1	-0	0.00967741935483871	0.40967741935483876
miR-671-3p	15	225	171	2274	0.8865598611361034	0.7068728619616989	1	pink	186	2685	15	14	1	TRUE	TRUE	9	8	1	0.3	0.1	-0	0.00967741935483871	0.40967741935483876
miR-505-5p	14	230	172	2269	0.8030438150735708	0.8144605562710883	1	pink	186	2685	16	8	8	TRUE	TRUE	9	7	4	0.3	0.1	-0	0.00967741935483871	0.40967741935483876
miR-186-3p	28	486	158	2013	0.7341063635544066	0.9446196820838819	1	pink	186	2685	42	8	34	TRUE	TRUE	9	4	10	0.3	0.1	-0	0.00967741935483871	0.40967741935483876
miR-212-3p	19	275	167	2224	0.9201155706908195	0.6671435689854317	1	pink	186	2685	35	10	25	TRUE	TRUE	9	2	11	0.3	0.1	-0	0.00967741935483871	0.40967741935483876
miR-646	20	433	166	2066	0.5749755427130454	0.9942457447406955	1	pink	186	2685	39	3	36	TRUE	TRUE	9	2	19	0.3	0.1	-0	0.00967741935483871	0.40967741935483876
miR-98-3p	15	173	171	2326	1.1793135019769718	0.31945976801397746	1	pink	186	2685	17	13	4	TRUE	TRUE	9	8	2	0.3	0.1	-0	0.00967741935483871	0.40967741935483876
miR-4695-5p	13	237	173	2262	0.7172816952255281	0.9002000089859351	1	pink	186	2685	13	4	9	TRUE	TRUE	9	1	8	0.3	0.1	-0	0.00967741935483871	0.40967741935483876
miR-6785-5p	12	207	174	2292	0.7636880863652238	0.8467218769225956	1	pink	186	2685	12	8	4	TRUE	TRUE	9	6	3	0.3	0.1	-0	0.00967741935483871	0.40967741935483876
miR-2467-3p	13	230	173	2269	0.7413917709082852	0.8771558863648342	1	pink	186	2685	16	7	9	TRUE	TRUE	9	5	5	0.3	0.1	-0	0.00967741935483871	0.40967741935483876
miR-1253	16	291	170	2208	0.7142111430505891	0.9201433488716347	1	pink	186	2685	22	2	20	TRUE	TRUE	9	2	8	0.3	0.1	-0	0.00967741935483871	0.40967741935483876
miR-3689b-3p	14	275	172	2224	0.6583568813479475	0.9507006236207162	1	pink	186	2685	16	7	9	TRUE	TRUE	9	5	5	0.3	0.1	-0	0.00967741935483871	0.40967741935483876
miR-3689c	14	275	172	2224	0.6583568813479475	0.9507006236207162	1	pink	186	2685	16	7	9	TRUE	TRUE	9	5	5	0.3	0.1	-0	0.00967741935483871	0.40967741935483876
miR-3120-3p	23	303	163	2196	1.0226504581846891	0.4975678671120156	1	pink	186	2685	38	7	31	TRUE	TRUE	9	5	13	0.3	0.1	-0	0.00967741935483871	0.40967741935483876
miR-3149	19	233	167	2266	1.1063934291152357	0.3821497842752872	1	pink	186	2685	24	10	14	TRUE	TRUE	9	5	5	0.3	0.1	-0	0.00967741935483871	0.40967741935483876
miR-642a-5p	13	171	173	2328	1.0230144936435963	0.514556428449465	1	pink	186	2685	17	8	9	TRUE	TRUE	9	6	3	0.3	0.1	-0	0.00967741935483871	0.40967741935483876
miR-206	22	396	164	2103	0.7124837464731225	0.9450110365097502	1	pink	186	2685	51	11	40	TRUE	TRUE	9	6	16	0.3	0.1	-0	0.00967741935483871	0.40967741935483876
miR-654-5p	12	299	174	2200	0.5075440537318746	0.9945632477756206	1	pink	186	2685	14	4	10	TRUE	TRUE	9	2	9	0.3	0.1	-0	0.00967741935483871	0.40967741935483876
miR-27b-5p	17	268	169	2231	0.8374408800830394	0.7852858506740992	1	pink	186	2685	19	15	4	TRUE	TRUE	9	7	2	0.3	0.1	-0	0.00967741935483871	0.40967741935483876
miR-188-3p	11	146	175	2353	1.0130295127645585	0.5320856463055346	1	pink	186	2685	13	3	10	TRUE	TRUE	9	3	7	0.3	0.1	-0	0.00967741935483871	0.40967741935483876
miR-3158-3p	18	249	168	2250	0.9681668756556003	0.5890401307451297	1	pink	186	2685	19	14	5	TRUE	TRUE	9	7	3	0.3	0.1	-0	0.00967741935483871	0.40967741935483876
miR-518c-5p	13	233	173	2266	0.7308815370923473	0.8875003447811957	1	pink	186	2685	17	6	11	TRUE	TRUE	9	4	6	0.3	0.1	-0	0.00967741935483871	0.40967741935483876
miR-501-3p	16	209	170	2290	1.0312344481076607	0.4962759828264499	1	pink	186	2685	26	7	19	TRUE	TRUE	9	5	12	0.3	0.1	-0	0.00967741935483871	0.40967741935483876
miR-137-3p	22	329	164	2170	0.8848361020168717	0.7323882655846747	1	pink	186	2685	34	5	29	TRUE	TRUE	9	3	10	0.3	0.1	-0	0.00967741935483871	0.40967741935483876
miR-520b-3p	16	333	170	2166	0.6122879289407289	0.9795863528303637	1	pink	186	2685	23	3	20	TRUE	TRUE	9	2	11	0.3	0.1	-0	0.00967741935483871	0.40967741935483876
miR-6876-5p	6	55	180	2444	1.4809447630151993	0.2446994821831059	0.9729574714922827	pink	186	2685	6	5	1	TRUE	TRUE	4	3	1	0.3	0.1	0.0047624570272466905	0.004301075268817205	0.40906353229606385
miR-548at-3p	12	128	174	2371	1.277349403021375	0.26001597378883834	0.992560976867008	pink	186	2685	14	2	12	TRUE	TRUE	7	2	7	0.3	0.1	0.00129712134093933	0.007526881720430108	0.4088240030613694
miR-519d-3p	23	364	163	2135	0.8276868604392744	0.8237986090468137	1	pink	186	2685	27	13	14	TRUE	TRUE	8	4	5	0.3	0.1	-0	0.00860215053763441	0.40860215053763443
miR-545-3p	23	339	163	2160	0.8991180012896197	0.7113782857125802	1	pink	186	2685	34	9	25	TRUE	TRUE	8	5	10	0.3	0.1	-0	0.00860215053763441	0.40860215053763443
miR-31-3p	11	122	175	2377	1.2245828979090059	0.31329053795844486	1	pink	186	2685	13	11	2	TRUE	TRUE	8	9	0	0.3	0.1	-0	0.00860215053763441	0.40860215053763443
miR-1307-3p	10	199	176	2300	0.6567813888961885	0.9272424706952543	1	pink	186	2685	10	9	1	TRUE	TRUE	8	7	1	0.3	0.1	-0	0.00860215053763441	0.40860215053763443
miR-1237-3p	16	251	170	2248	0.8429857315865784	0.7729206459410467	1	pink	186	2685	19	2	17	TRUE	TRUE	8	0	10	0.3	0.1	-0	0.00860215053763441	0.40860215053763443
miR-1224-5p	13	205	173	2294	0.8409541337813553	0.7604390420590786	1	pink	186	2685	19	7	12	TRUE	TRUE	8	4	7	0.3	0.1	-0	0.00860215053763441	0.40860215053763443
miR-769-3p	12	246	174	2253	0.6317164988675414	0.9560796072642622	1	pink	186	2685	17	8	9	TRUE	TRUE	8	7	4	0.3	0.1	-0	0.00860215053763441	0.40860215053763443
miR-188-5p	15	205	171	2294	0.9816063470656656	0.5685192716334933	1	pink	186	2685	19	9	10	TRUE	TRUE	8	5	6	0.3	0.1	-0	0.00860215053763441	0.40860215053763443
miR-526b-3p	23	338	163	2161	0.902197487921531	0.7061646185327433	1	pink	186	2685	28	10	18	TRUE	TRUE	8	4	6	0.3	0.1	-0	0.00860215053763441	0.40860215053763443
miR-203b-3p	11	128	175	2371	1.1642597455787433	0.3673687975703938	1	pink	186	2685	12	7	5	TRUE	TRUE	8	6	3	0.3	0.1	-0	0.00860215053763441	0.40860215053763443
miR-4524b-3p	11	161	175	2338	0.9128146896617321	0.6578960052369175	1	pink	186	2685	11	1	10	TRUE	TRUE	8	1	7	0.3	0.1	-0	0.00860215053763441	0.40860215053763443
miR-583	16	266	170	2233	0.7901573534675859	0.8416992415423381	1	pink	186	2685	23	2	21	TRUE	TRUE	8	0	9	0.3	0.1	-0	0.00860215053763441	0.40860215053763443
miR-3173-3p	16	214	170	2285	1.0049460700810777	0.5339639511971654	1	pink	186	2685	20	4	16	TRUE	TRUE	8	4	6	0.3	0.1	-0	0.00860215053763441	0.40860215053763443
miR-4496	13	237	173	2262	0.7172816952255281	0.9002000089859351	1	pink	186	2685	17	2	15	TRUE	TRUE	8	1	8	0.3	0.1	-0	0.00860215053763441	0.40860215053763443
miR-2276-3p	13	152	173	2347	1.1602169415151666	0.3543306641011757	1	pink	186	2685	17	2	15	TRUE	TRUE	8	2	8	0.3	0.1	-0	0.00860215053763441	0.40860215053763443
miR-3123	17	212	169	2287	1.0851514926889123	0.4189567839988536	1	pink	186	2685	19	1	18	TRUE	TRUE	8	0	9	0.3	0.1	-0	0.00860215053763441	0.40860215053763443
miR-548av-5p	16	197	170	2302	1.0997146074984547	0.40444783450169053	1	pink	186	2685	20	4	16	TRUE	TRUE	8	2	7	0.3	0.1	-0	0.00860215053763441	0.40860215053763443
miR-4694-3p	14	163	172	2336	1.1664241213243531	0.34024046866100516	1	pink	186	2685	14	1	13	TRUE	TRUE	8	1	7	0.3	0.1	-0	0.00860215053763441	0.40860215053763443
miR-548an	17	272	169	2227	0.8236507672244255	0.804138204192618	1	pink	186	2685	19	1	18	TRUE	TRUE	8	0	9	0.3	0.1	-0	0.00860215053763441	0.40860215053763443
miR-7977	13	148	173	2351	1.1935957653800762	0.32136698823721926	1	pink	186	2685	13	12	1	TRUE	TRUE	8	8	0	0.3	0.1	-0	0.00860215053763441	0.40860215053763443
miR-593-3p	11	128	175	2371	1.1642597455787433	0.3673687975703938	1	pink	186	2685	11	4	7	TRUE	TRUE	8	3	5	0.3	0.1	-0	0.00860215053763441	0.40860215053763443
miR-3679-5p	18	225	168	2274	1.0828506249375642	0.41811849123035244	1	pink	186	2685	22	15	7	TRUE	TRUE	8	6	3	0.3	0.1	-0	0.00860215053763441	0.40860215053763443
miR-4284	12	193	174	2306	0.8240827519127495	0.7760583925228499	1	pink	186	2685	12	7	5	TRUE	TRUE	8	6	2	0.3	0.1	-0	0.00860215053763441	0.40860215053763443
miR-450a-1-3p	12	139	174	2360	1.170851582681956	0.35201832530959243	1	pink	186	2685	12	8	4	TRUE	TRUE	8	7	1	0.3	0.1	-0	0.00860215053763441	0.40860215053763443
miR-1343-3p	15	421	171	2078	0.43306448231826034	0.9997621221573678	1	pink	186	2685	15	9	6	TRUE	TRUE	8	4	4	0.3	0.1	-0	0.00860215053763441	0.40860215053763443
miR-4722-5p	14	286	172	2213	0.6299127066663386	0.9660848535228413	1	pink	186	2685	17	6	11	TRUE	TRUE	8	4	4	0.3	0.1	-0	0.00860215053763441	0.40860215053763443
miR-936	15	214	171	2285	0.936642526097486	0.633952730971761	1	pink	186	2685	18	3	15	TRUE	TRUE	8	1	8	0.3	0.1	-0	0.00860215053763441	0.40860215053763443
miR-4769-3p	9	117	177	2382	1.0351964929341122	0.5138441942135186	1	pink	186	2685	10	1	9	TRUE	TRUE	8	1	8	0.3	0.1	-0	0.00860215053763441	0.40860215053763443
miR-106a-3p	13	145	173	2354	1.2198339791688708	0.2971820504560222	1	pink	186	2685	14	7	7	TRUE	TRUE	8	4	5	0.3	0.1	-0	0.00860215053763441	0.40860215053763443
miR-1276	18	248	168	2251	0.9725019990673266	0.5822194666420655	1	pink	186	2685	29	6	23	TRUE	TRUE	8	2	8	0.3	0.1	-0	0.00860215053763441	0.40860215053763443
miR-650	21	393	165	2106	0.6821178778980911	0.9616482268799872	1	pink	186	2685	21	7	14	TRUE	TRUE	8	3	5	0.3	0.1	-0	0.00860215053763441	0.40860215053763443
miR-27a-5p	23	716	163	1783	0.3514895388831471	0.9999999251136633	1	pink	186	2685	28	22	6	TRUE	TRUE	8	8	3	0.3	0.1	-0	0.00860215053763441	0.40860215053763443
miR-380-5p	18	291	168	2208	0.8130192650710847	0.8230854071919008	1	pink	186	2685	19	17	2	TRUE	TRUE	8	7	2	0.3	0.1	-0	0.00860215053763441	0.40860215053763443
miR-1183	18	228	168	2271	1.0671916181811292	0.43985853358019866	1	pink	186	2685	21	1	20	TRUE	TRUE	8	0	9	0.3	0.1	-0	0.00860215053763441	0.40860215053763443
miR-192-3p	17	192	169	2307	1.208580205131066	0.27542064716034936	1	pink	186	2685	28	10	18	TRUE	TRUE	8	6	11	0.3	0.1	-0	0.00860215053763441	0.40860215053763443
miR-4478	13	216	173	2283	0.7942987183369982	0.8187999914482452	1	pink	186	2685	13	5	8	TRUE	TRUE	8	4	4	0.3	0.1	-0	0.00860215053763441	0.40860215053763443
miR-3929	14	187	172	2312	1.006340378285254	0.5347228795585489	1	pink	186	2685	14	5	9	TRUE	TRUE	8	4	4	0.3	0.1	-0	0.00860215053763441	0.40860215053763443
miR-4419b	16	197	170	2302	1.0997146074984547	0.40444783450169053	1	pink	186	2685	16	5	11	TRUE	TRUE	8	4	4	0.3	0.1	-0	0.00860215053763441	0.40860215053763443
miR-509-5p	16	224	170	2275	0.955893444017507	0.6066520979090324	1	pink	186	2685	19	1	18	TRUE	TRUE	8	0	9	0.3	0.1	-0	0.00860215053763441	0.40860215053763443
miR-216a-5p	15	171	171	2328	1.1941286083764642	0.30447027109909097	1	pink	186	2685	21	3	18	TRUE	TRUE	8	2	7	0.3	0.1	-0	0.00860215053763441	0.40860215053763443
miR-1260a	14	196	172	2303	0.9564072609628116	0.6042697740461567	1	pink	186	2685	14	5	9	TRUE	TRUE	8	3	5	0.3	0.1	-0	0.00860215053763441	0.40860215053763443
miR-4291	19	408	167	2091	0.5831925122724694	0.9920535298727313	1	pink	186	2685	21	1	20	TRUE	TRUE	8	1	8	0.3	0.1	-0	0.00860215053763441	0.40860215053763443
miR-2052	17	207	169	2292	1.1137201644452754	0.3819237013194778	1	pink	186	2685	22	1	21	TRUE	TRUE	8	1	9	0.3	0.1	-0	0.00860215053763441	0.40860215053763443
miR-3182	14	174	172	2325	1.087608301773086	0.4293461976437747	1	pink	186	2685	21	2	19	TRUE	TRUE	8	1	12	0.3	0.1	-0	0.00860215053763441	0.40860215053763443
miR-640	10	112	176	2387	1.210843547059283	0.33610442617710595	1	pink	186	2685	11	2	9	TRUE	TRUE	8	2	7	0.3	0.1	-0	0.00860215053763441	0.40860215053763443
miR-520e-3p	15	332	171	2167	0.5726569019645149	0.9884680133116455	1	pink	186	2685	21	2	19	TRUE	TRUE	8	1	11	0.3	0.1	-0	0.00860215053763441	0.40860215053763443
miR-1843	23	274	163	2225	1.1457383603182572	0.3129085363276173	1	pink	186	2685	23	22	1	TRUE	TRUE	8	8	0	0.3	0.1	-0	0.00860215053763441	0.40860215053763443
miR-4789-5p	13	139	173	2360	1.275706841539192	0.25065021392667547	0.9729574714922827	pink	186	2685	17	3	14	TRUE	TRUE	3	1	2	0.3	0.1	0.0047624570272466905	0.0032258064516129032	0.4079882634788596
miR-6817-5p	3	22	183	2477	1.845132933174182	0.24803825496576992	0.9729574714922827	pink	186	2685	3	1	2	TRUE	TRUE	3	1	2	0.3	0.1	0.0047624570272466905	0.0032258064516129032	0.4079882634788596
miR-1245a	10	104	176	2395	1.3083076032781276	0.26248369267082194	0.9928721904935545	pink	186	2685	11	1	10	TRUE	TRUE	6	1	5	0.3	0.1	0.0012426613413659853	0.0064516129032258064	0.4076942742445918
miR-943	11	116	175	2383	1.2911418417624596	0.26148039184513733	0.9928721904935545	pink	186	2685	12	2	10	TRUE	TRUE	6	2	4	0.3	0.1	0.0012426613413659853	0.0064516129032258064	0.4076942742445918
miR-489-3p	11	149	175	2350	0.9913741303443823	0.5585556757160379	1	pink	186	2685	12	6	6	TRUE	TRUE	7	5	3	0.3	0.1	-0	0.007526881720430108	0.4075268817204301
miR-491-5p	16	455	170	2044	0.42289614150872346	0.9998906541953911	1	pink	186	2685	23	11	12	TRUE	TRUE	7	5	3	0.3	0.1	-0	0.007526881720430108	0.4075268817204301
miR-299-5p	16	194	170	2305	1.118176886839116	0.38160271529543005	1	pink	186	2685	21	7	14	TRUE	TRUE	7	3	5	0.3	0.1	-0	0.007526881720430108	0.4075268817204301
miR-219a-5p	11	162	175	2337	0.9067925812849399	0.6656082324499386	1	pink	186	2685	12	8	4	TRUE	TRUE	7	6	2	0.3	0.1	-0	0.007526881720430108	0.4075268817204301
miR-483-3p	13	175	173	2324	0.9979198411316387	0.5474899890376603	1	pink	186	2685	16	6	10	TRUE	TRUE	7	3	6	0.3	0.1	-0	0.007526881720430108	0.4075268817204301
miR-504-5p	15	234	171	2265	0.849138259957214	0.7596903878007487	1	pink	186	2685	17	12	5	TRUE	TRUE	7	7	0	0.3	0.1	-0	0.007526881720430108	0.4075268817204301
miR-1236-3p	12	252	174	2247	0.6150379904114388	0.9645909240964793	1	pink	186	2685	14	3	11	TRUE	TRUE	7	2	6	0.3	0.1	-0	0.007526881720430108	0.4075268817204301
miR-361-3p	15	312	171	2187	0.6149763912433154	0.9758903704775718	1	pink	186	2685	15	13	2	TRUE	TRUE	7	6	1	0.3	0.1	-0	0.007526881720430108	0.4075268817204301
miR-1225-3p	13	216	173	2283	0.7942987183369982	0.8187999914482452	1	pink	186	2685	13	7	6	TRUE	TRUE	7	3	4	0.3	0.1	-0	0.007526881720430108	0.4075268817204301
miR-493-3p	10	162	176	2337	0.8197349708631411	0.7680143403864754	1	pink	186	2685	12	5	7	TRUE	TRUE	7	4	3	0.3	0.1	-0	0.007526881720430108	0.4075268817204301
miR-2115-3p	23	332	163	2167	0.9210006884018594	0.6738227468791158	1	pink	186	2685	32	2	30	TRUE	TRUE	7	1	11	0.3	0.1	-0	0.007526881720430108	0.4075268817204301
miR-4262	19	256	167	2243	0.9968433934169975	0.543581850131406	1	pink	186	2685	34	4	30	TRUE	TRUE	7	2	9	0.3	0.1	-0	0.007526881720430108	0.4075268817204301
miR-3140-3p	17	254	169	2245	0.8891533908265687	0.7100586515377079	1	pink	186	2685	19	3	16	TRUE	TRUE	7	3	4	0.3	0.1	-0	0.007526881720430108	0.4075268817204301
miR-3156-5p	14	175	172	2324	1.0809272440321342	0.43753157045560553	1	pink	186	2685	22	1	21	TRUE	TRUE	7	0	12	0.3	0.1	-0	0.007526881720430108	0.4075268817204301
miR-4295	13	262	173	2237	0.6416889031964219	0.9556223867526644	1	pink	186	2685	19	5	14	TRUE	TRUE	7	5	4	0.3	0.1	-0	0.007526881720430108	0.4075268817204301
miR-4533	13	250	173	2249	0.676087078263162	0.9336643000346807	1	pink	186	2685	15	4	11	TRUE	TRUE	7	2	6	0.3	0.1	-0	0.007526881720430108	0.4075268817204301
miR-4668-5p	11	252	175	2247	0.5605766546134666	0.9813989823423739	1	pink	186	2685	14	4	10	TRUE	TRUE	7	3	5	0.3	0.1	-0	0.007526881720430108	0.4075268817204301
miR-548s	12	168	174	2331	0.9569091111698335	0.6022091941914154	1	pink	186	2685	14	4	10	TRUE	TRUE	7	2	7	0.3	0.1	-0	0.007526881720430108	0.4075268817204301
miR-548au-3p	11	123	175	2376	1.2141204992662185	0.322176463364502	1	pink	186	2685	12	2	10	TRUE	TRUE	7	1	6	0.3	0.1	-0	0.007526881720430108	0.4075268817204301
miR-6883-5p	10	187	176	2312	0.7025608585259031	0.8906992097295054	1	pink	186	2685	10	8	2	TRUE	TRUE	7	6	1	0.3	0.1	-0	0.007526881720430108	0.4075268817204301
miR-1976	11	246	175	2253	0.5757785268640898	0.9764175341411063	1	pink	186	2685	14	5	9	TRUE	TRUE	7	3	6	0.3	0.1	-0	0.007526881720430108	0.4075268817204301
miR-216a-3p	9	127	177	2372	0.9497015616831611	0.6093661794374642	1	pink	186	2685	10	5	5	TRUE	TRUE	7	4	4	0.3	0.1	-0	0.007526881720430108	0.4075268817204301
miR-4755-3p	11	257	175	2242	0.5484505433074423	0.9847995997493466	1	pink	186	2685	14	5	9	TRUE	TRUE	7	2	6	0.3	0.1	-0	0.007526881720430108	0.4075268817204301
miR-3688-3p	19	357	167	2142	0.6827242639929154	0.9554053672447644	1	pink	186	2685	28	1	27	TRUE	TRUE	7	0	9	0.3	0.1	-0	0.007526881720430108	0.4075268817204301
miR-452-3p	14	160	172	2339	1.1898153226896775	0.3166114639914647	1	pink	186	2685	14	1	13	TRUE	TRUE	7	1	6	0.3	0.1	-0	0.007526881720430108	0.4075268817204301
miR-5197-3p	13	177	173	2322	0.9857989338171579	0.5636833820958571	1	pink	186	2685	15	3	12	TRUE	TRUE	7	3	6	0.3	0.1	-0	0.007526881720430108	0.4075268817204301
miR-488-3p	19	225	167	2274	1.1497763034934656	0.32720507289767653	1	pink	186	2685	24	10	14	TRUE	TRUE	7	4	5	0.3	0.1	-0	0.007526881720430108	0.4075268817204301
miR-548m	17	222	169	2277	1.0317377749986292	0.4933332354392489	1	pink	186	2685	23	3	20	TRUE	TRUE	7	2	9	0.3	0.1	-0	0.007526881720430108	0.4075268817204301
miR-4738-3p	10	125	176	2374	1.0790905761905272	0.4614658807411348	1	pink	186	2685	13	2	11	TRUE	TRUE	7	1	8	0.3	0.1	-0	0.007526881720430108	0.4075268817204301
miR-4649-3p	10	219	176	2280	0.5916285914688079	0.9651971345086785	1	pink	186	2685	10	7	3	TRUE	TRUE	7	6	1	0.3	0.1	-0	0.007526881720430108	0.4075268817204301
miR-3910	18	398	168	2101	0.5657054613474527	0.9937672699415103	1	pink	186	2685	22	2	20	TRUE	TRUE	7	1	7	0.3	0.1	-0	0.007526881720430108	0.4075268817204301
miR-3125	14	173	172	2326	1.0942935440933022	0.4211631656500664	1	pink	186	2685	18	2	16	TRUE	TRUE	7	1	9	0.3	0.1	-0	0.007526881720430108	0.4075268817204301
miR-509-3p	10	129	176	2370	1.0438634500065325	0.4997914183784553	1	pink	186	2685	12	3	9	TRUE	TRUE	7	3	6	0.3	0.1	-0	0.007526881720430108	0.4075268817204301
miR-4713-5p	11	180	175	2319	0.8098820118518876	0.7866928612690325	1	pink	186	2685	11	4	7	TRUE	TRUE	7	3	4	0.3	0.1	-0	0.007526881720430108	0.4075268817204301
miR-4438	8	133	178	2366	0.7996149689298291	0.7748097973837063	1	pink	186	2685	8	1	7	TRUE	TRUE	7	1	6	0.3	0.1	-0	0.007526881720430108	0.4075268817204301
miR-4476	13	268	173	2231	0.6256447364566051	0.9640141712725361	1	pink	186	2685	16	5	11	TRUE	TRUE	7	3	5	0.3	0.1	-0	0.007526881720430108	0.4075268817204301
miR-3915	10	170	176	2329	0.778480912467658	0.8149445715077537	1	pink	186	2685	10	2	8	TRUE	TRUE	7	1	6	0.3	0.1	-0	0.007526881720430108	0.4075268817204301
miR-1200	12	211	174	2288	0.747907890016771	0.8634321750154637	1	pink	186	2685	15	3	12	TRUE	TRUE	7	1	8	0.3	0.1	-0	0.007526881720430108	0.4075268817204301
miR-3119	22	308	164	2191	0.9542756191668887	0.6147954783985794	1	pink	186	2685	34	2	32	TRUE	TRUE	7	1	8	0.3	0.1	-0	0.007526881720430108	0.4075268817204301
miR-124-5p	8	156	178	2343	0.6751070653486101	0.8947378544660268	1	pink	186	2685	12	2	10	TRUE	TRUE	7	2	9	0.3	0.1	-0	0.007526881720430108	0.4075268817204301
miR-1304-5p	17	231	169	2268	0.9876319050977875	0.5589067928159431	1	pink	186	2685	18	2	16	TRUE	TRUE	7	2	5	0.3	0.1	-0	0.007526881720430108	0.4075268817204301
miR-575	13	199	173	2300	0.8685180306773443	0.7238376039520049	1	pink	186	2685	21	1	20	TRUE	TRUE	7	0	12	0.3	0.1	-0	0.007526881720430108	0.4075268817204301
miR-620	13	154	173	2345	1.1441734250353615	0.37104769658094766	1	pink	186	2685	20	2	18	TRUE	TRUE	7	0	9	0.3	0.1	-0	0.007526881720430108	0.4075268817204301
miR-1264	19	280	167	2219	0.9017093146714766	0.6966642559719318	1	pink	186	2685	31	6	25	TRUE	TRUE	7	4	8	0.3	0.1	-0	0.007526881720430108	0.4075268817204301
miR-3652	20	513	166	1986	0.4665645128129624	0.9997993132837791	1	pink	186	2685	22	19	3	TRUE	TRUE	7	7	0	0.3	0.1	-0	0.007526881720430108	0.4075268817204301
miR-612	20	425	166	2074	0.5880617191512025	0.9922593336871686	1	pink	186	2685	23	5	18	TRUE	TRUE	7	2	5	0.3	0.1	-0	0.007526881720430108	0.4075268817204301
miR-4664-5p	10	226	176	2273	0.5715488531643789	0.9735476583727316	1	pink	186	2685	11	7	4	TRUE	TRUE	7	5	3	0.3	0.1	-0	0.007526881720430108	0.4075268817204301
miR-510-5p	10	134	176	2365	1.0027975199684334	0.5466637949240166	1	pink	186	2685	14	2	12	TRUE	TRUE	7	1	9	0.3	0.1	-0	0.007526881720430108	0.4075268817204301
miR-214-5p	10	147	176	2352	0.9091121736819457	0.6596500678186539	1	pink	186	2685	14	4	10	TRUE	TRUE	7	2	8	0.3	0.1	-0	0.007526881720430108	0.4075268817204301
miR-411-5p	14	157	172	2342	1.2140952982217823	0.29345230118208593	1	pink	186	2685	18	7	11	TRUE	TRUE	7	4	7	0.3	0.1	-0	0.007526881720430108	0.4075268817204301
miR-4999-5p	10	118	176	2381	1.146407730375647	0.39367679659088856	1	pink	186	2685	10	4	6	TRUE	TRUE	7	4	3	0.3	0.1	-0	0.007526881720430108	0.4075268817204301
miR-4326	18	207	168	2292	1.1862470550790283	0.29170451307851664	1	pink	186	2685	22	12	10	TRUE	TRUE	7	5	4	0.3	0.1	-0	0.007526881720430108	0.4075268817204301
miR-4509	13	71	173	2428	2.5684031243850347	0.004389535093048849	0.1781690434755995	pink	186	2685	15	0	15	FALSE	TRUE	7	0	9	0	0.1	0.2996671006260871	0.007526881720430108	0.4071939823465172
miR-4797-3p	4	33	182	2466	1.6419738652359268	0.25165248720604116	0.9729574714922827	pink	186	2685	5	3	2	TRUE	TRUE	2	1	1	0.3	0.1	0.0047624570272466905	0.0021505376344086026	0.40691299466165526
miR-99b-5p	13	203	173	2296	0.8499813330238335	0.7486094247281161	1	pink	186	2685	14	13	1	TRUE	TRUE	6	6	0	0.3	0.1	-0	0.0064516129032258064	0.40645161290322585
miR-199b-5p	7	178	179	2321	0.5100180640705116	0.9785898710295337	1	pink	186	2685	7	5	2	TRUE	TRUE	6	4	2	0.3	0.1	-0	0.0064516129032258064	0.40645161290322585
miR-133b	15	362	171	2137	0.5179443951848098	0.9965413989864018	1	pink	186	2685	18	5	13	TRUE	TRUE	6	4	5	0.3	0.1	-0	0.0064516129032258064	0.40645161290322585
miR-661	16	378	170	2121	0.5282152792868553	0.9963707968607152	1	pink	186	2685	19	7	12	TRUE	TRUE	6	3	4	0.3	0.1	-0	0.0064516129032258064	0.40645161290322585
miR-376c-3p	14	175	172	2324	1.0809272440321342	0.43753157045560553	1	pink	186	2685	24	2	22	TRUE	TRUE	6	1	9	0.3	0.1	-0	0.0064516129032258064	0.40645161290322585
let-7e-3p	7	90	179	2409	1.0467368553746543	0.5136324392274442	1	pink	186	2685	8	7	1	TRUE	TRUE	6	6	1	0.3	0.1	-0	0.0064516129032258064	0.40645161290322585
miR-1292-5p	12	155	174	2344	1.0429305396547945	0.49265239268341643	1	pink	186	2685	15	6	9	TRUE	TRUE	6	4	3	0.3	0.1	-0	0.0064516129032258064	0.40645161290322585
miR-1224-3p	8	181	178	2318	0.575676002676376	0.9596114471371355	1	pink	186	2685	8	5	3	TRUE	TRUE	6	4	2	0.3	0.1	-0	0.0064516129032258064	0.40645161290322585
miR-939-5p	14	453	172	2046	0.36771772063296676	0.9999823967781709	1	pink	186	2685	17	6	11	TRUE	TRUE	6	1	7	0.3	0.1	-0	0.0064516129032258064	0.40645161290322585
miR-92a-1-5p	15	258	171	2241	0.7620047773068039	0.8682717814864452	1	pink	186	2685	16	14	2	TRUE	TRUE	6	6	0	0.3	0.1	-0	0.0064516129032258064	0.40645161290322585
miR-629-3p	14	197	172	2302	0.9511401442562828	0.6117234005195635	1	pink	186	2685	15	6	9	TRUE	TRUE	6	3	3	0.3	0.1	-0	0.0064516129032258064	0.40645161290322585
miR-598-3p	8	122	178	2377	0.8756950248501535	0.6910049982427445	1	pink	186	2685	10	6	4	TRUE	TRUE	6	5	3	0.3	0.1	-0	0.0064516129032258064	0.40645161290322585
miR-422a	10	154	176	2345	0.865208876467232	0.7134629185129735	1	pink	186	2685	15	2	13	TRUE	TRUE	6	1	6	0.3	0.1	-0	0.0064516129032258064	0.40645161290322585
miR-3157-5p	13	163	173	2336	1.0769147787605442	0.4472196113531305	1	pink	186	2685	17	4	13	TRUE	TRUE	6	2	4	0.3	0.1	-0	0.0064516129032258064	0.40645161290322585
miR-3200-3p	17	315	169	2184	0.6975210873850067	0.9379717562995507	1	pink	186	2685	17	15	2	TRUE	TRUE	6	6	0	0.3	0.1	-0	0.0064516129032258064	0.40645161290322585
miR-490-5p	12	247	174	2252	0.6288804893433411	0.9576113918911395	1	pink	186	2685	15	9	6	TRUE	TRUE	6	5	3	0.3	0.1	-0	0.0064516129032258064	0.40645161290322585
miR-202-3p	19	271	167	2228	0.935378132164695	0.6425181087999415	1	pink	186	2685	30	9	21	TRUE	TRUE	6	3	4	0.3	0.1	-0	0.0064516129032258064	0.40645161290322585
miR-502-5p	9	206	177	2293	0.5660850186088002	0.9704427485998619	1	pink	186	2685	9	5	4	TRUE	TRUE	6	4	2	0.3	0.1	-0	0.0064516129032258064	0.40645161290322585
miR-574-3p	10	194	176	2305	0.6751680708840153	0.9135045495766878	1	pink	186	2685	11	9	2	TRUE	TRUE	6	6	1	0.3	0.1	-0	0.0064516129032258064	0.40645161290322585
miR-548bb-3p	8	86	178	2413	1.2609192899895931	0.32475107460370073	1	pink	186	2685	8	4	4	TRUE	TRUE	6	3	3	0.3	0.1	-0	0.0064516129032258064	0.40645161290322585
miR-548aw	14	200	172	2299	0.9356540980701633	0.6336994663687319	1	pink	186	2685	15	4	11	TRUE	TRUE	6	3	3	0.3	0.1	-0	0.0064516129032258064	0.40645161290322585
miR-600	10	129	176	2370	1.0438634500065325	0.4997914183784553	1	pink	186	2685	14	2	12	TRUE	TRUE	6	1	7	0.3	0.1	-0	0.0064516129032258064	0.40645161290322585
miR-190a-3p	15	182	171	2317	1.1166591072480727	0.38895185279983563	1	pink	186	2685	18	8	10	TRUE	TRUE	6	3	3	0.3	0.1	-0	0.0064516129032258064	0.40645161290322585
miR-4747-5p	11	266	175	2233	0.5277721211532357	0.9895282960925265	1	pink	186	2685	11	3	8	TRUE	TRUE	6	1	5	0.3	0.1	-0	0.0064516129032258064	0.40645161290322585
miR-1262	10	119	176	2380	1.136295977354276	0.4033614330764754	1	pink	186	2685	10	5	5	TRUE	TRUE	6	3	3	0.3	0.1	-0	0.0064516129032258064	0.40645161290322585
miR-552-3p	11	147	175	2352	1.005712376761859	0.540966713626068	1	pink	186	2685	13	4	9	TRUE	TRUE	6	3	4	0.3	0.1	-0	0.0064516129032258064	0.40645161290322585
miR-3666	10	242	176	2257	0.5300135332673407	0.9862790848780936	1	pink	186	2685	14	5	9	TRUE	TRUE	6	5	3	0.3	0.1	-0	0.0064516129032258064	0.40645161290322585
let-7a-2-3p	17	303	169	2196	0.72911964006633	0.9120014351669752	1	pink	186	2685	28	8	20	TRUE	TRUE	6	2	7	0.3	0.1	-0	0.0064516129032258064	0.40645161290322585
miR-4310	14	208	172	2291	0.8965371188219875	0.689175390261421	1	pink	186	2685	17	4	13	TRUE	TRUE	6	2	5	0.3	0.1	-0	0.0064516129032258064	0.40645161290322585
miR-5697	9	103	177	2396	1.182740627325595	0.3715359671484324	1	pink	186	2685	13	4	9	TRUE	TRUE	6	3	4	0.3	0.1	-0	0.0064516129032258064	0.40645161290322585
miR-4796-3p	13	151	173	2348	1.1683977233911538	0.3460248978368607	1	pink	186	2685	13	2	11	TRUE	TRUE	6	0	6	0.3	0.1	-0	0.0064516129032258064	0.40645161290322585
miR-548at-5p	13	187	173	2312	0.9290754325137487	0.6410547992901308	1	pink	186	2685	16	3	13	TRUE	TRUE	6	1	6	0.3	0.1	-0	0.0064516129032258064	0.40645161290322585
miR-873-3p	18	260	168	2239	0.92267389852038	0.6609353588086458	1	pink	186	2685	18	13	5	TRUE	TRUE	6	5	1	0.3	0.1	-0	0.0064516129032258064	0.40645161290322585
miR-4725-3p	11	369	175	2130	0.36292840900134393	0.9999287362461677	1	pink	186	2685	12	6	6	TRUE	TRUE	6	2	5	0.3	0.1	-0	0.0064516129032258064	0.40645161290322585
miR-323b-5p	9	136	177	2363	0.8834994489042904	0.6867339192643527	1	pink	186	2685	10	2	8	TRUE	TRUE	6	2	4	0.3	0.1	-0	0.0064516129032258064	0.40645161290322585
miR-3919	10	176	176	2323	0.7500078941962284	0.8452508349035787	1	pink	186	2685	12	1	11	TRUE	TRUE	6	0	7	0.3	0.1	-0	0.0064516129032258064	0.40645161290322585
miR-4325	8	161	178	2338	0.6527511155663193	0.912199221671144	1	pink	186	2685	11	2	9	TRUE	TRUE	6	2	6	0.3	0.1	-0	0.0064516129032258064	0.40645161290322585
miR-136-5p	16	194	170	2305	1.118176886839116	0.38160271529543005	1	pink	186	2685	26	2	24	TRUE	TRUE	6	1	5	0.3	0.1	-0	0.0064516129032258064	0.40645161290322585
miR-1275	12	373	174	2126	0.39318087588079836	0.9998391315156615	1	pink	186	2685	13	5	8	TRUE	TRUE	6	5	1	0.3	0.1	-0	0.0064516129032258064	0.40645161290322585
miR-6779-5p	10	120	176	2379	1.126352471509736	0.4130555420155888	1	pink	186	2685	10	7	3	TRUE	TRUE	6	5	1	0.3	0.1	-0	0.0064516129032258064	0.40645161290322585
miR-7106-5p	8	169	178	2330	0.6197324620338409	0.9350284512417033	1	pink	186	2685	8	7	1	TRUE	TRUE	6	5	1	0.3	0.1	-0	0.0064516129032258064	0.40645161290322585
miR-4727-5p	7	106	179	2393	0.8828679978408401	0.6785146258459527	1	pink	186	2685	7	1	6	TRUE	TRUE	6	1	5	0.3	0.1	-0	0.0064516129032258064	0.40645161290322585
miR-3192-5p	13	277	173	2222	0.6028814538031961	0.9739938977816105	1	pink	186	2685	13	4	9	TRUE	TRUE	6	2	4	0.3	0.1	-0	0.0064516129032258064	0.40645161290322585
miR-6780a-5p	10	119	176	2380	1.136295977354276	0.4033614330764754	1	pink	186	2685	10	7	3	TRUE	TRUE	6	5	1	0.3	0.1	-0	0.0064516129032258064	0.40645161290322585
miR-3065-3p	13	211	173	2288	0.8148975116059755	0.7936770301902928	1	pink	186	2685	18	10	8	TRUE	TRUE	6	5	5	0.3	0.1	-0	0.0064516129032258064	0.40645161290322585
miR-3129-5p	8	94	178	2405	1.1498283080924756	0.4113765800286211	1	pink	186	2685	10	2	8	TRUE	TRUE	6	0	7	0.3	0.1	-0	0.0064516129032258064	0.40645161290322585
miR-4510	13	416	173	2083	0.3763580004948007	0.9999540097105715	1	pink	186	2685	13	12	1	TRUE	TRUE	6	5	1	0.3	0.1	-0	0.0064516129032258064	0.40645161290322585
miR-4257	11	202	175	2297	0.7148461888308456	0.8879567628866034	1	pink	186	2685	14	5	9	TRUE	TRUE	6	3	3	0.3	0.1	-0	0.0064516129032258064	0.40645161290322585
miR-432-5p	17	320	169	2179	0.6850543367940616	0.9467192514738678	1	pink	186	2685	22	6	16	TRUE	TRUE	6	3	5	0.3	0.1	-0	0.0064516129032258064	0.40645161290322585
miR-4760-3p	15	191	171	2308	1.0599735546462419	0.4600454782013266	1	pink	186	2685	19	2	17	TRUE	TRUE	6	1	7	0.3	0.1	-0	0.0064516129032258064	0.40645161290322585
miR-588	11	238	175	2261	0.5972397439671654	0.967921987548495	1	pink	186	2685	12	4	8	TRUE	TRUE	6	2	4	0.3	0.1	-0	0.0064516129032258064	0.40645161290322585
miR-1248	15	205	171	2294	0.9816063470656656	0.5685192716334933	1	pink	186	2685	18	1	17	TRUE	TRUE	6	0	6	0.3	0.1	-0	0.0064516129032258064	0.40645161290322585
miR-34a-3p	11	203	175	2296	0.7110162356930293	0.8914384135042615	1	pink	186	2685	13	7	6	TRUE	TRUE	6	5	1	0.3	0.1	-0	0.0064516129032258064	0.40645161290322585
miR-508-5p	16	182	170	2317	1.1981031559077036	0.29302222162353736	1	pink	186	2685	18	5	13	TRUE	TRUE	6	2	4	0.3	0.1	-0	0.0064516129032258064	0.40645161290322585
miR-627-5p	13	166	173	2333	1.0560917205074438	0.4726238074157809	1	pink	186	2685	13	9	4	TRUE	TRUE	6	4	2	0.3	0.1	-0	0.0064516129032258064	0.40645161290322585
miR-592	18	243	168	2256	0.9947108734938536	0.5475426740630424	1	pink	186	2685	22	13	9	TRUE	TRUE	6	4	2	0.3	0.1	-0	0.0064516129032258064	0.40645161290322585
miR-4457	10	110	176	2389	1.2338816688401393	0.31726434418297644	1	pink	186	2685	12	2	10	TRUE	TRUE	6	2	5	0.3	0.1	-0	0.0064516129032258064	0.40645161290322585
miR-541-3p	8	304	178	2195	0.3246034464526259	0.9999108596425446	1	pink	186	2685	11	2	9	TRUE	TRUE	6	1	8	0.3	0.1	-0	0.0064516129032258064	0.40645161290322585
miR-1293	11	269	175	2230	0.5211867442127267	0.9907752587148843	1	pink	186	2685	13	8	5	TRUE	TRUE	6	5	2	0.3	0.1	-0	0.0064516129032258064	0.40645161290322585
miR-1252-5p	20	287	166	2212	0.928598927104563	0.6553226283246145	1	pink	186	2685	31	1	30	TRUE	TRUE	6	0	9	0.3	0.1	-0	0.0064516129032258064	0.40645161290322585
miR-3664-3p	10	167	176	2332	0.7934885183674537	0.7982340164592066	1	pink	186	2685	12	2	10	TRUE	TRUE	6	1	6	0.3	0.1	-0	0.0064516129032258064	0.40645161290322585
miR-139-3p	13	256	173	2243	0.6584849760905113	0.9455844395484392	1	pink	186	2685	13	11	2	TRUE	TRUE	6	5	1	0.3	0.1	-0	0.0064516129032258064	0.40645161290322585
miR-6799-5p	8	113	178	2386	0.9490064378779921	0.6097298552103314	1	pink	186	2685	8	7	1	TRUE	TRUE	6	5	1	0.3	0.1	-0	0.0064516129032258064	0.40645161290322585
miR-4726-3p	10	127	176	2372	1.0611990393877122	0.4806980600736155	1	pink	186	2685	11	4	7	TRUE	TRUE	6	2	4	0.3	0.1	-0	0.0064516129032258064	0.40645161290322585
miR-370-5p	16	311	170	2188	0.6622435805680096	0.9569373864198241	1	pink	186	2685	18	15	3	TRUE	TRUE	6	5	3	0.3	0.1	-0	0.0064516129032258064	0.40645161290322585
miR-4772-3p	8	83	178	2416	1.3080941167832225	0.29311503300012604	1	pink	186	2685	8	2	6	TRUE	TRUE	6	2	4	0.3	0.1	-0	0.0064516129032258064	0.40645161290322585
miR-146b-3p	10	172	176	2327	0.7687663750607577	0.8255024163737223	1	pink	186	2685	12	4	8	TRUE	TRUE	6	3	4	0.3	0.1	-0	0.0064516129032258064	0.40645161290322585
miR-890	14	154	172	2345	1.2393208857750018	0.27085588825066165	1	pink	186	2685	17	2	15	TRUE	TRUE	6	1	6	0.3	0.1	-0	0.0064516129032258064	0.40645161290322585
miR-516a-5p	10	171	176	2328	0.7735952692378594	0.8202812361044871	1	pink	186	2685	11	9	2	TRUE	TRUE	6	5	2	0.3	0.1	-0	0.0064516129032258064	0.40645161290322585
miR-550a-3p	9	113	177	2386	1.0736455920834476	0.473683722701429	1	pink	186	2685	11	8	3	TRUE	TRUE	6	5	2	0.3	0.1	-0	0.0064516129032258064	0.40645161290322585
miR-1246	13	167	173	2332	1.0493172914076	0.48106057249450274	1	pink	186	2685	15	9	6	TRUE	TRUE	6	5	2	0.3	0.1	-0	0.0064516129032258064	0.40645161290322585
miR-187-3p	12	137	174	2362	1.1889432516649117	0.33476255298093577	1	pink	186	2685	12	8	4	TRUE	TRUE	6	4	2	0.3	0.1	-0	0.0064516129032258064	0.40645161290322585
miR-6861-3p	2	12	184	2487	2.2517045467157284	0.2524765522281832	0.9729574714922827	pink	186	2685	2	1	1	TRUE	TRUE	1	1	0	0.3	0.1	0.0047624570272466905	0.0010752688172043013	0.405837725844451
miR-7975	2	12	184	2487	2.2517045467157284	0.2524765522281832	0.9729574714922827	pink	186	2685	2	1	1	TRUE	TRUE	1	1	0	0.3	0.1	0.0047624570272466905	0.0010752688172043013	0.405837725844451
miR-5583-3p	8	80	178	2419	1.3588065578718833	0.2623183377635475	0.9928721904935545	pink	186	2685	10	1	9	TRUE	TRUE	4	0	4	0.3	0.1	0.0012426613413659853	0.004301075268817205	0.40554373661018317
miR-4461	5	45	181	2454	1.5061592911582748	0.2628364126850883	0.9928721904935545	pink	186	2685	6	4	2	TRUE	TRUE	4	4	1	0.3	0.1	0.0012426613413659853	0.004301075268817205	0.40554373661018317
miR-659-3p	15	214	171	2285	0.936642526097486	0.633952730971761	1	pink	186	2685	22	2	20	TRUE	TRUE	5	1	6	0.3	0.1	-0	0.005376344086021506	0.4053763440860215
miR-326	12	335	174	2164	0.4455947915737252	0.998938926242533	1	pink	186	2685	13	7	6	TRUE	TRUE	5	2	4	0.3	0.1	-0	0.005376344086021506	0.4053763440860215
miR-512-5p	10	128	176	2371	1.0524633401491692	0.4902646111260769	1	pink	186	2685	11	3	8	TRUE	TRUE	5	1	5	0.3	0.1	-0	0.005376344086021506	0.4053763440860215
miR-337-3p	8	88	178	2411	1.231253725364635	0.34618792106670915	1	pink	186	2685	13	2	11	TRUE	TRUE	5	1	9	0.3	0.1	-0	0.005376344086021506	0.4053763440860215
miR-1254	12	244	174	2255	0.6374582405484785	0.9528710278146314	1	pink	186	2685	12	3	9	TRUE	TRUE	5	1	4	0.3	0.1	-0	0.005376344086021506	0.4053763440860215
miR-941	10	211	176	2288	0.6162078934941619	0.9528584832426759	1	pink	186	2685	10	8	2	TRUE	TRUE	5	4	1	0.3	0.1	-0	0.005376344086021506	0.4053763440860215
miR-874-3p	11	235	175	2264	0.6056643328507353	0.9640938644178572	1	pink	186	2685	12	6	6	TRUE	TRUE	5	3	2	0.3	0.1	-0	0.005376344086021506	0.4053763440860215
miR-532-3p	13	287	173	2212	0.5792630213965351	0.9821265059455393	1	pink	186	2685	14	2	12	TRUE	TRUE	5	0	6	0.3	0.1	-0	0.005376344086021506	0.4053763440860215
miR-218-1-3p	8	165	178	2334	0.6358416574975984	0.9243474073846558	1	pink	186	2685	9	5	4	TRUE	TRUE	5	3	2	0.3	0.1	-0	0.005376344086021506	0.4053763440860215
miR-542-5p	7	224	179	2275	0.39726889006823013	0.9977171245711207	1	pink	186	2685	7	6	1	TRUE	TRUE	5	4	1	0.3	0.1	-0	0.005376344086021506	0.4053763440860215
miR-95-3p	13	157	173	2342	1.1208732411606865	0.39632641778314925	1	pink	186	2685	14	13	1	TRUE	TRUE	5	5	1	0.3	0.1	-0	0.005376344086021506	0.4053763440860215
miR-802	14	154	172	2345	1.2393208857750018	0.27085588825066165	1	pink	186	2685	26	4	22	TRUE	TRUE	5	2	14	0.3	0.1	-0	0.005376344086021506	0.4053763440860215
miR-4459	11	272	175	2227	0.51474660730677535	0.9918839535037259	1	pink	186	2685	13	6	7	TRUE	TRUE	5	1	5	0.3	0.1	-0	0.005376344086021506	0.4053763440860215
miR-5196-5p	10	248	176	2251	0.5158192489840369	0.989379907984686	1	pink	186	2685	10	3	7	TRUE	TRUE	5	1	4	0.3	0.1	-0	0.005376344086021506	0.4053763440860215
miR-1257	11	141	175	2358	1.051180208777941	0.48696793576803044	1	pink	186	2685	17	3	14	TRUE	TRUE	5	2	8	0.3	0.1	-0	0.005376344086021506	0.4053763440860215
miR-5197-5p	7	78	179	2421	1.2136988298045375	0.3745310101101276	1	pink	186	2685	8	2	6	TRUE	TRUE	5	1	5	0.3	0.1	-0	0.005376344086021506	0.4053763440860215
miR-4709-3p	10	153	176	2346	0.8712351374603275	0.7061141999543763	1	pink	186	2685	12	2	10	TRUE	TRUE	5	1	4	0.3	0.1	-0	0.005376344086021506	0.4053763440860215
miR-1294	14	188	172	2311	1.0005708506251147	0.542640530920513	1	pink	186	2685	20	2	18	TRUE	TRUE	5	1	4	0.3	0.1	-0	0.005376344086021506	0.4053763440860215
miR-299-3p	12	154	174	2345	1.050151101570641	0.48391433068802947	1	pink	186	2685	14	4	10	TRUE	TRUE	5	3	2	0.3	0.1	-0	0.005376344086021506	0.4053763440860215
miR-3160-3p	10	127	176	2372	1.0611990393877122	0.4806980600736155	1	pink	186	2685	11	3	8	TRUE	TRUE	5	1	4	0.3	0.1	-0	0.005376344086021506	0.4053763440860215
miR-7160-5p	7	71	179	2428	1.3371513160503605	0.2937901544396824	1	pink	186	2685	7	6	1	TRUE	TRUE	5	5	0	0.3	0.1	-0	0.005376344086021506	0.4053763440860215
miR-518d-5p	10	115	176	2384	1.17778830708459	0.3647394256984441	1	pink	186	2685	14	5	9	TRUE	TRUE	5	3	2	0.3	0.1	-0	0.005376344086021506	0.4053763440860215
miR-4766-5p	13	209	173	2290	0.8234171187912435	0.782973523027255	1	pink	186	2685	15	1	14	TRUE	TRUE	5	1	5	0.3	0.1	-0	0.005376344086021506	0.4053763440860215
miR-3202	7	341	179	2158	0.2475611836213703	0.9999974733254293	1	pink	186	2685	8	2	6	TRUE	TRUE	5	2	4	0.3	0.1	-0	0.005376344086021506	0.4053763440860215
miR-3184-5p	19	627	167	1872	0.3398099368088135	0.9999998046338932	1	pink	186	2685	21	16	5	TRUE	TRUE	5	5	0	0.3	0.1	-0	0.005376344086021506	0.4053763440860215
miR-3190-3p	13	148	173	2351	1.1935957653800762	0.32136698823721926	1	pink	186	2685	17	4	13	TRUE	TRUE	5	3	5	0.3	0.1	-0	0.005376344086021506	0.4053763440860215
miR-1207-5p	12	495	174	2004	0.27928943809238616	0.9999998530277534	1	pink	186	2685	15	1	14	TRUE	TRUE	5	0	7	0.3	0.1	-0	0.005376344086021506	0.4053763440860215
miR-4426	9	124	177	2375	0.973901594880852	0.5816197359569311	1	pink	186	2685	9	4	5	TRUE	TRUE	5	2	3	0.3	0.1	-0	0.005376344086021506	0.4053763440860215
miR-143-5p	12	269	174	2230	0.5718218801916929	0.9813444731751827	1	pink	186	2685	12	7	5	TRUE	TRUE	5	4	1	0.3	0.1	-0	0.005376344086021506	0.4053763440860215
miR-1255a	10	169	176	2330	0.7834243109115545	0.8094916184918344	1	pink	186	2685	10	6	4	TRUE	TRUE	5	2	3	0.3	0.1	-0	0.005376344086021506	0.4053763440860215
miR-767-3p	9	237	177	2262	0.48540631947611146	0.9922260273288525	1	pink	186	2685	11	1	10	TRUE	TRUE	5	1	5	0.3	0.1	-0	0.005376344086021506	0.4053763440860215
miR-3916	10	183	176	2316	0.7191545282650013	0.8756085595489307	1	pink	186	2685	11	2	9	TRUE	TRUE	5	1	5	0.3	0.1	-0	0.005376344086021506	0.4053763440860215
miR-4768-5p	10	112	176	2387	1.210843547059283	0.33610442617710595	1	pink	186	2685	10	5	5	TRUE	TRUE	5	2	3	0.3	0.1	-0	0.005376344086021506	0.4053763440860215
miR-4435	9	185	177	2314	0.6360967485459127	0.933304540809142	1	pink	186	2685	10	4	6	TRUE	TRUE	5	2	4	0.3	0.1	-0	0.005376344086021506	0.4053763440860215
miR-3926	6	141	180	2358	0.5575442095966087	0.9503653176349407	1	pink	186	2685	7	2	5	TRUE	TRUE	5	2	4	0.3	0.1	-0	0.005376344086021506	0.4053763440860215
miR-3164	5	87	181	2412	0.7659008129465347	0.7765430459450996	1	pink	186	2685	6	1	5	TRUE	TRUE	5	1	5	0.3	0.1	-0	0.005376344086021506	0.4053763440860215
miR-4736	6	270	180	2229	0.27526908905563235	0.9999495555507079	1	pink	186	2685	6	2	4	TRUE	TRUE	5	1	4	0.3	0.1	-0	0.005376344086021506	0.4053763440860215
miR-4474-3p	10	245	176	2254	0.5228295037029088	0.9879206657794575	1	pink	186	2685	12	8	4	TRUE	TRUE	5	5	0	0.3	0.1	-0	0.005376344086021506	0.4053763440860215
miR-3612	10	234	176	2265	0.550071329186361	0.9808538274729868	1	pink	186	2685	10	7	3	TRUE	TRUE	5	3	2	0.3	0.1	-0	0.005376344086021506	0.4053763440860215
miR-4314	8	193	178	2306	0.5370969517751062	0.9755484426702479	1	pink	186	2685	10	1	9	TRUE	TRUE	5	1	5	0.3	0.1	-0	0.005376344086021506	0.4053763440860215
miR-1269a	13	178	173	2321	0.9798403992650283	0.571701595308118	1	pink	186	2685	16	8	8	TRUE	TRUE	5	4	1	0.3	0.1	-0	0.005376344086021506	0.4053763440860215
miR-1269b	8	127	178	2372	0.839451830242315	0.7313000577556253	1	pink	186	2685	8	7	1	TRUE	TRUE	5	5	0	0.3	0.1	-0	0.005376344086021506	0.4053763440860215
miR-23a-5p	8	178	178	2321	0.5861333468297969	0.9543975541505719	1	pink	186	2685	8	4	4	TRUE	TRUE	5	2	3	0.3	0.1	-0	0.005376344086021506	0.4053763440860215
miR-184	9	114	177	2385	1.063779734998696	0.483795152610059	1	pink	186	2685	14	4	10	TRUE	TRUE	5	4	6	0.3	0.1	-0	0.005376344086021506	0.4053763440860215
miR-770-5p	13	158	173	2341	1.1133028947112762	0.4047907438326037	1	pink	186	2685	20	4	16	TRUE	TRUE	5	0	6	0.3	0.1	-0	0.005376344086021506	0.4053763440860215
miR-3614-5p	8	88	178	2411	1.231253725364635	0.34618792106670915	1	pink	186	2685	9	8	1	TRUE	TRUE	5	5	0	0.3	0.1	-0	0.005376344086021506	0.4053763440860215
miR-5004-5p	8	110	178	2389	0.976106224122642	0.580391787715187	1	pink	186	2685	9	1	8	TRUE	TRUE	5	0	5	0.3	0.1	-0	0.005376344086021506	0.4053763440860215
miR-5002-5p	8	104	178	2395	1.034998917354985	0.5189760595332796	1	pink	186	2685	10	3	7	TRUE	TRUE	5	2	5	0.3	0.1	-0	0.005376344086021506	0.4053763440860215
miR-4756-3p	8	111	178	2388	0.9669104044012093	0.5902833282987545	1	pink	186	2685	8	3	5	TRUE	TRUE	5	3	2	0.3	0.1	-0	0.005376344086021506	0.4053763440860215
miR-3187-5p	11	217	175	2282	0.6611024223086948	0.9315807246742807	1	pink	186	2685	12	5	7	TRUE	TRUE	5	2	3	0.3	0.1	-0	0.005376344086021506	0.4053763440860215
miR-4786-5p	9	123	177	2376	0.9822302305038181	0.5721810177877887	1	pink	186	2685	9	6	3	TRUE	TRUE	5	3	2	0.3	0.1	-0	0.005376344086021506	0.4053763440860215
miR-212-5p	10	148	176	2351	0.9025863512587513	0.6676692133722069	1	pink	186	2685	10	5	5	TRUE	TRUE	5	3	2	0.3	0.1	-0	0.005376344086021506	0.4053763440860215
miR-378f	9	102	177	2397	1.1948293525211076	0.3613649567209779	1	pink	186	2685	10	5	5	TRUE	TRUE	5	3	3	0.3	0.1	-0	0.005376344086021506	0.4053763440860215
miR-379-5p	10	178	176	2321	0.7409450933878159	0.8544580200017071	1	pink	186	2685	12	8	4	TRUE	TRUE	5	4	3	0.3	0.1	-0	0.005376344086021506	0.4053763440860215
miR-4418	10	133	176	2366	1.010762319082919	0.5374059139222278	1	pink	186	2685	10	1	9	TRUE	TRUE	5	0	5	0.3	0.1	-0	0.005376344086021506	0.4053763440860215
miR-4745-5p	8	157	178	2342	0.6705219879853764	0.8984441379923459	1	pink	186	2685	8	6	2	TRUE	TRUE	5	4	1	0.3	0.1	-0	0.005376344086021506	0.4053763440860215
miR-2053	12	162	174	2337	0.9948932962611177	0.5527658332587231	1	pink	186	2685	16	1	15	TRUE	TRUE	5	1	5	0.3	0.1	-0	0.005376344086021506	0.4053763440860215
miR-218-2-3p	9	117	177	2382	1.0351964929341122	0.5138441942135186	1	pink	186	2685	14	4	10	TRUE	TRUE	5	2	4	0.3	0.1	-0	0.005376344086021506	0.4053763440860215
miR-660-3p	7	167	179	2332	0.5461796674595427	0.9652057972626344	1	pink	186	2685	7	1	6	TRUE	TRUE	5	1	4	0.3	0.1	-0	0.005376344086021506	0.4053763440860215
miR-4691-3p	8	162	178	2337	0.6484454853878603	0.9153814302968883	1	pink	186	2685	8	2	6	TRUE	TRUE	5	1	4	0.3	0.1	-0	0.005376344086021506	0.4053763440860215
miR-664a-5p	10	133	176	2366	1.010762319082919	0.5374059139222278	1	pink	186	2685	14	8	6	TRUE	TRUE	5	5	2	0.3	0.1	-0	0.005376344086021506	0.4053763440860215
miR-3620-3p	8	111	178	2388	0.9669104044012093	0.5902833282987545	1	pink	186	2685	9	5	4	TRUE	TRUE	5	3	3	0.3	0.1	-0	0.005376344086021506	0.4053763440860215
miR-450b-3p	7	140	179	2359	0.6590260520358246	0.8962342226435488	1	pink	186	2685	11	1	10	TRUE	TRUE	5	1	6	0.3	0.1	-0	0.005376344086021506	0.4053763440860215
miR-3622b-3p	6	99	180	2400	0.8081167093349949	0.7477625952037901	1	pink	186	2685	6	1	5	TRUE	TRUE	5	1	4	0.3	0.1	-0	0.005376344086021506	0.4053763440860215
miR-3142	7	90	179	2409	1.0467368553746543	0.5136324392274442	1	pink	186	2685	7	2	5	TRUE	TRUE	5	2	3	0.3	0.1	-0	0.005376344086021506	0.4053763440860215
miR-24-2-5p	11	157	175	2342	0.9376690320141778	0.6261137031800658	1	pink	186	2685	13	10	3	TRUE	TRUE	5	5	1	0.3	0.1	-0	0.005376344086021506	0.4053763440860215
miR-3118	8	83	178	2416	1.3080941167832225	0.29311503300012604	1	pink	186	2685	11	1	10	TRUE	TRUE	5	1	7	0.3	0.1	-0	0.005376344086021506	0.4053763440860215
miR-1912-3p	11	120	175	2379	1.246030617748135	0.29571319087665987	1	pink	186	2685	11	4	7	TRUE	TRUE	5	1	4	0.3	0.1	-0	0.005376344086021506	0.4053763440860215
miR-569	13	140	173	2359	1.266062248396717	0.2582103735619344	0.9883837853011235	pink	186	2685	18	2	16	TRUE	TRUE	3	1	2	0.3	0.1	0.002029755171200626	0.0032258064516129032	0.40525556162281356
miR-518a-3p	6	57	180	2442	1.4278402185236732	0.26863128418000365	0.9969917672071258	pink	186	2685	6	1	5	TRUE	TRUE	4	1	3	0.3	0.1	5.233711673249885e-4	0.004301075268817205	0.4048244464361421
miR-892b	10	176	176	2323	0.7500078941962284	0.8452508349035787	1	pink	186	2685	14	2	12	TRUE	TRUE	4	2	4	0.3	0.1	-0	0.004301075268817205	0.4043010752688172
miR-492	5	89	181	2410	0.7481306635439282	0.7925265860864457	1	pink	186	2685	9	1	8	TRUE	TRUE	4	1	7	0.3	0.1	-0	0.004301075268817205	0.4043010752688172
miR-483-5p	6	124	180	2375	0.6385307301272192	0.8989546406319558	1	pink	186	2685	6	5	1	TRUE	TRUE	4	3	1	0.3	0.1	-0	0.004301075268817205	0.4043010752688172
miR-1228-3p	6	105	180	2394	0.7600963915292176	0.7942191380905581	1	pink	186	2685	7	4	3	TRUE	TRUE	4	2	3	0.3	0.1	-0	0.004301075268817205	0.4043010752688172
miR-3188	7	114	179	2385	0.818173842134289	0.7464826862415284	1	pink	186	2685	8	4	4	TRUE	TRUE	4	2	2	0.3	0.1	-0	0.004301075268817205	0.4043010752688172
miR-4516	8	168	178	2331	0.6236878615962104	0.932488176927242	1	pink	186	2685	8	3	5	TRUE	TRUE	4	2	2	0.3	0.1	-0	0.004301075268817205	0.4043010752688172
miR-4645-3p	5	54	181	2445	1.2506517724843165	0.3887571216668234	1	pink	186	2685	7	1	6	TRUE	TRUE	4	1	5	0.3	0.1	-0	0.004301075268817205	0.4043010752688172
miR-7151-3p	8	88	178	2411	1.231253725364635	0.34618792106670915	1	pink	186	2685	8	7	1	TRUE	TRUE	4	3	1	0.3	0.1	-0	0.004301075268817205	0.4043010752688172
miR-6077	6	80	180	2419	1.007914191149995	0.555487069329925	1	pink	186	2685	6	2	4	TRUE	TRUE	4	2	2	0.3	0.1	-0	0.004301075268817205	0.4043010752688172
miR-619-3p	10	142	176	2357	0.9431179907647819	0.6180080933536969	1	pink	186	2685	13	1	12	TRUE	TRUE	4	1	6	0.3	0.1	-0	0.004301075268817205	0.4043010752688172
miR-2682-5p	12	321	174	2178	0.46804175555676003	0.9979590049559969	1	pink	186	2685	12	10	2	TRUE	TRUE	4	3	1	0.3	0.1	-0	0.004301075268817205	0.4043010752688172
miR-4465	8	91	178	2408	1.1891994669262478	0.37868323724333486	1	pink	186	2685	13	3	10	TRUE	TRUE	4	2	2	0.3	0.1	-0	0.004301075268817205	0.4043010752688172
miR-3200-5p	13	142	173	2357	1.2471804267854345	0.2735758249286146	1	pink	186	2685	15	8	7	TRUE	TRUE	4	2	2	0.3	0.1	-0	0.004301075268817205	0.4043010752688172
miR-4720-3p	6	77	180	2422	1.0484811184012206	0.5196752997083426	1	pink	186	2685	7	1	6	TRUE	TRUE	4	1	3	0.3	0.1	-0	0.004301075268817205	0.4043010752688172
miR-5047	6	153	180	2346	0.5112106845768511	0.9710205173575235	1	pink	186	2685	6	1	5	TRUE	TRUE	4	1	3	0.3	0.1	-0	0.004301075268817205	0.4043010752688172
miR-6838-5p	6	139	180	2360	0.5660440752902254	0.9458593043063934	1	pink	186	2685	9	4	5	TRUE	TRUE	4	2	3	0.3	0.1	-0	0.004301075268817205	0.4043010752688172
miR-765	10	472	176	2027	0.24408496541787378	0.9999999582587256	1	pink	186	2685	10	3	7	TRUE	TRUE	4	2	2	0.3	0.1	-0	0.004301075268817205	0.4043010752688172
miR-1202	8	180	178	2319	0.5791230616080161	0.9579355387151101	1	pink	186	2685	10	1	9	TRUE	TRUE	4	0	5	0.3	0.1	-0	0.004301075268817205	0.4043010752688172
miR-4779	8	225	178	2274	0.45433151201428845	0.9942818576269878	1	pink	186	2685	8	3	5	TRUE	TRUE	4	2	2	0.3	0.1	-0	0.004301075268817205	0.4043010752688172
miR-4500	11	241	175	2258	0.5890248521696609	0.9713835093287758	1	pink	186	2685	22	3	19	TRUE	TRUE	4	1	4	0.3	0.1	-0	0.004301075268817205	0.4043010752688172
miR-5586-3p	5	82	181	2417	0.8142822662447798	0.7325408083641254	1	pink	186	2685	6	4	2	TRUE	TRUE	4	3	1	0.3	0.1	-0	0.004301075268817205	0.4043010752688172
miR-3190-5p	7	208	179	2291	0.43083021428832846	0.9948511926784558	1	pink	186	2685	9	3	6	TRUE	TRUE	4	3	2	0.3	0.1	-0	0.004301075268817205	0.4043010752688172
miR-3922-3p	5	153	181	2346	0.42367032092111395	0.9886612879865156	1	pink	186	2685	5	1	4	TRUE	TRUE	4	1	3	0.3	0.1	-0	0.004301075268817205	0.4043010752688172
miR-4684-3p	7	70	179	2429	1.3568018514268805	0.2825664190339266	1	pink	186	2685	7	1	6	TRUE	TRUE	4	0	4	0.3	0.1	-0	0.004301075268817205	0.4043010752688172
miR-4689	5	139	181	2360	0.46911648194591876	0.9769762469964005	1	pink	186	2685	5	1	4	TRUE	TRUE	4	1	3	0.3	0.1	-0	0.004301075268817205	0.4043010752688172
miR-4731-3p	8	192	178	2307	0.540127722237314	0.9744796971700689	1	pink	186	2685	8	1	7	TRUE	TRUE	4	1	3	0.3	0.1	-0	0.004301075268817205	0.4043010752688172
miR-570-5p	5	90	181	2409	0.7395121272901777	0.8001801139972742	1	pink	186	2685	5	1	4	TRUE	TRUE	4	1	3	0.3	0.1	-0	0.004301075268817205	0.4043010752688172
miR-548ag	5	97	181	2402	0.6841561213846944	0.8477163153258198	1	pink	186	2685	5	1	4	TRUE	TRUE	4	1	3	0.3	0.1	-0	0.004301075268817205	0.4043010752688172
miR-548ai	5	90	181	2409	0.7395121272901777	0.8001801139972742	1	pink	186	2685	5	1	4	TRUE	TRUE	4	1	3	0.3	0.1	-0	0.004301075268817205	0.4043010752688172
miR-1244	15	191	171	2308	1.0599735546462419	0.4600454782013266	1	pink	186	2685	18	2	16	TRUE	TRUE	4	1	5	0.3	0.1	-0	0.004301075268817205	0.4043010752688172
miR-202-5p	6	104	180	2395	0.7677249006709924	0.7869578595676006	1	pink	186	2685	7	3	4	TRUE	TRUE	4	2	3	0.3	0.1	-0	0.004301075268817205	0.4043010752688172
miR-4731-5p	9	382	177	2117	0.2818767838869838	0.9999968622348285	1	pink	186	2685	9	3	6	TRUE	TRUE	4	1	3	0.3	0.1	-0	0.004301075268817205	0.4043010752688172
miR-5589-3p	9	93	177	2406	1.3153187355695688	0.2723311340219993	1	pink	186	2685	10	2	8	TRUE	TRUE	4	1	4	0.3	0.1	-0	0.004301075268817205	0.4043010752688172
miR-4428	11	127	175	2372	1.1739179290744421	0.35824620660211026	1	pink	186	2685	13	3	10	TRUE	TRUE	4	2	2	0.3	0.1	-0	0.004301075268817205	0.4043010752688172
miR-1306-5p	6	174	180	2325	0.44550096863074923	0.989383966820518	1	pink	186	2685	7	4	3	TRUE	TRUE	4	3	1	0.3	0.1	-0	0.004301075268817205	0.4043010752688172
miR-4643	11	117	175	2382	1.2795765230493794	0.26991072167514507	1	pink	186	2685	16	3	13	TRUE	TRUE	4	1	6	0.3	0.1	-0	0.004301075268817205	0.4043010752688172
miR-4672	13	179	173	2320	0.973948296371914	0.5796638603136074	1	pink	186	2685	16	1	15	TRUE	TRUE	4	0	5	0.3	0.1	-0	0.004301075268817205	0.4043010752688172
miR-3973	6	61	180	2438	1.3320745608727493	0.3180548082963926	1	pink	186	2685	6	3	3	TRUE	TRUE	4	3	1	0.3	0.1	-0	0.004301075268817205	0.4043010752688172
miR-4703-5p	6	75	180	2424	1.077335629212264	0.49520858094700826	1	pink	186	2685	7	1	6	TRUE	TRUE	4	1	4	0.3	0.1	-0	0.004301075268817205	0.4043010752688172
miR-4659a-5p	6	80	180	2419	1.007914191149995	0.555487069329925	1	pink	186	2685	8	1	7	TRUE	TRUE	4	0	4	0.3	0.1	-0	0.004301075268817205	0.4043010752688172
miR-4659b-5p	7	96	179	2403	0.9788830408208132	0.5793733694758785	1	pink	186	2685	9	1	8	TRUE	TRUE	4	0	4	0.3	0.1	-0	0.004301075268817205	0.4043010752688172
miR-4762-3p	5	68	181	2431	0.9875735380483772	0.5785037614746174	1	pink	186	2685	5	2	3	TRUE	TRUE	4	2	2	0.3	0.1	-0	0.004301075268817205	0.4043010752688172
miR-608	8	375	178	2124	0.2546434941188989	0.9999987645458839	1	pink	186	2685	10	1	9	TRUE	TRUE	4	1	3	0.3	0.1	-0	0.004301075268817205	0.4043010752688172
miR-4480	4	80	182	2419	0.6646660399922334	0.8459061470120398	1	pink	186	2685	4	1	3	TRUE	TRUE	4	1	3	0.3	0.1	-0	0.004301075268817205	0.4043010752688172
miR-6512-3p	7	80	179	2419	1.1823922247169911	0.39796279608445584	1	pink	186	2685	7	6	1	TRUE	TRUE	4	3	1	0.3	0.1	-0	0.004301075268817205	0.4043010752688172
miR-6720-5p	7	82	179	2417	1.152612219987336	0.4213981593801165	1	pink	186	2685	7	6	1	TRUE	TRUE	4	3	1	0.3	0.1	-0	0.004301075268817205	0.4043010752688172
miR-3154	8	107	178	2392	1.0047238045519773	0.5500968376008968	1	pink	186	2685	10	3	7	TRUE	TRUE	4	1	4	0.3	0.1	-0	0.004301075268817205	0.4043010752688172
miR-627-3p	8	93	178	2406	1.1626700731183421	0.40047105485163137	1	pink	186	2685	8	6	2	TRUE	TRUE	4	3	1	0.3	0.1	-0	0.004301075268817205	0.4043010752688172
miR-4433a-3p	7	95	179	2404	0.9895950450558156	0.5686970376097684	1	pink	186	2685	7	4	3	TRUE	TRUE	4	2	2	0.3	0.1	-0	0.004301075268817205	0.4043010752688172
miR-6884-5p	9	96	177	2403	1.272648476579383	0.3013538219878685	1	pink	186	2685	9	8	1	TRUE	TRUE	4	4	0	0.3	0.1	-0	0.004301075268817205	0.4043010752688172
miR-4436b-3p	4	191	182	2308	0.2656580546908655	0.9996322544471159	1	pink	186	2685	5	3	2	TRUE	TRUE	4	3	2	0.3	0.1	-0	0.004301075268817205	0.4043010752688172
miR-3160-5p	8	93	178	2406	1.1626700731183421	0.40047105485163137	1	pink	186	2685	8	1	7	TRUE	TRUE	4	1	3	0.3	0.1	-0	0.004301075268817205	0.4043010752688172
miR-4434	7	178	179	2321	0.5100180640705116	0.9785898710295337	1	pink	186	2685	7	3	4	TRUE	TRUE	4	2	2	0.3	0.1	-0	0.004301075268817205	0.4043010752688172
miR-4520-3p	6	97	180	2402	0.8254648195535833	0.7307186285737592	1	pink	186	2685	7	1	6	TRUE	TRUE	4	1	4	0.3	0.1	-0	0.004301075268817205	0.4043010752688172
miR-3174	10	115	176	2384	1.17778830708459	0.3647394256984441	1	pink	186	2685	14	5	9	TRUE	TRUE	4	0	4	0.3	0.1	-0	0.004301075268817205	0.4043010752688172
miR-4269	6	196	180	2303	0.39176305586892085	0.9965572146463233	1	pink	186	2685	7	1	6	TRUE	TRUE	4	0	5	0.3	0.1	-0	0.004301075268817205	0.4043010752688172
miR-4770	11	136	175	2363	1.0920715295175727	0.44104887970383155	1	pink	186	2685	12	4	8	TRUE	TRUE	4	2	2	0.3	0.1	-0	0.004301075268817205	0.4043010752688172
miR-3185	7	88	179	2411	1.0714196425255602	0.4909426532848541	1	pink	186	2685	9	2	7	TRUE	TRUE	4	2	4	0.3	0.1	-0	0.004301075268817205	0.4043010752688172
miR-558	14	222	172	2277	0.8349133467623262	0.7737685805444953	1	pink	186	2685	20	3	17	TRUE	TRUE	4	1	7	0.3	0.1	-0	0.004301075268817205	0.4043010752688172
miR-451b	6	108	180	2391	0.7380580358809321	0.8148751395344269	1	pink	186	2685	6	4	2	TRUE	TRUE	4	3	1	0.3	0.1	-0	0.004301075268817205	0.4043010752688172
miR-550a-3-5p	9	138	177	2361	0.869959164513237	0.7026051739352177	1	pink	186	2685	10	7	3	TRUE	TRUE	4	3	1	0.3	0.1	-0	0.004301075268817205	0.4043010752688172
miR-3653-3p	4	45	182	2454	1.1984465632033805	0.44416565876770076	1	pink	186	2685	4	3	1	TRUE	TRUE	4	3	1	0.3	0.1	-0	0.004301075268817205	0.4043010752688172
miR-5001-5p	9	290	177	2209	0.3874142055795263	0.9994178431744324	1	pink	186	2685	10	4	6	TRUE	TRUE	4	3	1	0.3	0.1	-0	0.004301075268817205	0.4043010752688172
miR-670-3p	7	83	179	2416	1.1382559417522131	0.4330918640128727	1	pink	186	2685	9	5	4	TRUE	TRUE	4	3	2	0.3	0.1	-0	0.004301075268817205	0.4043010752688172
miR-5100	9	108	177	2391	1.1256396392110184	0.42268220710437643	1	pink	186	2685	11	8	3	TRUE	TRUE	4	3	2	0.3	0.1	-0	0.004301075268817205	0.4043010752688172
miR-4529-5p	5	64	181	2435	1.0510156869782075	0.5269522724508932	1	pink	186	2685	5	4	1	TRUE	TRUE	4	3	1	0.3	0.1	-0	0.004301075268817205	0.4043010752688172
miR-2355-5p	9	182	177	2317	0.6474170120745355	0.9255802361701557	1	pink	186	2685	12	5	7	TRUE	TRUE	4	2	3	0.3	0.1	-0	0.004301075268817205	0.4043010752688172
miR-634	8	135	178	2364	0.7871031268325728	0.7881334815928629	1	pink	186	2685	10	1	9	TRUE	TRUE	4	1	5	0.3	0.1	-0	0.004301075268817205	0.4043010752688172
miR-4691-5p	7	148	179	2351	0.6212986367170364	0.9237312461562711	1	pink	186	2685	8	1	7	TRUE	TRUE	4	0	5	0.3	0.1	-0	0.004301075268817205	0.4043010752688172
miR-1273f	12	151	174	2348	1.0723880534012267	0.4575578101705937	1	pink	186	2685	12	6	6	TRUE	TRUE	4	3	1	0.3	0.1	-0	0.004301075268817205	0.4043010752688172
miR-190a-5p	11	149	175	2350	0.9913741303443823	0.5585556757160379	1	pink	186	2685	12	5	7	TRUE	TRUE	4	1	3	0.3	0.1	-0	0.004301075268817205	0.4043010752688172
miR-431-5p	12	153	174	2346	1.0574663184690203	0.4751498931105411	1	pink	186	2685	19	3	16	TRUE	TRUE	4	1	5	0.3	0.1	-0	0.004301075268817205	0.4043010752688172
miR-5584-3p	9	95	177	2404	1.2865736364461589	0.29158969558796827	1	pink	186	2685	11	1	10	TRUE	TRUE	4	1	5	0.3	0.1	-0	0.004301075268817205	0.4043010752688172
miR-517-5p	6	58	180	2441	1.4026609516817556	0.2808150846073922	1	pink	186	2685	6	2	4	TRUE	TRUE	4	1	3	0.3	0.1	-0	0.004301075268817205	0.4043010752688172
miR-4646-5p	8	156	178	2343	0.6751070653486101	0.8947378544660268	1	pink	186	2685	8	1	7	TRUE	TRUE	4	1	3	0.3	0.1	-0	0.004301075268817205	0.4043010752688172
miR-920	10	239	176	2260	0.5373778801245713	0.9844353260570596	1	pink	186	2685	11	3	8	TRUE	TRUE	4	2	3	0.3	0.1	-0	0.004301075268817205	0.4043010752688172
miR-4300	6	119	180	2380	0.6667532589793463	0.8770359842588492	1	pink	186	2685	7	1	6	TRUE	TRUE	4	1	4	0.3	0.1	-0	0.004301075268817205	0.4043010752688172
miR-4297	6	139	180	2360	0.5660440752902254	0.9458593043063934	1	pink	186	2685	6	1	5	TRUE	TRUE	4	1	3	0.3	0.1	-0	0.004301075268817205	0.4043010752688172
miR-4673	10	197	176	2302	0.6640240885453842	0.9219861786895902	1	pink	186	2685	10	2	8	TRUE	TRUE	4	1	3	0.3	0.1	-0	0.004301075268817205	0.4043010752688172
miR-4742-5p	9	144	177	2355	0.8315926202208879	0.7471284747734919	1	pink	186	2685	11	1	10	TRUE	TRUE	4	1	4	0.3	0.1	-0	0.004301075268817205	0.4043010752688172
miR-1291	7	178	179	2321	0.5100180640705116	0.9785898710295337	1	pink	186	2685	7	2	5	TRUE	TRUE	4	2	2	0.3	0.1	-0	0.004301075268817205	0.4043010752688172
miR-198	7	202	179	2297	0.44478616087617	0.9930781440922997	1	pink	186	2685	9	1	8	TRUE	TRUE	4	1	5	0.3	0.1	-0	0.004301075268817205	0.4043010752688172
miR-5189-5p	10	223	176	2276	0.5800001272451488	0.970217724862974	1	pink	186	2685	11	5	6	TRUE	TRUE	4	2	2	0.3	0.1	-0	0.004301075268817205	0.4043010752688172
miR-4468	6	116	180	2383	0.6848594440007753	0.8620811883933244	1	pink	186	2685	6	4	2	TRUE	TRUE	4	3	1	0.3	0.1	-0	0.004301075268817205	0.4043010752688172
miR-5190	5	89	181	2410	0.7481306635439282	0.7925265860864457	1	pink	186	2685	5	1	4	TRUE	TRUE	4	1	3	0.3	0.1	-0	0.004301075268817205	0.4043010752688172
miR-3117-3p	5	72	181	2427	0.9311905633022491	0.6269722634061594	1	pink	186	2685	5	4	1	TRUE	TRUE	4	4	0	0.3	0.1	-0	0.004301075268817205	0.4043010752688172
miR-647	13	214	173	2285	0.8024217917769216	0.8090298782530263	1	pink	186	2685	15	2	13	TRUE	TRUE	4	1	3	0.3	0.1	-0	0.004301075268817205	0.4043010752688172
miR-5195-3p	10	134	176	2365	1.0027975199684334	0.5466637949240166	1	pink	186	2685	17	1	16	TRUE	TRUE	4	0	7	0.3	0.1	-0	0.004301075268817205	0.4043010752688172
miR-196a-3p	7	103	179	2396	0.9097168666150184	0.6503351608449411	1	pink	186	2685	8	5	3	TRUE	TRUE	4	3	2	0.3	0.1	-0	0.004301075268817205	0.4043010752688172
miR-4448	6	117	180	2382	0.6787209228914215	0.8672237949616475	1	pink	186	2685	6	4	2	TRUE	TRUE	4	3	1	0.3	0.1	-0	0.004301075268817205	0.4043010752688172
miR-4802-3p	6	96	180	2403	0.8344097578936746	0.7219023998884462	1	pink	186	2685	6	1	5	TRUE	TRUE	4	1	3	0.3	0.1	-0	0.004301075268817205	0.4043010752688172
miR-3191-5p	8	139	178	2360	0.763158763488873	0.8130363064029187	1	pink	186	2685	9	1	8	TRUE	TRUE	4	1	4	0.3	0.1	-0	0.004301075268817205	0.4043010752688172
miR-3622a-3p	5	87	181	2412	0.7659008129465347	0.7765430459450996	1	pink	186	2685	5	1	4	TRUE	TRUE	4	1	3	0.3	0.1	-0	0.004301075268817205	0.4043010752688172
miR-4680-5p	4	61	182	2438	0.8784332137601538	0.6703341422385796	1	pink	186	2685	4	2	2	TRUE	TRUE	4	2	2	0.3	0.1	-0	0.004301075268817205	0.4043010752688172
miR-6778-3p	7	100	179	2399	0.9381750583989298	0.620774795724977	1	pink	186	2685	8	7	1	TRUE	TRUE	4	4	0	0.3	0.1	-0	0.004301075268817205	0.4043010752688172
miR-1285-5p	4	68	182	2431	0.7857582362742421	0.7470387030844547	1	pink	186	2685	4	2	2	TRUE	TRUE	4	2	2	0.3	0.1	-0	0.004301075268817205	0.4043010752688172
miR-2682-3p	5	75	181	2424	0.8928469641642436	0.6610646527140984	1	pink	186	2685	5	3	2	TRUE	TRUE	4	2	2	0.3	0.1	-0	0.004301075268817205	0.4043010752688172
miR-4715-3p	6	107	180	2392	0.7452669147771329	0.8081758635579475	1	pink	186	2685	7	2	5	TRUE	TRUE	4	1	4	0.3	0.1	-0	0.004301075268817205	0.4043010752688172
miR-200c-5p	5	58	181	2441	1.1625322022170204	0.44512810584084983	1	pink	186	2685	5	4	1	TRUE	TRUE	4	3	1	0.3	0.1	-0	0.004301075268817205	0.4043010752688172
miR-668-3p	10	127	176	2372	1.0611990393877122	0.4806980600736155	1	pink	186	2685	13	2	11	TRUE	TRUE	4	2	5	0.3	0.1	-0	0.004301075268817205	0.4043010752688172
miR-4757-5p	6	91	180	2408	0.8820811473822824	0.6749007943116248	1	pink	186	2685	7	4	3	TRUE	TRUE	4	3	1	0.3	0.1	-0	0.004301075268817205	0.4043010752688172
miR-105-3p	4	83	182	2416	0.6398499717011548	0.864851217506976	1	pink	186	2685	4	3	1	TRUE	TRUE	4	3	1	0.3	0.1	-0	0.004301075268817205	0.4043010752688172
miR-6717-5p	2	4	184	2495	6.7695192140323375	0.05949369862840384	0.558801228578805	pink	186	2685	2	2	0	TRUE	FALSE	2	2	0	0.3	0	0.10109705908727325	0.0021505376344086026	0.4032475967216818
miR-215-5p	10	147	176	2352	0.9091121736819457	0.6596500678186539	1	pink	186	2685	13	6	7	TRUE	TRUE	3	2	3	0.3	0.1	-0	0.0032258064516129032	0.40322580645161293
miR-520b	6	79	180	2420	1.0210923263208052	0.5436792229346732	1	pink	186	2685	6	5	1	TRUE	TRUE	3	2	1	0.3	0.1	-0	0.0032258064516129032	0.40322580645161293
miR-519e-3p	7	116	179	2383	0.8033935183210023	0.761800360311024	1	pink	186	2685	7	2	5	TRUE	TRUE	3	2	1	0.3	0.1	-0	0.0032258064516129032	0.40322580645161293
miR-515-3p	7	117	179	2382	0.7961927122755005	0.7692071589984214	1	pink	186	2685	8	1	7	TRUE	TRUE	3	1	2	0.3	0.1	-0	0.0032258064516129032	0.40322580645161293
miR-346	5	184	181	2315	0.34764814268150673	0.997875753207972	1	pink	186	2685	9	1	8	TRUE	TRUE	3	0	6	0.3	0.1	-0	0.0032258064516129032	0.40322580645161293
miR-137	5	64	181	2435	1.0510156869782075	0.5269522724508932	1	pink	186	2685	5	3	2	TRUE	TRUE	3	2	1	0.3	0.1	-0	0.0032258064516129032	0.40322580645161293
miR-520e	6	75	180	2424	1.077335629212264	0.49520858094700826	1	pink	186	2685	6	5	1	TRUE	TRUE	3	2	1	0.3	0.1	-0	0.0032258064516129032	0.40322580645161293
miR-1250-5p	4	77	182	2422	0.6914152875263048	0.8247905753017005	1	pink	186	2685	4	3	1	TRUE	TRUE	3	3	0	0.3	0.1	-0	0.0032258064516129032	0.40322580645161293
miR-550a-5p	7	239	179	2260	0.36988559274325744	0.9989663354127687	1	pink	186	2685	8	6	2	TRUE	TRUE	3	3	0	0.3	0.1	-0	0.0032258064516129032	0.40322580645161293
miR-92b-5p	4	113	182	2386	0.46416509352610386	0.9679774478396448	1	pink	186	2685	5	2	3	TRUE	TRUE	3	2	1	0.3	0.1	-0	0.0032258064516129032	0.40322580645161293
miR-29c-5p	6	78	180	2421	1.0346103584183812	0.5317393490882345	1	pink	186	2685	6	5	1	TRUE	TRUE	3	3	0	0.3	0.1	-0	0.0032258064516129032	0.40322580645161293
miR-597-5p	13	217	173	2282	0.7902933165394599	0.8235466657330536	1	pink	186	2685	15	10	5	TRUE	TRUE	3	3	0	0.3	0.1	-0	0.0032258064516129032	0.40322580645161293
miR-3176	5	124	181	2375	0.5291929840989517	0.9527278341980948	1	pink	186	2685	5	4	1	TRUE	TRUE	3	3	0	0.3	0.1	-0	0.0032258064516129032	0.40322580645161293
miR-3943	7	72	179	2427	1.3180463626581038	0.30511434521922715	1	pink	186	2685	8	1	7	TRUE	TRUE	3	0	4	0.3	0.1	-0	0.0032258064516129032	0.40322580645161293
miR-591	5	92	181	2407	0.7228368999709459	0.8148242385979712	1	pink	186	2685	6	1	5	TRUE	TRUE	3	0	4	0.3	0.1	-0	0.0032258064516129032	0.40322580645161293
miR-4717-3p	8	95	178	2404	1.137250787307525	0.4222787720174034	1	pink	186	2685	8	1	7	TRUE	TRUE	3	0	3	0.3	0.1	-0	0.0032258064516129032	0.40322580645161293
miR-548ad-5p	5	62	181	2437	1.0857470800532765	0.500188705586319	1	pink	186	2685	7	4	3	TRUE	TRUE	3	3	2	0.3	0.1	-0	0.0032258064516129032	0.40322580645161293
miR-548ae-5p	5	62	181	2437	1.0857470800532765	0.500188705586319	1	pink	186	2685	7	4	3	TRUE	TRUE	3	3	2	0.3	0.1	-0	0.0032258064516129032	0.40322580645161293
miR-548ay-5p	6	70	180	2429	1.1565994222085614	0.4325142283855098	1	pink	186	2685	8	5	3	TRUE	TRUE	3	3	2	0.3	0.1	-0	0.0032258064516129032	0.40322580645161293
miR-548bb-5p	5	62	181	2437	1.0857470800532765	0.500188705586319	1	pink	186	2685	7	4	3	TRUE	TRUE	3	3	2	0.3	0.1	-0	0.0032258064516129032	0.40322580645161293
miR-544b	6	198	180	2301	0.3874698504710228	0.9969026763906732	1	pink	186	2685	7	1	6	TRUE	TRUE	3	0	3	0.3	0.1	-0	0.0032258064516129032	0.40322580645161293
miR-5095	4	87	182	2412	0.6094235279149017	0.8870011323277123	1	pink	186	2685	4	2	2	TRUE	TRUE	3	2	1	0.3	0.1	-0	0.0032258064516129032	0.40322580645161293
miR-642b-5p	4	62	182	2437	0.86391342671195	0.6821881756927451	1	pink	186	2685	4	3	1	TRUE	TRUE	3	3	0	0.3	0.1	-0	0.0032258064516129032	0.40322580645161293
miR-1910-3p	8	92	178	2407	1.175790642152602	0.3895704662102392	1	pink	186	2685	8	7	1	TRUE	TRUE	3	3	0	0.3	0.1	-0	0.0032258064516129032	0.40322580645161293
miR-3714	9	404	177	2095	0.26376009421756297	0.9999991966375779	1	pink	186	2685	11	1	10	TRUE	TRUE	3	1	2	0.3	0.1	-0	0.0032258064516129032	0.40322580645161293
miR-6511a-5p	8	106	178	2393	1.0146239763646532	0.539807925205372	1	pink	186	2685	8	7	1	TRUE	TRUE	3	3	0	0.3	0.1	-0	0.0032258064516129032	0.40322580645161293
miR-4685-5p	7	246	179	2253	0.35824937501593523	0.9992923980986137	1	pink	186	2685	10	4	6	TRUE	TRUE	3	3	3	0.3	0.1	-0	0.0032258064516129032	0.40322580645161293
miR-4711-5p	6	82	180	2417	0.9825265066902419	0.578677756746581	1	pink	186	2685	7	1	6	TRUE	TRUE	3	1	2	0.3	0.1	-0	0.0032258064516129032	0.40322580645161293
miR-6837-5p	4	42	182	2457	1.2855793003139342	0.3961536464391028	1	pink	186	2685	5	4	1	TRUE	TRUE	3	3	1	0.3	0.1	-0	0.0032258064516129032	0.40322580645161293
miR-5682	3	96	183	2403	0.4104442246560787	0.9731598839527892	1	pink	186	2685	3	2	1	TRUE	TRUE	3	2	1	0.3	0.1	-0	0.0032258064516129032	0.40322580645161293
miR-412-3p	8	178	178	2321	0.5861333468297969	0.9543975541505719	1	pink	186	2685	8	1	7	TRUE	TRUE	3	1	2	0.3	0.1	-0	0.0032258064516129032	0.40322580645161293
miR-651-3p	7	99	179	2400	0.9480439962180416	0.610629384059054	1	pink	186	2685	8	5	3	TRUE	TRUE	3	2	1	0.3	0.1	-0	0.0032258064516129032	0.40322580645161293
miR-3150b-3p	6	185	180	2314	0.41703466918752524	0.993901320781835	1	pink	186	2685	7	1	6	TRUE	TRUE	3	1	3	0.3	0.1	-0	0.0032258064516129032	0.40322580645161293
miR-4784	6	179	180	2320	0.4321281001876196	0.9917297079439293	1	pink	186	2685	7	1	6	TRUE	TRUE	3	1	3	0.3	0.1	-0	0.0032258064516129032	0.40322580645161293
miR-3972	6	110	180	2389	0.7240332963906418	0.8277262818612001	1	pink	186	2685	6	1	5	TRUE	TRUE	3	0	3	0.3	0.1	-0	0.0032258064516129032	0.40322580645161293
miR-6124	5	69	181	2430	0.9728655028801911	0.5909277756912115	1	pink	186	2685	6	4	2	TRUE	TRUE	3	2	1	0.3	0.1	-0	0.0032258064516129032	0.40322580645161293
miR-4458	7	180	179	2319	0.5039179839627783	0.980443518707186	1	pink	186	2685	15	3	12	TRUE	TRUE	3	1	3	0.3	0.1	-0	0.0032258064516129032	0.40322580645161293
miR-1231	5	155	181	2344	0.41784817432152066	0.9897794737234931	1	pink	186	2685	7	1	6	TRUE	TRUE	3	1	2	0.3	0.1	-0	0.0032258064516129032	0.40322580645161293
miR-2116-5p	6	79	180	2420	1.0210923263208052	0.5436792229346732	1	pink	186	2685	7	2	5	TRUE	TRUE	3	2	2	0.3	0.1	-0	0.0032258064516129032	0.40322580645161293
miR-520c-5p	7	101	179	2398	0.928501342306647	0.6307766244384654	1	pink	186	2685	10	5	5	TRUE	TRUE	3	3	0	0.3	0.1	-0	0.0032258064516129032	0.40322580645161293
miR-3169	6	61	180	2438	1.3320745608727493	0.3180548082963926	1	pink	186	2685	7	2	5	TRUE	TRUE	3	2	1	0.3	0.1	-0	0.0032258064516129032	0.40322580645161293
miR-4432	7	87	179	2412	1.0841156563031904	0.4794846284639017	1	pink	186	2685	7	1	6	TRUE	TRUE	3	1	2	0.3	0.1	-0	0.0032258064516129032	0.40322580645161293
miR-5580-3p	10	106	176	2393	1.2825649975481563	0.2804054494833529	1	pink	186	2685	14	4	10	TRUE	TRUE	3	2	2	0.3	0.1	-0	0.0032258064516129032	0.40322580645161293
miR-146a-3p	11	211	175	2288	0.6816831962370387	0.916240528602007	1	pink	186	2685	12	1	11	TRUE	TRUE	3	0	4	0.3	0.1	-0	0.0032258064516129032	0.40322580645161293
miR-4773	11	139	175	2360	1.0672116677533752	0.46866549771949606	1	pink	186	2685	16	2	14	TRUE	TRUE	3	1	4	0.3	0.1	-0	0.0032258064516129032	0.40322580645161293
miR-5186	4	60	182	2439	0.8934366879686984	0.6581831408232033	1	pink	186	2685	5	3	2	TRUE	TRUE	3	3	1	0.3	0.1	-0	0.0032258064516129032	0.40322580645161293
miR-4789-3p	11	174	175	2325	0.8399797591179143	0.7501973819533077	1	pink	186	2685	14	4	10	TRUE	TRUE	3	1	3	0.3	0.1	-0	0.0032258064516129032	0.40322580645161293
miR-4776-3p	6	65	180	2434	1.2480910856477438	0.3687522968764931	1	pink	186	2685	6	1	5	TRUE	TRUE	3	0	3	0.3	0.1	-0	0.0032258064516129032	0.40322580645161293
miR-670-5p	5	234	181	2265	0.26747105078582945	0.9998885852572194	1	pink	186	2685	5	2	3	TRUE	TRUE	3	1	2	0.3	0.1	-0	0.0032258064516129032	0.40322580645161293
miR-1468-3p	4	81	182	2418	0.6561898223218914	0.8524548606414918	1	pink	186	2685	4	2	2	TRUE	TRUE	3	2	1	0.3	0.1	-0	0.0032258064516129032	0.40322580645161293
miR-548f-5p	7	73	179	2426	1.2994674296018203	0.3165275280256821	1	pink	186	2685	7	3	4	TRUE	TRUE	3	2	1	0.3	0.1	-0	0.0032258064516129032	0.40322580645161293
miR-675-3p	4	44	182	2455	1.2261710943869442	0.4282654577573133	1	pink	186	2685	6	3	3	TRUE	TRUE	3	3	2	0.3	0.1	-0	0.0032258064516129032	0.40322580645161293
miR-4270	7	267	179	2232	0.32700104475330466	0.9997803460698356	1	pink	186	2685	8	1	7	TRUE	TRUE	3	0	3	0.3	0.1	-0	0.0032258064516129032	0.40322580645161293
miR-4441	9	277	177	2222	0.4079790196661743	0.998864785532141	1	pink	186	2685	10	1	9	TRUE	TRUE	3	0	3	0.3	0.1	-0	0.0032258064516129032	0.40322580645161293
miR-4763-3p	5	318	181	2181	0.1895280327513812	0.999999529240827	1	pink	186	2685	6	1	5	TRUE	TRUE	3	0	4	0.3	0.1	-0	0.0032258064516129032	0.40322580645161293
miR-653-3p	8	84	178	2415	1.291996958250811	0.3035791195385051	1	pink	186	2685	9	7	2	TRUE	TRUE	3	2	2	0.3	0.1	-0	0.0032258064516129032	0.40322580645161293
miR-4530	5	254	181	2245	0.24423769578624577	0.9999680469131382	1	pink	186	2685	5	1	4	TRUE	TRUE	3	1	2	0.3	0.1	-0	0.0032258064516129032	0.40322580645161293
miR-4704-5p	3	29	183	2470	1.3960590086628037	0.3840363090821155	1	pink	186	2685	4	1	3	TRUE	TRUE	3	1	3	0.3	0.1	-0	0.0032258064516129032	0.40322580645161293
miR-3136-3p	5	75	181	2424	0.8928469641642436	0.6610646527140984	1	pink	186	2685	5	1	4	TRUE	TRUE	3	1	2	0.3	0.1	-0	0.0032258064516129032	0.40322580645161293
miR-325	5	58	181	2441	1.1625322022170204	0.44512810584084983	1	pink	186	2685	5	2	3	TRUE	TRUE	3	1	2	0.3	0.1	-0	0.0032258064516129032	0.40322580645161293
miR-6721-5p	3	192	183	2307	0.19704373579672282	0.999933308219531	1	pink	186	2685	3	2	1	TRUE	TRUE	3	2	1	0.3	0.1	-0	0.0032258064516129032	0.40322580645161293
miR-510-3p	5	50	181	2449	1.3528588762977645	0.3321247721298372	1	pink	186	2685	5	3	2	TRUE	TRUE	3	2	1	0.3	0.1	-0	0.0032258064516129032	0.40322580645161293
miR-637	7	358	179	2141	0.2339498806893422	0.9999991523478067	1	pink	186	2685	8	1	7	TRUE	TRUE	3	0	3	0.3	0.1	-0	0.0032258064516129032	0.40322580645161293
miR-4531	7	130	179	2369	0.7127182562555385	0.850671112607397	1	pink	186	2685	7	2	5	TRUE	TRUE	3	2	1	0.3	0.1	-0	0.0032258064516129032	0.40322580645161293
miR-4647	4	85	182	2414	0.6242788731266792	0.8763511484606549	1	pink	186	2685	4	2	2	TRUE	TRUE	3	2	1	0.3	0.1	-0	0.0032258064516129032	0.40322580645161293
miR-5582-5p	7	150	179	2349	0.6124954282748551	0.9295355477693534	1	pink	186	2685	9	3	6	TRUE	TRUE	3	1	3	0.3	0.1	-0	0.0032258064516129032	0.40322580645161293
miR-5703	6	167	180	2332	0.465569240924564	0.9850406035974328	1	pink	186	2685	6	3	3	TRUE	TRUE	3	2	1	0.3	0.1	-0	0.0032258064516129032	0.40322580645161293
miR-580-5p	3	29	183	2470	1.3960590086628037	0.3840363090821155	1	pink	186	2685	3	2	1	TRUE	TRUE	3	2	1	0.3	0.1	-0	0.0032258064516129032	0.40322580645161293
miR-653-5p	4	162	182	2337	0.31714148354141164	0.99787638190732	1	pink	186	2685	6	3	3	TRUE	TRUE	3	1	3	0.3	0.1	-0	0.0032258064516129032	0.40322580645161293
miR-921	9	118	177	2381	1.0259928975900614	0.5237469874341014	1	pink	186	2685	12	1	11	TRUE	TRUE	3	0	3	0.3	0.1	-0	0.0032258064516129032	0.40322580645161293
miR-4419a	3	251	183	2248	0.1468765973407591	0.9999988807998996	1	pink	186	2685	3	1	2	TRUE	TRUE	3	1	2	0.3	0.1	-0	0.0032258064516129032	0.40322580645161293
miR-4518	3	63	183	2436	0.6339924124333279	0.8475647433772726	1	pink	186	2685	3	2	1	TRUE	TRUE	3	2	1	0.3	0.1	-0	0.0032258064516129032	0.40322580645161293
miR-595	8	107	178	2392	1.0047238045519773	0.5500968376008968	1	pink	186	2685	8	1	7	TRUE	TRUE	3	0	3	0.3	0.1	-0	0.0032258064516129032	0.40322580645161293
miR-4276	7	82	179	2417	1.152612219987336	0.4213981593801165	1	pink	186	2685	7	1	6	TRUE	TRUE	3	1	2	0.3	0.1	-0	0.0032258064516129032	0.40322580645161293
miR-5681a	9	178	177	2321	0.6631041240592507	0.9141084886159504	1	pink	186	2685	9	2	7	TRUE	TRUE	3	1	2	0.3	0.1	-0	0.0032258064516129032	0.40322580645161293
miR-4641	4	68	182	2431	0.7857582362742421	0.7470387030844547	1	pink	186	2685	5	2	3	TRUE	TRUE	3	2	2	0.3	0.1	-0	0.0032258064516129032	0.40322580645161293
miR-181b-2-3p	4	38	182	2461	1.423137940543833	0.3313647042791168	1	pink	186	2685	4	3	1	TRUE	TRUE	3	2	1	0.3	0.1	-0	0.0032258064516129032	0.40322580645161293
miR-885-3p	13	457	173	2042	0.3358556600329355	0.9999952059636477	1	pink	186	2685	17	10	7	TRUE	TRUE	3	2	3	0.3	0.1	-0	0.0032258064516129032	0.40322580645161293
miR-6859-5p	4	75	182	2424	0.7104366112558136	0.8094352114205784	1	pink	186	2685	4	2	2	TRUE	TRUE	3	1	2	0.3	0.1	-0	0.0032258064516129032	0.40322580645161293
miR-1587	10	175	176	2324	0.7546169547274973	0.8404821572277212	1	pink	186	2685	10	2	8	TRUE	TRUE	3	0	3	0.3	0.1	-0	0.0032258064516129032	0.40322580645161293
miR-4674	8	114	178	2385	0.9402897509365078	0.6192769522284995	1	pink	186	2685	9	1	8	TRUE	TRUE	3	0	3	0.3	0.1	-0	0.0032258064516129032	0.40322580645161293
miR-6873-3p	4	66	182	2433	0.8102318555309469	0.7266145609535453	1	pink	186	2685	4	3	1	TRUE	TRUE	3	2	1	0.3	0.1	-0	0.0032258064516129032	0.40322580645161293
miR-3925-5p	9	167	177	2332	0.7101174880050861	0.8747270414117858	1	pink	186	2685	10	1	9	TRUE	TRUE	3	0	3	0.3	0.1	-0	0.0032258064516129032	0.40322580645161293
miR-3116	10	205	176	2294	0.6359010198083525	0.9412432442401548	1	pink	186	2685	10	3	7	TRUE	TRUE	3	1	2	0.3	0.1	-0	0.0032258064516129032	0.40322580645161293
miR-4299	7	146	179	2353	0.630342971779797	0.9175198100028676	1	pink	186	2685	9	1	8	TRUE	TRUE	3	0	3	0.3	0.1	-0	0.0032258064516129032	0.40322580645161293
miR-3667-3p	6	136	180	2363	0.5792625124328652	0.9384186026215964	1	pink	186	2685	6	4	2	TRUE	TRUE	3	2	1	0.3	0.1	-0	0.0032258064516129032	0.40322580645161293
miR-4701-5p	5	175	181	2324	0.36694488135970227	0.996497940041368	1	pink	186	2685	5	4	1	TRUE	TRUE	3	2	1	0.3	0.1	-0	0.0032258064516129032	0.40322580645161293
miR-3665	7	162	179	2337	0.5642398258925583	0.9569279194497617	1	pink	186	2685	8	4	4	TRUE	TRUE	3	2	2	0.3	0.1	-0	0.0032258064516129032	0.40322580645161293
miR-95-5p	7	77	179	2422	1.229961773626495	0.36284265776974783	1	pink	186	2685	7	1	6	TRUE	TRUE	3	1	2	0.3	0.1	-0	0.0032258064516129032	0.40322580645161293
miR-4771	5	53	181	2446	1.2747591668043152	0.37457856307201753	1	pink	186	2685	6	1	5	TRUE	TRUE	3	1	2	0.3	0.1	-0	0.0032258064516129032	0.40322580645161293
miR-4443	7	239	179	2260	0.36988559274325744	0.9989663354127687	1	pink	186	2685	10	2	8	TRUE	TRUE	3	0	3	0.3	0.1	-0	0.0032258064516129032	0.40322580645161293
miR-2467-5p	5	212	181	2287	0.2980902129478903	0.9995786986952346	1	pink	186	2685	6	2	4	TRUE	TRUE	3	0	4	0.3	0.1	-0	0.0032258064516129032	0.40322580645161293
miR-5008-5p	4	126	182	2373	0.4140160436204484	0.9838260548037822	1	pink	186	2685	4	1	3	TRUE	TRUE	3	1	2	0.3	0.1	-0	0.0032258064516129032	0.40322580645161293
miR-525-3p	4	94	182	2405	0.5624069765819083	0.9182507984937791	1	pink	186	2685	5	4	1	TRUE	TRUE	3	4	0	0.3	0.1	-0	0.0032258064516129032	0.40322580645161293
miR-323a-5p	8	193	178	2306	0.5370969517751062	0.9755484426702479	1	pink	186	2685	11	3	8	TRUE	TRUE	3	0	5	0.3	0.1	-0	0.0032258064516129032	0.40322580645161293
miR-599	6	101	180	2398	0.7914552292437428	0.7640232091881671	1	pink	186	2685	6	2	4	TRUE	TRUE	3	1	2	0.3	0.1	-0	0.0032258064516129032	0.40322580645161293
miR-924	8	110	178	2389	0.976106224122642	0.580391787715187	1	pink	186	2685	11	2	9	TRUE	TRUE	3	1	2	0.3	0.1	-0	0.0032258064516129032	0.40322580645161293
miR-5009-5p	6	66	180	2433	1.2286841756338192	0.38151580043390765	1	pink	186	2685	6	1	5	TRUE	TRUE	3	0	3	0.3	0.1	-0	0.0032258064516129032	0.40322580645161293
miR-4538	4	52	182	2447	1.0342303477233743	0.5507525705274743	1	pink	186	2685	5	1	4	TRUE	TRUE	3	0	4	0.3	0.1	-0	0.0032258064516129032	0.40322580645161293
miR-4453	4	48	182	2451	1.122193280798497	0.49099420533753	1	pink	186	2685	5	1	4	TRUE	TRUE	3	0	4	0.3	0.1	-0	0.0032258064516129032	0.40322580645161293
miR-4309	6	113	180	2386	0.7039265984134588	0.8456708708148788	1	pink	186	2685	6	1	5	TRUE	TRUE	3	0	3	0.3	0.1	-0	0.0032258064516129032	0.40322580645161293
miR-3198	6	91	180	2408	0.8820811473822824	0.6749007943116248	1	pink	186	2685	6	1	5	TRUE	TRUE	3	0	3	0.3	0.1	-0	0.0032258064516129032	0.40322580645161293
miR-5591-5p	5	110	181	2389	0.6000434236902704	0.9113426363964955	1	pink	186	2685	6	1	5	TRUE	TRUE	3	1	3	0.3	0.1	-0	0.0032258064516129032	0.40322580645161293
miR-1915-3p	6	217	180	2282	0.350630802992817	0.9988943472077727	1	pink	186	2685	7	4	3	TRUE	TRUE	3	2	1	0.3	0.1	-0	0.0032258064516129032	0.40322580645161293
miR-3911	9	112	177	2387	1.0836878646600163	0.4635344303348804	1	pink	186	2685	10	3	7	TRUE	TRUE	3	1	3	0.3	0.1	-0	0.0032258064516129032	0.40322580645161293
miR-4436a	6	104	180	2395	0.7677249006709924	0.7869578595676006	1	pink	186	2685	7	1	6	TRUE	TRUE	3	0	3	0.3	0.1	-0	0.0032258064516129032	0.40322580645161293
miR-5581-5p	3	71	183	2428	0.5607188695625789	0.897419728930142	1	pink	186	2685	3	1	2	TRUE	TRUE	3	1	2	0.3	0.1	-0	0.0032258064516129032	0.40322580645161293
miR-5004-3p	4	88	182	2411	0.6022490174372922	0.892021954436013	1	pink	186	2685	5	1	4	TRUE	TRUE	3	1	3	0.3	0.1	-0	0.0032258064516129032	0.40322580645161293
miR-1302	11	121	175	2378	1.235218163940376	0.3044677138348429	1	pink	186	2685	13	1	12	TRUE	TRUE	3	0	3	0.3	0.1	-0	0.0032258064516129032	0.40322580645161293
miR-506-3p	15	423	171	2076	0.4306024668698831	0.9997841870102377	1	pink	186	2685	25	3	22	TRUE	TRUE	3	2	2	0.3	0.1	-0	0.0032258064516129032	0.40322580645161293
miR-4708-3p	5	69	181	2430	0.9728655028801911	0.5909277756912115	1	pink	186	2685	6	1	5	TRUE	TRUE	3	1	3	0.3	0.1	-0	0.0032258064516129032	0.40322580645161293
miR-4802-5p	6	74	180	2425	1.0922758510243082	0.4828241135419573	1	pink	186	2685	8	2	6	TRUE	TRUE	3	1	2	0.3	0.1	-0	0.0032258064516129032	0.40322580645161293
miR-4312	3	50	183	2449	0.8029961708288743	0.7227796426330759	1	pink	186	2685	3	1	2	TRUE	TRUE	3	1	2	0.3	0.1	-0	0.0032258064516129032	0.40322580645161293
miR-378g	7	180	179	2319	0.5039179839627783	0.980443518707186	1	pink	186	2685	9	4	5	TRUE	TRUE	3	1	2	0.3	0.1	-0	0.0032258064516129032	0.40322580645161293
miR-6890-3p	4	66	182	2433	0.8102318555309469	0.7266145609535453	1	pink	186	2685	4	3	1	TRUE	TRUE	3	3	0	0.3	0.1	-0	0.0032258064516129032	0.40322580645161293
miR-4697-3p	6	68	180	2431	1.191582118618358	0.40705236528562083	1	pink	186	2685	9	1	8	TRUE	TRUE	3	1	5	0.3	0.1	-0	0.0032258064516129032	0.40322580645161293
miR-562	9	130	177	2369	0.9266169853480174	0.6361849913098361	1	pink	186	2685	12	1	11	TRUE	TRUE	3	1	5	0.3	0.1	-0	0.0032258064516129032	0.40322580645161293
miR-4296	6	124	180	2375	0.6385307301272192	0.8989546406319558	1	pink	186	2685	7	5	2	TRUE	TRUE	3	3	0	0.3	0.1	-0	0.0032258064516129032	0.40322580645161293
miR-4687-3p	3	104	183	2395	0.3776157031049123	0.9829773040673169	1	pink	186	2685	4	1	3	TRUE	TRUE	3	1	3	0.3	0.1	-0	0.0032258064516129032	0.40322580645161293
miR-764	5	121	181	2378	0.5429953069513409	0.9457089331710138	1	pink	186	2685	5	3	2	TRUE	TRUE	3	3	0	0.3	0.1	-0	0.0032258064516129032	0.40322580645161293
miR-3925-3p	8	129	178	2370	0.8257405118938546	0.746394275139365	1	pink	186	2685	10	2	8	TRUE	TRUE	3	1	2	0.3	0.1	-0	0.0032258064516129032	0.40322580645161293
miR-4279	8	229	178	2270	0.4456121379811773	0.9952821416803392	1	pink	186	2685	11	3	8	TRUE	TRUE	3	2	4	0.3	0.1	-0	0.0032258064516129032	0.40322580645161293
miR-633	8	100	178	2399	1.0782032247003468	0.4764626957160659	1	pink	186	2685	13	2	11	TRUE	TRUE	3	1	4	0.3	0.1	-0	0.0032258064516129032	0.40322580645161293
miR-4794	9	111	177	2388	1.0938381810510294	0.4533533365453638	1	pink	186	2685	10	4	6	TRUE	TRUE	3	2	2	0.3	0.1	-0	0.0032258064516129032	0.40322580645161293
miR-6893-3p	3	37	183	2462	1.090764857810211	0.5315682791900669	1	pink	186	2685	4	3	1	TRUE	TRUE	3	3	1	0.3	0.1	-0	0.0032258064516129032	0.40322580645161293
miR-663b	7	144	179	2355	0.6396384780739999	0.9108804767594907	1	pink	186	2685	7	1	6	TRUE	TRUE	3	1	2	0.3	0.1	-0	0.0032258064516129032	0.40322580645161293
miR-675-5p	4	111	182	2388	0.47292323320415236	0.9645289622938595	1	pink	186	2685	4	3	1	TRUE	TRUE	3	3	0	0.3	0.1	-0	0.0032258064516129032	0.40322580645161293
miR-5089-5p	9	106	177	2393	1.1478394446298137	0.4021937219152276	1	pink	186	2685	9	2	7	TRUE	TRUE	3	0	3	0.3	0.1	-0	0.0032258064516129032	0.40322580645161293
miR-1245b-5p	3	69	183	2430	0.5774446058191086	0.8865435110123886	1	pink	186	2685	3	2	1	TRUE	TRUE	3	2	1	0.3	0.1	-0	0.0032258064516129032	0.40322580645161293
miR-3194-3p	8	125	178	2374	0.8536015037550639	0.7156177180548124	1	pink	186	2685	8	4	4	TRUE	TRUE	3	2	1	0.3	0.1	-0	0.0032258064516129032	0.40322580645161293
miR-3663-5p	5	73	181	2426	0.9180594690137183	0.6385592551305481	1	pink	186	2685	5	4	1	TRUE	TRUE	3	3	0	0.3	0.1	-0	0.0032258064516129032	0.40322580645161293
miR-4766-3p	5	67	181	2432	1.002720245990453	0.5658861722631856	1	pink	186	2685	6	2	4	TRUE	TRUE	3	2	1	0.3	0.1	-0	0.0032258064516129032	0.40322580645161293
miR-6828-3p	3	25	183	2474	1.621924278204309	0.30608847952625606	1	pink	186	2685	3	2	1	TRUE	TRUE	3	2	1	0.3	0.1	-0	0.0032258064516129032	0.40322580645161293
miR-4683	6	67	180	2432	1.2098563673366358	0.39428695898771504	1	pink	186	2685	9	2	7	TRUE	TRUE	3	0	3	0.3	0.1	-0	0.0032258064516129032	0.40322580645161293
miR-4301	4	39	182	2460	1.386103402540143	0.34756667149057124	1	pink	186	2685	4	3	1	TRUE	TRUE	3	2	1	0.3	0.1	-0	0.0032258064516129032	0.40322580645161293
miR-374c-3p	4	89	182	2410	0.5952356987017713	0.8968477325399244	1	pink	186	2685	4	1	3	TRUE	TRUE	3	1	2	0.3	0.1	-0	0.0032258064516129032	0.40322580645161293
miR-454-5p	8	120	178	2379	0.8910371258801155	0.6738846593308332	1	pink	186	2685	9	7	2	TRUE	TRUE	3	3	0	0.3	0.1	-0	0.0032258064516129032	0.40322580645161293
miR-3146	7	89	179	2410	1.0589392439027399	0.502327856942461	1	pink	186	2685	10	1	9	TRUE	TRUE	3	1	4	0.3	0.1	-0	0.0032258064516129032	0.40322580645161293
miR-3155a	6	184	180	2315	0.41948189471743436	0.9935813640157154	1	pink	186	2685	8	1	7	TRUE	TRUE	3	1	2	0.3	0.1	-0	0.0032258064516129032	0.40322580645161293
miR-519d-5p	4	40	182	2459	1.3509198773985578	0.3637839698594928	1	pink	186	2685	4	1	3	TRUE	TRUE	3	1	2	0.3	0.1	-0	0.0032258064516129032	0.40322580645161293
miR-514a-3p	8	103	178	2396	1.0454845018376435	0.5084446243629335	1	pink	186	2685	11	1	10	TRUE	TRUE	3	0	3	0.3	0.1	-0	0.0032258064516129032	0.40322580645161293
miR-5571-3p	4	39	182	2460	1.386103402540143	0.34756667149057124	1	pink	186	2685	4	1	3	TRUE	TRUE	3	1	2	0.3	0.1	-0	0.0032258064516129032	0.40322580645161293
miR-24-1-5p	5	91	181	2408	0.7310829294362121	0.8076116899234169	1	pink	186	2685	5	4	1	TRUE	TRUE	3	2	1	0.3	0.1	-0	0.0032258064516129032	0.40322580645161293
miR-1911-5p	6	70	180	2429	1.1565994222085614	0.4325142283855098	1	pink	186	2685	7	4	3	TRUE	TRUE	3	3	0	0.3	0.1	-0	0.0032258064516129032	0.40322580645161293
miR-3675-3p	6	64	180	2435	1.2681042341673723	0.35601021181544834	1	pink	186	2685	6	1	5	TRUE	TRUE	3	0	3	0.3	0.1	-0	0.0032258064516129032	0.40322580645161293
miR-3173-5p	4	153	182	2346	0.33708683914787957	0.9964124055584074	1	pink	186	2685	6	3	3	TRUE	TRUE	3	2	3	0.3	0.1	-0	0.0032258064516129032	0.40322580645161293
miR-1249-3p	4	75	182	2424	0.7104366112558136	0.8094352114205784	1	pink	186	2685	4	3	1	TRUE	TRUE	3	2	1	0.3	0.1	-0	0.0032258064516129032	0.40322580645161293
miR-887-3p	10	124	176	2375	1.0881807524632297	0.4518106493286721	1	pink	186	2685	11	10	1	TRUE	TRUE	3	3	0	0.3	0.1	-0	0.0032258064516129032	0.40322580645161293
miR-518b	4	46	182	2453	1.1719270169273284	0.4599334192966238	1	pink	186	2685	4	2	2	TRUE	TRUE	3	2	1	0.3	0.1	-0	0.0032258064516129032	0.40322580645161293
miR-122b-5p	3	37	183	2462	1.090764857810211	0.5315682791900669	1	pink	186	2685	3	1	2	TRUE	TRUE	3	1	2	0.3	0.1	-0	0.0032258064516129032	0.40322580645161293
miR-4501	3	23	183	2476	1.764311653962414	0.26723956244104863	0.995801024530275	pink	186	2685	3	2	1	TRUE	TRUE	2	1	1	0.3	0.1	7.309724945125032e-4	0.0021505376344086026	0.4028815101289211
miR-208b-3p	4	46	182	2453	1.1719270169273284	0.4599334192966238	1	pink	186	2685	10	3	7	TRUE	TRUE	2	1	3	0.3	0.1	-0	0.0021505376344086026	0.4021505376344086
miR-644a	5	137	181	2362	0.4763667326610797	0.974595470617994	1	pink	186	2685	5	1	4	TRUE	TRUE	2	0	2	0.3	0.1	-0	0.0021505376344086026	0.4021505376344086
miR-1274a	4	77	182	2422	0.6914152875263048	0.8247905753017005	1	pink	186	2685	5	1	4	TRUE	TRUE	2	1	2	0.3	0.1	-0	0.0021505376344086026	0.4021505376344086
miR-1226-5p	5	151	181	2348	0.42964666990561784	0.9874287702661598	1	pink	186	2685	6	3	3	TRUE	TRUE	2	2	0	0.3	0.1	-0	0.0021505376344086026	0.4021505376344086
miR-185-3p	4	427	182	2072	0.10669177760238525	0.9999999999793169	1	pink	186	2685	4	3	1	TRUE	TRUE	2	2	0	0.3	0.1	-0	0.0021505376344086026	0.4021505376344086
miR-3909	13	150	173	2349	1.176686479885946	0.3377596820165584	1	pink	186	2685	15	7	8	TRUE	TRUE	2	1	1	0.3	0.1	-0	0.0021505376344086026	0.4021505376344086
miR-548e-5p	6	96	180	2403	0.8344097578936746	0.7219023998884462	1	pink	186	2685	6	3	3	TRUE	TRUE	2	1	1	0.3	0.1	-0	0.0021505376344086026	0.4021505376344086
miR-197-5p	6	300	180	2199	0.2444121715174284	0.9999921993185512	1	pink	186	2685	6	5	1	TRUE	TRUE	2	1	1	0.3	0.1	-0	0.0021505376344086026	0.4021505376344086
miR-4650-3p	6	71	180	2428	1.139845214117091	0.4451858742462069	1	pink	186	2685	6	1	5	TRUE	TRUE	2	1	1	0.3	0.1	-0	0.0021505376344086026	0.4021505376344086
miR-4254	4	157	182	2342	0.3279399629091761	0.9971546289336943	1	pink	186	2685	6	1	5	TRUE	TRUE	2	0	3	0.3	0.1	-0	0.0021505376344086026	0.4021505376344086
miR-4660	8	187	178	2312	0.555767692124076	0.9684745760280232	1	pink	186	2685	9	1	8	TRUE	TRUE	2	0	2	0.3	0.1	-0	0.0021505376344086026	0.4021505376344086
miR-7156-3p	2	28	184	2471	0.9592530599122832	0.6263363427156767	1	pink	186	2685	2	1	1	TRUE	TRUE	2	1	1	0.3	0.1	-0	0.0021505376344086026	0.4021505376344086
miR-3622b-5p	5	72	181	2427	0.9311905633022491	0.6269722634061594	1	pink	186	2685	6	5	1	TRUE	TRUE	2	2	1	0.3	0.1	-0	0.0021505376344086026	0.4021505376344086
miR-2116-3p	8	134	178	2365	0.7933123999335502	0.7815449640404455	1	pink	186	2685	9	2	7	TRUE	TRUE	2	0	2	0.3	0.1	-0	0.0021505376344086026	0.4021505376344086
miR-1250-3p	4	60	182	2439	0.8934366879686984	0.6581831408232033	1	pink	186	2685	4	1	3	TRUE	TRUE	2	1	1	0.3	0.1	-0	0.0021505376344086026	0.4021505376344086
miR-609	4	102	182	2397	0.5165817550654602	0.9443670235276242	1	pink	186	2685	4	1	3	TRUE	TRUE	2	1	1	0.3	0.1	-0	0.0021505376344086026	0.4021505376344086
miR-6815-3p	2	32	184	2467	0.8380179659327256	0.6944164377204121	1	pink	186	2685	2	1	1	TRUE	TRUE	2	1	1	0.3	0.1	-0	0.0021505376344086026	0.4021505376344086
miR-7856-5p	3	37	183	2462	1.090764857810211	0.5315682791900669	1	pink	186	2685	3	1	2	TRUE	TRUE	2	1	1	0.3	0.1	-0	0.0021505376344086026	0.4021505376344086
miR-4728-3p	4	121	182	2378	0.43202911356296086	0.9788907604947683	1	pink	186	2685	4	2	2	TRUE	TRUE	2	2	0	0.3	0.1	-0	0.0021505376344086026	0.4021505376344086
miR-8079	2	20	184	2479	1.3471050909235829	0.45706124655581115	1	pink	186	2685	2	1	1	TRUE	TRUE	2	1	1	0.3	0.1	-0	0.0021505376344086026	0.4021505376344086
miR-519c-5p	5	103	181	2396	0.6426947069948005	0.8806998957639596	1	pink	186	2685	6	3	3	TRUE	TRUE	2	2	0	0.3	0.1	-0	0.0021505376344086026	0.4021505376344086
miR-519b-5p	5	103	181	2396	0.6426947069948005	0.8806998957639596	1	pink	186	2685	6	3	3	TRUE	TRUE	2	2	0	0.3	0.1	-0	0.0021505376344086026	0.4021505376344086
miR-523-5p	5	52	181	2447	1.2997934138053704	0.36040100389629126	1	pink	186	2685	6	3	3	TRUE	TRUE	2	2	0	0.3	0.1	-0	0.0021505376344086026	0.4021505376344086
miR-519a-5p	5	77	181	2422	0.8689432671563811	0.6826568084579498	1	pink	186	2685	6	3	3	TRUE	TRUE	2	2	0	0.3	0.1	-0	0.0021505376344086026	0.4021505376344086
miR-7114-5p	3	28	183	2471	1.4464758819188004	0.3646419699975284	1	pink	186	2685	3	2	1	TRUE	TRUE	2	2	0	0.3	0.1	-0	0.0021505376344086026	0.4021505376344086
miR-5698	4	211	182	2288	0.23839682187507402	0.9998956019046832	1	pink	186	2685	4	3	1	TRUE	TRUE	2	1	1	0.3	0.1	-0	0.0021505376344086026	0.4021505376344086
miR-6875-3p	4	64	182	2435	0.836234313790361	0.7049999036908694	1	pink	186	2685	4	1	3	TRUE	TRUE	2	1	1	0.3	0.1	-0	0.0021505376344086026	0.4021505376344086
miR-676-3p	3	61	183	2438	0.6553132287538372	0.83221469661392	1	pink	186	2685	4	1	3	TRUE	TRUE	2	1	2	0.3	0.1	-0	0.0021505376344086026	0.4021505376344086
miR-3179	4	206	182	2293	0.24471592219303315	0.9998564770607821	1	pink	186	2685	4	1	3	TRUE	TRUE	2	0	2	0.3	0.1	-0	0.0021505376344086026	0.4021505376344086
miR-1825	5	161	181	2338	0.4012494911279794	0.9925425695585962	1	pink	186	2685	6	2	4	TRUE	TRUE	2	1	1	0.3	0.1	-0	0.0021505376344086026	0.4021505376344086
miR-4671-3p	2	73	184	2426	0.3613183917427342	0.9713546625142193	1	pink	186	2685	2	1	1	TRUE	TRUE	2	1	1	0.3	0.1	-0	0.0021505376344086026	0.4021505376344086
miR-4723-5p	2	177	184	2322	0.14264540548908605	0.9999746487959764	1	pink	186	2685	2	1	1	TRUE	TRUE	2	1	1	0.3	0.1	-0	0.0021505376344086026	0.4021505376344086
miR-4424	4	48	182	2451	1.122193280798497	0.49099420533753	1	pink	186	2685	5	2	3	TRUE	TRUE	2	1	1	0.3	0.1	-0	0.0021505376344086026	0.4021505376344086
miR-92a-2-5p	5	391	181	2108	0.14898833936731345	0.999999997306531	1	pink	186	2685	7	1	6	TRUE	TRUE	2	0	3	0.3	0.1	-0	0.0021505376344086026	0.4021505376344086
miR-8485	8	181	178	2318	0.575676002676376	0.9596114471371355	1	pink	186	2685	10	6	4	TRUE	TRUE	2	2	2	0.3	0.1	-0	0.0021505376344086026	0.4021505376344086
miR-889-5p	4	67	182	2432	0.7978124909844062	0.7369746735943843	1	pink	186	2685	5	4	1	TRUE	TRUE	2	2	1	0.3	0.1	-0	0.0021505376344086026	0.4021505376344086
miR-3135b	8	246	178	2253	0.4117176942848294	0.9979656351354265	1	pink	186	2685	10	3	7	TRUE	TRUE	2	1	1	0.3	0.1	-0	0.0021505376344086026	0.4021505376344086
miR-5693	6	151	180	2348	0.5184216340270431	0.9682404461034728	1	pink	186	2685	7	4	3	TRUE	TRUE	2	2	1	0.3	0.1	-0	0.0021505376344086026	0.4021505376344086
miR-4252	8	147	178	2352	0.7191792100903902	0.8561172721256523	1	pink	186	2685	11	4	7	TRUE	TRUE	2	0	3	0.3	0.1	-0	0.0021505376344086026	0.4021505376344086
miR-3138	5	94	181	2405	0.7068709776171043	0.8286048905532346	1	pink	186	2685	5	1	4	TRUE	TRUE	2	1	1	0.3	0.1	-0	0.0021505376344086026	0.4021505376344086
miR-648	7	154	179	2345	0.5955748212570308	0.9400042617037373	1	pink	186	2685	7	1	6	TRUE	TRUE	2	0	2	0.3	0.1	-0	0.0021505376344086026	0.4021505376344086
miR-194-3p	4	173	182	2326	0.2955817038670846	0.9988960113873666	1	pink	186	2685	4	3	1	TRUE	TRUE	2	1	1	0.3	0.1	-0	0.0021505376344086026	0.4021505376344086
miR-6887-3p	2	51	184	2448	0.5218573821480165	0.8923052624498908	1	pink	186	2685	2	1	1	TRUE	TRUE	2	1	1	0.3	0.1	-0	0.0021505376344086026	0.4021505376344086
miR-6515-5p	2	50	184	2449	0.5325099518107563	0.8859080692492561	1	pink	186	2685	2	1	1	TRUE	TRUE	2	1	1	0.3	0.1	-0	0.0021505376344086026	0.4021505376344086
miR-4268	2	139	184	2360	0.1846101324651231	0.999633561543296	1	pink	186	2685	2	1	1	TRUE	TRUE	2	1	1	0.3	0.1	-0	0.0021505376344086026	0.4021505376344086
miR-6768-5p	3	55	183	2444	0.7285158968229178	0.7780920835349832	1	pink	186	2685	3	1	2	TRUE	TRUE	2	0	2	0.3	0.1	-0	0.0021505376344086026	0.4021505376344086
miR-6127	2	184	184	2315	0.1368055199868303	0.9999846510878645	1	pink	186	2685	2	1	1	TRUE	TRUE	2	1	1	0.3	0.1	-0	0.0021505376344086026	0.4021505376344086
miR-6129	2	161	184	2338	0.15790048443628205	0.9999210521947812	1	pink	186	2685	2	1	1	TRUE	TRUE	2	1	1	0.3	0.1	-0	0.0021505376344086026	0.4021505376344086
miR-6130	2	122	184	2377	0.21184660816469314	0.9988284599294351	1	pink	186	2685	2	1	1	TRUE	TRUE	2	1	1	0.3	0.1	-0	0.0021505376344086026	0.4021505376344086
miR-6133	3	214	183	2285	0.17510331394470266	0.9999850610435387	1	pink	186	2685	3	1	2	TRUE	TRUE	2	1	1	0.3	0.1	-0	0.0021505376344086026	0.4021505376344086
miR-4722-3p	3	78	183	2421	0.5089325632696402	0.9285081958316506	1	pink	186	2685	4	3	1	TRUE	TRUE	2	2	1	0.3	0.1	-0	0.0021505376344086026	0.4021505376344086
miR-3124-3p	3	83	183	2416	0.4772897351968092	0.9451632452663197	1	pink	186	2685	3	2	1	TRUE	TRUE	2	1	1	0.3	0.1	-0	0.0021505376344086026	0.4021505376344086
miR-371b-3p	3	49	183	2450	0.819715500936662	0.7105233623156495	1	pink	186	2685	3	2	1	TRUE	TRUE	2	2	0	0.3	0.1	-0	0.0021505376344086026	0.4021505376344086
miR-4318	3	96	183	2403	0.4104442246560787	0.9731598839527892	1	pink	186	2685	4	2	2	TRUE	TRUE	2	2	0	0.3	0.1	-0	0.0021505376344086026	0.4021505376344086
miR-3681-5p	4	38	182	2461	1.423137940543833	0.3313647042791168	1	pink	186	2685	4	1	3	TRUE	TRUE	2	1	1	0.3	0.1	-0	0.0021505376344086026	0.4021505376344086
miR-4703-3p	5	63	181	2436	1.0681406359091166	0.5136444002185827	1	pink	186	2685	6	1	5	TRUE	TRUE	2	0	2	0.3	0.1	-0	0.0021505376344086026	0.4021505376344086
miR-135a-3p	6	69	180	2430	1.173837366599781	0.4197989946549855	1	pink	186	2685	6	1	5	TRUE	TRUE	2	0	2	0.3	0.1	-0	0.0021505376344086026	0.4021505376344086
miR-513b-3p	2	28	184	2471	0.9592530599122832	0.6263363427156767	1	pink	186	2685	2	1	1	TRUE	TRUE	2	1	1	0.3	0.1	-0	0.0021505376344086026	0.4021505376344086
miR-4710	4	113	182	2386	0.46416509352610386	0.9679774478396448	1	pink	186	2685	4	2	2	TRUE	TRUE	2	1	1	0.3	0.1	-0	0.0021505376344086026	0.4021505376344086
miR-5694	4	50	182	2449	1.0764871389241817	0.5213069455255545	1	pink	186	2685	4	1	3	TRUE	TRUE	2	1	1	0.3	0.1	-0	0.0021505376344086026	0.4021505376344086
miR-1271-3p	8	179	178	2320	0.582608626712756	0.9561981827778174	1	pink	186	2685	8	7	1	TRUE	TRUE	2	2	0	0.3	0.1	-0	0.0021505376344086026	0.4021505376344086
miR-7850-5p	3	38	183	2461	1.0616913775277204	0.5486494003830846	1	pink	186	2685	3	1	2	TRUE	TRUE	2	1	1	0.3	0.1	-0	0.0021505376344086026	0.4021505376344086
miR-4535	2	22	184	2477	1.223712640065005	0.5034156443869748	1	pink	186	2685	3	1	2	TRUE	TRUE	2	1	2	0.3	0.1	-0	0.0021505376344086026	0.4021505376344086
miR-4800-5p	2	21	184	2478	1.2824750966710108	0.4805533367147292	1	pink	186	2685	3	1	2	TRUE	TRUE	2	1	2	0.3	0.1	-0	0.0021505376344086026	0.4021505376344086
miR-2114-3p	3	33	183	2466	1.224935150813262	0.4599083967344293	1	pink	186	2685	3	1	2	TRUE	TRUE	2	0	2	0.3	0.1	-0	0.0021505376344086026	0.4021505376344086
miR-1238-3p	7	121	179	2378	0.7686399379725828	0.7971681809456337	1	pink	186	2685	7	1	6	TRUE	TRUE	2	1	1	0.3	0.1	-0	0.0021505376344086026	0.4021505376344086
miR-3117-5p	6	68	180	2431	1.191582118618358	0.40705236528562083	1	pink	186	2685	6	5	1	TRUE	TRUE	2	1	1	0.3	0.1	-0	0.0021505376344086026	0.4021505376344086
miR-6776-5p	3	31	183	2468	1.3049833694101396	0.4223847483360891	1	pink	186	2685	3	1	2	TRUE	TRUE	2	1	1	0.3	0.1	-0	0.0021505376344086026	0.4021505376344086
miR-4724-3p	3	31	183	2468	1.3049833694101396	0.4223847483360891	1	pink	186	2685	3	1	2	TRUE	TRUE	2	1	1	0.3	0.1	-0	0.0021505376344086026	0.4021505376344086
miR-4726-5p	3	147	183	2352	0.26237423895818063	0.9987420727023875	1	pink	186	2685	4	1	3	TRUE	TRUE	2	1	1	0.3	0.1	-0	0.0021505376344086026	0.4021505376344086
miR-449c-3p	5	48	181	2451	1.4103477375048858	0.3040859304967779	1	pink	186	2685	7	1	6	TRUE	TRUE	2	1	1	0.3	0.1	-0	0.0021505376344086026	0.4021505376344086
miR-6071	4	49	182	2450	1.0988378135144445	0.5062520236918773	1	pink	186	2685	4	2	2	TRUE	TRUE	2	2	0	0.3	0.1	-0	0.0021505376344086026	0.4021505376344086
miR-1233-3p	6	126	180	2373	0.6278689088504792	0.906745053944261	1	pink	186	2685	6	1	5	TRUE	TRUE	2	1	1	0.3	0.1	-0	0.0021505376344086026	0.4021505376344086
miR-4504	6	103	180	2396	0.7755014535491953	0.7795057123645465	1	pink	186	2685	7	1	6	TRUE	TRUE	2	0	3	0.3	0.1	-0	0.0021505376344086026	0.4021505376344086
miR-4740-5p	4	41	182	2458	1.3174560326778344	0.37998853773681107	1	pink	186	2685	4	1	3	TRUE	TRUE	2	1	1	0.3	0.1	-0	0.0021505376344086026	0.4021505376344086
miR-4695-3p	2	81	184	2418	0.32456406313800373	0.982668097824336	1	pink	186	2685	2	1	1	TRUE	TRUE	2	1	1	0.3	0.1	-0	0.0021505376344086026	0.4021505376344086
miR-487b-3p	2	40	184	2459	0.6682646845267037	0.7999983778578668	1	pink	186	2685	6	2	4	TRUE	TRUE	2	2	4	0.3	0.1	-0	0.0021505376344086026	0.4021505376344086
miR-1234-3p	3	84	183	2415	0.4714092832016212	0.9480315319720105	1	pink	186	2685	3	2	1	TRUE	TRUE	2	1	1	0.3	0.1	-0	0.0021505376344086026	0.4021505376344086
miR-3670	2	58	184	2441	0.4575558760698309	0.928578997380656	1	pink	186	2685	3	1	2	TRUE	TRUE	2	1	2	0.3	0.1	-0	0.0021505376344086026	0.4021505376344086
miR-4502	2	62	184	2437	0.42734014789708985	0.9437913795603875	1	pink	186	2685	2	1	1	TRUE	TRUE	2	1	1	0.3	0.1	-0	0.0021505376344086026	0.4021505376344086
miR-4676-5p	6	114	180	2385	0.6974594256604599	0.8513076868873425	1	pink	186	2685	6	1	5	TRUE	TRUE	2	0	2	0.3	0.1	-0	0.0021505376344086026	0.4021505376344086
miR-4526	6	68	180	2431	1.191582118618358	0.40705236528562083	1	pink	186	2685	8	1	7	TRUE	TRUE	2	1	2	0.3	0.1	-0	0.0021505376344086026	0.4021505376344086
miR-1251-5p	6	71	180	2428	1.139845214117091	0.4451858742462069	1	pink	186	2685	6	1	5	TRUE	TRUE	2	0	2	0.3	0.1	-0	0.0021505376344086026	0.4021505376344086
miR-1289	10	160	176	2339	0.8306923255331587	0.755090260779208	1	pink	186	2685	12	1	11	TRUE	TRUE	2	0	2	0.3	0.1	-0	0.0021505376344086026	0.4021505376344086
miR-4751	4	69	182	2430	0.774053229083887	0.756808844627054	1	pink	186	2685	4	2	2	TRUE	TRUE	2	1	1	0.3	0.1	-0	0.0021505376344086026	0.4021505376344086
miR-3126-5p	3	145	183	2354	0.26621887038696057	0.9985730007705996	1	pink	186	2685	4	1	3	TRUE	TRUE	2	1	1	0.3	0.1	-0	0.0021505376344086026	0.4021505376344086
miR-204-3p	7	238	179	2261	0.3716037770657946	0.9989093403727506	1	pink	186	2685	7	1	6	TRUE	TRUE	2	1	1	0.3	0.1	-0	0.0021505376344086026	0.4021505376344086
miR-1286	7	223	179	2276	0.39922540299502074	0.9975956985788281	1	pink	186	2685	9	1	8	TRUE	TRUE	2	0	2	0.3	0.1	-0	0.0021505376344086026	0.4021505376344086
miR-3127-5p	6	127	180	2372	0.6226638956497714	0.91044388542618	1	pink	186	2685	8	3	5	TRUE	TRUE	2	0	2	0.3	0.1	-0	0.0021505376344086026	0.4021505376344086
miR-2277-3p	4	111	182	2388	0.47292323320415236	0.9645289622938595	1	pink	186	2685	4	3	1	TRUE	TRUE	2	2	0	0.3	0.1	-0	0.0021505376344086026	0.4021505376344086
miR-6726-5p	2	22	184	2477	1.223712640065005	0.5034156443869748	1	pink	186	2685	2	1	1	TRUE	TRUE	2	1	1	0.3	0.1	-0	0.0021505376344086026	0.4021505376344086
miR-6837-3p	2	28	184	2471	0.9592530599122832	0.6263363427156767	1	pink	186	2685	2	1	1	TRUE	TRUE	2	1	1	0.3	0.1	-0	0.0021505376344086026	0.4021505376344086
miR-658	6	138	180	2361	0.5703863777713878	0.9434727930238124	1	pink	186	2685	6	5	1	TRUE	TRUE	2	1	1	0.3	0.1	-0	0.0021505376344086026	0.4021505376344086
miR-4430	9	285	177	2214	0.395101764254339	0.9992456147844722	1	pink	186	2685	10	3	7	TRUE	TRUE	2	1	1	0.3	0.1	-0	0.0021505376344086026	0.4021505376344086
miR-4727-3p	3	35	183	2464	1.1540321559787265	0.496366993605029	1	pink	186	2685	3	1	2	TRUE	TRUE	2	1	1	0.3	0.1	-0	0.0021505376344086026	0.4021505376344086
miR-4645-5p	6	142	180	2357	0.5533840449572919	0.9524903321521336	1	pink	186	2685	6	2	4	TRUE	TRUE	2	1	1	0.3	0.1	-0	0.0021505376344086026	0.4021505376344086
miR-5583-5p	5	60	181	2439	1.122867278796621	0.4728803692387151	1	pink	186	2685	6	1	5	TRUE	TRUE	2	1	2	0.3	0.1	-0	0.0021505376344086026	0.4021505376344086
miR-3129-3p	5	50	181	2449	1.3528588762977645	0.3321247721298372	1	pink	186	2685	6	1	5	TRUE	TRUE	2	1	2	0.3	0.1	-0	0.0021505376344086026	0.4021505376344086
miR-4511	4	65	182	2434	0.8230331671056175	0.715956680997945	1	pink	186	2685	5	2	3	TRUE	TRUE	2	1	1	0.3	0.1	-0	0.0021505376344086026	0.4021505376344086
miR-1306-3p	4	45	182	2454	1.1984465632033805	0.44416565876770076	1	pink	186	2685	4	3	1	TRUE	TRUE	2	1	1	0.3	0.1	-0	0.0021505376344086026	0.4021505376344086
miR-4797-5p	4	111	182	2388	0.47292323320415236	0.9645289622938595	1	pink	186	2685	4	1	3	TRUE	TRUE	2	1	1	0.3	0.1	-0	0.0021505376344086026	0.4021505376344086
miR-6716-5p	3	29	183	2470	1.3960590086628037	0.3840363090821155	1	pink	186	2685	3	1	2	TRUE	TRUE	2	1	1	0.3	0.1	-0	0.0021505376344086026	0.4021505376344086
miR-6501-3p	3	34	183	2465	1.188441342733342	0.4782839181634051	1	pink	186	2685	3	2	1	TRUE	TRUE	2	1	1	0.3	0.1	-0	0.0021505376344086026	0.4021505376344086
miR-3529-5p	3	48	183	2451	0.8371311537023319	0.697858218643835	1	pink	186	2685	3	1	2	TRUE	TRUE	2	1	1	0.3	0.1	-0	0.0021505376344086026	0.4021505376344086
miR-6794-3p	3	29	183	2470	1.3960590086628037	0.3840363090821155	1	pink	186	2685	3	2	1	TRUE	TRUE	2	2	0	0.3	0.1	-0	0.0021505376344086026	0.4021505376344086
miR-4786-3p	6	131	180	2368	0.6026383199554766	0.924005412680865	1	pink	186	2685	8	2	6	TRUE	TRUE	2	1	2	0.3	0.1	-0	0.0021505376344086026	0.4021505376344086
miR-4758-5p	4	43	182	2456	1.2551846587884636	0.4122539391482022	1	pink	186	2685	4	2	2	TRUE	TRUE	2	1	1	0.3	0.1	-0	0.0021505376344086026	0.4021505376344086
miR-5572	4	62	182	2437	0.86391342671195	0.6821881756927451	1	pink	186	2685	4	1	3	TRUE	TRUE	2	0	2	0.3	0.1	-0	0.0021505376344086026	0.4021505376344086
miR-4286	5	94	181	2405	0.7068709776171043	0.8286048905532346	1	pink	186	2685	8	2	6	TRUE	TRUE	2	1	1	0.3	0.1	-0	0.0021505376344086026	0.4021505376344086
miR-4650-5p	3	111	183	2388	0.3527719426174614	0.9886694129933902	1	pink	186	2685	3	1	2	TRUE	TRUE	2	1	1	0.3	0.1	-0	0.0021505376344086026	0.4021505376344086
miR-4290	5	126	181	2373	0.5203565024993408	0.9569407608844092	1	pink	186	2685	6	1	5	TRUE	TRUE	2	0	3	0.3	0.1	-0	0.0021505376344086026	0.4021505376344086
miR-659-5p	3	31	183	2468	1.3049833694101396	0.4223847483360891	1	pink	186	2685	3	2	1	TRUE	TRUE	2	1	1	0.3	0.1	-0	0.0021505376344086026	0.4021505376344086
miR-5587-5p	5	71	181	2428	0.9446912372211782	0.6151679524217468	1	pink	186	2685	5	2	3	TRUE	TRUE	2	1	1	0.3	0.1	-0	0.0021505376344086026	0.4021505376344086
miR-3690	5	62	181	2437	1.0857470800532765	0.500188705586319	1	pink	186	2685	5	1	4	TRUE	TRUE	2	0	2	0.3	0.1	-0	0.0021505376344086026	0.4021505376344086
miR-4423-3p	3	53	183	2446	0.7566222479401287	0.7571384943024531	1	pink	186	2685	3	1	2	TRUE	TRUE	2	0	2	0.3	0.1	-0	0.0021505376344086026	0.4021505376344086
miR-4667-3p	3	81	183	2418	0.48947813494020265	0.9389837653191666	1	pink	186	2685	3	1	2	TRUE	TRUE	2	0	2	0.3	0.1	-0	0.0021505376344086026	0.4021505376344086
miR-6838-3p	2	17	184	2482	1.5866084688886388	0.38318104578664536	1	pink	186	2685	2	1	1	TRUE	TRUE	2	1	1	0.3	0.1	-0	0.0021505376344086026	0.4021505376344086
miR-4723-3p	3	110	183	2389	0.3561274915561327	0.9879854548391487	1	pink	186	2685	3	2	1	TRUE	TRUE	2	1	1	0.3	0.1	-0	0.0021505376344086026	0.4021505376344086
miR-3914	10	121	176	2378	1.1165731022982741	0.42275325698574795	1	pink	186	2685	10	1	9	TRUE	TRUE	2	0	2	0.3	0.1	-0	0.0021505376344086026	0.4021505376344086
miR-5691	8	154	178	2345	0.6844558143297982	0.8869890655375678	1	pink	186	2685	9	2	7	TRUE	TRUE	2	0	2	0.3	0.1	-0	0.0021505376344086026	0.4021505376344086
miR-301a-5p	3	130	183	2369	0.29882383119130435	0.9963769509731253	1	pink	186	2685	4	1	3	TRUE	TRUE	2	0	3	0.3	0.1	-0	0.0021505376344086026	0.4021505376344086
miR-4486	6	180	180	2319	0.42954266349902626	0.992136166899148	1	pink	186	2685	7	2	5	TRUE	TRUE	2	0	2	0.3	0.1	-0	0.0021505376344086026	0.4021505376344086
miR-4661-5p	2	17	184	2482	1.5866084688886388	0.38318104578664536	1	pink	186	2685	2	1	1	TRUE	TRUE	2	1	1	0.3	0.1	-0	0.0021505376344086026	0.4021505376344086
miR-3170	5	132	181	2367	0.49545337961551794	0.9676155640053182	1	pink	186	2685	6	1	5	TRUE	TRUE	2	0	2	0.3	0.1	-0	0.0021505376344086026	0.4021505376344086
miR-3155b	3	196	183	2303	0.19268824702272813	0.9999490553495194	1	pink	186	2685	3	1	2	TRUE	TRUE	2	1	1	0.3	0.1	-0	0.0021505376344086026	0.4021505376344086
miR-3064-5p	2	236	184	2263	0.10426850021646772	0.999999660355348	1	pink	186	2685	3	1	2	TRUE	TRUE	2	1	2	0.3	0.1	-0	0.0021505376344086026	0.4021505376344086
miR-514b-3p	5	51	181	2448	1.3258045560028386	0.3462432657978547	1	pink	186	2685	6	1	5	TRUE	TRUE	2	0	2	0.3	0.1	-0	0.0021505376344086026	0.4021505376344086
miR-602	3	108	183	2391	0.36302498128602906	0.9864973418055536	1	pink	186	2685	3	1	2	TRUE	TRUE	2	0	2	0.3	0.1	-0	0.0021505376344086026	0.4021505376344086
miR-1273d	4	70	182	2429	0.7626825124572526	0.7662877628519593	1	pink	186	2685	5	1	4	TRUE	TRUE	2	1	2	0.3	0.1	-0	0.0021505376344086026	0.4021505376344086
miR-122-3p	2	18	184	2481	1.4979050007801546	0.40832885793139884	1	pink	186	2685	2	1	1	TRUE	TRUE	2	1	1	0.3	0.1	-0	0.0021505376344086026	0.4021505376344086
miR-6799-3p	2	17	184	2482	1.5866084688886388	0.38318104578664536	1	pink	186	2685	3	2	1	TRUE	TRUE	2	2	1	0.3	0.1	-0	0.0021505376344086026	0.4021505376344086
miR-208b-5p	4	34	182	2465	1.5930564525962942	0.2673147046777924	0.995801024530275	pink	186	2685	4	3	1	TRUE	TRUE	1	1	0	0.3	0.1	7.309724945125032e-4	0.0010752688172043013	0.4018062413117168
miR-7844-5p	3	23	183	2476	1.764311653962414	0.26723956244104863	0.995801024530275	pink	186	2685	3	1	2	TRUE	TRUE	1	1	0	0.3	0.1	7.309724945125032e-4	0.0010752688172043013	0.4018062413117168
miR-6781-3p	3	23	183	2476	1.764311653962414	0.26723956244104863	0.995801024530275	pink	186	2685	3	2	1	TRUE	TRUE	1	1	0	0.3	0.1	7.309724945125032e-4	0.0010752688172043013	0.4018062413117168
miR-6773-3p	3	23	183	2476	1.764311653962414	0.26723956244104863	0.995801024530275	pink	186	2685	3	2	1	TRUE	TRUE	1	1	0	0.3	0.1	7.309724945125032e-4	0.0010752688172043013	0.4018062413117168
miR-127-3p	6	84	180	2415	0.9583470119548666	0.6012584734934652	1	pink	186	2685	7	5	2	TRUE	TRUE	1	1	0	0.3	0.1	-0	0.0010752688172043013	0.40107526881720434
miR-296-5p	4	219	182	2280	0.22888637181861402	0.9999375506241458	1	pink	186	2685	4	1	3	TRUE	TRUE	1	1	0	0.3	0.1	-0	0.0010752688172043013	0.40107526881720434
miR-1915-5p	3	61	183	2438	0.6553132287538372	0.83221469661392	1	pink	186	2685	3	1	2	TRUE	TRUE	1	1	0	0.3	0.1	-0	0.0010752688172043013	0.40107526881720434
miR-1914-5p	5	75	181	2424	0.8928469641642436	0.6610646527140984	1	pink	186	2685	6	3	3	TRUE	TRUE	1	1	0	0.3	0.1	-0	0.0010752688172043013	0.40107526881720434
miR-1295a	2	43	184	2456	0.6209491658767003	0.8304460157769606	1	pink	186	2685	2	1	1	TRUE	TRUE	1	1	0	0.3	0.1	-0	0.0010752688172043013	0.40107526881720434
miR-1227-3p	6	86	180	2413	0.935291048349636	0.6231839913521917	1	pink	186	2685	8	4	4	TRUE	TRUE	1	1	1	0.3	0.1	-0	0.0010752688172043013	0.40107526881720434
miR-147b	1	4	185	2495	3.369057231203687	0.3017847956576514	1	pink	186	2685	2	1	1	TRUE	TRUE	1	1	1	0.3	0.1	-0	0.0010752688172043013	0.40107526881720434
miR-548q	4	130	182	2369	0.40060307378415266	0.9869693026867274	1	pink	186	2685	4	1	3	TRUE	TRUE	1	1	0	0.3	0.1	-0	0.0010752688172043013	0.40107526881720434
miR-1268a	3	73	183	2426	0.5449094847719631	0.9073546900183497	1	pink	186	2685	3	2	1	TRUE	TRUE	1	1	0	0.3	0.1	-0	0.0010752688172043013	0.40107526881720434
let-7c-3p	5	102	181	2397	0.6492663122327038	0.8756610692742024	1	pink	186	2685	7	3	4	TRUE	TRUE	1	0	1	0.3	0.1	-0	0.0010752688172043013	0.40107526881720434
miR-8065	2	24	184	2475	1.1208673247610794	0.54715427485693	1	pink	186	2685	2	1	1	TRUE	TRUE	1	1	0	0.3	0.1	-0	0.0010752688172043013	0.40107526881720434
miR-4657	8	86	178	2413	1.2609192899895931	0.32475107460370073	1	pink	186	2685	11	2	9	TRUE	TRUE	1	1	1	0.3	0.1	-0	0.0010752688172043013	0.40107526881720434
miR-6882-5p	3	34	183	2465	1.188441342733342	0.4782839181634051	1	pink	186	2685	4	3	1	TRUE	TRUE	1	1	0	0.3	0.1	-0	0.0010752688172043013	0.40107526881720434
miR-3659	3	67	183	2432	0.5951687356993751	0.8746566077065225	1	pink	186	2685	4	1	3	TRUE	TRUE	1	1	1	0.3	0.1	-0	0.0010752688172043013	0.40107526881720434
miR-4693-3p	3	64	183	2435	0.6238316125922269	0.8547751048978826	1	pink	186	2685	5	2	3	TRUE	TRUE	1	1	1	0.3	0.1	-0	0.0010752688172043013	0.40107526881720434
miR-6760-5p	2	60	184	2439	0.44194450425490484	0.9366142069236412	1	pink	186	2685	2	1	1	TRUE	TRUE	1	1	0	0.3	0.1	-0	0.0010752688172043013	0.40107526881720434
miR-6083	4	48	182	2451	1.122193280798497	0.49099420533753	1	pink	186	2685	5	2	3	TRUE	TRUE	1	0	1	0.3	0.1	-0	0.0010752688172043013	0.40107526881720434
miR-6867-5p	4	118	182	2381	0.4435695608496905	0.9752858537546218	1	pink	186	2685	6	2	4	TRUE	TRUE	1	0	1	0.3	0.1	-0	0.0010752688172043013	0.40107526881720434
miR-7156-5p	2	21	184	2478	1.2824750966710108	0.4805533367147292	1	pink	186	2685	2	1	1	TRUE	TRUE	1	0	1	0.3	0.1	-0	0.0010752688172043013	0.40107526881720434
miR-3927-3p	3	116	183	2383	0.336861892741472	0.9915662803964318	1	pink	186	2685	5	1	4	TRUE	TRUE	1	1	0	0.3	0.1	-0	0.0010752688172043013	0.40107526881720434
miR-6831-5p	3	32	183	2467	1.2637089691845214	0.4412658614431111	1	pink	186	2685	3	1	2	TRUE	TRUE	1	1	0	0.3	0.1	-0	0.0010752688172043013	0.40107526881720434
miR-4795-5p	2	77	184	2422	0.3419867020496237	0.9776921228175597	1	pink	186	2685	2	1	1	TRUE	TRUE	1	1	0	0.3	0.1	-0	0.0010752688172043013	0.40107526881720434
miR-616-3p	5	61	181	2438	1.1040030489586456	0.48659662369901113	1	pink	186	2685	6	2	4	TRUE	TRUE	1	1	0	0.3	0.1	-0	0.0010752688172043013	0.40107526881720434
miR-3651	2	31	184	2468	0.8653951341081537	0.67841457363898106	1	pink	186	2685	2	1	1	TRUE	TRUE	1	0	1	0.3	0.1	-0	0.0010752688172043013	0.40107526881720434
miR-4487	7	161	179	2338	0.5679864382708566	0.9550752514944343	1	pink	186	2685	7	3	4	TRUE	TRUE	1	1	0	0.3	0.1	-0	0.0010752688172043013	0.40107526881720434
miR-3663-3p	4	118	182	2381	0.4435695608496905	0.9752858537546218	1	pink	186	2685	5	1	4	TRUE	TRUE	1	1	0	0.3	0.1	-0	0.0010752688172043013	0.40107526881720434
miR-4450	3	103	183	2396	0.38144042810601053	0.9819695819698916	1	pink	186	2685	4	3	1	TRUE	TRUE	1	1	1	0.3	0.1	-0	0.0010752688172043013	0.40107526881720434
miR-4536-5p	5	68	181	2431	0.9875735380483772	0.5785037614746174	1	pink	186	2685	5	2	3	TRUE	TRUE	1	0	1	0.3	0.1	-0	0.0010752688172043013	0.40107526881720434
miR-4524a-5p	3	102	183	2397	0.3853401360498816	0.980905358617752	1	pink	186	2685	4	1	3	TRUE	TRUE	1	1	1	0.3	0.1	-0	0.0010752688172043013	0.40107526881720434
miR-4524b-5p	3	99	183	2400	0.3975118761116022	0.9773437213435028	1	pink	186	2685	4	1	3	TRUE	TRUE	1	1	1	0.3	0.1	-0	0.0010752688172043013	0.40107526881720434
miR-6866-5p	2	32	184	2467	0.8380179659327256	0.6944164377204121	1	pink	186	2685	2	1	1	TRUE	TRUE	1	1	0	0.3	0.1	-0	0.0010752688172043013	0.40107526881720434
miR-3940-5p	4	56	182	2443	0.9588050509315076	0.6066689537457297	1	pink	186	2685	4	3	1	TRUE	TRUE	1	1	0	0.3	0.1	-0	0.0010752688172043013	0.40107526881720434
miR-4651	2	196	184	2303	0.1277647089242605	0.999993548084867	1	pink	186	2685	3	1	2	TRUE	TRUE	1	1	0	0.3	0.1	-0	0.0010752688172043013	0.40107526881720434
miR-6734-5p	2	38	184	2461	0.7040040126798135	0.7771093963396953	1	pink	186	2685	2	1	1	TRUE	TRUE	1	1	0	0.3	0.1	-0	0.0010752688172043013	0.40107526881720434
miR-208a-5p	4	36	182	2463	1.5033776446455729	0.2991253478185258	1	pink	186	2685	4	3	1	TRUE	TRUE	1	1	0	0.3	0.1	-0	0.0010752688172043013	0.40107526881720434
miR-297	10	189	176	2310	0.6945273491657218	0.8976672579426863	1	pink	186	2685	15	6	9	TRUE	TRUE	1	0	1	0.3	0.1	-0	0.0010752688172043013	0.40107526881720434
miR-6758-5p	2	59	184	2440	0.44961791380395666	0.932709412002726	1	pink	186	2685	3	1	2	TRUE	TRUE	1	0	1	0.3	0.1	-0	0.0010752688172043013	0.40107526881720434
miR-6856-5p	2	58	184	2441	0.4575558760698309	0.928578997380656	1	pink	186	2685	2	1	1	TRUE	TRUE	1	0	1	0.3	0.1	-0	0.0010752688172043013	0.40107526881720434
miR-3127-3p	6	133	180	2366	0.5930771350490209	0.9300905025613618	1	pink	186	2685	7	3	4	TRUE	TRUE	1	0	1	0.3	0.1	-0	0.0010752688172043013	0.40107526881720434
miR-3175	3	157	183	2342	0.24462021508918472	0.9993344980243875	1	pink	186	2685	3	2	1	TRUE	TRUE	1	1	0	0.3	0.1	-0	0.0010752688172043013	0.40107526881720434
miR-6832-5p	3	54	183	2445	0.7423089120626692	0.7678062591803871	1	pink	186	2685	3	2	1	TRUE	TRUE	1	0	1	0.3	0.1	-0	0.0010752688172043013	0.40107526881720434
miR-4469	3	93	183	2406	0.42421077684895114	0.9682553916783214	1	pink	186	2685	3	2	1	TRUE	TRUE	1	0	1	0.3	0.1	-0	0.0010752688172043013	0.40107526881720434
miR-8055	5	47	181	2452	1.4409262329309978	0.29020698067180145	1	pink	186	2685	5	3	2	TRUE	TRUE	1	1	0	0.3	0.1	-0	0.0010752688172043013	0.40107526881720434
miR-3177-3p	3	39	183	2460	1.0340434604136415	0.5653636077756975	1	pink	186	2685	4	2	2	TRUE	TRUE	1	0	2	0.3	0.1	-0	0.0010752688172043013	0.40107526881720434
miR-6801-5p	2	33	184	2466	0.8122993257503641	0.7097588968887332	1	pink	186	2685	2	1	1	TRUE	TRUE	1	1	0	0.3	0.1	-0	0.0010752688172043013	0.40107526881720434
miR-4534	5	147	181	2352	0.4420871466118379	0.9845774160297613	1	pink	186	2685	7	2	5	TRUE	TRUE	1	0	1	0.3	0.1	-0	0.0010752688172043013	0.40107526881720434
miR-6847-5p	3	45	183	2454	0.8940198396925193	0.657384747726669	1	pink	186	2685	4	3	1	TRUE	TRUE	1	1	0	0.3	0.1	-0	0.0010752688172043013	0.40107526881720434
miR-6734-3p	3	53	183	2446	0.7566222479401287	0.7571384943024531	1	pink	186	2685	3	2	1	TRUE	TRUE	1	1	0	0.3	0.1	-0	0.0010752688172043013	0.40107526881720434
miR-5681b	3	40	183	2459	1.0077844785329653	0.5816983779970817	1	pink	186	2685	3	1	2	TRUE	TRUE	1	0	1	0.3	0.1	-0	0.0010752688172043013	0.40107526881720434
miR-2392	2	39	184	2460	0.6856762532033734	0.7888252935682396	1	pink	186	2685	2	1	1	TRUE	TRUE	1	0	1	0.3	0.1	-0	0.0010752688172043013	0.40107526881720434
miR-6888-5p	2	18	184	2481	1.4979050007801546	0.40832885793139884	1	pink	186	2685	2	1	1	TRUE	TRUE	1	1	0	0.3	0.1	-0	0.0010752688172043013	0.40107526881720434
miR-6872-3p	3	27	183	2472	1.5006263797427153	0.34515521784045056	1	pink	186	2685	3	2	1	TRUE	TRUE	1	1	0	0.3	0.1	-0	0.0010752688172043013	0.40107526881720434
miR-1233-5p	3	68	183	2431	0.5861763670358422	0.8807308106820579	1	pink	186	2685	3	2	1	TRUE	TRUE	1	0	1	0.3	0.1	-0	0.0010752688172043013	0.40107526881720434
miR-4792	3	36	183	2463	1.1215266695502062	0.5141350593372012	1	pink	186	2685	3	2	1	TRUE	TRUE	1	1	0	0.3	0.1	-0	0.0010752688172043013	0.40107526881720434
miR-6832-3p	4	75	182	2424	0.7104366112558136	0.8094352114205784	1	pink	186	2685	4	3	1	TRUE	TRUE	1	0	1	0.3	0.1	-0	0.0010752688172043013	0.40107526881720434
miR-4492	5	315	181	2184	0.1915959711527819	0.9999994223819924	1	pink	186	2685	6	1	5	TRUE	TRUE	1	0	1	0.3	0.1	-0	0.0010752688172043013	0.40107526881720434
miR-4498	6	278	180	2221	0.26638947692862835	0.9999690976417897	1	pink	186	2685	7	1	6	TRUE	TRUE	1	0	1	0.3	0.1	-0	0.0010752688172043013	0.40107526881720434
miR-4772-5p	1	25	185	2474	0.5349854448517687	0.8467386697669008	1	pink	186	2685	3	1	2	TRUE	TRUE	1	1	2	0.3	0.1	-0	0.0010752688172043013	0.40107526881720434
miR-5006-3p	4	97	182	2402	0.5443364307036405	0.9291117648196174	1	pink	186	2685	5	1	4	TRUE	TRUE	1	0	1	0.3	0.1	-0	0.0010752688172043013	0.40107526881720434
miR-4640-5p	4	167	182	2332	0.30698953675641477	0.9984198629258778	1	pink	186	2685	5	1	4	TRUE	TRUE	1	1	0	0.3	0.1	-0	0.0010752688172043013	0.40107526881720434
miR-6792-3p	2	47	184	2452	0.5671871434495096	0.8645616786852091	1	pink	186	2685	2	1	1	TRUE	TRUE	1	0	1	0.3	0.1	-0	0.0010752688172043013	0.40107526881720434
miR-3605-5p	7	150	179	2349	0.6124954282748551	0.9295355477693534	1	pink	186	2685	10	3	7	TRUE	TRUE	1	1	1	0.3	0.1	-0	0.0010752688172043013	0.40107526881720434
miR-4761-5p	2	76	184	2423	0.3466288780012208	0.9762477261498502	1	pink	186	2685	2	1	1	TRUE	TRUE	1	1	0	0.3	0.1	-0	0.0010752688172043013	0.40107526881720434
miR-6507-5p	3	56	183	2443	0.715215342804574	0.7880031456775186	1	pink	186	2685	3	2	1	TRUE	TRUE	1	1	0	0.3	0.1	-0	0.0010752688172043013	0.40107526881720434
miR-211-3p	5	194	181	2305	0.3283069086502753	0.9987955362544501	1	pink	186	2685	6	1	5	TRUE	TRUE	1	0	1	0.3	0.1	-0	0.0010752688172043013	0.40107526881720434
miR-6889-3p	2	28	184	2471	0.9592530599122832	0.6263363427156767	1	pink	186	2685	2	1	1	TRUE	TRUE	1	0	1	0.3	0.1	-0	0.0010752688172043013	0.40107526881720434
miR-409-5p	5	89	181	2410	0.7481306635439282	0.7925265860864457	1	pink	186	2685	6	3	3	TRUE	TRUE	1	1	0	0.3	0.1	-0	0.0010752688172043013	0.40107526881720434
miR-6853-3p	3	24	183	2475	1.6901538834258065	0.28660936578235086	1	pink	186	2685	3	2	1	TRUE	TRUE	1	1	0	0.3	0.1	-0	0.0010752688172043013	0.40107526881720434
miR-4656	5	160	181	2339	0.40392950100786923	0.9921373675960246	1	pink	186	2685	5	1	4	TRUE	TRUE	1	0	1	0.3	0.1	-0	0.0010752688172043013	0.40107526881720434
miR-6844	4	40	182	2459	1.3509198773985578	0.3637839698594928	1	pink	186	2685	4	3	1	TRUE	TRUE	1	1	0	0.3	0.1	-0	0.0010752688172043013	0.40107526881720434
miR-3616-3p	4	66	182	2433	0.8102318555309469	0.7266145609535453	1	pink	186	2685	4	1	3	TRUE	TRUE	1	1	0	0.3	0.1	-0	0.0010752688172043013	0.40107526881720434
miR-555	4	66	182	2433	0.8102318555309469	0.7266145609535453	1	pink	186	2685	4	1	3	TRUE	TRUE	1	0	1	0.3	0.1	-0	0.0010752688172043013	0.40107526881720434
miR-5702	2	67	184	2432	0.39464322974886873	0.958516450339265	1	pink	186	2685	3	1	2	TRUE	TRUE	1	1	1	0.3	0.1	-0	0.0010752688172043013	0.40107526881720434
miR-7843-3p	2	22	184	2477	1.223712640065005	0.5034156443869748	1	pink	186	2685	2	1	1	TRUE	TRUE	1	1	0	0.3	0.1	-0	0.0010752688172043013	0.40107526881720434
miR-6514-5p	3	50	183	2449	0.8029961708288743	0.7227796426330759	1	pink	186	2685	3	2	1	TRUE	TRUE	1	1	0	0.3	0.1	-0	0.0010752688172043013	0.40107526881720434
miR-3622a-5p	2	84	184	2415	0.3125858598533813	0.9856777949842028	1	pink	186	2685	2	1	1	TRUE	TRUE	1	0	1	0.3	0.1	-0	0.0010752688172043013	0.40107526881720434
miR-6761-5p	4	54	182	2445	0.995117792400457	0.5792328126794628	1	pink	186	2685	4	3	1	TRUE	TRUE	1	1	0	0.3	0.1	-0	0.0010752688172043013	0.40107526881720434
miR-5087	3	66	183	2433	0.6044335545171479	0.8683119485599663	1	pink	186	2685	3	1	2	TRUE	TRUE	1	0	1	0.3	0.1	-0	0.0010752688172043013	0.40107526881720434
miR-6865-5p	2	16	184	2483	1.6864025749000446	0.3575906219094145	1	pink	186	2685	2	1	1	TRUE	TRUE	1	1	0	0.3	0.1	-0	0.0010752688172043013	0.40107526881720434
miR-6815-5p	2	16	184	2483	1.6864025749000446	0.3575906219094145	1	pink	186	2685	2	1	1	TRUE	TRUE	1	1	0	0.3	0.1	-0	0.0010752688172043013	0.40107526881720434
miR-4700-3p	2	31	184	2468	0.8653951341081537	0.67841457363898106	1	pink	186	2685	3	1	2	TRUE	TRUE	1	0	1	0.3	0.1	-0	0.0010752688172043013	0.40107526881720434
miR-664b-5p	2	52	184	2447	0.5116144846563571	0.898369658015	1	pink	186	2685	2	1	1	TRUE	TRUE	1	0	1	0.3	0.1	-0	0.0010752688172043013	0.40107526881720434
miR-4463	4	74	182	2425	0.7203327148591522	0.8013587257291992	1	pink	186	2685	4	1	3	TRUE	TRUE	1	1	0	0.3	0.1	-0	0.0010752688172043013	0.40107526881720434
miR-4692	6	224	180	2275	0.3386336529363155	0.9992518141959301	1	pink	186	2685	7	1	6	TRUE	TRUE	1	0	1	0.3	0.1	-0	0.0010752688172043013	0.40107526881720434
miR-4712-3p	6	63	180	2436	1.288752479075494	0.343303635645011	1	pink	186	2685	6	1	5	TRUE	TRUE	1	0	1	0.3	0.1	-0	0.0010752688172043013	0.40107526881720434
miR-4661-3p	3	45	183	2454	0.8940198396925193	0.657384747726669	1	pink	186	2685	3	2	1	TRUE	TRUE	1	1	0	0.3	0.1	-0	0.0010752688172043013	0.40107526881720434
miR-4759	2	32	184	2467	0.8380179659327256	0.6944164377204121	1	pink	186	2685	2	1	1	TRUE	TRUE	1	1	0	0.3	0.1	-0	0.0010752688172043013	0.40107526881720434
miR-604	2	109	184	2390	0.23840637057256575	0.9971961684043641	1	pink	186	2685	3	1	2	TRUE	TRUE	1	0	1	0.3	0.1	-0	0.0010752688172043013	0.40107526881720434
miR-6757-3p	2	41	184	2458	0.6517022921254336	0.8106471583388806	1	pink	186	2685	2	1	1	TRUE	TRUE	1	1	0	0.3	0.1	-0	0.0010752688172043013	0.40107526881720434
miR-8069	2	14	184	2485	1.92877053627469	0.3053883736802464	1	pink	186	2685	2	1	1	TRUE	TRUE	1	1	0	0.3	0.1	-0	0.0010752688172043013	0.40107526881720434
miR-5006-5p	5	128	181	2371	0.5117961058649084	0.9608104496781575	1	pink	186	2685	5	1	4	TRUE	TRUE	1	0	1	0.3	0.1	-0	0.0010752688172043013	0.40107526881720434
miR-4264	3	80	183	2419	0.4958008422038445	0.9356595646653406	1	pink	186	2685	4	1	3	TRUE	TRUE	1	0	2	0.3	0.1	-0	0.0010752688172043013	0.40107526881720434
miR-4682	4	91	182	2408	0.5816713866264185	0.905937156023157	1	pink	186	2685	5	2	3	TRUE	TRUE	1	1	1	0.3	0.1	-0	0.0010752688172043013	0.40107526881720434
miR-3134	2	51	184	2448	0.5218573821480165	0.8923052624498908	1	pink	186	2685	3	1	2	TRUE	TRUE	1	0	1	0.3	0.1	-0	0.0010752688172043013	0.40107526881720434
miR-504-3p	3	86	183	2413	0.46006716154985317	0.9533561908404584	1	pink	186	2685	4	3	1	TRUE	TRUE	1	1	0	0.3	0.1	-0	0.0010752688172043013	0.40107526881720434
miR-6729-3p	2	21	184	2478	1.2824750966710108	0.4805533367147292	1	pink	186	2685	2	1	1	TRUE	TRUE	1	1	0	0.3	0.1	-0	0.0010752688172043013	0.40107526881720434
miR-4732-5p	3	57	183	2442	0.7023813439997606	0.797547050516034	1	pink	186	2685	3	1	2	TRUE	TRUE	1	0	1	0.3	0.1	-0	0.0010752688172043013	0.40107526881720434
miR-1281	3	44	183	2455	0.9147056235373302	0.6430647921035844	1	pink	186	2685	3	2	1	TRUE	TRUE	1	1	0	0.3	0.1	-0	0.0010752688172043013	0.40107526881720434
miR-3664-5p	3	70	183	2429	0.5689622857969006	0.8921035681431886	1	pink	186	2685	3	1	2	TRUE	TRUE	1	0	1	0.3	0.1	-0	0.0010752688172043013	0.40107526881720434
miR-1911-3p	5	101	181	2398	0.6559680077282063	0.8704443468402756	1	pink	186	2685	5	1	4	TRUE	TRUE	1	0	1	0.3	0.1	-0	0.0010752688172043013	0.40107526881720434
miR-4791	4	36	182	2463	1.5033776446455729	0.2991253478185258	1	pink	186	2685	4	1	3	TRUE	TRUE	1	0	1	0.3	0.1	-0	0.0010752688172043013	0.40107526881720434
miR-3201	3	40	183	2459	1.0077844785329653	0.5816983779970817	1	pink	186	2685	3	1	2	TRUE	TRUE	1	0	1	0.3	0.1	-0	0.0010752688172043013	0.40107526881720434
miR-4253	3	77	183	2422	0.5157542065470699	0.9246668024786895	1	pink	186	2685	3	2	1	TRUE	TRUE	1	1	0	0.3	0.1	-0	0.0010752688172043013	0.40107526881720434
miR-4437	5	173	181	2326	0.37150566162754034	0.9960920950935835	1	pink	186	2685	5	1	4	TRUE	TRUE	1	1	0	0.3	0.1	-0	0.0010752688172043013	0.40107526881720434
miR-132-5p	4	85	182	2414	0.6242788731266792	0.8763511484606549	1	pink	186	2685	6	3	3	TRUE	TRUE	1	0	1	0.3	0.1	-0	0.0010752688172043013	0.40107526881720434
miR-4436b-5p	3	41	183	2458	0.9828130351792776	0.597643334690076	1	pink	186	2685	4	2	2	TRUE	TRUE	1	0	2	0.3	0.1	-0	0.0010752688172043013	0.40107526881720434
miR-5699-5p	3	30	183	2469	1.349002064100799	0.403296625217883	1	pink	186	2685	4	2	2	TRUE	TRUE	1	1	1	0.3	0.1	-0	0.0010752688172043013	0.40107526881720434
miR-4713-3p	2	50	184	2449	0.5325099518107563	0.8859080692492561	1	pink	186	2685	2	1	1	TRUE	TRUE	1	0	1	0.3	0.1	-0	0.0010752688172043013	0.40107526881720434
miR-3183	3	114	183	2385	0.34305846198387313	0.9905048638227787	1	pink	186	2685	4	2	2	TRUE	TRUE	1	1	0	0.3	0.1	-0	0.0010752688172043013	0.40107526881720434
miR-5687	4	42	182	2457	1.2855793003139342	0.3961536464391028	1	pink	186	2685	5	1	4	TRUE	TRUE	1	0	1	0.3	0.1	-0	0.0010752688172043013	0.40107526881720434
miR-3156-3p	2	57	184	2442	0.46577231241944544	0.9242112658185019	1	pink	186	2685	2	1	1	TRUE	TRUE	1	1	0	0.3	0.1	-0	0.0010752688172043013	0.40107526881720434
miR-7112-3p	2	17	184	2482	1.5866084688886388	0.38318104578664536	1	pink	186	2685	2	1	1	TRUE	TRUE	1	1	0	0.3	0.1	-0	0.0010752688172043013	0.40107526881720434
miR-6515-3p	2	44	184	2455	0.6065923980977436	0.83963300810918	1	pink	186	2685	3	1	2	TRUE	TRUE	1	1	1	0.3	0.1	-0	0.0010752688172043013	0.40107526881720434
miR-524-3p	2	85	184	2414	0.30878099504410855	0.9865635894080191	1	pink	186	2685	2	1	1	TRUE	TRUE	1	1	0	0.3	0.1	-0	0.0010752688172043013	0.40107526881720434
miR-384	3	81	183	2418	0.48947813494020265	0.9389837653191666	1	pink	186	2685	4	1	3	TRUE	TRUE	1	1	1	0.3	0.1	-0	0.0010752688172043013	0.40107526881720434
miR-6504-5p	2	70	184	2429	0.37726681525086514	0.9655023658101087	1	pink	186	2685	2	1	1	TRUE	TRUE	1	1	0	0.3	0.1	-0	0.0010752688172043013	0.40107526881720434
miR-3157-3p	3	24	183	2475	1.6901538834258065	0.28660936578235086	1	pink	186	2685	4	2	2	TRUE	TRUE	1	1	0	0.3	0.1	-0	0.0010752688172043013	0.40107526881720434
miR-4718	2	38	184	2461	0.7040040126798135	0.7771093963396953	1	pink	186	2685	2	1	1	TRUE	TRUE	1	1	0	0.3	0.1	-0	0.0010752688172043013	0.40107526881720434
miR-526a-5p	4	89	182	2410	0.5952356987017713	0.8968477325399244	1	pink	186	2685	7	2	5	TRUE	TRUE	1	1	0	0.3	0.1	-0	0.0010752688172043013	0.40107526881720434
miR-217	2	26	184	2473	1.0338586066233084	0.5881447435872533	1	pink	186	2685	2	1	1	TRUE	TRUE	0	0	0	0.3	0.1	-0	0	0.4
miR-663a	2	156	184	2343	0.1633093908937924	0.9998877753844884	1	pink	186	2685	2	1	1	TRUE	TRUE	0	0	0	0.3	0.1	-0	0	0.4
miR-1914-3p	4	152	182	2347	0.3394487686694732	0.9961996045286373	1	pink	186	2685	4	1	3	TRUE	TRUE	0	0	0	0.3	0.1	-0	0	0.4
miR-6073	2	20	184	2479	1.3471050909235829	0.45706124655581115	1	pink	186	2685	2	1	1	TRUE	TRUE	0	0	0	0.3	0.1	-0	0	0.4
miR-8062	2	20	184	2479	1.3471050909235829	0.45706124655581115	1	pink	186	2685	2	1	1	TRUE	TRUE	0	0	0	0.3	0.1	-0	0	0.4
miR-5589-5p	7	245	179	2254	0.35987098819212826	0.9992527727371101	1	pink	186	2685	7	2	5	TRUE	TRUE	0	0	0	0.3	0.1	-0	0	0.4
miR-4293	4	58	182	2441	0.924994653894405	0.63300039856461	1	pink	186	2685	4	2	2	TRUE	TRUE	0	0	0	0.3	0.1	-0	0	0.4
miR-7151-5p	2	15	184	2484	1.7994915317932194	0.33163089066652396	1	pink	186	2685	2	1	1	TRUE	TRUE	0	0	0	0.3	0.1	-0	0	0.4
miR-1909-3p	2	146	184	2353	0.17523853836743675	0.9997743488060626	1	pink	186	2685	3	1	2	TRUE	TRUE	0	0	0	0.3	0.1	-0	0	0.4
miR-6722-3p	1	113	185	2386	0.11417713438542756	0.9997678237746372	1	pink	186	2685	2	1	1	TRUE	TRUE	0	0	0	0.3	0.1	-0	0	0.4
miR-7150	2	44	184	2455	0.6065923980977436	0.83963300810918	1	pink	186	2685	2	1	1	TRUE	TRUE	0	0	0	0.3	0.1	-0	0	0.4
miR-3180-3p	1	51	185	2448	0.2595359872727572	0.9769556892345033	1	pink	186	2685	2	1	1	TRUE	TRUE	0	0	0	0.3	0.1	-0	0	0.4
miR-3196	1	74	185	2425	0.17719555645003532	0.9957578660517241	1	pink	186	2685	3	1	2	TRUE	TRUE	0	0	0	0.3	0.1	-0	0	0.4
miR-3180	1	56	185	2443	0.23588285632314085	0.9840282041434201	1	pink	186	2685	2	1	1	TRUE	TRUE	0	0	0	0.3	0.1	-0	0	0.4
miR-8082	3	42	183	2457	0.9590302877989402	0.6131901059010239	1	pink	186	2685	4	2	2	TRUE	TRUE	0	0	0	0.3	0.1	-0	0	0.4
miR-6868-3p	3	35	183	2464	1.1540321559787265	0.496366993605029	1	pink	186	2685	4	2	2	TRUE	TRUE	0	0	0	0.3	0.1	-0	0	0.4
miR-6715b-5p	2	70	184	2429	0.37726681525086514	0.9655023658101087	1	pink	186	2685	2	1	1	TRUE	TRUE	0	0	0	0.3	0.1	-0	0	0.4
miR-6760-3p	2	15	184	2484	1.7994915317932194	0.33163089066652396	1	pink	186	2685	2	1	1	TRUE	TRUE	0	0	0	0.3	0.1	-0	0	0.4
miR-3620-5p	3	47	183	2452	0.855287537500824	0.6847812077947505	1	pink	186	2685	3	2	1	TRUE	TRUE	0	0	0	0.3	0.1	-0	0	0.4
miR-3689d	4	182	182	2317	0.2798800966594951	0.999360104502659	1	pink	186	2685	4	3	1	TRUE	TRUE	0	0	0	0.3	0.1	-0	0	0.4
miR-6869-5p	2	18	184	2481	1.4979050007801546	0.40832885793139884	1	pink	186	2685	4	2	2	TRUE	TRUE	0	0	0	0.3	0.1	-0	0	0.4
miR-6882-3p	2	23	184	2476	1.1700581932641045	0.5256223739018622	1	pink	186	2685	2	1	1	TRUE	TRUE	0	0	0	0.3	0.1	-0	0	0.4
miR-6509-5p	2	14	184	2485	1.92877053627469	0.3053883736802464	1	pink	186	2685	2	1	1	TRUE	TRUE	0	0	0	0.3	0.1	-0	0	0.4
miR-762	4	294	182	2205	0.16489517470837087	0.9999996039696972	1	pink	186	2685	5	1	4	TRUE	TRUE	0	0	0	0.3	0.1	-0	0	0.4
miR-4260	2	86	184	2413	0.3050646043850866	0.9873962190394934	1	pink	186	2685	3	1	2	TRUE	TRUE	0	0	0	0.3	0.1	-0	0	0.4
miR-4324	3	251	183	2248	0.1468765973407591	0.9999988807998996	1	pink	186	2685	3	1	2	TRUE	TRUE	0	0	0	0.3	0.1	-0	0	0.4
miR-3139	4	81	182	2418	0.6561898223218914	0.8524548606414918	1	pink	186	2685	5	1	4	TRUE	TRUE	0	0	0	0.3	0.1	-0	0	0.4
miR-6728-3p	2	34	184	2465	0.788092977091479	0.724455985133104	1	pink	186	2685	3	1	2	TRUE	TRUE	0	0	0	0.3	0.1	-0	0	0.4
miR-129-1-3p	10	245	176	2254	0.5228295037029088	0.9879206657794575	1	pink	186	2685	14	5	9	TRUE	TRUE	0	0	0	0.3	0.1	-0	0	0.4
miR-597-3p	3	34	183	2465	1.188441342733342	0.4782839181634051	1	pink	186	2685	3	2	1	TRUE	TRUE	0	0	0	0.3	0.1	-0	0	0.4
miR-1909-5p	3	44	183	2455	0.9147056235373302	0.6430647921035844	1	pink	186	2685	3	1	2	TRUE	TRUE	0	0	0	0.3	0.1	-0	0	0.4
miR-4741	2	72	184	2427	0.3664868841178875	0.9695185544821862	1	pink	186	2685	2	1	1	TRUE	TRUE	0	0	0	0.3	0.1	-0	0	0.4
miR-4675	3	163	183	2336	0.23501333166923116	0.9995479256344267	1	pink	186	2685	3	1	2	TRUE	TRUE	0	0	0	0.3	0.1	-0	0	0.4
miR-4769-5p	3	72	183	2427	0.5527044049098463	0.9025006113129747	1	pink	186	2685	3	1	2	TRUE	TRUE	0	0	0	0.3	0.1	-0	0	0.4
miR-4654	2	65	184	2434	0.407118459378746	0.9531308264931903	1	pink	186	2685	2	1	1	TRUE	TRUE	0	0	0	0.3	0.1	-0	0	0.4
miR-4329	3	177	183	2322	0.21512992389733632	0.9998189403087614	1	pink	186	2685	3	1	2	TRUE	TRUE	0	0	0	0.3	0.1	-0	0	0.4
miR-4278	2	32	184	2467	0.8380179659327256	0.6944164377204121	1	pink	186	2685	3	2	1	TRUE	TRUE	0	0	0	0.3	0.1	-0	0	0.4
miR-4302	3	104	183	2395	0.3776157031049123	0.9829773040673169	1	pink	186	2685	4	1	3	TRUE	TRUE	0	0	0	0.3	0.1	-0	0	0.4
miR-6502-3p	2	14	184	2485	1.92877053627469	0.3053883736802464	1	pink	186	2685	2	1	1	TRUE	TRUE	0	0	0	0.3	0.1	-0	0	0.4
miR-4514	4	267	182	2232	0.18379089521596634	0.9999974331462991	1	pink	186	2685	5	1	4	TRUE	TRUE	0	0	0	0.3	0.1	-0	0	0.4
miR-4752	3	67	183	2432	0.5951687356993751	0.8746566077065225	1	pink	186	2685	3	1	2	TRUE	TRUE	0	0	0	0.3	0.1	-0	0	0.4
miR-4327	4	49	182	2450	1.0988378135144445	0.5062520236918773	1	pink	186	2685	5	1	4	TRUE	TRUE	0	0	0	0.3	0.1	-0	0	0.4
miR-4685-3p	3	121	183	2378	0.3222665489121663	0.99374461456232	1	pink	186	2685	3	2	1	TRUE	TRUE	0	0	0	0.3	0.1	-0	0	0.4
miR-4287	3	109	183	2390	0.3595446011877548	0.9872621374909387	1	pink	186	2685	3	2	1	TRUE	TRUE	0	0	0	0.3	0.1	-0	0	0.4
miR-4697-5p	2	55	184	2444	0.48312039620021746	0.9147146635492893	1	pink	186	2685	2	1	1	TRUE	TRUE	0	0	0	0.3	0.1	-0	0	0.4
miR-4488	2	95	184	2404	0.27513747947694167	0.9929518074977091	1	pink	186	2685	3	1	2	TRUE	TRUE	0	0	0	0.3	0.1	-0	0	0.4
miR-6805-3p	3	33	183	2466	1.224935150813262	0.4599083967344293	1	pink	186	2685	3	2	1	TRUE	TRUE	0	0	0	0.3	0.1	-0	0	0.4
miR-1-5p	2	13	184	2486	2.07782255616622	0.27896435035163447	1	pink	186	2685	2	1	1	TRUE	TRUE	0	0	0	0.3	0.1	-0	0	0.4
miR-6810-3p	2	19	184	2480	1.418537842286808	0.43297257154101043	1	pink	186	2685	2	1	1	TRUE	TRUE	0	0	0	0.3	0.1	-0	0	0.4
miR-6801-3p	2	17	184	2482	1.5866084688886388	0.38318104578664536	1	pink	186	2685	2	1	1	TRUE	TRUE	0	0	0	0.3	0.1	-0	0	0.4
miR-18b-3p	3	41	183	2458	0.9828130351792776	0.597643334690076	1	pink	186	2685	6	1	5	TRUE	TRUE	0	0	0	0.3	0.1	-0	0	0.4
miR-566	4	71	182	2428	0.7516319711453303	0.7754785517421576	1	pink	186	2685	4	3	1	TRUE	TRUE	0	0	0	0.3	0.1	-0	0	0.4
miR-1277-3p	3	34	183	2465	1.188441342733342	0.4782839181634051	1	pink	186	2685	4	1	3	TRUE	TRUE	0	0	0	0.3	0.1	-0	0	0.4
miR-3607-5p	3	49	183	2450	0.819715500936662	0.7105233623156495	1	pink	186	2685	3	1	2	TRUE	TRUE	0	0	0	0.3	0.1	-0	0	0.4
miR-1288-5p	3	11	183	2488	3.704693197888112	0.06756786420232547	0.5733884484887591	pink	186	2685	3	3	0	TRUE	FALSE	1	1	0	0.3	0	0.09662042424756338	0.0010752688172043013	0.3976956930647677
miR-888-5p	35	298	151	2201	1.7115566874245136	0.005937462189673613	0.20378891826499934	pink	186	2685	53	0	53	FALSE	TRUE	16	0	22	0	0.1	0.2763277743874072	0.01720430107526882	0.393532075462676
miR-6125	2	5	184	2494	5.414883998481154	0.07957157229040196	0.6161433013957727	pink	186	2685	2	2	0	TRUE	FALSE	0	0	0	0.3	0	0.08412730749291525	0	0.38412730749291524
miR-6505-5p	5	30	181	2469	2.2724017024300043	0.09031788929449254	0.64076597408617	pink	186	2685	5	5	0	TRUE	FALSE	3	3	0	0.3	0	0.0773202232757459	0.0032258064516129032	0.3805460297273588
miR-487a-5p	6	40	180	2459	2.048431937631578	0.09463162170174529	0.6525589992782882	pink	186	2685	6	6	0	TRUE	FALSE	4	4	0	0.3	0	0.0741520866823746	0.004301075268817205	0.3784531619511918
miR-1537-3p	7	26	179	2473	3.7163137364402807	0.006231053493814838	0.20614401975370758	pink	186	2685	7	0	7	FALSE	TRUE	3	0	3	0	0.1	0.27433170383209665	0.0032258064516129032	0.3775575102837096
miR-6740-5p	3	13	183	2486	3.13276504630265	0.09399618705135086	0.6525589992782882	pink	186	2685	3	3	0	TRUE	FALSE	2	2	0	0.3	0	0.0741520866823746	0.0021505376344086026	0.3763026243167832
miR-526a	3	13	183	2486	3.13276504630265	0.09399618705135086	0.6525589992782882	pink	186	2685	3	3	0	TRUE	FALSE	2	2	0	0.3	0	0.0741520866823746	0.0021505376344086026	0.3763026243167832
miR-6840-3p	9	73	177	2426	1.6893937876475418	0.11050877592364962	0.7017797648390393	pink	186	2685	9	9	0	TRUE	FALSE	4	4	0	0.3	0	0.061519663365567134	0.004301075268817205	0.3658207386343843
miR-8083	3	14	183	2485	2.908018676567661	0.1085694962831669	0.6960193307078126	pink	186	2685	3	3	0	TRUE	FALSE	2	2	0	0.3	0	0.0629514793838487	0.0021505376344086026	0.3651020170182573
miR-6868-5p	4	23	182	2476	2.3648920649542036	0.11228113571063203	0.7017797648390393	pink	186	2685	4	4	0	TRUE	FALSE	2	2	0	0.3	0	0.061519663365567134	0.0021505376344086026	0.3636702009999757
miR-6501-5p	5	33	181	2466	2.0635365852859406	0.11852363869615405	0.7287106016296728	pink	186	2685	5	5	0	TRUE	FALSE	2	2	0	0.3	0	0.05497796484232727	0.0021505376344086026	0.35712850247673583
miR-1908-3p	2	7	184	2492	3.8657715131543458	0.12460387134846948	0.7383244317215281	pink	186	2685	2	2	0	TRUE	FALSE	2	2	0	0.3	0	0.0527011040809475	0.0021505376344086026	0.35485164171535605
ebv-miR-BART13-3p	2	7	184	2492	3.8657715131543458	0.12460387134846948	0.7383244317215281	pink	186	2685	2	2	0	TRUE	FALSE	2	2	0	0.3	0	0.0527011040809475	0.0021505376344086026	0.35485164171535605
miR-6800-3p	2	7	184	2492	3.8657715131543458	0.12460387134846948	0.7383244317215281	pink	186	2685	2	2	0	TRUE	FALSE	1	1	0	0.3	0	0.0527011040809475	0.0010752688172043013	0.3537763728981518
miR-10401-3p	1	1	185	2498	13.469074244747347	0.13377265650367565	0.7681835049860339	pink	186	2685	1	1	0	TRUE	FALSE	0	0	0	0.3	0	0.045814009027387276	0	0.34581400902738724
let-7d-3p	16	161	170	2338	1.3665684230793036	0.15996565794496162	0.8186824372542326	pink	186	2685	16	16	0	TRUE	FALSE	10	10	0	0.3	0	0.03475381047683136	0.010752688172043012	0.34550649864887434
miR-503-3p	5	37	181	2462	1.8375304346817274	0.1617131221727477	0.8188655467629896	pink	186	2685	5	5	0	TRUE	FALSE	3	3	0	0.3	0	0.034714960464327406	0.0032258064516129032	0.3379407669159403
miR-6827-3p	3	17	183	2482	2.3923176949931784	0.15685073648386222	0.8186824372542326	pink	186	2685	3	3	0	TRUE	FALSE	1	1	0	0.3	0	0.03475381047683136	0.0010752688172043013	0.33582907929403566
miR-410-5p	2	9	184	2490	3.0052748122021344	0.17409501679776465	0.8373077793103472	pink	186	2685	2	2	0	TRUE	FALSE	2	2	0	0.3	0	0.030845949521286883	0.0021505376344086026	0.33299648715569546
miR-1537-5p	2	9	184	2490	3.0052748122021344	0.17409501679776465	0.8373077793103472	pink	186	2685	2	2	0	TRUE	FALSE	1	1	0	0.3	0	0.030845949521286883	0.0010752688172043013	0.3319212183384912
miR-8053	1	2	185	2497	6.738346504664521	0.19382419802075201	0.8758332460157233	pink	186	2685	1	1	0	TRUE	FALSE	1	1	0	0.3	0	0.0230314293268281	0.0010752688172043013	0.3241066981440324
miR-8081	3	19	183	2480	2.138850151853583	0.19208582139300637	0.8758332460157233	pink	186	2685	3	3	0	TRUE	FALSE	1	1	0	0.3	0	0.0230314293268281	0.0010752688172043013	0.3241066981440324
miR-6743-3p	1	2	185	2497	6.738346504664521	0.19382419802075201	0.8758332460157233	pink	186	2685	1	1	0	TRUE	FALSE	1	1	0	0.3	0	0.0230314293268281	0.0010752688172043013	0.3241066981440324
kshv-miR-K12-11-3p	1	2	185	2497	6.738346504664521	0.19382419802075201	0.8758332460157233	pink	186	2685	1	1	0	TRUE	FALSE	1	1	0	0.3	0	0.0230314293268281	0.0010752688172043013	0.3241066981440324
miR-4479	1	2	185	2497	6.738346504664521	0.19382419802075201	0.8758332460157233	pink	186	2685	1	1	0	TRUE	FALSE	0	0	0	0.3	0	0.0230314293268281	0	0.3230314293268281
miR-6082	1	2	185	2497	6.738346504664521	0.19382419802075201	0.8758332460157233	pink	186	2685	1	1	0	TRUE	FALSE	0	0	0	0.3	0	0.0230314293268281	0	0.3230314293268281
miR-5684	2	10	184	2489	2.7038197170062697	0.19987417608259886	0.8906741380214681	pink	186	2685	2	2	0	TRUE	FALSE	1	1	0	0.3	0	0.020112463141362957	0.0010752688172043013	0.32118773195856726
miR-7158-3p	3	20	183	2479	2.031248000339783	0.21039429988716937	0.9050863148396961	pink	186	2685	3	3	0	TRUE	FALSE	3	3	0	0.3	0	0.0173240006842948	0.0032258064516129032	0.3205498071359077
miR-3908	12	74	174	2425	2.258992641841268	0.013913382768981443	0.292918869053026	pink	186	2685	13	0	13	FALSE	TRUE	5	0	5	0	0.1	0.21330106052959877	0.005376344086021506	0.3186774046156203
miR-6856-3p	3	20	183	2479	2.031248000339783	0.21039429988716937	0.9050863148396961	pink	186	2685	3	3	0	TRUE	FALSE	1	1	0	0.3	0	0.0173240006842948	0.0010752688172043013	0.3183992695014991
miR-151a-5p	29	617	157	1882	0.5635204963068078	0.9986984732115578	1	pink	186	2685	29	29	0	TRUE	FALSE	16	16	0	0.3	0	-0	0.01720430107526882	0.3172043010752688
miR-496.2	2	1	184	2498	27.057321413325887	0.01366957346952281	0.2900811933000911	pink	186	2685	2	0	2	FALSE	TRUE	2	0	2	0	0.1	0.21499217067921306	0.0021505376344086026	0.3171427083136216
miR-2114-5p	5	42	181	2457	1.6156576955756137	0.2230754998162867	0.9362497607985926	pink	186	2685	5	5	0	TRUE	FALSE	4	4	0	0.3	0	0.011443312099950347	0.004301075268817205	0.31574438736876753
miR-4696	4	31	182	2468	1.7492692570655684	0.2209862085278541	0.9318978353549416	pink	186	2685	4	4	0	TRUE	FALSE	3	3	0	0.3	0	0.012252678823917462	0.0032258064516129032	0.31547848527553035
miR-7974	7	66	179	2433	1.4413561066952911	0.23890452991638908	0.9525332692075256	pink	186	2685	7	7	0	TRUE	FALSE	6	6	0	0.3	0	0.008447938699396695	0.0064516129032258064	0.3148995516026225
miR-25-5p	22	473	164	2026	0.5747072139942219	0.9956485918346238	1	pink	186	2685	23	23	0	TRUE	FALSE	13	13	0	0.3	0	-0	0.013978494623655913	0.3139784946236559
miR-6724-5p	2	11	184	2488	2.457131099338313	0.2260610253673464	0.9362497607985926	pink	186	2685	2	2	0	TRUE	FALSE	2	2	0	0.3	0	0.011443312099950347	0.0021505376344086026	0.31359384973435894
miR-3192-3p	2	11	184	2488	2.457131099338313	0.2260610253673464	0.9362497607985926	pink	186	2685	2	2	0	TRUE	FALSE	2	2	0	0.3	0	0.011443312099950347	0.0021505376344086026	0.31359384973435894
miR-6722-5p	2	11	184	2488	2.457131099338313	0.2260610253673464	0.9362497607985926	pink	186	2685	2	2	0	TRUE	FALSE	2	2	0	0.3	0	0.011443312099950347	0.0021505376344086026	0.31359384973435894
miR-1238-5p	2	11	184	2488	2.457131099338313	0.2260610253673464	0.9362497607985926	pink	186	2685	2	2	0	TRUE	FALSE	1	1	0	0.3	0	0.011443312099950347	0.0010752688172043013	0.3125185809171547
miR-375	8	77	178	2422	1.4134687640740835	0.23260101740551697	0.9491897611893271	pink	186	2685	8	8	0	TRUE	FALSE	3	3	0	0.3	0	0.009058782047433279	0.0032258064516129032	0.31228458849904617
miR-498	4	32	182	2467	1.693946379191438	0.236197973238606	0.9512332067906147	pink	186	2685	4	4	0	TRUE	FALSE	2	2	0	0.3	0	0.008685198900657288	0.0021505376344086026	0.31083573653506585
miR-151b	20	477	166	2022	0.5108484792522293	0.9990108950255523	1	pink	186	2685	20	20	0	TRUE	FALSE	9	9	0	0.3	0	-0	0.00967741935483871	0.3096774193548387
miR-103a-1-5p	8	79	178	2420	1.3765661967356921	0.25228098429540224	0.9729574714922827	pink	186	2685	8	8	0	TRUE	FALSE	4	4	0	0.3	0	0.0047624570272466905	0.004301075268817205	0.30906353229606387
miR-7703	7	67	179	2432	1.4192713839668738	0.24961235427811904	0.9729574714922827	pink	186	2685	7	7	0	TRUE	FALSE	3	3	0	0.3	0	0.0047624570272466905	0.0032258064516129032	0.3079882634788596
miR-6744-3p	4	33	182	2466	1.6419738652359268	0.25165248720604116	0.9729574714922827	pink	186	2685	4	4	0	TRUE	FALSE	3	3	0	0.3	0	0.0047624570272466905	0.0032258064516129032	0.3079882634788596
miR-23b-5p	9	180	177	2319	0.6551734384319401	0.9200181106667851	1	pink	186	2685	9	9	0	TRUE	FALSE	7	7	0	0.3	0	-0	0.007526881720430108	0.3075268817204301
miR-128-1-5p	15	457	171	2042	0.39204458776090007	0.9999612129355508	1	pink	186	2685	15	15	0	TRUE	FALSE	7	7	0	0.3	0	-0	0.007526881720430108	0.3075268817204301
miR-6833-5p	3	22	183	2477	1.845132933174182	0.24803825496576992	0.9729574714922827	pink	186	2685	3	3	0	TRUE	FALSE	2	2	0	0.3	0	0.0047624570272466905	0.0021505376344086026	0.3069129946616553
miR-339-3p	8	164	178	2335	0.6399917105913288	0.9214533348279865	1	pink	186	2685	9	9	0	TRUE	FALSE	6	7	0	0.3	0	-0	0.0064516129032258064	0.3064516129032258
miR-887-5p	7	80	179	2419	1.1823922247169911	0.39796279608445584	1	pink	186	2685	7	7	0	TRUE	FALSE	6	6	0	0.3	0	-0	0.0064516129032258064	0.3064516129032258
miR-6764-5p	8	138	178	2361	0.769014822420647	0.8070264488536563	1	pink	186	2685	8	8	0	TRUE	FALSE	6	6	0	0.3	0	-0	0.0064516129032258064	0.3064516129032258
miR-6790-5p	2	12	184	2487	2.2517045467157284	0.2524765522281832	0.9729574714922827	pink	186	2685	2	2	0	TRUE	FALSE	1	1	0	0.3	0	0.0047624570272466905	0.0010752688172043013	0.305837725844451
miR-4665-3p	1	3	185	2496	4.492649088041074	0.24973348182691957	0.9729574714922827	pink	186	2685	1	1	0	TRUE	FALSE	1	1	0	0.3	0	0.0047624570272466905	0.0010752688172043013	0.305837725844451
miR-126-3p	11	206	175	2293	0.6997494247475887	0.9013608906110653	1	pink	186	2685	11	11	0	TRUE	FALSE	5	5	0	0.3	0	-0	0.005376344086021506	0.3053763440860215
miR-758-5p	8	98	178	2401	1.1010561057224402	0.45488523711610307	1	pink	186	2685	8	8	0	TRUE	FALSE	5	5	0	0.3	0	-0	0.005376344086021506	0.3053763440860215
miR-152-5p	10	112	176	2387	1.210843547059283	0.33610442617710595	1	pink	186	2685	10	10	0	TRUE	FALSE	5	5	0	0.3	0	-0	0.005376344086021506	0.3053763440860215
miR-3653-5p	7	75	179	2424	1.263788206753465	0.3395752048475908	1	pink	186	2685	7	7	0	TRUE	FALSE	5	5	0	0.3	0	-0	0.005376344086021506	0.3053763440860215
miR-619-5p	12	158	174	2341	1.0218192709168659	0.5186699810841737	1	pink	186	2685	13	13	0	TRUE	FALSE	5	5	0	0.3	0	-0	0.005376344086021506	0.3053763440860215
miR-7843-5p	6	123	180	2376	0.6439916314770497	0.8948565572485998	1	pink	186	2685	6	6	0	TRUE	FALSE	5	5	0	0.3	0	-0	0.005376344086021506	0.3053763440860215
miR-6788-5p	5	94	181	2405	0.7068709776171043	0.8286048905532346	1	pink	186	2685	5	5	0	TRUE	FALSE	5	5	0	0.3	0	-0	0.005376344086021506	0.3053763440860215
miR-6807-5p	6	80	180	2419	1.007914191149995	0.555487069329925	1	pink	186	2685	6	6	0	TRUE	FALSE	5	5	0	0.3	0	-0	0.005376344086021506	0.3053763440860215
miR-4664-3p	10	207	176	2292	0.6292098255184536	0.9453634458822571	1	pink	186	2685	10	10	0	TRUE	FALSE	5	5	0	0.3	0	-0	0.005376344086021506	0.3053763440860215
miR-7706	10	215	176	2284	0.6036896479772053	0.9594393074134004	1	pink	186	2685	10	10	0	TRUE	FALSE	5	5	0	0.3	0	-0	0.005376344086021506	0.3053763440860215
miR-1307-5p	8	107	178	2392	1.0047238045519773	0.5500968376008968	1	pink	186	2685	8	8	0	TRUE	FALSE	5	5	0	0.3	0	-0	0.005376344086021506	0.3053763440860215
miR-6790-3p	4	34	182	2465	1.5930564525962942	0.2673147046777924	0.995801024530275	pink	186	2685	4	4	0	TRUE	FALSE	4	4	0	0.3	0	7.309724945125032e-4	0.004301075268817205	0.30503204776332965
miR-6821-3p	4	38	182	2461	1.423137940543833	0.3313647042791168	1	pink	186	2685	4	4	0	TRUE	FALSE	4	4	0	0.3	0	-0	0.004301075268817205	0.30430107526881717
miR-4525	8	286	178	2213	0.3478582822303704	0.9997552836080372	1	pink	186	2685	8	8	0	TRUE	FALSE	4	4	0	0.3	0	-0	0.004301075268817205	0.30430107526881717
miR-6808-5p	6	115	180	2384	0.6911046760980194	0.8567768173558196	1	pink	186	2685	6	6	0	TRUE	FALSE	4	4	0	0.3	0	-0	0.004301075268817205	0.30430107526881717
miR-6893-5p	6	114	180	2385	0.6974594256604599	0.8513076868873425	1	pink	186	2685	6	6	0	TRUE	FALSE	4	4	0	0.3	0	-0	0.004301075268817205	0.30430107526881717
miR-6849-3p	9	113	177	2386	1.0736455920834476	0.473683722701429	1	pink	186	2685	9	9	0	TRUE	FALSE	4	4	0	0.3	0	-0	0.004301075268817205	0.30430107526881717
miR-6796-5p	4	84	182	2415	0.6319717590560014	0.8707103389646749	1	pink	186	2685	4	4	0	TRUE	FALSE	4	4	0	0.3	0	-0	0.004301075268817205	0.30430107526881717
miR-7854-3p	9	160	177	2339	0.7433999040577223	0.8428534786116726	1	pink	186	2685	10	10	0	TRUE	FALSE	4	5	0	0.3	0	-0	0.004301075268817205	0.30430107526881717
miR-4454	11	200	175	2299	0.722620964191256	0.8807241033925537	1	pink	186	2685	11	11	0	TRUE	FALSE	4	4	0	0.3	0	-0	0.004301075268817205	0.30430107526881717
miR-6732-3p	3	30	183	2469	1.349002064100799	0.403296625217883	1	pink	186	2685	3	3	0	TRUE	FALSE	3	3	0	0.3	0	-0	0.0032258064516129032	0.3032258064516129
miR-383-3p	6	63	180	2436	1.288752479075494	0.343303635645011	1	pink	186	2685	6	6	0	TRUE	FALSE	3	3	0	0.3	0	-0	0.0032258064516129032	0.3032258064516129
miR-6810-5p	5	159	181	2340	0.40664321614457677	0.9917113929105086	1	pink	186	2685	5	5	0	TRUE	FALSE	3	3	0	0.3	0	-0	0.0032258064516129032	0.3032258064516129
miR-6086	8	91	178	2408	1.1891994669262478	0.37868323724333486	1	pink	186	2685	8	8	0	TRUE	FALSE	3	3	0	0.3	0	-0	0.0032258064516129032	0.3032258064516129
miR-4632-5p	3	69	183	2430	0.5774446058191086	0.8865435110123886	1	pink	186	2685	3	3	0	TRUE	FALSE	3	3	0	0.3	0	-0	0.0032258064516129032	0.3032258064516129
miR-6735-5p	3	61	183	2438	0.6553132287538372	0.83221469661392	1	pink	186	2685	3	3	0	TRUE	FALSE	3	3	0	0.3	0	-0	0.0032258064516129032	0.3032258064516129
miR-6879-5p	3	54	183	2445	0.7423089120626692	0.7678062591803871	1	pink	186	2685	3	3	0	TRUE	FALSE	3	3	0	0.3	0	-0	0.0032258064516129032	0.3032258064516129
miR-7113-5p	4	39	182	2460	1.386103402540143	0.34756667149057124	1	pink	186	2685	4	4	0	TRUE	FALSE	3	3	0	0.3	0	-0	0.0032258064516129032	0.3032258064516129
miR-939-3p	5	73	181	2426	0.9180594690137183	0.6385592551305481	1	pink	186	2685	5	5	0	TRUE	FALSE	3	3	0	0.3	0	-0	0.0032258064516129032	0.3032258064516129
miR-1287-3p	4	40	182	2459	1.3509198773985578	0.3637839698594928	1	pink	186	2685	4	4	0	TRUE	FALSE	3	3	0	0.3	0	-0	0.0032258064516129032	0.3032258064516129
miR-656-5p	6	118	180	2381	0.6726864013407932	0.8722076917055404	1	pink	186	2685	6	6	0	TRUE	FALSE	3	3	0	0.3	0	-0	0.0032258064516129032	0.3032258064516129
miR-6878-3p	3	29	183	2470	1.3960590086628037	0.3840363090821155	1	pink	186	2685	3	3	0	TRUE	FALSE	3	3	0	0.3	0	-0	0.0032258064516129032	0.3032258064516129
miR-431-3p	5	130	181	2369	0.503499054231537	0.9643610753955624	1	pink	186	2685	5	5	0	TRUE	FALSE	3	3	0	0.3	0	-0	0.0032258064516129032	0.3032258064516129
miR-551b-3p	3	30	183	2469	1.349002064100799	0.403296625217883	1	pink	186	2685	3	3	0	TRUE	FALSE	2	2	0	0.3	0	-0	0.0021505376344086026	0.3021505376344086
miR-3605-3p	4	79	182	2420	0.6733567871224329	0.8391162026422366	1	pink	186	2685	4	4	0	TRUE	FALSE	2	2	0	0.3	0	-0	0.0021505376344086026	0.3021505376344086
miR-495-5p	4	48	182	2451	1.122193280798497	0.49099420533753	1	pink	186	2685	4	4	0	TRUE	FALSE	2	2	0	0.3	0	-0	0.0021505376344086026	0.3021505376344086
miR-4701-3p	3	54	183	2445	0.7423089120626692	0.7678062591803871	1	pink	186	2685	3	3	0	TRUE	FALSE	2	2	0	0.3	0	-0	0.0021505376344086026	0.3021505376344086
miR-6736-5p	3	26	183	2473	1.558939727623851	0.3256211677412437	1	pink	186	2685	3	3	0	TRUE	FALSE	2	2	0	0.3	0	-0	0.0021505376344086026	0.3021505376344086
miR-433-5p	4	66	182	2433	0.8102318555309469	0.7266145609535453	1	pink	186	2685	4	4	0	TRUE	FALSE	2	2	0	0.3	0	-0	0.0021505376344086026	0.3021505376344086
miR-548az-5p	4	80	182	2419	0.6646660399922334	0.8459061470120398	1	pink	186	2685	5	5	0	TRUE	FALSE	2	3	0	0.3	0	-0	0.0021505376344086026	0.3021505376344086
miR-6885-3p	3	64	183	2435	0.6238316125922269	0.8547751048978826	1	pink	186	2685	3	3	0	TRUE	FALSE	2	2	0	0.3	0	-0	0.0021505376344086026	0.3021505376344086
miR-6736-3p	2	46	184	2453	0.5797512154691504	0.8566730526362154	1	pink	186	2685	2	2	0	TRUE	FALSE	2	2	0	0.3	0	-0	0.0021505376344086026	0.3021505376344086
miR-6822-3p	2	21	184	2478	1.2824750966710108	0.4805533367147292	1	pink	186	2685	2	2	0	TRUE	FALSE	2	2	0	0.3	0	-0	0.0021505376344086026	0.3021505376344086
miR-6825-5p	3	158	183	2341	0.24296840388582064	0.999375887943831	1	pink	186	2685	3	3	0	TRUE	FALSE	2	2	0	0.3	0	-0	0.0021505376344086026	0.3021505376344086
miR-6773-5p	2	14	184	2485	1.92877053627469	0.3053883736802464	1	pink	186	2685	2	2	0	TRUE	FALSE	2	2	0	0.3	0	-0	0.0021505376344086026	0.3021505376344086
miR-6747-3p	4	92	182	2407	0.5751103455427348	0.9102121762883632	1	pink	186	2685	4	4	0	TRUE	FALSE	2	2	0	0.3	0	-0	0.0021505376344086026	0.3021505376344086
miR-4451	2	88	184	2411	0.29788518230360617	0.9889140755778303	1	pink	186	2685	2	2	0	TRUE	FALSE	2	2	0	0.3	0	-0	0.0021505376344086026	0.3021505376344086
miR-6508-5p	2	43	184	2456	0.6209491658767003	0.8304460157769606	1	pink	186	2685	2	2	0	TRUE	FALSE	2	2	0	0.3	0	-0	0.0021505376344086026	0.3021505376344086
miR-8067	2	36	184	2463	0.7437133660131613	0.7519760696542646	1	pink	186	2685	2	2	0	TRUE	FALSE	2	2	0	0.3	0	-0	0.0021505376344086026	0.3021505376344086
miR-8071	2	26	184	2473	1.0338586066233084	0.5881447435872533	1	pink	186	2685	2	2	0	TRUE	FALSE	2	2	0	0.3	0	-0	0.0021505376344086026	0.3021505376344086
miR-6727-3p	3	70	183	2429	0.5689622857969006	0.8921035681431886	1	pink	186	2685	3	3	0	TRUE	FALSE	2	2	0	0.3	0	-0	0.0021505376344086026	0.3021505376344086
miR-6871-5p	3	42	183	2457	0.9590302877989402	0.6131901059010239	1	pink	186	2685	3	3	0	TRUE	FALSE	2	2	0	0.3	0	-0	0.0021505376344086026	0.3021505376344086
miR-6828-5p	3	46	183	2453	0.8742329168007753	0.6712903404848628	1	pink	186	2685	3	3	0	TRUE	FALSE	2	2	0	0.3	0	-0	0.0021505376344086026	0.3021505376344086
miR-487b-5p	3	32	183	2467	1.2637089691845214	0.4412658614431111	1	pink	186	2685	3	3	0	TRUE	FALSE	2	2	0	0.3	0	-0	0.0021505376344086026	0.3021505376344086
miR-450a-2-3p	6	108	180	2391	0.7380580358809321	0.8148751395344269	1	pink	186	2685	6	6	0	TRUE	FALSE	2	2	0	0.3	0	-0	0.0021505376344086026	0.3021505376344086
miR-7110-3p	3	77	183	2422	0.5157542065470699	0.9246668024786895	1	pink	186	2685	3	3	0	TRUE	FALSE	2	2	0	0.3	0	-0	0.0021505376344086026	0.3021505376344086
miR-6791-3p	2	48	184	2451	0.5551465093478751	0.8720525316389782	1	pink	186	2685	2	2	0	TRUE	FALSE	2	2	0	0.3	0	-0	0.0021505376344086026	0.3021505376344086
miR-6829-3p	2	48	184	2451	0.5551465093478751	0.8720525316389782	1	pink	186	2685	2	2	0	TRUE	FALSE	2	2	0	0.3	0	-0	0.0021505376344086026	0.3021505376344086
miR-8070	2	16	184	2483	1.6864025749000446	0.3575906219094145	1	pink	186	2685	2	2	0	TRUE	FALSE	2	2	0	0.3	0	-0	0.0021505376344086026	0.3021505376344086
miR-8057	2	32	184	2467	0.8380179659327256	0.6944164377204121	1	pink	186	2685	2	2	0	TRUE	FALSE	2	2	0	0.3	0	-0	0.0021505376344086026	0.3021505376344086
miR-6715a-3p	2	21	184	2478	1.2824750966710108	0.4805533367147292	1	pink	186	2685	2	2	0	TRUE	FALSE	2	2	0	0.3	0	-0	0.0021505376344086026	0.3021505376344086
miR-6830-3p	4	49	182	2450	1.0988378135144445	0.5062520236918773	1	pink	186	2685	4	4	0	TRUE	FALSE	2	2	0	0.3	0	-0	0.0021505376344086026	0.3021505376344086
miR-6836-3p	3	32	183	2467	1.2637089691845214	0.4412658614431111	1	pink	186	2685	3	3	0	TRUE	FALSE	2	2	0	0.3	0	-0	0.0021505376344086026	0.3021505376344086
miR-6765-5p	2	14	184	2485	1.92877053627469	0.3053883736802464	1	pink	186	2685	2	2	0	TRUE	FALSE	2	2	0	0.3	0	-0	0.0021505376344086026	0.3021505376344086
miR-6858-3p	2	26	184	2473	1.0338586066233084	0.5881447435872533	1	pink	186	2685	2	2	0	TRUE	FALSE	2	2	0	0.3	0	-0	0.0021505376344086026	0.3021505376344086
miR-6089	2	37	184	2462	0.7233222173691743	0.7648323404822142	1	pink	186	2685	2	2	0	TRUE	FALSE	2	2	0	0.3	0	-0	0.0021505376344086026	0.3021505376344086
miR-6516-3p	2	56	184	2443	0.47428213843056755	0.9195940414069432	1	pink	186	2685	2	2	0	TRUE	FALSE	2	2	0	0.3	0	-0	0.0021505376344086026	0.3021505376344086
miR-6842-3p	2	63	184	2436	0.420385634631772	0.947084832033278	1	pink	186	2685	2	2	0	TRUE	FALSE	2	2	0	0.3	0	-0	0.0021505376344086026	0.3021505376344086
miR-6087	4	44	182	2455	1.2261710943869442	0.4282654577573133	1	pink	186	2685	4	4	0	TRUE	FALSE	2	2	0	0.3	0	-0	0.0021505376344086026	0.3021505376344086
miR-7157-3p	2	25	184	2474	1.0756571313220058	0.5679978675828964	1	pink	186	2685	2	2	0	TRUE	FALSE	2	2	0	0.3	0	-0	0.0021505376344086026	0.3021505376344086
miR-6737-3p	2	25	184	2474	1.0756571313220058	0.5679978675828964	1	pink	186	2685	2	2	0	TRUE	FALSE	2	2	0	0.3	0	-0	0.0021505376344086026	0.3021505376344086
miR-5008-3p	2	34	184	2465	0.788092977091479	0.724455985133104	1	pink	186	2685	2	2	0	TRUE	FALSE	2	2	0	0.3	0	-0	0.0021505376344086026	0.3021505376344086
miR-6860	5	53	181	2446	1.2747591668043152	0.37457856307201753	1	pink	186	2685	5	5	0	TRUE	FALSE	2	2	0	0.3	0	-0	0.0021505376344086026	0.3021505376344086
miR-4743-5p	2	22	184	2477	1.223712640065005	0.5034156443869748	1	pink	186	2685	2	2	0	TRUE	FALSE	2	2	0	0.3	0	-0	0.0021505376344086026	0.3021505376344086
miR-6746-5p	2	25	184	2474	1.0756571313220058	0.5679978675828964	1	pink	186	2685	2	2	0	TRUE	FALSE	2	2	0	0.3	0	-0	0.0021505376344086026	0.3021505376344086
miR-6514-3p	3	32	183	2467	1.2637089691845214	0.4412658614431111	1	pink	186	2685	3	3	0	TRUE	FALSE	2	2	0	0.3	0	-0	0.0021505376344086026	0.3021505376344086
miR-6771-5p	2	20	184	2479	1.3471050909235829	0.45706124655581115	1	pink	186	2685	2	2	0	TRUE	FALSE	2	2	0	0.3	0	-0	0.0021505376344086026	0.3021505376344086
miR-6738-3p	2	31	184	2468	0.8653951341081537	0.67841457363898106	1	pink	186	2685	2	2	0	TRUE	FALSE	2	2	0	0.3	0	-0	0.0021505376344086026	0.3021505376344086
miR-8064	2	26	184	2473	1.0338586066233084	0.5881447435872533	1	pink	186	2685	2	2	0	TRUE	FALSE	2	2	0	0.3	0	-0	0.0021505376344086026	0.3021505376344086
miR-4746-5p	2	39	184	2460	0.6856762532033734	0.7888252935682396	1	pink	186	2685	2	2	0	TRUE	FALSE	2	2	0	0.3	0	-0	0.0021505376344086026	0.3021505376344086
miR-4638-5p	2	40	184	2459	0.6682646845267037	0.7999983778578668	1	pink	186	2685	2	2	0	TRUE	FALSE	2	2	0	0.3	0	-0	0.0021505376344086026	0.3021505376344086
miR-191-3p	3	95	183	2404	0.41493648401268474	0.971610353015997	1	pink	186	2685	3	3	0	TRUE	FALSE	2	2	0	0.3	0	-0	0.0021505376344086026	0.3021505376344086
miR-6848-3p	2	30	184	2469	0.8945965383075171	0.6617407585831572	1	pink	186	2685	2	2	0	TRUE	FALSE	2	2	0	0.3	0	-0	0.0021505376344086026	0.3021505376344086
miR-6843-3p	2	30	184	2469	0.8945965383075171	0.6617407585831572	1	pink	186	2685	2	2	0	TRUE	FALSE	2	2	0	0.3	0	-0	0.0021505376344086026	0.3021505376344086
miR-6741-3p	3	44	183	2455	0.9147056235373302	0.6430647921035844	1	pink	186	2685	3	3	0	TRUE	FALSE	2	2	0	0.3	0	-0	0.0021505376344086026	0.3021505376344086
miR-937-3p	1	36	185	2463	0.36991133507450086	0.9310842216625911	1	pink	186	2685	1	1	0	TRUE	FALSE	1	1	0	0.3	0	-0	0.0010752688172043013	0.3010752688172043
miR-3679-3p	1	63	185	2436	0.2090754260111827	0.9904515900006349	1	pink	186	2685	1	1	0	TRUE	FALSE	1	1	0	0.3	0	-0	0.0010752688172043013	0.3010752688172043
miR-203a-5p	1	21	185	2478	0.6379025016550289	0.7952203605731051	1	pink	186	2685	1	1	0	TRUE	FALSE	1	1	0	0.3	0	-0	0.0010752688172043013	0.3010752688172043
miR-6754-3p	1	31	185	2468	0.4304356638105357	0.9008522793566783	1	pink	186	2685	1	1	0	TRUE	FALSE	1	1	0	0.3	0	-0	0.0010752688172043013	0.3010752688172043
miR-6804-5p	2	50	184	2449	0.5325099518107563	0.8859080692492561	1	pink	186	2685	2	2	0	TRUE	FALSE	1	1	0	0.3	0	-0	0.0010752688172043013	0.3010752688172043
miR-6809-5p	2	36	184	2463	0.7437133660131613	0.7519760696542646	1	pink	186	2685	2	2	0	TRUE	FALSE	1	1	0	0.3	0	-0	0.0010752688172043013	0.3010752688172043
miR-6770-5p	4	140	182	2359	0.3704233873916819	0.9924919752882584	1	pink	186	2685	4	4	0	TRUE	FALSE	1	1	0	0.3	0	-0	0.0010752688172043013	0.3010752688172043
miR-6866-3p	1	20	185	2479	0.6700630495739311	0.779849491754137	1	pink	186	2685	1	1	0	TRUE	FALSE	1	1	0	0.3	0	-0	0.0010752688172043013	0.3010752688172043
miR-6858-5p	1	43	185	2456	0.3088210639582927	0.9586335268052613	1	pink	186	2685	1	1	0	TRUE	FALSE	1	1	0	0.3	0	-0	0.0010752688172043013	0.3010752688172043
miR-548ba	1	24	185	2475	0.5574989402472414	0.8352161930395943	1	pink	186	2685	1	1	0	TRUE	FALSE	1	1	0	0.3	0	-0	0.0010752688172043013	0.3010752688172043
miR-6857-3p	1	23	185	2476	0.5819698948387605	0.822832440274085	1	pink	186	2685	1	1	0	TRUE	FALSE	1	1	0	0.3	0	-0	0.0010752688172043013	0.3010752688172043
miR-134-3p	2	29	184	2470	0.925810708059423	0.6443842304893419	1	pink	186	2685	2	2	0	TRUE	FALSE	1	1	0	0.3	0	-0	0.0010752688172043013	0.3010752688172043
miR-4433b-5p	2	21	184	2478	1.2824750966710108	0.4805533367147292	1	pink	186	2685	2	2	0	TRUE	FALSE	1	1	0	0.3	0	-0	0.0010752688172043013	0.3010752688172043
miR-4716-3p	3	143	183	2356	0.2701710317124292	0.9983818923133398	1	pink	186	2685	3	3	0	TRUE	FALSE	1	1	0	0.3	0	-0	0.0010752688172043013	0.3010752688172043
miR-6794-5p	3	41	183	2458	0.9828130351792776	0.597643334690076	1	pink	186	2685	3	3	0	TRUE	FALSE	1	1	0	0.3	0	-0	0.0010752688172043013	0.3010752688172043
miR-6870-5p	1	71	185	2428	0.18491047957904486	0.9947054199865325	1	pink	186	2685	1	1	0	TRUE	FALSE	1	1	0	0.3	0	-0	0.0010752688172043013	0.3010752688172043
miR-7111-5p	1	70	185	2429	0.1876290599071076	0.99429982201186	1	pink	186	2685	1	1	0	TRUE	FALSE	1	1	0	0.3	0	-0	0.0010752688172043013	0.3010752688172043
miR-432-3p	1	109	185	2390	0.11856525622628467	0.9996865697261228	1	pink	186	2685	1	1	0	TRUE	FALSE	1	1	0	0.3	0	-0	0.0010752688172043013	0.3010752688172043
miR-7154-3p	1	27	185	2472	0.4950220020743695	0.8674340893421472	1	pink	186	2685	1	1	0	TRUE	FALSE	1	1	0	0.3	0	-0	0.0010752688172043013	0.3010752688172043
miR-6826-3p	2	30	184	2469	0.8945965383075171	0.6617407585831572	1	pink	186	2685	2	2	0	TRUE	FALSE	1	1	0	0.3	0	-0	0.0010752688172043013	0.3010752688172043
miR-6737-5p	1	28	185	2471	0.47712391343276617	0.876714202018986	1	pink	186	2685	1	1	0	TRUE	FALSE	1	1	0	0.3	0	-0	0.0010752688172043013	0.3010752688172043
miR-6819-5p	1	30	185	2469	0.4449610777224271	0.8933800443325057	1	pink	186	2685	1	1	0	TRUE	FALSE	1	1	0	0.3	0	-0	0.0010752688172043013	0.3010752688172043
miR-6783-3p	2	60	184	2439	0.44194450425490484	0.9366142069236412	1	pink	186	2685	2	2	0	TRUE	FALSE	1	1	0	0.3	0	-0	0.0010752688172043013	0.3010752688172043
miR-4749-3p	1	73	185	2426	0.17969674692477208	0.9954324900045574	1	pink	186	2685	1	1	0	TRUE	FALSE	1	1	0	0.3	0	-0	0.0010752688172043013	0.3010752688172043
miR-6795-3p	1	17	185	2482	0.7892407353147072	0.7265077055881934	1	pink	186	2685	1	1	0	TRUE	FALSE	1	1	0	0.3	0	-0	0.0010752688172043013	0.3010752688172043
miR-6880-5p	3	65	183	2434	0.6139833946519305	0.8616878064920523	1	pink	186	2685	3	3	0	TRUE	FALSE	1	1	0	0.3	0	-0	0.0010752688172043013	0.3010752688172043
miR-6827-5p	1	35	185	2464	0.38063299674176365	0.9258798632497782	1	pink	186	2685	1	1	0	TRUE	FALSE	1	1	0	0.3	0	-0	0.0010752688172043013	0.3010752688172043
miR-6878-5p	2	79	184	2420	0.3330548727562591	0.9803313299750895	1	pink	186	2685	2	2	0	TRUE	FALSE	1	1	0	0.3	0	-0	0.0010752688172043013	0.3010752688172043
miR-6849-5p	1	8	185	2491	1.6826917841053497	0.47644375594934874	1	pink	186	2685	1	1	0	TRUE	FALSE	1	1	0	0.3	0	-0	0.0010752688172043013	0.3010752688172043
miR-7162-3p	2	46	184	2453	0.5797512154691504	0.8566730526362154	1	pink	186	2685	2	2	0	TRUE	FALSE	1	1	0	0.3	0	-0	0.0010752688172043013	0.3010752688172043
miR-6747-5p	1	28	185	2471	0.47712391343276617	0.876714202018986	1	pink	186	2685	1	1	0	TRUE	FALSE	1	1	0	0.3	0	-0	0.0010752688172043013	0.3010752688172043
miR-4694-5p	1	28	185	2471	0.47712391343276617	0.876714202018986	1	pink	186	2685	1	1	0	TRUE	FALSE	1	1	0	0.3	0	-0	0.0010752688172043013	0.3010752688172043
miR-7847-3p	3	61	183	2438	0.6553132287538372	0.83221469661392	1	pink	186	2685	3	3	0	TRUE	FALSE	1	1	0	0.3	0	-0	0.0010752688172043013	0.3010752688172043
miR-6817-3p	1	55	185	2444	0.24026947116839634	0.9828121771154528	1	pink	186	2685	1	1	0	TRUE	FALSE	1	1	0	0.3	0	-0	0.0010752688172043013	0.3010752688172043
miR-6834-5p	1	30	185	2469	0.4449610777224271	0.8933800443325057	1	pink	186	2685	1	1	0	TRUE	FALSE	1	1	0	0.3	0	-0	0.0010752688172043013	0.3010752688172043
miR-7855-5p	2	28	184	2471	0.9592530599122832	0.6263363427156767	1	pink	186	2685	2	2	0	TRUE	FALSE	1	1	0	0.3	0	-0	0.0010752688172043013	0.3010752688172043
miR-3677-5p	1	77	185	2422	0.17008175284896224	0.9966020078402207	1	pink	186	2685	1	1	0	TRUE	FALSE	1	1	0	0.3	0	-0	0.0010752688172043013	0.3010752688172043
miR-1301-5p	2	13	184	2486	2.07782255616622	0.27896435035163447	1	pink	186	2685	2	2	0	TRUE	FALSE	1	1	0	0.3	0	-0	0.0010752688172043013	0.3010752688172043
miR-6502-5p	2	13	184	2486	2.07782255616622	0.27896435035163447	1	pink	186	2685	2	2	0	TRUE	FALSE	1	1	0	0.3	0	-0	0.0010752688172043013	0.3010752688172043
miR-6752-3p	2	39	184	2460	0.6856762532033734	0.7888252935682396	1	pink	186	2685	2	2	0	TRUE	FALSE	1	1	0	0.3	0	-0	0.0010752688172043013	0.3010752688172043
miR-6823-5p	2	29	184	2470	0.925810708059423	0.6443842304893419	1	pink	186	2685	2	2	0	TRUE	FALSE	1	1	0	0.3	0	-0	0.0010752688172043013	0.3010752688172043
miR-376c-5p	3	59	183	2440	0.6780791980987958	0.8155655643752693	1	pink	186	2685	3	3	0	TRUE	FALSE	1	1	0	0.3	0	-0	0.0010752688172043013	0.3010752688172043
miR-2276-5p	1	46	185	2453	0.28833049426654617	0.9667753526234039	1	pink	186	2685	1	1	0	TRUE	FALSE	1	1	0	0.3	0	-0	0.0010752688172043013	0.3010752688172043
miR-6820-3p	1	18	185	2481	0.7451019823293636	0.7455814089105016	1	pink	186	2685	1	1	0	TRUE	FALSE	1	1	0	0.3	0	-0	0.0010752688172043013	0.3010752688172043
miR-4446-5p	1	67	185	2432	0.19627167058986095	0.9928881461210519	1	pink	186	2685	1	1	0	TRUE	FALSE	1	1	0	0.3	0	-0	0.0010752688172043013	0.3010752688172043
miR-6763-3p	1	5	185	2494	2.694618828566912	0.3502430150635011	1	pink	186	2685	1	1	0	TRUE	FALSE	1	1	0	0.3	0	-0	0.0010752688172043013	0.3010752688172043
miR-4433b-3p	1	18	185	2481	0.7451019823293636	0.7455814089105016	1	pink	186	2685	1	1	0	TRUE	FALSE	1	1	0	0.3	0	-0	0.0010752688172043013	0.3010752688172043
miR-8086	1	6	185	2493	2.2449502261552334	0.3953549221923509	1	pink	186	2685	1	1	0	TRUE	FALSE	1	1	0	0.3	0	-0	0.0010752688172043013	0.3010752688172043
miR-6769a-5p	2	42	184	2457	0.6359284402320724	0.8207901975602523	1	pink	186	2685	2	2	0	TRUE	FALSE	1	1	0	0.3	0	-0	0.0010752688172043013	0.3010752688172043
miR-6769b-5p	2	43	184	2456	0.6209491658767003	0.8304460157769606	1	pink	186	2685	2	2	0	TRUE	FALSE	1	1	0	0.3	0	-0	0.0010752688172043013	0.3010752688172043
miR-4714-3p	1	28	185	2471	0.47712391343276617	0.876714202018986	1	pink	186	2685	1	1	0	TRUE	FALSE	1	1	0	0.3	0	-0	0.0010752688172043013	0.3010752688172043
miR-3178	2	19	184	2480	1.418537842286808	0.43297257154101043	1	pink	186	2685	2	2	0	TRUE	FALSE	1	1	0	0.3	0	-0	0.0010752688172043013	0.3010752688172043
miR-8077	2	14	184	2485	1.92877053627469	0.3053883736802464	1	pink	186	2685	2	2	0	TRUE	FALSE	1	1	0	0.3	0	-0	0.0010752688172043013	0.3010752688172043
miR-6864-3p	4	43	182	2456	1.2551846587884636	0.4122539391482022	1	pink	186	2685	4	4	0	TRUE	FALSE	1	1	0	0.3	0	-0	0.0010752688172043013	0.3010752688172043
miR-6875-5p	1	37	185	2462	0.3597691393726673	0.935924982527681	1	pink	186	2685	1	1	0	TRUE	FALSE	1	1	0	0.3	0	-0	0.0010752688172043013	0.3010752688172043
miR-6852-5p	2	64	184	2435	0.413648414235936	0.9501948348037781	1	pink	186	2685	2	2	0	TRUE	FALSE	1	1	0	0.3	0	-0	0.0010752688172043013	0.3010752688172043
miR-6742-3p	1	45	185	2454	0.2948571566285752	0.9642560764668417	1	pink	186	2685	1	1	0	TRUE	FALSE	1	1	0	0.3	0	-0	0.0010752688172043013	0.3010752688172043
miR-4473	2	42	184	2457	0.6359284402320724	0.8207901975602523	1	pink	186	2685	2	2	0	TRUE	FALSE	1	1	0	0.3	0	-0	0.0010752688172043013	0.3010752688172043
miR-6800-5p	1	8	185	2491	1.6826917841053497	0.47644375594934874	1	pink	186	2685	1	1	0	TRUE	FALSE	1	1	0	0.3	0	-0	0.0010752688172043013	0.3010752688172043
miR-4537	3	52	183	2447	0.7714859048469574	0.7460821055287936	1	pink	186	2685	3	3	0	TRUE	FALSE	1	1	0	0.3	0	-0	0.0010752688172043013	0.3010752688172043
miR-1247-3p	2	62	184	2437	0.42734014789708985	0.9437913795603875	1	pink	186	2685	2	2	0	TRUE	FALSE	1	1	0	0.3	0	-0	0.0010752688172043013	0.3010752688172043
miR-6775-3p	1	25	185	2474	0.5349854448517687	0.8467386697669008	1	pink	186	2685	1	1	0	TRUE	FALSE	1	1	0	0.3	0	-0	0.0010752688172043013	0.3010752688172043
miR-3165	1	91	185	2408	0.1430854009767691	0.9987977186054404	1	pink	186	2685	1	1	0	TRUE	FALSE	1	1	0	0.3	0	-0	0.0010752688172043013	0.3010752688172043
miR-7851-3p	3	38	183	2461	1.0616913775277204	0.5486494003830846	1	pink	186	2685	3	3	0	TRUE	FALSE	1	1	0	0.3	0	-0	0.0010752688172043013	0.3010752688172043
miR-6508-3p	1	24	185	2475	0.5574989402472414	0.8352161930395943	1	pink	186	2685	1	1	0	TRUE	FALSE	1	1	0	0.3	0	-0	0.0010752688172043013	0.3010752688172043
miR-6812-5p	1	32	185	2467	0.4168179393779888	0.9078034576603564	1	pink	186	2685	1	1	0	TRUE	FALSE	1	1	0	0.3	0	-0	0.0010752688172043013	0.3010752688172043
miR-7155-5p	1	27	185	2472	0.4950220020743695	0.8674340893421472	1	pink	186	2685	1	1	0	TRUE	FALSE	1	1	0	0.3	0	-0	0.0010752688172043013	0.3010752688172043
miR-942-3p	2	37	184	2462	0.7233222173691743	0.7648323404822142	1	pink	186	2685	2	2	0	TRUE	FALSE	1	1	0	0.3	0	-0	0.0010752688172043013	0.3010752688172043
miR-4767	1	19	185	2480	0.7056082456358402	0.7633315431725597	1	pink	186	2685	1	1	0	TRUE	FALSE	1	1	0	0.3	0	-0	0.0010752688172043013	0.3010752688172043
miR-6090	1	38	185	2461	0.3501606685592641	0.940427420476246	1	pink	186	2685	1	1	0	TRUE	FALSE	1	1	0	0.3	0	-0	0.0010752688172043013	0.3010752688172043
miR-6506-5p	3	56	183	2443	0.715215342804574	0.7880031456775186	1	pink	186	2685	3	3	0	TRUE	FALSE	1	1	0	0.3	0	-0	0.0010752688172043013	0.3010752688172043
miR-4671-5p	1	5	185	2494	2.694618828566912	0.3502430150635011	1	pink	186	2685	1	1	0	TRUE	FALSE	1	1	0	0.3	0	-0	0.0010752688172043013	0.3010752688172043
miR-7111-3p	1	40	185	2459	0.3323848049411314	0.9485098063345861	1	pink	186	2685	1	1	0	TRUE	FALSE	1	1	0	0.3	0	-0	0.0010752688172043013	0.3010752688172043
miR-6811-3p	2	22	184	2477	1.223712640065005	0.5034156443869748	1	pink	186	2685	2	2	0	TRUE	FALSE	1	1	0	0.3	0	-0	0.0010752688172043013	0.3010752688172043
miR-6729-5p	2	21	184	2478	1.2824750966710108	0.4805533367147292	1	pink	186	2685	2	2	0	TRUE	FALSE	1	1	0	0.3	0	-0	0.0010752688172043013	0.3010752688172043
miR-4649-5p	2	34	184	2465	0.788092977091479	0.724455985133104	1	pink	186	2685	2	2	0	TRUE	FALSE	1	1	0	0.3	0	-0	0.0010752688172043013	0.3010752688172043
miR-6735-3p	1	12	185	2487	1.120215128740318	0.6075869052168378	1	pink	186	2685	1	1	0	TRUE	FALSE	1	1	0	0.3	0	-0	0.0010752688172043013	0.3010752688172043
miR-6772-3p	1	18	185	2481	0.7451019823293636	0.7455814089105016	1	pink	186	2685	1	1	0	TRUE	FALSE	1	1	0	0.3	0	-0	0.0010752688172043013	0.3010752688172043
miR-6894-3p	2	15	184	2484	1.7994915317932194	0.33163089066652396	1	pink	186	2685	2	2	0	TRUE	FALSE	1	1	0	0.3	0	-0	0.0010752688172043013	0.3010752688172043
miR-891a-5p	1	50	185	2449	0.26483422665004297	0.9752047734655562	1	pink	186	2685	1	1	0	TRUE	FALSE	1	1	0	0.3	0	-0	0.0010752688172043013	0.3010752688172043
miR-6776-3p	2	15	184	2484	1.7994915317932194	0.33163089066652396	1	pink	186	2685	2	2	0	TRUE	FALSE	1	1	0	0.3	0	-0	0.0010752688172043013	0.3010752688172043
miR-499b-5p	2	64	184	2435	0.413648414235936	0.9501948348037781	1	pink	186	2685	2	2	0	TRUE	FALSE	1	1	0	0.3	0	-0	0.0010752688172043013	0.3010752688172043
miR-4285	1	8	185	2491	1.6826917841053497	0.47644375594934874	1	pink	186	2685	1	1	0	TRUE	FALSE	1	1	0	0.3	0	-0	0.0010752688172043013	0.3010752688172043
miR-6862-5p	2	20	184	2479	1.3471050909235829	0.45706124655581115	1	pink	186	2685	2	2	0	TRUE	FALSE	1	1	0	0.3	0	-0	0.0010752688172043013	0.3010752688172043
miR-6865-3p	1	23	185	2476	0.5819698948387605	0.822832440274085	1	pink	186	2685	1	1	0	TRUE	FALSE	1	1	0	0.3	0	-0	0.0010752688172043013	0.3010752688172043
miR-6824-3p	1	18	185	2481	0.7451019823293636	0.7455814089105016	1	pink	186	2685	1	1	0	TRUE	FALSE	1	1	0	0.3	0	-0	0.0010752688172043013	0.3010752688172043
miR-6764-3p	1	18	185	2481	0.7451019823293636	0.7455814089105016	1	pink	186	2685	1	1	0	TRUE	FALSE	1	1	0	0.3	0	-0	0.0010752688172043013	0.3010752688172043
miR-4707-5p	1	20	185	2479	0.6700630495739311	0.779849491754137	1	pink	186	2685	1	1	0	TRUE	FALSE	1	1	0	0.3	0	-0	0.0010752688172043013	0.3010752688172043
miR-7108-5p	1	9	185	2490	1.4952130228055864	0.5128344365896405	1	pink	186	2685	1	1	0	TRUE	FALSE	1	1	0	0.3	0	-0	0.0010752688172043013	0.3010752688172043
miR-4747-3p	1	17	185	2482	0.7892407353147072	0.7265077055881934	1	pink	186	2685	1	1	0	TRUE	FALSE	1	1	0	0.3	0	-0	0.0010752688172043013	0.3010752688172043
miR-6499-5p	1	9	185	2490	1.4952130228055864	0.5128344365896405	1	pink	186	2685	1	1	0	TRUE	FALSE	1	1	0	0.3	0	-0	0.0010752688172043013	0.3010752688172043
miR-1973	1	28	185	2471	0.47712391343276617	0.876714202018986	1	pink	186	2685	1	1	0	TRUE	FALSE	1	1	0	0.3	0	-0	0.0010752688172043013	0.3010752688172043
miR-3197	1	36	185	2463	0.36991133507450086	0.9310842216625911	1	pink	186	2685	1	1	0	TRUE	FALSE	1	1	0	0.3	0	-0	0.0010752688172043013	0.3010752688172043
miR-5587-3p	1	22	185	2477	0.6086651846842733	0.809523407112122	1	pink	186	2685	1	1	0	TRUE	FALSE	1	1	0	0.3	0	-0	0.0010752688172043013	0.3010752688172043
miR-4485-5p	2	17	184	2482	1.5866084688886388	0.38318104578664536	1	pink	186	2685	2	2	0	TRUE	FALSE	1	1	0	0.3	0	-0	0.0010752688172043013	0.3010752688172043
miR-6769b-3p	2	40	184	2459	0.6682646845267037	0.7999983778578668	1	pink	186	2685	2	2	0	TRUE	FALSE	1	1	0	0.3	0	-0	0.0010752688172043013	0.3010752688172043
miR-4466	1	22	185	2477	0.6086651846842733	0.809523407112122	1	pink	186	2685	1	1	0	TRUE	FALSE	1	1	0	0.3	0	-0	0.0010752688172043013	0.3010752688172043
miR-6765-3p	1	37	185	2462	0.3597691393726673	0.935924982527681	1	pink	186	2685	1	1	0	TRUE	FALSE	1	1	0	0.3	0	-0	0.0010752688172043013	0.3010752688172043
miR-6069	2	13	184	2486	2.07782255616622	0.27896435035163447	1	pink	186	2685	2	2	0	TRUE	FALSE	1	1	0	0.3	0	-0	0.0010752688172043013	0.3010752688172043
miR-371a-3p	1	64	185	2435	0.20572445607957734	0.9911291955938748	1	pink	186	2685	1	1	0	TRUE	FALSE	1	1	0	0.3	0	-0	0.0010752688172043013	0.3010752688172043
miR-7705	1	8	185	2491	1.6826917841053497	0.47644375594934874	1	pink	186	2685	1	1	0	TRUE	FALSE	1	1	0	0.3	0	-0	0.0010752688172043013	0.3010752688172043
miR-6877-3p	2	21	184	2478	1.2824750966710108	0.4805533367147292	1	pink	186	2685	2	2	0	TRUE	FALSE	1	1	0	0.3	0	-0	0.0010752688172043013	0.3010752688172043
miR-6819-3p	2	21	184	2478	1.2824750966710108	0.4805533367147292	1	pink	186	2685	2	2	0	TRUE	FALSE	1	1	0	0.3	0	-0	0.0010752688172043013	0.3010752688172043
miR-7107-5p	1	17	185	2482	0.7892407353147072	0.7265077055881934	1	pink	186	2685	1	1	0	TRUE	FALSE	1	1	0	0.3	0	-0	0.0010752688172043013	0.3010752688172043
miR-4787-3p	1	16	185	2483	0.8388949424211665	0.7060123120504835	1	pink	186	2685	2	2	0	TRUE	FALSE	1	2	0	0.3	0	-0	0.0010752688172043013	0.3010752688172043
miR-6834-3p	1	7	185	2492	1.923756079441703	0.4373504354381399	1	pink	186	2685	1	1	0	TRUE	FALSE	1	1	0	0.3	0	-0	0.0010752688172043013	0.3010752688172043
miR-6874-3p	1	16	185	2483	0.8388949424211665	0.7060123120504835	1	pink	186	2685	1	1	0	TRUE	FALSE	1	1	0	0.3	0	-0	0.0010752688172043013	0.3010752688172043
miR-4746-3p	1	9	185	2490	1.4952130228055864	0.5128344365896405	1	pink	186	2685	1	1	0	TRUE	FALSE	1	1	0	0.3	0	-0	0.0010752688172043013	0.3010752688172043
miR-598-5p	3	41	183	2458	0.9828130351792776	0.597643334690076	1	pink	186	2685	3	3	0	TRUE	FALSE	1	1	0	0.3	0	-0	0.0010752688172043013	0.3010752688172043
miR-3678-5p	1	4	185	2495	3.369057231203687	0.3017847956576514	1	pink	186	2685	1	1	0	TRUE	FALSE	1	1	0	0.3	0	-0	0.0010752688172043013	0.3010752688172043
miR-7976	1	16	185	2483	0.8388949424211665	0.7060123120504835	1	pink	186	2685	1	1	0	TRUE	FALSE	1	1	0	0.3	0	-0	0.0010752688172043013	0.3010752688172043
ebv-miR-BART7-3p	1	11	185	2488	1.2225033442874695	0.5782387606130307	1	pink	186	2685	1	1	0	TRUE	FALSE	1	1	0	0.3	0	-0	0.0010752688172043013	0.3010752688172043
miR-320a-5p	1	12	185	2487	1.120215128740318	0.6075869052168378	1	pink	186	2685	1	1	0	TRUE	FALSE	1	1	0	0.3	0	-0	0.0010752688172043013	0.3010752688172043
miR-10399-3p	1	26	185	2473	0.5142035802324498	0.8574594698509009	1	pink	186	2685	1	1	0	TRUE	FALSE	1	1	0	0.3	0	-0	0.0010752688172043013	0.3010752688172043
miR-10522-5p	1	28	185	2471	0.47712391343276617	0.876714202018986	1	pink	186	2685	1	1	0	TRUE	FALSE	1	1	0	0.3	0	-0	0.0010752688172043013	0.3010752688172043
miR-3059-5p	2	41	184	2458	0.6517022921254336	0.8106471583388806	1	pink	186	2685	2	2	0	TRUE	FALSE	1	1	0	0.3	0	-0	0.0010752688172043013	0.3010752688172043
miR-196b-3p	1	9	185	2490	1.4952130228055864	0.5128344365896405	1	pink	186	2685	1	1	0	TRUE	FALSE	0	0	0	0.3	0	-0	0	0.3
miR-6847-3p	2	31	184	2468	0.8653951341081537	0.67841457363898106	1	pink	186	2685	2	2	0	TRUE	FALSE	0	0	0	0.3	0	-0	0	0.3
miR-210-5p	1	23	185	2476	0.5819698948387605	0.822832440274085	1	pink	186	2685	1	1	0	TRUE	FALSE	0	0	0	0.3	0	-0	0	0.3
miR-8068	2	46	184	2453	0.5797512154691504	0.8566730526362154	1	pink	186	2685	2	2	0	TRUE	FALSE	0	0	0	0.3	0	-0	0	0.3
miR-6766-3p	2	54	184	2445	0.49226667989755546	0.9095599826942402	1	pink	186	2685	2	2	0	TRUE	FALSE	0	0	0	0.3	0	-0	0	0.3
miR-6818-5p	1	46	185	2453	0.28833049426654617	0.9667753526234039	1	pink	186	2685	1	1	0	TRUE	FALSE	0	0	0	0.3	0	-0	0	0.3
miR-7641	2	15	184	2484	1.7994915317932194	0.33163089066652396	1	pink	186	2685	2	2	0	TRUE	FALSE	0	0	0	0.3	0	-0	0	0.3
miR-3934-3p	1	47	185	2452	0.2820815302173771	0.9691179547507909	1	pink	186	2685	1	1	0	TRUE	FALSE	0	0	0	0.3	0	-0	0	0.3
miR-6795-5p	1	53	185	2446	0.24953924750701786	0.980097052322233	1	pink	186	2685	1	1	0	TRUE	FALSE	0	0	0	0.3	0	-0	0	0.3
miR-6887-5p	1	51	185	2448	0.2595359872727572	0.9769556892345033	1	pink	186	2685	1	1	0	TRUE	FALSE	0	0	0	0.3	0	-0	0	0.3
miR-6754-5p	1	73	185	2426	0.17969674692477208	0.9954324900045574	1	pink	186	2685	1	1	0	TRUE	FALSE	0	0	0	0.3	0	-0	0	0.3
miR-6756-3p	3	34	183	2465	1.188441342733342	0.4782839181634051	1	pink	186	2685	3	3	0	TRUE	FALSE	0	0	0	0.3	0	-0	0	0.3
miR-6733-3p	1	23	185	2476	0.5819698948387605	0.822832440274085	1	pink	186	2685	1	1	0	TRUE	FALSE	0	0	0	0.3	0	-0	0	0.3
miR-6816-5p	1	20	185	2479	0.6700630495739311	0.779849491754137	1	pink	186	2685	1	1	0	TRUE	FALSE	0	0	0	0.3	0	-0	0	0.3
miR-6867-3p	3	38	183	2461	1.0616913775277204	0.5486494003830846	1	pink	186	2685	3	3	0	TRUE	FALSE	0	0	0	0.3	0	-0	0	0.3
miR-6768-3p	2	30	184	2469	0.8945965383075171	0.6617407585831572	1	pink	186	2685	2	2	0	TRUE	FALSE	0	0	0	0.3	0	-0	0	0.3
miR-5189-3p	1	21	185	2478	0.6379025016550289	0.7952203605731051	1	pink	186	2685	1	1	0	TRUE	FALSE	0	0	0	0.3	0	-0	0	0.3
miR-6134	3	89	183	2410	0.4440096083247161	0.960400329427501	1	pink	186	2685	3	3	0	TRUE	FALSE	0	0	0	0.3	0	-0	0	0.3
miR-3591-5p	1	17	185	2482	0.7892407353147072	0.7265077055881934	1	pink	186	2685	1	1	0	TRUE	FALSE	0	0	0	0.3	0	-0	0	0.3
miR-6732-5p	2	33	184	2466	0.8122993257503641	0.7097588968887332	1	pink	186	2685	2	2	0	TRUE	FALSE	0	0	0	0.3	0	-0	0	0.3
miR-6851-5p	3	62	183	2437	0.6444809141790226	0.8400476266643397	1	pink	186	2685	3	3	0	TRUE	FALSE	0	0	0	0.3	0	-0	0	0.3
miR-4455	1	136	185	2363	0.09395446109360747	0.9999590409834777	1	pink	186	2685	1	1	0	TRUE	FALSE	0	0	0	0.3	0	-0	0	0.3
miR-6778-5p	2	57	184	2442	0.46577231241944544	0.9242112658185019	1	pink	186	2685	2	2	0	TRUE	FALSE	0	0	0	0.3	0	-0	0	0.3
miR-520f-5p	1	22	185	2477	0.6086651846842733	0.809523407112122	1	pink	186	2685	1	1	0	TRUE	FALSE	0	0	0	0.3	0	-0	0	0.3
miR-7113-3p	3	36	183	2463	1.1215266695502062	0.5141350593372012	1	pink	186	2685	3	3	0	TRUE	FALSE	0	0	0	0.3	0	-0	0	0.3
miR-6769a-3p	1	15	185	2484	0.8951668999325417	0.6839898754984858	1	pink	186	2685	1	1	0	TRUE	FALSE	0	0	0	0.3	0	-0	0	0.3
miR-1227-5p	1	92	185	2407	0.14147146957156087	0.9988839601555324	1	pink	186	2685	1	1	0	TRUE	FALSE	0	0	0	0.3	0	-0	0	0.3
miR-6805-5p	2	36	184	2463	0.7437133660131613	0.7519760696542646	1	pink	186	2685	2	2	0	TRUE	FALSE	0	0	0	0.3	0	-0	0	0.3
miR-6846-5p	1	33	185	2466	0.404025399926416	0.9142697309918699	1	pink	186	2685	1	1	0	TRUE	FALSE	0	0	0	0.3	0	-0	0	0.3
miR-6848-5p	1	33	185	2466	0.404025399926416	0.9142697309918699	1	pink	186	2685	1	1	0	TRUE	FALSE	0	0	0	0.3	0	-0	0	0.3
miR-6823-3p	1	13	185	2486	1.0336757533885286	0.6349030862159651	1	pink	186	2685	1	1	0	TRUE	FALSE	0	0	0	0.3	0	-0	0	0.3
miR-3617-3p	1	14	185	2485	0.9594734088157123	0.6603272816348458	1	pink	186	2685	1	1	0	TRUE	FALSE	0	0	0	0.3	0	-0	0	0.3
miR-376b-5p	2	27	184	2472	0.9951708632579986	0.6075909343906616	1	pink	186	2685	2	2	0	TRUE	FALSE	0	0	0	0.3	0	-0	0	0.3
miR-6892-3p	1	38	185	2461	0.3501606685592641	0.940427420476246	1	pink	186	2685	1	1	0	TRUE	FALSE	0	0	0	0.3	0	-0	0	0.3
miR-6511a-3p	1	36	185	2463	0.36991133507450086	0.9310842216625911	1	pink	186	2685	1	1	0	TRUE	FALSE	0	0	0	0.3	0	-0	0	0.3
miR-3940-3p	1	82	185	2417	0.1593820511437223	0.9976538108340196	1	pink	186	2685	1	1	0	TRUE	FALSE	0	0	0	0.3	0	-0	0	0.3
miR-4258	1	23	185	2476	0.5819698948387605	0.822832440274085	1	pink	186	2685	1	1	0	TRUE	FALSE	0	0	0	0.3	0	-0	0	0.3
miR-6829-5p	1	37	185	2462	0.3597691393726673	0.935924982527681	1	pink	186	2685	1	1	0	TRUE	FALSE	0	0	0	0.3	0	-0	0	0.3
miR-8058	1	4	185	2495	3.369057231203687	0.3017847956576514	1	pink	186	2685	1	1	0	TRUE	FALSE	0	0	0	0.3	0	-0	0	0.3
miR-6793-3p	1	35	185	2464	0.38063299674176365	0.9258798632497782	1	pink	186	2685	1	1	0	TRUE	FALSE	0	0	0	0.3	0	-0	0	0.3
miR-6797-3p	1	21	185	2478	0.6379025016550289	0.7952203605731051	1	pink	186	2685	1	1	0	TRUE	FALSE	0	0	0	0.3	0	-0	0	0.3
miR-6836-5p	1	52	185	2447	0.2544415049770035	0.9785835820572842	1	pink	186	2685	1	1	0	TRUE	FALSE	0	0	0	0.3	0	-0	0	0.3
miR-6132	1	129	185	2370	0.09934584416285694	0.9999304317336227	1	pink	186	2685	1	1	0	TRUE	FALSE	0	0	0	0.3	0	-0	0	0.3
miR-4294	1	80	185	2419	0.16350144746162823	0.9972788954652412	1	pink	186	2685	1	1	0	TRUE	FALSE	0	0	0	0.3	0	-0	0	0.3
miR-4648	1	85	185	2414	0.1535664089937979	0.99812200961933	1	pink	186	2685	1	1	0	TRUE	FALSE	0	0	0	0.3	0	-0	0	0.3
miR-6787-5p	1	34	185	2465	0.391985245959015	0.920284755524315	1	pink	186	2685	1	1	0	TRUE	FALSE	0	0	0	0.3	0	-0	0	0.3
miR-1908-5p	1	58	185	2441	0.22756337150459605	0.9862094446412943	1	pink	186	2685	1	1	0	TRUE	FALSE	0	0	0	0.3	0	-0	0	0.3
miR-655-5p	2	31	184	2468	0.8653951341081537	0.67841457363898106	1	pink	186	2685	2	2	0	TRUE	FALSE	0	0	0	0.3	0	-0	0	0.3
miR-874-5p	1	29	185	2470	0.46048806361458816	0.885347921305307	1	pink	186	2685	1	1	0	TRUE	FALSE	0	0	0	0.3	0	-0	0	0.3
[truncated: 780 more rows]
