# Supplementary material for: Peripheral Transcriptomic Signatures Reveal Convergent Neuroinflammatory, Metabolic, and miRNA Dysregulation in Major Psychiatric Disorders
Source: Biology (Basel). 2026 Apr 24;15(9):673. doi: 10.3390/biology15090673 (PMC13162896; doi:10.3390/biology15090673)
Supplement: Supplementary file 1 [file biology-15-00673-s001.zip › Supplementary Files/Dataset S3. Ranked miRNA interactions/miRNA_ranked_red.csv]

miRNA	a	b	c	d	odds	p	FDR	module	module_size	bg_size	n_targets_in_module	n_validated	n_predicted	validated_in_module	predicted_in_module	n_core_hits	n_core_validated	n_core_predicted	validated_weight	predicted_weight	fdr_weight	core_weight	score
miR-4465	22	77	188	2398	3.6413241222977115	3.942575758942374e-6	0.010956418034100857	red	210	2685	37	8	29	TRUE	TRUE	13	4	16	0.3	0.1	0.784132562365706	0.012380952380952381	1.1965135147466586
miR-4433a-3p	20	82	190	2393	3.0699240604202065	7.764623577949904e-5	0.10788944461561392	red	210	2685	23	10	13	TRUE	TRUE	11	7	5	0.3	0.1	0.38680841700887947	0.010476190476190477	0.79728460748507
miR-1297	40	262	170	2213	1.9868170578417064	3.596115425739493e-4	0.24984011920325125	red	210	2685	112	15	97	TRUE	TRUE	25	9	58	0.3	0.1	0.2409351286272144	0.023809523809523808	0.6647446524367382
miR-5697	20	92	190	2383	2.7250129018748224	2.9931196230796104e-4	0.24984011920325125	red	210	2685	26	8	18	TRUE	TRUE	12	4	9	0.3	0.1	0.2409351286272144	0.011428571428571429	0.6523637000557858
miR-4307	48	342	162	2133	1.847350425519176	5.033737095016592e-4	0.27977510774102216	red	210	2685	70	1	69	TRUE	TRUE	31	1	42	0.3	0.1	0.22127637133670872	0.029523809523809525	0.6508001808605182
miR-21-3p	57	439	153	2036	1.7274074657269856	8.207608669013242e-4	0.2896808152666205	red	210	2685	65	45	20	TRUE	TRUE	34	27	9	0.3	0.1	0.21523210637101015	0.032380952380952385	0.6476130587519625
miR-4789-3p	27	158	183	2317	2.162802198374253	8.339138258844778e-4	0.2896808152666205	red	210	2685	30	4	26	TRUE	TRUE	17	2	17	0.3	0.1	0.21523210637101015	0.016190476190476193	0.6314225825614863
let-7f-5p	145	1513	65	962	1.4181953291130616	0.013391257652767394	0.4771064745774435	red	210	2685	213	149	64	TRUE	TRUE	98	103	44	0.3	0.1	0.1285538759216595	0.09333333333333334	0.6218872092549929
miR-26a-5p	133	1333	77	1142	1.4795622042981946	0.004780513389429117	0.47363759104813974	red	210	2685	238	137	101	TRUE	TRUE	93	95	61	0.3	0.1	0.1298215345605875	0.08857142857142858	0.618392963132016
miR-573	30	187	180	2288	2.0385271311917097	0.0010686075298193304	0.3299622583742132	red	210	2685	35	5	30	TRUE	TRUE	19	3	20	0.3	0.1	0.19261429303938457	0.018095238095238095	0.6107095311346226
miR-548c-3p	93	843	117	1632	1.5386222651250618	0.0020452558409595127	0.43721276784819124	red	210	2685	167	7	160	TRUE	TRUE	61	4	102	0.3	0.1	0.14372286556446043	0.0580952380952381	0.6018181036596985
miR-23b-3p	108	1052	102	1423	1.432010784636157	0.007668694339839229	0.47363759104813974	red	210	2685	167	97	70	TRUE	TRUE	75	65	47	0.3	0.1	0.1298215345605875	0.07142857142857144	0.6012501059891588
miR-98-5p	138	1440	72	1035	1.3774424185168241	0.019212139410812328	0.5285297419945595	red	210	2685	211	150	61	TRUE	TRUE	93	104	42	0.3	0.1	0.11077222743293223	0.08857142857142858	0.5993436560043608
miR-130b-3p	104	1002	106	1473	1.4420889737995117	0.0067920721118640386	0.47363759104813974	red	210	2685	159	107	52	TRUE	TRUE	66	66	23	0.3	0.1	0.1298215345605875	0.06285714285714286	0.5926786774177303
miR-320c	85	788	125	1687	1.4556073037164328	0.0070310956466143135	0.47363759104813974	red	210	2685	134	58	76	TRUE	TRUE	59	41	57	0.3	0.1	0.1298215345605875	0.056190476190476193	0.5860120107510637
miR-30c-2-3p	83	773	127	1702	1.4388037634172455	0.008979365947644152	0.47363759104813974	red	210	2685	103	78	25	TRUE	TRUE	59	56	17	0.3	0.1	0.1298215345605875	0.056190476190476193	0.5860120107510637
miR-92b-3p	114	1146	96	1329	1.376950141343017	0.015714481692765115	0.5178335481488808	red	210	2685	174	117	57	TRUE	TRUE	74	76	47	0.3	0.1	0.11432392678720951	0.07047619047619048	0.5848001172634
miR-574-5p	82	757	128	1718	1.453695753616316	0.007608819361625317	0.47363759104813974	red	210	2685	102	69	33	TRUE	TRUE	57	46	18	0.3	0.1	0.1298215345605875	0.054285714285714284	0.5841072488463017
miR-3942-5p	28	173	182	2302	2.0464325852945353	0.0014088933705232983	0.39153146766842456	red	210	2685	38	1	37	TRUE	TRUE	19	1	25	0.3	0.1	0.16289333105614914	0.018095238095238095	0.5809885691513872
miR-27a-5p	74	665	136	1810	1.4807495803306199	0.006572691625911277	0.47363759104813974	red	210	2685	77	73	4	TRUE	TRUE	52	51	4	0.3	0.1	0.1298215345605875	0.049523809523809526	0.579345344084397
miR-3163	74	677	136	1798	1.4448751334669794	0.01004596884138859	0.47363759104813974	red	210	2685	148	6	142	TRUE	TRUE	51	3	100	0.3	0.1	0.1298215345605875	0.04857142857142857	0.578392963132016
miR-320b	103	1024	107	1451	1.3638382253742096	0.01866993946114558	0.5285297419945595	red	210	2685	166	85	81	TRUE	TRUE	70	56	60	0.3	0.1	0.11077222743293223	0.06666666666666667	0.5774388940995989
miR-579-3p	62	523	148	1952	1.5632481924641417	0.0038449165313387147	0.46252139358527367	red	210	2685	95	9	86	TRUE	TRUE	42	8	58	0.3	0.1	0.13394726979600988	0.04000000000000001	0.5739472697960099
miR-9-5p	93	904	117	1571	1.381139312530978	0.016025075617417686	0.5178335481488808	red	210	2685	143	78	65	TRUE	TRUE	62	49	50	0.3	0.1	0.11432392678720951	0.05904761904761905	0.5733715458348285
let-7d-5p	148	1603	62	872	1.298391956404973	0.054436270753817094	0.6408145378974524	red	210	2685	213	154	59	TRUE	TRUE	99	106	42	0.3	0.1	0.0773070576602747	0.09428571428571429	0.571592771945989
miR-3613-3p	71	650	139	1825	1.4339390774167593	0.01224614882377554	0.4771064745774435	red	210	2685	104	3	101	TRUE	TRUE	45	1	61	0.3	0.1	0.1285538759216595	0.04285714285714286	0.5714110187788023
miR-548aw	29	185	181	2290	1.9826456090410667	0.001795229280709052	0.41574518092420465	red	210	2685	39	9	30	TRUE	TRUE	19	7	19	0.3	0.1	0.1524691104670988	0.018095238095238095	0.5705643485623368
miR-320a-3p	110	1130	100	1345	1.3091505012954539	0.03573885766138512	0.5804391761332376	red	210	2685	175	93	82	TRUE	TRUE	77	64	60	0.3	0.1	0.09449731319785291	0.07333333333333333	0.5678306465311863
miR-206	48	370	162	2105	1.6853041409509575	0.002437265316664231	0.46252139358527367	red	210	2685	96	33	63	TRUE	TRUE	35	24	43	0.3	0.1	0.13394726979600988	0.03333333333333333	0.5672806031293431
miR-196a-5p	138	1485	72	990	1.277663068965138	0.0594404809451077	0.6529055199464596	red	210	2685	154	137	17	TRUE	TRUE	94	93	11	0.3	0.1	0.0740598638664371	0.08952380952380953	0.5635836733902466
miR-3609	54	460	156	2015	1.5160423645600776	0.009060579453940279	0.47363759104813974	red	210	2685	66	11	55	TRUE	TRUE	35	10	34	0.3	0.1	0.1298215345605875	0.03333333333333333	0.5631548678939208
miR-518a-5p	43	345	167	2130	1.5893718038117666	0.00828873637155059	0.47363759104813974	red	210	2685	63	7	56	TRUE	TRUE	34	5	43	0.3	0.1	0.1298215345605875	0.032380952380952385	0.5622024869415398
miR-527	43	336	167	2139	1.638815996815315	0.0053885788114175345	0.47363759104813974	red	210	2685	63	7	56	TRUE	TRUE	34	5	43	0.3	0.1	0.1298215345605875	0.032380952380952385	0.5622024869415398
miR-1295b-3p	10	34	200	2441	3.5868708843737966	0.0016109264636107673	0.40697860385221113	red	210	2685	10	1	9	TRUE	TRUE	6	1	5	0.3	0.1	0.15617136896168132	0.005714285714285714	0.561885654675967
miR-4725-3p	44	336	166	2139	1.6870069375486558	0.0032575718704115123	0.46252139358527367	red	210	2685	52	24	28	TRUE	TRUE	29	13	21	0.3	0.1	0.13394726979600988	0.027619047619047623	0.5615663174150575
miR-363-3p	51	423	159	2052	1.5557123202589254	0.007088930508767485	0.47363759104813974	red	210	2685	91	44	47	TRUE	TRUE	33	28	37	0.3	0.1	0.1298215345605875	0.03142857142857143	0.5612501059891589
miR-5692a	52	451	158	2024	1.4767610606416912	0.014488558059834688	0.49708275121334067	red	210	2685	64	8	56	TRUE	TRUE	40	8	43	0.3	0.1	0.12142852265253475	0.0380952380952381	0.5595237607477728
let-7b-5p	158	1742	52	733	1.2783651390333697	0.07840640206556765	0.7074395822734172	red	210	2685	241	174	67	TRUE	TRUE	104	113	48	0.3	0.1	0.060124257773446446	0.09904761904761905	0.5591718768210655
miR-130a-5p	44	357	166	2118	1.5722358787325268	0.009039745496927534	0.47363759104813974	red	210	2685	82	2	80	TRUE	TRUE	30	1	54	0.3	0.1	0.1298215345605875	0.02857142857142857	0.558392963132016
miR-548aq-3p	51	432	159	2043	1.5166387783967898	0.010339911578127614	0.47363759104813974	red	210	2685	56	3	53	TRUE	TRUE	30	2	31	0.3	0.1	0.1298215345605875	0.02857142857142857	0.558392963132016
miR-3120-3p	39	287	171	2188	1.7383103119929386	0.0032137381612159	0.46252139358527367	red	210	2685	62	3	59	TRUE	TRUE	24	3	37	0.3	0.1	0.13394726979600988	0.022857142857142857	0.5568044126531527
miR-3140-3p	33	238	177	2237	1.7519441205478572	0.005199106222453815	0.47363759104813974	red	210	2685	52	9	43	TRUE	TRUE	27	8	32	0.3	0.1	0.1298215345605875	0.025714285714285714	0.5555358202748731
miR-320d	67	622	143	1853	1.3956167769967376	0.02053823120902941	0.5316764796055313	red	210	2685	98	24	74	TRUE	TRUE	47	16	55	0.3	0.1	0.10974102066159067	0.04476190476190477	0.5545029254234954
miR-205-3p	51	437	159	2038	1.4956263925947024	0.012635550383420803	0.4771064745774435	red	210	2685	70	2	68	TRUE	TRUE	26	1	36	0.3	0.1	0.1285538759216595	0.024761904761904763	0.5533157806835642
miR-548g-5p	29	198	181	2277	1.8421083645245537	0.004432144434896155	0.46252139358527367	red	210	2685	35	8	27	TRUE	TRUE	20	6	18	0.3	0.1	0.13394726979600988	0.01904761904761905	0.5529948888436289
miR-548x-5p	29	198	181	2277	1.8421083645245537	0.004432144434896155	0.46252139358527367	red	210	2685	35	8	27	TRUE	TRUE	20	6	18	0.3	0.1	0.13394726979600988	0.01904761904761905	0.5529948888436289
miR-548aj-5p	29	198	181	2277	1.8421083645245537	0.004432144434896155	0.46252139358527367	red	210	2685	35	8	27	TRUE	TRUE	20	6	18	0.3	0.1	0.13394726979600988	0.01904761904761905	0.5529948888436289
miR-4768-3p	30	215	180	2260	1.751494035576015	0.007135201326173274	0.47363759104813974	red	210	2685	34	13	21	TRUE	TRUE	21	8	16	0.3	0.1	0.1298215345605875	0.020000000000000004	0.5498215345605875
miR-30c-1-3p	84	828	126	1647	1.3258957314655915	0.03343233503279622	0.5762771072225187	red	210	2685	102	75	27	TRUE	TRUE	56	52	16	0.3	0.1	0.09574745302077113	0.05333333333333334	0.5490807863541045
miR-4517	34	251	176	2224	1.7112886030129262	0.006328524042008398	0.47363759104813974	red	210	2685	36	7	29	TRUE	TRUE	20	2	18	0.3	0.1	0.1298215345605875	0.01904761904761905	0.5488691536082065
miR-2467-3p	30	213	180	2262	1.7694681058934123	0.0063330362171565005	0.47363759104813974	red	210	2685	34	14	20	TRUE	TRUE	20	9	14	0.3	0.1	0.1298215345605875	0.01904761904761905	0.5488691536082065
miR-10b-5p	67	625	143	1850	1.3866729925992616	0.022585224667841842	0.5406866554272057	red	210	2685	80	65	15	TRUE	TRUE	44	42	14	0.3	0.1	0.10682173960888147	0.04190476190476191	0.5487265015136433
let-7a-5p	159	1775	51	700	1.2293788647021016	0.1224657835016447	0.7688427798084252	red	210	2685	230	164	66	TRUE	TRUE	108	113	45	0.3	0.1	0.045664983893431516	0.10285714285714286	0.5485221267505743
miR-570-3p	54	477	156	1998	1.449706816571948	0.017381538521961233	0.5285297419945595	red	210	2685	88	9	79	TRUE	TRUE	39	5	58	0.3	0.1	0.11077222743293223	0.037142857142857144	0.5479150845757894
miR-3913-5p	30	221	180	2254	1.6994452372339512	0.010066647248941627	0.47363759104813974	red	210	2685	33	19	14	TRUE	TRUE	18	13	7	0.3	0.1	0.1298215345605875	0.017142857142857144	0.5469643917034446
miR-4659a-3p	25	178	185	2297	1.7434097926751617	0.012934952520990844	0.4771064745774435	red	210	2685	30	2	28	TRUE	TRUE	18	1	17	0.3	0.1	0.1285538759216595	0.017142857142857144	0.5456967330645166
miR-4659b-3p	25	177	185	2298	1.7540119774662957	0.012179482456255514	0.4771064745774435	red	210	2685	30	2	28	TRUE	TRUE	18	1	17	0.3	0.1	0.1285538759216595	0.017142857142857144	0.5456967330645166
miR-3136-5p	16	83	194	2392	2.3757805256276634	0.0035789848300208336	0.46252139358527367	red	210	2685	21	1	20	TRUE	TRUE	12	1	16	0.3	0.1	0.13394726979600988	0.011428571428571429	0.5453758412245813
miR-4469	16	80	194	2395	2.4678981967089824	0.002592120226247725	0.46252139358527367	red	210	2685	18	7	11	TRUE	TRUE	12	5	8	0.3	0.1	0.13394726979600988	0.011428571428571429	0.5453758412245813
miR-6124	13	61	197	2414	2.610099158617586	0.004059952676598583	0.46252139358527367	red	210	2685	13	8	5	TRUE	TRUE	11	8	3	0.3	0.1	0.13394726979600988	0.010476190476190477	0.5444234602722003
miR-301a-3p	80	781	130	1694	1.33467640683189	0.031773840198049096	0.5762771072225187	red	210	2685	113	72	41	TRUE	TRUE	50	42	19	0.3	0.1	0.09574745302077113	0.047619047619047616	0.5433665006398187
miR-576-3p	50	440	160	2035	1.4450932965902936	0.021087312518374073	0.5316764796055313	red	210	2685	54	40	14	TRUE	TRUE	35	26	12	0.3	0.1	0.10974102066159067	0.03333333333333333	0.543074353994924
miR-380-3p	24	167	186	2308	1.7827551741199745	0.01166508853964307	0.4771064745774435	red	210	2685	39	2	37	TRUE	TRUE	15	2	25	0.3	0.1	0.1285538759216595	0.014285714285714285	0.5428395902073737
miR-3171	10	38	200	2437	3.2043686838752032	0.0032180498065146643	0.46252139358527367	red	210	2685	11	3	8	TRUE	TRUE	9	3	7	0.3	0.1	0.13394726979600988	0.008571428571428572	0.5425186983674384
miR-4288	21	138	189	2337	1.881145420614445	0.010461302062368096	0.47363759104813974	red	210	2685	27	1	26	TRUE	TRUE	13	1	16	0.3	0.1	0.1298215345605875	0.012380952380952381	0.5422024869415398
miR-1257	20	132	190	2343	1.867946806326848	0.012882928342927072	0.4771064745774435	red	210	2685	27	1	26	TRUE	TRUE	14	1	19	0.3	0.1	0.1285538759216595	0.013333333333333334	0.5418872092549928
miR-17-5p	139	1512	71	963	1.2467974044553423	0.08239609397537691	0.7155585786174138	red	210	2685	211	152	59	TRUE	TRUE	87	96	30	0.3	0.1	0.05814192291461311	0.08285714285714287	0.5409990657717559
miR-181a-5p	99	1009	111	1466	1.2957073478235355	0.0424611688013555	0.6310138401014275	red	210	2685	155	93	62	TRUE	TRUE	64	62	40	0.3	0.1	0.07998444608760018	0.06095238095238096	0.5409368270399811
miR-4643	18	110	192	2365	2.014947639745156	0.009294851161657547	0.47363759104813974	red	210	2685	21	5	16	TRUE	TRUE	11	3	8	0.3	0.1	0.1298215345605875	0.010476190476190477	0.540297725036778
miR-376a-3p	22	151	188	2324	1.8004918039820652	0.013618710044762528	0.47906829385310207	red	210	2685	26	11	15	TRUE	TRUE	13	7	10	0.3	0.1	0.1278410284301029	0.012380952380952381	0.5402219808110552
miR-513b-5p	35	279	175	2196	1.5738807981648144	0.016009011294719325	0.5178335481488808	red	210	2685	56	1	55	TRUE	TRUE	27	1	45	0.3	0.1	0.11432392678720951	0.025714285714285714	0.5400382125014952
miR-4786-5p	18	114	192	2361	1.9410261522257468	0.012680724588919792	0.4771064745774435	red	210	2685	20	9	11	TRUE	TRUE	12	6	7	0.3	0.1	0.1285538759216595	0.011428571428571429	0.5399824473502309
miR-4511	12	57	198	2418	2.5696582136963304	0.006203364666552228	0.47363759104813974	red	210	2685	13	6	7	TRUE	TRUE	10	5	6	0.3	0.1	0.1298215345605875	0.009523809523809525	0.5393453440843969
miR-548az-5p	13	71	197	2404	2.2334359224573443	0.012054907929444456	0.4771064745774435	red	210	2685	14	10	4	TRUE	TRUE	11	9	3	0.3	0.1	0.1285538759216595	0.010476190476190477	0.53903006639785
miR-34c-3p	20	130	190	2345	1.8982619281388202	0.01118598999792192	0.4771064745774435	red	210	2685	26	1	25	TRUE	TRUE	11	1	14	0.3	0.1	0.1285538759216595	0.010476190476190477	0.53903006639785
miR-3942-3p	14	80	196	2395	2.1376241520043706	0.012965421973716189	0.4771064745774435	red	210	2685	16	1	15	TRUE	TRUE	11	1	12	0.3	0.1	0.1285538759216595	0.010476190476190477	0.53903006639785
miR-148b-5p	95	979	115	1496	1.2622086206734526	0.062312879711619897	0.6633661636793855	red	210	2685	132	76	56	TRUE	TRUE	71	58	41	0.3	0.1	0.07129867372480363	0.06761904761904762	0.5389177213438512
miR-3166	13	67	197	2408	2.370627332742753	0.008029347644473401	0.47363759104813974	red	210	2685	14	3	11	TRUE	TRUE	9	0	10	0.3	0.1	0.1298215345605875	0.008571428571428572	0.538392963132016
miR-4755-5p	15	85	195	2390	2.1620467545516853	0.009608460760821514	0.47363759104813974	red	210	2685	17	6	11	TRUE	TRUE	9	4	7	0.3	0.1	0.1298215345605875	0.008571428571428572	0.538392963132016
miR-365b-5p	13	67	197	2408	2.370627332742753	0.008029347644473401	0.47363759104813974	red	210	2685	13	4	9	TRUE	TRUE	9	2	7	0.3	0.1	0.1298215345605875	0.008571428571428572	0.538392963132016
miR-3680-3p	42	351	168	2124	1.5125551190534956	0.01686530634531119	0.5285297419945595	red	210	2685	66	3	63	TRUE	TRUE	29	3	44	0.3	0.1	0.11077222743293223	0.027619047619047623	0.5383912750519799
miR-548ae-3p	50	435	160	2040	1.4652855924083024	0.017519628584163977	0.5285297419945595	red	210	2685	55	3	52	TRUE	TRUE	29	2	30	0.3	0.1	0.11077222743293223	0.027619047619047623	0.5383912750519799
miR-3606-3p	10	38	200	2437	3.2043686838752032	0.0032180498065146643	0.46252139358527367	red	210	2685	10	6	4	TRUE	TRUE	4	2	2	0.3	0.1	0.13394726979600988	0.00380952380952381	0.5377567936055336
miR-4474-5p	9	39	201	2436	2.7950657553508567	0.010495826187208884	0.47363759104813974	red	210	2685	9	1	8	TRUE	TRUE	8	1	7	0.3	0.1	0.1298215345605875	0.00761904761904762	0.5374405821796351
miR-23c	43	367	167	2108	1.4787173452653823	0.021241559551469915	0.5316764796055313	red	210	2685	67	12	55	TRUE	TRUE	29	10	35	0.3	0.1	0.10974102066159067	0.027619047619047623	0.5373600682806383
miR-548j-5p	49	432	161	2043	1.4390957022338955	0.02313507125497637	0.5412048931551235	red	210	2685	74	7	67	TRUE	TRUE	32	5	40	0.3	0.1	0.10665531420104257	0.03047619047619048	0.537131504677233
miR-4790-3p	11	49	199	2426	2.735164299981113	0.005764014091943222	0.47363759104813974	red	210	2685	15	4	11	TRUE	TRUE	7	3	7	0.3	0.1	0.1298215345605875	0.006666666666666667	0.5364882012272542
miR-519d-5p	9	35	201	2440	3.119451003213348	0.00583408463276646	0.47363759104813974	red	210	2685	9	5	4	TRUE	TRUE	7	3	4	0.3	0.1	0.1298215345605875	0.006666666666666667	0.5364882012272542
miR-582-5p	47	407	163	2068	1.4648644404554652	0.01995103177937141	0.5285297419945595	red	210	2685	84	32	52	TRUE	TRUE	27	22	16	0.3	0.1	0.11077222743293223	0.025714285714285714	0.536486513147218
miR-6885-3p	11	56	199	2419	2.386652073209492	0.013304095961303707	0.4771064745774435	red	210	2685	14	4	10	TRUE	TRUE	8	2	7	0.3	0.1	0.1285538759216595	0.00761904761904762	0.5361729235407071
miR-6771-3p	8	31	202	2444	3.1202354975449005	0.009045885230966963	0.47363759104813974	red	210	2685	8	6	2	TRUE	TRUE	6	5	1	0.3	0.1	0.1298215345605875	0.005714285714285714	0.5355358202748731
miR-499b-5p	11	55	199	2420	2.431018699327991	0.011916525207583652	0.4771064745774435	red	210	2685	12	3	9	TRUE	TRUE	7	3	5	0.3	0.1	0.1285538759216595	0.006666666666666667	0.5352205425883262
miR-376a-5p	55	504	155	1971	1.3874892747160341	0.030430308090658005	0.5762771072225187	red	210	2685	75	42	33	TRUE	TRUE	41	31	27	0.3	0.1	0.09574745302077113	0.03904761904761905	0.5347950720683903
miR-208a-5p	8	32	202	2443	3.021575262395194	0.010566941577900203	0.47363759104813974	red	210	2685	8	5	3	TRUE	TRUE	5	4	1	0.3	0.1	0.1298215345605875	0.004761904761904762	0.5345834393224922
miR-208b-5p	8	30	202	2445	3.225470416547499	0.007694686240162356	0.47363759104813974	red	210	2685	8	5	3	TRUE	TRUE	5	4	1	0.3	0.1	0.1298215345605875	0.004761904761904762	0.5345834393224922
miR-5688	44	375	166	2100	1.4840913609863244	0.01935522442650582	0.5285297419945595	red	210	2685	52	3	49	TRUE	TRUE	25	1	29	0.3	0.1	0.11077222743293223	0.023809523809523808	0.5345817512424561
miR-302c-5p	46	398	164	2077	1.4635195716064997	0.021080567912014934	0.5316764796055313	red	210	2685	73	1	72	TRUE	TRUE	26	0	38	0.3	0.1	0.10974102066159067	0.024761904761904763	0.5345029254234954
miR-513a-5p	43	371	167	2104	1.460007436863738	0.024806443155407407	0.5510142167345016	red	210	2685	74	5	69	TRUE	TRUE	32	3	49	0.3	0.1	0.10353487830342899	0.03047619047619048	0.5340110687796195
miR-6728-5p	5	14	205	2461	4.283507647740303	0.013088840762452005	0.4771064745774435	red	210	2685	5	4	1	TRUE	TRUE	5	4	1	0.3	0.1	0.1285538759216595	0.004761904761904762	0.5333157806835642
miR-367-3p	31	244	179	2231	1.583179920962293	0.020006078333993888	0.5285297419945595	red	210	2685	63	14	49	TRUE	TRUE	22	10	36	0.3	0.1	0.11077222743293223	0.020952380952380955	0.5317246083853132
miR-4459	32	251	178	2224	1.592582200321226	0.017414716179396432	0.5285297419945595	red	210	2685	40	14	26	TRUE	TRUE	21	9	19	0.3	0.1	0.11077222743293223	0.020000000000000004	0.5307722274329323
miR-4644	25	181	185	2294	1.7122902895345686	0.01543109213946583	0.5178335481488808	red	210	2685	35	7	28	TRUE	TRUE	16	4	19	0.3	0.1	0.11432392678720951	0.01523809523809524	0.5295620220253048
miR-6507-5p	10	49	200	2426	2.4743144898599545	0.014473334769700117	0.49708275121334067	red	210	2685	11	4	7	TRUE	TRUE	7	2	5	0.3	0.1	0.12142852265253475	0.006666666666666667	0.5280951893192014
miR-583	32	250	178	2225	1.5996681340417231	0.01658817258859914	0.5285297419945595	red	210	2685	39	5	34	TRUE	TRUE	17	2	16	0.3	0.1	0.11077222743293223	0.016190476190476193	0.5269627036234085
miR-548d-3p	48	432	162	2043	1.4010412204487366	0.03353890057687206	0.5762771072225187	red	210	2685	54	3	51	TRUE	TRUE	32	2	34	0.3	0.1	0.09574745302077113	0.03047619047619048	0.5262236434969616
let-7i-5p	146	1647	64	828	1.1468241568062625	0.21161421326172217	0.8256139625891421	red	210	2685	220	152	68	TRUE	TRUE	97	103	47	0.3	0.1	0.03328918838745204	0.0923809523809524	0.5256701407684043
miR-3192-5p	32	258	178	2217	1.5445180098221025	0.02417184075127051	0.5510142167345016	red	210	2685	35	9	26	TRUE	TRUE	23	6	20	0.3	0.1	0.10353487830342899	0.021904761904761906	0.5254396402081909
miR-1277-5p	46	405	164	2070	1.4333908812574931	0.02733219853868226	0.5762771072225187	red	210	2685	68	11	57	TRUE	TRUE	31	8	38	0.3	0.1	0.09574745302077113	0.029523809523809525	0.5252712625445807
miR-802	21	147	189	2328	1.7591807689051697	0.01895522404428984	0.5285297419945595	red	210	2685	28	3	25	TRUE	TRUE	15	3	18	0.3	0.1	0.11077222743293223	0.014285714285714285	0.5250579417186465
let-7g-5p	144	1616	66	859	1.1597347779523979	0.18868110881548192	0.8199104945286215	red	210	2685	211	148	63	TRUE	TRUE	95	100	44	0.3	0.1	0.03449342190210239	0.09047619047619049	0.5249696123782929
miR-607	55	511	155	1964	1.3636328180392991	0.03798535891270132	0.5930410810022302	red	210	2685	93	5	88	TRUE	TRUE	35	4	59	0.3	0.1	0.09076608849940941	0.03333333333333333	0.5240994218327427
miR-365a-5p	18	117	192	2358	1.8889156996058236	0.015810483360598444	0.5178335481488808	red	210	2685	19	7	12	TRUE	TRUE	10	3	7	0.3	0.1	0.11432392678720951	0.009523809523809525	0.523847736311019
miR-26b-5p	121	1324	89	1151	1.18183125463792	0.14025542493158175	0.7812813426942047	red	210	2685	229	133	96	TRUE	TRUE	85	95	55	0.3	0.1	0.04287701867586329	0.08095238095238096	0.5238293996282443
miR-3183	16	101	194	2374	1.9379709955190558	0.017897193582725478	0.5285297419945595	red	210	2685	20	3	17	TRUE	TRUE	13	3	14	0.3	0.1	0.11077222743293223	0.012380952380952381	0.52315317981388465
miR-548h-3p	50	450	160	2025	1.4060542736811392	0.029993789587324304	0.5762771072225187	red	210	2685	52	3	49	TRUE	TRUE	28	2	27	0.3	0.1	0.09574745302077113	0.02666666666666667	0.5224141196874378
miR-548z	50	450	160	2025	1.4060542736811392	0.029993789587324304	0.5762771072225187	red	210	2685	52	3	49	TRUE	TRUE	28	2	27	0.3	0.1	0.09574745302077113	0.02666666666666667	0.5224141196874378
miR-1305	41	356	169	2119	1.443814548707844	0.030917097199221543	0.5762771072225187	red	210	2685	57	6	51	TRUE	TRUE	28	4	31	0.3	0.1	0.09574745302077113	0.02666666666666667	0.5224141196874378
miR-4691-3p	21	149	189	2326	1.7340897511355082	0.021427767440021415	0.5316764796055313	red	210	2685	22	3	19	TRUE	TRUE	13	2	12	0.3	0.1	0.10974102066159067	0.012380952380952381	0.522121973042543
miR-548ah-3p	48	432	162	2043	1.4010412204487366	0.03353890057687206	0.5762771072225187	red	210	2685	54	3	51	TRUE	TRUE	27	2	29	0.3	0.1	0.09574745302077113	0.025714285714285714	0.5214617387350569
miR-548am-3p	48	431	162	2044	1.4049774738907193	0.03241602031966317	0.5762771072225187	red	210	2685	54	3	51	TRUE	TRUE	27	2	29	0.3	0.1	0.09574745302077113	0.025714285714285714	0.5214617387350569
miR-3688-3p	39	337	171	2138	1.446701558026059	0.033084591685195106	0.5762771072225187	red	210	2685	55	3	52	TRUE	TRUE	27	3	35	0.3	0.1	0.09574745302077113	0.025714285714285714	0.5214617387350569
miR-1179	39	335	171	2140	1.4566952139706684	0.030650005643313463	0.5762771072225187	red	210	2685	53	10	43	TRUE	TRUE	27	8	29	0.3	0.1	0.09574745302077113	0.025714285714285714	0.5214617387350569
miR-34a-5p	174	2030	36	445	1.0594691756982406	0.423256899794926	0.9339600581546609	red	210	2685	233	185	48	TRUE	TRUE	115	120	35	0.3	0.1	0.011868678584598308	0.10952380952380954	0.5213924881084079
miR-562	18	121	192	2354	1.8232722356689848	0.020889982619829554	0.5316764796055313	red	210	2685	25	6	19	TRUE	TRUE	12	4	13	0.3	0.1	0.10974102066159067	0.011428571428571429	0.5211695920901621
miR-4257	25	188	185	2287	1.643538077795414	0.022763705895999665	0.5406866554272057	red	210	2685	28	7	21	TRUE	TRUE	15	3	12	0.3	0.1	0.10682173960888147	0.014285714285714285	0.5211074538945957
miR-186-5p	85	868	125	1607	1.2588042631566088	0.06812441246721918	0.6884281536232804	red	210	2685	148	47	101	TRUE	TRUE	59	32	67	0.3	0.1	0.06485655091407283	0.056190476190476193	0.5210470271045491
miR-548y	42	367	168	2108	1.4357509498041086	0.031570547363948376	0.5762771072225187	red	210	2685	56	4	52	TRUE	TRUE	26	4	30	0.3	0.1	0.09574745302077113	0.024761904761904763	0.5205093577826759
miR-924	16	102	194	2373	1.918186108910355	0.019297846812746364	0.5285297419945595	red	210	2685	21	1	20	TRUE	TRUE	10	1	13	0.3	0.1	0.11077222743293223	0.009523809523809525	0.5202960369567418
miR-548ac	49	445	161	2030	1.3881877160727356	0.03627178963335929	0.5804391761332376	red	210	2685	51	3	48	TRUE	TRUE	27	2	26	0.3	0.1	0.09449731319785291	0.025714285714285714	0.5202115989121386
miR-4762-5p	16	101	194	2374	1.9379709955190558	0.017897193582725478	0.5285297419945595	red	210	2685	18	3	15	TRUE	TRUE	9	1	8	0.3	0.1	0.11077222743293223	0.008571428571428572	0.5193436560043608
let-7c-5p	141	1601	69	874	1.115527854329287	0.2621636184187468	0.8514418265990418	red	210	2685	213	144	69	TRUE	TRUE	95	98	47	0.3	0.1	0.02793800766544201	0.09047619047619049	0.5184141981416325
miR-4439	10	52	200	2423	2.328929409061478	0.020159824631674456	0.5285297419945595	red	210	2685	10	1	9	TRUE	TRUE	8	1	7	0.3	0.1	0.11077222743293223	0.00761904761904762	0.5183912750519799
miR-200b-3p	57	541	153	1934	1.3316592083378909	0.048574759910592194	0.6314468771339664	red	210	2685	96	50	46	TRUE	TRUE	40	34	35	0.3	0.1	0.07986527209762989	0.0380952380952381	0.5179605101928679
miR-23a-3p	111	1196	99	1279	1.1989382304893308	0.11700296120537627	0.7657258608896194	red	210	2685	172	100	72	TRUE	TRUE	75	69	48	0.3	0.1	0.04637067408550152	0.07142857142857144	0.5177992455140729
miR-665	42	372	168	2103	1.4131039915953874	0.03781351107417234	0.5930410810022302	red	210	2685	54	14	40	TRUE	TRUE	28	9	28	0.3	0.1	0.09076608849940941	0.02666666666666667	0.517432755166076
miR-373-3p	39	339	171	2136	1.4368257715336952	0.03566764378889539	0.5804391761332376	red	210	2685	63	15	48	TRUE	TRUE	24	11	32	0.3	0.1	0.09449731319785291	0.022857142857142857	0.5173544560549959
miR-148a-5p	62	600	148	1875	1.308982690770233	0.054334154707635876	0.6408145378974524	red	210	2685	82	28	54	TRUE	TRUE	42	23	34	0.3	0.1	0.0773070576602747	0.04000000000000001	0.5173070576602747
miR-203a-3p	73	729	137	1746	1.2761264424442933	0.06374708645985128	0.6668964964129714	red	210	2685	101	54	47	TRUE	TRUE	49	37	29	0.3	0.1	0.07037662566862231	0.04666666666666667	0.5170432923352889
miR-545-3p	38	324	172	2151	1.4664938938823573	0.02986347382287535	0.5762771072225187	red	210	2685	51	5	46	TRUE	TRUE	22	5	23	0.3	0.1	0.09574745302077113	0.020952380952380955	0.5166998339731521
miR-3686	19	132	191	2343	1.7652439150967538	0.023585262090813606	0.5461953612530918	red	210	2685	32	4	28	TRUE	TRUE	12	2	20	0.3	0.1	0.10506079702874482	0.011428571428571429	0.5164893684573163
miR-5683	20	142	190	2333	1.7289956413394325	0.024667953140468383	0.5510142167345016	red	210	2685	22	2	20	TRUE	TRUE	13	0	14	0.3	0.1	0.10353487830342899	0.012380952380952381	0.5159158306843814
miR-212-3p	32	262	178	2213	1.518209091220574	0.028876193328042293	0.5762771072225187	red	210	2685	49	15	34	TRUE	TRUE	21	9	21	0.3	0.1	0.09574745302077113	0.020000000000000004	0.5157474530207712
miR-4306	34	284	176	2191	1.490102267380831	0.03108898347581245	0.5762771072225187	red	210	2685	51	12	39	TRUE	TRUE	21	8	27	0.3	0.1	0.09574745302077113	0.020000000000000004	0.5157474530207712
miR-513c-3p	36	308	174	2167	1.455433848860501	0.03578048391358945	0.5804391761332376	red	210	2685	44	6	38	TRUE	TRUE	22	2	23	0.3	0.1	0.09449731319785291	0.020952380952380955	0.5154496941502339
miR-122-5p	53	501	157	1974	1.3299524355123573	0.053995668868707464	0.6408145378974524	red	210	2685	72	52	20	TRUE	TRUE	40	39	15	0.3	0.1	0.0773070576602747	0.0380952380952381	0.5154022957555128
miR-4495	21	150	189	2325	1.7217949892652056	0.022754587580053248	0.5406866554272057	red	210	2685	25	2	23	TRUE	TRUE	9	1	10	0.3	0.1	0.10682173960888147	0.008571428571428572	0.51539316818031
miR-5002-3p	8	36	202	2439	2.6816757603040773	0.018587186034672243	0.5285297419945595	red	210	2685	9	2	7	TRUE	TRUE	4	1	4	0.3	0.1	0.11077222743293223	0.00380952380952381	0.5145817512424561
miR-505-3p	30	247	180	2228	1.5031083686286117	0.03611848269736086	0.5804391761332376	red	210	2685	35	22	13	TRUE	TRUE	21	14	9	0.3	0.1	0.09449731319785291	0.020000000000000004	0.514497313197853
miR-4799-3p	10	53	200	2422	2.283868769217713	0.022376713927188832	0.5406866554272057	red	210	2685	11	1	10	TRUE	TRUE	8	0	9	0.3	0.1	0.10682173960888147	0.00761904761904762	0.5144407872279291
miR-3149	28	224	182	2251	1.5457181966063838	0.031640929830929886	0.5762771072225187	red	210	2685	32	12	20	TRUE	TRUE	19	10	13	0.3	0.1	0.09574745302077113	0.018095238095238095	0.5138426911160092
miR-335-5p	78	788	132	1687	1.264903108676497	0.06767508838492292	0.6874032578389866	red	210	2685	123	118	5	TRUE	TRUE	51	78	2	0.3	0.1	0.0651153655695715	0.04857142857142857	0.513686794141
miR-1236-3p	29	235	181	2240	1.526930718762447	0.033153473525197395	0.5762771072225187	red	210	2685	36	4	32	TRUE	TRUE	18	3	21	0.3	0.1	0.09574745302077113	0.017142857142857144	0.5128903101636283
miR-495-3p	58	554	152	1921	1.3229814219065144	0.051493722732353385	0.6365428033637652	red	210	2685	104	7	97	TRUE	TRUE	36	3	69	0.3	0.1	0.0784689550195757	0.03428571428571429	0.5127546693052899
miR-183-5p	110	1199	100	1276	1.1705716239377002	0.1529604392446232	0.7912848208358438	red	210	2685	129	112	17	TRUE	TRUE	75	77	13	0.3	0.1	0.040666866093913095	0.07142857142857144	0.5120954375224844
miR-6867-5p	16	106	194	2369	1.8425916221449625	0.025756600274373702	0.5602728362505836	red	210	2685	20	9	11	TRUE	TRUE	11	6	7	0.3	0.1	0.10064017318142082	0.010476190476190477	0.5111163636576114
miR-4310	25	197	185	2278	1.5623176871284774	0.03590566322599323	0.5804391761332376	red	210	2685	39	3	36	TRUE	TRUE	17	3	24	0.3	0.1	0.09449731319785291	0.016190476190476193	0.5106877893883291
miR-525-5p	55	525	155	1950	1.3178275976959395	0.05744123265029209	0.6462720062152296	red	210	2685	65	4	61	TRUE	TRUE	36	3	42	0.3	0.1	0.0758338621920056	0.03428571428571429	0.5101195764777199
miR-19a-3p	122	1370	88	1105	1.1181324439214964	0.2438203043736265	0.828927138402529	red	210	2685	183	130	53	TRUE	TRUE	81	85	25	0.3	0.1	0.0325934566727203	0.07714285714285715	0.5097363138155775
miR-129-5p	46	420	164	2055	1.3722097458992326	0.04567728656181753	0.6314468771339664	red	210	2685	80	17	63	TRUE	TRUE	31	13	43	0.3	0.1	0.07986527209762989	0.029523809523809525	0.5093890816214394
miR-938	15	99	195	2376	1.8455198934032526	0.029589175113887308	0.5762771072225187	red	210	2685	24	3	21	TRUE	TRUE	14	3	20	0.3	0.1	0.09574745302077113	0.013333333333333334	0.5090807863541045
miR-4766-5p	25	197	185	2278	1.5623176871284774	0.03590566322599323	0.5804391761332376	red	210	2685	30	2	28	TRUE	TRUE	15	1	19	0.3	0.1	0.09449731319785291	0.014285714285714285	0.5087830274835672
miR-4445-5p	6	23	204	2452	3.1334315221611915	0.02203738624746748	0.5406866554272057	red	210	2685	8	2	6	TRUE	TRUE	2	1	2	0.3	0.1	0.10682173960888147	0.001904761904761905	0.5087265015136433
miR-4537	9	46	201	2429	2.3633064459524227	0.024702358107792154	0.5510142167345016	red	210	2685	9	5	4	TRUE	TRUE	5	2	3	0.3	0.1	0.10353487830342899	0.004761904761904762	0.5082967830653338
miR-4273	18	126	192	2349	1.747318388347911	0.028908399252043568	0.5762771072225187	red	210	2685	20	2	18	TRUE	TRUE	13	2	13	0.3	0.1	0.09574745302077113	0.012380952380952381	0.5081284054017235
miR-1255a	21	158	189	2317	1.6290361162143943	0.03577922508504081	0.5804391761332376	red	210	2685	23	11	12	TRUE	TRUE	14	6	10	0.3	0.1	0.09449731319785291	0.013333333333333334	0.5078306465311863
miR-106a-3p	19	139	191	2336	1.6713857437419066	0.03592731858494762	0.5804391761332376	red	210	2685	23	7	16	TRUE	TRUE	14	5	13	0.3	0.1	0.09449731319785291	0.013333333333333334	0.5078306465311863
miR-575	24	188	186	2287	1.5693475278897728	0.03738087012902106	0.5902354436849405	red	210	2685	32	3	29	TRUE	TRUE	17	3	21	0.3	0.1	0.09158988585404189	0.016190476190476193	0.507780362044518
miR-135b-5p	56	539	154	1936	1.3059841931048761	0.06248336296097476	0.6633661636793855	red	210	2685	74	37	37	TRUE	TRUE	38	24	21	0.3	0.1	0.07129867372480363	0.03619047619047619	0.5074891499152798
miR-451b	15	99	195	2376	1.8455198934032526	0.029589175113887308	0.5762771072225187	red	210	2685	17	5	12	TRUE	TRUE	12	4	10	0.3	0.1	0.09574745302077113	0.011428571428571429	0.5071760244493426
miR-3664-3p	21	156	189	2319	1.651334471396176	0.032096603801829174	0.5762771072225187	red	210	2685	22	5	17	TRUE	TRUE	12	2	11	0.3	0.1	0.09574745302077113	0.011428571428571429	0.5071760244493426
miR-16-5p	136	1550	74	925	1.0967554327078484	0.29582600206727094	0.8759079677281488	red	210	2685	245	153	92	TRUE	TRUE	88	99	69	0.3	0.1	0.023016609225708216	0.08380952380952382	0.5068261330352319
miR-3128	23	178	187	2297	1.5868552114681609	0.036982991316516556	0.587289902106283	red	210	2685	37	1	36	TRUE	TRUE	15	1	24	0.3	0.1	0.09245898655007877	0.014285714285714285	0.506744700835793
miR-513a-3p	54	515	156	1960	1.317256433347515	0.0589846233610791	0.6529055199464596	red	210	2685	108	6	102	TRUE	TRUE	34	2	67	0.3	0.1	0.0740598638664371	0.032380952380952385	0.5064408162473895
miR-30a-5p	96	1027	114	1448	1.187228563320965	0.13209722164905496	0.7747117600582487	red	210	2685	174	98	76	TRUE	TRUE	65	67	37	0.3	0.1	0.04434394057206109	0.06190476190476191	0.506248702476823
miR-492	13	81	197	2394	1.9497679408022188	0.02890625603095436	0.5762771072225187	red	210	2685	17	2	15	TRUE	TRUE	11	2	13	0.3	0.1	0.09574745302077113	0.010476190476190477	0.5062236434969617
miR-191-5p	104	1132	106	1343	1.1639423896845336	0.16233778430517817	0.79261164211831	red	210	2685	108	105	3	TRUE	TRUE	69	70	1	0.3	0.1	0.040375821162777235	0.06571428571428571	0.5060901068770629
miR-539-5p	42	382	168	2093	1.3695878639539902	0.05312532714606389	0.6405955484355196	red	210	2685	71	12	59	TRUE	TRUE	30	6	46	0.3	0.1	0.0773664334475282	0.02857142857142857	0.5059378620189567
miR-30a-3p	73	736	137	1739	1.2588378510548346	0.07539761739189448	0.7074395822734172	red	210	2685	101	40	61	TRUE	TRUE	48	25	32	0.3	0.1	0.060124257773446446	0.045714285714285714	0.5058385434877322
miR-3186-3p	4	11	206	2464	4.345403321646141	0.024983012345644907	0.5510142167345016	red	210	2685	4	2	2	TRUE	TRUE	2	0	2	0.3	0.1	0.10353487830342899	0.001904761904761905	0.5054396402081909
miR-1193	12	73	198	2402	1.9935313599574838	0.030463827935294074	0.5762771072225187	red	210	2685	14	3	11	TRUE	TRUE	10	3	7	0.3	0.1	0.09574745302077113	0.009523809523809525	0.5052712625445807
miR-4797-5p	15	100	195	2375	1.8263320760558979	0.03172770363857768	0.5762771072225187	red	210	2685	15	1	14	TRUE	TRUE	10	0	10	0.3	0.1	0.09574745302077113	0.009523809523809525	0.5052712625445807
miR-4793-5p	12	75	198	2400	1.9388110828921925	0.03576784924375888	0.5804391761332376	red	210	2685	19	5	14	TRUE	TRUE	11	4	12	0.3	0.1	0.09449731319785291	0.010476190476190477	0.5049735036740435
miR-5100	15	102	195	2373	1.7890913441346672	0.03634271919653952	0.5804391761332376	red	210	2685	17	10	7	TRUE	TRUE	11	8	5	0.3	0.1	0.09449731319785291	0.010476190476190477	0.5049735036740435
miR-548n	41	369	169	2106	1.384429832227921	0.049079714091736865	0.6314468771339664	red	210	2685	58	4	54	TRUE	TRUE	26	3	36	0.3	0.1	0.07986527209762989	0.024761904761904763	0.5046271768595346
miR-3137	12	74	198	2401	1.9657998538047876	0.03303945828312336	0.5762771072225187	red	210	2685	14	3	11	TRUE	TRUE	9	2	8	0.3	0.1	0.09574745302077113	0.008571428571428572	0.5043188815921997
miR-218-2-3p	16	110	194	2365	1.7727244792809032	0.033722372525363226	0.5762771072225187	red	210	2685	18	7	11	TRUE	TRUE	9	5	6	0.3	0.1	0.09574745302077113	0.008571428571428572	0.5043188815921997
miR-4715-3p	15	98	195	2377	1.8653138970029521	0.027559316278095478	0.5762771072225187	red	210	2685	15	3	12	TRUE	TRUE	9	0	9	0.3	0.1	0.09574745302077113	0.008571428571428572	0.5043188815921997
miR-21-5p	111	1232	99	1243	1.1311702150824	0.21625855952387524	0.8256139625891421	red	210	2685	145	124	21	TRUE	TRUE	74	80	14	0.3	0.1	0.03328918838745204	0.07047619047619048	0.5037653788636425
miR-10a-5p	67	665	143	1810	1.2751602246175056	0.0692520876454009	0.6971637772510004	red	210	2685	85	70	15	TRUE	TRUE	43	45	13	0.3	0.1	0.06266607429818656	0.040952380952380955	0.5036184552505675
miR-500b-3p	6	24	204	2451	3.001758940791346	0.02580601764666236	0.5602728362505836	red	210	2685	6	4	2	TRUE	TRUE	3	2	1	0.3	0.1	0.10064017318142082	0.002857142857142857	0.5034973160385637
miR-506-3p	43	395	167	2080	1.3557023010233544	0.05726481854856363	0.6462720062152296	red	210	2685	88	2	86	TRUE	TRUE	29	0	51	0.3	0.1	0.0758338621920056	0.027619047619047623	0.5034529098110533
miR-148b-3p	92	980	118	1495	1.1892955404843197	0.13078287031569152	0.7747117600582487	red	210	2685	136	88	48	TRUE	TRUE	62	60	20	0.3	0.1	0.04434394057206109	0.05904761904761905	0.5033915596196801
miR-548a-5p	45	415	165	2060	1.3536121863930852	0.05476982397481903	0.6408145378974524	red	210	2685	68	2	66	TRUE	TRUE	27	2	36	0.3	0.1	0.0773070576602747	0.025714285714285714	0.5030213433745604
miR-194-5p	74	755	136	1720	1.2394413805659397	0.0898798493777682	0.7169824799307777	red	210	2685	94	72	22	TRUE	TRUE	47	45	17	0.3	0.1	0.05779658262122004	0.04476190476190477	0.5025584873831248
miR-219b-3p	10	57	200	2418	2.120253066464335	0.03303109199355528	0.5762771072225187	red	210	2685	10	2	8	TRUE	TRUE	7	1	6	0.3	0.1	0.09574745302077113	0.006666666666666667	0.5024141196874379
miR-548h-5p	42	383	168	2092	1.3653611770371161	0.05488084203655763	0.6408145378974524	red	210	2685	63	1	62	TRUE	TRUE	26	1	36	0.3	0.1	0.0773070576602747	0.024761904761904763	0.5020689624221795
miR-652-3p	59	579	151	1896	1.279360006824322	0.0749324696631155	0.7074395822734172	red	210	2685	64	61	3	TRUE	TRUE	44	45	3	0.3	0.1	0.060124257773446446	0.04190476190476191	0.5020290196782083
miR-19b-3p	121	1373	89	1102	1.091205435940907	0.2993099656697877	0.8762880726867444	red	210	2685	184	131	53	TRUE	TRUE	83	88	26	0.3	0.1	0.02294123981048572	0.07904761904761905	0.5019888588581047
miR-1303	30	250	180	2225	1.4830812412946979	0.04101592369770324	0.6180068100258804	red	210	2685	39	10	29	TRUE	TRUE	19	8	17	0.3	0.1	0.08360269569886443	0.018095238095238095	0.5016979337941024
miR-181b-5p	100	1081	110	1394	1.1722417146750457	0.15092238600547456	0.7912848208358438	red	210	2685	161	92	69	TRUE	TRUE	64	60	45	0.3	0.1	0.040666866093913095	0.06095238095238096	0.501619247046294
miR-520a-5p	55	531	155	1944	1.298935860854057	0.06777563607336536	0.6874032578389866	red	210	2685	69	7	62	TRUE	TRUE	38	5	45	0.3	0.1	0.0651153655695715	0.03619047619047619	0.5013058417600477
miR-130a-3p	86	906	124	1569	1.200983158836864	0.11969146161315958	0.7688427798084252	red	210	2685	130	84	46	TRUE	TRUE	58	54	23	0.3	0.1	0.045664983893431516	0.055238095238095246	0.5009030791315267
miR-4476	30	251	180	2224	1.4765118791752958	0.042755149544974294	0.6314468771339664	red	210	2685	39	4	35	TRUE	TRUE	22	2	27	0.3	0.1	0.07986527209762989	0.020952380952380955	0.5008176530500108
miR-548c-5p	47	439	163	2036	1.3371267450749043	0.05910053236772427	0.6529055199464596	red	210	2685	75	5	70	TRUE	TRUE	28	4	39	0.3	0.1	0.0740598638664371	0.02666666666666667	0.5007265305331037
miR-135a-5p	33	285	177	2190	1.432431586256866	0.04860175361313314	0.6314468771339664	red	210	2685	47	10	37	TRUE	TRUE	21	6	20	0.3	0.1	0.07986527209762989	0.020000000000000004	0.4998652720976299
miR-6090	7	32	203	2443	2.6311279661918743	0.02887206795995886	0.5762771072225187	red	210	2685	7	4	3	TRUE	TRUE	4	3	1	0.3	0.1	0.09574745302077113	0.00380952380952381	0.499556976830295
miR-92a-3p	116	1315	94	1160	1.0885206880159366	0.3034957918531613	0.8762880726867444	red	210	2685	188	127	61	TRUE	TRUE	80	86	50	0.3	0.1	0.02294123981048572	0.0761904761904762	0.4991317160009619
miR-92a-1-5p	29	244	181	2231	1.4647309547980338	0.0487086445111864	0.6314468771339664	red	210	2685	31	20	11	TRUE	TRUE	20	13	8	0.3	0.1	0.07986527209762989	0.01904761904761905	0.4989128911452489
miR-195-5p	104	1135	106	1340	1.1582750907019879	0.1708091033355103	0.8001406740410583	red	210	2685	189	96	93	TRUE	TRUE	63	57	69	0.3	0.1	0.03873346090874789	0.06	0.49873346090874787
miR-1306-3p	8	41	202	2434	2.350133886996328	0.0338010681818174	0.5762771072225187	red	210	2685	8	5	3	TRUE	TRUE	3	2	1	0.3	0.1	0.09574745302077113	0.002857142857142857	0.498604595877914
miR-106a-5p	114	1284	96	1191	1.10143628892212	0.2750117513189668	0.8520152251007901	red	210	2685	184	122	62	TRUE	TRUE	74	79	31	0.3	0.1	0.02782105781248381	0.07047619047619048	0.4982972482886743
miR-548ah-5p	28	234	182	2241	1.4731262156681444	0.04904677993647996	0.6314468771339664	red	210	2685	39	14	25	TRUE	TRUE	19	12	15	0.3	0.1	0.07986527209762989	0.018095238095238095	0.49796051019286797
miR-377-5p	36	320	174	2155	1.3931266305971866	0.05570900261766669	0.6462720062152296	red	210	2685	42	31	11	TRUE	TRUE	23	18	9	0.3	0.1	0.0758338621920056	0.021904761904761906	0.49773862409676756
miR-140-5p	42	388	168	2087	1.3445544026043745	0.06431387586854133	0.6668964964129714	red	210	2685	59	33	26	TRUE	TRUE	28	21	16	0.3	0.1	0.07037662566862231	0.02666666666666667	0.49704329233528893
miR-504-5p	27	222	183	2253	1.4970784968383972	0.04526522274214308	0.6314468771339664	red	210	2685	29	18	11	TRUE	TRUE	18	13	7	0.3	0.1	0.07986527209762989	0.017142857142857144	0.497008129240487
miR-4668-3p	29	243	181	2232	1.471414595697901	0.04675312085600041	0.6314468771339664	red	210	2685	31	2	29	TRUE	TRUE	18	2	18	0.3	0.1	0.07986527209762989	0.017142857142857144	0.497008129240487
miR-148a-3p	93	1003	117	1472	1.1664790407196084	0.16073083567315466	0.79261164211831	red	210	2685	143	90	53	TRUE	TRUE	59	56	22	0.3	0.1	0.040375821162777235	0.056190476190476193	0.49656629735325336
miR-452-5p	46	437	164	2038	1.3079463736680303	0.0764859668082946	0.7074395822734172	red	210	2685	58	36	22	TRUE	TRUE	38	28	21	0.3	0.1	0.060124257773446446	0.03619047619047619	0.49631473396392267
miR-411-5p	20	151	190	2324	1.6197233468857257	0.041141151441089555	0.6180068100258804	red	210	2685	23	8	15	TRUE	TRUE	13	6	8	0.3	0.1	0.08360269569886443	0.012380952380952381	0.49598364807981676
miR-3662	81	844	129	1631	1.2132998700567887	0.10932123498111593	0.7631178111032437	red	210	2685	124	29	95	TRUE	TRUE	51	19	58	0.3	0.1	0.04696336397274999	0.04857142857142857	0.49553479254417854
miR-624-5p	29	246	181	2229	1.4515266274471519	0.0528005116111054	0.6405955484355196	red	210	2685	37	11	26	TRUE	TRUE	19	8	16	0.3	0.1	0.0773664334475282	0.018095238095238095	0.49546167154276627
miR-548w	42	387	168	2088	1.3486727653856465	0.06233817265992463	0.6633661636793855	red	210	2685	70	8	62	TRUE	TRUE	25	6	34	0.3	0.1	0.07129867372480363	0.023809523809523808	0.49510819753432744
miR-4760-3p	23	183	187	2292	1.540159935551615	0.0471658354875351	0.6314468771339664	red	210	2685	23	1	22	TRUE	TRUE	16	1	15	0.3	0.1	0.07986527209762989	0.01523809523809524	0.4951033673357251
let-7e-5p	141	1668	69	807	0.9886613035596877	0.5629441790912093	0.979600421850013	red	210	2685	213	145	68	TRUE	TRUE	96	102	47	0.3	0.1	0.0035804146099896843	0.09142857142857143	0.49500898603856114
miR-4673	23	184	187	2291	1.5311252799553605	0.0494272259889144	0.6329873779870651	red	210	2685	27	6	21	TRUE	TRUE	16	4	15	0.3	0.1	0.07944197995844254	0.01523809523809524	0.4946800751965377
miR-4524b-3p	20	152	190	2323	1.60838028130361	0.04337759443469637	0.6314468771339664	red	210	2685	22	4	18	TRUE	TRUE	15	2	14	0.3	0.1	0.07986527209762989	0.014285714285714285	0.49415098638334415
miR-3914	16	115	194	2360	1.6921059450562983	0.04606248921464275	0.6314468771339664	red	210	2685	16	1	15	TRUE	TRUE	14	1	13	0.3	0.1	0.07986527209762989	0.013333333333333334	0.49319860543096317
miR-18a-5p	123	1426	87	1049	1.0400114375715273	0.4234099496711783	0.9339600581546609	red	210	2685	160	126	34	TRUE	TRUE	85	87	28	0.3	0.1	0.011868678584598308	0.08095238095238096	0.49282105953697924
miR-5087	10	59	200	2416	2.046736320436321	0.039516336274664936	0.6100883250405214	red	210	2685	12	1	11	TRUE	TRUE	7	1	6	0.3	0.1	0.0858429143229875	0.006666666666666667	0.4925095809896542
miR-1228-3p	14	97	196	2378	1.750649208062546	0.04773830364920581	0.6314468771339664	red	210	2685	14	4	10	TRUE	TRUE	13	3	10	0.3	0.1	0.07986527209762989	0.012380952380952381	0.49224622447858224
miR-3122	16	113	194	2362	1.7234978122785385	0.040790974428516216	0.6180068100258804	red	210	2685	18	7	11	TRUE	TRUE	9	5	4	0.3	0.1	0.08360269569886443	0.008571428571428572	0.49217412427029295
miR-6730-3p	4	13	206	2462	3.674338034104422	0.03852268435860032	0.5980700549304485	red	210	2685	4	2	2	TRUE	TRUE	3	1	2	0.3	0.1	0.0892991767807097	0.002857142857142857	0.4921563196378525
miR-3606-5p	14	95	196	2380	1.7889762968534806	0.041840549295682934	0.625133798347865	red	210	2685	22	2	20	TRUE	TRUE	11	1	12	0.3	0.1	0.08161080799660227	0.010476190476190477	0.49208699847279275
miR-3681-3p	23	185	187	2290	1.5221882569940297	0.05176659088039748	0.6365428033637652	red	210	2685	33	7	26	TRUE	TRUE	14	6	14	0.3	0.1	0.0784689550195757	0.013333333333333334	0.49180228835290896
miR-500a-3p	63	640	147	1835	1.2287363857490592	0.11048773676036468	0.7631178111032437	red	210	2685	68	57	11	TRUE	TRUE	47	42	9	0.3	0.1	0.04696336397274999	0.04476190476190477	0.4917252687346547
miR-5680	28	239	182	2236	1.4391062112502642	0.06002759552982963	0.6567586140842383	red	210	2685	32	1	31	TRUE	TRUE	19	1	21	0.3	0.1	0.07303768890912543	0.018095238095238095	0.49113292700436356
miR-20a-5p	117	1336	93	1139	1.0725558021304855	0.3406608504085435	0.895644752398621	red	210	2685	191	128	63	TRUE	TRUE	75	82	30	0.3	0.1	0.019145685718223174	0.07142857142857144	0.49057425714679465
miR-15a-5p	140	1703	70	772	0.9066724769025656	0.7652995160701221	1	red	210	2685	239	146	93	TRUE	TRUE	95	99	71	0.3	0.1	-0	0.09047619047619049	0.4904761904761905
miR-4676-5p	15	105	195	2370	1.73582087478891	0.04415277150290816	0.6314468771339664	red	210	2685	15	3	12	TRUE	TRUE	11	3	8	0.3	0.1	0.07986527209762989	0.010476190476190477	0.49034146257382033
miR-3189-3p	13	87	197	2388	1.8107591270320818	0.04500345046032591	0.6314468771339664	red	210	2685	16	5	11	TRUE	TRUE	11	4	10	0.3	0.1	0.07986527209762989	0.010476190476190477	0.49034146257382033
miR-186-3p	48	466	162	2009	1.2772561591233276	0.09299331195002081	0.7202724132165593	red	210	2685	65	6	59	TRUE	TRUE	35	4	44	0.3	0.1	0.05700128743779213	0.03333333333333333	0.49033462077112544
miR-548as-3p	27	227	183	2248	1.4608716995269722	0.05587274561709395	0.6462720062152296	red	210	2685	28	1	27	TRUE	TRUE	15	1	14	0.3	0.1	0.0758338621920056	0.014285714285714285	0.4901195764777199
miR-4458	21	166	189	2309	1.5452129556415977	0.05370952241290971	0.6405955484355196	red	210	2685	38	8	30	TRUE	TRUE	13	7	22	0.3	0.1	0.0773664334475282	0.012380952380952381	0.48974738582848054
miR-6516-5p	17	125	193	2350	1.6555775374697452	0.04762166147837339	0.6314468771339664	red	210	2685	18	16	2	TRUE	TRUE	10	8	2	0.3	0.1	0.07986527209762989	0.009523809523809525	0.4893890816214394
miR-5187-5p	12	78	198	2397	1.8620185897097168	0.04490965173986715	0.6314468771339664	red	210	2685	17	5	12	TRUE	TRUE	10	5	9	0.3	0.1	0.07986527209762989	0.009523809523809525	0.4893890816214394
miR-2117	18	135	192	2340	1.624641723720685	0.04887558389955537	0.6314468771339664	red	210	2685	20	2	18	TRUE	TRUE	10	2	9	0.3	0.1	0.07986527209762989	0.009523809523809525	0.4893890816214394
miR-1302	16	116	194	2359	1.6768156727567303	0.048872977573740026	0.6314468771339664	red	210	2685	20	5	15	TRUE	TRUE	10	3	10	0.3	0.1	0.07986527209762989	0.009523809523809525	0.4893890816214394
miR-2113	24	198	186	2277	1.4836151728974376	0.059158708976940005	0.6529055199464596	red	210	2685	41	4	37	TRUE	TRUE	16	2	25	0.3	0.1	0.0740598638664371	0.01523809523809524	0.4892979591045323
miR-483-3p	21	167	189	2308	1.5352994719618949	0.0563359474482431	0.6462720062152296	red	210	2685	28	12	16	TRUE	TRUE	14	7	12	0.3	0.1	0.0758338621920056	0.013333333333333334	0.48916719552533894
miR-564	17	127	193	2348	1.6281318433709697	0.05325929787711415	0.6405955484355196	red	210	2685	19	3	16	TRUE	TRUE	12	3	11	0.3	0.1	0.0773664334475282	0.011428571428571429	0.4887950048760996
miR-510-5p	17	127	193	2348	1.6281318433709697	0.05325929787711415	0.6405955484355196	red	210	2685	21	3	18	TRUE	TRUE	12	1	14	0.3	0.1	0.0773664334475282	0.011428571428571429	0.4887950048760996
miR-224-3p	48	462	162	2013	1.2908738723243223	0.08357998300857769	0.7169824799307777	red	210	2685	75	6	69	TRUE	TRUE	32	5	47	0.3	0.1	0.05779658262122004	0.03047619047619048	0.4882727730974105
miR-93-5p	116	1328	94	1147	1.065846727706824	0.35650124935487854	0.9076382665380425	red	210	2685	182	122	60	TRUE	TRUE	75	79	32	0.3	0.1	0.01683488092093302	0.07142857142857144	0.48826345234950447
miR-4426	16	117	194	2358	1.6617866032791884	0.051802838368188955	0.6365428033637652	red	210	2685	19	7	12	TRUE	TRUE	10	5	7	0.3	0.1	0.0784689550195757	0.009523809523809525	0.4879927645433852
miR-106b-5p	120	1374	90	1101	1.0684082262288648	0.3514426501656485	0.9054710557718677	red	210	2685	188	129	59	TRUE	TRUE	74	80	27	0.3	0.1	0.0172501711027387	0.07047619047619048	0.4877263615789291
miR-301b-3p	69	719	141	1756	1.1950507082164563	0.139446850581439	0.7812813426942047	red	210	2685	105	65	40	TRUE	TRUE	47	42	18	0.3	0.1	0.04287701867586329	0.04476190476190477	0.48763892343776805
miR-5006-3p	13	88	197	2387	1.7894797612226112	0.048197183980921966	0.6314468771339664	red	210	2685	14	5	9	TRUE	TRUE	8	3	6	0.3	0.1	0.07986527209762989	0.00761904761904762	0.4874843197166775
miR-567	15	106	195	2369	1.7187285932601084	0.04700348908285487	0.6314468771339664	red	210	2685	22	5	17	TRUE	TRUE	8	2	8	0.3	0.1	0.07986527209762989	0.00761904761904762	0.4874843197166775
miR-4731-3p	22	178	188	2297	1.5098256195657593	0.05923585037791271	0.6529055199464596	red	210	2685	22	3	19	TRUE	TRUE	14	2	12	0.3	0.1	0.0740598638664371	0.013333333333333334	0.48739319719977037
miR-335-3p	88	965	122	1510	1.1286296997727168	0.22397306695300517	0.8276877035404273	red	210	2685	161	46	115	TRUE	TRUE	57	33	70	0.3	0.1	0.03285339872230106	0.054285714285714284	0.48713911300801527
miR-548i	43	402	167	2073	1.32762495836695	0.07102841415002703	0.7024482666296267	red	210	2685	68	3	65	TRUE	TRUE	27	3	38	0.3	0.1	0.061354261932625345	0.025714285714285714	0.487068547646911
miR-3922-5p	13	89	197	2386	1.768650479432462	0.05154521870315368	0.6365428033637652	red	210	2685	14	1	13	TRUE	TRUE	9	0	9	0.3	0.1	0.0784689550195757	0.008571428571428572	0.4870403835910042
miR-24-3p	100	1126	110	1349	1.0890976165294335	0.3007289229910064	0.8762880726867444	red	210	2685	141	105	36	TRUE	TRUE	67	71	19	0.3	0.1	0.02294123981048572	0.0638095238095238	0.4867507636200095
miR-181d-5p	78	831	132	1644	1.168937825740556	0.1652143293159653	0.7984880368157697	red	210	2685	137	68	69	TRUE	TRUE	50	44	46	0.3	0.1	0.03909263448211795	0.047619047619047616	0.4867116821011656
miR-20b-5p	131	1540	79	935	1.0067787820292209	0.5134307809730791	0.9674452893261704	red	210	2685	195	135	60	TRUE	TRUE	85	88	31	0.3	0.1	0.0057494342820006775	0.08095238095238096	0.48670181523438166
miR-185-5p	80	864	130	1611	1.147369034811636	0.19632237352119197	0.8256139625891421	red	210	2685	126	73	53	TRUE	TRUE	56	52	38	0.3	0.1	0.03328918838745204	0.05333333333333334	0.48662252172078535
miR-627-3p	13	88	197	2387	1.7894797612226112	0.048197183980921966	0.6314468771339664	red	210	2685	14	6	8	TRUE	TRUE	7	4	4	0.3	0.1	0.07986527209762989	0.006666666666666667	0.4865319387642965
miR-548ba	5	20	205	2455	2.9919957260214156	0.04079225082959456	0.6180068100258804	red	210	2685	6	3	3	TRUE	TRUE	3	3	1	0.3	0.1	0.08360269569886443	0.002857142857142857	0.4864598385560072
miR-485-5p	45	430	165	2045	1.2969050645410014	0.08526957366369008	0.7169824799307777	red	210	2685	55	32	23	TRUE	TRUE	30	20	17	0.3	0.1	0.05779658262122004	0.02857142857142857	0.4863680111926486
miR-548e-3p	48	459	162	2016	1.3012428464879389	0.07697951484615116	0.7074395822734172	red	210	2685	65	6	59	TRUE	TRUE	27	2	31	0.3	0.1	0.060124257773446446	0.025714285714285714	0.48583854348773214
miR-454-3p	88	958	122	1517	1.1421405803811129	0.20047503618205922	0.8256139625891421	red	210	2685	121	86	35	TRUE	TRUE	55	52	14	0.3	0.1	0.03328918838745204	0.05238095238095239	0.4856701407684044
miR-4294	11	70	199	2405	1.8986205269962086	0.04788829365498091	0.6314468771339664	red	210	2685	12	1	11	TRUE	TRUE	6	1	5	0.3	0.1	0.07986527209762989	0.005714285714285714	0.4855795578119156
miR-3675-3p	10	60	200	2415	2.0118189959842843	0.04306779259369294	0.6314468771339664	red	210	2685	11	3	8	TRUE	TRUE	6	2	5	0.3	0.1	0.07986527209762989	0.005714285714285714	0.4855795578119156
miR-548d-5p	47	454	163	2021	1.283445795575505	0.0904636108663004	0.7169824799307777	red	210	2685	74	5	69	TRUE	TRUE	29	4	37	0.3	0.1	0.05779658262122004	0.027619047619047623	0.4854156302402676
miR-7-5p	112	1303	98	1172	1.0279520121379113	0.45291117782925944	0.9435083682065307	red	210	2685	160	108	52	TRUE	TRUE	79	76	43	0.3	0.1	0.010101697447186198	0.07523809523809524	0.4853397926852814
miR-4464	7	36	203	2439	2.335299412889385	0.04644640172589328	0.6314468771339664	red	210	2685	7	4	3	TRUE	TRUE	5	4	1	0.3	0.1	0.07986527209762989	0.004761904761904762	0.4846271768595346
miR-216b-5p	37	345	173	2130	1.3202828315353858	0.0889329238861962	0.7169824799307777	red	210	2685	51	1	50	TRUE	TRUE	28	0	36	0.3	0.1	0.05779658262122004	0.02666666666666667	0.4844632492878867
miR-15b-3p	75	820	135	1655	1.1212198443367383	0.2451644389599682	0.8292863953032737	red	210	2685	84	75	9	TRUE	TRUE	54	54	8	0.3	0.1	0.03251818371716959	0.05142857142857143	0.483946755145741
miR-423-5p	131	1652	79	823	0.8261763699012346	0.9126020440759528	1	red	210	2685	160	132	28	TRUE	TRUE	88	90	18	0.3	0.1	-0	0.08380952380952382	0.48380952380952386
miR-548b-5p	46	442	164	2033	1.2899857443945055	0.08788910856608022	0.7169824799307777	red	210	2685	76	2	74	TRUE	TRUE	27	2	40	0.3	0.1	0.05779658262122004	0.025714285714285714	0.4835108683355057
miR-6794-5p	7	37	203	2438	2.271129035619935	0.051717064153962086	0.6365428033637652	red	210	2685	7	6	1	TRUE	TRUE	5	5	0	0.3	0.1	0.0784689550195757	0.004761904761904762	0.4832308597814804
miR-182-5p	115	1331	95	1144	1.0404463493761944	0.4203471958572388	0.9293117400853355	red	210	2685	191	112	79	TRUE	TRUE	74	71	64	0.3	0.1	0.01273543053242664	0.07047619047619048	0.48321162100861714
miR-3691-3p	7	36	203	2439	2.335299412889385	0.04644640172589328	0.6314468771339664	red	210	2685	8	1	7	TRUE	TRUE	3	0	4	0.3	0.1	0.07986527209762989	0.002857142857142857	0.4827224149547727
miR-1298-3p	3	8	207	2467	4.464787923503917	0.048676958687895296	0.6314468771339664	red	210	2685	3	2	1	TRUE	TRUE	3	2	1	0.3	0.1	0.07986527209762989	0.002857142857142857	0.4827224149547727
miR-4440	5	21	205	2454	2.848290969111581	0.047409367458324844	0.6314468771339664	red	210	2685	7	4	3	TRUE	TRUE	3	3	1	0.3	0.1	0.07986527209762989	0.002857142857142857	0.4827224149547727
miR-149-5p	57	587	153	1888	1.1982063695441276	0.15114123474431154	0.7912848208358438	red	210	2685	79	39	40	TRUE	TRUE	44	27	37	0.3	0.1	0.040666866093913095	0.04190476190476191	0.4825716279986749
miR-664b-3p	37	344	173	2131	1.3247405047000707	0.0862769371741753	0.7169824799307777	red	210	2685	39	8	31	TRUE	TRUE	26	6	20	0.3	0.1	0.05779658262122004	0.024761904761904763	0.4825584873831248
miR-27b-3p	103	1187	107	1288	1.0445262465615575	0.4083720909776465	0.9234438062618505	red	210	2685	181	102	79	TRUE	TRUE	72	71	51	0.3	0.1	0.01383581090613717	0.06857142857142857	0.48240723947756575
miR-4460	7	37	203	2438	2.271129035619935	0.051717064153962086	0.6365428033637652	red	210	2685	8	2	6	TRUE	TRUE	4	2	2	0.3	0.1	0.0784689550195757	0.00380952380952381	0.48227847882909947
miR-5007-5p	9	54	201	2421	2.0067869913143848	0.05354183923079678	0.6405955484355196	red	210	2685	10	1	9	TRUE	TRUE	5	1	5	0.3	0.1	0.0773664334475282	0.004761904761904762	0.4821283382094329
miR-25-3p	100	1145	110	1330	1.055986493619658	0.37918651434897527	0.9105152218722283	red	210	2685	147	101	46	TRUE	TRUE	69	70	37	0.3	0.1	0.016285115732422424	0.06571428571428571	0.48199940144670816
miR-6083	8	44	202	2431	2.1872266537915412	0.046153153140072005	0.6314468771339664	red	210	2685	9	5	4	TRUE	TRUE	2	1	1	0.3	0.1	0.07986527209762989	0.001904761904761905	0.48177003400239177
miR-4481	13	91	197	2384	1.7283503287062203	0.058714822340029206	0.6529055199464596	red	210	2685	17	7	10	TRUE	TRUE	8	4	7	0.3	0.1	0.0740598638664371	0.00761904761904762	0.4816789114854847
miR-4291	41	386	169	2089	1.312805828704266	0.08372151725546284	0.7169824799307777	red	210	2685	52	1	51	TRUE	TRUE	25	0	30	0.3	0.1	0.05779658262122004	0.023809523809523808	0.48160610643074386
miR-4802-3p	13	89	197	2386	1.768650479432462	0.05154521870315368	0.6365428033637652	red	210	2685	16	1	15	TRUE	TRUE	3	0	4	0.3	0.1	0.0784689550195757	0.002857142857142857	0.4813260978767185
miR-4769-3p	15	111	195	2364	1.6378837274342666	0.06321825549254408	0.6668964964129714	red	210	2685	16	4	12	TRUE	TRUE	11	2	10	0.3	0.1	0.07037662566862231	0.010476190476190477	0.48085281614481273
miR-27a-3p	123	1475	87	1000	0.9584890516060074	0.6431554741150465	0.9901985714821779	red	210	2685	198	124	74	TRUE	TRUE	83	83	48	0.3	0.1	0.001711081816984535	0.07904761904761905	0.4807587008646036
miR-127-5p	36	337	174	2138	1.3124506819319677	0.09652611791104156	0.7248599245171985	red	210	2685	47	25	22	TRUE	TRUE	26	17	14	0.3	0.1	0.0558983642056897	0.024761904761904763	0.4806602689675945
miR-15b-5p	127	1531	83	944	0.9434786733074837	0.6820313953088204	0.9964394635179817	red	210	2685	231	134	97	TRUE	TRUE	84	86	75	0.3	0.1	6.196323061977297e-4	0.08000000000000002	0.4806196323061977
miR-450b-5p	60	623	150	1852	1.1889692088654116	0.15775982847777673	0.7915659046289053	red	210	2685	101	28	73	TRUE	TRUE	42	20	53	0.3	0.1	0.04060516822709681	0.04000000000000001	0.48060516822709687
miR-7157-5p	7	38	203	2437	2.210628880634315	0.057350840235428524	0.6462720062152296	red	210	2685	7	3	4	TRUE	TRUE	5	3	2	0.3	0.1	0.0758338621920056	0.004761904761904762	0.4805957669539104
miR-4699-5p	6	30	204	2445	2.3959471653791575	0.0573650811416961	0.6462720062152296	red	210	2685	6	2	4	TRUE	TRUE	5	2	3	0.3	0.1	0.0758338621920056	0.004761904761904762	0.4805957669539104
miR-215-5p	18	139	192	2336	1.5752150642588167	0.060354421705002756	0.6577448545811869	red	210	2685	22	13	9	TRUE	TRUE	8	4	5	0.3	0.1	0.0727770162544032	0.00761904761904762	0.4803960638734508
miR-758-3p	31	282	179	2193	1.3466186812776386	0.09151739428806778	0.7181192359921293	red	210	2685	45	3	42	TRUE	TRUE	24	0	35	0.3	0.1	0.0575213759330865	0.022857142857142857	0.48037851879022936
miR-1252-5p	31	276	179	2199	1.3796417222827346	0.07470386015458634	0.7074395822734172	red	210	2685	45	4	41	TRUE	TRUE	21	3	29	0.3	0.1	0.060124257773446446	0.020000000000000004	0.48012425777344647
miR-424-5p	126	1513	84	962	0.9537710033807119	0.6555008432167816	0.9901985714821779	red	210	2685	219	122	97	TRUE	TRUE	82	80	76	0.3	0.1	0.001711081816984535	0.0780952380952381	0.47980631991222267
miR-548t-5p	30	264	180	2211	1.3956373396872777	0.07068035661829722	0.7015025394365999	red	210	2685	45	10	35	TRUE	TRUE	19	9	23	0.3	0.1	0.06158830099534257	0.018095238095238095	0.47968353909058065
miR-892c-5p	6	30	204	2445	2.3959471653791575	0.0573650811416961	0.6462720062152296	red	210	2685	6	3	3	TRUE	TRUE	4	2	2	0.3	0.1	0.0758338621920056	0.00380952380952381	0.47964338600152945
miR-4695-5p	26	224	184	2251	1.4197696940557598	0.07445701130015675	0.7074395822734172	red	210	2685	29	7	22	TRUE	TRUE	20	4	18	0.3	0.1	0.060124257773446446	0.01904761904761905	0.4791718768210655
miR-1468-3p	11	74	199	2401	1.792998244269406	0.06411527971597829	0.6668964964129714	red	210	2685	12	8	4	TRUE	TRUE	9	6	3	0.3	0.1	0.07037662566862231	0.008571428571428572	0.4789480542400508
miR-320e	48	480	162	1995	1.2313807296378363	0.13166580889239643	0.7747117600582487	red	210	2685	55	5	50	TRUE	TRUE	36	4	38	0.3	0.1	0.04434394057206109	0.03428571428571429	0.47862965485777537
miR-5699-3p	16	121	194	2354	1.604152965696405	0.06475487036026539	0.6689731774393217	red	210	2685	18	2	16	TRUE	TRUE	9	1	8	0.3	0.1	0.06983651798920666	0.008571428571428572	0.47840794656063523
miR-664a-3p	45	442	165	2033	1.2543093797596452	0.11710453072259382	0.7657258608896194	red	210	2685	74	6	68	TRUE	TRUE	33	5	50	0.3	0.1	0.04637067408550152	0.03142857142857143	0.4777992455140729
miR-708-3p	28	248	182	2227	1.3813257439185676	0.08406827063514345	0.7169824799307777	red	210	2685	37	10	27	TRUE	TRUE	21	7	20	0.3	0.1	0.05779658262122004	0.020000000000000004	0.47779658262122005
miR-4496	26	224	184	2251	1.4197696940557598	0.07445701130015675	0.7074395822734172	red	210	2685	33	6	27	TRUE	TRUE	18	5	19	0.3	0.1	0.060124257773446446	0.017142857142857144	0.4772671149163036
miR-506-5p	8	47	202	2428	2.045201951077996	0.06115181221883233	0.6599189021153721	red	210	2685	9	2	7	TRUE	TRUE	5	1	5	0.3	0.1	0.07220377276981409	0.004761904761904762	0.4769656775317188
miR-3689b-3p	29	260	181	2215	1.364782141467256	0.08870792727407051	0.7169824799307777	red	210	2685	33	12	21	TRUE	TRUE	20	8	15	0.3	0.1	0.05779658262122004	0.01904761904761905	0.47684420166883906
miR-3689c	29	260	181	2215	1.364782141467256	0.08870792727407051	0.7169824799307777	red	210	2685	33	12	21	TRUE	TRUE	20	8	15	0.3	0.1	0.05779658262122004	0.01904761904761905	0.47684420166883906
miR-30d-5p	80	889	130	1586	1.097821952215228	0.2879119657370884	0.8657420377999716	red	210	2685	145	68	77	TRUE	TRUE	54	48	40	0.3	0.1	0.02504459758067576	0.05142857142857143	0.47647316900924713
miR-135a-3p	10	65	200	2410	1.8532050921909513	0.06408864311722834	0.6668964964129714	red	210	2685	13	1	12	TRUE	TRUE	6	1	7	0.3	0.1	0.07037662566862231	0.005714285714285714	0.476090911382908
miR-3945	6	31	204	2444	2.317628125761664	0.06419678447159415	0.6668964964129714	red	210	2685	6	1	5	TRUE	TRUE	6	1	5	0.3	0.1	0.07037662566862231	0.005714285714285714	0.476090911382908
miR-200c-3p	53	544	157	1931	1.1982312572002431	0.15769738579770812	0.7915659046289053	red	210	2685	98	51	47	TRUE	TRUE	37	33	35	0.3	0.1	0.04060516822709681	0.03523809523809524	0.47584326346519207
miR-5589-5p	26	226	184	2249	1.405961776536739	0.08034579265444186	0.7133576926092458	red	210	2685	28	5	23	TRUE	TRUE	18	2	16	0.3	0.1	0.058677060444364854	0.017142857142857144	0.475819917587222
miR-4649-3p	24	205	186	2270	1.4285767739998618	0.07901338446797007	0.7103091513016114	red	210	2685	26	10	16	TRUE	TRUE	17	5	13	0.3	0.1	0.05942103601534521	0.016190476190476193	0.47561151220582143
miR-103a-3p	117	1539	93	936	0.7652315178733677	0.9721696546514886	1	red	210	2685	197	115	82	TRUE	TRUE	79	76	63	0.3	0.1	-0	0.07523809523809524	0.47523809523809524
miR-590-3p	69	742	141	1733	1.142873746689827	0.2127832674814019	0.8256139625891421	red	210	2685	134	14	120	TRUE	TRUE	44	10	66	0.3	0.1	0.03328918838745204	0.04190476190476191	0.4751939502922139
miR-676-5p	25	212	185	2263	1.4422759674938361	0.06949059600522746	0.6971637772510004	red	210	2685	31	2	29	TRUE	TRUE	13	1	14	0.3	0.1	0.06266607429818656	0.012380952380952381	0.4750470266791389
miR-199a-5p	25	220	185	2255	1.3849438583495022	0.09442334177260547	0.7248599245171985	red	210	2685	42	14	28	TRUE	TRUE	20	12	19	0.3	0.1	0.0558983642056897	0.01904761904761905	0.4749459832533088
miR-1183	25	221	185	2254	1.3780690754797953	0.09791069621931778	0.7248599245171985	red	210	2685	30	1	29	TRUE	TRUE	20	1	24	0.3	0.1	0.0558983642056897	0.01904761904761905	0.4749459832533088
miR-1-3p	89	1005	121	1470	1.0758302542113376	0.3327171031485901	0.8894675740002203	red	210	2685	150	96	54	TRUE	TRUE	57	60	36	0.3	0.1	0.020347951888441844	0.054285714285714284	0.47463366617415614
miR-218-5p	67	734	143	1741	1.1112753532054358	0.2707157174519107	0.8519921997439419	red	210	2685	109	69	40	TRUE	TRUE	49	48	37	0.3	0.1	0.02782575252696818	0.04666666666666667	0.4744924191936349
miR-3691-5p	20	164	190	2311	1.4830542115671155	0.07747328492609742	0.7074395822734172	red	210	2685	23	17	6	TRUE	TRUE	15	12	5	0.3	0.1	0.060124257773446446	0.014285714285714285	0.47440997205916074
miR-1229-5p	3	9	207	2466	3.9679420910454066	0.06126631045187693	0.6599189021153721	red	210	2685	3	2	1	TRUE	TRUE	2	1	1	0.3	0.1	0.07220377276981409	0.001904761904761905	0.474108534674576
miR-7849-3p	3	9	207	2466	3.9679420910454066	0.06126631045187693	0.6599189021153721	red	210	2685	3	2	1	TRUE	TRUE	2	1	1	0.3	0.1	0.07220377276981409	0.001904761904761905	0.474108534674576
let-7f-2-3p	51	521	159	1954	1.202921548537341	0.15587556087325136	0.7915659046289053	red	210	2685	89	40	49	TRUE	TRUE	35	28	34	0.3	0.1	0.04060516822709681	0.03333333333333333	0.47393850156043016
miR-143-3p	50	501	160	1974	1.231186945329338	0.12794573865840075	0.7747117600582487	red	210	2685	68	39	29	TRUE	TRUE	31	26	20	0.3	0.1	0.04434394057206109	0.029523809523809525	0.47386775009587057
miR-3133	49	495	161	1980	1.217305043610832	0.14390974134429266	0.784167002344685	red	210	2685	72	5	67	TRUE	TRUE	33	3	48	0.3	0.1	0.042236574684833335	0.03142857142857143	0.47366514611340477
miR-302b-5p	37	355	173	2120	1.2770867313915477	0.1186236104839679	0.7688427798084252	red	210	2685	56	1	55	TRUE	TRUE	29	1	43	0.3	0.1	0.045664983893431516	0.027619047619047623	0.47328403151247905
miR-4510	40	389	170	2086	1.2616400761536646	0.12283778130080632	0.7688427798084252	red	210	2685	47	29	18	TRUE	TRUE	29	22	13	0.3	0.1	0.045664983893431516	0.027619047619047623	0.47328403151247905
miR-942-5p	58	604	152	1871	1.1818980705849258	0.16962256423520766	0.7989815981861064	red	210	2685	78	36	42	TRUE	TRUE	36	24	22	0.3	0.1	0.0389852892247225	0.03428571428571429	0.47327100351043677
miR-146a-3p	23	199	187	2276	1.406506980568068	0.09330625000286483	0.7202724132165593	red	210	2685	29	3	26	TRUE	TRUE	17	2	20	0.3	0.1	0.05700128743779213	0.016190476190476193	0.4731917636282683
miR-769-3p	26	232	184	2243	1.365965843135399	0.09990266409558209	0.7286863609491407	red	210	2685	28	6	22	TRUE	TRUE	19	4	17	0.3	0.1	0.05498374368999276	0.018095238095238095	0.47307898178523083
miR-5692c	22	188	188	2287	1.4233343405677075	0.09065580703075625	0.7169824799307777	red	210	2685	29	3	26	TRUE	TRUE	16	2	18	0.3	0.1	0.05779658262122004	0.01523809523809524	0.47303467785931524
miR-4719	24	207	186	2268	1.4135349779345314	0.08543695794616216	0.7169824799307777	red	210	2685	31	2	29	TRUE	TRUE	16	1	20	0.3	0.1	0.05779658262122004	0.01523809523809524	0.47303467785931524
miR-4500	26	226	184	2249	1.405961776536739	0.08034579265444186	0.7133576926092458	red	210	2685	48	8	40	TRUE	TRUE	15	7	27	0.3	0.1	0.058677060444364854	0.014285714285714285	0.47296277473007914
miR-3145-3p	19	155	191	2320	1.4886755342913918	0.08103646524044573	0.7139399564568715	red	210	2685	21	1	20	TRUE	TRUE	15	1	15	0.3	0.1	0.05853532463180803	0.014285714285714285	0.4728210389175223
miR-142-3p	38	361	172	2114	1.293623181317532	0.10363647990526512	0.7461289576599268	red	210	2685	50	34	16	TRUE	TRUE	23	21	13	0.3	0.1	0.05087444179380366	0.021904761904761906	0.4727792036985656
miR-449b-3p	18	144	192	2331	1.5172956288854769	0.07718249662224122	0.7074395822734172	red	210	2685	22	3	19	TRUE	TRUE	13	3	14	0.3	0.1	0.060124257773446446	0.012380952380952381	0.47250521015439884
miR-548p	51	516	159	1959	1.217668953111396	0.13969940685793633	0.7812813426942047	red	210	2685	81	1	80	TRUE	TRUE	31	0	50	0.3	0.1	0.04287701867586329	0.029523809523809525	0.4724008281996728
miR-548g-3p	26	230	184	2245	1.379066060000278	0.0930646404390569	0.7202724132165593	red	210	2685	40	2	38	TRUE	TRUE	16	2	22	0.3	0.1	0.05700128743779213	0.01523809523809524	0.47223938267588733
miR-107	109	1444	101	1031	0.7706271898604479	0.969971277426497	1	red	210	2685	189	106	83	TRUE	TRUE	75	70	64	0.3	0.1	-0	0.07142857142857144	0.4714285714285715
miR-5692b	22	190	188	2285	1.407128239942563	0.09805932179916096	0.7248599245171985	red	210	2685	28	3	25	TRUE	TRUE	16	2	18	0.3	0.1	0.0558983642056897	0.01523809523809524	0.47113645944378496
miR-224-5p	49	501	161	1974	1.1991032831426927	0.16416428892816856	0.7961824763200357	red	210	2685	70	21	49	TRUE	TRUE	33	13	33	0.3	0.1	0.039594954122653285	0.03142857142857143	0.4710235255512247
miR-100-3p	36	349	174	2126	1.260232924468439	0.13533633911988777	0.7757095104156607	red	210	2685	50	12	38	TRUE	TRUE	28	9	30	0.3	0.1	0.044120353580519765	0.02666666666666667	0.4707870202471864
miR-5010-3p	24	206	186	2269	1.4210193809017544	0.08218250037732942	0.7155585786174138	red	210	2685	28	5	23	TRUE	TRUE	13	3	12	0.3	0.1	0.05814192291461311	0.012380952380952381	0.47052287529556547
miR-491-5p	43	428	167	2047	1.2313750995899255	0.14272316144618935	0.7823030880847341	red	210	2685	53	28	25	TRUE	TRUE	29	18	16	0.3	0.1	0.04264998216184177	0.027619047619047623	0.4702690297808894
miR-190a-3p	21	176	189	2299	1.4511531194470542	0.08416803099634626	0.7169824799307777	red	210	2685	28	12	16	TRUE	TRUE	13	8	9	0.3	0.1	0.05779658262122004	0.012380952380952381	0.4701775350021724
miR-124-3p	100	1173	110	1302	1.0090651540356832	0.5032691135520355	0.9650415273426632	red	210	2685	214	127	87	TRUE	TRUE	67	86	49	0.3	0.1	0.006181599135966458	0.0638095238095238	0.4699911229454902
miR-340-5p	80	900	130	1575	1.076891992892674	0.3334863440085403	0.8894675740002203	red	210	2685	134	50	84	TRUE	TRUE	52	34	54	0.3	0.1	0.020347951888441844	0.049523809523809526	0.4698717614122514
miR-379-3p	18	143	192	2332	1.5285522054814402	0.0735895379737607	0.7074395822734172	red	210	2685	25	7	18	TRUE	TRUE	10	5	9	0.3	0.1	0.060124257773446446	0.009523809523809525	0.469648067297256
miR-4309	14	105	196	2370	1.6118923739604358	0.0771069212823194	0.7074395822734172	red	210	2685	16	3	13	TRUE	TRUE	10	2	9	0.3	0.1	0.060124257773446446	0.009523809523809525	0.469648067297256
miR-410-3p	38	367	172	2108	1.2688732129739608	0.12229414769883036	0.7688427798084252	red	210	2685	65	7	58	TRUE	TRUE	25	4	39	0.3	0.1	0.045664983893431516	0.023809523809523808	0.4694745077029553
miR-494-3p	46	462	164	2013	1.2220291623690258	0.14522913131919005	0.7865093185750797	red	210	2685	70	21	49	TRUE	TRUE	29	13	32	0.3	0.1	0.04171845099287699	0.027619047619047623	0.4693374986119246
miR-4999-5p	15	113	195	2362	1.6075477865399226	0.07065636226505358	0.7015025394365999	red	210	2685	16	8	8	TRUE	TRUE	8	5	3	0.3	0.1	0.06158830099534257	0.00761904761904762	0.4692073486143902
miR-211-3p	21	178	189	2297	1.4336085089101005	0.09142007802041306	0.7181192359921293	red	210	2685	25	3	22	TRUE	TRUE	12	1	14	0.3	0.1	0.0575213759330865	0.011428571428571429	0.46894994736165796
miR-3148	42	415	168	2060	1.2408577554835731	0.136092789496343	0.7757095104156607	red	210	2685	64	7	57	TRUE	TRUE	26	6	32	0.3	0.1	0.044120353580519765	0.024761904761904763	0.4688822583424245
miR-3622b-5p	10	67	200	2408	1.7965132947465972	0.07408116132773743	0.7074395822734172	red	210	2685	11	4	7	TRUE	TRUE	9	3	7	0.3	0.1	0.060124257773446446	0.008571428571428572	0.468695686344875
miR-4756-3p	14	105	196	2370	1.6118923739604358	0.0771069212823194	0.7074395822734172	red	210	2685	15	2	13	TRUE	TRUE	9	0	9	0.3	0.1	0.060124257773446446	0.008571428571428572	0.468695686344875
miR-944	49	497	161	1978	1.2111891823913374	0.15047817368432623	0.7912848208358438	red	210	2685	87	2	85	TRUE	TRUE	29	1	52	0.3	0.1	0.040666866093913095	0.027619047619047623	0.46828591371296063
miR-1233-3p	15	117	195	2358	1.549985642976366	0.08723161659029263	0.7169824799307777	red	210	2685	20	4	16	TRUE	TRUE	11	3	13	0.3	0.1	0.05779658262122004	0.010476190476190477	0.4682727730974105
miR-4662b	15	113	195	2362	1.6075477865399226	0.07065636226505358	0.7015025394365999	red	210	2685	16	4	12	TRUE	TRUE	7	3	4	0.3	0.1	0.06158830099534257	0.006666666666666667	0.4682549676620092
miR-4457	14	106	196	2369	1.5960195303858855	0.08145935615884532	0.7139399564568715	red	210	2685	15	1	14	TRUE	TRUE	10	1	10	0.3	0.1	0.05853532463180803	0.009523809523809525	0.46805913415561756
miR-1273f	18	145	192	2330	1.5061907174029199	0.08089121839778586	0.7139399564568715	red	210	2685	18	5	13	TRUE	TRUE	10	3	7	0.3	0.1	0.05853532463180803	0.009523809523809525	0.46805913415561756
miR-4255	13	96	197	2379	1.6349415087932102	0.07950220077691789	0.7104071252702727	red	210	2685	16	1	15	TRUE	TRUE	9	1	9	0.3	0.1	0.05939707652126247	0.008571428571428572	0.46796850509269106
miR-1253	30	277	180	2198	1.3223508211083514	0.10956898536923	0.7631178111032437	red	210	2685	44	3	41	TRUE	TRUE	22	3	30	0.3	0.1	0.04696336397274999	0.020952380952380955	0.4679157449251309
miR-548x-3p	56	587	154	1888	1.1694802795591372	0.1893546689931638	0.8199104945286215	red	210	2685	88	3	85	TRUE	TRUE	35	2	49	0.3	0.1	0.03449342190210239	0.03333333333333333	0.4678267552354357
miR-887-5p	11	76	199	2399	1.7443897793389034	0.07343566414594731	0.7074395822734172	red	210	2685	11	10	1	TRUE	TRUE	8	7	1	0.3	0.1	0.060124257773446446	0.00761904761904762	0.4677433053924941
miR-3188	14	107	196	2368	1.5804432161871929	0.08596760044916182	0.7169824799307777	red	210	2685	17	10	7	TRUE	TRUE	10	7	6	0.3	0.1	0.05779658262122004	0.009523809523809525	0.4673203921450296
miR-4768-5p	14	108	196	2367	1.5651552070268857	0.09063239727998093	0.7169824799307777	red	210	2685	17	3	14	TRUE	TRUE	10	1	10	0.3	0.1	0.05779658262122004	0.009523809523809525	0.4673203921450296
miR-5006-5p	15	118	195	2357	1.5362045941360523	0.09173527483886504	0.7181192359921293	red	210	2685	15	3	12	TRUE	TRUE	10	2	8	0.3	0.1	0.0575213759330865	0.009523809523809525	0.46704518545689605
miR-2278	29	267	181	2208	1.3248197588974473	0.11178195979702837	0.7631178111032437	red	210	2685	36	23	13	TRUE	TRUE	21	16	11	0.3	0.1	0.04696336397274999	0.020000000000000004	0.46696336397274996
miR-125b-5p	50	531	160	1944	1.143981455422154	0.23721514670139526	0.828927138402529	red	210	2685	70	41	29	TRUE	TRUE	36	30	25	0.3	0.1	0.0325934566727203	0.03428571428571429	0.4668791709584346
miR-4506	10	67	200	2408	1.7965132947465972	0.07408116132773743	0.7074395822734172	red	210	2685	10	1	9	TRUE	TRUE	7	1	6	0.3	0.1	0.060124257773446446	0.006666666666666667	0.4667909244401131
miR-5695	11	77	199	2398	1.7210298737227454	0.07840460112771075	0.7074395822734172	red	210	2685	11	3	8	TRUE	TRUE	7	1	6	0.3	0.1	0.060124257773446446	0.006666666666666667	0.4667909244401131
miR-6838-5p	16	129	194	2346	1.4996085843976426	0.09688619692290192	0.7248599245171985	red	210	2685	23	4	19	TRUE	TRUE	11	4	13	0.3	0.1	0.0558983642056897	0.010476190476190477	0.4663745546818802
miR-6808-5p	14	107	196	2368	1.5804432161871929	0.08596760044916182	0.7169824799307777	red	210	2685	14	12	2	TRUE	TRUE	9	7	2	0.3	0.1	0.05779658262122004	0.008571428571428572	0.4663680111926486
miR-4253	10	70	200	2405	1.7174245213319226	0.09081606079008052	0.7169824799307777	red	210	2685	13	2	11	TRUE	TRUE	9	2	10	0.3	0.1	0.05779658262122004	0.008571428571428572	0.4663680111926486
miR-30e-3p	83	961	127	1514	1.0296261666607271	0.4485634343480478	0.9379667299121331	red	210	2685	119	58	61	TRUE	TRUE	58	40	32	0.3	0.1	0.011125026384760747	0.055238095238095246	0.46636312162285604
miR-3689a-3p	29	266	181	2209	1.3303999572327851	0.10826807729288503	0.7631178111032437	red	210	2685	33	12	21	TRUE	TRUE	20	8	15	0.3	0.1	0.04696336397274999	0.01904761904761905	0.466010983020369
miR-9985	28	257	182	2218	1.327590461002281	0.11399720533369273	0.7632595655240659	red	210	2685	32	25	7	TRUE	TRUE	20	18	5	0.3	0.1	0.04693109768585756	0.01904761904761905	0.46597871673347663
miR-522-5p	17	140	193	2335	1.4688471378943566	0.10149176072702262	0.7345956126294261	red	210	2685	17	13	4	TRUE	TRUE	13	10	3	0.3	0.1	0.05358066792230164	0.012380952380952381	0.46596162030325405
miR-300	35	334	175	2141	1.2819073392647005	0.12089427113020294	0.7688427798084252	red	210	2685	64	3	61	TRUE	TRUE	21	2	41	0.3	0.1	0.045664983893431516	0.020000000000000004	0.46566498389343147
miR-8485	20	169	190	2306	1.4360863648879418	0.09594183867695837	0.7248599245171985	red	210	2685	26	13	13	TRUE	TRUE	10	7	7	0.3	0.1	0.0558983642056897	0.009523809523809525	0.4654221737294993
miR-1914-5p	10	70	200	2405	1.7174245213319226	0.09081606079008052	0.7169824799307777	red	210	2685	10	1	9	TRUE	TRUE	8	1	7	0.3	0.1	0.05779658262122004	0.00761904761904762	0.46541563024026766
miR-548f-5p	10	70	200	2405	1.7174245213319226	0.09081606079008052	0.7169824799307777	red	210	2685	11	8	3	TRUE	TRUE	8	6	2	0.3	0.1	0.05779658262122004	0.00761904761904762	0.46541563024026766
miR-6849-3p	14	108	196	2367	1.5651552070268857	0.09063239727998093	0.7169824799307777	red	210	2685	14	13	1	TRUE	TRUE	8	7	1	0.3	0.1	0.05779658262122004	0.00761904761904762	0.46541563024026766
miR-3199	11	78	199	2397	1.6982685224203442	0.08358101255726763	0.7169824799307777	red	210	2685	12	3	9	TRUE	TRUE	8	1	7	0.3	0.1	0.05779658262122004	0.00761904761904762	0.46541563024026766
miR-92a-2-5p	37	359	173	2116	1.260481800296811	0.1321218042795922	0.7747117600582487	red	210	2685	46	7	39	TRUE	TRUE	22	3	22	0.3	0.1	0.04434394057206109	0.020952380952380955	0.465296321524442
miR-372-3p	43	433	167	2042	1.2141901136361377	0.1604308939019308	0.79261164211831	red	210	2685	76	16	60	TRUE	TRUE	26	14	36	0.3	0.1	0.040375821162777235	0.024761904761904763	0.46513772592468194
miR-544a	46	467	164	2008	1.2059560767222475	0.16257237711674585	0.79261164211831	red	210	2685	78	10	68	TRUE	TRUE	26	7	42	0.3	0.1	0.040375821162777235	0.024761904761904763	0.46513772592468194
miR-29a-3p	94	1132	116	1343	0.9613956241764222	0.6341823902425854	0.9890286514977238	red	210	2685	137	98	39	TRUE	TRUE	66	68	27	0.3	0.1	0.0019164508001079908	0.06285714285714286	0.4647735936572508
miR-4524a-3p	26	238	184	2237	1.3279856391575244	0.12236142472729837	0.7688427798084252	red	210	2685	27	6	21	TRUE	TRUE	20	5	16	0.3	0.1	0.045664983893431516	0.01904761904761905	0.4647126029410505
miR-33a-5p	82	956	128	1519	1.0178968070866397	0.4795519660532197	0.9578003280026749	red	210	2685	98	79	19	TRUE	TRUE	60	57	16	0.3	0.1	0.00749000742697924	0.05714285714285714	0.46463286456983643
miR-6086	12	87	198	2388	1.6631414691140063	0.0816959000191742	0.7139399564568715	red	210	2685	13	10	3	TRUE	TRUE	6	4	2	0.3	0.1	0.05853532463180803	0.005714285714285714	0.46424961034609374
miR-134-5p	27	252	183	2223	1.3013813540517334	0.1361000593446241	0.7757095104156607	red	210	2685	30	14	16	TRUE	TRUE	21	12	11	0.3	0.1	0.044120353580519765	0.020000000000000004	0.46412035358051973
miR-8068	7	41	203	2434	2.046374201051765	0.0764616369966258	0.7074395822734172	red	210	2685	8	2	6	TRUE	TRUE	4	1	3	0.3	0.1	0.060124257773446446	0.00380952380952381	0.4639337815829703
miR-548e-5p	12	90	198	2385	1.605710726397455	0.09727012927660832	0.7248599245171985	red	210	2685	14	5	9	TRUE	TRUE	8	3	6	0.3	0.1	0.0558983642056897	0.00761904761904762	0.4635174118247374
miR-548ag	12	90	198	2385	1.605710726397455	0.09727012927660832	0.7248599245171985	red	210	2685	15	2	13	TRUE	TRUE	8	2	7	0.3	0.1	0.0558983642056897	0.00761904761904762	0.4635174118247374
miR-548an	28	261	182	2214	1.3048971179319764	0.12925707443609716	0.7747117600582487	red	210	2685	32	1	31	TRUE	TRUE	20	0	21	0.3	0.1	0.04434394057206109	0.01904761904761905	0.4633915596196801
miR-4263	34	334	176	2141	1.2382245648093493	0.16176280011852714	0.79261164211831	red	210	2685	47	1	46	TRUE	TRUE	24	0	30	0.3	0.1	0.040375821162777235	0.022857142857142857	0.46323296401992003
miR-374b-3p	33	323	177	2152	1.2420605390629258	0.16154587471749424	0.79261164211831	red	210	2685	43	10	33	TRUE	TRUE	24	8	22	0.3	0.1	0.040375821162777235	0.022857142857142857	0.46323296401992003
miR-520d-5p	51	552	159	1923	1.1173495830456786	0.27970431770695675	0.8560553952727233	red	210	2685	99	1	98	TRUE	TRUE	38	1	75	0.3	0.1	0.02699925250163432	0.03619047619047619	0.4631897286921105
miR-4256	9	61	201	2414	1.7714836121219908	0.09203392021229627	0.7183963838404089	red	210	2685	11	1	10	TRUE	TRUE	6	1	7	0.3	0.1	0.05745434496954619	0.005714285714285714	0.4631686306838319
miR-520d-3p	38	371	172	2104	1.2528177789499244	0.13586992019700928	0.7757095104156607	red	210	2685	71	10	61	TRUE	TRUE	20	6	38	0.3	0.1	0.044120353580519765	0.01904761904761905	0.46316797262813875
miR-4716-3p	16	130	194	2345	1.4874450243000223	0.10150583492252595	0.7345956126294261	red	210	2685	18	6	12	TRUE	TRUE	10	5	6	0.3	0.1	0.05358066792230164	0.009523809523809525	0.4631044774461112
miR-641	43	455	167	2020	1.1430895987546454	0.2527918182105057	0.8429461555783246	red	210	2685	64	17	47	TRUE	TRUE	35	12	35	0.3	0.1	0.029680066274446283	0.03333333333333333	0.46301339960777965
miR-1323	35	339	175	2136	1.2600601068737196	0.13861283756813125	0.7812813426942047	red	210	2685	49	3	46	TRUE	TRUE	21	2	27	0.3	0.1	0.04287701867586329	0.020000000000000004	0.4628770186758633
miR-381-3p	36	351	174	2124	1.2518769354769554	0.14264038445116564	0.7823030880847341	red	210	2685	72	10	62	TRUE	TRUE	21	7	41	0.3	0.1	0.04264998216184177	0.020000000000000004	0.46264998216184183
miR-4272	33	318	177	2157	1.2645111101151965	0.14146977651314846	0.7823030880847341	red	210	2685	46	2	44	TRUE	TRUE	21	1	28	0.3	0.1	0.04264998216184177	0.020000000000000004	0.46264998216184183
miR-3177-5p	10	69	200	2406	1.7430256630141805	0.0850038553125891	0.7169824799307777	red	210	2685	12	2	10	TRUE	TRUE	5	0	6	0.3	0.1	0.05779658262122004	0.004761904761904762	0.4625584873831248
miR-1343-5p	8	51	202	2424	1.8818687065030324	0.08544117186629238	0.7169824799307777	red	210	2685	8	5	3	TRUE	TRUE	5	3	2	0.3	0.1	0.05779658262122004	0.004761904761904762	0.4625584873831248
miR-18b-5p	95	1138	115	1337	0.9705491285649341	0.6093309293746227	0.9855935924988403	red	210	2685	129	95	34	TRUE	TRUE	63	64	27	0.3	0.1	0.0025208514352697948	0.06	0.46252085143526983
miR-5590-3p	35	343	175	2132	1.2430407150589142	0.15388963717962917	0.7915659046289053	red	210	2685	39	2	37	TRUE	TRUE	23	1	24	0.3	0.1	0.04060516822709681	0.021904761904761906	0.46250993013185876
miR-8063	8	52	202	2423	1.8447752797487962	0.09228769666463692	0.7183963838404089	red	210	2685	8	4	4	TRUE	TRUE	5	3	2	0.3	0.1	0.05745434496954619	0.004761904761904762	0.4622162497314509
miR-544b	21	183	189	2292	1.3914241365309432	0.11130659463458384	0.7631178111032437	red	210	2685	27	7	20	TRUE	TRUE	16	6	16	0.3	0.1	0.04696336397274999	0.01523809523809524	0.46220145921084516
miR-3159	22	194	188	2281	1.375718085061426	0.11401850247570314	0.7632595655240659	red	210	2685	27	1	26	TRUE	TRUE	16	0	18	0.3	0.1	0.04693109768585756	0.01523809523809524	0.4621691929239528
miR-511-5p	26	236	184	2239	1.3404312280195703	0.11454962061550733	0.7632595655240659	red	210	2685	40	6	34	TRUE	TRUE	16	3	23	0.3	0.1	0.04693109768585756	0.01523809523809524	0.4621691929239528
miR-302b-3p	51	544	159	1931	1.138481214876029	0.24414434351207648	0.828927138402529	red	210	2685	91	34	57	TRUE	TRUE	31	21	37	0.3	0.1	0.0325934566727203	0.029523809523809525	0.4621172661965298
miR-6798-3p	3	10	207	2465	3.5696173693908317	0.07520361301079011	0.7074395822734172	red	210	2685	4	2	2	TRUE	TRUE	2	1	1	0.3	0.1	0.060124257773446446	0.001904761904761905	0.46202901967820836
miR-30d-3p	69	776	141	1699	1.0713952539702003	0.35200303583587245	0.9054710557718677	red	210	2685	101	37	64	TRUE	TRUE	47	25	33	0.3	0.1	0.0172501711027387	0.04476190476190477	0.46201207586464343
miR-29b-3p	94	1215	116	1260	0.8404130381575666	0.8992804315816925	1	red	210	2685	138	93	45	TRUE	TRUE	65	62	32	0.3	0.1	-0	0.06190476190476191	0.46190476190476193
miR-548aj-3p	50	524	160	1951	1.163419581121441	0.20826414614469205	0.8256139625891421	red	210	2685	54	3	51	TRUE	TRUE	30	2	30	0.3	0.1	0.03328918838745204	0.02857142857142857	0.4618606169588806
miR-338-5p	30	283	180	2192	1.2907961653440008	0.1314974017188913	0.7747117600582487	red	210	2685	51	4	47	TRUE	TRUE	18	3	32	0.3	0.1	0.04434394057206109	0.017142857142857144	0.4614867977149182
miR-324-5p	36	363	174	2112	1.2036737742434582	0.19140641375466166	0.8234031328548063	red	210	2685	42	35	7	TRUE	TRUE	29	28	7	0.3	0.1	0.033754993978907584	0.027619047619047623	0.4613740415979552
miR-362-3p	29	267	181	2208	1.3248197588974473	0.11178195979702837	0.7631178111032437	red	210	2685	39	11	28	TRUE	TRUE	15	5	17	0.3	0.1	0.04696336397274999	0.014285714285714285	0.46124907825846423
miR-4284	21	184	189	2291	1.3832622700395298	0.11558719823010415	0.7632595655240659	red	210	2685	24	12	12	TRUE	TRUE	15	8	10	0.3	0.1	0.04693109768585756	0.014285714285714285	0.4612168119715719
miR-329-3p	28	257	182	2218	1.327590461002281	0.11399720533369273	0.7632595655240659	red	210	2685	39	9	30	TRUE	TRUE	15	5	16	0.3	0.1	0.04693109768585756	0.014285714285714285	0.4612168119715719
miR-4282	51	544	159	1931	1.138481214876029	0.24414434351207648	0.828927138402529	red	210	2685	97	2	95	TRUE	TRUE	30	0	63	0.3	0.1	0.0325934566727203	0.02857142857142857	0.4611648852441489
miR-522-3p	47	495	163	1980	1.1532743135284065	0.228857861603926	0.828927138402529	red	210	2685	79	5	74	TRUE	TRUE	30	4	49	0.3	0.1	0.0325934566727203	0.02857142857142857	0.4611648852441489
miR-30e-5p	62	683	148	1792	1.0990804667843355	0.29944372451383633	0.8762880726867444	red	210	2685	129	50	79	TRUE	TRUE	40	34	38	0.3	0.1	0.02294123981048572	0.0380952380952381	0.4610364779057238
miR-1260a	21	189	189	2286	1.3437479288285992	0.13850587066457937	0.7812813426942047	red	210	2685	25	6	19	TRUE	TRUE	19	5	17	0.3	0.1	0.04287701867586329	0.018095238095238095	0.4609722567711014
miR-29c-3p	89	1120	121	1355	0.8899167007818197	0.8091368388818557	1	red	210	2685	132	90	42	TRUE	TRUE	64	66	30	0.3	0.1	-0	0.06095238095238096	0.460952380952381
miR-29b-1-5p	41	425	169	2050	1.170171525251647	0.21877714266048537	0.8256139625891421	red	210	2685	65	14	51	TRUE	TRUE	29	11	38	0.3	0.1	0.03328918838745204	0.027619047619047623	0.4609082360064996
miR-875-5p	9	62	201	2413	1.742204906536936	0.09859555648344766	0.7248599245171985	red	210	2685	12	1	11	TRUE	TRUE	5	1	6	0.3	0.1	0.0558983642056897	0.004761904761904762	0.4606602689675945
miR-2392	6	35	204	2440	2.0496911190935094	0.09608935464558116	0.7248599245171985	red	210	2685	6	4	2	TRUE	TRUE	5	4	1	0.3	0.1	0.0558983642056897	0.004761904761904762	0.4606602689675945
miR-7111-3p	6	35	204	2440	2.0496911190935094	0.09608935464558116	0.7248599245171985	red	210	2685	7	4	3	TRUE	TRUE	5	4	2	0.3	0.1	0.0558983642056897	0.004761904761904762	0.4606602689675945
miR-6073	4	18	206	2457	2.649034625620593	0.08737909320390005	0.7169824799307777	red	210	2685	4	1	3	TRUE	TRUE	3	1	2	0.3	0.1	0.05779658262122004	0.002857142857142857	0.46065372547836286
miR-203a-5p	4	18	206	2457	2.649034625620593	0.08737909320390005	0.7169824799307777	red	210	2685	5	3	2	TRUE	TRUE	3	2	2	0.3	0.1	0.05779658262122004	0.002857142857142857	0.46065372547836286
miR-6797-3p	4	18	206	2457	2.649034625620593	0.08737909320390005	0.7169824799307777	red	210	2685	4	3	1	TRUE	TRUE	3	3	0	0.3	0.1	0.05779658262122004	0.002857142857142857	0.46065372547836286
miR-2115-3p	33	322	177	2153	1.2464949009785655	0.1574030037661258	0.7915659046289053	red	210	2685	56	3	53	TRUE	TRUE	21	1	31	0.3	0.1	0.04060516822709681	0.020000000000000004	0.46060516822709685
miR-4280	7	44	203	2431	1.904647337707752	0.09889329845807222	0.7251305446305611	red	210	2685	10	2	8	TRUE	TRUE	5	1	7	0.3	0.1	0.055833520290758804	0.004761904761904762	0.4605954250526635
miR-548t-3p	26	240	184	2235	1.3157473803430966	0.13049917869595135	0.7747117600582487	red	210	2685	28	2	26	TRUE	TRUE	17	2	16	0.3	0.1	0.04434394057206109	0.016190476190476193	0.46053441676253726
miR-27b-5p	27	258	183	2217	1.2677009380109452	0.16253874504971605	0.79261164211831	red	210	2685	29	22	7	TRUE	TRUE	21	16	7	0.3	0.1	0.040375821162777235	0.020000000000000004	0.4603758211627772
miR-1260b	16	133	194	2342	1.4520514889450973	0.1161780482967542	0.7632595655240659	red	210	2685	19	10	9	TRUE	TRUE	14	6	8	0.3	0.1	0.04693109768585756	0.013333333333333334	0.4602644310191909
miR-155-5p	69	781	141	1694	1.0614076217800863	0.3748005930275146	0.9105152218722283	red	210	2685	113	73	40	TRUE	TRUE	46	50	26	0.3	0.1	0.016285115732422424	0.04380952380952381	0.46009463954194624
miR-1290	41	423	169	2052	1.1768276612355117	0.20995012060256116	0.8256139625891421	red	210	2685	59	6	53	TRUE	TRUE	28	2	37	0.3	0.1	0.03328918838745204	0.02666666666666667	0.4599558550541187
miR-550b-2-5p	9	62	201	2413	1.742204906536936	0.09859555648344766	0.7248599245171985	red	210	2685	10	3	7	TRUE	TRUE	4	1	3	0.3	0.1	0.0558983642056897	0.00380952380952381	0.45970788801521356
miR-8066	4	18	206	2457	2.649034625620593	0.08737909320390005	0.7169824799307777	red	210	2685	4	1	3	TRUE	TRUE	2	0	2	0.3	0.1	0.05779658262122004	0.001904761904761905	0.45970134452598194
miR-10a-3p	21	186	189	2289	1.367201713598879	0.12445213105169715	0.7702727665760944	red	210	2685	25	2	23	TRUE	TRUE	15	2	17	0.3	0.1	0.04534218263654128	0.014285714285714285	0.45962789692225553
miR-221-3p	87	1020	123	1455	1.0089650624445319	0.5032771105598033	0.9650415273426632	red	210	2685	115	90	25	TRUE	TRUE	56	57	22	0.3	0.1	0.006181599135966458	0.05333333333333334	0.45951493246929975
miR-200a-3p	40	415	170	2060	1.1679336990759601	0.22435812323233853	0.8280095942399319	red	210	2685	67	26	41	TRUE	TRUE	28	18	27	0.3	0.1	0.032785852386859424	0.02666666666666667	0.4594525190535261
miR-574-3p	21	183	189	2292	1.3914241365309432	0.11130659463458384	0.7631178111032437	red	210	2685	24	22	2	TRUE	TRUE	13	13	1	0.3	0.1	0.04696336397274999	0.012380952380952381	0.4593443163537023
miR-3153	18	153	192	2322	1.4225757279243147	0.11480615691365945	0.7632595655240659	red	210	2685	23	1	22	TRUE	TRUE	13	1	15	0.3	0.1	0.04693109768585756	0.012380952380952381	0.45931205006681
miR-671-5p	65	738	145	1737	1.055066146110806	0.3919166060474093	0.9149131234007851	red	210	2685	82	48	34	TRUE	TRUE	46	33	28	0.3	0.1	0.015448057157655593	0.04380952380952381	0.45925758096717934
miR-524-5p	52	569	158	1906	1.1024165221443836	0.30537523234978897	0.8762880726867444	red	210	2685	100	2	98	TRUE	TRUE	38	2	75	0.3	0.1	0.02294123981048572	0.03619047619047619	0.4591317160009619
miR-361-3p	31	296	179	2179	1.2747689489158585	0.1401890252209347	0.7812813426942047	red	210	2685	34	23	11	TRUE	TRUE	17	15	5	0.3	0.1	0.04287701867586329	0.016190476190476193	0.45906749486633946
miR-873-5p	39	402	171	2073	1.1760605494708163	0.2162570381255083	0.8256139625891421	red	210	2685	56	20	36	TRUE	TRUE	27	15	26	0.3	0.1	0.03328918838745204	0.025714285714285714	0.4590034741017377
miR-608	35	348	175	2127	1.2223164262567419	0.17434492444563088	0.8035839265070047	red	210	2685	40	5	35	TRUE	TRUE	22	1	25	0.3	0.1	0.03798750348286853	0.020952380952380955	0.45893988443524947
miR-450b-3p	16	131	194	2344	1.475467114243227	0.10626104437846784	0.7568019068852909	red	210	2685	19	3	16	TRUE	TRUE	11	2	12	0.3	0.1	0.04840711293176755	0.010476190476190477	0.45888330340795797
miR-3119	31	299	179	2176	1.2602475563267368	0.1523643236598152	0.7912848208358438	red	210	2685	54	2	52	TRUE	TRUE	19	2	30	0.3	0.1	0.040666866093913095	0.018095238095238095	0.45876210418915114
miR-1273g-5p	6	35	204	2440	2.0496911190935094	0.09608935464558116	0.7248599245171985	red	210	2685	7	2	5	TRUE	TRUE	3	2	2	0.3	0.1	0.0558983642056897	0.002857142857142857	0.4587555070628326
miR-617	12	91	198	2384	1.587408134877538	0.10283758402346237	0.742300379223901	red	210	2685	17	1	16	TRUE	TRUE	7	1	8	0.3	0.1	0.051768127030546424	0.006666666666666667	0.458434793697213
miR-885-3p	41	429	169	2046	1.1570009682424283	0.23698998502959842	0.828927138402529	red	210	2685	50	28	22	TRUE	TRUE	27	17	18	0.3	0.1	0.0325934566727203	0.025714285714285714	0.458307742387006
miR-4778-3p	35	362	175	2113	1.1672939304768382	0.23923616173533602	0.828927138402529	red	210	2685	40	2	38	TRUE	TRUE	27	1	29	0.3	0.1	0.0325934566727203	0.025714285714285714	0.458307742387006
miR-1271-5p	50	539	160	1936	1.1224171864557635	0.27259915302565424	0.8519921997439419	red	210	2685	83	44	39	TRUE	TRUE	32	27	31	0.3	0.1	0.02782575252696818	0.03047619047619048	0.4583019430031587
miR-210-3p	92	1212	118	1263	0.8125327429073983	0.9344493058816332	1	red	210	2685	100	94	6	TRUE	TRUE	61	61	2	0.3	0.1	-0	0.0580952380952381	0.4580952380952381
miR-1200	22	201	188	2274	1.3237572311902965	0.14565396802350827	0.7865093185750797	red	210	2685	32	4	28	TRUE	TRUE	17	4	21	0.3	0.1	0.04171845099287699	0.016190476190476193	0.4579089271833532
miR-4999-3p	5	27	205	2448	2.2105988417225997	0.09963666035903022	0.7286586293098553	red	210	2685	5	2	3	TRUE	TRUE	3	1	2	0.3	0.1	0.05499035499918738	0.002857142857142857	0.4578474978563302
miR-889-3p	26	240	184	2235	1.3157473803430966	0.13049917869595135	0.7747117600582487	red	210	2685	46	3	43	TRUE	TRUE	14	2	24	0.3	0.1	0.04434394057206109	0.013333333333333334	0.45767727390539437
miR-150-5p	36	363	174	2112	1.2036737742434582	0.19140641375466166	0.8234031328548063	red	210	2685	49	19	30	TRUE	TRUE	25	13	22	0.3	0.1	0.033754993978907584	0.023809523809523808	0.45756451778843144
miR-532-3p	28	272	182	2203	1.2459303887770816	0.1774128820461149	0.8061839291372337	red	210	2685	33	7	26	TRUE	TRUE	21	7	19	0.3	0.1	0.037426345413690464	0.020000000000000004	0.4574263454136904
miR-30c-5p	53	577	157	1898	1.1103880583923857	0.28912937831807445	0.8657420377999716	red	210	2685	118	44	74	TRUE	TRUE	34	27	36	0.3	0.1	0.02504459758067576	0.032380952380952385	0.4574255499616281
miR-429	42	445	168	2030	1.1404200368396267	0.25913341465826845	0.8472138345121506	red	210	2685	79	28	51	TRUE	TRUE	30	17	37	0.3	0.1	0.028802784425936347	0.02857142857142857	0.4573742129973649
miR-1827	39	405	171	2070	1.1656612752285531	0.2300788557980493	0.828927138402529	red	210	2685	60	18	42	TRUE	TRUE	26	12	28	0.3	0.1	0.0325934566727203	0.024761904761904763	0.4573553614346251
miR-632	19	168	191	2307	1.365843041820937	0.13791385530003578	0.7812813426942047	red	210	2685	24	1	23	TRUE	TRUE	15	1	17	0.3	0.1	0.04287701867586329	0.014285714285714285	0.45716273296157756
miR-339-5p	36	367	174	2108	1.1882693166398044	0.20947921604306988	0.8256139625891421	red	210	2685	42	21	21	TRUE	TRUE	25	16	15	0.3	0.1	0.03328918838745204	0.023809523809523808	0.45709871219697584
miR-7977	17	144	193	2331	1.425621093302544	0.12057724589481837	0.7688427798084252	red	210	2685	18	15	3	TRUE	TRUE	12	11	2	0.3	0.1	0.045664983893431516	0.011428571428571429	0.4570935553220029
miR-7-1-3p	43	454	167	2021	1.1461740718055615	0.24812024889670364	0.8347774475592487	red	210	2685	65	5	60	TRUE	TRUE	27	3	40	0.3	0.1	0.03137171695852892	0.025714285714285714	0.45708600267281463
miR-101-3p	87	1058	123	1417	0.9473316946307084	0.6704505869613175	0.9964394635179817	red	210	2685	123	92	31	TRUE	TRUE	59	65	20	0.3	0.1	6.196323061977297e-4	0.056190476190476193	0.45681010849667386
miR-606	17	147	193	2328	1.3947448098019688	0.1362167114367911	0.7757095104156607	red	210	2685	23	1	22	TRUE	TRUE	13	1	17	0.3	0.1	0.044120353580519765	0.012380952380952381	0.4565013059614721
miR-4657	11	83	199	2392	1.5926835315493397	0.11258665079249007	0.7631178111032437	red	210	2685	12	2	10	TRUE	TRUE	10	2	9	0.3	0.1	0.04696336397274999	0.009523809523809525	0.4564871734965595
miR-4729	26	250	184	2225	1.25749190579225	0.1760133576455781	0.8061839291372337	red	210	2685	31	1	30	TRUE	TRUE	20	1	23	0.3	0.1	0.037426345413690464	0.01904761904761905	0.45647396446130944
miR-4670-3p	12	93	198	2382	1.5519831706936564	0.11453486213070518	0.7632595655240659	red	210	2685	14	3	11	TRUE	TRUE	10	3	9	0.3	0.1	0.04693109768585756	0.009523809523809525	0.45645490720966714
miR-5701	17	143	193	2332	1.4362009709554469	0.11561581089694282	0.7632595655240659	red	210	2685	19	2	17	TRUE	TRUE	10	1	10	0.3	0.1	0.04693109768585756	0.009523809523809525	0.45645490720966714
miR-187-3p	16	133	194	2342	1.4520514889450973	0.1161780482967542	0.7632595655240659	red	210	2685	24	11	13	TRUE	TRUE	10	8	5	0.3	0.1	0.04693109768585756	0.009523809523809525	0.45645490720966714
miR-559	41	429	169	2046	1.1570009682424283	0.23698998502959842	0.828927138402529	red	210	2685	66	1	65	TRUE	TRUE	25	1	38	0.3	0.1	0.0325934566727203	0.023809523809523808	0.45640298048224415
miR-139-5p	94	1215	116	1260	0.8404130381575666	0.8992804315816925	1	red	210	2685	102	94	8	TRUE	TRUE	59	59	6	0.3	0.1	-0	0.056190476190476193	0.4561904761904762
miR-145-5p	38	388	172	2087	1.1882737686990903	0.20359381464882154	0.8256139625891421	red	210	2685	59	21	38	TRUE	TRUE	24	15	24	0.3	0.1	0.03328918838745204	0.022857142857142857	0.45614633124459486
miR-603	38	385	172	2090	1.1992498799163802	0.19049442496642122	0.822024855561622	red	210	2685	56	6	50	TRUE	TRUE	23	2	33	0.3	0.1	0.03404602020049724	0.021904761904761906	0.45595078210525913
miR-365b-3p	28	266	182	2209	1.2774897670913217	0.1500321645040791	0.7912848208358438	red	210	2685	42	27	15	TRUE	TRUE	16	17	13	0.3	0.1	0.040666866093913095	0.01523809523809524	0.45590496133200825
miR-450a-1-3p	16	135	194	2340	1.4293294377140893	0.1266352744065723	0.7747117600582487	red	210	2685	17	9	8	TRUE	TRUE	12	6	7	0.3	0.1	0.04434394057206109	0.011428571428571429	0.4557725120006325
miR-766-5p	55	608	155	1867	1.0895852077372865	0.3262387782773223	0.8894675740002203	red	210	2685	62	48	14	TRUE	TRUE	37	34	9	0.3	0.1	0.020347951888441844	0.03523809523809524	0.4555860471265371
miR-503-5p	67	763	143	1712	1.051258596581416	0.3997129215706412	0.9149131234007851	red	210	2685	90	60	30	TRUE	TRUE	42	35	24	0.3	0.1	0.015448057157655593	0.04000000000000001	0.4554480571576556
miR-34b-5p	36	364	174	2111	1.1998002436062172	0.19584241329133004	0.8256139625891421	red	210	2685	50	13	37	TRUE	TRUE	23	9	23	0.3	0.1	0.03328918838745204	0.021904761904761906	0.45519395029221393
miR-32-3p	40	408	170	2067	1.1919596086330384	0.19356649190396735	0.8256139625891421	red	210	2685	59	4	55	TRUE	TRUE	23	2	32	0.3	0.1	0.03328918838745204	0.021904761904761906	0.45519395029221393
miR-4251	28	279	182	2196	1.210805068267474	0.21258685359647156	0.8256139625891421	red	210	2685	41	1	40	TRUE	TRUE	23	0	33	0.3	0.1	0.03328918838745204	0.021904761904761906	0.45519395029221393
miR-99b-5p	21	195	189	2280	1.2990043729535024	0.16928892230092202	0.7989815981861064	red	210	2685	25	20	5	TRUE	TRUE	17	17	4	0.3	0.1	0.0389852892247225	0.016190476190476193	0.45517576541519866
miR-6780b-5p	11	82	199	2393	1.6127710609096921	0.10636999095985651	0.7568019068852909	red	210	2685	12	5	7	TRUE	TRUE	7	5	3	0.3	0.1	0.04840711293176755	0.006666666666666667	0.45507377959843415
miR-431-5p	17	148	193	2327	1.3847307723888842	0.1416793928223992	0.7823030880847341	red	210	2685	27	6	21	TRUE	TRUE	13	6	14	0.3	0.1	0.04264998216184177	0.012380952380952381	0.4550309345427942
miR-5584-5p	19	170	191	2305	1.348612507641177	0.14833890143692066	0.7912848208358438	red	210	2685	23	1	22	TRUE	TRUE	15	1	16	0.3	0.1	0.040666866093913095	0.014285714285714285	0.4549525803796273
miR-1273h-5p	34	245	176	2230	1.7578971230662805	0.004493730704139039	0.46252139358527367	red	210	2685	35	35	0	TRUE	FALSE	22	23	0	0.3	0	0.13394726979600988	0.020952380952380955	0.4548996507483908
miR-4489	12	95	198	2380	1.5180541149471938	0.12697568213467755	0.7747117600582487	red	210	2685	13	1	12	TRUE	TRUE	11	1	11	0.3	0.1	0.04434394057206109	0.010476190476190477	0.45482013104825153
miR-4524a-5p	12	93	198	2382	1.5519831706936564	0.11453486213070518	0.7632595655240659	red	210	2685	16	2	14	TRUE	TRUE	8	2	9	0.3	0.1	0.04693109768585756	0.00761904761904762	0.45455014530490523
miR-501-5p	38	397	172	2078	1.1563775522538262	0.24562473083357889	0.8293938359495938	red	210	2685	60	16	44	TRUE	TRUE	23	7	23	0.3	0.1	0.03249567865367874	0.021904761904761906	0.4544004405584407
miR-876-3p	68	771	142	1704	1.0583422780611633	0.3825070173705781	0.9105152218722283	red	210	2685	80	59	21	TRUE	TRUE	40	36	13	0.3	0.1	0.016285115732422424	0.0380952380952381	0.4543803538276605
miR-5011-5p	31	312	179	2163	1.2005195590091602	0.2120006678300278	0.8256139625891421	red	210	2685	55	11	44	TRUE	TRUE	22	7	29	0.3	0.1	0.03328918838745204	0.020952380952380955	0.45424156933983295
miR-654-3p	23	217	187	2258	1.2796950289424225	0.17263616637428184	0.8035839265070047	red	210	2685	33	9	24	TRUE	TRUE	17	6	19	0.3	0.1	0.03798750348286853	0.016190476190476193	0.4541779796733447
miR-376c-3p	19	170	191	2305	1.348612507641177	0.14833890143692066	0.7912848208358438	red	210	2685	27	1	26	TRUE	TRUE	14	1	19	0.3	0.1	0.040666866093913095	0.013333333333333334	0.45400019942724634
miR-4303	19	169	191	2306	1.3571768194719127	0.14307147184729516	0.7826685438260497	red	210	2685	22	4	18	TRUE	TRUE	12	1	13	0.3	0.1	0.042568848210794	0.011428571428571429	0.45399741963936546
miR-6077	10	76	200	2399	1.5779566774542324	0.13056301859731803	0.7747117600582487	red	210	2685	10	4	6	TRUE	TRUE	10	4	6	0.3	0.1	0.04434394057206109	0.009523809523809525	0.4538677500958706
miR-337-5p	18	156	192	2319	1.3934303354685362	0.12948655819641486	0.7747117600582487	red	210	2685	18	14	4	TRUE	TRUE	10	8	2	0.3	0.1	0.04434394057206109	0.009523809523809525	0.4538677500958706
miR-4742-3p	14	116	196	2359	1.452345851010377	0.133602101311872	0.7747117600582487	red	210	2685	14	2	12	TRUE	TRUE	10	1	9	0.3	0.1	0.04434394057206109	0.009523809523809525	0.4538677500958706
miR-219a-2-3p	19	166	191	2309	1.3834885868083198	0.1279308957881957	0.7747117600582487	red	210	2685	24	7	17	TRUE	TRUE	10	2	9	0.3	0.1	0.04434394057206109	0.009523809523809525	0.4538677500958706
miR-4651	20	178	190	2297	1.3581912722657463	0.1358583162723142	0.7757095104156607	red	210	2685	22	5	17	TRUE	TRUE	10	1	9	0.3	0.1	0.044120353580519765	0.009523809523809525	0.45364416310432926
miR-8085	13	102	197	2373	1.5349322907812841	0.11003536289445133	0.7631178111032437	red	210	2685	13	10	3	TRUE	TRUE	7	6	1	0.3	0.1	0.04696336397274999	0.006666666666666667	0.4536300306394166
miR-651-3p	12	94	198	2381	1.5348357283598277	0.12066296478047848	0.7688427798084252	red	210	2685	14	7	7	TRUE	TRUE	8	5	4	0.3	0.1	0.045664983893431516	0.00761904761904762	0.4532840315124791
miR-4684-5p	12	94	198	2381	1.5348357283598277	0.12066296478047848	0.7688427798084252	red	210	2685	12	3	9	TRUE	TRUE	8	2	6	0.3	0.1	0.045664983893431516	0.00761904761904762	0.4532840315124791
miR-1224-3p	19	170	191	2305	1.348612507641177	0.14833890143692066	0.7912848208358438	red	210	2685	21	3	18	TRUE	TRUE	13	2	13	0.3	0.1	0.040666866093913095	0.012380952380952381	0.4530478184748654
miR-3927-3p	13	106	197	2369	1.4745546914739553	0.13379904256742461	0.7747117600582487	red	210	2685	22	4	18	TRUE	TRUE	9	4	13	0.3	0.1	0.04434394057206109	0.008571428571428572	0.4529153691434896
miR-1246	18	162	192	2313	1.3383766312847618	0.16200936214260736	0.79261164211831	red	210	2685	25	8	17	TRUE	TRUE	13	5	13	0.3	0.1	0.040375821162777235	0.012380952380952381	0.45275677354372956
miR-4652-3p	9	64	201	2411	1.6863904499532958	0.11251058857251128	0.7631178111032437	red	210	2685	10	3	7	TRUE	TRUE	6	0	7	0.3	0.1	0.04696336397274999	0.005714285714285714	0.45267764968703567
miR-6727-3p	9	64	201	2411	1.6863904499532958	0.11251058857251128	0.7631178111032437	red	210	2685	10	8	2	TRUE	TRUE	6	5	1	0.3	0.1	0.04696336397274999	0.005714285714285714	0.45267764968703567
miR-6733-5p	8	55	202	2420	1.7421207249251953	0.11466307372587423	0.7632595655240659	red	210	2685	8	1	7	TRUE	TRUE	6	1	5	0.3	0.1	0.04693109768585756	0.005714285714285714	0.4526453834001433
miR-3184-3p	30	304	180	2171	1.1901319518168822	0.22780724941715771	0.828927138402529	red	210	2685	31	24	7	TRUE	TRUE	21	18	4	0.3	0.1	0.0325934566727203	0.020000000000000004	0.45259345667272033
miR-129-1-3p	24	231	186	2244	1.2533413657825676	0.18969409474670715	0.8199104945286215	red	210	2685	33	13	20	TRUE	TRUE	19	8	19	0.3	0.1	0.03449342190210239	0.018095238095238095	0.4525886599973405
miR-8089	6	36	204	2439	1.9919881755661257	0.10518196203066303	0.7552988953054588	red	210	2685	6	4	2	TRUE	TRUE	4	2	2	0.3	0.1	0.04875246019929759	0.00380952380952381	0.4525619840088214
miR-543	50	544	160	1931	1.10923117561547	0.29583798714523624	0.8759079677281488	red	210	2685	76	5	71	TRUE	TRUE	31	4	40	0.3	0.1	0.023016609225708216	0.029523809523809525	0.45254041874951767
miR-4676-3p	11	87	199	2388	1.516954232375625	0.1394919557884338	0.7812813426942047	red	210	2685	12	1	11	TRUE	TRUE	10	1	10	0.3	0.1	0.04287701867586329	0.009523809523809525	0.4524008281996728
miR-146b-5p	51	564	159	1911	1.08678812156246	0.3368394360584961	0.8915017074348196	red	210	2685	57	43	14	TRUE	TRUE	34	28	12	0.3	0.1	0.01995112828482349	0.032380952380952385	0.4523320806657759
miR-6731-5p	13	104	197	2371	1.5041649029970912	0.12157990561665376	0.7688427798084252	red	210	2685	13	10	3	TRUE	TRUE	7	6	1	0.3	0.1	0.045664983893431516	0.006666666666666667	0.4523316505600981
miR-570-5p	11	84	199	2391	1.5730740217627925	0.1190090815971438	0.7688427798084252	red	210	2685	14	2	12	TRUE	TRUE	7	2	6	0.3	0.1	0.045664983893431516	0.006666666666666667	0.4523316505600981
miR-548ai	11	84	199	2391	1.5730740217627925	0.1190090815971438	0.7688427798084252	red	210	2685	14	2	12	TRUE	TRUE	7	2	6	0.3	0.1	0.045664983893431516	0.006666666666666667	0.4523316505600981
miR-4725-5p	8	56	202	2419	1.7103208460998405	0.12272199208035196	0.7688427798084252	red	210	2685	8	2	6	TRUE	TRUE	7	2	5	0.3	0.1	0.045664983893431516	0.006666666666666667	0.4523316505600981
miR-3185	11	84	199	2391	1.5730740217627925	0.1190090815971438	0.7688427798084252	red	210	2685	12	4	8	TRUE	TRUE	7	3	5	0.3	0.1	0.045664983893431516	0.006666666666666667	0.4523316505600981
miR-548m	23	216	187	2259	1.286185915330551	0.16746181395313386	0.7989815981861064	red	210	2685	33	3	30	TRUE	TRUE	14	3	14	0.3	0.1	0.0389852892247225	0.013333333333333334	0.45231862255805577
miR-520b	10	75	200	2400	1.5996526076543998	0.12336651258128815	0.7701796140844926	red	210	2685	11	9	2	TRUE	TRUE	7	6	2	0.3	0.1	0.04536319236777889	0.006666666666666667	0.45202985903444554
miR-4494	8	57	202	2418	1.679635963710221	0.13107322740614086	0.7747117600582487	red	210	2685	9	4	5	TRUE	TRUE	8	4	5	0.3	0.1	0.04434394057206109	0.00761904761904762	0.4519629881911087
miR-649	14	115	196	2360	1.465589130968908	0.12768501979682093	0.7747117600582487	red	210	2685	15	1	14	TRUE	TRUE	8	0	8	0.3	0.1	0.04434394057206109	0.00761904761904762	0.4519629881911087
miR-3173-3p	22	208	188	2267	1.2752921469017695	0.1819033231411896	0.8062349840659743	red	210	2685	27	4	23	TRUE	TRUE	15	2	15	0.3	0.1	0.037415344364942225	0.014285714285714285	0.4517010586506565
miR-4325	17	152	193	2323	1.3459917109907449	0.1647514091149109	0.7976379197392638	red	210	2685	30	1	29	TRUE	TRUE	13	1	23	0.3	0.1	0.03927768313128915	0.012380952380952381	0.4516586355122415
miR-4731-5p	34	357	176	2118	1.1460817199406828	0.2716611859880332	0.8519921997439419	red	210	2685	45	5	40	TRUE	TRUE	25	4	30	0.3	0.1	0.02782575252696818	0.023809523809523808	0.45163527633649203
miR-3910	36	380	174	2095	1.1406296680464585	0.27386624082701677	0.8519921997439419	red	210	2685	57	1	56	TRUE	TRUE	25	0	36	0.3	0.1	0.02782575252696818	0.023809523809523808	0.45163527633649203
miR-4775	35	355	175	2120	1.1942480908325557	0.20544098266973354	0.8256139625891421	red	210	2685	43	3	40	TRUE	TRUE	19	3	21	0.3	0.1	0.03328918838745204	0.018095238095238095	0.4513844264826901
miR-548aa	29	289	181	2186	1.2117987073433556	0.207348259757756	0.8256139625891421	red	210	2685	38	2	36	TRUE	TRUE	19	2	23	0.3	0.1	0.03328918838745204	0.018095238095238095	0.4513844264826901
miR-5588-5p	9	65	201	2410	1.659770360135011	0.1198592061625148	0.7688427798084252	red	210	2685	9	1	8	TRUE	TRUE	6	0	6	0.3	0.1	0.045664983893431516	0.005714285714285714	0.4513792696077172
miR-6739-5p	8	56	202	2419	1.7103208460998405	0.12272199208035196	0.7688427798084252	red	210	2685	8	1	7	TRUE	TRUE	6	1	5	0.3	0.1	0.045664983893431516	0.005714285714285714	0.4513792696077172
miR-374a-5p	60	683	150	1792	1.0494711222141213	0.40805521846714354	0.9234438062618505	red	210	2685	91	48	43	TRUE	TRUE	39	30	33	0.3	0.1	0.01383581090613717	0.037142857142857144	0.45097866804899434
miR-5693	16	141	194	2334	1.365029476834341	0.1611885755431041	0.79261164211831	red	210	2685	18	5	13	TRUE	TRUE	11	3	9	0.3	0.1	0.040375821162777235	0.010476190476190477	0.45085201163896765
miR-6757-5p	4	20	206	2455	2.3823952676342417	0.11256548090355085	0.7631178111032437	red	210	2685	4	3	1	TRUE	TRUE	4	3	1	0.3	0.1	0.04696336397274999	0.00380952380952381	0.45077288778227376
miR-3145-5p	4	20	206	2455	2.3823952676342417	0.11256548090355085	0.7631178111032437	red	210	2685	6	1	5	TRUE	TRUE	4	1	5	0.3	0.1	0.04696336397274999	0.00380952380952381	0.45077288778227376
miR-1298-5p	19	175	191	2300	1.3072584511433425	0.17628942753646182	0.8061839291372337	red	210	2685	29	3	26	TRUE	TRUE	14	2	19	0.3	0.1	0.037426345413690464	0.013333333333333334	0.4507596787470237
miR-6836-5p	7	46	203	2429	1.8202864375585062	0.11565641464431775	0.7632595655240659	red	210	2685	7	4	3	TRUE	TRUE	4	2	2	0.3	0.1	0.04693109768585756	0.00380952380952381	0.4507406214953814
miR-1180-3p	34	351	176	2124	1.1688890983530027	0.24025668593859797	0.828927138402529	red	210	2685	36	26	10	TRUE	TRUE	19	13	7	0.3	0.1	0.0325934566727203	0.018095238095238095	0.4506886947679584
miR-4722-5p	27	273	183	2202	1.189951442551289	0.2401892575691611	0.828927138402529	red	210	2685	33	13	20	TRUE	TRUE	19	8	15	0.3	0.1	0.0325934566727203	0.018095238095238095	0.4506886947679584
miR-493-3p	17	155	193	2320	1.318248962512827	0.18329904033683064	0.8110109656186103	red	210	2685	19	6	13	TRUE	TRUE	15	5	12	0.3	0.1	0.03638930947437479	0.014285714285714285	0.4506750237600891
miR-6893-5p	13	107	197	2368	1.460164567447833	0.14015806988809323	0.7812813426942047	red	210	2685	13	12	1	TRUE	TRUE	8	7	1	0.3	0.1	0.04287701867586329	0.00761904761904762	0.4504960662949109
miR-31-5p	75	935	135	1540	0.9150475048374691	0.7466015066863735	1	red	210	2685	94	72	22	TRUE	TRUE	53	50	17	0.3	0.1	-0	0.05047619047619048	0.4504761904761905
miR-499b-3p	11	84	199	2391	1.5730740217627925	0.1190090815971438	0.7688427798084252	red	210	2685	13	1	12	TRUE	TRUE	5	0	7	0.3	0.1	0.045664983893431516	0.004761904761904762	0.4504268886553362
miR-7978	3	12	207	2463	2.9727521999859716	0.10675291381757253	0.7568019068852909	red	210	2685	3	1	2	TRUE	TRUE	2	0	2	0.3	0.1	0.04840711293176755	0.001904761904761905	0.4503118748365294
miR-4684-3p	9	68	201	2407	1.5846048462318083	0.14342719962157588	0.7830730604093504	red	210	2685	11	1	10	TRUE	TRUE	8	1	9	0.3	0.1	0.04247908661876663	0.00761904761904762	0.4500981342378143
miR-6749-3p	9	66	201	2409	1.6339564086897995	0.12746428294141732	0.7747117600582487	red	210	2685	10	7	3	TRUE	TRUE	6	4	2	0.3	0.1	0.04434394057206109	0.005714285714285714	0.4500582262863468
miR-4640-3p	7	48	203	2427	1.7430793623026297	0.13381131515939523	0.7747117600582487	red	210	2685	8	1	7	TRUE	TRUE	6	1	5	0.3	0.1	0.04434394057206109	0.005714285714285714	0.4500582262863468
miR-6512-5p	4	20	206	2455	2.3823952676342417	0.11256548090355085	0.7631178111032437	red	210	2685	4	1	3	TRUE	TRUE	3	1	2	0.3	0.1	0.04696336397274999	0.002857142857142857	0.4498205068298928
miR-3646	26	262	184	2213	1.1934325652587205	0.24059602318861703	0.828927138402529	red	210	2685	35	3	32	TRUE	TRUE	18	2	22	0.3	0.1	0.0325934566727203	0.017142857142857144	0.44973631381557744
miR-577	28	285	182	2190	1.1820825123257022	0.24529450051791687	0.8292863953032737	red	210	2685	46	6	40	TRUE	TRUE	18	4	24	0.3	0.1	0.03251818371716959	0.017142857142857144	0.4496610408600267
miR-22-3p	68	800	142	1675	1.0026400931538673	0.5207398099303358	0.9674452893261704	red	210	2685	95	59	36	TRUE	TRUE	46	39	29	0.3	0.1	0.0057494342820006775	0.04380952380952381	0.4495589580915245
miR-409-3p	22	209	188	2266	1.2686334527601688	0.18744338512741418	0.8164950320033932	red	210	2685	35	11	24	TRUE	TRUE	15	6	18	0.3	0.1	0.03521858136055232	0.014285714285714285	0.44950429564626665
miR-455-3p	26	257	184	2218	1.2193932315986873	0.21245408606118749	0.8256139625891421	red	210	2685	31	16	15	TRUE	TRUE	17	10	8	0.3	0.1	0.03328918838745204	0.016190476190476193	0.4494796645779282
miR-605-5p	20	191	190	2284	1.2586305790819845	0.20828864062784483	0.8256139625891421	red	210	2685	25	2	23	TRUE	TRUE	17	2	20	0.3	0.1	0.03328918838745204	0.016190476190476193	0.4494796645779282
miR-365a-3p	30	302	180	2173	1.1991151432024085	0.21740042634501283	0.8256139625891421	red	210	2685	53	28	25	TRUE	TRUE	17	17	22	0.3	0.1	0.03328918838745204	0.016190476190476193	0.4494796645779282
miR-3180-5p	23	224	187	2251	1.2358724125673597	0.21121883843608755	0.8256139625891421	red	210	2685	31	4	27	TRUE	TRUE	17	2	21	0.3	0.1	0.03328918838745204	0.016190476190476193	0.4494796645779282
miR-3617-5p	24	235	186	2240	1.2298111958849534	0.21178995607598614	0.8256139625891421	red	210	2685	34	1	33	TRUE	TRUE	17	0	23	0.3	0.1	0.03328918838745204	0.016190476190476193	0.4494796645779282
miR-1247-3p	8	56	202	2419	1.7103208460998405	0.12272199208035196	0.7688427798084252	red	210	2685	9	8	1	TRUE	TRUE	4	4	0	0.3	0.1	0.045664983893431516	0.00380952380952381	0.4494745077029553
miR-4723-3p	12	101	198	2374	1.4243199110548	0.16861282546981424	0.7989815981861064	red	210	2685	14	3	11	TRUE	TRUE	11	3	10	0.3	0.1	0.0389852892247225	0.010476190476190477	0.44946147970091294
miR-1178-5p	3	12	207	2463	2.9727521999859716	0.10675291381757253	0.7568019068852909	red	210	2685	3	2	1	TRUE	TRUE	1	1	0	0.3	0.1	0.04840711293176755	9.523809523809525e-4	0.4493594938841484
miR-3074-5p	24	237	186	2238	1.2183478053538548	0.22329349273313656	0.8267774015723439	red	210	2685	27	9	18	TRUE	TRUE	17	7	13	0.3	0.1	0.03304456100684911	0.016190476190476193	0.44923503719732527
miR-625-5p	65	784	145	1691	0.9668914893841574	0.6127903503053884	0.9855935924988403	red	210	2685	77	59	18	TRUE	TRUE	49	45	10	0.3	0.1	0.0025208514352697948	0.04666666666666667	0.4491875181019365
miR-4316	15	130	195	2345	1.3873771424541637	0.15705994317441807	0.7915659046289053	red	210	2685	19	5	14	TRUE	TRUE	9	5	7	0.3	0.1	0.04060516822709681	0.008571428571428572	0.4491765967985254
miR-6509-3p	4	20	206	2455	2.3823952676342417	0.11256548090355085	0.7631178111032437	red	210	2685	5	2	3	TRUE	TRUE	2	1	2	0.3	0.1	0.04696336397274999	0.001904761904761905	0.44886812587751185
miR-128-3p	73	870	137	1605	0.9830160331150424	0.5724760636785521	0.9820438154090718	red	210	2685	122	69	53	TRUE	TRUE	48	44	31	0.3	0.1	0.003147654023356018	0.045714285714285714	0.44886193973764177
miR-298	30	315	180	2160	1.1427602422465013	0.28900693981565084	0.8657420377999716	red	210	2685	42	4	38	TRUE	TRUE	25	3	31	0.3	0.1	0.02504459758067576	0.023809523809523808	0.44885412139019953
miR-4271	23	227	187	2248	1.217919670717378	0.22895222289337158	0.828927138402529	red	210	2685	30	5	25	TRUE	TRUE	17	5	17	0.3	0.1	0.0325934566727203	0.016190476190476193	0.4487839328631965
miR-4518	8	58	202	2417	1.650008456423525	0.1397107876598537	0.7812813426942047	red	210	2685	9	3	6	TRUE	TRUE	6	2	5	0.3	0.1	0.04287701867586329	0.005714285714285714	0.448591304390149
miR-4739	24	236	186	2239	1.2240552726919725	0.21750485807862316	0.8256139625891421	red	210	2685	26	3	23	TRUE	TRUE	16	1	16	0.3	0.1	0.03328918838745204	0.01523809523809524	0.4485272836255472
miR-4770	15	132	195	2343	1.3652019500246395	0.16991656154299706	0.7989815981861064	red	210	2685	20	4	16	TRUE	TRUE	10	3	11	0.3	0.1	0.0389852892247225	0.009523809523809525	0.448509098748532
miR-513c-5p	15	132	195	2343	1.3652019500246395	0.16991656154299706	0.7989815981861064	red	210	2685	17	2	15	TRUE	TRUE	10	1	9	0.3	0.1	0.0389852892247225	0.009523809523809525	0.448509098748532
miR-3174	13	112	197	2363	1.3920672262953653	0.17436527804380134	0.8035839265070047	red	210	2685	15	9	6	TRUE	TRUE	11	8	4	0.3	0.1	0.03798750348286853	0.010476190476190477	0.448463693959059
miR-4491	9	69	201	2406	1.5610013549272874	0.1517752214693989	0.7912848208358438	red	210	2685	9	2	7	TRUE	TRUE	8	2	6	0.3	0.1	0.040666866093913095	0.00761904761904762	0.44828591371296067
miR-550a-3p	13	109	197	2366	1.4321761959369503	0.15336569211642587	0.7912848208358438	red	210	2685	14	6	8	TRUE	TRUE	8	4	5	0.3	0.1	0.040666866093913095	0.00761904761904762	0.44828591371296067
miR-4740-3p	3	13	207	2462	2.7430831857484446	0.12415993778692073	0.7701796140844926	red	210	2685	3	2	1	TRUE	TRUE	3	2	1	0.3	0.1	0.04536319236777889	0.002857142857142857	0.4482203352249217
miR-6831-5p	5	30	205	2445	1.987151930930538	0.13338305482027404	0.7747117600582487	red	210	2685	6	4	2	TRUE	TRUE	4	4	1	0.3	0.1	0.04434394057206109	0.00380952380952381	0.4481534643815849
miR-214-3p	65	746	145	1729	1.0389402044923894	0.4301891373434834	0.9339600581546609	red	210	2685	100	44	56	TRUE	TRUE	38	22	36	0.3	0.1	0.011868678584598308	0.03619047619047619	0.4480591547750745
miR-330-5p	56	641	154	1834	1.0404064315864308	0.43156073906296516	0.9339600581546609	red	210	2685	67	34	33	TRUE	TRUE	38	23	26	0.3	0.1	0.011868678584598308	0.03619047619047619	0.4480591547750745
miR-2110	43	470	167	2005	1.0983969884186628	0.32732057021476985	0.8894675740002203	red	210	2685	51	31	20	TRUE	TRUE	29	22	14	0.3	0.1	0.020347951888441844	0.027619047619047623	0.44796699950748947
miR-4478	21	208	189	2267	1.2109039784519524	0.2472950439790493	0.8330096087488219	red	210	2685	23	9	14	TRUE	TRUE	17	6	13	0.3	0.1	0.03173999559453665	0.016190476190476193	0.4479304717850129
miR-4748	6	39	204	2436	1.8365126038131727	0.1350064528515681	0.7757095104156607	red	210	2685	6	4	2	TRUE	TRUE	4	4	0	0.3	0.1	0.044120353580519765	0.00380952380952381	0.44792987739004353
miR-4740-5p	6	39	204	2436	1.8365126038131727	0.1350064528515681	0.7757095104156607	red	210	2685	6	1	5	TRUE	TRUE	4	0	4	0.3	0.1	0.044120353580519765	0.00380952380952381	0.44792987739004353
miR-3607-3p	16	144	194	2331	1.334888045265385	0.18019118909094278	0.8061839291372337	red	210	2685	21	1	20	TRUE	TRUE	11	1	13	0.3	0.1	0.037426345413690464	0.010476190476190477	0.4479025358898809
miR-656-3p	33	342	177	2133	1.1626955506313532	0.25167260617921433	0.8426484006892008	red	210	2685	52	4	48	TRUE	TRUE	19	3	26	0.3	0.1	0.02974143966043424	0.018095238095238095	0.4478366777556723
miR-4262	25	250	185	2225	1.2025977598519852	0.2350221103381317	0.828927138402529	red	210	2685	49	1	48	TRUE	TRUE	16	1	30	0.3	0.1	0.0325934566727203	0.01523809523809524	0.44783155191081553
miR-520b-3p	31	318	179	2157	1.1746066501807155	0.2430377493913658	0.828927138402529	red	210	2685	57	2	55	TRUE	TRUE	16	2	32	0.3	0.1	0.0325934566727203	0.01523809523809524	0.44783155191081553
miR-193b-3p	68	799	142	1676	1.004494051715536	0.515946584861801	0.9674452893261704	red	210	2685	81	69	12	TRUE	TRUE	44	44	8	0.3	0.1	0.0057494342820006775	0.04190476190476191	0.4476541961867626
miR-877-5p	71	888	139	1587	0.9128849279509704	0.7493418190918378	1	red	210	2685	86	68	18	TRUE	TRUE	50	46	11	0.3	0.1	-0	0.047619047619047616	0.44761904761904764
miR-216a-3p	14	122	196	2353	1.3774438174164878	0.17225898028958717	0.8032008493704071	red	210	2685	23	10	13	TRUE	TRUE	10	9	7	0.3	0.1	0.038070336376093535	0.009523809523809525	0.44759414589990304
miR-548ap-3p	25	243	185	2232	1.241133050756865	0.19583066065209898	0.8256139625891421	red	210	2685	27	2	25	TRUE	TRUE	15	2	14	0.3	0.1	0.03328918838745204	0.014285714285714285	0.4475749026731663
miR-3065-3p	21	203	189	2272	1.2434550863043405	0.21559186271036415	0.8256139625891421	red	210	2685	29	7	22	TRUE	TRUE	15	4	17	0.3	0.1	0.03328918838745204	0.014285714285714285	0.4475749026731663
miR-7150	6	40	204	2435	1.789947172212511	0.14575469559775675	0.7865093185750797	red	210	2685	6	4	2	TRUE	TRUE	6	4	2	0.3	0.1	0.04171845099287699	0.005714285714285714	0.4474327367071627
miR-4647	10	79	200	2396	1.5161683647771378	0.1534733783485138	0.7912848208358438	red	210	2685	11	4	7	TRUE	TRUE	7	3	4	0.3	0.1	0.040666866093913095	0.006666666666666667	0.4473335327605797
miR-6740-5p	3	13	207	2462	2.7430831857484446	0.12415993778692073	0.7701796140844926	red	210	2685	3	2	1	TRUE	TRUE	2	2	0	0.3	0.1	0.04536319236777889	0.001904761904761905	0.4472679542725408
miR-548ao-3p	3	13	207	2462	2.7430831857484446	0.12415993778692073	0.7701796140844926	red	210	2685	3	1	2	TRUE	TRUE	2	1	1	0.3	0.1	0.04536319236777889	0.001904761904761905	0.4472679542725408
miR-6842-5p	7	48	203	2427	1.7430793623026297	0.13381131515939523	0.7747117600582487	red	210	2685	7	5	2	TRUE	TRUE	3	2	1	0.3	0.1	0.04434394057206109	0.002857142857142857	0.4472010834292039
miR-7110-5p	8	57	202	2418	1.679635963710221	0.13107322740614086	0.7747117600582487	red	210	2685	8	6	2	TRUE	TRUE	3	2	1	0.3	0.1	0.04434394057206109	0.002857142857142857	0.4472010834292039
miR-510-3p	7	48	203	2427	1.7430793623026297	0.13381131515939523	0.7747117600582487	red	210	2685	7	2	5	TRUE	TRUE	3	2	1	0.3	0.1	0.04434394057206109	0.002857142857142857	0.4472010834292039
miR-6801-5p	5	30	205	2445	1.987151930930538	0.13338305482027404	0.7747117600582487	red	210	2685	5	4	1	TRUE	TRUE	3	3	0	0.3	0.1	0.04434394057206109	0.002857142857142857	0.4472010834292039
miR-6817-5p	4	21	206	2454	2.2680702618670727	0.12623657234620914	0.7747117600582487	red	210	2685	4	3	1	TRUE	TRUE	3	2	1	0.3	0.1	0.04434394057206109	0.002857142857142857	0.4472010834292039
miR-6732-5p	5	30	205	2445	1.987151930930538	0.13338305482027404	0.7747117600582487	red	210	2685	5	4	1	TRUE	TRUE	3	3	0	0.3	0.1	0.04434394057206109	0.002857142857142857	0.4472010834292039
miR-29b-2-5p	55	631	155	1844	1.0369490357601505	0.44016358367979885	0.9339600581546609	red	210	2685	79	29	50	TRUE	TRUE	37	19	30	0.3	0.1	0.011868678584598308	0.03523809523809524	0.44710677382269354
miR-670-3p	10	80	200	2395	1.4966014883745127	0.16153684658983847	0.79261164211831	red	210	2685	11	6	5	TRUE	TRUE	7	4	4	0.3	0.1	0.040375821162777235	0.006666666666666667	0.44704248782944384
miR-548b-3p	17	154	193	2321	1.3273765034933096	0.177001315651066	0.8061839291372337	red	210	2685	27	4	23	TRUE	TRUE	10	3	16	0.3	0.1	0.037426345413690464	0.009523809523809525	0.44695015493749995
miR-4668-5p	24	239	186	2236	1.207075816269123	0.23508618494376776	0.828927138402529	red	210	2685	28	4	24	TRUE	TRUE	15	1	16	0.3	0.1	0.0325934566727203	0.014285714285714285	0.4468791709584346
miR-3678-3p	17	156	193	2319	1.3092383851395728	0.18970940913346657	0.8199104945286215	red	210	2685	18	5	13	TRUE	TRUE	13	4	9	0.3	0.1	0.03449342190210239	0.012380952380952381	0.44687437428305476
miR-4753-3p	27	278	183	2197	1.1659003635167047	0.2693329994304208	0.8519921997439419	red	210	2685	34	3	31	TRUE	TRUE	20	2	23	0.3	0.1	0.02782575252696818	0.01904761904761905	0.44687337157458723
miR-323a-5p	19	182	191	2293	1.253178850599746	0.21969105823501398	0.8256139625891421	red	210	2685	20	4	16	TRUE	TRUE	14	3	12	0.3	0.1	0.03328918838745204	0.013333333333333334	0.4466225217207853
miR-3118	10	81	200	2394	1.4775176285819276	0.16980574251703692	0.7989815981861064	red	210	2685	10	2	8	TRUE	TRUE	8	1	7	0.3	0.1	0.0389852892247225	0.00761904761904762	0.4466043368437701
miR-5687	6	40	204	2435	1.789947172212511	0.14575469559775675	0.7865093185750797	red	210	2685	7	1	6	TRUE	TRUE	5	0	5	0.3	0.1	0.04171845099287699	0.004761904761904762	0.44648035575478173
miR-30b-5p	47	518	163	1957	1.0893363109121292	0.3375451239708984	0.892519409624288	red	210	2685	111	37	74	TRUE	TRUE	28	23	36	0.3	0.1	0.019752932203477284	0.02666666666666667	0.446419598870144
miR-6836-3p	5	30	205	2445	1.987151930930538	0.13338305482027404	0.7747117600582487	red	210	2685	5	4	1	TRUE	TRUE	2	1	1	0.3	0.1	0.04434394057206109	0.001904761904761905	0.44624870247682297
miR-4803	18	165	192	2310	1.3123505793522718	0.17979966641460604	0.8061839291372337	red	210	2685	20	1	19	TRUE	TRUE	9	1	8	0.3	0.1	0.037426345413690464	0.008571428571428572	0.445997773985119
miR-4726-3p	14	123	196	2352	1.3656703260202654	0.17920827947144752	0.8061839291372337	red	210	2685	14	4	10	TRUE	TRUE	9	2	7	0.3	0.1	0.037426345413690464	0.008571428571428572	0.445997773985119
miR-613	25	254	185	2221	1.1815356879429744	0.2589177962758278	0.8472138345121506	red	210	2685	48	2	46	TRUE	TRUE	18	2	28	0.3	0.1	0.028802784425936347	0.017142857142857144	0.44594564156879346
miR-499a-5p	21	206	189	2269	1.223735299473463	0.2343779081103189	0.828927138402529	red	210	2685	29	11	18	TRUE	TRUE	14	8	12	0.3	0.1	0.0325934566727203	0.013333333333333334	0.4459267900060536
miR-548ar-3p	27	271	183	2204	1.1998198996277922	0.22895228758948638	0.828927138402529	red	210	2685	30	1	29	TRUE	TRUE	14	0	16	0.3	0.1	0.0325934566727203	0.013333333333333334	0.4459267900060536
miR-484	62	813	148	1662	0.8564162242250275	0.8564973883027562	1	red	210	2685	84	61	23	TRUE	TRUE	48	44	17	0.3	0.1	-0	0.045714285714285714	0.44571428571428573
miR-196b-5p	72	900	138	1575	0.9130606620795658	0.7495452642556739	1	red	210	2685	84	67	17	TRUE	TRUE	48	45	10	0.3	0.1	-0	0.045714285714285714	0.44571428571428573
miR-6516-3p	7	51	203	2424	1.638568366983385	0.16349967184655181	0.7943454336740691	red	210	2685	7	5	2	TRUE	TRUE	6	5	1	0.3	0.1	0.039996238669206326	0.005714285714285714	0.44571052438349207
miR-222-3p	61	711	149	1764	1.0157109591878453	0.4886014028836453	0.9625849908861014	red	210	2685	87	63	24	TRUE	TRUE	41	43	21	0.3	0.1	0.006624365738370866	0.03904761904761905	0.44567198478598996
miR-4443	23	223	187	2252	1.24196372760614	0.2054620329192133	0.8256139625891421	red	210	2685	29	4	25	TRUE	TRUE	13	2	16	0.3	0.1	0.03328918838745204	0.012380952380952381	0.4456701407684044
miR-204-3p	23	222	187	2253	1.248117319910243	0.19978478469384728	0.8256139625891421	red	210	2685	28	5	23	TRUE	TRUE	13	5	13	0.3	0.1	0.03328918838745204	0.012380952380952381	0.4456701407684044
miR-4712-3p	8	61	202	2414	1.5669507975393917	0.167269994373667	0.7989815981861064	red	210	2685	10	3	7	TRUE	TRUE	7	2	6	0.3	0.1	0.0389852892247225	0.006666666666666667	0.4456519558913891
miR-449c-5p	44	487	166	1988	1.081991013322702	0.35620598077418	0.9076382665380425	red	210	2685	54	37	17	TRUE	TRUE	30	27	8	0.3	0.1	0.01683488092093302	0.02857142857142857	0.4454063094923616
miR-138-5p	67	808	143	1667	0.9666467587364416	0.6140404688409387	0.9855935924988403	red	210	2685	99	52	47	TRUE	TRUE	45	34	31	0.3	0.1	0.0025208514352697948	0.04285714285714286	0.4453779942924127
miR-6818-5p	6	41	204	2434	1.7455965691559447	0.15688151442233517	0.7915659046289053	red	210	2685	6	5	1	TRUE	TRUE	5	4	1	0.3	0.1	0.04060516822709681	0.004761904761904762	0.4453670729890016
miR-6875-3p	8	60	202	2415	1.5937143418216035	0.15781704142979378	0.7915659046289053	red	210	2685	8	2	6	TRUE	TRUE	5	1	4	0.3	0.1	0.04060516822709681	0.004761904761904762	0.4453670729890016
miR-183-3p	47	536	163	1939	1.0430803715753434	0.4322041162817479	0.9339600581546609	red	210	2685	61	29	32	TRUE	TRUE	35	23	23	0.3	0.1	0.011868678584598308	0.03333333333333333	0.44520201191793163
miR-4795-5p	9	70	201	2405	1.5380719437001753	0.16036011140384554	0.79261164211831	red	210	2685	9	3	6	TRUE	TRUE	5	3	2	0.3	0.1	0.040375821162777235	0.004761904761904762	0.4451377259246819
miR-302e	42	459	168	2016	1.0980166266826528	0.32983872216536675	0.8894675740002203	red	210	2685	81	23	58	TRUE	TRUE	26	17	37	0.3	0.1	0.020347951888441844	0.024761904761904763	0.44510985665034664
miR-4735-3p	10	82	200	2393	1.4588991072117075	0.1782746861078935	0.8061839291372337	red	210	2685	16	1	15	TRUE	TRUE	8	1	13	0.3	0.1	0.037426345413690464	0.00761904761904762	0.44504539303273805
miR-675-5p	12	103	198	2372	1.3955012020061803	0.18385639019061692	0.8110109656186103	red	210	2685	13	6	7	TRUE	TRUE	9	3	6	0.3	0.1	0.03638930947437479	0.008571428571428572	0.4449607380458034
miR-423-3p	67	848	143	1627	0.8989611554767496	0.7778814988614142	1	red	210	2685	74	69	5	TRUE	TRUE	47	49	5	0.3	0.1	-0	0.04476190476190477	0.4447619047619048
miR-3919	18	168	192	2307	1.2872535872080129	0.19855750828644705	0.8256139625891421	red	210	2685	20	3	17	TRUE	TRUE	12	1	13	0.3	0.1	0.03328918838745204	0.011428571428571429	0.44471775981602346
miR-4277	13	112	197	2363	1.3920672262953653	0.17436527804380134	0.8035839265070047	red	210	2685	17	2	15	TRUE	TRUE	7	1	7	0.3	0.1	0.03798750348286853	0.006666666666666667	0.4446541701495352
miR-3156-3p	7	52	203	2423	1.6064093881333703	0.17400754684389425	0.8035839265070047	red	210	2685	7	3	4	TRUE	TRUE	7	3	4	0.3	0.1	0.03798750348286853	0.006666666666666667	0.4446541701495352
miR-1185-2-3p	20	193	190	2282	1.2445020114917105	0.2208583963907725	0.8260639079003457	red	210	2685	25	1	24	TRUE	TRUE	12	0	15	0.3	0.1	0.03319454098718634	0.011428571428571429	0.4446231124157578
miR-6793-3p	5	31	205	2444	1.9223409162976488	0.1456440183168191	0.7865093185750797	red	210	2685	5	4	1	TRUE	TRUE	3	2	1	0.3	0.1	0.04171845099287699	0.002857142857142857	0.4445755938500198
miR-662	7	50	203	2425	1.672012859347005	0.1532898607894717	0.7912848208358438	red	210	2685	8	1	7	TRUE	TRUE	4	1	3	0.3	0.1	0.040666866093913095	0.00380952380952381	0.44447638990343685
miR-1281	6	41	204	2434	1.7455965691559447	0.15688151442233517	0.7915659046289053	red	210	2685	6	5	1	TRUE	TRUE	4	3	1	0.3	0.1	0.04060516822709681	0.00380952380952381	0.44441469203662065
miR-650	35	379	175	2096	1.1060494802637764	0.33080017660597155	0.8894675740002203	red	210	2685	52	10	42	TRUE	TRUE	25	5	36	0.3	0.1	0.020347951888441844	0.023809523809523808	0.4441574756979657
miR-5196-5p	23	235	187	2240	1.172281458547743	0.2793469344374713	0.8560553952727233	red	210	2685	26	5	21	TRUE	TRUE	18	4	17	0.3	0.1	0.02699925250163432	0.017142857142857144	0.4441421096444914
miR-520e	9	72	201	2403	1.4941305019291542	0.17821472059740434	0.8061839291372337	red	210	2685	10	8	2	TRUE	TRUE	7	6	2	0.3	0.1	0.037426345413690464	0.006666666666666667	0.44409301208035706
let-7a-2-3p	28	292	182	2183	1.1500621648047595	0.2860879681969764	0.8657420377999716	red	210	2685	44	7	37	TRUE	TRUE	20	4	28	0.3	0.1	0.02504459758067576	0.01904761904761905	0.44409221662829473
miR-5700	15	142	195	2333	1.2636925697374948	0.24169842937090205	0.828927138402529	red	210	2685	19	1	18	TRUE	TRUE	12	1	15	0.3	0.1	0.0325934566727203	0.011428571428571429	0.44402202810129177
miR-548s	17	163	193	2312	1.249259068334704	0.2375467068156801	0.828927138402529	red	210	2685	20	8	12	TRUE	TRUE	12	6	8	0.3	0.1	0.0325934566727203	0.011428571428571429	0.44402202810129177
miR-4677-5p	18	172	192	2303	1.2551527539897116	0.22498372000205683	0.828927138402529	red	210	2685	19	1	18	TRUE	TRUE	12	1	12	0.3	0.1	0.0325934566727203	0.011428571428571429	0.44402202810129177
miR-218-1-3p	17	156	193	2319	1.3092383851395728	0.18970940913346657	0.8199104945286215	red	210	2685	23	10	13	TRUE	TRUE	10	6	6	0.3	0.1	0.03449342190210239	0.009523809523809525	0.44401723142591193
miR-96-5p	71	898	139	1577	0.8970314541861828	0.7849596781802584	1	red	210	2685	128	65	63	TRUE	TRUE	46	40	52	0.3	0.1	-0	0.04380952380952381	0.4438095238095238
miR-374c-3p	10	83	200	2392	1.4407290967963948	0.18693790239078933	0.8164950320033932	red	210	2685	11	3	8	TRUE	TRUE	9	3	7	0.3	0.1	0.03521858136055232	0.008571428571428572	0.4437900099319809
miR-362-5p	33	352	177	2123	1.1244513106613496	0.3066896087640436	0.8768419987194209	red	210	2685	47	11	36	TRUE	TRUE	22	9	24	0.3	0.1	0.02283146266100744	0.020952380952380955	0.4437838436133884
miR-5691	16	146	194	2329	1.3154816023169829	0.19346564904263014	0.8256139625891421	red	210	2685	18	2	16	TRUE	TRUE	11	2	10	0.3	0.1	0.03328918838745204	0.010476190476190477	0.4437653788636425
miR-6874-3p	3	14	207	2461	2.546280638199896	0.14251077780727514	0.7823030880847341	red	210	2685	3	2	1	TRUE	TRUE	1	1	0	0.3	0.1	0.04264998216184177	9.523809523809525e-4	0.44360236311422274
miR-6891-5p	6	41	204	2434	1.7455965691559447	0.15688151442233517	0.7915659046289053	red	210	2685	6	4	2	TRUE	TRUE	3	2	1	0.3	0.1	0.04060516822709681	0.002857142857142857	0.44346231108423967
miR-6511a-3p	5	32	205	2443	1.8613930964186391	0.15837014860513543	0.7915659046289053	red	210	2685	6	5	1	TRUE	TRUE	3	3	0	0.3	0.1	0.04060516822709681	0.002857142857142857	0.44346231108423967
miR-302d-3p	45	497	165	1978	1.0853997777082547	0.3481305266202471	0.8982866606106469	red	210	2685	83	22	61	TRUE	TRUE	26	13	39	0.3	0.1	0.018634019785251275	0.024761904761904763	0.44339592454715604
miR-152-3p	53	605	157	1870	1.043413946114661	0.4267172354429622	0.9339600581546609	red	210	2685	97	45	52	TRUE	TRUE	33	27	19	0.3	0.1	0.011868678584598308	0.03142857142857143	0.4432972500131697
miR-3907	5	33	205	2442	1.8043710988126873	0.1715342020118368	0.8011656258670496	red	210	2685	6	3	3	TRUE	TRUE	5	3	3	0.3	0.1	0.03851107697979727	0.004761904761904762	0.44327298174170204
miR-4722-3p	9	72	201	2403	1.4941305019291542	0.17821472059740434	0.8061839291372337	red	210	2685	10	8	2	TRUE	TRUE	6	5	1	0.3	0.1	0.037426345413690464	0.005714285714285714	0.44314063112797614
miR-1266-5p	31	326	179	2149	1.141537708256151	0.2874108552622622	0.8657420377999716	red	210	2685	38	17	21	TRUE	TRUE	19	11	14	0.3	0.1	0.02504459758067576	0.018095238095238095	0.4431398356759138
miR-188-3p	15	142	195	2333	1.2636925697374948	0.24169842937090205	0.828927138402529	red	210	2685	20	4	16	TRUE	TRUE	11	4	12	0.3	0.1	0.0325934566727203	0.010476190476190477	0.4430696471489108
miR-1264	27	272	183	2203	1.1948675668620923	0.2345393837720873	0.828927138402529	red	210	2685	39	3	36	TRUE	TRUE	11	1	15	0.3	0.1	0.0325934566727203	0.010476190476190477	0.4430696471489108
miR-3612	22	222	188	2253	1.1875127597438644	0.2668517474464787	0.8519921997439419	red	210	2685	26	12	14	TRUE	TRUE	16	6	14	0.3	0.1	0.02782575252696818	0.01523809523809524	0.4430638477650634
miR-3064-3p	12	103	198	2372	1.3955012020061803	0.18385639019061692	0.8110109656186103	red	210	2685	14	2	12	TRUE	TRUE	7	2	6	0.3	0.1	0.03638930947437479	0.006666666666666667	0.4430559761410415
miR-7-2-3p	39	422	171	2053	1.109522800388315	0.315808704314301	0.8862922666602605	red	210	2685	64	3	61	TRUE	TRUE	23	0	41	0.3	0.1	0.020969216045585905	0.021904761904761906	0.44287397795034783
miR-146a-5p	63	840	147	1635	0.8342105109073492	0.8925659209990942	1	red	210	2685	73	59	14	TRUE	TRUE	45	42	11	0.3	0.1	-0	0.04285714285714286	0.4428571428571429
miR-30b-3p	67	830	143	1645	0.9286140866431538	0.709564940862984	1	red	210	2685	79	54	25	TRUE	TRUE	45	34	19	0.3	0.1	-0	0.04285714285714286	0.4428571428571429
miR-1252-3p	6	42	204	2433	1.7033563736226967	0.16837006834029378	0.7989815981861064	red	210	2685	6	3	3	TRUE	TRUE	4	2	2	0.3	0.1	0.0389852892247225	0.00380952380952381	0.4427948130342463
miR-3934-3p	6	42	204	2433	1.7033563736226967	0.16837006834029378	0.7989815981861064	red	210	2685	6	4	2	TRUE	TRUE	4	3	1	0.3	0.1	0.0389852892247225	0.00380952380952381	0.4427948130342463
miR-6847-5p	6	42	204	2433	1.7033563736226967	0.16837006834029378	0.7989815981861064	red	210	2685	6	2	4	TRUE	TRUE	4	2	2	0.3	0.1	0.0389852892247225	0.00380952380952381	0.4427948130342463
miR-1301-3p	65	780	145	1695	0.9741466093702091	0.5941724723046415	0.9846185453396534	red	210	2685	80	52	28	TRUE	TRUE	42	33	15	0.3	0.1	0.0026927954111569887	0.04000000000000001	0.442692795411157
miR-7705	2	7	208	2468	3.3875680679406965	0.1523794603841379	0.7912848208358438	red	210	2685	2	1	1	TRUE	TRUE	2	1	1	0.3	0.1	0.040666866093913095	0.001904761904761905	0.44257162799867494
miR-5689	7	50	203	2425	1.672012859347005	0.1532898607894717	0.7912848208358438	red	210	2685	8	2	6	TRUE	TRUE	2	0	2	0.3	0.1	0.040666866093913095	0.001904761904761905	0.44257162799867494
miR-653-5p	16	150	194	2325	1.27822048653619	0.22138345945977744	0.8267774015723439	red	210	2685	19	4	15	TRUE	TRUE	10	3	10	0.3	0.1	0.03304456100684911	0.009523809523809525	0.4425683705306586
miR-6756-3p	5	32	205	2443	1.8613930964186391	0.15837014860513543	0.7915659046289053	red	210	2685	5	4	1	TRUE	TRUE	2	1	1	0.3	0.1	0.04060516822709681	0.001904761904761905	0.44250993013185874
miR-6511b-3p	4	23	206	2452	2.0693184458232885	0.15551524509954842	0.7915659046289053	red	210	2685	4	3	1	TRUE	TRUE	2	2	0	0.3	0.1	0.04060516822709681	0.001904761904761905	0.44250993013185874
miR-8052	4	23	206	2452	2.0693184458232885	0.15551524509954842	0.7915659046289053	red	210	2685	4	3	1	TRUE	TRUE	2	1	1	0.3	0.1	0.04060516822709681	0.001904761904761905	0.44250993013185874
miR-520g-5p	3	15	207	2460	2.37571752183422	0.1616947881503926	0.79261164211831	red	210	2685	3	2	1	TRUE	TRUE	2	2	0	0.3	0.1	0.040375821162777235	0.001904761904761905	0.4422805830675391
miR-6719-3p	3	15	207	2460	2.37571752183422	0.1616947881503926	0.79261164211831	red	210	2685	3	2	1	TRUE	TRUE	2	1	1	0.3	0.1	0.040375821162777235	0.001904761904761905	0.4422805830675391
miR-421	34	366	176	2109	1.1131516641181056	0.32171479487551363	0.8894675740002203	red	210	2685	45	24	21	TRUE	TRUE	23	18	15	0.3	0.1	0.020347951888441844	0.021904761904761906	0.4422527137932038
miR-3692-3p	8	62	202	2413	1.5410501892704336	0.17697787491061792	0.8061839291372337	red	210	2685	8	4	4	TRUE	TRUE	5	3	2	0.3	0.1	0.037426345413690464	0.004761904761904762	0.44218825017559515
miR-4691-5p	15	140	195	2335	1.2828341671525765	0.22641971460011479	0.828927138402529	red	210	2685	15	4	11	TRUE	TRUE	10	3	7	0.3	0.1	0.0325934566727203	0.009523809523809525	0.44211726619652986
miR-378d	25	260	185	2215	1.1511554465942078	0.2965437638233654	0.8759079677281488	red	210	2685	26	21	5	TRUE	TRUE	20	16	4	0.3	0.1	0.023016609225708216	0.01904761904761905	0.4420642282733272
miR-4666a-3p	19	187	191	2288	1.2170248960623073	0.25343283989763615	0.8429461555783246	red	210	2685	29	2	27	TRUE	TRUE	13	2	18	0.3	0.1	0.029680066274446283	0.012380952380952381	0.4420610186553987
miR-1244	19	187	191	2288	1.2170248960623073	0.25343283989763615	0.8429461555783246	red	210	2685	29	2	27	TRUE	TRUE	13	1	18	0.3	0.1	0.029680066274446283	0.012380952380952381	0.4420610186553987
miR-33b-5p	66	840	144	1635	0.8921359591790945	0.7917160701986111	1	red	210	2685	81	64	17	TRUE	TRUE	44	41	12	0.3	0.1	-0	0.04190476190476191	0.4419047619047619
miR-4776-3p	8	63	202	2412	1.515977200701237	0.18693118518708401	0.8164950320033932	red	210	2685	9	3	6	TRUE	TRUE	7	2	6	0.3	0.1	0.03521858136055232	0.006666666666666667	0.441885248027219
miR-4653-3p	8	63	202	2412	1.515977200701237	0.18693118518708401	0.8164950320033932	red	210	2685	9	2	7	TRUE	TRUE	7	2	6	0.3	0.1	0.03521858136055232	0.006666666666666667	0.441885248027219
miR-6780a-5p	13	116	197	2359	1.3418144958743168	0.2044568997585985	0.8256139625891421	red	210	2685	13	12	1	TRUE	TRUE	9	8	1	0.3	0.1	0.03328918838745204	0.008571428571428572	0.44186061695888057
miR-635	14	128	196	2347	1.3095610625579885	0.2159615670037011	0.8256139625891421	red	210	2685	18	4	14	TRUE	TRUE	9	2	10	0.3	0.1	0.03328918838745204	0.008571428571428572	0.44186061695888057
miR-5681a	18	169	192	2306	1.279085829839103	0.20501659558677512	0.8256139625891421	red	210	2685	19	1	18	TRUE	TRUE	9	0	10	0.3	0.1	0.03328918838745204	0.008571428571428572	0.44186061695888057
miR-376b-3p	14	128	196	2347	1.3095610625579885	0.2159615670037011	0.8256139625891421	red	210	2685	20	4	16	TRUE	TRUE	9	3	11	0.3	0.1	0.03328918838745204	0.008571428571428572	0.44186061695888057
miR-7162-3p	6	42	204	2433	1.7033563736226967	0.16837006834029378	0.7989815981861064	red	210	2685	6	4	2	TRUE	TRUE	3	2	1	0.3	0.1	0.0389852892247225	0.002857142857142857	0.4418424320818653
miR-6828-3p	4	24	206	2451	1.9823628823363464	0.17102682993176993	0.8001406740410583	red	210	2685	4	1	3	TRUE	TRUE	3	1	2	0.3	0.1	0.03873346090874789	0.002857142857142857	0.4415906037658907
miR-611	7	53	203	2422	1.5754632665064234	0.18480073460341886	0.8138846932851046	red	210	2685	7	2	5	TRUE	TRUE	6	1	5	0.3	0.1	0.03577484768420163	0.005714285714285714	0.44148913339848733
miR-374b-5p	48	547	162	1928	1.0443359997935213	0.42861750107842206	0.9339600581546609	red	210	2685	74	30	44	TRUE	TRUE	31	18	29	0.3	0.1	0.011868678584598308	0.029523809523809525	0.4413924881084078
miR-95-3p	16	154	194	2321	1.242894535296273	0.25097594573190796	0.8421060576750511	red	210	2685	18	15	3	TRUE	TRUE	12	12	0	0.3	0.1	0.029853283417991025	0.011428571428571429	0.44128185484656246
miR-1976	23	234	187	2241	1.177815945132433	0.27282164012490806	0.8519921997439419	red	210	2685	26	7	19	TRUE	TRUE	14	5	12	0.3	0.1	0.02782575252696818	0.013333333333333334	0.4411590858603015
miR-20b-3p	17	168	193	2307	1.2094744681246477	0.27454705641265975	0.8519921997439419	red	210	2685	19	12	7	TRUE	TRUE	14	9	7	0.3	0.1	0.02782575252696818	0.013333333333333334	0.4411590858603015
miR-552-3p	15	143	195	2332	1.254321814357623	0.2494920978633773	0.8383779201479148	red	210	2685	16	3	13	TRUE	TRUE	11	2	10	0.3	0.1	0.030624067184307685	0.010476190476190477	0.44110025766049815
miR-3121-3p	37	410	173	2065	1.0771716326550875	0.3770099612994697	0.9105152218722283	red	210	2685	77	3	74	TRUE	TRUE	26	2	54	0.3	0.1	0.016285115732422424	0.024761904761904763	0.4410470204943272
miR-551b-5p	45	503	165	1972	1.0692023295079318	0.37985356185906766	0.9105152218722283	red	210	2685	74	4	70	TRUE	TRUE	26	3	42	0.3	0.1	0.016285115732422424	0.024761904761904763	0.4410470204943272
miR-33a-3p	35	383	175	2092	1.0924103803487692	0.35387994539574785	0.9055546669012737	red	210	2685	64	10	54	TRUE	TRUE	25	6	42	0.3	0.1	0.017234130755349738	0.023809523809523808	0.4410436545648736
miR-4270	24	250	186	2225	1.1482970855165222	0.30452899889583135	0.8762880726867444	red	210	2685	28	6	22	TRUE	TRUE	19	3	19	0.3	0.1	0.02294123981048572	0.018095238095238095	0.4410364779057238
miR-6777-5p	4	24	206	2451	1.9823628823363464	0.17102682993176993	0.8001406740410583	red	210	2685	4	3	1	TRUE	TRUE	2	1	1	0.3	0.1	0.03873346090874789	0.001904761904761905	0.4406382228135098
miR-141-3p	40	452	170	2023	1.0530830573996581	0.4186635469781433	0.9293117400853355	red	210	2685	67	24	43	TRUE	TRUE	29	17	29	0.3	0.1	0.01273543053242664	0.027619047619047623	0.44035447815147427
miR-19b-1-5p	27	287	183	2188	1.1247943944833925	0.32507081825667916	0.8894675740002203	red	210	2685	27	18	9	TRUE	TRUE	21	14	7	0.3	0.1	0.020347951888441844	0.020000000000000004	0.4403479518884419
miR-4661-5p	3	16	207	2459	2.2264271784255514	0.1816017055199382	0.8061839291372337	red	210	2685	3	1	2	TRUE	TRUE	3	1	2	0.3	0.1	0.037426345413690464	0.002857142857142857	0.44028348827083325
miR-4666a-5p	13	119	197	2356	1.306340988264824	0.22846640485771127	0.828927138402529	red	210	2685	16	1	15	TRUE	TRUE	8	0	11	0.3	0.1	0.0325934566727203	0.00761904761904762	0.44021250429176795
miR-3138	10	89	200	2386	1.3402806995751493	0.24262909848291284	0.828927138402529	red	210	2685	14	1	13	TRUE	TRUE	8	1	11	0.3	0.1	0.0325934566727203	0.00761904761904762	0.44021250429176795
miR-1265	12	109	198	2366	1.3153879409076663	0.2332444254571854	0.828927138402529	red	210	2685	14	3	11	TRUE	TRUE	8	2	8	0.3	0.1	0.0325934566727203	0.00761904761904762	0.44021250429176795
miR-658	14	130	196	2345	1.2883252909758394	0.23153607000049417	0.828927138402529	red	210	2685	14	4	10	TRUE	TRUE	8	2	6	0.3	0.1	0.0325934566727203	0.00761904761904762	0.44021250429176795
miR-6799-5p	12	109	198	2366	1.3153879409076663	0.2332444254571854	0.828927138402529	red	210	2685	12	11	1	TRUE	TRUE	8	7	1	0.3	0.1	0.0325934566727203	0.00761904761904762	0.44021250429176795
miR-1185-1-3p	21	211	189	2264	1.192111958826452	0.26721946780482964	0.8519921997439419	red	210	2685	28	3	25	TRUE	TRUE	13	1	16	0.3	0.1	0.02782575252696818	0.012380952380952381	0.4402067049079206
miR-29a-5p	31	340	179	2135	1.0874809324675525	0.3714699357937118	0.9105152218722283	red	210	2685	44	16	28	TRUE	TRUE	25	12	22	0.3	0.1	0.016285115732422424	0.023809523809523808	0.4400946395419463
miR-449b-5p	49	576	161	1899	1.003395493225568	0.5208480935307296	0.9674452893261704	red	210	2685	76	33	43	TRUE	TRUE	36	23	32	0.3	0.1	0.0057494342820006775	0.03428571428571429	0.44003514856771503
miR-6747-3p	10	86	200	2389	1.3887535904758688	0.21402994893631122	0.8256139625891421	red	210	2685	10	8	2	TRUE	TRUE	7	6	1	0.3	0.1	0.03328918838745204	0.006666666666666667	0.43995585505411866
miR-4667-3p	9	75	201	2400	1.4326060269017207	0.2065991487397574	0.8256139625891421	red	210	2685	9	2	7	TRUE	TRUE	7	1	6	0.3	0.1	0.03328918838745204	0.006666666666666667	0.43995585505411866
miR-145-3p	51	595	159	1880	1.0134723343802576	0.49677714401435336	0.9630934546633234	red	210	2685	52	48	4	TRUE	TRUE	35	32	4	0.3	0.1	0.006532627465727294	0.03333333333333333	0.4398659607990606
miR-3198	10	87	200	2388	1.3722246828144011	0.22340534145301646	0.8267774015723439	red	210	2685	10	4	6	TRUE	TRUE	7	3	4	0.3	0.1	0.03304456100684911	0.006666666666666667	0.4397112276735157
miR-497-5p	57	701	153	1774	0.9428198467101071	0.6688219746891583	0.9964394635179817	red	210	2685	131	29	102	TRUE	TRUE	41	21	80	0.3	0.1	6.196323061977297e-4	0.03904761904761905	0.43966725135381673
miR-211-5p	40	455	170	2020	1.044589871988085	0.4358290430546318	0.9339600581546609	red	210	2685	51	4	47	TRUE	TRUE	29	4	32	0.3	0.1	0.011868678584598308	0.027619047619047623	0.4394877262036459
miR-3927-5p	2	8	208	2467	2.9632935300475465	0.18109625045012626	0.8061839291372337	red	210	2685	2	1	1	TRUE	TRUE	2	1	1	0.3	0.1	0.037426345413690464	0.001904761904761905	0.4393311073184523
miR-6884-3p	3	16	207	2459	2.2264271784255514	0.1816017055199382	0.8061839291372337	red	210	2685	3	2	1	TRUE	TRUE	2	2	0	0.3	0.1	0.037426345413690464	0.001904761904761905	0.4393311073184523
miR-7112-3p	3	16	207	2459	2.2264271784255514	0.1816017055199382	0.8061839291372337	red	210	2685	3	1	2	TRUE	TRUE	2	0	2	0.3	0.1	0.037426345413690464	0.001904761904761905	0.4393311073184523
miR-1268a	8	68	202	2407	1.4016542999689512	0.24000963677982626	0.828927138402529	red	210	2685	8	3	5	TRUE	TRUE	7	2	5	0.3	0.1	0.0325934566727203	0.006666666666666667	0.43926012333938697
miR-1255b-5p	12	110	198	2365	1.302885025781352	0.24195846909435884	0.828927138402529	red	210	2685	14	5	9	TRUE	TRUE	7	2	7	0.3	0.1	0.0325934566727203	0.006666666666666667	0.43926012333938697
miR-4502	7	57	203	2418	1.4625432165689853	0.23054754769065838	0.828927138402529	red	210	2685	8	2	6	TRUE	TRUE	7	2	6	0.3	0.1	0.0325934566727203	0.006666666666666667	0.43926012333938697
miR-4769-5p	8	67	202	2408	1.4231542344529167	0.22898986643692829	0.828927138402529	red	210	2685	9	3	6	TRUE	TRUE	7	3	5	0.3	0.1	0.0325934566727203	0.006666666666666667	0.43926012333938697
miR-4468	12	110	198	2365	1.302885025781352	0.24195846909435884	0.828927138402529	red	210	2685	14	3	11	TRUE	TRUE	7	2	6	0.3	0.1	0.0325934566727203	0.006666666666666667	0.43926012333938697
miR-191-3p	10	88	200	2387	1.3560712733286584	0.23294095346035526	0.828927138402529	red	210	2685	10	7	3	TRUE	TRUE	7	5	2	0.3	0.1	0.0325934566727203	0.006666666666666667	0.43926012333938697
miR-4795-3p	19	190	191	2285	1.1962432574114061	0.2746365709229705	0.8519921997439419	red	210	2685	25	1	24	TRUE	TRUE	12	0	17	0.3	0.1	0.02782575252696818	0.011428571428571429	0.43925432395553965
miR-331-5p	31	342	179	2133	1.0801090023779774	0.3839571925535285	0.9105152218722283	red	210	2685	34	24	10	TRUE	TRUE	24	18	8	0.3	0.1	0.016285115732422424	0.022857142857142857	0.4391422585895653
miR-142-5p	59	753	151	1722	0.8935661743585155	0.782386586302956	1	red	210	2685	79	52	27	TRUE	TRUE	41	36	21	0.3	0.1	-0	0.03904761904761905	0.4390476190476191
miR-1285-3p	60	825	150	1650	0.8000919862801543	0.932644606296879	1	red	210	2685	74	52	22	TRUE	TRUE	41	35	16	0.3	0.1	-0	0.03904761904761905	0.4390476190476191
miR-6870-5p	8	64	202	2411	1.4916839704491758	0.19711985850542593	0.8256139625891421	red	210	2685	8	5	3	TRUE	TRUE	6	3	3	0.3	0.1	0.03328918838745204	0.005714285714285714	0.43900347410173773
miR-6165	9	76	201	2399	1.4131769245128998	0.21645564512694443	0.8256139625891421	red	210	2685	10	3	7	TRUE	TRUE	6	1	5	0.3	0.1	0.03328918838745204	0.005714285714285714	0.43900347410173773
miR-1288-3p	10	85	200	2390	1.4056712557780728	0.20482220189849884	0.8256139625891421	red	210	2685	11	1	10	TRUE	TRUE	6	1	6	0.3	0.1	0.03328918838745204	0.005714285714285714	0.43900347410173773
miR-3654	7	54	203	2421	1.545662735414591	0.19586575079540533	0.8256139625891421	red	210	2685	7	1	6	TRUE	TRUE	6	0	6	0.3	0.1	0.03328918838745204	0.005714285714285714	0.43900347410173773
miR-155-3p	10	84	200	2391	1.4229915705487453	0.19578924186677737	0.8256139625891421	red	210	2685	14	3	11	TRUE	TRUE	6	3	4	0.3	0.1	0.03328918838745204	0.005714285714285714	0.43900347410173773
miR-4298	11	97	199	2378	1.3549485050420145	0.2199315536759984	0.8256139625891421	red	210	2685	14	3	11	TRUE	TRUE	6	1	7	0.3	0.1	0.03328918838745204	0.005714285714285714	0.43900347410173773
miR-633	11	97	199	2378	1.3549485050420145	0.2199315536759984	0.8256139625891421	red	210	2685	14	1	13	TRUE	TRUE	6	1	7	0.3	0.1	0.03328918838745204	0.005714285714285714	0.43900347410173773
miR-200c-5p	7	56	203	2419	1.4892615323970422	0.21875412754578116	0.8256139625891421	red	210	2685	7	2	5	TRUE	TRUE	6	1	5	0.3	0.1	0.03328918838745204	0.005714285714285714	0.43900347410173773
miR-378a-3p	57	700	153	1775	0.9446982124094856	0.6642994920471361	0.9949996421553914	red	210	2685	62	57	5	TRUE	TRUE	40	39	5	0.3	0.1	8.708301780783996e-4	0.0380952380952381	0.4389660682733164
miR-940	51	591	159	1884	1.0224997511936638	0.4757486541564506	0.9576482781731067	red	210	2685	66	29	37	TRUE	TRUE	33	20	19	0.3	0.1	0.007517587139379388	0.03142857142857143	0.4389461585679508
miR-193a-3p	53	616	157	1859	1.0187605300373657	0.4836582342145278	0.9580087190892179	red	210	2685	64	50	14	TRUE	TRUE	33	31	8	0.3	0.1	0.007452215310084175	0.03142857142857143	0.43888078673865555
miR-767-5p	31	336	179	2139	1.1024881840440102	0.34679248209419483	0.8973336198694297	red	210	2685	44	14	30	TRUE	TRUE	21	9	23	0.3	0.1	0.01881842419560682	0.020000000000000004	0.4388184241956068
miR-129-2-3p	41	469	169	2006	1.037649209234221	0.4491340080986113	0.9384536906060458	red	210	2685	56	34	22	TRUE	TRUE	29	23	21	0.3	0.1	0.01103486136856066	0.027619047619047623	0.4386539089876082
miR-181c-5p	49	565	161	1910	1.028847748480658	0.4622723587455745	0.9492185618941243	red	210	2685	96	36	60	TRUE	TRUE	31	27	37	0.3	0.1	0.009053511110926206	0.029523809523809525	0.43857732063473576
miR-9-3p	36	405	174	2070	1.05745720965471	0.4155980477935775	0.9293117400853355	red	210	2685	56	11	45	TRUE	TRUE	27	8	36	0.3	0.1	0.01273543053242664	0.025714285714285714	0.43844971624671236
miR-153-5p	15	144	195	2331	1.2450811597373164	0.2573836027166932	0.846637763655739	red	210	2685	15	4	11	TRUE	TRUE	10	3	7	0.3	0.1	0.028920945617408517	0.009523809523809525	0.438444755141218
miR-4287	11	101	199	2374	1.299125337271494	0.25658388408660626	0.846637763655739	red	210	2685	13	3	10	TRUE	TRUE	10	3	9	0.3	0.1	0.028920945617408517	0.009523809523809525	0.438444755141218
miR-299-5p	19	191	191	2284	1.189460753839277	0.2818485525281581	0.8607221181052213	red	210	2685	30	3	27	TRUE	TRUE	13	2	19	0.3	0.1	0.026054814704231207	0.012380952380952381	0.4384357670851836
miR-1915-3p	20	203	190	2272	1.1780285789072222	0.28850181543916875	0.8657420377999716	red	210	2685	20	3	17	TRUE	TRUE	14	2	12	0.3	0.1	0.02504459758067576	0.013333333333333334	0.438377930914009
miR-4452	7	58	203	2417	1.4367459797133677	0.24255306910430724	0.828927138402529	red	210	2685	7	2	5	TRUE	TRUE	6	2	4	0.3	0.1	0.0325934566727203	0.005714285714285714	0.43830774238700604
miR-1273e	9	77	201	2398	1.394252295761164	0.22649504303300452	0.828927138402529	red	210	2685	9	4	5	TRUE	TRUE	6	3	3	0.3	0.1	0.0325934566727203	0.005714285714285714	0.43830774238700604
miR-3672	10	89	200	2386	1.3402806995751493	0.24262909848291284	0.828927138402529	red	210	2685	10	3	7	TRUE	TRUE	6	1	5	0.3	0.1	0.0325934566727203	0.005714285714285714	0.43830774238700604
miR-3622a-5p	9	77	201	2398	1.394252295761164	0.22649504303300452	0.828927138402529	red	210	2685	11	1	10	TRUE	TRUE	6	1	6	0.3	0.1	0.0325934566727203	0.005714285714285714	0.43830774238700604
miR-4680-5p	7	58	203	2417	1.4367459797133677	0.24255306910430724	0.828927138402529	red	210	2685	8	1	7	TRUE	TRUE	6	0	7	0.3	0.1	0.0325934566727203	0.005714285714285714	0.43830774238700604
miR-105-3p	9	78	201	2397	1.3758127267707667	0.2367080685130761	0.828927138402529	red	210	2685	10	8	2	TRUE	TRUE	6	6	0	0.3	0.1	0.0325934566727203	0.005714285714285714	0.43830774238700604
miR-586	18	179	192	2296	1.2024219881570497	0.27469773694515004	0.8519921997439419	red	210	2685	22	2	20	TRUE	TRUE	11	2	12	0.3	0.1	0.02782575252696818	0.010476190476190477	0.43830194300315867
miR-431-3p	13	122	197	2353	1.2726124403985732	0.25358149912323835	0.8429461555783246	red	210	2685	13	10	3	TRUE	TRUE	9	6	3	0.3	0.1	0.029680066274446283	0.008571428571428572	0.4382514948458749
miR-589-3p	30	331	180	2144	1.0795429938712742	0.38720818662888035	0.9105152218722283	red	210	2685	39	14	25	TRUE	TRUE	23	10	19	0.3	0.1	0.016285115732422424	0.021904761904761906	0.43818987763718437
miR-507	35	387	175	2088	1.0790533173125854	0.3773790933493001	0.9105152218722283	red	210	2685	64	8	56	TRUE	TRUE	23	6	38	0.3	0.1	0.016285115732422424	0.021904761904761906	0.43818987763718437
miR-3202	29	319	181	2156	1.0828594381710188	0.3840531116693298	0.9105152218722283	red	210	2685	37	6	31	TRUE	TRUE	23	5	22	0.3	0.1	0.016285115732422424	0.021904761904761906	0.43818987763718437
miR-147b-3p	38	422	172	2053	1.0747926292100862	0.3796415991363692	0.9105152218722283	red	210	2685	40	36	4	TRUE	TRUE	23	21	3	0.3	0.1	0.016285115732422424	0.021904761904761906	0.43818987763718437
miR-32-5p	53	686	157	1789	0.8804095645447159	0.8023122261162521	1	red	210	2685	104	52	52	TRUE	TRUE	40	39	41	0.3	0.1	-0	0.0380952380952381	0.4380952380952381
miR-4694-5p	4	25	206	2450	1.9023946344951657	0.1870528599485663	0.8164950320033932	red	210	2685	4	2	2	TRUE	TRUE	3	1	2	0.3	0.1	0.03521858136055232	0.002857142857142857	0.4380757242176952
miR-424-3p	11	96	199	2379	1.369630812362516	0.21112542048373556	0.8256139625891421	red	210	2685	15	6	9	TRUE	TRUE	5	5	1	0.3	0.1	0.03328918838745204	0.004761904761904762	0.43805109314935675
miR-5192	11	96	199	2379	1.369630812362516	0.21112542048373556	0.8256139625891421	red	210	2685	13	6	7	TRUE	TRUE	5	3	4	0.3	0.1	0.03328918838745204	0.004761904761904762	0.43805109314935675
miR-6876-5p	7	54	203	2421	1.545662735414591	0.19586575079540533	0.8256139625891421	red	210	2685	7	4	3	TRUE	TRUE	5	2	3	0.3	0.1	0.03328918838745204	0.004761904761904762	0.43805109314935675
miR-4526	8	66	202	2409	1.445305458672091	0.21816047086407345	0.8256139625891421	red	210	2685	9	2	7	TRUE	TRUE	5	1	5	0.3	0.1	0.03328918838745204	0.004761904761904762	0.43805109314935675
miR-6845-3p	6	45	204	2430	1.5878923969037677	0.20482170797585925	0.8256139625891421	red	210	2685	6	4	2	TRUE	TRUE	5	3	2	0.3	0.1	0.03328918838745204	0.004761904761904762	0.43805109314935675
miR-6504-5p	8	64	202	2411	1.4916839704491758	0.19711985850542593	0.8256139625891421	red	210	2685	10	1	9	TRUE	TRUE	5	0	7	0.3	0.1	0.03328918838745204	0.004761904761904762	0.43805109314935675
miR-876-5p	41	465	169	2010	1.0486598068728803	0.42641376980195844	0.9339600581546609	red	210	2685	62	20	42	TRUE	TRUE	27	13	28	0.3	0.1	0.011868678584598308	0.025714285714285714	0.437582964298884
miR-340-3p	30	322	180	2153	1.1143736938647362	0.33091030560226675	0.8894675740002203	red	210	2685	30	25	5	TRUE	TRUE	18	13	5	0.3	0.1	0.020347951888441844	0.017142857142857144	0.437490809031299
miR-6861-5p	3	16	207	2459	2.2264271784255514	0.1816017055199382	0.8061839291372337	red	210	2685	3	2	1	TRUE	TRUE	0	0	0	0.3	0.1	0.037426345413690464	0	0.4374263454136904
miR-297	18	181	192	2294	1.1881025778059724	0.28960565030661173	0.8657420377999716	red	210	2685	21	6	15	TRUE	TRUE	13	3	12	0.3	0.1	0.02504459758067576	0.012380952380952381	0.4374255499616281
miR-4801	16	155	194	2320	1.2343475393230403	0.2586120365789625	0.8472138345121506	red	210	2685	20	3	17	TRUE	TRUE	9	2	10	0.3	0.1	0.028802784425936347	0.008571428571428572	0.4373742129973649
miR-202-5p	11	99	199	2376	1.3264733256307035	0.23798504795807543	0.828927138402529	red	210	2685	11	5	6	TRUE	TRUE	5	3	2	0.3	0.1	0.0325934566727203	0.004761904761904762	0.43735536143462506
miR-664b-5p	6	48	204	2427	1.4868628333246268	0.2438302363231406	0.828927138402529	red	210	2685	6	3	3	TRUE	TRUE	5	3	2	0.3	0.1	0.0325934566727203	0.004761904761904762	0.43735536143462506
miR-3201	5	38	205	2437	1.563856937345471	0.2428851936949121	0.828927138402529	red	210	2685	5	1	4	TRUE	TRUE	5	1	4	0.3	0.1	0.0325934566727203	0.004761904761904762	0.43735536143462506
miR-6769b-3p	5	37	205	2438	1.60676279595442	0.22798071157753722	0.828927138402529	red	210	2685	5	3	2	TRUE	TRUE	5	3	2	0.3	0.1	0.0325934566727203	0.004761904761904762	0.43735536143462506
miR-623	18	183	192	2292	1.174095408495372	0.30478191550152417	0.8762880726867444	red	210	2685	20	2	18	TRUE	TRUE	15	2	15	0.3	0.1	0.02294123981048572	0.014285714285714285	0.4372269540962
miR-3929	18	183	192	2292	1.174095408495372	0.30478191550152417	0.8762880726867444	red	210	2685	19	9	10	TRUE	TRUE	15	6	10	0.3	0.1	0.02294123981048572	0.014285714285714285	0.4372269540962
miR-370-3p	25	263	185	2212	1.136484362342736	0.31605456504509466	0.8862922666602605	red	210	2685	31	6	25	TRUE	TRUE	17	1	20	0.3	0.1	0.020969216045585905	0.016190476190476193	0.4371596922360621
miR-486-3p	58	764	152	1711	0.8546178175938397	0.8554652139013903	1	red	210	2685	77	48	29	TRUE	TRUE	39	33	23	0.3	0.1	-0	0.037142857142857144	0.43714285714285717
miR-134-3p	4	27	206	2448	1.7600465925121962	0.2204410076434485	0.8256139625891421	red	210	2685	4	1	3	TRUE	TRUE	4	1	3	0.3	0.1	0.03328918838745204	0.00380952380952381	0.4370987121969758
miR-4424	6	46	204	2429	1.5527492825286877	0.21756836713839384	0.8256139625891421	red	210	2685	7	1	6	TRUE	TRUE	4	1	4	0.3	0.1	0.03328918838745204	0.00380952380952381	0.4370987121969758
miR-4480	9	75	201	2400	1.4326060269017207	0.2065991487397574	0.8256139625891421	red	210	2685	11	1	10	TRUE	TRUE	4	0	5	0.3	0.1	0.03328918838745204	0.00380952380952381	0.4370987121969758
miR-6867-3p	5	36	205	2439	1.65205088270442	0.21336181282195707	0.8256139625891421	red	210	2685	5	4	1	TRUE	TRUE	4	4	0	0.3	0.1	0.03328918838745204	0.00380952380952381	0.4370987121969758
miR-6715b-5p	8	64	202	2411	1.4916839704491758	0.19711985850542593	0.8256139625891421	red	210	2685	10	2	8	TRUE	TRUE	4	0	6	0.3	0.1	0.03328918838745204	0.00380952380952381	0.4370987121969758
miR-6752-3p	5	36	205	2439	1.65205088270442	0.21336181282195707	0.8256139625891421	red	210	2685	5	2	3	TRUE	TRUE	4	1	3	0.3	0.1	0.03328918838745204	0.00380952380952381	0.4370987121969758
miR-6780a-3p	5	36	205	2439	1.65205088270442	0.21336181282195707	0.8256139625891421	red	210	2685	5	4	1	TRUE	TRUE	4	4	0	0.3	0.1	0.03328918838745204	0.00380952380952381	0.4370987121969758
miR-4713-3p	6	46	204	2429	1.5527492825286877	0.21756836713839384	0.8256139625891421	red	210	2685	6	2	4	TRUE	TRUE	4	1	3	0.3	0.1	0.03328918838745204	0.00380952380952381	0.4370987121969758
miR-4513	5	35	205	2440	1.6999250630464864	0.1990602935321551	0.8256139625891421	red	210	2685	5	1	4	TRUE	TRUE	4	1	3	0.3	0.1	0.03328918838745204	0.00380952380952381	0.4370987121969758
miR-93-3p	48	572	162	1903	0.9857563654413551	0.5621630418755605	0.979600421850013	red	210	2685	59	37	22	TRUE	TRUE	35	26	18	0.3	0.1	0.0035804146099896843	0.03333333333333333	0.43691374794332305
miR-6499-3p	14	133	196	2342	1.257669357800691	0.25573722867309373	0.8450579767925417	red	210	2685	14	12	2	TRUE	TRUE	8	7	1	0.3	0.1	0.02924539777523162	0.00761904761904762	0.43686444539427927
miR-6816-3p	5	10	205	2465	6.003754353651256	0.00437460779448133	0.46252139358527367	red	210	2685	5	5	0	TRUE	FALSE	3	3	0	0.3	0	0.13394726979600988	0.002857142857142857	0.4368044126531527
miR-519b-3p	30	321	180	2154	1.118364333837499	0.3248073560239385	0.8894675740002203	red	210	2685	52	14	38	TRUE	TRUE	17	8	19	0.3	0.1	0.020347951888441844	0.016190476190476193	0.4365384280789181
miR-193b-5p	27	286	183	2189	1.1291652296396661	0.3186980246230741	0.8894675740002203	red	210	2685	29	23	6	TRUE	TRUE	17	15	4	0.3	0.1	0.020347951888441844	0.016190476190476193	0.4365384280789181
miR-4428	13	125	197	2350	1.2405001839379008	0.2796710990404776	0.8560553952727233	red	210	2685	13	5	8	TRUE	TRUE	10	3	7	0.3	0.1	0.02699925250163432	0.009523809523809525	0.43652306202544383
miR-892c-3p	4	28	206	2447	1.6965270424830976	0.23769877154122243	0.828927138402529	red	210	2685	5	1	4	TRUE	TRUE	4	1	4	0.3	0.1	0.0325934566727203	0.00380952380952381	0.43640298048224413
miR-6088	6	47	204	2428	1.5191067276388832	0.23057840362699947	0.828927138402529	red	210	2685	6	4	2	TRUE	TRUE	4	3	1	0.3	0.1	0.0325934566727203	0.00380952380952381	0.43640298048224413
miR-2681-3p	7	57	203	2418	1.4625432165689853	0.23054754769065838	0.828927138402529	red	210	2685	7	1	6	TRUE	TRUE	4	1	3	0.3	0.1	0.0325934566727203	0.00380952380952381	0.43640298048224413
miR-487b-3p	5	37	205	2438	1.60676279595442	0.22798071157753722	0.828927138402529	red	210	2685	8	3	5	TRUE	TRUE	4	2	5	0.3	0.1	0.0325934566727203	0.00380952380952381	0.43640298048224413
miR-3660	7	57	203	2418	1.4625432165689853	0.23054754769065838	0.828927138402529	red	210	2685	9	2	7	TRUE	TRUE	4	1	4	0.3	0.1	0.0325934566727203	0.00380952380952381	0.43640298048224413
miR-190a-5p	15	145	195	2330	1.2359679150261207	0.26536902481590896	0.8519921997439419	red	210	2685	18	4	14	TRUE	TRUE	9	2	8	0.3	0.1	0.02782575252696818	0.008571428571428572	0.43639718109839676
miR-590-5p	21	215	189	2260	1.167869863255521	0.2947155824059642	0.8759079677281488	red	210	2685	28	12	16	TRUE	TRUE	14	9	11	0.3	0.1	0.023016609225708216	0.013333333333333334	0.43634994255904147
miR-4314	18	183	192	2292	1.174095408495372	0.30478191550152417	0.8762880726867444	red	210	2685	21	4	17	TRUE	TRUE	14	4	13	0.3	0.1	0.02294123981048572	0.013333333333333334	0.436274573143819
miR-28-5p	53	861	157	1614	0.6329157373355546	0.9983642229156622	1	red	210	2685	59	52	7	TRUE	TRUE	38	37	4	0.3	0.1	-0	0.03619047619047619	0.43619047619047624
miR-7853-5p	4	26	206	2449	1.828412300439661	0.2035416434386811	0.8256139625891421	red	210	2685	4	3	1	TRUE	TRUE	3	3	0	0.3	0.1	0.03328918838745204	0.002857142857142857	0.43614633124459484
miR-1199-5p	4	26	206	2449	1.828412300439661	0.2035416434386811	0.8256139625891421	red	210	2685	4	3	1	TRUE	TRUE	3	2	1	0.3	0.1	0.03328918838745204	0.002857142857142857	0.43614633124459484
miR-6751-3p	4	26	206	2449	1.828412300439661	0.2035416434386811	0.8256139625891421	red	210	2685	4	3	1	TRUE	TRUE	3	2	1	0.3	0.1	0.03328918838745204	0.002857142857142857	0.43614633124459484
miR-6500-3p	6	45	204	2430	1.5878923969037677	0.20482170797585925	0.8256139625891421	red	210	2685	6	4	2	TRUE	TRUE	3	1	2	0.3	0.1	0.03328918838745204	0.002857142857142857	0.43614633124459484
miR-7851-3p	5	36	205	2439	1.65205088270442	0.21336181282195707	0.8256139625891421	red	210	2685	5	4	1	TRUE	TRUE	3	2	1	0.3	0.1	0.03328918838745204	0.002857142857142857	0.43614633124459484
miR-7974	8	65	202	2410	1.4681380513250295	0.20753330711255383	0.8256139625891421	red	210	2685	8	7	1	TRUE	TRUE	3	3	0	0.3	0.1	0.03328918838745204	0.002857142857142857	0.43614633124459484
miR-4791	5	35	205	2440	1.6999250630464864	0.1990602935321551	0.8256139625891421	red	210	2685	5	1	4	TRUE	TRUE	3	1	2	0.3	0.1	0.03328918838745204	0.002857142857142857	0.43614633124459484
miR-3121-5p	7	55	203	2420	1.5169511950143382	0.20718845489912488	0.8256139625891421	red	210	2685	8	1	7	TRUE	TRUE	3	0	4	0.3	0.1	0.03328918838745204	0.002857142857142857	0.43614633124459484
miR-151a-5p	50	596	160	1879	0.9852147853419961	0.5636960699434657	0.979681912678481	red	210	2685	52	50	2	TRUE	TRUE	34	34	2	0.3	0.1	0.0035659640056939675	0.032380952380952385	0.4359469163866464
miR-137-3p	29	322	181	2153	1.0712783990342185	0.40350505942624637	0.918676996664867	red	210	2685	47	3	44	TRUE	TRUE	22	3	31	0.3	0.1	0.01473486322527251	0.020952380952380955	0.4356872441776535
miR-126-3p	19	198	191	2277	1.1438971545120271	0.3340541828656717	0.8894675740002203	red	210	2685	21	19	2	TRUE	TRUE	16	16	2	0.3	0.1	0.020347951888441844	0.01523809523809524	0.4355860471265371
miR-3928-3p	22	230	188	2245	1.1421432272158052	0.32141259106258885	0.8894675740002203	red	210	2685	23	13	10	TRUE	TRUE	16	10	7	0.3	0.1	0.020347951888441844	0.01523809523809524	0.4355860471265371
miR-3909	15	148	195	2327	1.2093668218043505	0.2898480895108786	0.8657420377999716	red	210	2685	18	4	14	TRUE	TRUE	11	3	9	0.3	0.1	0.02504459758067576	0.010476190476190477	0.43552078805686617
miR-3921	14	137	196	2338	1.218880510926593	0.28939007406219547	0.8657420377999716	red	210	2685	14	2	12	TRUE	TRUE	11	1	10	0.3	0.1	0.02504459758067576	0.010476190476190477	0.43552078805686617
miR-8081	3	19	207	2456	1.8727069941647854	0.2445916709212212	0.828927138402529	red	210	2685	4	2	2	TRUE	TRUE	3	2	2	0.3	0.1	0.0325934566727203	0.002857142857142857	0.43545059952986315
miR-6862-5p	3	19	207	2456	1.8727069941647854	0.2445916709212212	0.828927138402529	red	210	2685	3	2	1	TRUE	TRUE	3	2	1	0.3	0.1	0.0325934566727203	0.002857142857142857	0.43545059952986315
miR-4534	14	138	196	2337	1.2095345188430082	0.29801969988593074	0.8759079677281488	red	210	2685	14	2	12	TRUE	TRUE	13	1	12	0.3	0.1	0.023016609225708216	0.012380952380952381	0.43539756160666054
miR-3158-3p	23	244	187	2231	1.124509206769006	0.34045424490355203	0.895644752398621	red	210	2685	25	22	3	TRUE	TRUE	17	16	2	0.3	0.1	0.019145685718223174	0.016190476190476193	0.4353361619086994
miR-346	17	172	193	2303	1.1793046436562606	0.30554988932474103	0.8762880726867444	red	210	2685	29	7	22	TRUE	TRUE	13	5	18	0.3	0.1	0.02294123981048572	0.012380952380952381	0.4353221921914381
miR-449a	49	680	161	1795	0.8034681418648334	0.9172432950851722	1	red	210	2685	87	39	48	TRUE	TRUE	37	29	35	0.3	0.1	-0	0.03523809523809524	0.43523809523809526
miR-3684	4	27	206	2448	1.7600465925121962	0.2204410076434485	0.8256139625891421	red	210	2685	6	1	5	TRUE	TRUE	2	0	2	0.3	0.1	0.03328918838745204	0.001904761904761905	0.4351939502922139
miR-6779-3p	3	17	207	2458	2.094699398158887	0.20212310983622025	0.8256139625891421	red	210	2685	3	2	1	TRUE	TRUE	2	1	1	0.3	0.1	0.03328918838745204	0.001904761904761905	0.4351939502922139
miR-3117-5p	8	66	202	2409	1.445305458672091	0.21816047086407345	0.8256139625891421	red	210	2685	8	4	4	TRUE	TRUE	2	2	0	0.3	0.1	0.03328918838745204	0.001904761904761905	0.4351939502922139
miR-4444	2	9	208	2466	2.633183658311148	0.2105227597306219	0.8256139625891421	red	210	2685	2	1	1	TRUE	TRUE	2	1	1	0.3	0.1	0.03328918838745204	0.001904761904761905	0.4351939502922139
miR-874-5p	4	26	206	2449	1.828412300439661	0.2035416434386811	0.8256139625891421	red	210	2685	4	2	2	TRUE	TRUE	2	1	1	0.3	0.1	0.03328918838745204	0.001904761904761905	0.4351939502922139
miR-4714-5p	6	46	204	2429	1.5527492825286877	0.21756836713839384	0.8256139625891421	red	210	2685	6	2	4	TRUE	TRUE	2	0	2	0.3	0.1	0.03328918838745204	0.001904761904761905	0.4351939502922139
miR-4773	14	136	196	2339	1.228363892770622	0.2808422375302821	0.8585924951558349	red	210	2685	15	3	12	TRUE	TRUE	9	2	8	0.3	0.1	0.02648516478039255	0.008571428571428572	0.4350565933518211
miR-6126	3	18	207	2457	1.977620359567484	0.2231535921415866	0.8267774015723439	red	210	2685	3	2	1	TRUE	TRUE	2	2	0	0.3	0.1	0.03304456100684911	0.001904761904761905	0.434949322911611
let-7g-3p	45	520	165	1955	1.0253413653302834	0.47249344846440466	0.9542582073274568	red	210	2685	71	32	39	TRUE	TRUE	28	19	28	0.3	0.1	0.008133638443419744	0.02666666666666667	0.43480030511008644
miR-587	41	471	169	2004	1.0322141578142778	0.46052584686688003	0.9492185618941243	red	210	2685	70	1	69	TRUE	TRUE	27	1	44	0.3	0.1	0.009053511110926206	0.025714285714285714	0.43476779682521194
miR-4720-5p	9	80	201	2395	1.3403159729312972	0.25761648060959935	0.846637763655739	red	210	2685	10	1	9	TRUE	TRUE	6	0	7	0.3	0.1	0.028920945617408517	0.005714285714285714	0.4346352313316942
miR-1251-5p	8	69	202	2406	1.3807773210708854	0.2512076005083186	0.8421060576750511	red	210	2685	8	1	7	TRUE	TRUE	5	1	4	0.3	0.1	0.029853283417991025	0.004761904761904762	0.43461518817989575
miR-4708-5p	10	91	200	2384	1.3097401984152297	0.26243108531489734	0.8514418265990418	red	210	2685	11	3	8	TRUE	TRUE	7	2	6	0.3	0.1	0.02793800766544201	0.006666666666666667	0.43460467433210864
miR-6889-5p	4	28	206	2447	1.6965270424830976	0.23769877154122243	0.828927138402529	red	210	2685	4	3	1	TRUE	TRUE	2	1	1	0.3	0.1	0.0325934566727203	0.001904761904761905	0.4344982185774822
miR-5191	2	10	208	2465	2.369103985154522	0.24037404958637112	0.828927138402529	red	210	2685	2	1	1	TRUE	TRUE	2	1	1	0.3	0.1	0.0325934566727203	0.001904761904761905	0.4344982185774822
miR-6846-3p	2	10	208	2465	2.369103985154522	0.24037404958637112	0.828927138402529	red	210	2685	2	1	1	TRUE	TRUE	2	1	1	0.3	0.1	0.0325934566727203	0.001904761904761905	0.4344982185774822
miR-3714	34	379	176	2096	1.0683468870591755	0.3986173185336992	0.9149131234007851	red	210	2685	56	2	54	TRUE	TRUE	20	1	31	0.3	0.1	0.015448057157655593	0.01904761904761905	0.4344956762052746
miR-4524b-5p	10	92	200	2383	1.2949676442260534	0.27252847150699744	0.8519921997439419	red	210	2685	14	2	12	TRUE	TRUE	7	2	8	0.3	0.1	0.02782575252696818	0.006666666666666667	0.43449241919363485
miR-5690	12	113	198	2362	1.266704470427964	0.2688193550630015	0.8519921997439419	red	210	2685	13	1	12	TRUE	TRUE	7	0	7	0.3	0.1	0.02782575252696818	0.006666666666666667	0.43449241919363485
miR-520g-3p	24	249	186	2226	1.1534263892643009	0.29793185857023047	0.8759079677281488	red	210	2685	32	5	27	TRUE	TRUE	12	2	13	0.3	0.1	0.023016609225708216	0.011428571428571429	0.4344451806542796
miR-3194-5p	13	127	197	2348	1.2199345460059257	0.2975358922654286	0.8759079677281488	red	210	2685	16	4	12	TRUE	TRUE	12	3	12	0.3	0.1	0.023016609225708216	0.011428571428571429	0.4344451806542796
miR-1910-3p	10	90	200	2385	1.3248408630811175	0.2524618538681432	0.8429461555783246	red	210	2685	10	9	1	TRUE	TRUE	5	4	1	0.3	0.1	0.029680066274446283	0.004761904761904762	0.43444197103635107
miR-1237-3p	23	244	187	2231	1.124509206769006	0.34045424490355203	0.895644752398621	red	210	2685	29	3	26	TRUE	TRUE	16	1	20	0.3	0.1	0.019145685718223174	0.01523809523809524	0.4343837809563184
miR-520c-3p	36	400	174	2075	1.073259639200396	0.3860049360919572	0.9105152218722283	red	210	2685	71	12	59	TRUE	TRUE	19	7	35	0.3	0.1	0.016285115732422424	0.018095238095238095	0.43438035382766055
miR-500b-5p	26	280	184	2195	1.107713530320158	0.35355681082289125	0.9055546669012737	red	210	2685	34	6	28	TRUE	TRUE	18	3	21	0.3	0.1	0.017234130755349738	0.017142857142857144	0.4343769878982069
miR-100-5p	19	195	191	2280	1.1630246662706094	0.3113412365442725	0.8810766765341479	red	210	2685	23	19	4	TRUE	TRUE	13	12	3	0.3	0.1	0.02199451802149671	0.012380952380952381	0.43437547040244906
miR-5195-5p	4	27	206	2448	1.7600465925121962	0.2204410076434485	0.8256139625891421	red	210	2685	5	2	3	TRUE	TRUE	1	1	0	0.3	0.1	0.03328918838745204	9.523809523809525e-4	0.43424156933983293
miR-3671	35	389	175	2086	1.07247786173465	0.38925897357547923	0.9112890707765204	red	210	2685	53	3	50	TRUE	TRUE	19	2	28	0.3	0.1	0.01613753530107535	0.018095238095238095	0.43423277339631344
miR-132-3p	44	530	166	1945	0.9727193097213628	0.5913081047769062	0.9846185453396534	red	210	2685	77	39	38	TRUE	TRUE	33	28	24	0.3	0.1	0.0026927954111569887	0.03142857142857143	0.4341213668397284
miR-330-3p	50	607	160	1868	0.9617404828029464	0.6195249231464293	0.9855935924988403	red	210	2685	78	14	64	TRUE	TRUE	33	7	49	0.3	0.1	0.0025208514352697948	0.03142857142857143	0.43394942286384125
miR-576-5p	42	483	168	1992	1.0310462497990278	0.4621983170492001	0.9492185618941243	red	210	2685	55	13	42	TRUE	TRUE	26	9	23	0.3	0.1	0.009053511110926206	0.024761904761904763	0.433815415872831
miR-323a-3p	20	207	190	2268	1.1532334149606522	0.31743989068218276	0.8892796937558325	red	210	2685	28	4	24	TRUE	TRUE	14	3	16	0.3	0.1	0.020384649784845135	0.013333333333333334	0.43371798311817844
miR-659-3p	20	209	190	2266	1.1411911060274251	0.3322268846724121	0.8894675740002203	red	210	2685	29	1	28	TRUE	TRUE	14	1	21	0.3	0.1	0.020347951888441844	0.013333333333333334	0.4336812852217752
miR-512-5p	13	125	197	2350	1.2405001839379008	0.2796710990404776	0.8560553952727233	red	210	2685	15	5	10	TRUE	TRUE	7	3	6	0.3	0.1	0.02699925250163432	0.006666666666666667	0.43366591916830094
miR-4772-3p	9	82	201	2393	1.306549967554802	0.27910146229157173	0.8560553952727233	red	210	2685	9	5	4	TRUE	TRUE	7	3	4	0.3	0.1	0.02699925250163432	0.006666666666666667	0.43366591916830094
miR-4463	8	70	202	2405	1.3604965846018717	0.2625713009699096	0.8514418265990418	red	210	2685	9	2	7	TRUE	TRUE	6	1	6	0.3	0.1	0.02793800766544201	0.005714285714285714	0.4336522933797277
miR-3591-5p	5	13	205	2462	4.614373596575489	0.010284538292796394	0.47363759104813974	red	210	2685	5	5	0	TRUE	FALSE	4	4	0	0.3	0	0.1298215345605875	0.00380952380952381	0.4336310583701113
miR-6832-3p	8	71	202	2404	1.3407868849781563	0.2740880547238322	0.8519921997439419	red	210	2685	9	7	2	TRUE	TRUE	6	6	1	0.3	0.1	0.02782575252696818	0.005714285714285714	0.4335400382412539
miR-4796-3p	15	149	195	2326	1.2007377444530969	0.29816802355913236	0.8759079677281488	red	210	2685	19	4	15	TRUE	TRUE	11	3	11	0.3	0.1	0.023016609225708216	0.010476190476190477	0.43349279970189863
miR-3925-5p	16	160	194	2315	1.1932129486726428	0.2980439246525571	0.8759079677281488	red	210	2685	16	2	14	TRUE	TRUE	11	1	10	0.3	0.1	0.023016609225708216	0.010476190476190477	0.43349279970189863
miR-6511a-5p	11	103	199	2372	1.2728402000589984	0.27567381299848476	0.8531152854374044	red	210	2685	11	9	2	TRUE	TRUE	6	4	2	0.3	0.1	0.02759691065317517	0.005714285714285714	0.4333111963674609
miR-551b-3p	4	29	206	2446	1.6373850545639734	0.25526316766079166	0.8444956463444524	red	210	2685	4	3	1	TRUE	TRUE	4	3	1	0.3	0.1	0.029361034007800824	0.00380952380952381	0.4331705578173246
miR-204-5p	47	566	163	1909	0.9725189023288732	0.5928306333712794	0.9846185453396534	red	210	2685	63	15	48	TRUE	TRUE	32	9	33	0.3	0.1	0.0026927954111569887	0.03047619047619048	0.4331689858873475
miR-636	23	245	187	2230	1.1194175741333798	0.3474671906598383	0.8974082926056604	red	210	2685	34	6	28	TRUE	TRUE	15	5	19	0.3	0.1	0.018803968654300573	0.014285714285714285	0.4330896829400149
miR-181a-2-3p	31	347	179	2128	1.062051270212189	0.41550452742478167	0.9293117400853355	red	210	2685	38	28	10	TRUE	TRUE	21	18	9	0.3	0.1	0.01273543053242664	0.020000000000000004	0.4327354305324267
miR-921	12	115	198	2360	1.243631045199636	0.2872662206611587	0.8657420377999716	red	210	2685	17	3	14	TRUE	TRUE	8	2	8	0.3	0.1	0.02504459758067576	0.00761904761904762	0.43266364519972333
miR-6809-3p	9	83	201	2392	1.290278886828837	0.29003448621510386	0.8657420377999716	red	210	2685	9	4	5	TRUE	TRUE	8	3	5	0.3	0.1	0.02504459758067576	0.00761904761904762	0.43266364519972333
miR-34c-5p	41	488	169	1987	0.98781656511455	0.5567844651145539	0.9769932333031576	red	210	2685	72	28	44	TRUE	TRUE	30	19	31	0.3	0.1	0.004043377685172971	0.02857142857142857	0.43261480625660154
miR-6821-3p	5	37	205	2438	1.60676279595442	0.22798071157753722	0.828927138402529	red	210	2685	5	4	1	TRUE	TRUE	0	0	0	0.3	0.1	0.0325934566727203	0	0.4325934566727203
miR-1249-5p	10	92	200	2383	1.2949676442260534	0.27252847150699744	0.8519921997439419	red	210	2685	10	6	4	TRUE	TRUE	5	3	2	0.3	0.1	0.02782575252696818	0.004761904761904762	0.43258765728887294
miR-3129-5p	10	92	200	2383	1.2949676442260534	0.27252847150699744	0.8519921997439419	red	210	2685	15	1	14	TRUE	TRUE	5	1	4	0.3	0.1	0.02782575252696818	0.004761904761904762	0.43258765728887294
miR-181b-3p	20	210	190	2265	1.1352558405477036	0.3396898733109713	0.8956339259309196	red	210	2685	21	16	5	TRUE	TRUE	14	11	4	0.3	0.1	0.01914778561490062	0.013333333333333334	0.43248111894823393
miR-3200-3p	28	304	182	2171	1.0986709290960206	0.36122274377707086	0.9105152218722283	red	210	2685	32	23	9	TRUE	TRUE	17	15	4	0.3	0.1	0.016285115732422424	0.016190476190476193	0.43247559192289864
miR-580-3p	23	249	187	2226	1.0995335762155483	0.3758554176844008	0.9105152218722283	red	210	2685	39	5	34	TRUE	TRUE	17	3	26	0.3	0.1	0.016285115732422424	0.016190476190476193	0.43247559192289864
miR-302c-3p	49	570	161	1905	1.0171565416351713	0.4889355525883342	0.9625849908861014	red	210	2685	88	29	59	TRUE	TRUE	27	18	36	0.3	0.1	0.006624365738370866	0.025714285714285714	0.4323386514526566
miR-655-5p	4	29	206	2446	1.6373850545639734	0.25526316766079166	0.8444956463444524	red	210	2685	6	4	2	TRUE	TRUE	3	2	1	0.3	0.1	0.029361034007800824	0.002857142857142857	0.4322181768649436
miR-4755-3p	23	245	187	2230	1.1194175741333798	0.3474671906598383	0.8974082926056604	red	210	2685	25	7	18	TRUE	TRUE	14	3	12	0.3	0.1	0.018803968654300573	0.013333333333333334	0.4321373019876339
miR-548f-3p	38	432	172	2043	1.0448035936385343	0.43765430703241875	0.9339600581546609	red	210	2685	53	1	52	TRUE	TRUE	21	0	27	0.3	0.1	0.011868678584598308	0.020000000000000004	0.4318686785845983
miR-4436b-5p	5	39	205	2436	1.5231559125288991	0.2580432478648474	0.846637763655739	red	210	2685	7	1	6	TRUE	TRUE	3	1	4	0.3	0.1	0.028920945617408517	0.002857142857142857	0.4317780884745513
miR-4487	15	153	195	2322	1.1673415866523553	0.3321323247118702	0.8894675740002203	red	210	2685	18	4	14	TRUE	TRUE	12	2	11	0.3	0.1	0.020347951888441844	0.011428571428571429	0.43177652331701333
miR-936	20	209	190	2266	1.1411911060274251	0.3322268846724121	0.8894675740002203	red	210	2685	22	1	21	TRUE	TRUE	12	1	12	0.3	0.1	0.020347951888441844	0.011428571428571429	0.43177652331701333
miR-4329	16	164	194	2311	1.1621025910222704	0.33086201342337557	0.8894675740002203	red	210	2685	19	2	17	TRUE	TRUE	12	1	13	0.3	0.1	0.020347951888441844	0.011428571428571429	0.43177652331701333
miR-302a-3p	54	641	156	1834	0.9904008540249957	0.5516020220612521	0.9764453187809493	red	210	2685	99	37	62	TRUE	TRUE	29	20	39	0.3	0.1	0.004140828924490873	0.027619047619047623	0.4317598765435385
miR-6881-3p	5	40	205	2435	1.4844875257003358	0.27342284724150706	0.8519921997439419	red	210	2685	6	3	3	TRUE	TRUE	4	3	2	0.3	0.1	0.02782575252696818	0.00380952380952381	0.431635276336492
miR-1256	15	149	195	2326	1.2007377444530969	0.29816802355913236	0.8759079677281488	red	210	2685	23	1	22	TRUE	TRUE	9	0	17	0.3	0.1	0.023016609225708216	0.008571428571428572	0.4315880377971367
miR-1286	20	210	190	2265	1.1352558405477036	0.3396898733109713	0.8956339259309196	red	210	2685	25	3	22	TRUE	TRUE	13	3	12	0.3	0.1	0.01914778561490062	0.012380952380952381	0.431528737995853
miR-4733-5p	10	95	200	2380	1.2525158864376804	0.3035040565402262	0.8762880726867444	red	210	2685	11	1	10	TRUE	TRUE	9	0	9	0.3	0.1	0.02294123981048572	0.008571428571428572	0.43151266838191427
miR-4717-3p	10	93	200	2382	1.2805142269131204	0.28274552874297276	0.8625135284047435	red	210	2685	10	1	9	TRUE	TRUE	6	0	6	0.3	0.1	0.025693633741085936	0.005714285714285714	0.43140791945537166
miR-4745-5p	15	150	195	2325	1.1922236171658995	0.3065608711640066	0.8768419987194209	red	210	2685	20	12	8	TRUE	TRUE	9	7	6	0.3	0.1	0.02283146266100744	0.008571428571428572	0.431402891232436
miR-4662a-3p	10	91	200	2384	1.3097401984152297	0.26243108531489734	0.8514418265990418	red	210	2685	11	2	9	TRUE	TRUE	3	1	3	0.3	0.1	0.02793800766544201	0.002857142857142857	0.4307951505225848
miR-5586-5p	8	70	202	2405	1.3604965846018717	0.2625713009699096	0.8514418265990418	red	210	2685	11	3	8	TRUE	TRUE	3	0	3	0.3	0.1	0.02793800766544201	0.002857142857142857	0.4307951505225848
miR-765	38	444	172	2031	1.01060287359463	0.5080560429603008	0.9663844923933443	red	210	2685	50	9	41	TRUE	TRUE	26	6	31	0.3	0.1	0.005940019122470041	0.024761904761904763	0.4307019238843748
miR-7156-5p	3	20	207	2455	1.7784983968655992	0.2663404931634523	0.8519921997439419	red	210	2685	3	2	1	TRUE	TRUE	3	2	1	0.3	0.1	0.02782575252696818	0.002857142857142857	0.43068289538411103
miR-8087	3	20	207	2455	1.7784983968655992	0.2663404931634523	0.8519921997439419	red	210	2685	3	2	1	TRUE	TRUE	3	2	1	0.3	0.1	0.02782575252696818	0.002857142857142857	0.43068289538411103
miR-514b-3p	6	50	204	2425	1.4262434082378415	0.2709713671842358	0.8519921997439419	red	210	2685	6	1	5	TRUE	TRUE	3	0	3	0.3	0.1	0.02782575252696818	0.002857142857142857	0.43068289538411103
miR-596	11	105	199	2370	1.2475539857266864	0.2951980365871135	0.8759079677281488	red	210	2685	11	1	10	TRUE	TRUE	8	1	7	0.3	0.1	0.023016609225708216	0.00761904761904762	0.4306356568447558
miR-597-5p	20	210	190	2265	1.1352558405477036	0.3396898733109713	0.8956339259309196	red	210	2685	25	11	14	TRUE	TRUE	12	6	8	0.3	0.1	0.01914778561490062	0.011428571428571429	0.4305763570434721
miR-520e-3p	29	318	181	2157	1.0867683783949433	0.377608929437877	0.9105152218722283	red	210	2685	59	1	58	TRUE	TRUE	15	1	36	0.3	0.1	0.016285115732422424	0.014285714285714285	0.43057083001813673
miR-5003-3p	19	199	191	2276	1.137649262904733	0.34172174905174946	0.8958912647309545	red	210	2685	21	2	19	TRUE	TRUE	12	2	10	0.3	0.1	0.019097879167729932	0.011428571428571429	0.43052645059630135
miR-361-5p	46	597	164	1878	0.882380962478433	0.7888461510444013	1	red	210	2685	70	37	33	TRUE	TRUE	32	26	20	0.3	0.1	-0	0.03047619047619048	0.4304761904761905
miR-3184-5p	46	600	164	1875	0.8765690145166384	0.7999475804246022	1	red	210	2685	54	44	10	TRUE	TRUE	32	29	9	0.3	0.1	-0	0.03047619047619048	0.4304761904761905
miR-4677-3p	46	588	164	1887	0.9001727771268853	0.7532908736581068	1	red	210	2685	48	46	2	TRUE	TRUE	32	32	2	0.3	0.1	-0	0.03047619047619048	0.4304761904761905
miR-512-3p	53	672	157	1803	0.9057730149605919	0.7500970612119737	1	red	210	2685	72	23	49	TRUE	TRUE	32	12	29	0.3	0.1	-0	0.03047619047619048	0.4304761904761905
miR-138-2-3p	20	212	190	2263	1.1235530844859911	0.3547401800678256	0.9060872797872126	red	210	2685	30	5	25	TRUE	TRUE	14	2	18	0.3	0.1	0.01713198657859741	0.013333333333333334	0.4304653199119307
miR-411-3p	13	128	197	2347	1.209892642364803	0.30659340711344485	0.8768419987194209	red	210	2685	19	3	16	TRUE	TRUE	8	2	9	0.3	0.1	0.02283146266100744	0.00761904761904762	0.4304505102800551
miR-588	21	228	189	2247	1.0950218563637246	0.38956869956189505	0.9112890707765204	red	210	2685	22	4	18	TRUE	TRUE	15	3	13	0.3	0.1	0.01613753530107535	0.014285714285714285	0.4304232495867896
miR-22-5p	36	415	174	2060	1.0269963828158994	0.47549746685933447	0.9576482781731067	red	210	2685	48	18	30	TRUE	TRUE	24	12	17	0.3	0.1	0.007517587139379388	0.022857142857142857	0.4303747299965222
miR-6513-3p	4	29	206	2446	1.6373850545639734	0.25526316766079166	0.8444956463444524	red	210	2685	5	3	2	TRUE	TRUE	1	1	0	0.3	0.1	0.029361034007800824	9.523809523809525e-4	0.4303134149601817
miR-761	31	350	179	2125	1.0514645901724677	0.4345928268813739	0.9339600581546609	red	210	2685	36	1	35	TRUE	TRUE	19	0	21	0.3	0.1	0.011868678584598308	0.018095238095238095	0.4299639166798364
miR-3666	22	230	188	2245	1.1421432272158052	0.32141259106258885	0.8894675740002203	red	210	2685	33	6	27	TRUE	TRUE	10	1	12	0.3	0.1	0.020347951888441844	0.009523809523809525	0.4298717614122514
miR-4446-5p	7	61	203	2414	1.364427480410195	0.27968097174563533	0.8560553952727233	red	210	2685	8	2	6	TRUE	TRUE	3	1	3	0.3	0.1	0.02699925250163432	0.002857142857142857	0.4298563953587771
miR-133a-3p	36	426	174	2049	0.9951448394399249	0.5411299537494316	0.9711769827254869	red	210	2685	52	21	31	TRUE	TRUE	26	16	25	0.3	0.1	0.005080647638402824	0.024761904761904763	0.42984255240030755
miR-153-3p	23	253	187	2222	1.0802042785663317	0.4046643833635172	0.9195113011996847	red	210	2685	41	13	28	TRUE	TRUE	16	7	24	0.3	0.1	0.014577171488903829	0.01523809523809524	0.42981526672699905
miR-523-5p	6	51	204	2424	1.397716086727326	0.28481625028950197	0.8657420377999716	red	210	2685	6	2	4	TRUE	TRUE	5	2	3	0.3	0.1	0.02504459758067576	0.004761904761904762	0.42980650234258044
miR-4278	4	30	206	2445	1.582183377835746	0.2730832144931118	0.8519921997439419	red	210	2685	4	2	2	TRUE	TRUE	2	2	0	0.3	0.1	0.02782575252696818	0.001904761904761905	0.4297305144317301
miR-4449	2	11	208	2464	2.153075512861704	0.27040503805465876	0.8519921997439419	red	210	2685	2	1	1	TRUE	TRUE	2	1	1	0.3	0.1	0.02782575252696818	0.001904761904761905	0.4297305144317301
miR-3179	18	192	192	2283	1.1146676854256026	0.37568413350450974	0.9105152218722283	red	210	2685	19	5	14	TRUE	TRUE	14	4	11	0.3	0.1	0.016285115732422424	0.013333333333333334	0.42961844906575575
miR-4422	21	225	189	2250	1.1110293881713862	0.3671213817637225	0.9105152218722283	red	210	2685	23	1	22	TRUE	TRUE	14	1	15	0.3	0.1	0.016285115732422424	0.013333333333333334	0.42961844906575575
miR-5696	18	193	192	2282	1.1084062826604262	0.3837567338387169	0.9105152218722283	red	210	2685	22	2	20	TRUE	TRUE	14	2	15	0.3	0.1	0.016285115732422424	0.013333333333333334	0.42961844906575575
miR-3622b-3p	10	95	200	2380	1.2525158864376804	0.3035040565402262	0.8762880726867444	red	210	2685	11	4	7	TRUE	TRUE	7	3	5	0.3	0.1	0.02294123981048572	0.006666666666666667	0.42960790647715236
miR-141-5p	46	666	164	1809	0.7619634957256682	0.9535175942320842	1	red	210	2685	54	35	19	TRUE	TRUE	31	24	14	0.3	0.1	-0	0.029523809523809525	0.42952380952380953
miR-548k	33	377	177	2098	1.037529776551597	0.4578321775027441	0.9473682958154325	red	210	2685	50	10	40	TRUE	TRUE	21	8	28	0.3	0.1	0.009392461304403243	0.020000000000000004	0.42939246130440323
miR-939-5p	37	430	173	2045	1.0171337747072817	0.49493671587325994	0.9630934546633234	red	210	2685	49	8	41	TRUE	TRUE	24	6	26	0.3	0.1	0.006532627465727294	0.022857142857142857	0.4293897703228701
miR-375-3p	46	570	164	1905	0.9374423354789345	0.6727099016075488	0.9964394635179817	red	210	2685	58	34	24	TRUE	TRUE	30	25	13	0.3	0.1	6.196323061977297e-4	0.02857142857142857	0.42919106087762626
miR-140-3p	43	524	167	1951	0.958678678258089	0.6225324831532416	0.9855935924988403	red	210	2685	51	39	12	TRUE	TRUE	28	24	9	0.3	0.1	0.0025208514352697948	0.02666666666666667	0.4291875181019365
miR-519a-5p	8	74	202	2401	1.2848543269966979	0.3094273928920612	0.8792420499458468	red	210	2685	8	4	4	TRUE	TRUE	7	4	3	0.3	0.1	0.022356619943223476	0.006666666666666667	0.42902328660989014
miR-24-2-5p	15	153	195	2322	1.1673415866523553	0.3321323247118702	0.8894675740002203	red	210	2685	17	12	5	TRUE	TRUE	9	6	5	0.3	0.1	0.020347951888441844	0.008571428571428572	0.42891938045987044
miR-130b-5p	37	438	173	2037	0.9946568380931605	0.5420409517244436	0.9711769827254869	red	210	2685	44	26	18	TRUE	TRUE	25	17	13	0.3	0.1	0.005080647638402824	0.023809523809523808	0.4288901714479266
miR-589-5p	35	414	175	2061	0.9956536095287244	0.5402100441739858	0.9711769827254869	red	210	2685	40	29	11	TRUE	TRUE	25	20	10	0.3	0.1	0.005080647638402824	0.023809523809523808	0.4288901714479266
miR-4450	10	96	200	2379	1.238954029631481	0.3140279673461886	0.8850747680071582	red	210	2685	11	5	6	TRUE	TRUE	8	4	4	0.3	0.1	0.02120801603211908	0.00761904761904762	0.42882706365116674
miR-7159-3p	4	30	206	2445	1.582183377835746	0.2730832144931118	0.8519921997439419	red	210	2685	4	3	1	TRUE	TRUE	1	1	0	0.3	0.1	0.02782575252696818	9.523809523809525e-4	0.4287781334793491
miR-6846-5p	4	30	206	2445	1.582183377835746	0.2730832144931118	0.8519921997439419	red	210	2685	4	3	1	TRUE	TRUE	1	1	0	0.3	0.1	0.02782575252696818	9.523809523809525e-4	0.4287781334793491
miR-6848-5p	4	30	206	2445	1.582183377835746	0.2730832144931118	0.8519921997439419	red	210	2685	4	3	1	TRUE	TRUE	1	1	0	0.3	0.1	0.02782575252696818	9.523809523809525e-4	0.4287781334793491
miR-6076	2	11	208	2464	2.153075512861704	0.27040503805465876	0.8519921997439419	red	210	2685	2	1	1	TRUE	TRUE	1	1	0	0.3	0.1	0.02782575252696818	9.523809523809525e-4	0.4287781334793491
miR-4532	4	30	206	2445	1.582183377835746	0.2730832144931118	0.8519921997439419	red	210	2685	4	3	1	TRUE	TRUE	1	1	0	0.3	0.1	0.02782575252696818	9.523809523809525e-4	0.4287781334793491
miR-490-3p	15	149	195	2326	1.2007377444530969	0.29816802355913236	0.8759079677281488	red	210	2685	16	9	7	TRUE	TRUE	6	3	3	0.3	0.1	0.023016609225708216	0.005714285714285714	0.4287308949399939
miR-3616-5p	9	84	201	2391	1.2743925534770455	0.30108054876770873	0.8762880726867444	red	210	2685	9	2	7	TRUE	TRUE	6	2	4	0.3	0.1	0.02294123981048572	0.005714285714285714	0.42865552552477143
miR-154-3p	14	140	196	2335	1.1912429306829448	0.3155046424836234	0.8862922666602605	red	210	2685	20	6	14	TRUE	TRUE	8	3	10	0.3	0.1	0.020969216045585905	0.00761904761904762	0.42858826366463354
miR-744-5p	47	732	163	1743	0.6866781132841546	0.9901273316558579	1	red	210	2685	54	49	5	TRUE	TRUE	30	31	3	0.3	0.1	-0	0.02857142857142857	0.4285714285714286
miR-221-5p	46	591	164	1884	0.8941819429571235	0.7655128976339802	1	red	210	2685	51	39	12	TRUE	TRUE	30	25	8	0.3	0.1	-0	0.02857142857142857	0.4285714285714286
miR-6797-5p	10	94	200	2381	1.2663661851104242	0.2930736354581105	0.8720038896553416	red	210	2685	10	7	3	TRUE	TRUE	5	4	1	0.3	0.1	0.023792631140696137	0.004761904761904762	0.42855453590260084
miR-5582-5p	14	143	196	2332	1.1647578117842359	0.34222084747793063	0.8963541330265496	red	210	2685	17	3	14	TRUE	TRUE	10	2	9	0.3	0.1	0.019008149870013993	0.009523809523809525	0.42853195939382355
miR-3978	13	132	197	2343	1.1712431092630093	0.3435255127952164	0.8965895111214206	red	210	2685	15	2	13	TRUE	TRUE	10	2	10	0.3	0.1	0.0189625384382507	0.009523809523809525	0.42848634796206025
miR-3127-5p	12	121	198	2354	1.1789856879109972	0.344644274535661	0.8965895111214206	red	210	2685	13	2	11	TRUE	TRUE	10	1	10	0.3	0.1	0.0189625384382507	0.009523809523809525	0.42848634796206025
miR-660-5p	26	288	184	2187	1.0730184412144244	0.4076929717078142	0.9234438062618505	red	210	2685	29	22	7	TRUE	TRUE	15	14	4	0.3	0.1	0.01383581090613717	0.014285714285714285	0.4281215251918515
miR-557	22	242	188	2233	1.079778274996625	0.40838878657639954	0.9234438062618505	red	210	2685	30	6	24	TRUE	TRUE	15	4	18	0.3	0.1	0.01383581090613717	0.014285714285714285	0.4281215251918515
miR-526b-5p	19	210	191	2265	1.0729171423269463	0.4281907595221553	0.9339600581546609	red	210	2685	20	6	14	TRUE	TRUE	17	5	13	0.3	0.1	0.011868678584598308	0.016190476190476193	0.4280591547750745
miR-630	11	108	199	2367	1.2113800162421597	0.32516976095174377	0.8894675740002203	red	210	2685	12	3	9	TRUE	TRUE	8	2	7	0.3	0.1	0.020347951888441844	0.00761904761904762	0.4279669995074895
miR-6778-3p	10	97	200	2378	1.2256716966401324	0.3246364773320082	0.8894675740002203	red	210	2685	11	9	2	TRUE	TRUE	8	7	2	0.3	0.1	0.020347951888441844	0.00761904761904762	0.4279669995074895
miR-937-5p	3	21	207	2454	1.6931618285486927	0.28830835205772404	0.8657420377999716	red	210	2685	3	1	2	TRUE	TRUE	3	1	2	0.3	0.1	0.02504459758067576	0.002857142857142857	0.42790174043781853
miR-622	17	179	193	2296	1.1297449834437472	0.3620822815775686	0.9105152218722283	red	210	2685	29	1	28	TRUE	TRUE	12	0	21	0.3	0.1	0.016285115732422424	0.011428571428571429	0.4277136871609939
miR-6721-5p	17	178	193	2297	1.136586695861759	0.35386590207765894	0.9055546669012737	red	210	2685	18	8	10	TRUE	TRUE	11	4	8	0.3	0.1	0.017234130755349738	0.010476190476190477	0.42771032123154024
miR-2681-5p	10	95	200	2380	1.2525158864376804	0.3035040565402262	0.8762880726867444	red	210	2685	11	4	7	TRUE	TRUE	5	1	5	0.3	0.1	0.02294123981048572	0.004761904761904762	0.42770314457239045
miR-491-3p	11	107	199	2368	1.2232127058907398	0.3150978010379903	0.8862922666602605	red	210	2685	22	5	17	TRUE	TRUE	7	4	8	0.3	0.1	0.020969216045585905	0.006666666666666667	0.42763588271225256
miR-4696	4	31	206	2444	1.5305463121467333	0.2911090415476716	0.8670868450814355	red	210	2685	4	2	2	TRUE	TRUE	3	1	2	0.3	0.1	0.024774961032214216	0.002857142857142857	0.4276321038893571
miR-125a-5p	38	536	172	1939	0.7992932003815753	0.904411637526318	1	red	210	2685	58	29	29	TRUE	TRUE	29	21	25	0.3	0.1	-0	0.027619047619047623	0.4276190476190476
miR-205-5p	46	671	164	1804	0.7542011269365451	0.9592528245726883	1	red	210	2685	69	41	28	TRUE	TRUE	29	27	18	0.3	0.1	-0	0.027619047619047623	0.4276190476190476
miR-125a-3p	38	585	172	1890	0.7138800368959373	0.9744520546138623	1	red	210	2685	44	32	12	TRUE	TRUE	29	24	11	0.3	0.1	-0	0.027619047619047623	0.4276190476190476
miR-1321	28	320	182	2155	1.0360485670100017	0.4670715285318343	0.9524254941419029	red	210	2685	32	3	29	TRUE	TRUE	20	1	22	0.3	0.1	0.008467595236740032	0.01904761904761905	0.42751521428435907
miR-520f-3p	41	494	169	1981	0.9728697150003129	0.5898785976555907	0.9846185453396534	red	210	2685	72	10	62	TRUE	TRUE	26	8	40	0.3	0.1	0.0026927954111569887	0.024761904761904763	0.42745470017306175
miR-593-5p	21	233	189	2242	1.069137696475698	0.42738970747521354	0.9339600581546609	red	210	2685	26	3	23	TRUE	TRUE	16	1	20	0.3	0.1	0.011868678584598308	0.01523809523809524	0.4271067738226935
miR-4474-3p	21	234	189	2241	1.0640937366943433	0.4349897782071562	0.9339600581546609	red	210	2685	25	12	13	TRUE	TRUE	16	8	11	0.3	0.1	0.011868678584598308	0.01523809523809524	0.4271067738226935
miR-4705	10	97	200	2378	1.2256716966401324	0.3246364773320082	0.8894675740002203	red	210	2685	10	2	8	TRUE	TRUE	7	1	6	0.3	0.1	0.020347951888441844	0.006666666666666667	0.4270146185551085
miR-3529-3p	19	207	191	2268	1.089909790002273	0.4043391579160725	0.9195113011996847	red	210	2685	23	7	16	TRUE	TRUE	13	2	14	0.3	0.1	0.014577171488903829	0.012380952380952381	0.4269581238698562
miR-125b-2-3p	22	247	188	2228	1.0555510753385162	0.4455360148978884	0.9351545206957945	red	210	2685	32	17	15	TRUE	TRUE	16	13	11	0.3	0.1	0.011646648938287181	0.01523809523809524	0.4268847441763824
miR-99a-5p	14	147	196	2328	1.131120552050791	0.37853920723852885	0.9105152218722283	red	210	2685	18	14	4	TRUE	TRUE	11	10	3	0.3	0.1	0.016285115732422424	0.010476190476190477	0.4267613062086129
miR-4472	22	238	188	2237	1.0998936313828687	0.3789287432254493	0.9105152218722283	red	210	2685	25	3	22	TRUE	TRUE	11	0	11	0.3	0.1	0.016285115732422424	0.010476190476190477	0.4267613062086129
miR-499a-3p	20	215	190	2260	1.106406834716368	0.37758177666780407	0.9105152218722283	red	210	2685	27	3	24	TRUE	TRUE	11	1	15	0.3	0.1	0.016285115732422424	0.010476190476190477	0.4267613062086129
miR-6768-5p	6	52	204	2423	1.3702855617099299	0.2988143170329192	0.8762880726867444	red	210	2685	6	4	2	TRUE	TRUE	4	2	2	0.3	0.1	0.02294123981048572	0.00380952380952381	0.4267507636200095
miR-4752	7	63	203	2412	1.320039961671842	0.3051941624621382	0.8762880726867444	red	210	2685	7	1	6	TRUE	TRUE	4	1	3	0.3	0.1	0.02294123981048572	0.00380952380952381	0.4267507636200095
miR-450a-5p	40	550	170	1925	0.8235915552356707	0.8767057298186082	1	red	210	2685	42	40	2	TRUE	TRUE	28	27	2	0.3	0.1	-0	0.02666666666666667	0.4266666666666667
miR-3911	11	110	199	2365	1.1883598226234175	0.3455198419683076	0.8965895111214206	red	210	2685	12	1	11	TRUE	TRUE	8	1	7	0.3	0.1	0.0189625384382507	0.00761904761904762	0.42658158605729835
miR-1283	29	334	181	2141	1.0270377220934521	0.4822388351807403	0.9580087190892179	red	210	2685	42	1	41	TRUE	TRUE	20	0	30	0.3	0.1	0.007452215310084175	0.01904761904761905	0.42649983435770317
miR-519e-5p	27	311	183	2164	1.0266122071476553	0.4853159650768747	0.95924115714696645	red	210	2685	30	4	26	TRUE	TRUE	20	3	20	0.3	0.1	0.007228878277963494	0.01904761904761905	0.42627649732558254
miR-3934-5p	23	258	187	2217	1.0568862234365213	0.44102559498812577	0.9339600581546609	red	210	2685	23	18	5	TRUE	TRUE	15	11	4	0.3	0.1	0.011868678584598308	0.014285714285714285	0.4261543928703126
miR-4317	7	65	203	2410	1.278384402113569	0.33116094821195446	0.8894675740002203	red	210	2685	8	1	7	TRUE	TRUE	6	1	6	0.3	0.1	0.020347951888441844	0.005714285714285714	0.4260622376027276
miR-103a-2-5p	28	333	182	2142	0.9896081769200811	0.5530571553667853	0.9764585989607983	red	210	2685	35	22	13	TRUE	TRUE	23	17	12	0.3	0.1	0.004138466285438409	0.021904761904761906	0.4260432281902003
miR-6742-3p	5	41	205	2434	1.4477049909591484	0.28899213402733054	0.8657420377999716	red	210	2685	5	3	2	TRUE	TRUE	1	0	1	0.3	0.1	0.02504459758067576	9.523809523809525e-4	0.4259969785330566
miR-4295	23	252	187	2223	1.0849790482538875	0.397431350595795	0.9149131234007851	red	210	2685	39	6	33	TRUE	TRUE	11	1	15	0.3	0.1	0.015448057157655593	0.010476190476190477	0.425924247633846
miR-3190-3p	14	147	196	2328	1.131120552050791	0.37853920723852885	0.9105152218722283	red	210	2685	14	2	12	TRUE	TRUE	10	2	8	0.3	0.1	0.016285115732422424	0.009523809523809525	0.425808925256232
miR-452-3p	15	159	195	2316	1.1203888110316258	0.38463131698281655	0.9105152218722283	red	210	2685	20	2	18	TRUE	TRUE	10	1	14	0.3	0.1	0.016285115732422424	0.009523809523809525	0.425808925256232
miR-4738-3p	12	123	198	2352	1.1588324580259735	0.3642754918692158	0.9105152218722283	red	210	2685	13	2	11	TRUE	TRUE	10	2	8	0.3	0.1	0.016285115732422424	0.009523809523809525	0.425808925256232
miR-184	11	112	199	2363	1.1661601022204438	0.36609385623839474	0.9105152218722283	red	210	2685	13	8	5	TRUE	TRUE	10	7	5	0.3	0.1	0.016285115732422424	0.009523809523809525	0.425808925256232
miR-216a-5p	16	170	194	2305	1.118176886839116	0.38160271529542966	0.9105152218722283	red	210	2685	19	2	17	TRUE	TRUE	10	1	12	0.3	0.1	0.016285115732422424	0.009523809523809525	0.425808925256232
miR-6764-5p	13	133	197	2342	1.161941217590562	0.35290522597485185	0.9055546669012737	red	210	2685	13	11	2	TRUE	TRUE	9	7	2	0.3	0.1	0.017234130755349738	0.008571428571428572	0.4258055593267783
miR-197-3p	37	532	173	1943	0.7811939553965971	0.922675202398739	1	red	210	2685	45	32	13	TRUE	TRUE	27	24	10	0.3	0.1	-0	0.025714285714285714	0.4257142857142857
miR-126-5p	35	407	175	2068	1.0162109126570638	0.4980739251437968	0.9630934546633234	red	210	2685	55	13	42	TRUE	TRUE	20	7	24	0.3	0.1	0.006532627465727294	0.01904761904761905	0.4255802465133463
miR-425-3p	19	208	191	2267	1.0841910707795688	0.4122770717499376	0.926956296434528	red	210	2685	22	19	3	TRUE	TRUE	13	13	3	0.3	0.1	0.013176296488803432	0.012380952380952381	0.42555724886975577
miR-1294	17	185	193	2290	1.0903191803942456	0.4120141614889289	0.926956296434528	red	210	2685	21	2	19	TRUE	TRUE	13	2	15	0.3	0.1	0.013176296488803432	0.012380952380952381	0.42555724886975577
miR-125b-1-3p	34	396	176	2079	1.0141998472662324	0.5027572192478604	0.9650415273426632	red	210	2685	34	33	1	TRUE	TRUE	20	20	0	0.3	0.1	0.006181599135966458	0.01904761904761905	0.42522921818358544
miR-4749-5p	4	32	206	2443	1.4821352687412739	0.30929216945152815	0.8792420499458468	red	210	2685	4	3	1	TRUE	TRUE	3	2	1	0.3	0.1	0.022356619943223476	0.002857142857142857	0.4252137628003663
miR-4649-5p	4	32	206	2443	1.4821352687412739	0.30929216945152815	0.8792420499458468	red	210	2685	4	1	3	TRUE	TRUE	3	0	3	0.3	0.1	0.022356619943223476	0.002857142857142857	0.4252137628003663
miR-3667-5p	4	32	206	2443	1.4821352687412739	0.30929216945152815	0.8792420499458468	red	210	2685	4	1	3	TRUE	TRUE	3	1	2	0.3	0.1	0.022356619943223476	0.002857142857142857	0.4252137628003663
miR-6805-3p	4	32	206	2443	1.4821352687412739	0.30929216945152815	0.8792420499458468	red	210	2685	4	2	2	TRUE	TRUE	3	2	1	0.3	0.1	0.022356619943223476	0.002857142857142857	0.4252137628003663
miR-33b-3p	17	184	193	2291	1.0967242778459099	0.40363606078726255	0.918676996664867	red	210	2685	17	12	5	TRUE	TRUE	11	8	3	0.3	0.1	0.01473486322527251	0.010476190476190477	0.425211053701463
miR-519c-3p	28	315	182	2160	1.0549337033673152	0.4336895549090258	0.9339600581546609	red	210	2685	52	12	40	TRUE	TRUE	14	6	19	0.3	0.1	0.011868678584598308	0.013333333333333334	0.4252020119179316
miR-873-3p	23	255	187	2220	1.0707671833752521	0.4191771121639515	0.9293117400853355	red	210	2685	23	19	4	TRUE	TRUE	13	11	2	0.3	0.1	0.01273543053242664	0.012380952380952381	0.42511638291337905
miR-337-3p	9	87	201	2388	1.2289239758840134	0.3347906018007306	0.8894675740002203	red	210	2685	10	2	8	TRUE	TRUE	5	1	5	0.3	0.1	0.020347951888441844	0.004761904761904762	0.4251098566503466
miR-7111-5p	7	64	203	2411	1.2988885173630764	0.3181291756015976	0.8894675740002203	red	210	2685	7	4	3	TRUE	TRUE	5	2	3	0.3	0.1	0.020347951888441844	0.004761904761904762	0.4251098566503466
miR-584-5p	33	391	177	2084	0.9937165081500766	0.5444524602644548	0.9717619698618625	red	210	2685	37	27	10	TRUE	TRUE	21	18	5	0.3	0.1	0.004976040463730319	0.020000000000000004	0.4249760404637303
miR-648	14	147	196	2328	1.131120552050791	0.37853920723852885	0.9105152218722283	red	210	2685	17	1	16	TRUE	TRUE	9	1	10	0.3	0.1	0.016285115732422424	0.008571428571428572	0.424856544303851
miR-1269b	12	123	198	2352	1.1588324580259735	0.3642754918692158	0.9105152218722283	red	210	2685	13	9	4	TRUE	TRUE	9	7	3	0.3	0.1	0.016285115732422424	0.008571428571428572	0.424856544303851
miR-668-3p	12	125	198	2350	1.139321402477482	0.38407102709386065	0.9105152218722283	red	210	2685	17	2	15	TRUE	TRUE	9	2	10	0.3	0.1	0.016285115732422424	0.008571428571428572	0.424856544303851
miR-4758-5p	5	42	205	2433	1.4126735242318131	0.30471958874221095	0.8762880726867444	red	210	2685	5	2	3	TRUE	TRUE	2	1	1	0.3	0.1	0.02294123981048572	0.001904761904761905	0.4248460017152476
miR-3655	2	12	208	2463	1.9729237054967965	0.3004060554765706	0.8762880726867444	red	210	2685	2	1	1	TRUE	TRUE	2	1	1	0.3	0.1	0.02294123981048572	0.001904761904761905	0.4248460017152476
miR-16-1-3p	26	305	184	2170	1.0053438144539724	0.5245903570726991	0.9674452893261704	red	210	2685	29	20	9	TRUE	TRUE	20	16	5	0.3	0.1	0.0057494342820006775	0.01904761904761905	0.42479705332961976
miR-516b-5p	35	410	175	2065	1.007314503928613	0.5162022746304233	0.9674452893261704	red	210	2685	49	22	27	TRUE	TRUE	20	12	17	0.3	0.1	0.0057494342820006775	0.01904761904761905	0.42479705332961976
miR-4446-3p	34	418	176	2057	0.9506535248964629	0.6329956850474794	0.9890286514977238	red	210	2685	35	27	8	TRUE	TRUE	24	21	4	0.3	0.1	0.0019164508001079908	0.022857142857142857	0.4247735936572508
miR-17-3p	43	609	167	1866	0.7890230550227713	0.9247561332853339	1	red	210	2685	49	39	10	TRUE	TRUE	26	23	5	0.3	0.1	-0	0.024761904761904763	0.4247619047619048
miR-324-3p	40	541	170	1934	0.8411995824439465	0.8504668578092138	1	red	210	2685	45	33	12	TRUE	TRUE	26	20	9	0.3	0.1	-0	0.024761904761904763	0.4247619047619048
miR-3652	35	498	175	1977	0.7940455601495994	0.9043637305457123	1	red	210	2685	39	23	16	TRUE	TRUE	26	15	13	0.3	0.1	-0	0.024761904761904763	0.4247619047619048
miR-5579-5p	5	44	205	2431	1.3473859143269296	0.3365255238842012	0.8915017074348196	red	210	2685	5	1	4	TRUE	TRUE	5	1	4	0.3	0.1	0.01995112828482349	0.004761904761904762	0.42471303304672825
miR-5585-5p	7	66	203	2409	1.2585013940891037	0.3442729707528	0.8965895111214206	red	210	2685	7	2	5	TRUE	TRUE	6	2	4	0.3	0.1	0.0189625384382507	0.005714285714285714	0.42467682415253644
miR-3144-3p	8	77	202	2398	1.2332747870956073	0.3456756181752445	0.8965895111214206	red	210	2685	8	4	4	TRUE	TRUE	6	4	2	0.3	0.1	0.0189625384382507	0.005714285714285714	0.42467682415253644
miR-296-3p	33	408	177	2067	0.9445349088922582	0.6444825201210556	0.9901985714821779	red	210	2685	39	26	13	TRUE	TRUE	24	22	6	0.3	0.1	0.001711081816984535	0.022857142857142857	0.4245682246741274
miR-4516	15	161	195	2314	1.1055145842376741	0.40239638616588386	0.9173581272805507	red	210	2685	16	1	15	TRUE	TRUE	10	0	11	0.3	0.1	0.014984434831830824	0.009523809523809525	0.42450824435564033
miR-4645-3p	6	53	204	2422	1.343889713918744	0.31294338535620536	0.8829133684313653	red	210	2685	6	3	3	TRUE	TRUE	3	3	0	0.3	0.1	0.0216327629440453	0.002857142857142857	0.4244899058011881
miR-6833-5p	3	22	207	2453	1.615577711964048	0.31040904929111246	0.8793340958002054	red	210	2685	3	1	2	TRUE	TRUE	2	1	1	0.3	0.1	0.02233843477369836	0.001904761904761905	0.4242431966784603
miR-4509	8	76	202	2399	1.2500156817145218	0.33351373835893383	0.8894675740002203	red	210	2685	10	2	8	TRUE	TRUE	4	0	4	0.3	0.1	0.020347951888441844	0.00380952380952381	0.4241574756979657
miR-3940-5p	6	54	204	2421	1.318471034935321	0.32718145766207035	0.8894675740002203	red	210	2685	6	3	3	TRUE	TRUE	4	2	2	0.3	0.1	0.020347951888441844	0.00380952380952381	0.4241574756979657
miR-3975	9	87	201	2388	1.2289239758840134	0.3347906018007306	0.8894675740002203	red	210	2685	11	4	7	TRUE	TRUE	4	2	2	0.3	0.1	0.020347951888441844	0.00380952380952381	0.4241574756979657
miR-4732-5p	6	54	204	2421	1.318471034935321	0.32718145766207035	0.8894675740002203	red	210	2685	6	1	5	TRUE	TRUE	4	1	3	0.3	0.1	0.020347951888441844	0.00380952380952381	0.4241574756979657
miR-106b-3p	21	238	189	2237	1.0443425311539836	0.46541615514464973	0.9503243902622935	red	210	2685	22	20	2	TRUE	TRUE	16	15	2	0.3	0.1	0.008851249735604822	0.01523809523809524	0.42408934497370004
miR-3926	13	134	197	2341	1.1527778602199823	0.362331971981739	0.9105152218722283	red	210	2685	16	6	10	TRUE	TRUE	8	4	6	0.3	0.1	0.016285115732422424	0.00761904761904762	0.4239041633514701
miR-4645-5p	13	135	197	2340	1.1437499905793396	0.37179990480464414	0.9105152218722283	red	210	2685	16	6	10	TRUE	TRUE	8	4	6	0.3	0.1	0.016285115732422424	0.00761904761904762	0.4239041633514701
miR-147a	39	496	171	1979	0.9100133803006033	0.7229718239558083	1	red	210	2685	45	29	16	TRUE	TRUE	25	19	9	0.3	0.1	-0	0.023809523809523808	0.42380952380952386
miR-493-5p	30	422	180	2053	0.8108835096786454	0.8707102843956043	1	red	210	2685	55	5	50	TRUE	TRUE	25	4	46	0.3	0.1	-0	0.023809523809523808	0.42380952380952386
miR-616-5p	32	390	178	2085	0.961108334846705	0.6101343001612138	0.9855935924988403	red	210	2685	40	1	39	TRUE	TRUE	22	0	28	0.3	0.1	0.0025208514352697948	0.020952380952380955	0.4234732323876508
miR-6740-3p	3	22	207	2453	1.615577711964048	0.31040904929111246	0.8793340958002054	red	210	2685	3	2	1	TRUE	TRUE	1	1	0	0.3	0.1	0.02233843477369836	9.523809523809525e-4	0.4232908157260793
miR-922	34	407	176	2068	0.9815762142936428	0.5692671155585627	0.9812928432024116	red	210	2685	47	2	45	TRUE	TRUE	21	1	27	0.3	0.1	0.0032805474219039007	0.020000000000000004	0.4232805474219039
miR-6882-5p	4	33	206	2442	1.4366576026712021	0.32758574773593907	0.8894675740002203	red	210	2685	4	3	1	TRUE	TRUE	3	2	1	0.3	0.1	0.020347951888441844	0.002857142857142857	0.4232050947455847
miR-4764-3p	4	33	206	2442	1.4366576026712021	0.32758574773593907	0.8894675740002203	red	210	2685	5	1	4	TRUE	TRUE	3	1	3	0.3	0.1	0.020347951888441844	0.002857142857142857	0.4232050947455847
miR-380-5p	24	285	186	2190	0.9915138487297604	0.5502234603591918	0.9764453187809493	red	210	2685	24	22	2	TRUE	TRUE	20	18	2	0.3	0.1	0.004140828924490873	0.01904761904761905	0.4231884479721099
miR-135b-3p	29	338	181	2137	1.0129906287250043	0.5084497109589676	0.9664717830061361	red	210	2685	29	24	5	TRUE	TRUE	18	15	3	0.3	0.1	0.005924328423905147	0.017142857142857144	0.42306718556676226
miR-3160-3p	12	125	198	2350	1.139321402477482	0.38407102709386065	0.9105152218722283	red	210	2685	13	3	10	TRUE	TRUE	7	1	7	0.3	0.1	0.016285115732422424	0.006666666666666667	0.4229517823990891
miR-3611	6	55	204	2420	1.2939786040819854	0.34150680750207024	0.8958912647309545	red	210	2685	6	2	4	TRUE	TRUE	4	2	2	0.3	0.1	0.019097879167729932	0.00380952380952381	0.4229074029772537
miR-1270	26	321	184	2154	0.948196065083775	0.6297995068012846	0.9890286514977238	red	210	2685	29	9	20	TRUE	TRUE	22	6	19	0.3	0.1	0.0019164508001079908	0.020952380952380955	0.4228688317524889
miR-338-3p	36	457	174	2018	0.9136348476747437	0.7110163301378405	1	red	210	2685	53	32	21	TRUE	TRUE	24	22	12	0.3	0.1	-0	0.022857142857142857	0.4228571428571429
miR-1296-5p	29	411	181	2064	0.8046769858111689	0.8759837571911658	1	red	210	2685	36	26	10	TRUE	TRUE	24	21	10	0.3	0.1	-0	0.022857142857142857	0.4228571428571429
let-7a-3p	34	430	176	2045	0.9187654695155283	0.6976364246968558	1	red	210	2685	68	28	40	TRUE	TRUE	24	20	26	0.3	0.1	-0	0.022857142857142857	0.4228571428571429
miR-646	32	421	178	2054	0.8771404279826899	0.7723041965188602	1	red	210	2685	56	5	51	TRUE	TRUE	24	4	39	0.3	0.1	-0	0.022857142857142857	0.4228571428571429
miR-1207-5p	34	473	176	2002	0.8177146311457205	0.871883811908543	1	red	210	2685	51	7	44	TRUE	TRUE	24	4	32	0.3	0.1	-0	0.022857142857142857	0.4228571428571429
miR-378a-5p	30	347	180	2128	1.0220875169942654	0.4904636056444168	0.9625849908861014	red	210	2685	32	13	19	TRUE	TRUE	17	7	12	0.3	0.1	0.006624365738370866	0.016190476190476193	0.4228148419288471
miR-6792-3p	5	44	205	2431	1.3473859143269296	0.3365255238842012	0.8915017074348196	red	210	2685	5	3	2	TRUE	TRUE	3	2	1	0.3	0.1	0.01995112828482349	0.002857142857142857	0.42280827114196634
miR-326	27	320	183	2155	0.9935984535359774	0.5457307093854791	0.9733655175176031	red	210	2685	33	8	25	TRUE	TRUE	19	6	19	0.3	0.1	0.004689617260874433	0.018095238095238095	0.4227848553561125
miR-5197-5p	8	77	202	2398	1.2332747870956073	0.3456756181752445	0.8965895111214206	red	210	2685	10	1	9	TRUE	TRUE	4	0	6	0.3	0.1	0.0189625384382507	0.00380952380952381	0.4227720622477745
miR-331-3p	26	298	184	2177	1.032272170477881	0.47658422767664865	0.9576482781731067	red	210	2685	33	18	15	TRUE	TRUE	16	12	9	0.3	0.1	0.007517587139379388	0.01523809523809524	0.4227556823774746
miR-520a-3p	31	357	179	2118	1.0274556024033397	0.47930931760128503	0.9578003280026749	red	210	2685	62	9	53	TRUE	TRUE	16	7	31	0.3	0.1	0.00749000742697924	0.01523809523809524	0.4227281026650745
miR-1207-3p	21	240	189	2235	1.0347144219739852	0.48060642320124836	0.9578003280026749	red	210	2685	29	2	27	TRUE	TRUE	16	1	23	0.3	0.1	0.00749000742697924	0.01523809523809524	0.4227281026650745
miR-515-5p	28	337	182	2138	0.9760381451359863	0.5788438378643118	0.9846185453396534	red	210	2685	32	7	25	TRUE	TRUE	21	4	20	0.3	0.1	0.0026927954111569887	0.020000000000000004	0.422692795411157
miR-541-3p	25	287	185	2188	1.0302210384764485	0.4815623845575775	0.9580087190892179	red	210	2685	30	3	27	TRUE	TRUE	16	2	16	0.3	0.1	0.007452215310084175	0.01523809523809524	0.42269031054817935
miR-766-3p	32	398	178	2077	0.9382263006179589	0.6561205346332548	0.9901985714821779	red	210	2685	39	10	29	TRUE	TRUE	22	6	22	0.3	0.1	0.001711081816984535	0.020952380952380955	0.4226634627693655
miR-323b-3p	7	67	203	2408	1.2392116925316194	0.35744890357699516	0.9076382665380425	red	210	2685	8	4	4	TRUE	TRUE	6	4	3	0.3	0.1	0.01683488092093302	0.005714285714285714	0.42254916663521874
miR-1343-3p	33	403	177	2072	0.9585737964522589	0.6159771105734788	0.9855935924988403	red	210	2685	37	18	19	TRUE	TRUE	21	9	14	0.3	0.1	0.0025208514352697948	0.020000000000000004	0.42252085143526985
miR-767-3p	20	226	190	2249	1.0474997700430546	0.46282517141653057	0.9492185618941243	red	210	2685	25	2	23	TRUE	TRUE	14	1	17	0.3	0.1	0.009053511110926206	0.013333333333333334	0.42238684444425956
miR-466	20	225	190	2250	1.0526231089531184	0.4550443755097985	0.9442530525425465	red	210	2685	34	3	31	TRUE	TRUE	13	2	23	0.3	0.1	0.009964641011510544	0.012380952380952381	0.4223455933924629
miR-548av-3p	16	176	194	2299	1.0773144593555104	0.4333530144275233	0.9339600581546609	red	210	2685	17	1	16	TRUE	TRUE	11	1	10	0.3	0.1	0.011868678584598308	0.010476190476190477	0.4223448690607888
miR-4701-5p	15	165	195	2310	1.076918449313245	0.4381013848958284	0.9339600581546609	red	210	2685	16	4	12	TRUE	TRUE	11	3	9	0.3	0.1	0.011868678584598308	0.010476190476190477	0.4223448690607888
miR-3915	15	165	195	2310	1.076918449313245	0.4381013848958284	0.9339600581546609	red	210	2685	18	1	17	TRUE	TRUE	11	1	11	0.3	0.1	0.011868678584598308	0.010476190476190477	0.4223448690607888
miR-8065	3	23	207	2452	1.5447361184423478	0.33256212640516236	0.8894675740002203	red	210	2685	3	1	2	TRUE	TRUE	2	1	1	0.3	0.1	0.020347951888441844	0.001904761904761905	0.4222527137932038
miR-3140-5p	4	33	206	2442	1.4366576026712021	0.32758574773593907	0.8894675740002203	red	210	2685	4	1	3	TRUE	TRUE	2	0	2	0.3	0.1	0.020347951888441844	0.001904761904761905	0.4222527137932038
miR-6744-3p	4	33	206	2442	1.4366576026712021	0.32758574773593907	0.8894675740002203	red	210	2685	4	3	1	TRUE	TRUE	2	1	1	0.3	0.1	0.020347951888441844	0.001904761904761905	0.4222527137932038
miR-202-3p	23	267	187	2208	1.017119208684958	0.5065256371779776	0.9663844923933443	red	210	2685	33	5	28	TRUE	TRUE	17	5	20	0.3	0.1	0.005940019122470041	0.016190476190476193	0.4221304953129462
miR-877-3p	32	384	178	2091	0.9789367996975046	0.5742254486357674	0.9826185478810331	red	210	2685	36	11	25	TRUE	TRUE	20	8	14	0.3	0.1	0.003046016957190421	0.01904761904761905	0.4220936360048095
miR-4461	5	45	205	2430	1.316917412429306	0.3525439662990863	0.9054710557718677	red	210	2685	6	1	5	TRUE	TRUE	5	1	5	0.3	0.1	0.0172501711027387	0.004761904761904762	0.4220120758646434
miR-519e-3p	11	112	199	2363	1.1661601022204438	0.36609385623839474	0.9105152218722283	red	210	2685	12	2	10	TRUE	TRUE	6	0	6	0.3	0.1	0.016285115732422424	0.005714285714285714	0.42199940144670817
miR-5587-5p	7	69	203	2406	1.2023090566528385	0.38392829376326304	0.9105152218722283	red	210	2685	9	1	8	TRUE	TRUE	6	1	7	0.3	0.1	0.016285115732422424	0.005714285714285714	0.42199940144670817
miR-514a-5p	8	79	202	2396	1.2010640028752821	0.37017179332749933	0.9105152218722283	red	210	2685	8	1	7	TRUE	TRUE	6	1	5	0.3	0.1	0.016285115732422424	0.005714285714285714	0.42199940144670817
miR-4521	20	234	190	2241	1.0080944795914162	0.5246306124718045	0.9674452893261704	red	210	2685	23	17	6	TRUE	TRUE	17	15	3	0.3	0.1	0.0057494342820006775	0.016190476190476193	0.4219399104724769
miR-760	30	415	180	2060	0.8273663269216942	0.8477420347115122	1	red	210	2685	37	13	24	TRUE	TRUE	23	9	20	0.3	0.1	-0	0.021904761904761906	0.42190476190476195
miR-342-5p	29	384	181	2091	0.8724965726882749	0.7730708725456676	1	red	210	2685	35	18	17	TRUE	TRUE	23	14	14	0.3	0.1	-0	0.021904761904761906	0.42190476190476195
let-7b-3p	35	464	175	2011	0.86685606922807	0.7972265929714009	1	red	210	2685	69	29	40	TRUE	TRUE	23	19	26	0.3	0.1	-0	0.021904761904761906	0.42190476190476195
miR-25-5p	32	463	178	2012	0.7812984332526599	0.9118336831204458	1	red	210	2685	33	30	3	TRUE	TRUE	23	21	2	0.3	0.1	-0	0.021904761904761906	0.42190476190476195
miR-7106-5p	15	162	195	2313	1.0982151242006637	0.411307697885982	0.9266620690512302	red	210	2685	16	11	5	TRUE	TRUE	9	6	4	0.3	0.1	0.013231445415872158	0.008571428571428572	0.42180287398730076
miR-194-3p	15	162	195	2313	1.0982151242006637	0.411307697885982	0.9266620690512302	red	210	2685	17	9	8	TRUE	TRUE	9	5	5	0.3	0.1	0.013231445415872158	0.008571428571428572	0.42180287398730076
miR-2277-3p	10	105	200	2370	1.1285014647385767	0.4114793066603879	0.9266620690512302	red	210	2685	11	6	5	TRUE	TRUE	9	6	4	0.3	0.1	0.013231445415872158	0.008571428571428572	0.42180287398730076
miR-4533	21	242	189	2233	1.025245965381007	0.4957525939010574	0.9630934546633234	red	210	2685	23	4	19	TRUE	TRUE	16	3	15	0.3	0.1	0.006532627465727294	0.01523809523809524	0.4217707227038225
miR-548a-3p	31	360	179	2115	1.0174525854132563	0.4984429995738968	0.9630934546633234	red	210	2685	45	2	43	TRUE	TRUE	16	0	23	0.3	0.1	0.006532627465727294	0.01523809523809524	0.4217707227038225
miR-486-5p	34	411	176	2064	0.9701422111177368	0.5928470214622112	0.9846185453396534	red	210	2685	37	30	7	TRUE	TRUE	20	17	5	0.3	0.1	0.0026927954111569887	0.01904761904761905	0.421740414458776
miR-4728-5p	34	422	176	2053	0.939865254169801	0.6551836142291285	0.9901985714821779	red	210	2685	54	13	41	TRUE	TRUE	21	8	27	0.3	0.1	0.001711081816984535	0.020000000000000004	0.4217110818169846
miR-26a-1-3p	9	89	201	2386	1.2003139240493106	0.3576336458651157	0.9076382665380425	red	210	2685	12	4	8	TRUE	TRUE	5	1	5	0.3	0.1	0.01683488092093302	0.004761904761904762	0.42159678568283776
miR-3065-5p	32	402	178	2073	0.9270938998796188	0.6781522113989047	0.9964394635179817	red	210	2685	53	17	36	TRUE	TRUE	22	12	28	0.3	0.1	6.196323061977297e-4	0.020952380952380955	0.4215720132585786
miR-1229-3p	11	116	199	2359	1.124040697676698	0.4076699934397174	0.9234438062618505	red	210	2685	12	1	11	TRUE	TRUE	8	0	8	0.3	0.1	0.01383581090613717	0.00761904761904762	0.42145485852518483
miR-1306-5p	15	165	195	2310	1.076918449313245	0.4381013848958284	0.9339600581546609	red	210	2685	15	7	8	TRUE	TRUE	10	5	5	0.3	0.1	0.011868678584598308	0.009523809523809525	0.42139248810840785
miR-2355-3p	13	142	197	2333	1.0841828638569688	0.4387407644404413	0.9339600581546609	red	210	2685	16	5	11	TRUE	TRUE	10	3	8	0.3	0.1	0.011868678584598308	0.009523809523809525	0.42139248810840785
miR-1272	12	126	198	2349	1.1297977509847428	0.3940138773846591	0.9149131234007851	red	210	2685	14	1	13	TRUE	TRUE	6	0	8	0.3	0.1	0.015448057157655593	0.005714285714285714	0.42116234287194126
miR-367-5p	10	104	200	2371	1.1398339590676199	0.4005146079229705	0.9149131234007851	red	210	2685	12	3	9	TRUE	TRUE	6	1	7	0.3	0.1	0.015448057157655593	0.005714285714285714	0.42116234287194126
miR-7515	5	46	205	2429	1.2877752100165623	0.3686007335081326	0.9105152218722283	red	210	2685	7	3	4	TRUE	TRUE	5	3	4	0.3	0.1	0.016285115732422424	0.004761904761904762	0.4210470204943272
miR-5581-3p	7	68	203	2407	1.2204891305219618	0.3706726279884726	0.9105152218722283	red	210	2685	7	4	3	TRUE	TRUE	5	2	3	0.3	0.1	0.016285115732422424	0.004761904761904762	0.4210470204943272
miR-7847-3p	6	58	204	2417	1.2255573759744411	0.384794957617978	0.9105152218722283	red	210	2685	6	5	1	TRUE	TRUE	5	5	0	0.3	0.1	0.016285115732422424	0.004761904761904762	0.4210470204943272
miR-4453	5	47	205	2428	1.2598693228163047	0.38466800652619026	0.9105152218722283	red	210	2685	5	1	4	TRUE	TRUE	5	1	4	0.3	0.1	0.016285115732422424	0.004761904761904762	0.4210470204943272
miR-514a-3p	10	101	200	2374	1.1751715926382682	0.3677376730165639	0.9105152218722283	red	210	2685	12	1	11	TRUE	TRUE	5	0	6	0.3	0.1	0.016285115732422424	0.004761904761904762	0.4210470204943272
miR-377-3p	22	256	188	2219	1.014332363381447	0.5123167774786956	0.9674452893261704	red	210	2685	37	8	29	TRUE	TRUE	16	6	23	0.3	0.1	0.0057494342820006775	0.01523809523809524	0.42098752952009594
miR-708-5p	30	443	180	2032	0.7645603653542187	0.9241597988411547	1	red	210	2685	36	26	10	TRUE	TRUE	22	17	7	0.3	0.1	-0	0.020952380952380955	0.42095238095238097
miR-151a-3p	31	428	179	2047	0.8283476552723851	0.8490824776042215	1	red	210	2685	37	28	9	TRUE	TRUE	22	19	7	0.3	0.1	-0	0.020952380952380955	0.42095238095238097
miR-1299	29	416	181	2059	0.7930837944436752	0.8904358096211815	1	red	210	2685	48	4	44	TRUE	TRUE	22	2	33	0.3	0.1	-0	0.020952380952380955	0.42095238095238097
miR-6868-3p	4	34	206	2441	1.3938543221633986	0.34594475311524575	0.8965895111214206	red	210	2685	4	1	3	TRUE	TRUE	2	0	2	0.3	0.1	0.0189625384382507	0.001904761904761905	0.4208673003430126
miR-133b	28	349	182	2126	0.9371811968319811	0.652881718634539	0.9901985714821779	red	210	2685	43	10	33	TRUE	TRUE	20	7	27	0.3	0.1	0.001711081816984535	0.01904761904761905	0.4207587008646036
miR-182-3p	34	420	176	2055	0.9452033296568103	0.6441640797108519	0.9901985714821779	red	210	2685	34	30	4	TRUE	TRUE	20	18	2	0.3	0.1	0.001711081816984535	0.01904761904761905	0.4207587008646036
miR-4293	6	56	204	2419	1.2703572927972555	0.35589805956667137	0.9076382665380425	red	210	2685	6	2	4	TRUE	TRUE	4	2	2	0.3	0.1	0.01683488092093302	0.00380952380952381	0.42064440473045683
miR-6754-5p	7	67	203	2408	1.2392116925316194	0.35744890357699516	0.9076382665380425	red	210	2685	7	6	1	TRUE	TRUE	4	3	1	0.3	0.1	0.01683488092093302	0.00380952380952381	0.42064440473045683
miR-197-5p	24	282	186	2193	1.003430483428262	0.5292391507288052	0.9695851159470322	red	210	2685	26	24	2	TRUE	TRUE	16	16	2	0.3	0.1	0.005365623983857665	0.01523809523809524	0.4206037192219529
miR-3613-5p	25	294	185	2181	1.0024811761236627	0.530323633047675	0.9695851159470322	red	210	2685	29	19	10	TRUE	TRUE	16	12	8	0.3	0.1	0.005365623983857665	0.01523809523809524	0.4206037192219529
miR-1289	14	156	196	2319	1.0618074141872387	0.46155353032496405	0.9492185618941243	red	210	2685	18	2	16	TRUE	TRUE	12	2	14	0.3	0.1	0.009053511110926206	0.011428571428571429	0.4204820825394977
miR-644a	12	130	198	2345	1.0931668662920644	0.4339335908260127	0.9339600581546609	red	210	2685	14	2	12	TRUE	TRUE	9	2	9	0.3	0.1	0.011868678584598308	0.008571428571428572	0.42044010715602687
miR-487a-3p	14	153	196	2322	1.0840304964241874	0.4338358192268378	0.9339600581546609	red	210	2685	21	5	16	TRUE	TRUE	9	3	12	0.3	0.1	0.011868678584598308	0.008571428571428572	0.42044010715602687
miR-569	13	140	197	2335	1.1005425779279663	0.41955353610298685	0.9293117400853355	red	210	2685	16	1	15	TRUE	TRUE	8	1	8	0.3	0.1	0.01273543053242664	0.00761904761904762	0.4203544781514743
miR-4520-3p	9	94	201	2381	1.1341009913738218	0.41541802395932226	0.9293117400853355	red	210	2685	10	1	9	TRUE	TRUE	8	1	8	0.3	0.1	0.01273543053242664	0.00761904761904762	0.4203544781514743
miR-5590-5p	8	81	202	2394	1.170443307500648	0.39481270168512234	0.9149131234007851	red	210	2685	10	1	9	TRUE	TRUE	5	1	6	0.3	0.1	0.015448057157655593	0.004761904761904762	0.4202099619195603
miR-4688	8	81	202	2394	1.170443307500648	0.39481270168512234	0.9149131234007851	red	210	2685	9	2	7	TRUE	TRUE	5	1	5	0.3	0.1	0.015448057157655593	0.004761904761904762	0.4202099619195603
miR-6791-3p	5	45	205	2430	1.316917412429306	0.3525439662990863	0.9054710557718677	red	210	2685	5	4	1	TRUE	TRUE	3	2	1	0.3	0.1	0.0172501711027387	0.002857142857142857	0.4201073139598815
miR-6829-3p	5	45	205	2430	1.316917412429306	0.3525439662990863	0.9054710557718677	red	210	2685	5	4	1	TRUE	TRUE	3	2	1	0.3	0.1	0.0172501711027387	0.002857142857142857	0.4201073139598815
miR-4777-5p	5	46	205	2429	1.2877752100165623	0.3686007335081326	0.9105152218722283	red	210	2685	5	3	2	TRUE	TRUE	4	3	1	0.3	0.1	0.016285115732422424	0.00380952380952381	0.42009463954194626
miR-4259	6	57	204	2418	1.2475644966555526	0.3703342629372916	0.9105152218722283	red	210	2685	6	1	5	TRUE	TRUE	4	1	3	0.3	0.1	0.016285115732422424	0.00380952380952381	0.42009463954194626
miR-6735-5p	6	58	204	2417	1.2255573759744411	0.384794957617978	0.9105152218722283	red	210	2685	6	3	3	TRUE	TRUE	4	2	2	0.3	0.1	0.016285115732422424	0.00380952380952381	0.42009463954194626
miR-6515-5p	5	47	205	2428	1.2598693228163047	0.38466800652619026	0.9105152218722283	red	210	2685	5	3	2	TRUE	TRUE	4	3	1	0.3	0.1	0.016285115732422424	0.00380952380952381	0.42009463954194626
miR-103a-1-5p	8	79	202	2396	1.2010640028752821	0.37017179332749933	0.9105152218722283	red	210	2685	8	7	1	TRUE	TRUE	4	4	0	0.3	0.1	0.016285115732422424	0.00380952380952381	0.42009463954194626
miR-369-3p	23	269	187	2206	1.0086447121418094	0.5209498358576464	0.9674452893261704	red	210	2685	37	5	32	TRUE	TRUE	15	2	22	0.3	0.1	0.0057494342820006775	0.014285714285714285	0.420035148567715
miR-342-3p	30	391	180	2084	0.8883588375304665	0.747595648002576	1	red	210	2685	41	22	19	TRUE	TRUE	21	15	12	0.3	0.1	-0	0.020000000000000004	0.42000000000000004
miR-15a-3p	28	355	182	2120	0.9187918468131685	0.6875315220348619	1	red	210	2685	35	27	8	TRUE	TRUE	21	20	7	0.3	0.1	-0	0.020000000000000004	0.42000000000000004
miR-200a-5p	36	466	174	2009	0.8920014804498171	0.7533349387705542	1	red	210	2685	36	33	3	TRUE	TRUE	21	18	3	0.3	0.1	-0	0.020000000000000004	0.42000000000000004
miR-188-5p	18	202	192	2273	1.0549118957023207	0.45715602956002377	0.9466740731351013	red	210	2685	19	9	10	TRUE	TRUE	11	6	6	0.3	0.1	0.009519806752519441	0.010476190476190477	0.4199959972287099
miR-412-3p	15	171	195	2304	1.036430391259579	0.4915533815217672	0.9630934546633234	red	210	2685	19	1	18	TRUE	TRUE	14	1	17	0.3	0.1	0.006532627465727294	0.013333333333333334	0.4198659607990606
miR-219a-1-3p	26	314	184	2161	0.9724859562820348	0.584834544145004	0.9846185453396534	red	210	2685	33	22	11	TRUE	TRUE	18	15	8	0.3	0.1	0.0026927954111569887	0.017142857142857144	0.4198356525540141
miR-1307-3p	17	192	193	2283	1.0473533342621877	0.4708254945862327	0.9530982987597008	red	210	2685	17	15	2	TRUE	TRUE	12	10	2	0.3	0.1	0.008344922259938834	0.011428571428571429	0.41977349368851025
miR-520h	20	226	190	2249	1.0474997700430546	0.46282517141653057	0.9492185618941243	red	210	2685	28	7	21	TRUE	TRUE	11	2	11	0.3	0.1	0.009053511110926206	0.010476190476190477	0.4195297015871167
miR-4419b	17	196	193	2279	1.0241824288495798	0.5042354069614996	0.9650415273426632	red	210	2685	18	9	9	TRUE	TRUE	14	6	9	0.3	0.1	0.006181599135966458	0.013333333333333334	0.4195149324692997
miR-628-3p	12	131	198	2344	1.0844303516509588	0.44391860501811653	0.9339600581546609	red	210	2685	16	4	12	TRUE	TRUE	8	4	5	0.3	0.1	0.011868678584598308	0.00761904761904762	0.41948772620364594
miR-890	14	154	196	2321	1.0765264861265713	0.4430815914554713	0.9339600581546609	red	210	2685	17	2	15	TRUE	TRUE	8	2	8	0.3	0.1	0.011868678584598308	0.00761904761904762	0.41948772620364594
miR-497-3p	27	321	183	2154	0.9900444876312537	0.5523469021675611	0.9764453187809493	red	210	2685	45	2	43	TRUE	TRUE	16	2	24	0.3	0.1	0.004140828924490873	0.01523809523809524	0.4193789241625861
miR-629-5p	28	333	182	2142	0.9896081769200811	0.5530571553667853	0.9764585989607983	red	210	2685	32	19	13	TRUE	TRUE	16	9	9	0.3	0.1	0.004138466285438409	0.01523809523809524	0.4193765615235336
miR-1254	20	236	190	2239	0.9986624008598936	0.5398582959638637	0.9711769827254869	red	210	2685	22	1	21	TRUE	TRUE	15	1	16	0.3	0.1	0.005080647638402824	0.014285714285714285	0.4193663619241171
miR-561-5p	24	283	186	2192	0.9994302802266591	0.536259616367371	0.9711769827254869	red	210	2685	29	26	3	TRUE	TRUE	15	16	2	0.3	0.1	0.005080647638402824	0.014285714285714285	0.4193663619241171
miR-1182	15	168	195	2307	1.0563121277259642	0.4648895641968409	0.9503243902622935	red	210	2685	16	2	14	TRUE	TRUE	11	0	12	0.3	0.1	0.008851249735604822	0.010476190476190477	0.4193274402117953
miR-4482-3p	18	203	192	2272	1.049253340941701	0.4653301879384927	0.9503243902622935	red	210	2685	20	4	16	TRUE	TRUE	11	2	10	0.3	0.1	0.008851249735604822	0.010476190476190477	0.4193274402117953
miR-133a-5p	6	59	204	2416	1.2042959927452892	0.39926023441597847	0.9149131234007851	red	210	2685	6	4	2	TRUE	TRUE	4	2	2	0.3	0.1	0.015448057157655593	0.00380952380952381	0.41925758096717936
miR-6851-5p	6	59	204	2416	1.2042959927452892	0.39926023441597847	0.9149131234007851	red	210	2685	6	2	4	TRUE	TRUE	4	2	2	0.3	0.1	0.015448057157655593	0.00380952380952381	0.41925758096717936
miR-7850-5p	4	37	206	2438	1.2793230683927077	0.4009946686945507	0.9149131234007851	red	210	2685	4	3	1	TRUE	TRUE	4	3	1	0.3	0.1	0.015448057157655593	0.00380952380952381	0.41925758096717936
miR-495-5p	5	47	205	2428	1.2598693228163047	0.38466800652619026	0.9105152218722283	red	210	2685	5	4	1	TRUE	TRUE	3	2	1	0.3	0.1	0.016285115732422424	0.002857142857142857	0.4191422585895653
miR-7856-5p	4	36	206	2439	1.3153824042013718	0.3826890242191757	0.9105152218722283	red	210	2685	4	1	3	TRUE	TRUE	3	1	2	0.3	0.1	0.016285115732422424	0.002857142857142857	0.4191422585895653
miR-4320	6	57	204	2418	1.2475644966555526	0.3703342629372916	0.9105152218722283	red	210	2685	7	1	6	TRUE	TRUE	3	0	4	0.3	0.1	0.016285115732422424	0.002857142857142857	0.4191422585895653
miR-6796-5p	8	80	202	2395	1.1855623460694624	0.38248045709406403	0.9105152218722283	red	210	2685	8	7	1	TRUE	TRUE	3	2	1	0.3	0.1	0.016285115732422424	0.002857142857142857	0.4191422585895653
miR-4419a	20	234	190	2241	1.0080944795914162	0.5246306124718045	0.9674452893261704	red	210	2685	23	2	21	TRUE	TRUE	14	1	15	0.3	0.1	0.0057494342820006775	0.013333333333333334	0.41908276761533403
miR-1276	21	245	189	2230	1.0113342597185546	0.5183433376932517	0.9674452893261704	red	210	2685	29	5	24	TRUE	TRUE	14	4	15	0.3	0.1	0.0057494342820006775	0.013333333333333334	0.41908276761533403
miR-3685	21	245	189	2230	1.0113342597185546	0.5183433376932517	0.9674452893261704	red	210	2685	25	1	24	TRUE	TRUE	14	1	15	0.3	0.1	0.0057494342820006775	0.013333333333333334	0.41908276761533403
miR-149-3p	34	463	176	2012	0.839539907605133	0.8399435862052271	1	red	210	2685	47	12	35	TRUE	TRUE	20	7	23	0.3	0.1	-0	0.01904761904761905	0.41904761904761906
miR-185-3p	28	403	182	2072	0.7910577384879478	0.8899418203531337	1	red	210	2685	34	17	17	TRUE	TRUE	20	11	14	0.3	0.1	-0	0.01904761904761905	0.41904761904761906
miR-532-5p	28	438	182	2037	0.7155783397485682	0.958717794235461	1	red	210	2685	29	25	4	TRUE	TRUE	20	18	3	0.3	0.1	-0	0.01904761904761905	0.41904761904761906
miR-378c	33	455	177	2020	0.8277724546646037	0.8551573660785371	1	red	210	2685	35	29	6	TRUE	TRUE	20	16	6	0.3	0.1	-0	0.01904761904761905	0.41904761904761906
miR-1275	28	357	182	2118	0.9127785382512699	0.6986745845072162	1	red	210	2685	30	8	22	TRUE	TRUE	20	5	16	0.3	0.1	-0	0.01904761904761905	0.41904761904761906
miR-6853-3p	3	24	207	2451	1.479805728250271	0.3546929865683639	0.9060872797872126	red	210	2685	3	1	2	TRUE	TRUE	2	1	1	0.3	0.1	0.01713198657859741	0.001904761904761905	0.4190367484833593
miR-542-5p	18	213	192	2262	0.9956001701266278	0.546051400435388	0.9733655175176031	red	210	2685	18	15	3	TRUE	TRUE	15	12	3	0.3	0.1	0.004689617260874433	0.014285714285714285	0.41897533154658867
miR-6790-3p	4	34	206	2441	1.3938543221633986	0.34594475311524575	0.8965895111214206	red	210	2685	4	3	1	TRUE	TRUE	0	0	0	0.3	0.1	0.0189625384382507	0	0.4189625384382507
miR-4324	19	235	191	2240	0.9482112154503197	0.6217306985127357	0.9855935924988403	red	210	2685	30	6	24	TRUE	TRUE	17	6	22	0.3	0.1	0.0025208514352697948	0.016190476190476193	0.41871132762574603
miR-885-5p	15	172	195	2303	1.029957760474597	0.5003938828962292	0.9650205416853719	red	210	2685	24	5	19	TRUE	TRUE	13	4	15	0.3	0.1	0.006185376819723831	0.012380952380952381	0.41856632920067616
miR-1227-3p	8	84	202	2391	1.1272309064671924	0.43182874462552534	0.9339600581546609	red	210	2685	11	2	9	TRUE	TRUE	7	1	9	0.3	0.1	0.011868678584598308	0.006666666666666667	0.41853534525126496
miR-634	12	131	198	2344	1.0844303516509588	0.44391860501811653	0.9339600581546609	red	210	2685	18	2	16	TRUE	TRUE	7	2	11	0.3	0.1	0.011868678584598308	0.006666666666666667	0.41853534525126496
miR-6132	11	119	199	2356	1.0943070633371745	0.43899107599213283	0.9339600581546609	red	210	2685	11	4	7	TRUE	TRUE	7	2	5	0.3	0.1	0.011868678584598308	0.006666666666666667	0.41853534525126496
miR-4441	22	264	188	2211	0.980058947661891	0.5703542063295564	0.9812928432024116	red	210	2685	26	6	20	TRUE	TRUE	16	3	15	0.3	0.1	0.0032805474219039007	0.01523809523809524	0.4185186426599991
miR-4499	8	83	202	2392	1.14129038593377	0.4194988091115759	0.9293117400853355	red	210	2685	12	1	11	TRUE	TRUE	6	1	9	0.3	0.1	0.01273543053242664	0.005714285714285714	0.4184497162467124
miR-500a-5p	26	309	184	2166	0.9905053587147489	0.5516376953543622	0.9764453187809493	red	210	2685	41	11	30	TRUE	TRUE	15	7	17	0.3	0.1	0.004140828924490873	0.014285714285714285	0.41842654321020517
miR-7159-5p	4	37	206	2438	1.2793230683927077	0.4009946686945507	0.9149131234007851	red	210	2685	4	1	3	TRUE	TRUE	3	1	2	0.3	0.1	0.015448057157655593	0.002857142857142857	0.4183052000147984
miR-4312	5	48	205	2427	1.2331257618168447	0.4007190068281893	0.9149131234007851	red	210	2685	5	1	4	TRUE	TRUE	3	0	3	0.3	0.1	0.015448057157655593	0.002857142857142857	0.4183052000147984
miR-517b-3p	4	37	206	2438	1.2793230683927077	0.4009946686945507	0.9149131234007851	red	210	2685	4	1	3	TRUE	TRUE	3	1	2	0.3	0.1	0.015448057157655593	0.002857142857142857	0.4183052000147984
miR-6505-3p	2	14	208	2461	1.689828947134113	0.3596329763173335	0.9102186167448724	red	210	2685	2	1	1	TRUE	TRUE	2	1	1	0.3	0.1	0.016341714437196196	0.001904761904761905	0.41824647634195805
miR-3938	3	25	207	2450	1.4200651522187742	0.3767329253647548	0.9105152218722283	red	210	2685	3	1	2	TRUE	TRUE	2	1	1	0.3	0.1	0.016285115732422424	0.001904761904761905	0.41818987763718435
miR-6762-3p	3	25	207	2450	1.4200651522187742	0.3767329253647548	0.9105152218722283	red	210	2685	3	2	1	TRUE	TRUE	2	2	0	0.3	0.1	0.016285115732422424	0.001904761904761905	0.41818987763718435
miR-105-5p	35	450	175	2025	0.9000348530518982	0.7360641643880732	1	red	210	2685	59	12	47	TRUE	TRUE	19	9	22	0.3	0.1	-0	0.018095238095238095	0.41809523809523813
miR-542-3p	27	371	183	2104	0.8367820691579934	0.8248729020447545	1	red	210	2685	38	23	15	TRUE	TRUE	19	16	10	0.3	0.1	-0	0.018095238095238095	0.41809523809523813
miR-769-5p	28	464	182	2011	0.6668796389078188	0.9822157675002321	1	red	210	2685	32	25	7	TRUE	TRUE	19	15	7	0.3	0.1	-0	0.018095238095238095	0.41809523809523813
miR-26b-3p	26	349	184	2126	0.8608288129407256	0.7841410684410264	1	red	210	2685	29	16	13	TRUE	TRUE	19	12	10	0.3	0.1	-0	0.018095238095238095	0.41809523809523813
miR-432-5p	24	313	186	2162	0.8913140968600093	0.7275849750960796	1	red	210	2685	30	6	24	TRUE	TRUE	19	4	17	0.3	0.1	-0	0.018095238095238095	0.41809523809523813
miR-3658	35	446	175	2029	0.9098970517668289	0.7168168452665276	1	red	210	2685	53	1	52	TRUE	TRUE	19	1	30	0.3	0.1	-0	0.018095238095238095	0.41809523809523813
miR-595	10	105	200	2370	1.1285014647385767	0.4114793066603879	0.9266620690512302	red	210	2685	13	2	11	TRUE	TRUE	5	0	6	0.3	0.1	0.013231445415872158	0.004761904761904762	0.41799335017777695
miR-3913-3p	7	71	203	2404	1.1674847055938187	0.410473650903292	0.9266620690512302	red	210	2685	7	3	4	TRUE	TRUE	5	1	4	0.3	0.1	0.013231445415872158	0.004761904761904762	0.41799335017777695
miR-3922-3p	13	145	197	2330	1.060383067624479	0.46747332637983285	0.9524254941419029	red	210	2685	13	1	12	TRUE	TRUE	10	0	10	0.3	0.1	0.008467595236740032	0.009523809523809525	0.4179914047605496
miR-6127	15	171	195	2304	1.036430391259579	0.4915533815217672	0.9630934546633234	red	210	2685	17	2	15	TRUE	TRUE	12	1	13	0.3	0.1	0.006532627465727294	0.011428571428571429	0.4179611988942987
miR-545-5p	24	299	186	2176	0.9390487121257003	0.6439210131089257	0.9901985714821779	red	210	2685	32	1	31	TRUE	TRUE	17	1	20	0.3	0.1	0.001711081816984535	0.016190476190476193	0.41790155800746076
miR-654-5p	24	287	186	2188	0.9837071553992804	0.5640714228735082	0.9797215526034245	red	210	2685	29	6	23	TRUE	TRUE	15	5	12	0.3	0.1	0.0035589351722869027	0.014285714285714285	0.4178446494580012
miR-203b-5p	31	389	179	2086	0.9287433008606325	0.6734577323584624	0.9964394635179817	red	210	2685	34	28	6	TRUE	TRUE	18	18	3	0.3	0.1	6.196323061977297e-4	0.017142857142857144	0.4177624894490548
miR-4747-5p	21	256	189	2219	0.9631160537657802	0.598855017007742	0.9855935924988403	red	210	2685	23	5	18	TRUE	TRUE	16	4	14	0.3	0.1	0.0025208514352697948	0.01523809523809524	0.41775894667336505
miR-4328	22	271	188	2204	0.9517236342848624	0.6191848657092046	0.9855935924988403	red	210	2685	30	2	28	TRUE	TRUE	16	2	20	0.3	0.1	0.0025208514352697948	0.01523809523809524	0.41775894667336505
miR-4430	22	272	188	2203	0.9477942506249043	0.6259707415474822	0.9855935924988403	red	210	2685	26	3	23	TRUE	TRUE	16	1	17	0.3	0.1	0.0025208514352697948	0.01523809523809524	0.41775894667336505
miR-1322	6	60	204	2415	1.1837430690312816	0.4137107882859402	0.9279275872854139	red	210	2685	7	1	6	TRUE	TRUE	5	0	6	0.3	0.1	0.01299436540443966	0.004761904761904762	0.4177562701663444
miR-193a-5p	21	260	189	2215	0.9465899186923027	0.6268318913530236	0.9863906149887048	red	210	2685	26	8	18	TRUE	TRUE	16	5	15	0.3	0.1	0.0023804273946168106	0.01523809523809524	0.417618522632712
miR-3136-3p	7	73	203	2402	1.1345585564650966	0.4369651224251746	0.9339600581546609	red	210	2685	7	2	5	TRUE	TRUE	6	1	5	0.3	0.1	0.011868678584598308	0.005714285714285714	0.41758296429888403
miR-4710	10	107	200	2368	1.1064711842314672	0.43341601623499626	0.9339600581546609	red	210	2685	11	1	10	TRUE	TRUE	6	1	5	0.3	0.1	0.011868678584598308	0.005714285714285714	0.41758296429888403
miR-3622a-3p	8	84	202	2391	1.1272309064671924	0.43182874462552534	0.9339600581546609	red	210	2685	9	4	5	TRUE	TRUE	6	3	4	0.3	0.1	0.011868678584598308	0.005714285714285714	0.41758296429888403
miR-433-3p	19	228	191	2247	0.9803725044527455	0.569737406104168	0.9812928432024116	red	210	2685	22	11	11	TRUE	TRUE	15	9	9	0.3	0.1	0.0032805474219039007	0.014285714285714285	0.4175662617076182
miR-1185-5p	12	133	198	2342	1.067209166831639	0.4638511263117535	0.9500673254283722	red	210	2685	12	5	7	TRUE	TRUE	9	3	6	0.3	0.1	0.008898247136665897	0.008571428571428572	0.41746967570809446
miR-143-5p	22	259	188	2216	1.0012317836907247	0.5342969695986263	0.9711769827254869	red	210	2685	29	11	18	TRUE	TRUE	13	5	10	0.3	0.1	0.005080647638402824	0.012380952380952381	0.4174616000193552
miR-139-3p	21	248	189	2227	0.9977606713324734	0.5407192162486252	0.9711769827254869	red	210	2685	23	17	6	TRUE	TRUE	13	11	4	0.3	0.1	0.005080647638402824	0.012380952380952381	0.4174616000193552
miR-376c-5p	10	52	200	2423	2.328929409061478	0.020159824631674456	0.5285297419945595	red	210	2685	10	10	0	TRUE	FALSE	7	7	0	0.3	0	0.11077222743293223	0.006666666666666667	0.4174388940995989
miR-6787-3p	4	37	206	2438	1.2793230683927077	0.4009946686945507	0.9149131234007851	red	210	2685	4	3	1	TRUE	TRUE	2	1	1	0.3	0.1	0.015448057157655593	0.001904761904761905	0.41735281906241745
miR-7151-5p	2	15	208	2460	1.576584019901687	0.38858260278534107	0.9105152218722283	red	210	2685	2	1	1	TRUE	TRUE	1	0	1	0.3	0.1	0.016285115732422424	9.523809523809525e-4	0.41723749668480337
miR-4281	2	15	208	2460	1.576584019901687	0.38858260278534107	0.9105152218722283	red	210	2685	3	1	2	TRUE	TRUE	1	1	1	0.3	0.1	0.016285115732422424	9.523809523809525e-4	0.41723749668480337
miR-5090	2	15	208	2460	1.576584019901687	0.38858260278534107	0.9105152218722283	red	210	2685	2	1	1	TRUE	TRUE	1	0	1	0.3	0.1	0.016285115732422424	9.523809523809525e-4	0.41723749668480337
miR-8064	3	25	207	2450	1.4200651522187742	0.3767329253647548	0.9105152218722283	red	210	2685	3	2	1	TRUE	TRUE	1	0	1	0.3	0.1	0.016285115732422424	9.523809523809525e-4	0.41723749668480337
miR-19a-5p	14	163	196	2312	1.0131424763770718	0.5255026374602844	0.9674452893261704	red	210	2685	14	8	6	TRUE	TRUE	12	6	6	0.3	0.1	0.0057494342820006775	0.011428571428571429	0.4171780057105722
miR-647	18	209	192	2266	1.0164426395271382	0.5140743679055246	0.9674452893261704	red	210	2685	23	1	22	TRUE	TRUE	12	1	16	0.3	0.1	0.0057494342820006775	0.011428571428571429	0.4171780057105722
miR-612	23	422	187	2053	0.5984708741311064	0.9934669623394758	1	red	210	2685	32	1	31	TRUE	TRUE	18	1	26	0.3	0.1	-0	0.017142857142857144	0.41714285714285715
miR-651-5p	24	369	186	2106	0.7365077551884835	0.9330760901818677	1	red	210	2685	30	4	26	TRUE	TRUE	18	3	17	0.3	0.1	-0	0.017142857142857144	0.41714285714285715
miR-425-5p	28	354	182	2121	0.9218237940354194	0.6818814798941941	0.9964394635179817	red	210	2685	36	20	16	TRUE	TRUE	17	12	9	0.3	0.1	6.196323061977297e-4	0.016190476190476193	0.4168101084966739
miR-16-2-3p	24	293	186	2182	0.9609231322774419	0.604771283461033	0.9855935924988403	red	210	2685	30	13	17	TRUE	TRUE	15	9	11	0.3	0.1	0.0025208514352697948	0.014285714285714285	0.4168065657209841
miR-670-5p	18	221	192	2254	0.9561754893886963	0.6079277878920959	0.9855935924988403	red	210	2685	23	5	18	TRUE	TRUE	15	4	16	0.3	0.1	0.0025208514352697948	0.014285714285714285	0.4168065657209841
miR-378i	23	284	187	2191	0.948884954500675	0.6252175931068271	0.9855935924988403	red	210	2685	24	21	3	TRUE	TRUE	15	13	3	0.3	0.1	0.0025208514352697948	0.014285714285714285	0.4168065657209841
miR-3132	6	60	204	2415	1.1837430690312816	0.4137107882859402	0.9279275872854139	red	210	2685	8	2	6	TRUE	TRUE	4	1	5	0.3	0.1	0.01299436540443966	0.00380952380952381	0.4168038892139635
miR-616-3p	6	60	204	2415	1.1837430690312816	0.4137107882859402	0.9279275872854139	red	210	2685	6	2	4	TRUE	TRUE	4	1	3	0.3	0.1	0.01299436540443966	0.00380952380952381	0.4168038892139635
miR-3123	18	211	192	2264	1.0059221550732818	0.5301310575612228	0.9695851159470322	red	210	2685	21	1	20	TRUE	TRUE	12	1	13	0.3	0.1	0.005365623983857665	0.011428571428571429	0.4167941954124291
miR-6770-5p	12	132	198	2343	1.0757544551907945	0.45389314450348817	0.9442530525425465	red	210	2685	14	12	2	TRUE	TRUE	7	7	2	0.3	0.1	0.009964641011510544	0.006666666666666667	0.4166313076781772
miR-5096	10	109	200	2366	1.0853208600129232	0.45530733731810447	0.9442530525425465	red	210	2685	10	5	5	TRUE	TRUE	7	3	4	0.3	0.1	0.009964641011510544	0.006666666666666667	0.4166313076781772
miR-4693-3p	6	61	204	2414	1.1638637692328797	0.42812796529213815	0.9339600581546609	red	210	2685	6	3	3	TRUE	TRUE	5	2	3	0.3	0.1	0.011868678584598308	0.004761904761904762	0.41663058334650305
miR-3165	8	84	202	2391	1.1272309064671924	0.43182874462552534	0.9339600581546609	red	210	2685	8	3	5	TRUE	TRUE	5	1	4	0.3	0.1	0.011868678584598308	0.004761904761904762	0.41663058334650305
miR-489-3p	13	147	197	2328	1.0450571941356013	0.4865334020319334	0.9602814802888798	red	210	2685	17	5	12	TRUE	TRUE	10	4	10	0.3	0.1	0.007040578693325372	0.009523809523809525	0.4165643882171349
miR-2276-3p	13	152	197	2323	1.0085131685760464	0.5335548967960966	0.9711769827254869	red	210	2685	17	2	15	TRUE	TRUE	12	2	14	0.3	0.1	0.005080647638402824	0.011428571428571429	0.41650921906697425
miR-6887-3p	5	48	205	2427	1.2331257618168447	0.4007190068281893	0.9149131234007851	red	210	2685	5	2	3	TRUE	TRUE	1	1	0	0.3	0.1	0.015448057157655593	9.523809523809525e-4	0.41640043811003646
miR-518e-3p	3	26	207	2449	1.3649185671042612	0.39861908675893065	0.9149131234007851	red	210	2685	3	1	2	TRUE	TRUE	1	0	1	0.3	0.1	0.015448057157655593	9.523809523809525e-4	0.41640043811003646
miR-5197-3p	15	175	195	2300	1.0109856154706942	0.5267163449983792	0.9674452893261704	red	210	2685	16	1	15	TRUE	TRUE	11	1	11	0.3	0.1	0.0057494342820006775	0.010476190476190477	0.4162256247581912
miR-526b-3p	27	334	183	2141	0.945766775242645	0.6354483444734434	0.9890286514977238	red	210	2685	56	12	44	TRUE	TRUE	15	7	22	0.3	0.1	0.0019164508001079908	0.014285714285714285	0.41620216508582225
miR-661	27	367	183	2108	0.8475066462483782	0.8084202464957491	1	red	210	2685	35	3	32	TRUE	TRUE	17	1	21	0.3	0.1	-0	0.016190476190476193	0.4161904761904762
miR-383-5p	16	183	194	2292	1.0329490834761104	0.49380339235201587	0.9630934546633234	red	210	2685	18	5	13	TRUE	TRUE	10	3	9	0.3	0.1	0.006532627465727294	0.009523809523809525	0.4160564369895368
miR-6825-5p	13	148	197	2327	1.0375500266245066	0.4960193786016245	0.9630934546633234	red	210	2685	15	10	5	TRUE	TRUE	10	7	5	0.3	0.1	0.006532627465727294	0.009523809523809525	0.4160564369895368
miR-660-3p	14	160	196	2315	1.033475564944189	0.4982847304681055	0.9630934546633234	red	210	2685	15	7	8	TRUE	TRUE	10	4	6	0.3	0.1	0.006532627465727294	0.009523809523809525	0.4160564369895368
miR-6817-3p	5	51	205	2424	1.1591855014429548	0.4485235510073835	0.9379667299121331	red	210	2685	5	2	3	TRUE	TRUE	5	2	3	0.3	0.1	0.011125026384760747	0.004761904761904762	0.41588693114666553
miR-4538	5	51	205	2424	1.1591855014429548	0.4485235510073835	0.9379667299121331	red	210	2685	5	1	4	TRUE	TRUE	5	1	4	0.3	0.1	0.011125026384760747	0.004761904761904762	0.41588693114666553
miR-20a-3p	22	280	188	2195	0.9173651265924585	0.6782387579887696	0.9964394635179817	red	210	2685	27	14	13	TRUE	TRUE	16	12	7	0.3	0.1	6.196323061977297e-4	0.01523809523809524	0.4158577275442929
miR-302a-5p	20	245	190	2230	0.958118786540934	0.60648339546571	0.9855935924988403	red	210	2685	30	2	28	TRUE	TRUE	14	2	19	0.3	0.1	0.0025208514352697948	0.013333333333333334	0.41585418476860314
miR-1225-3p	18	211	192	2264	1.0059221550732818	0.5301310575612228	0.9695851159470322	red	210	2685	23	10	13	TRUE	TRUE	11	5	10	0.3	0.1	0.005365623983857665	0.010476190476190477	0.41584181446004814
miR-4703-5p	7	74	203	2401	1.1187588561266333	0.4501550127188413	0.9384702028099474	red	210	2685	9	1	8	TRUE	TRUE	5	1	6	0.3	0.1	0.011031804810300035	0.004761904761904762	0.41579370957220474
miR-3668	7	72	203	2403	1.1507964186622022	0.4237333616429615	0.9339600581546609	red	210	2685	8	1	7	TRUE	TRUE	4	1	4	0.3	0.1	0.011868678584598308	0.00380952380952381	0.4156782023941221
miR-624-3p	6	61	204	2414	1.1638637692328797	0.42812796529213815	0.9339600581546609	red	210	2685	7	1	6	TRUE	TRUE	4	1	3	0.3	0.1	0.011868678584598308	0.00380952380952381	0.4156782023941221
miR-3924	13	141	197	2334	1.0923413971717137	0.4291466965076094	0.9339600581546609	red	210	2685	18	3	15	TRUE	TRUE	4	1	3	0.3	0.1	0.011868678584598308	0.00380952380952381	0.4156782023941221
miR-4703-3p	6	62	204	2413	1.1446227372552489	0.44249380337728383	0.9339600581546609	red	210	2685	7	1	6	TRUE	TRUE	4	0	4	0.3	0.1	0.011868678584598308	0.00380952380952381	0.4156782023941221
miR-5681b	4	39	206	2436	1.2127500227784318	0.4372909175636944	0.9339600581546609	red	210	2685	4	1	3	TRUE	TRUE	4	1	3	0.3	0.1	0.011868678584598308	0.00380952380952381	0.4156782023941221
miR-3681-5p	4	38	206	2437	1.2451609033770064	0.41920666418055197	0.9293117400853355	red	210	2685	4	1	3	TRUE	TRUE	3	1	2	0.3	0.1	0.01273543053242664	0.002857142857142857	0.4155925733895695
miR-3619-5p	20	248	190	2227	0.9452556811145577	0.6278143596172399	0.98737753558365	red	210	2685	27	1	26	TRUE	TRUE	14	0	17	0.3	0.1	0.0022067031589480634	0.013333333333333334	0.41554003649228133
miR-498	7	29	203	2446	2.9068696314283886	0.019122910334067763	0.5285297419945595	red	210	2685	7	7	0	TRUE	FALSE	5	5	0	0.3	0	0.11077222743293223	0.004761904761904762	0.415534132194837
miR-556-3p	12	134	198	2341	1.0587916238248456	0.4737865800732669	0.9554810638778003	red	210	2685	15	2	13	TRUE	TRUE	8	2	8	0.3	0.1	0.00791116622113681	0.00761904761904762	0.4155302138401844
miR-502-5p	17	198	193	2277	1.0129494554175709	0.5207945420262969	0.9674452893261704	red	210	2685	26	5	21	TRUE	TRUE	10	2	11	0.3	0.1	0.0057494342820006775	0.009523809523809525	0.41527324380581027
miR-519a-3p	25	309	185	2166	0.9472630499043004	0.6303895635102911	0.9890286514977238	red	210	2685	44	13	31	TRUE	TRUE	14	7	15	0.3	0.1	0.0019164508001079908	0.013333333333333334	0.41524978413344127
miR-1287-5p	24	376	186	2099	0.7203994198356305	0.9458233686558912	1	red	210	2685	30	14	16	TRUE	TRUE	16	9	13	0.3	0.1	-0	0.01523809523809524	0.41523809523809524
miR-4429	21	276	189	2199	0.8853176920409255	0.7289700431960733	1	red	210	2685	27	9	18	TRUE	TRUE	16	6	15	0.3	0.1	-0	0.01523809523809524	0.41523809523809524
miR-4763-3p	23	300	187	2175	0.8917589920035123	0.7241426477988223	1	red	210	2685	30	7	23	TRUE	TRUE	16	4	16	0.3	0.1	-0	0.01523809523809524	0.41523809523809524
miR-4667-5p	13	145	197	2330	1.060383067624479	0.46747332637983285	0.9524254941419029	red	210	2685	18	3	15	TRUE	TRUE	7	2	9	0.3	0.1	0.008467595236740032	0.006666666666666667	0.4151342619034067
miR-136-5p	16	194	194	2281	0.9697186782447708	0.5859127080324216	0.9846185453396534	red	210	2685	24	5	19	TRUE	TRUE	13	4	17	0.3	0.1	0.0026927954111569887	0.012380952380952381	0.41507374779210937
miR-4279	18	219	192	2256	0.9657625170975	0.5927707315871675	0.9846185453396534	red	210	2685	23	7	16	TRUE	TRUE	13	5	11	0.3	0.1	0.0026927954111569887	0.012380952380952381	0.41507374779210937
miR-4781-3p	11	122	199	2353	1.0661052266993316	0.47021487427150743	0.9530982987597008	red	210	2685	11	5	6	TRUE	TRUE	7	3	4	0.3	0.1	0.008344922259938834	0.006666666666666667	0.41501158892660545
miR-615-5p	19	227	191	2248	0.9851283034960229	0.5621114794771276	0.979600421850013	red	210	2685	20	2	18	TRUE	TRUE	12	1	12	0.3	0.1	0.0035804146099896843	0.011428571428571429	0.4150089860385612
miR-199b-3p	22	272	188	2203	0.9477942506249043	0.6259707415474822	0.9855935924988403	red	210	2685	38	10	28	TRUE	TRUE	13	5	9	0.3	0.1	0.0025208514352697948	0.012380952380952381	0.4149018038162222
miR-1250-5p	7	74	203	2401	1.1187588561266333	0.4501550127188413	0.9384702028099474	red	210	2685	7	3	4	TRUE	TRUE	4	2	2	0.3	0.1	0.011031804810300035	0.00380952380952381	0.4148413286198238
miR-4687-3p	9	98	201	2377	1.0860499515835589	0.46167033517808076	0.9492185618941243	red	210	2685	10	2	8	TRUE	TRUE	6	1	6	0.3	0.1	0.009053511110926206	0.005714285714285714	0.414767796825212
miR-605-3p	4	39	206	2436	1.2127500227784318	0.4372909175636944	0.9339600581546609	red	210	2685	5	3	2	TRUE	TRUE	3	3	1	0.3	0.1	0.011868678584598308	0.002857142857142857	0.41472582144174114
miR-7114-5p	3	28	207	2447	1.2664389860725664	0.4417072172313343	0.9339600581546609	red	210	2685	3	1	2	TRUE	TRUE	3	1	2	0.3	0.1	0.011868678584598308	0.002857142857142857	0.41472582144174114
miR-6823-5p	3	28	207	2447	1.2664389860725664	0.4417072172313343	0.9339600581546609	red	210	2685	3	2	1	TRUE	TRUE	3	2	1	0.3	0.1	0.011868678584598308	0.002857142857142857	0.41472582144174114
miR-4301	4	39	206	2436	1.2127500227784318	0.4372909175636944	0.9339600581546609	red	210	2685	5	2	3	TRUE	TRUE	3	1	3	0.3	0.1	0.011868678584598308	0.002857142857142857	0.41472582144174114
miR-4275	17	204	193	2271	0.9805760909204595	0.5695754132694306	0.9812928432024116	red	210	2685	25	1	24	TRUE	TRUE	12	1	14	0.3	0.1	0.0032805474219039007	0.011428571428571429	0.41470911885047534
miR-891a-3p	3	27	207	2448	1.3138587901045609	0.4202943582389578	0.9293117400853355	red	210	2685	3	2	1	TRUE	TRUE	2	1	1	0.3	0.1	0.01273543053242664	0.001904761904761905	0.4146401924371886
miR-6782-3p	2	16	208	2459	1.4774985764576098	0.41694357961470996	0.9293117400853355	red	210	2685	3	2	1	TRUE	TRUE	2	2	1	0.3	0.1	0.01273543053242664	0.001904761904761905	0.4146401924371886
miR-8070	2	16	208	2459	1.4774985764576098	0.41694357961470996	0.9293117400853355	red	210	2685	2	1	1	TRUE	TRUE	2	1	1	0.3	0.1	0.01273543053242664	0.001904761904761905	0.4146401924371886
miR-6743-5p	3	27	207	2448	1.3138587901045609	0.4202943582389578	0.9293117400853355	red	210	2685	3	2	1	TRUE	TRUE	2	1	1	0.3	0.1	0.01273543053242664	0.001904761904761905	0.4146401924371886
miR-4672	15	177	195	2298	0.9986967003786024	0.5440602194012126	0.9716859574010089	red	210	2685	19	1	18	TRUE	TRUE	10	1	13	0.3	0.1	0.004989629422552757	0.009523809523809525	0.41451343894636233
miR-514b-5p	8	86	202	2389	1.1000917194664517	0.456404728534079	0.9458230727786767	red	210	2685	9	2	7	TRUE	TRUE	5	1	4	0.3	0.1	0.009676038336636278	0.004761904761904762	0.414437943098541
miR-302f	11	126	199	2349	1.030503646071938	0.5113794820735307	0.9674452893261704	red	210	2685	20	4	16	TRUE	TRUE	9	3	14	0.3	0.1	0.0057494342820006775	0.008571428571428572	0.4143208628534293
miR-4786-3p	11	126	199	2349	1.030503646071938	0.5113794820735307	0.9674452893261704	red	210	2685	13	2	11	TRUE	TRUE	9	1	9	0.3	0.1	0.0057494342820006775	0.008571428571428572	0.4143208628534293
miR-519d-3p	27	360	183	2115	0.8668480134077309	0.7771851354007656	1	red	210	2685	60	13	47	TRUE	TRUE	15	6	25	0.3	0.1	-0	0.014285714285714285	0.4142857142857143
miR-199a-3p	25	358	185	2117	0.7991730416188593	0.8702790079986924	1	red	210	2685	45	17	28	TRUE	TRUE	15	11	9	0.3	0.1	-0	0.014285714285714285	0.4142857142857143
miR-1910-5p	24	340	186	2135	0.8103072882264123	0.852242659671485	1	red	210	2685	25	21	4	TRUE	TRUE	15	14	2	0.3	0.1	-0	0.014285714285714285	0.4142857142857143
let-7f-1-3p	24	366	186	2109	0.7435999288415212	0.9269048459273416	1	red	210	2685	55	14	41	TRUE	TRUE	15	8	26	0.3	0.1	-0	0.014285714285714285	0.4142857142857143
miR-1205	21	347	189	2128	0.6814864292958818	0.9625829027763134	1	red	210	2685	25	1	24	TRUE	TRUE	15	1	18	0.3	0.1	-0	0.014285714285714285	0.4142857142857143
miR-4736	17	259	193	2216	0.7537090047104287	0.8884714020488038	1	red	210	2685	23	6	17	TRUE	TRUE	15	6	15	0.3	0.1	-0	0.014285714285714285	0.4142857142857143
miR-1293	19	261	191	2214	0.8438853379900527	0.7852386713857225	1	red	210	2685	22	7	15	TRUE	TRUE	15	4	13	0.3	0.1	-0	0.014285714285714285	0.4142857142857143
miR-4505	19	333	191	2142	0.6399721518730733	0.9769959633574993	1	red	210	2685	25	2	23	TRUE	TRUE	15	0	18	0.3	0.1	-0	0.014285714285714285	0.4142857142857143
miR-103b	20	265	190	2210	0.8779072224627724	0.737575084237579	1	red	210	2685	21	15	6	TRUE	TRUE	15	11	5	0.3	0.1	-0	0.014285714285714285	0.4142857142857143
miR-432-3p	9	101	201	2374	1.0524555496172414	0.495974799414176	0.9630934546633234	red	210	2685	11	3	8	TRUE	TRUE	8	3	7	0.3	0.1	0.006532627465727294	0.00761904761904762	0.4141516750847749
miR-558	18	218	192	2257	0.9706217789042247	0.5851080681356546	0.9846185453396534	red	210	2685	22	6	16	TRUE	TRUE	12	4	11	0.3	0.1	0.0026927954111569887	0.011428571428571429	0.41412136683972844
miR-920	19	230	191	2245	0.9709845237597561	0.5848519353869936	0.9846185453396534	red	210	2685	21	6	15	TRUE	TRUE	12	5	9	0.3	0.1	0.0026927954111569887	0.011428571428571429	0.41412136683972844
miR-548l	26	316	184	2159	0.9654368676547272	0.5978795211952366	0.9855049609010987	red	210	2685	35	3	32	TRUE	TRUE	12	1	17	0.3	0.1	0.00253647407931505	0.011428571428571429	0.4139650455078865
miR-548o-5p	19	235	191	2240	0.9482112154503197	0.6217306985127357	0.9855935924988403	red	210	2685	24	5	19	TRUE	TRUE	12	4	11	0.3	0.1	0.0025208514352697948	0.011428571428571429	0.4139494228638413
miR-548am-5p	19	235	191	2240	0.9482112154503197	0.6217306985127357	0.9855935924988403	red	210	2685	24	5	19	TRUE	TRUE	12	4	11	0.3	0.1	0.0025208514352697948	0.011428571428571429	0.4139494228638413
miR-4700-5p	17	208	193	2267	0.9600292050745609	0.6011114105121929	0.9855935924988403	red	210	2685	24	3	21	TRUE	TRUE	12	2	15	0.3	0.1	0.0025208514352697948	0.011428571428571429	0.4139494228638413
miR-548ak	18	211	192	2264	1.0059221550732818	0.5301310575612228	0.9695851159470322	red	210	2685	21	1	20	TRUE	TRUE	9	1	10	0.3	0.1	0.005365623983857665	0.008571428571428572	0.41393705255528623
miR-6756-5p	9	97	201	2378	1.0976368014092552	0.4501441228358878	0.9384702028099474	red	210	2685	10	6	4	TRUE	TRUE	3	0	3	0.3	0.1	0.011031804810300035	0.002857142857142857	0.41388894766744283
miR-4292	7	73	203	2402	1.1345585564650966	0.4369651224251746	0.9339600581546609	red	210	2685	8	2	6	TRUE	TRUE	2	1	2	0.3	0.1	0.011868678584598308	0.001904761904761905	0.4137734404893602
miR-6730-5p	3	28	207	2447	1.2664389860725664	0.4417072172313343	0.9339600581546609	red	210	2685	3	1	2	TRUE	TRUE	2	0	2	0.3	0.1	0.011868678584598308	0.001904761904761905	0.4137734404893602
miR-3129-3p	5	50	205	2425	1.1828467413519566	0.4326706774517455	0.9339600581546609	red	210	2685	6	2	4	TRUE	TRUE	2	1	1	0.3	0.1	0.011868678584598308	0.001904761904761905	0.4137734404893602
miR-3614-3p	6	61	204	2414	1.1638637692328797	0.42812796529213815	0.9339600581546609	red	210	2685	6	1	5	TRUE	TRUE	2	0	2	0.3	0.1	0.011868678584598308	0.001904761904761905	0.4137734404893602
miR-10399-5p	6	61	204	2414	1.1638637692328797	0.42812796529213815	0.9339600581546609	red	210	2685	7	4	3	TRUE	TRUE	2	1	1	0.3	0.1	0.011868678584598308	0.001904761904761905	0.4137734404893602
miR-4436b-3p	15	180	195	2295	0.9807754756581317	0.5696965591122429	0.9812928432024116	red	210	2685	19	2	17	TRUE	TRUE	11	0	13	0.3	0.1	0.0032805474219039007	0.010476190476190477	0.41375673789809436
miR-4639-5p	9	99	201	2376	1.0746252601523896	0.47315666990197236	0.9549036932880038	red	210	2685	10	5	5	TRUE	TRUE	6	4	2	0.3	0.1	0.008016170772855874	0.005714285714285714	0.41373045648714163
miR-3175	13	147	197	2328	1.0450571941356013	0.4865334020319334	0.9602814802888798	red	210	2685	16	7	9	TRUE	TRUE	7	3	5	0.3	0.1	0.007040578693325372	0.006666666666666667	0.413707245359992
miR-3677-3p	2	16	208	2459	1.4774985764576098	0.41694357961470996	0.9293117400853355	red	210	2685	2	1	1	TRUE	TRUE	1	1	0	0.3	0.1	0.01273543053242664	9.523809523809525e-4	0.4136878114848076
miR-4685-3p	10	114	200	2361	1.0355202644623491	0.5094256943493127	0.9670041015005055	red	210	2685	13	3	10	TRUE	TRUE	8	3	8	0.3	0.1	0.005828673549732316	0.00761904761904762	0.4134477211687799
miR-4779	17	216	193	2259	0.921211848058448	0.6610861291564625	0.9944528847541733	red	210	2685	19	4	15	TRUE	TRUE	13	2	13	0.3	0.1	9.663152324057777e-4	0.012380952380952381	0.41334726761335816
miR-217-5p	16	200	194	2275	0.9381571891715846	0.6333218872612205	0.9890286514977238	red	210	2685	24	3	21	TRUE	TRUE	12	2	16	0.3	0.1	0.0019164508001079908	0.011428571428571429	0.4133450222286794
miR-1226-3p	19	286	191	2189	0.7614491722190223	0.8900748315695981	1	red	210	2685	26	5	21	TRUE	TRUE	14	5	16	0.3	0.1	-0	0.013333333333333334	0.41333333333333333
miR-1225-5p	22	302	188	2173	0.8420622124343095	0.7998152757758581	1	red	210	2685	22	15	7	TRUE	TRUE	14	10	4	0.3	0.1	-0	0.013333333333333334	0.41333333333333333
miR-4319	17	249	193	2226	0.7875050941478672	0.8505596827946007	1	red	210	2685	34	1	33	TRUE	TRUE	14	1	28	0.3	0.1	-0	0.013333333333333334	0.41333333333333333
miR-2682-5p	22	311	188	2164	0.8143165232267201	0.8392347600818288	1	red	210	2685	29	16	13	TRUE	TRUE	14	11	8	0.3	0.1	-0	0.013333333333333334	0.41333333333333333
miR-1184	19	312	191	2163	0.6897268475606692	0.9515118397980806	1	red	210	2685	21	2	19	TRUE	TRUE	14	2	14	0.3	0.1	-0	0.013333333333333334	0.41333333333333333
miR-455-5p	19	320	191	2155	0.6700027879674745	0.9631862817934961	1	red	210	2685	23	15	8	TRUE	TRUE	14	11	7	0.3	0.1	-0	0.013333333333333334	0.41333333333333333
miR-539-3p	17	221	193	2254	0.8983741251566515	0.6960990305161721	1	red	210	2685	23	14	9	TRUE	TRUE	14	12	5	0.3	0.1	-0	0.013333333333333334	0.41333333333333333
miR-4283	17	225	193	2250	0.8808937956072325	0.7225829548440803	1	red	210	2685	24	1	23	TRUE	TRUE	14	0	21	0.3	0.1	-0	0.013333333333333334	0.41333333333333333
miR-548o-3p	24	333	186	2142	0.8300464235520402	0.824779335704707	1	red	210	2685	35	4	31	TRUE	TRUE	14	2	17	0.3	0.1	-0	0.013333333333333334	0.41333333333333333
miR-7151-3p	8	88	202	2387	1.0742563271061587	0.4807957745821272	0.9578003280026749	red	210	2685	9	5	4	TRUE	TRUE	6	5	2	0.3	0.1	0.00749000742697924	0.005714285714285714	0.413204293141265
miR-4761-3p	6	64	204	2411	1.1079295581816966	0.471003276970401	0.9530982987597008	red	210	2685	6	2	4	TRUE	TRUE	5	2	3	0.3	0.1	0.008344922259938834	0.004761904761904762	0.41310682702184354
miR-4434	14	171	196	2304	0.9624167937271316	0.5957857445013104	0.9855049609010987	red	210	2685	14	1	13	TRUE	TRUE	11	0	11	0.3	0.1	0.00253647407931505	0.010476190476190477	0.4130126645555055
miR-146b-3p	13	169	197	2306	0.9004461799241561	0.6804218054387137	0.9964394635179817	red	210	2685	16	2	14	TRUE	TRUE	13	2	14	0.3	0.1	6.196323061977297e-4	0.012380952380952381	0.41300058468715006
miR-888-5p	25	308	185	2167	0.9507778850770281	0.6239914994571443	0.9855935924988403	red	210	2685	38	2	36	TRUE	TRUE	11	1	17	0.3	0.1	0.0025208514352697948	0.010476190476190477	0.4129970419114603
miR-3689d	14	172	196	2303	0.9564072609628115	0.6042697740461564	0.9855935924988403	red	210	2685	17	2	15	TRUE	TRUE	11	2	10	0.3	0.1	0.0025208514352697948	0.010476190476190477	0.4129970419114603
miR-6830-5p	4	40	206	2435	1.1819591152450908	0.4552156845335793	0.9442530525425465	red	210	2685	4	2	2	TRUE	TRUE	3	1	2	0.3	0.1	0.009964641011510544	0.002857142857142857	0.41282178386865337
miR-6799-3p	2	17	208	2458	1.3900668006195716	0.4446308589199771	0.9339600581546609	red	210	2685	2	1	1	TRUE	TRUE	1	0	1	0.3	0.1	0.011868678584598308	9.523809523809525e-4	0.41282105953697923
miR-874-3p	18	228	192	2247	0.9239412460152352	0.6589845786612516	0.9925843599455925	red	210	2685	24	7	17	TRUE	TRUE	12	3	15	0.3	0.1	0.0012930288881354704	0.011428571428571429	0.4127216003167069
miR-19b-2-5p	10	118	200	2357	0.9987292842783742	0.5516200684919219	0.9764453187809493	red	210	2685	11	1	10	TRUE	TRUE	9	1	8	0.3	0.1	0.004140828924490873	0.008571428571428572	0.41271225749591944
miR-4308	13	152	197	2323	1.0085131685760464	0.5335548967960966	0.9711769827254869	red	210	2685	14	3	11	TRUE	TRUE	8	1	7	0.3	0.1	0.005080647638402824	0.00761904761904762	0.4126996952574504
miR-655-3p	20	253	190	2222	0.92449252750993	0.6621731261439909	0.9944528847541733	red	210	2685	45	3	42	TRUE	TRUE	12	2	28	0.3	0.1	9.663152324057777e-4	0.011428571428571429	0.41239488666097723
miR-3150a-3p	16	204	194	2271	0.9181449252111601	0.6634457172847201	0.9944528847541733	red	210	2685	18	5	13	TRUE	TRUE	12	3	10	0.3	0.1	9.663152324057777e-4	0.011428571428571429	0.41239488666097723
miR-345-5p	20	334	190	2141	0.6748466793042228	0.9634708861032273	1	red	210	2685	22	15	7	TRUE	TRUE	13	9	6	0.3	0.1	-0	0.012380952380952381	0.4123809523809524
miR-328-3p	19	302	191	2173	0.7158511604232135	0.9326260162882666	1	red	210	2685	20	8	12	TRUE	TRUE	13	4	10	0.3	0.1	-0	0.012380952380952381	0.4123809523809524
miR-615-3p	22	298	188	2177	0.8549314461198514	0.7803436666215385	1	red	210	2685	23	20	3	TRUE	TRUE	13	10	3	0.3	0.1	-0	0.012380952380952381	0.4123809523809524
miR-629-3p	15	196	195	2279	0.8944392246587478	0.695549303403722	1	red	210	2685	20	3	17	TRUE	TRUE	13	2	15	0.3	0.1	-0	0.012380952380952381	0.4123809523809524
miR-448	17	227	193	2248	0.8723543115753174	0.7352916600744628	1	red	210	2685	34	1	33	TRUE	TRUE	13	1	28	0.3	0.1	-0	0.012380952380952381	0.4123809523809524
miR-382-5p	18	285	192	2190	0.7204752897881893	0.9246410563104317	1	red	210	2685	22	12	10	TRUE	TRUE	13	9	7	0.3	0.1	-0	0.012380952380952381	0.4123809523809524
miR-3941	17	232	193	2243	0.8516480419549683	0.7654591815746725	1	red	210	2685	25	3	22	TRUE	TRUE	13	1	19	0.3	0.1	-0	0.012380952380952381	0.4123809523809524
miR-4311	20	259	190	2216	0.9006920869952897	0.7011986670633966	1	red	210	2685	26	3	23	TRUE	TRUE	13	2	15	0.3	0.1	-0	0.012380952380952381	0.4123809523809524
miR-4698	25	330	185	2145	0.8784194369507855	0.7521390054513479	1	red	210	2685	30	2	28	TRUE	TRUE	13	1	16	0.3	0.1	-0	0.012380952380952381	0.4123809523809524
miR-4267	20	257	190	2218	0.9084615422096826	0.6884734011262104	1	red	210	2685	24	3	21	TRUE	TRUE	13	3	14	0.3	0.1	-0	0.012380952380952381	0.4123809523809524
miR-4713-5p	13	178	197	2297	0.8516372623969828	0.7464366776212823	1	red	210	2685	15	1	14	TRUE	TRUE	13	1	14	0.3	0.1	-0	0.012380952380952381	0.4123809523809524
miR-5193	22	297	188	2178	0.8582029043304672	0.7752878858696323	1	red	210	2685	24	5	19	TRUE	TRUE	13	3	11	0.3	0.1	-0	0.012380952380952381	0.4123809523809524
miR-1304-3p	25	392	185	2083	0.7181627506822117	0.9501142001706249	1	red	210	2685	26	15	11	TRUE	TRUE	13	9	5	0.3	0.1	-0	0.012380952380952381	0.4123809523809524
miR-3064-5p	15	223	195	2252	0.7768869686542189	0.8518615767194371	1	red	210	2685	21	1	20	TRUE	TRUE	13	0	19	0.3	0.1	-0	0.012380952380952381	0.4123809523809524
miR-4695-3p	7	76	203	2399	1.0884058035515802	0.4763559154625726	0.9576482781731067	red	210	2685	8	1	7	TRUE	TRUE	5	1	5	0.3	0.1	0.007517587139379388	0.004761904761904762	0.4122794919012841
miR-3614-5p	8	88	202	2387	1.0742563271061587	0.4807957745821272	0.9578003280026749	red	210	2685	9	6	3	TRUE	TRUE	5	3	3	0.3	0.1	0.00749000742697924	0.004761904761904762	0.412251912188884
miR-4448	10	113	200	2362	1.0451269436807034	0.49870150459176765	0.9630934546633234	red	210	2685	12	5	7	TRUE	TRUE	6	2	5	0.3	0.1	0.006532627465727294	0.005714285714285714	0.412246913180013
miR-212-5p	12	146	198	2329	0.9668014228673437	0.5892674421027034	0.9846185453396534	red	210	2685	17	8	9	TRUE	TRUE	10	7	8	0.3	0.1	0.0026927954111569887	0.009523809523809525	0.41221660493496654
miR-144-3p	21	262	189	2213	0.9385152995799975	0.6404948052946051	0.9901985714821779	red	210	2685	35	5	30	TRUE	TRUE	11	5	11	0.3	0.1	0.001711081816984535	0.010476190476190477	0.41218727229317503
miR-3674	8	87	202	2388	1.086989854013949	0.46862867685034404	0.9530982987597008	red	210	2685	8	3	5	TRUE	TRUE	4	1	3	0.3	0.1	0.008344922259938834	0.00380952380952381	0.4121544460694626
miR-516a-5p	14	167	196	2308	0.9871729207767581	0.5611336767574129	0.979600421850013	red	210	2685	14	12	2	TRUE	TRUE	9	8	1	0.3	0.1	0.0035804146099896843	0.008571428571428572	0.4121518431814183
miR-199b-5p	14	171	196	2304	0.9624167937271316	0.5957857445013104	0.9855049609010987	red	210	2685	29	4	25	TRUE	TRUE	10	4	17	0.3	0.1	0.00253647407931505	0.009523809523809525	0.4120602836031246
miR-935	13	161	197	2314	0.9484639918581044	0.6144214120917839	0.9855935924988403	red	210	2685	19	3	16	TRUE	TRUE	10	3	13	0.3	0.1	0.0025208514352697948	0.009523809523809525	0.4120446609590794
miR-548u	16	199	194	2276	0.943285625366009	0.6255962609526722	0.9855935924988403	red	210	2685	20	1	19	TRUE	TRUE	10	1	12	0.3	0.1	0.0025208514352697948	0.009523809523809525	0.4120446609590794
miR-501-3p	17	208	193	2267	0.9600292050745609	0.6011114105121929	0.9855935924988403	red	210	2685	23	7	16	TRUE	TRUE	10	4	9	0.3	0.1	0.0025208514352697948	0.009523809523809525	0.4120446609590794
miR-4727-5p	9	104	201	2371	1.0208043854039546	0.5296921957583358	0.9695851159470322	red	210	2685	11	3	8	TRUE	TRUE	7	2	7	0.3	0.1	0.005365623983857665	0.006666666666666667	0.4120322906505243
miR-889-5p	6	65	204	2410	1.0904290394479057	0.4851147324813678	0.95924115714696645	red	210	2685	7	5	2	TRUE	TRUE	5	4	2	0.3	0.1	0.007228878277963494	0.004761904761904762	0.41199078303986825
miR-6839-3p	2	17	208	2458	1.3900668006195716	0.4446308589199771	0.9339600581546609	red	210	2685	2	1	1	TRUE	TRUE	0	0	0	0.3	0.1	0.011868678584598308	0	0.4118686785845983
miR-664a-5p	11	132	199	2343	0.9811621556625327	0.5713320691980935	0.9812928432024116	red	210	2685	14	7	7	TRUE	TRUE	9	5	7	0.3	0.1	0.0032805474219039007	0.008571428571428572	0.41185197599333245
miR-1238-3p	10	118	200	2357	0.9987292842783742	0.5516200684919219	0.9764453187809493	red	210	2685	15	3	12	TRUE	TRUE	8	3	9	0.3	0.1	0.004140828924490873	0.00761904761904762	0.4117598765435385
miR-548at-3p	11	129	199	2346	1.0052570738754794	0.5416841231702285	0.9711769827254869	red	210	2685	11	1	10	TRUE	TRUE	7	1	6	0.3	0.1	0.005080647638402824	0.006666666666666667	0.41174731430506945
miR-299-3p	13	153	197	2322	1.0014924410744426	0.5428133440343281	0.9711769827254869	red	210	2685	15	4	11	TRUE	TRUE	7	2	5	0.3	0.1	0.005080647638402824	0.006666666666666667	0.41174731430506945
miR-627-5p	14	165	196	2310	1	0.5434257675919871	0.9711769827254869	red	210	2685	17	8	9	TRUE	TRUE	7	4	6	0.3	0.1	0.005080647638402824	0.006666666666666667	0.41174731430506945
miR-4742-5p	12	141	198	2334	1.003222592835309	0.5422297085499732	0.9711769827254869	red	210	2685	14	1	13	TRUE	TRUE	7	0	9	0.3	0.1	0.005080647638402824	0.006666666666666667	0.41174731430506945
miR-190b-5p	11	128	199	2347	1.0135403843155544	0.531648419030963	0.9711769827254869	red	210	2685	11	2	9	TRUE	TRUE	7	1	6	0.3	0.1	0.005080647638402824	0.006666666666666667	0.41174731430506945
miR-604	9	102	201	2373	1.0416975047299586	0.507289839978671	0.9663844923933443	red	210	2685	14	1	13	TRUE	TRUE	6	1	8	0.3	0.1	0.005940019122470041	0.005714285714285714	0.41165430483675575
miR-5579-3p	6	68	204	2407	1.0410848414497427	0.5266996116082099	0.9674452893261704	red	210	2685	6	1	5	TRUE	TRUE	6	1	5	0.3	0.1	0.0057494342820006775	0.005714285714285714	0.41146371999628645
miR-4690-5p	11	126	199	2349	1.030503646071938	0.5113794820735307	0.9674452893261704	red	210	2685	11	1	10	TRUE	TRUE	6	0	6	0.3	0.1	0.0057494342820006775	0.005714285714285714	0.41146371999628645
miR-4683	6	67	204	2408	1.0570643593240827	0.5129765812273005	0.9674452893261704	red	210	2685	6	1	5	TRUE	TRUE	6	1	5	0.3	0.1	0.0057494342820006775	0.005714285714285714	0.41146371999628645
miR-640	10	112	200	2363	1.0549057223256284	0.48792039496954254	0.9623355412493675	red	210	2685	14	2	12	TRUE	TRUE	5	0	6	0.3	0.1	0.0066693897690439895	0.004761904761904762	0.41143129453094873
miR-3187-3p	14	209	196	2266	0.7745038577133212	0.8484299741460688	1	red	210	2685	14	8	6	TRUE	TRUE	12	7	5	0.3	0.1	-0	0.011428571428571429	0.4114285714285715
miR-195-3p	18	264	192	2211	0.7852221587774464	0.8583960892325113	1	red	210	2685	22	9	13	TRUE	TRUE	12	4	11	0.3	0.1	-0	0.011428571428571429	0.4114285714285715
miR-4685-5p	16	237	194	2238	0.7788743322214822	0.8553358186042638	1	red	210	2685	19	4	15	TRUE	TRUE	12	3	11	0.3	0.1	-0	0.011428571428571429	0.4114285714285715
miR-5582-3p	23	298	187	2177	0.8985731477133252	0.7126508143630714	1	red	210	2685	28	1	27	TRUE	TRUE	12	0	15	0.3	0.1	-0	0.011428571428571429	0.4114285714285715
miR-3190-5p	15	200	195	2275	0.8750697569456318	0.7234541941942845	1	red	210	2685	18	6	12	TRUE	TRUE	12	5	9	0.3	0.1	-0	0.011428571428571429	0.4114285714285715
miR-2115-5p	15	253	195	2222	0.6756731074132596	0.9446568436900088	1	red	210	2685	17	8	9	TRUE	TRUE	12	5	8	0.3	0.1	-0	0.011428571428571429	0.4114285714285715
miR-628-5p	14	216	196	2259	0.7470976241085465	0.8780868866127924	1	red	210	2685	19	10	9	TRUE	TRUE	12	10	7	0.3	0.1	-0	0.011428571428571429	0.4114285714285715
miR-4720-3p	7	76	203	2399	1.0884058035515802	0.4763559154625726	0.9576482781731067	red	210	2685	10	2	8	TRUE	TRUE	4	1	4	0.3	0.1	0.007517587139379388	0.00380952380952381	0.4113271109489032
miR-5011-3p	5	53	205	2422	1.1145231631568726	0.4798731584244903	0.9578003280026749	red	210	2685	6	1	5	TRUE	TRUE	4	1	3	0.3	0.1	0.00749000742697924	0.00380952380952381	0.4112995312365031
miR-591	8	89	202	2386	1.0617388099751282	0.492895864328433	0.9630934546633234	red	210	2685	9	1	8	TRUE	TRUE	5	0	6	0.3	0.1	0.006532627465727294	0.004761904761904762	0.411294532227632
miR-6883-5p	15	182	195	2293	0.9691553748927861	0.5864949821644929	0.9846185453396534	red	210	2685	16	12	4	TRUE	TRUE	9	7	2	0.3	0.1	0.0026927954111569887	0.008571428571428572	0.41126422398258555
miR-1912-3p	10	121	200	2354	0.9727361948829962	0.5823574450243235	0.9846185453396534	red	210	2685	10	4	6	TRUE	TRUE	9	4	5	0.3	0.1	0.0026927954111569887	0.008571428571428572	0.41126422398258555
miR-502-3p	15	189	195	2286	0.9304169807910312	0.6430690737875304	0.9901985714821779	red	210	2685	26	7	19	TRUE	TRUE	10	4	10	0.3	0.1	0.001711081816984535	0.009523809523809525	0.4112348913407941
miR-4694-3p	13	164	197	2311	0.9299094085083923	0.6399096513311846	0.9901985714821779	red	210	2685	15	3	12	TRUE	TRUE	10	3	9	0.3	0.1	0.001711081816984535	0.009523809523809525	0.4112348913407941
miR-4723-5p	13	166	197	2309	0.9179115398374814	0.6564219342641182	0.9901985714821779	red	210	2685	16	4	12	TRUE	TRUE	10	2	10	0.3	0.1	0.001711081816984535	0.009523809523809525	0.4112348913407941
miR-6785-5p	16	203	194	2272	0.9230742468565255	0.6560355960118266	0.9901985714821779	red	210	2685	18	12	6	TRUE	TRUE	10	7	4	0.3	0.1	0.001711081816984535	0.009523809523809525	0.4112348913407941
miR-1269a	14	177	196	2298	0.927375919233994	0.6454653362018893	0.9901985714821779	red	210	2685	21	9	12	TRUE	TRUE	10	7	7	0.3	0.1	0.001711081816984535	0.009523809523809525	0.4112348913407941
miR-610	9	107	201	2368	0.9909364339949188	0.5626166696456826	0.979600421850013	red	210	2685	13	1	12	TRUE	TRUE	8	1	11	0.3	0.1	0.0035804146099896843	0.00761904761904762	0.41119946222903736
miR-592	19	242	191	2233	0.9179041403777244	0.6707880483532138	0.9964394635179817	red	210	2685	20	11	9	TRUE	TRUE	11	8	3	0.3	0.1	6.196323061977297e-4	0.010476190476190477	0.41109582278238815
miR-4664-5p	17	219	193	2256	0.907384427210001	0.6823405178390497	0.9964394635179817	red	210	2685	18	7	11	TRUE	TRUE	11	5	7	0.3	0.1	6.196323061977297e-4	0.010476190476190477	0.41109582278238815
miR-1909-3p	11	137	199	2338	0.9433451939234891	0.6189287943856772	0.9855935924988403	red	210	2685	12	3	9	TRUE	TRUE	9	2	8	0.3	0.1	0.0025208514352697948	0.008571428571428572	0.4110922800066984
miR-3125	14	173	196	2302	0.9504670450450843	0.6126759155264976	0.9855935924988403	red	210	2685	19	2	17	TRUE	TRUE	9	1	11	0.3	0.1	0.0025208514352697948	0.008571428571428572	0.4110922800066984
miR-23a-5p	14	172	196	2303	0.9564072609628115	0.6042697740461564	0.9855935924988403	red	210	2685	14	8	6	TRUE	TRUE	9	5	4	0.3	0.1	0.0025208514352697948	0.008571428571428572	0.4110922800066984
miR-301a-5p	10	123	200	2352	0.9561107390296281	0.6023345422781303	0.9855935924988403	red	210	2685	13	3	10	TRUE	TRUE	9	3	9	0.3	0.1	0.0025208514352697948	0.008571428571428572	0.4110922800066984
miR-3182	14	174	196	2301	0.9445949543281837	0.6210012547579019	0.9855935924988403	red	210	2685	21	1	20	TRUE	TRUE	9	1	12	0.3	0.1	0.0025208514352697948	0.008571428571428572	0.4110922800066984
miR-1261	8	90	202	2385	1.0495000335283087	0.5049191726362837	0.9650415273426632	red	210	2685	9	2	7	TRUE	TRUE	5	1	4	0.3	0.1	0.006181599135966458	0.004761904761904762	0.41094350389787115
miR-150-3p	12	144	198	2331	0.9810669580044991	0.5706841797693475	0.9812928432024116	red	210	2685	20	2	18	TRUE	TRUE	8	1	12	0.3	0.1	0.0032805474219039007	0.00761904761904762	0.4108995950409515
miR-5589-3p	8	94	202	2381	1.0031587838493479	0.552063169589964	0.9764453187809493	red	210	2685	8	1	7	TRUE	TRUE	7	1	6	0.3	0.1	0.004140828924490873	0.006666666666666667	0.41080749559115753
miR-5591-5p	9	106	201	2369	1.0007037681894873	0.5517416102782966	0.9764453187809493	red	210	2685	12	1	11	TRUE	TRUE	7	1	9	0.3	0.1	0.004140828924490873	0.006666666666666667	0.41080749559115753
miR-4701-3p	5	52	205	2423	1.1364285074352543	0.46426463761487213	0.9500673254283722	red	210	2685	5	2	3	TRUE	TRUE	2	0	2	0.3	0.1	0.008898247136665897	0.001904761904761905	0.4108030090414278
miR-4260	7	81	203	2394	1.0191523840906818	0.5402481378969126	0.9711769827254869	red	210	2685	7	2	5	TRUE	TRUE	6	2	4	0.3	0.1	0.005080647638402824	0.005714285714285714	0.4107949333526885
miR-566	6	69	204	2406	1.0255702041168093	0.5402671754012303	0.9711769827254869	red	210	2685	6	1	5	TRUE	TRUE	6	1	5	0.3	0.1	0.005080647638402824	0.005714285714285714	0.4107949333526885
miR-483-5p	10	120	200	2355	0.9812563967301425	0.5722094821421663	0.9820438154090718	red	210	2685	11	8	3	TRUE	TRUE	8	6	2	0.3	0.1	0.003147654023356018	0.00761904761904762	0.4107667016424037
miR-515-3p	10	114	200	2361	1.0355202644623491	0.5094256943493127	0.9670041015005055	red	210	2685	10	1	9	TRUE	TRUE	5	0	5	0.3	0.1	0.005828673549732316	0.004761904761904762	0.41059057831163703
miR-9500	5	56	205	2419	1.0535680050979948	0.5257148339289671	0.9674452893261704	red	210	2685	5	4	1	TRUE	TRUE	5	4	1	0.3	0.1	0.0057494342820006775	0.004761904761904762	0.41051133904390547
miR-4762-3p	6	67	204	2408	1.0570643593240827	0.5129765812273005	0.9674452893261704	red	210	2685	6	3	3	TRUE	TRUE	5	3	2	0.3	0.1	0.0057494342820006775	0.004761904761904762	0.41051133904390547
miR-4724-5p	9	103	201	2372	1.031149079270621	0.5185315159988041	0.9674452893261704	red	210	2685	9	2	7	TRUE	TRUE	5	1	4	0.3	0.1	0.0057494342820006775	0.004761904761904762	0.41051133904390547
miR-1248	16	204	194	2271	0.9181449252111601	0.6634457172847201	0.9944528847541733	red	210	2685	21	2	19	TRUE	TRUE	10	1	12	0.3	0.1	9.663152324057777e-4	0.009523809523809525	0.4104901247562153
miR-582-3p	16	200	194	2275	0.9381571891715846	0.6333218872612205	0.9890286514977238	red	210	2685	18	8	10	TRUE	TRUE	9	3	7	0.3	0.1	0.0019164508001079908	0.008571428571428572	0.4104878793715365
miR-192-5p	27	345	183	2130	0.9109513620420816	0.7000421595311666	1	red	210	2685	40	31	9	TRUE	TRUE	11	10	4	0.3	0.1	-0	0.010476190476190477	0.4104761904761905
miR-99b-3p	16	241	194	2234	0.7645825121646366	0.8714718584304412	1	red	210	2685	20	16	4	TRUE	TRUE	11	11	1	0.3	0.1	-0	0.010476190476190477	0.4104761904761905
miR-28-3p	21	302	189	2173	0.7995477864751356	0.8544850860051327	1	red	210	2685	25	19	6	TRUE	TRUE	11	10	2	0.3	0.1	-0	0.010476190476190477	0.4104761904761905
miR-548as-5p	17	226	193	2249	0.8766052121461398	0.7289824870246393	1	red	210	2685	21	1	20	TRUE	TRUE	11	1	12	0.3	0.1	-0	0.010476190476190477	0.4104761904761905
miR-3150b-3p	12	179	198	2296	0.7774495761974964	0.8315082093103658	1	red	210	2685	17	3	14	TRUE	TRUE	11	3	13	0.3	0.1	-0	0.010476190476190477	0.4104761904761905
miR-4756-5p	16	213	194	2262	0.8759197452009913	0.7261893053626324	1	red	210	2685	17	3	14	TRUE	TRUE	11	1	11	0.3	0.1	-0	0.010476190476190477	0.4104761904761905
miR-3135b	15	239	195	2236	0.7197449442995753	0.9103594177184682	1	red	210	2685	16	4	12	TRUE	TRUE	11	2	10	0.3	0.1	-0	0.010476190476190477	0.4104761904761905
miR-2467-5p	15	202	195	2273	0.8656424482350695	0.7368048993657479	1	red	210	2685	15	6	9	TRUE	TRUE	11	3	8	0.3	0.1	-0	0.010476190476190477	0.4104761904761905
miR-4692	14	216	196	2259	0.7470976241085465	0.8780868866127924	1	red	210	2685	17	3	14	TRUE	TRUE	11	1	13	0.3	0.1	-0	0.010476190476190477	0.4104761904761905
miR-1197	13	202	197	2273	0.7426236743709927	0.8760328997264306	1	red	210	2685	15	5	10	TRUE	TRUE	11	4	8	0.3	0.1	-0	0.010476190476190477	0.4104761904761905
miR-6506-5p	5	54	205	2421	1.0934284236734038	0.4953296188937758	0.9630934546633234	red	210	2685	5	4	1	TRUE	TRUE	4	3	1	0.3	0.1	0.006532627465727294	0.00380952380952381	0.4103421512752511
miR-4641	6	66	204	2409	1.0735293297989175	0.4991105310513144	0.9632140040219463	red	210	2685	6	2	4	TRUE	TRUE	4	1	3	0.3	0.1	0.006510884759565114	0.00380952380952381	0.4103204085690889
miR-4483	13	157	197	2318	0.9743041450040324	0.5792154540344092	0.9846185453396534	red	210	2685	16	2	14	TRUE	TRUE	8	0	9	0.3	0.1	0.0026927954111569887	0.00761904761904762	0.4103118430302046
miR-223-5p	10	121	200	2354	0.9727361948829962	0.5823574450243235	0.9846185453396534	red	210	2685	12	4	8	TRUE	TRUE	8	4	5	0.3	0.1	0.0026927954111569887	0.00761904761904762	0.4103118430302046
miR-3173-5p	12	145	198	2330	0.9738850961012494	0.5800172560984349	0.9846185453396534	red	210	2685	15	1	14	TRUE	TRUE	8	0	10	0.3	0.1	0.0026927954111569887	0.00761904761904762	0.4103118430302046
miR-2355-5p	14	177	196	2298	0.927375919233994	0.6454653362018893	0.9901985714821779	red	210	2685	20	3	17	TRUE	TRUE	9	3	10	0.3	0.1	0.001711081816984535	0.008571428571428572	0.4102825103884131
miR-4646-5p	12	152	198	2323	0.9262531076859811	0.642819877425806	0.9901985714821779	red	210	2685	14	4	10	TRUE	TRUE	9	4	7	0.3	0.1	0.001711081816984535	0.008571428571428572	0.4102825103884131
miR-1262	10	119	200	2356	0.9899195516513988	0.5619619124383177	0.979600421850013	red	210	2685	11	2	9	TRUE	TRUE	7	1	7	0.3	0.1	0.0035804146099896843	0.006666666666666667	0.4102470812766564
miR-3168	13	159	197	2316	0.9612218935026124	0.5969823584453706	0.9855049609010987	red	210	2685	17	3	14	TRUE	TRUE	8	0	10	0.3	0.1	0.00253647407931505	0.00761904761904762	0.41015552169836267
miR-219a-5p	13	160	197	2315	0.9548031569886986	0.6057445335796701	0.9855935924988403	red	210	2685	28	9	19	TRUE	TRUE	8	6	8	0.3	0.1	0.0025208514352697948	0.00761904761904762	0.41013989905431747
miR-4254	12	149	198	2326	0.946119819355633	0.6164821493936041	0.9855935924988403	red	210	2685	12	3	9	TRUE	TRUE	8	1	7	0.3	0.1	0.0025208514352697948	0.00761904761904762	0.41013989905431747
miR-98-3p	14	174	196	2301	0.9445949543281837	0.6210012547579019	0.9855935924988403	red	210	2685	16	10	6	TRUE	TRUE	8	5	4	0.3	0.1	0.0025208514352697948	0.00761904761904762	0.41013989905431747
miR-4704-3p	9	113	201	2362	0.9359574721037692	0.6253929519932424	0.9855935924988403	red	210	2685	13	1	12	TRUE	TRUE	8	1	10	0.3	0.1	0.0025208514352697948	0.00761904761904762	0.41013989905431747
miR-1233-5p	6	65	204	2410	1.0904290394479057	0.4851147324813678	0.95924115714696645	red	210	2685	6	4	2	TRUE	TRUE	3	2	1	0.3	0.1	0.007228878277963494	0.002857142857142857	0.41008602113510634
miR-4425	14	166	196	2309	0.9935479189848656	0.5523085468555187	0.9764453187809493	red	210	2685	14	8	6	TRUE	TRUE	6	6	0	0.3	0.1	0.004140828924490873	0.005714285714285714	0.4098551146387766
miR-1245a	9	105	201	2370	1.0106577629881315	0.5407645604299384	0.9711769827254869	red	210	2685	11	1	10	TRUE	TRUE	5	0	5	0.3	0.1	0.005080647638402824	0.004761904761904762	0.40984255240030754
miR-518e-5p	6	69	204	2406	1.0255702041168093	0.5402671754012303	0.9711769827254869	red	210	2685	6	2	4	TRUE	TRUE	5	2	3	0.3	0.1	0.005080647638402824	0.004761904761904762	0.40984255240030754
miR-3944-5p	12	140	198	2335	1.010819204834058	0.5326080479658959	0.9711769827254869	red	210	2685	14	3	11	TRUE	TRUE	5	0	6	0.3	0.1	0.005080647638402824	0.004761904761904762	0.40984255240030754
miR-625-3p	9	102	201	2373	1.0416975047299586	0.507289839978671	0.9663844923933443	red	210	2685	10	8	2	TRUE	TRUE	4	4	0	0.3	0.1	0.005940019122470041	0.00380952380952381	0.40974954293199384
miR-638	6	67	204	2408	1.0570643593240827	0.5129765812273005	0.9674452893261704	red	210	2685	6	2	4	TRUE	TRUE	4	1	3	0.3	0.1	0.0057494342820006775	0.00380952380952381	0.40955895809152454
miR-4749-3p	6	68	204	2407	1.0410848414497427	0.5266996116082099	0.9674452893261704	red	210	2685	6	3	3	TRUE	TRUE	4	3	1	0.3	0.1	0.0057494342820006775	0.00380952380952381	0.40955895809152454
miR-4715-5p	4	44	206	2431	1.0728164726662062	0.5247668196295596	0.9674452893261704	red	210	2685	5	1	4	TRUE	TRUE	4	1	4	0.3	0.1	0.0057494342820006775	0.00380952380952381	0.40955895809152454
miR-23b-5p	14	175	196	2300	0.9387898242918266	0.6292430119463785	0.9890286514977238	red	210	2685	14	8	6	TRUE	TRUE	8	4	4	0.3	0.1	0.0019164508001079908	0.00761904761904762	0.4095354984191556
miR-548v	9	114	201	2361	0.9273561805395757	0.635394908367043	0.9890286514977238	red	210	2685	11	2	9	TRUE	TRUE	8	2	7	0.3	0.1	0.0019164508001079908	0.00761904761904762	0.4095354984191556
miR-101-5p	13	163	197	2312	0.9360185337608798	0.6315068763011183	0.9890286514977238	red	210	2685	16	8	8	TRUE	TRUE	8	6	2	0.3	0.1	0.0019164508001079908	0.00761904761904762	0.4095354984191556
miR-223-3p	19	259	191	2216	0.8511675487907394	0.7745965412075145	1	red	210	2685	31	15	16	TRUE	TRUE	10	5	5	0.3	0.1	-0	0.009523809523809525	0.40952380952380957
miR-1224-5p	15	203	195	2272	0.860998303326129	0.7433266684395716	1	red	210	2685	20	2	18	TRUE	TRUE	10	2	12	0.3	0.1	-0	0.009523809523809525	0.40952380952380957
miR-671-3p	16	224	194	2251	0.8288468909528055	0.792415440562838	1	red	210	2685	17	12	5	TRUE	TRUE	10	8	3	0.3	0.1	-0	0.009523809523809525	0.40952380952380957
miR-550a-5p	14	232	196	2243	0.6906636177107395	0.9287684582821025	1	red	210	2685	15	7	8	TRUE	TRUE	10	4	6	0.3	0.1	-0	0.009523809523809525	0.40952380952380957
miR-374a-3p	15	274	195	2201	0.6180080746705167	0.9749605723546152	1	red	210	2685	20	9	11	TRUE	TRUE	10	6	7	0.3	0.1	-0	0.009523809523809525	0.40952380952380957
miR-18a-3p	15	313	195	2162	0.5314413418834387	0.9953057330806554	1	red	210	2685	18	12	6	TRUE	TRUE	10	7	5	0.3	0.1	-0	0.009523809523809525	0.40952380952380957
miR-3157-5p	12	164	198	2311	0.8541038606700394	0.7379844649396833	1	red	210	2685	15	6	9	TRUE	TRUE	10	5	8	0.3	0.1	-0	0.009523809523809525	0.40952380952380957
miR-490-5p	17	242	193	2233	0.8128237984333887	0.8187738084377107	1	red	210	2685	22	14	8	TRUE	TRUE	10	8	3	0.3	0.1	-0	0.009523809523809525	0.40952380952380957
miR-548ab	16	224	194	2251	0.8288468909528055	0.792415440562838	1	red	210	2685	20	1	19	TRUE	TRUE	10	1	11	0.3	0.1	-0	0.009523809523809525	0.40952380952380957
miR-548ap-5p	16	219	194	2256	0.8496552146499693	0.7637894718628266	1	red	210	2685	20	1	19	TRUE	TRUE	10	1	11	0.3	0.1	-0	0.009523809523809525	0.40952380952380957
miR-548ar-5p	16	219	194	2256	0.8496552146499693	0.7637894718628266	1	red	210	2685	20	1	19	TRUE	TRUE	10	1	11	0.3	0.1	-0	0.009523809523809525	0.40952380952380957
miR-548au-5p	16	222	194	2253	0.8370542980289715	0.781262853352592	1	red	210	2685	19	1	18	TRUE	TRUE	10	1	11	0.3	0.1	-0	0.009523809523809525	0.40952380952380957
miR-4784	12	173	198	2302	0.8065106308960783	0.7975537652846594	1	red	210	2685	17	3	14	TRUE	TRUE	10	3	12	0.3	0.1	-0	0.009523809523809525	0.40952380952380957
miR-5698	12	203	198	2272	0.6783963865164262	0.9258867873928797	1	red	210	2685	15	5	10	TRUE	TRUE	10	3	9	0.3	0.1	-0	0.009523809523809525	0.40952380952380957
miR-4447	17	247	193	2228	0.7945926117701881	0.8419333401378865	1	red	210	2685	23	3	20	TRUE	TRUE	10	0	12	0.3	0.1	-0	0.009523809523809525	0.40952380952380957
miR-619-5p	12	158	198	2317	0.8887791349093601	0.6925521248265212	1	red	210	2685	12	9	3	TRUE	TRUE	10	7	3	0.3	0.1	-0	0.009523809523809525	0.40952380952380957
miR-3116	13	202	197	2273	0.7426236743709927	0.8760328997264306	1	red	210	2685	13	1	12	TRUE	TRUE	10	1	9	0.3	0.1	-0	0.009523809523809525	0.40952380952380957
miR-5001-5p	14	285	196	2190	0.5489761239162456	0.9915614264354204	1	red	210	2685	14	3	11	TRUE	TRUE	10	2	8	0.3	0.1	-0	0.009523809523809525	0.40952380952380957
miR-4435	13	181	197	2294	0.8364254566827027	0.7663408598680203	1	red	210	2685	13	9	4	TRUE	TRUE	10	7	3	0.3	0.1	-0	0.009523809523809525	0.40952380952380957
miR-10b-3p	12	184	198	2291	0.7546831595051071	0.8564001261577466	1	red	210	2685	15	3	12	TRUE	TRUE	10	2	9	0.3	0.1	-0	0.009523809523809525	0.40952380952380957
miR-3158-5p	13	177	197	2298	0.8568222588944155	0.7395642826555648	1	red	210	2685	16	4	12	TRUE	TRUE	10	4	8	0.3	0.1	-0	0.009523809523809525	0.40952380952380957
miR-1304-5p	15	233	195	2242	0.7402537623913473	0.891097473265063	1	red	210	2685	18	2	16	TRUE	TRUE	10	2	11	0.3	0.1	-0	0.009523809523809525	0.40952380952380957
miR-1291	12	173	198	2302	0.8065106308960783	0.7975537652846594	1	red	210	2685	15	1	14	TRUE	TRUE	10	0	13	0.3	0.1	-0	0.009523809523809525	0.40952380952380957
miR-3187-5p	12	216	198	2259	0.6339312059698435	0.9549875157587451	1	red	210	2685	17	1	16	TRUE	TRUE	10	1	14	0.3	0.1	-0	0.009523809523809525	0.40952380952380957
miR-509-5p	15	225	195	2250	0.7692998915340536	0.860465563345986	1	red	210	2685	22	2	20	TRUE	TRUE	10	2	12	0.3	0.1	-0	0.009523809523809525	0.40952380952380957
miR-509-3-5p	15	220	195	2255	0.7885261663462013	0.8382136909241796	1	red	210	2685	23	2	21	TRUE	TRUE	10	2	14	0.3	0.1	-0	0.009523809523809525	0.40952380952380957
miR-4437	12	166	198	2309	0.8430822580702254	0.7521221186498006	1	red	210	2685	12	2	10	TRUE	TRUE	10	1	9	0.3	0.1	-0	0.009523809523809525	0.40952380952380957
miR-516b-3p	12	178	198	2297	0.7821562989643704	0.8261634010367064	1	red	210	2685	18	1	17	TRUE	TRUE	10	0	14	0.3	0.1	-0	0.009523809523809525	0.40952380952380957
miR-516a-3p	13	224	197	2251	0.6632280463903197	0.9426907335851793	1	red	210	2685	24	1	23	TRUE	TRUE	10	0	19	0.3	0.1	-0	0.009523809523809525	0.40952380952380957
miR-4782-3p	5	53	205	2422	1.1145231631568726	0.4798731584244903	0.9578003280026749	red	210	2685	10	1	9	TRUE	TRUE	2	0	3	0.3	0.1	0.00749000742697924	0.001904761904761905	0.4093947693317412
miR-154-5p	11	133	199	2342	0.9733716993454897	0.5810450629698278	0.9846185453396534	red	210	2685	13	3	10	TRUE	TRUE	7	2	7	0.3	0.1	0.0026927954111569887	0.006666666666666667	0.40935946207782364
miR-653-3p	7	85	203	2390	0.969584159358792	0.5890145212047511	0.9846185453396534	red	210	2685	7	6	1	TRUE	TRUE	7	6	1	0.3	0.1	0.0026927954111569887	0.006666666666666667	0.40935946207782364
miR-6732-3p	3	30	207	2445	1.1810800645917874	0.4835663763531255	0.9580087190892179	red	210	2685	3	2	1	TRUE	TRUE	2	1	1	0.3	0.1	0.007452215310084175	0.001904761904761905	0.40935697721484604
miR-6888-5p	2	18	208	2457	1.312349824759056	0.4715761643737274	0.9530982987597008	red	210	2685	3	2	1	TRUE	TRUE	1	1	1	0.3	0.1	0.008344922259938834	9.523809523809525e-4	0.4092973032123197
miR-1267	9	107	201	2368	0.9909364339949188	0.5626166696456826	0.979600421850013	red	210	2685	10	2	8	TRUE	TRUE	6	0	6	0.3	0.1	0.0035804146099896843	0.005714285714285714	0.40929470032427545
miR-4659b-5p	8	95	202	2380	0.9921862524600131	0.5635701292220184	0.979681912678481	red	210	2685	8	1	7	TRUE	TRUE	6	1	5	0.3	0.1	0.0035659640056939675	0.005714285714285714	0.4092802497199797
miR-6866-5p	3	31	207	2444	1.142529440335833	0.5039357145976424	0.9650415273426632	red	210	2685	3	1	2	TRUE	TRUE	3	1	2	0.3	0.1	0.006181599135966458	0.002857142857142857	0.40903874199310924
miR-216b-3p	3	31	207	2444	1.142529440335833	0.5039357145976424	0.9650415273426632	red	210	2685	3	2	1	TRUE	TRUE	3	2	1	0.3	0.1	0.006181599135966458	0.002857142857142857	0.40903874199310924
miR-4650-3p	6	71	204	2404	0.9958590196073784	0.56689023867849	0.9812928432024116	red	210	2685	7	3	4	TRUE	TRUE	6	3	4	0.3	0.1	0.0032805474219039007	0.005714285714285714	0.4089948331361896
miR-34b-3p	9	108	201	2367	0.9813496957352096	0.5733833907632396	0.9823874494026159	red	210	2685	10	3	7	TRUE	TRUE	6	1	5	0.3	0.1	0.0030868778174847054	0.005714285714285714	0.4088011635317704
miR-517c-3p	4	43	206	2432	1.0981503111134727	0.5077507666719113	0.9663844923933443	red	210	2685	4	1	3	TRUE	TRUE	3	1	2	0.3	0.1	0.005940019122470041	0.002857142857142857	0.40879716197961286
miR-3916	14	179	196	2296	0.9162165277302144	0.661323353255678	0.9944528847541733	red	210	2685	15	2	13	TRUE	TRUE	8	1	7	0.3	0.1	9.663152324057777e-4	0.00761904761904762	0.4085853628514534
miR-5196-3p	10	126	200	2349	0.9321606449331772	0.6314350721545419	0.9890286514977238	red	210	2685	10	7	3	TRUE	TRUE	7	4	3	0.3	0.1	0.0019164508001079908	0.006666666666666667	0.4085831174667746
miR-296-5p	15	208	195	2267	0.8384460005893642	0.7743761219879057	1	red	210	2685	18	3	15	TRUE	TRUE	9	1	9	0.3	0.1	-0	0.008571428571428572	0.4085714285714286
miR-505-5p	17	227	193	2248	0.8723543115753174	0.7352916600744628	1	red	210	2685	19	12	7	TRUE	TRUE	9	5	6	0.3	0.1	-0	0.008571428571428572	0.4085714285714286
miR-3679-5p	11	232	199	2243	0.5345199357658679	0.988202478055245	1	red	210	2685	11	8	3	TRUE	TRUE	9	6	3	0.3	0.1	-0	0.008571428571428572	0.4085714285714286
miR-5703	12	161	198	2314	0.8710878606645032	0.7158269518747715	1	red	210	2685	12	1	11	TRUE	TRUE	9	0	9	0.3	0.1	-0	0.008571428571428572	0.4085714285714286
miR-6133	15	202	195	2273	0.8656424482350695	0.7368048993657479	1	red	210	2685	17	2	15	TRUE	TRUE	9	1	10	0.3	0.1	-0	0.008571428571428572	0.4085714285714286
miR-4269	14	188	196	2287	0.8689926604817704	0.7277601278582978	1	red	210	2685	24	2	22	TRUE	TRUE	9	0	16	0.3	0.1	-0	0.008571428571428572	0.4085714285714286
miR-4498	13	271	197	2204	0.5367888728089169	0.9919884431102131	1	red	210	2685	14	1	13	TRUE	TRUE	9	0	10	0.3	0.1	-0	0.008571428571428572	0.4085714285714286
miR-3665	11	158	199	2317	0.8106752672262036	0.7857005964405877	1	red	210	2685	15	4	11	TRUE	TRUE	9	4	9	0.3	0.1	-0	0.008571428571428572	0.4085714285714286
miR-770-5p	12	159	198	2316	0.8828079859769179	0.7004324223988327	1	red	210	2685	13	1	12	TRUE	TRUE	9	1	9	0.3	0.1	-0	0.008571428571428572	0.4085714285714286
miR-192-3p	14	195	196	2280	0.8352274138037606	0.7734268453993302	1	red	210	2685	19	5	14	TRUE	TRUE	9	4	10	0.3	0.1	-0	0.008571428571428572	0.4085714285714286
miR-5189-5p	14	219	196	2256	0.7358882862653678	0.8893143108224633	1	red	210	2685	16	1	15	TRUE	TRUE	9	1	10	0.3	0.1	-0	0.008571428571428572	0.4085714285714286
miR-4514	14	257	196	2218	0.6165498663477795	0.9722474988633543	1	red	210	2685	20	3	17	TRUE	TRUE	9	1	12	0.3	0.1	-0	0.008571428571428572	0.4085714285714286
miR-181a-3p	12	173	198	2302	0.8065106308960783	0.7975537652846594	1	red	210	2685	12	11	1	TRUE	TRUE	9	9	0	0.3	0.1	-0	0.008571428571428572	0.4085714285714286
miR-4296	9	121	201	2354	0.8711230613368486	0.7012047317138647	1	red	210	2685	12	1	11	TRUE	TRUE	9	1	11	0.3	0.1	-0	0.008571428571428572	0.4085714285714286
miR-2053	11	163	199	2312	0.7841080747717732	0.8165376579753301	1	red	210	2685	17	2	15	TRUE	TRUE	9	1	14	0.3	0.1	-0	0.008571428571428572	0.4085714285714286
miR-4664-3p	13	204	197	2271	0.7346984435396926	0.8839231241223926	1	red	210	2685	13	12	1	TRUE	TRUE	9	8	1	0.3	0.1	-0	0.008571428571428572	0.4085714285714286
miR-6778-5p	5	54	205	2421	1.0934284236734038	0.4953296188937758	0.9630934546633234	red	210	2685	5	4	1	TRUE	TRUE	2	2	0	0.3	0.1	0.006532627465727294	0.001904761904761905	0.4084373893704892
miR-6886-3p	2	19	208	2456	1.2428035289107842	0.4977259088192164	0.9630934546633234	red	210	2685	3	1	2	TRUE	TRUE	2	1	2	0.3	0.1	0.006532627465727294	0.001904761904761905	0.4084373893704892
miR-5699-5p	3	30	207	2445	1.1810800645917874	0.4835663763531255	0.9580087190892179	red	210	2685	3	2	1	TRUE	TRUE	1	1	0	0.3	0.1	0.007452215310084175	9.523809523809525e-4	0.40840459626246506
miR-524-3p	7	80	203	2395	1.032322005893646	0.5276984360148678	0.968608952236009	red	210	2685	7	1	6	TRUE	TRUE	3	1	2	0.3	0.1	0.005540608545388056	0.002857142857142857	0.40839775140253093
miR-631	8	98	202	2377	0.9606105943288914	0.5973030417988368	0.9855049609010987	red	210	2685	9	1	8	TRUE	TRUE	6	1	6	0.3	0.1	0.00253647407931505	0.005714285714285714	0.40825075979360076
miR-4653-5p	11	144	199	2331	0.8948064069366916	0.6809304674661019	0.9964394635179817	red	210	2685	11	2	9	TRUE	TRUE	8	1	7	0.3	0.1	6.196323061977297e-4	0.00761904761904762	0.4082386799252453
miR-519c-5p	8	100	202	2375	0.9406112904420609	0.619071787764761	0.9855935924988403	red	210	2685	9	2	7	TRUE	TRUE	6	2	5	0.3	0.1	0.0025208514352697948	0.005714285714285714	0.40823513714955556
miR-519b-5p	8	100	202	2375	0.9406112904420609	0.619071787764761	0.9855935924988403	red	210	2685	9	2	7	TRUE	TRUE	6	2	5	0.3	0.1	0.0025208514352697948	0.005714285714285714	0.40823513714955556
miR-518f-5p	7	87	203	2388	0.9465085208745084	0.6124256649254277	0.9855935924988403	red	210	2685	7	3	4	TRUE	TRUE	6	3	3	0.3	0.1	0.0025208514352697948	0.005714285714285714	0.40823513714955556
miR-496	9	111	201	2364	0.953624341777657	0.6049750140868457	0.9855935924988403	red	210	2685	12	3	9	TRUE	TRUE	6	2	6	0.3	0.1	0.0025208514352697948	0.005714285714285714	0.40823513714955556
miR-382-3p	8	100	202	2375	0.9406112904420609	0.619071787764761	0.9855935924988403	red	210	2685	9	3	6	TRUE	TRUE	6	3	4	0.3	0.1	0.0025208514352697948	0.005714285714285714	0.40823513714955556
miR-127-3p	7	83	203	2392	0.9937704455423879	0.5649350473375041	0.9806086799193778	red	210	2685	10	8	2	TRUE	TRUE	5	6	2	0.3	0.1	0.0034017067551670986	0.004761904761904762	0.4081636115170718
miR-1247-5p	3	33	207	2442	1.072465218658037	0.5433969466273998	0.9711769827254869	red	210	2685	3	2	1	TRUE	TRUE	3	2	1	0.3	0.1	0.005080647638402824	0.002857142857142857	0.4079377904955456
miR-3196	6	69	204	2406	1.0255702041168093	0.5402671754012303	0.9711769827254869	red	210	2685	6	3	3	TRUE	TRUE	3	2	1	0.3	0.1	0.005080647638402824	0.002857142857142857	0.4079377904955456
miR-6728-3p	3	33	207	2442	1.072465218658037	0.5433969466273998	0.9711769827254869	red	210	2685	3	1	2	TRUE	TRUE	3	1	2	0.3	0.1	0.005080647638402824	0.002857142857142857	0.4079377904955456
miR-518a-3p	5	58	205	2417	1.0163961159812298	0.5552900749019709	0.9769932333031576	red	210	2685	5	1	4	TRUE	TRUE	4	1	3	0.3	0.1	0.004043377685172971	0.00380952380952381	0.4078529014946968
miR-511-3p	4	43	206	2432	1.0981503111134727	0.5077507666719113	0.9663844923933443	red	210	2685	5	3	2	TRUE	TRUE	2	2	0	0.3	0.1	0.005940019122470041	0.001904761904761905	0.40784478102723193
miR-6766-5p	8	91	202	2384	1.0375310290587512	0.5168563218259931	0.9674452893261704	red	210	2685	9	6	3	TRUE	TRUE	2	0	2	0.3	0.1	0.0057494342820006775	0.001904761904761905	0.40765419618676263
miR-4669	3	32	207	2443	1.1063673466874082	0.5238882151960771	0.9674452893261704	red	210	2685	3	2	1	TRUE	TRUE	2	1	1	0.3	0.1	0.0057494342820006775	0.001904761904761905	0.40765419618676263
miR-657	11	202	199	2273	0.6220899928155131	0.9558793240739382	1	red	210	2685	17	2	15	TRUE	TRUE	8	1	11	0.3	0.1	-0	0.00761904761904762	0.40761904761904766
miR-422a	11	153	199	2322	0.8389774990802701	0.7513850626332149	1	red	210	2685	13	4	9	TRUE	TRUE	8	2	7	0.3	0.1	-0	0.00761904761904762	0.40761904761904766
miR-3615	9	171	201	2304	0.6033943728138118	0.9529185153909353	1	red	210	2685	9	8	1	TRUE	TRUE	8	7	1	0.3	0.1	-0	0.00761904761904762	0.40761904761904766
miR-4733-3p	9	167	201	2308	0.6189154316863082	0.9440882905507543	1	red	210	2685	9	1	8	TRUE	TRUE	8	1	7	0.3	0.1	-0	0.00761904761904762	0.40761904761904766
miR-4660	13	182	197	2293	0.8314661129631562	0.7727366578282617	1	red	210	2685	14	3	11	TRUE	TRUE	8	1	7	0.3	0.1	-0	0.00761904761904762	0.40761904761904766
miR-374c-5p	14	210	196	2265	0.7704768486719233	0.8529738687843138	1	red	210	2685	31	4	27	TRUE	TRUE	8	3	19	0.3	0.1	-0	0.00761904761904762	0.40761904761904766
miR-222-5p	14	188	196	2287	0.8689926604817704	0.7277601278582978	1	red	210	2685	19	9	10	TRUE	TRUE	8	4	8	0.3	0.1	-0	0.00761904761904762	0.40761904761904766
miR-34a-3p	14	200	196	2275	0.8125585915267075	0.8026996135552246	1	red	210	2685	18	5	13	TRUE	TRUE	8	3	8	0.3	0.1	-0	0.00761904761904762	0.40761904761904766
miR-4640-5p	12	159	198	2316	0.8828079859769179	0.7004324223988327	1	red	210	2685	15	3	12	TRUE	TRUE	8	0	9	0.3	0.1	-0	0.00761904761904762	0.40761904761904766
miR-200b-5p	10	158	200	2317	0.7333036983472144	0.8619721082864729	1	red	210	2685	11	6	5	TRUE	TRUE	8	5	4	0.3	0.1	-0	0.00761904761904762	0.40761904761904766
miR-3605-5p	11	146	199	2329	0.8817917919364133	0.69752715669537535	1	red	210	2685	12	5	7	TRUE	TRUE	8	4	5	0.3	0.1	-0	0.00761904761904762	0.40761904761904766
miR-5008-5p	8	122	202	2353	0.7639170678659309	0.8120996090643762	1	red	210	2685	8	1	7	TRUE	TRUE	8	1	7	0.3	0.1	-0	0.00761904761904762	0.40761904761904766
miR-3925-3p	8	129	202	2346	0.7203174199819374	0.8548900356350937	1	red	210	2685	8	1	7	TRUE	TRUE	8	1	7	0.3	0.1	-0	0.00761904761904762	0.40761904761904766
miR-891b	8	140	202	2335	0.660625154569534	0.9060939019789913	1	red	210	2685	14	1	13	TRUE	TRUE	8	1	13	0.3	0.1	-0	0.00761904761904762	0.40761904761904766
let-7d-3p	9	168	201	2307	0.6149658923816044	0.9464214731817853	1	red	210	2685	9	8	1	TRUE	TRUE	8	7	1	0.3	0.1	-0	0.00761904761904762	0.40761904761904766
miR-3151-5p	13	167	197	2308	0.9120201638449664	0.664526569212093	0.9949996421553914	red	210	2685	15	1	14	TRUE	TRUE	7	0	8	0.3	0.1	8.708301780783996e-4	0.006666666666666667	0.407537496844745
miR-3178	2	19	208	2456	1.2428035289107842	0.4977259088192164	0.9630934546633234	red	210	2685	2	1	1	TRUE	TRUE	1	0	1	0.3	0.1	0.006532627465727294	9.523809523809525e-4	0.4074850084181082
miR-8080	2	19	208	2456	1.2428035289107842	0.4977259088192164	0.9630934546633234	red	210	2685	2	1	1	TRUE	TRUE	1	0	1	0.3	0.1	0.006532627465727294	9.523809523809525e-4	0.4074850084181082
miR-6131	5	54	205	2421	1.0934284236734038	0.4953296188937758	0.9630934546633234	red	210	2685	5	3	2	TRUE	TRUE	1	0	1	0.3	0.1	0.006532627465727294	9.523809523809525e-4	0.4074850084181082
miR-4778-5p	11	134	199	2341	0.96569731007597015	0.5906654607551922	0.9846185453396534	red	210	2685	12	2	10	TRUE	TRUE	5	0	5	0.3	0.1	0.0026927954111569887	0.004761904761904762	0.40745470017306173
miR-4753-5p	9	110	201	2365	0.9626983422153514	0.594568081634165	0.9846869480699312	red	210	2685	14	5	9	TRUE	TRUE	5	2	6	0.3	0.1	0.0026807274294576105	0.004761904761904762	0.40744263219136234
miR-124-5p	12	152	198	2323	0.9262531076859811	0.642819877425806	0.9901985714821779	red	210	2685	12	6	6	TRUE	TRUE	6	3	3	0.3	0.1	0.001711081816984535	0.005714285714285714	0.4074253675312703
miR-4330	7	91	203	2384	0.903396842890324	0.6570443201918446	0.9901985714821779	red	210	2685	8	1	7	TRUE	TRUE	6	1	6	0.3	0.1	0.001711081816984535	0.005714285714285714	0.4074253675312703
miR-602	8	103	202	2372	0.9120668293276379	0.6505377314431389	0.9901985714821779	red	210	2685	8	2	6	TRUE	TRUE	6	1	5	0.3	0.1	0.001711081816984535	0.005714285714285714	0.4074253675312703
miR-5685	8	98	202	2377	0.9606105943288914	0.5973030417988368	0.9855049609010987	red	210	2685	11	2	9	TRUE	TRUE	5	2	5	0.3	0.1	0.00253647407931505	0.004761904761904762	0.4072983788412198
let-7c-3p	8	99	202	2376	0.9505100665324864	0.6082632605156655	0.9855935924988403	red	210	2685	10	4	6	TRUE	TRUE	5	1	4	0.3	0.1	0.0025208514352697948	0.004761904761904762	0.4072827561971746
miR-2682-3p	6	74	204	2401	0.9543070558380116	0.6053948489692975	0.9855935924988403	red	210	2685	6	3	3	TRUE	TRUE	5	3	2	0.3	0.1	0.0025208514352697948	0.004761904761904762	0.4072827561971746
miR-4743-3p	3	31	207	2444	1.142529440335833	0.5039357145976424	0.9650415273426632	red	210	2685	3	2	1	TRUE	TRUE	1	0	1	0.3	0.1	0.006181599135966458	9.523809523809525e-4	0.40713398008834734
miR-4764-5p	3	31	207	2444	1.142529440335833	0.5039357145976424	0.9650415273426632	red	210	2685	3	1	2	TRUE	TRUE	1	0	1	0.3	0.1	0.006181599135966458	9.523809523809525e-4	0.40713398008834734
miR-3117-3p	6	71	204	2404	0.9958590196073784	0.56689023867849	0.9812928432024116	red	210	2685	6	4	2	TRUE	TRUE	4	2	2	0.3	0.1	0.0032805474219039007	0.00380952380952381	0.4070900712314277
miR-3152-5p	6	71	204	2404	0.9958590196073784	0.56689023867849	0.9812928432024116	red	210	2685	8	3	5	TRUE	TRUE	4	1	4	0.3	0.1	0.0032805474219039007	0.00380952380952381	0.4070900712314277
miR-6827-5p	3	33	207	2442	1.072465218658037	0.5433969466273998	0.9711769827254869	red	210	2685	3	2	1	TRUE	TRUE	2	1	1	0.3	0.1	0.005080647638402824	0.001904761904761905	0.4069854095431647
miR-548ay-5p	6	70	204	2405	1.0105010707397248	0.5536676509701991	0.9769158108229735	red	210	2685	6	2	4	TRUE	TRUE	3	2	1	0.3	0.1	0.004057144612978696	0.002857142857142857	0.40691428747012154
miR-6864-3p	4	43	206	2432	1.0981503111134727	0.5077507666719113	0.9663844923933443	red	210	2685	4	3	1	TRUE	TRUE	1	1	0	0.3	0.1	0.005940019122470041	9.523809523809525e-4	0.40689240007485095
miR-7106-3p	2	20	208	2455	1.1802094656984263	0.5230393326090157	0.9674452893261704	red	210	2685	2	1	1	TRUE	TRUE	1	0	1	0.3	0.1	0.0057494342820006775	9.523809523809525e-4	0.40670181523438165
miR-4323	8	104	202	2371	0.902917541320209	0.6606920557080878	0.9944528847541733	red	210	2685	8	1	7	TRUE	TRUE	6	1	5	0.3	0.1	9.663152324057777e-4	0.005714285714285714	0.4066806009466915
miR-24-1-5p	7	89	203	2386	0.9244688066877255	0.6351166236125998	0.9890286514977238	red	210	2685	10	4	6	TRUE	TRUE	5	2	6	0.3	0.1	0.0019164508001079908	0.004761904761904762	0.4066783555620127
miR-485-3p	11	187	199	2288	0.6764089766036433	0.9203821221127294	1	red	210	2685	22	4	18	TRUE	TRUE	7	2	11	0.3	0.1	-0	0.006666666666666667	0.4066666666666667
miR-941	11	210	199	2265	0.5962921016366679	0.9684223992342385	1	red	210	2685	11	9	2	TRUE	TRUE	7	5	2	0.3	0.1	-0	0.006666666666666667	0.4066666666666667
miR-744-3p	11	165	199	2310	0.7739368213838919	0.8279140062256485	1	red	210	2685	13	8	5	TRUE	TRUE	7	5	4	0.3	0.1	-0	0.006666666666666667	0.4066666666666667
miR-3200-5p	10	145	200	2330	0.8035237538836542	0.7867288876937114	1	red	210	2685	10	2	8	TRUE	TRUE	7	2	5	0.3	0.1	-0	0.006666666666666667	0.4066666666666667
miR-1202	13	175	197	2300	0.8673086792783204	0.7254665730301182	1	red	210	2685	22	1	21	TRUE	TRUE	7	1	13	0.3	0.1	-0	0.006666666666666667	0.4066666666666667
miR-4699-3p	16	226	194	2249	0.8207847078992208	0.8031708781281321	1	red	210	2685	19	1	18	TRUE	TRUE	7	1	7	0.3	0.1	-0	0.006666666666666667	0.4066666666666667
miR-1273g-3p	12	186	198	2289	0.7459192232665838	0.8655247454569109	1	red	210	2685	12	4	8	TRUE	TRUE	7	1	6	0.3	0.1	-0	0.006666666666666667	0.4066666666666667
miR-3154	8	107	202	2368	0.8764946651192319	0.6901025141108788	1	red	210	2685	8	2	6	TRUE	TRUE	7	2	5	0.3	0.1	-0	0.006666666666666667	0.4066666666666667
miR-4530	12	247	198	2228	0.546783528837704	0.9880285012957771	1	red	210	2685	13	2	11	TRUE	TRUE	7	1	6	0.3	0.1	-0	0.006666666666666667	0.4066666666666667
miR-488-3p	13	231	197	2244	0.6411365459259117	0.9561091894461282	1	red	210	2685	18	3	15	TRUE	TRUE	7	1	11	0.3	0.1	-0	0.006666666666666667	0.4066666666666667
miR-3667-3p	10	132	200	2343	0.8875218019997496	0.6861512024956655	1	red	210	2685	11	3	8	TRUE	TRUE	7	2	6	0.3	0.1	-0	0.006666666666666667	0.4066666666666667
miR-550a-3-5p	10	137	200	2338	0.8533057332050307	0.7278498764754624	1	red	210	2685	10	9	1	TRUE	TRUE	7	7	0	0.3	0.1	-0	0.006666666666666667	0.4066666666666667
miR-1271-3p	10	177	200	2298	0.6492424452109664	0.9324996346572227	1	red	210	2685	10	8	2	TRUE	TRUE	7	6	1	0.3	0.1	-0	0.006666666666666667	0.4066666666666667
miR-4493	8	119	202	2356	0.7841749044416518	0.7910746961373016	1	red	210	2685	11	1	10	TRUE	TRUE	7	1	8	0.3	0.1	-0	0.006666666666666667	0.4066666666666667
miR-642a-5p	12	172	198	2303	0.8115531547045617	0.7914498082319377	1	red	210	2685	12	6	6	TRUE	TRUE	7	4	3	0.3	0.1	-0	0.006666666666666667	0.4066666666666667
miR-198	13	196	197	2279	0.7673695458942983	0.8498237233723449	1	red	210	2685	16	1	15	TRUE	TRUE	7	0	8	0.3	0.1	-0	0.006666666666666667	0.4066666666666667
miR-1972	9	144	201	2331	0.7248907167093126	0.8608297010373539	1	red	210	2685	10	4	6	TRUE	TRUE	7	3	5	0.3	0.1	-0	0.006666666666666667	0.4066666666666667
miR-4663	8	112	202	2363	0.8355990638797969	0.7354664655621184	1	red	210	2685	9	1	8	TRUE	TRUE	7	1	7	0.3	0.1	-0	0.006666666666666667	0.4066666666666667
miR-3194-3p	9	124	201	2351	0.8489645078395209	0.7270117446339222	1	red	210	2685	9	2	7	TRUE	TRUE	7	2	5	0.3	0.1	-0	0.006666666666666667	0.4066666666666667
miR-618	10	144	200	2331	0.809451595978963	0.779903183162898	1	red	210	2685	12	3	9	TRUE	TRUE	7	2	5	0.3	0.1	-0	0.006666666666666667	0.4066666666666667
miR-137	5	64	205	2411	0.918849374153502	0.6381527299652808	0.9901878484497573	red	210	2685	5	3	2	TRUE	TRUE	5	3	2	0.3	0.1	0.0017129630473394762	0.004761904761904762	0.40647486780924424
miR-5702	5	64	205	2411	0.918849374153502	0.6381527299652808	0.9901878484497573	red	210	2685	6	1	5	TRUE	TRUE	5	1	5	0.3	0.1	0.0017129630473394762	0.004761904761904762	0.40647486780924424
miR-99a-3p	8	103	202	2372	0.9120668293276379	0.6505377314431389	0.9901985714821779	red	210	2685	10	7	3	TRUE	TRUE	5	5	1	0.3	0.1	0.001711081816984535	0.004761904761904762	0.4064729865788893
miR-4512	7	91	203	2384	0.903396842890324	0.6570443201918446	0.9901985714821779	red	210	2685	7	1	6	TRUE	TRUE	5	0	5	0.3	0.1	0.001711081816984535	0.004761904761904762	0.4064729865788893
miR-4757-5p	7	90	203	2385	0.913815880835797	0.6461782382235902	0.9901985714821779	red	210	2685	7	3	4	TRUE	TRUE	5	1	4	0.3	0.1	0.001711081816984535	0.004761904761904762	0.4064729865788893
miR-5682	7	92	203	2383	0.8932040794330941	0.6677107983283768	0.9964394635179817	red	210	2685	9	4	5	TRUE	TRUE	6	3	5	0.3	0.1	6.196323061977297e-4	0.005714285714285714	0.4063339180204834
miR-6722-3p	8	106	202	2369	0.8851362854479885	0.6804774077573077	0.9964394635179817	red	210	2685	9	3	6	TRUE	TRUE	6	2	5	0.3	0.1	6.196323061977297e-4	0.005714285714285714	0.4063339180204834
miR-4456	7	92	203	2383	0.8932040794330941	0.6677107983283768	0.9964394635179817	red	210	2685	7	1	6	TRUE	TRUE	6	1	5	0.3	0.1	6.196323061977297e-4	0.005714285714285714	0.4063339180204834
miR-759	8	106	202	2369	0.8851362854479885	0.6804774077573077	0.9964394635179817	red	210	2685	8	2	6	TRUE	TRUE	6	2	4	0.3	0.1	6.196323061977297e-4	0.005714285714285714	0.4063339180204834
miR-4286	7	92	203	2383	0.8932040794330941	0.6677107983283768	0.9964394635179817	red	210	2685	11	3	8	TRUE	TRUE	6	3	6	0.3	0.1	6.196323061977297e-4	0.005714285714285714	0.4063339180204834
miR-409-5p	7	87	203	2388	0.9465085208745084	0.6124256649254277	0.9855935924988403	red	210	2685	9	3	6	TRUE	TRUE	4	0	4	0.3	0.1	0.0025208514352697948	0.00380952380952381	0.40633037524479365
miR-548ax	5	62	205	2413	0.9492686211273498	0.611590229228288	0.9855935924988403	red	210	2685	5	1	4	TRUE	TRUE	4	1	3	0.3	0.1	0.0025208514352697948	0.00380952380952381	0.40633037524479365
miR-4654	5	62	205	2413	0.9492686211273498	0.611590229228288	0.9855935924988403	red	210	2685	6	3	3	TRUE	TRUE	4	3	2	0.3	0.1	0.0025208514352697948	0.00380952380952381	0.40633037524479365
miR-5186	5	59	205	2416	0.9987602782359953	0.5697388136548518	0.9812928432024116	red	210	2685	5	4	1	TRUE	TRUE	3	2	1	0.3	0.1	0.0032805474219039007	0.002857142857142857	0.4061376902790467
miR-518f-3p	4	47	206	2428	1.0030974530919676	0.5740434380205741	0.9826185478810331	red	210	2685	4	2	2	TRUE	TRUE	3	2	1	0.3	0.1	0.003046016957190421	0.002857142857142857	0.4059031598143333
miR-1237-5p	3	32	207	2443	1.1063673466874082	0.5238882151960771	0.9674452893261704	red	210	2685	3	1	2	TRUE	TRUE	0	0	0	0.3	0.1	0.0057494342820006775	0	0.4057494342820007
miR-320a	8	123	202	2352	0.7573838972012317	0.8187420451334457	1	red	210	2685	9	8	1	TRUE	TRUE	6	6	1	0.3	0.1	-0	0.005714285714285714	0.40571428571428575
miR-1226-5p	9	147	201	2328	0.7091876786934348	0.8754645728742017	1	red	210	2685	11	5	6	TRUE	TRUE	6	4	3	0.3	0.1	-0	0.005714285714285714	0.40571428571428575
miR-339-3p	9	163	201	2312	0.6351980808168126	0.9338509684745759	1	red	210	2685	9	7	2	TRUE	TRUE	6	4	2	0.3	0.1	-0	0.005714285714285714	0.40571428571428575
miR-598-3p	8	122	202	2353	0.7639170678659309	0.8120996090643762	1	red	210	2685	8	7	1	TRUE	TRUE	6	6	0	0.3	0.1	-0	0.005714285714285714	0.40571428571428575
miR-548aq-5p	12	169	198	2306	0.827038265138706	0.7723659356117621	1	red	210	2685	14	1	13	TRUE	TRUE	6	1	6	0.3	0.1	-0	0.005714285714285714	0.40571428571428575
miR-187-5p	7	115	203	2360	0.7077261953101297	0.8549762270006099	1	red	210	2685	10	2	8	TRUE	TRUE	6	2	7	0.3	0.1	-0	0.005714285714285714	0.40571428571428575
miR-3972	8	108	202	2367	0.8680129120086068	0.6995459099971892	1	red	210	2685	10	1	9	TRUE	TRUE	6	1	7	0.3	0.1	-0	0.005714285714285714	0.40571428571428575
miR-5094	7	97	203	2378	0.8453898314690351	0.7179408023019697	1	red	210	2685	8	3	5	TRUE	TRUE	6	2	5	0.3	0.1	-0	0.005714285714285714	0.40571428571428575
miR-548au-3p	9	125	201	2350	0.8418144311592146	0.7352814779400229	1	red	210	2685	9	1	8	TRUE	TRUE	6	1	5	0.3	0.1	-0	0.005714285714285714	0.40571428571428575
miR-3663-3p	7	115	203	2360	0.7077261953101297	0.8549762270006099	1	red	210	2685	14	2	12	TRUE	TRUE	6	2	10	0.3	0.1	-0	0.005714285714285714	0.40571428571428575
miR-363-5p	9	121	201	2354	0.8711230613368486	0.7012047317138647	1	red	210	2685	10	3	7	TRUE	TRUE	6	1	5	0.3	0.1	-0	0.005714285714285714	0.40571428571428575
miR-5194	8	110	202	2365	0.8515115956994974	0.7178797108365664	1	red	210	2685	8	1	7	TRUE	TRUE	6	1	5	0.3	0.1	-0	0.005714285714285714	0.40571428571428575
miR-3127-3p	9	130	201	2345	0.8077734856414902	0.7741033112632041	1	red	210	2685	11	3	8	TRUE	TRUE	6	1	7	0.3	0.1	-0	0.005714285714285714	0.40571428571428575
miR-4252	9	146	201	2329	0.7143503399309035	0.8707302231841805	1	red	210	2685	9	1	8	TRUE	TRUE	6	0	6	0.3	0.1	-0	0.005714285714285714	0.40571428571428575
miR-26a-2-3p	10	188	200	2287	0.6083396904954326	0.9571015491253261	1	red	210	2685	13	5	8	TRUE	TRUE	6	1	5	0.3	0.1	-0	0.005714285714285714	0.40571428571428575
miR-6129	9	154	201	2321	0.6749259184644963	0.904807969197289	1	red	210	2685	11	2	9	TRUE	TRUE	6	1	7	0.3	0.1	-0	0.005714285714285714	0.40571428571428575
miR-4438	9	132	201	2343	0.794855393871391	0.788451341230066	1	red	210	2685	10	2	8	TRUE	TRUE	6	2	5	0.3	0.1	-0	0.005714285714285714	0.40571428571428575
miR-4709-5p	7	147	203	2328	0.5461930563299306	0.9651241622784377	1	red	210	2685	10	4	6	TRUE	TRUE	6	3	5	0.3	0.1	-0	0.005714285714285714	0.40571428571428575
miR-5003-5p	8	116	202	2359	0.8054797455553806	0.7683747325825745	1	red	210	2685	8	1	7	TRUE	TRUE	6	1	5	0.3	0.1	-0	0.005714285714285714	0.40571428571428575
miR-508-5p	9	189	201	2286	0.5416780285206206	0.9792072453999867	1	red	210	2685	12	4	8	TRUE	TRUE	6	2	6	0.3	0.1	-0	0.005714285714285714	0.40571428571428575
miR-4726-5p	9	141	201	2334	0.7412617898559435	0.8448647056782096	1	red	210	2685	11	2	9	TRUE	TRUE	6	0	7	0.3	0.1	-0	0.005714285714285714	0.40571428571428575
miR-1913	8	108	202	2367	0.8680129120086068	0.6995459099971892	1	red	210	2685	9	2	7	TRUE	TRUE	6	1	5	0.3	0.1	-0	0.005714285714285714	0.40571428571428575
miR-4717-5p	10	132	200	2343	0.8875218019997496	0.6861512024956655	1	red	210	2685	11	1	10	TRUE	TRUE	6	1	6	0.3	0.1	-0	0.005714285714285714	0.40571428571428575
miR-4300	7	118	203	2357	0.6888616543566445	0.8715475700834359	1	red	210	2685	9	1	8	TRUE	TRUE	6	1	7	0.3	0.1	-0	0.005714285714285714	0.40571428571428575
miR-5000-3p	9	129	201	2346	0.814382600871181	0.7666766680484232	1	red	210	2685	9	2	7	TRUE	TRUE	6	1	5	0.3	0.1	-0	0.005714285714285714	0.40571428571428575
miR-378f	7	104	203	2371	0.7862288700976788	0.7792925622706184	1	red	210	2685	7	2	5	TRUE	TRUE	6	1	5	0.3	0.1	-0	0.005714285714285714	0.40571428571428575
miR-4690-3p	9	120	201	2355	0.8787551743881425	0.6922742913589013	1	red	210	2685	13	2	11	TRUE	TRUE	6	2	7	0.3	0.1	-0	0.005714285714285714	0.40571428571428575
miR-196a-3p	7	103	203	2372	0.7941966723570368	0.7711728882544705	1	red	210	2685	10	2	8	TRUE	TRUE	6	1	8	0.3	0.1	-0	0.005714285714285714	0.40571428571428575
miR-5580-5p	12	170	198	2305	0.8218159220997552	0.7788561095063308	1	red	210	2685	16	1	15	TRUE	TRUE	6	0	8	0.3	0.1	-0	0.005714285714285714	0.40571428571428575
miR-5001-3p	12	168	198	2307	0.8323226889172386	0.7657467935623415	1	red	210	2685	15	1	14	TRUE	TRUE	6	0	8	0.3	0.1	-0	0.005714285714285714	0.40571428571428575
miR-6822-3p	2	21	208	2454	1.1235661848459015	0.5474868411276408	0.9734266996121009	red	210	2685	2	1	1	TRUE	TRUE	1	0	1	0.3	0.1	0.004678698357128415	9.523809523809525e-4	0.40563107930950937
miR-371b-3p	4	48	206	2427	0.9818025482141448	0.5898247239784393	0.9846185453396534	red	210	2685	4	1	3	TRUE	TRUE	3	1	2	0.3	0.1	0.0026927954111569887	0.002857142857142857	0.4055499382682998
miR-4765	4	48	206	2427	0.9818025482141448	0.5898247239784393	0.9846185453396534	red	210	2685	4	2	2	TRUE	TRUE	3	2	1	0.3	0.1	0.0026927954111569887	0.002857142857142857	0.4055499382682998
miR-4529-5p	5	64	205	2411	0.918849374153502	0.6381527299652808	0.9901878484497573	red	210	2685	5	2	3	TRUE	TRUE	4	2	2	0.3	0.1	0.0017129630473394762	0.00380952380952381	0.4055224868568633
miR-6734-3p	4	52	206	2423	0.9048062418197342	0.6494134378573226	0.9901985714821779	red	210	2685	4	2	2	TRUE	TRUE	4	2	2	0.3	0.1	0.001711081816984535	0.00380952380952381	0.4055206056265084
miR-6873-3p	5	65	205	2410	0.9043411167985778	0.6510103801956559	0.9901985714821779	red	210	2685	5	2	3	TRUE	TRUE	4	2	2	0.3	0.1	0.001711081816984535	0.00380952380952381	0.4055206056265084
miR-4436a	8	102	202	2373	0.9213953068895302	0.6402135590853391	0.9901985714821779	red	210	2685	8	2	6	TRUE	TRUE	4	1	3	0.3	0.1	0.001711081816984535	0.00380952380952381	0.4055206056265084
miR-6501-3p	3	34	207	2441	1.0404899547971072	0.56243911123547	0.979600421850013	red	210	2685	3	2	1	TRUE	TRUE	2	1	1	0.3	0.1	0.0035804146099896843	0.001904761904761905	0.40548517651475163
miR-6852-5p	5	61	205	2414	0.9652255199828383	0.5978990155017101	0.9855049609010987	red	210	2685	6	3	3	TRUE	TRUE	3	1	3	0.3	0.1	0.00253647407931505	0.002857142857142857	0.40539361693645787
miR-3162-5p	7	92	203	2383	0.8932040794330941	0.6677107983283768	0.9964394635179817	red	210	2685	8	1	7	TRUE	TRUE	5	1	4	0.3	0.1	6.196323061977297e-4	0.004761904761904762	0.4053815370681024
miR-3661	6	75	204	2400	0.9411942872482572	0.617814035869334	0.9855935924988403	red	210	2685	6	1	5	TRUE	TRUE	3	1	2	0.3	0.1	0.0025208514352697948	0.002857142857142857	0.40537799429241267
miR-5694	4	50	206	2425	0.941765824671134	0.6203446342052976	0.9855935924988403	red	210	2685	4	2	2	TRUE	TRUE	3	2	1	0.3	0.1	0.0025208514352697948	0.002857142857142857	0.40537799429241267
miR-3130-5p	5	62	205	2413	0.9492686211273498	0.611590229228288	0.9855935924988403	red	210	2685	6	2	4	TRUE	TRUE	3	1	3	0.3	0.1	0.0025208514352697948	0.002857142857142857	0.40537799429241267
miR-3191-3p	4	49	206	2426	0.9613760350035463	0.6052619253784599	0.9855935924988403	red	210	2685	4	1	3	TRUE	TRUE	3	1	2	0.3	0.1	0.0025208514352697948	0.002857142857142857	0.40537799429241267
miR-3976	4	49	206	2426	0.9613760350035463	0.6052619253784599	0.9855935924988403	red	210	2685	5	1	4	TRUE	TRUE	3	1	3	0.3	0.1	0.0025208514352697948	0.002857142857142857	0.40537799429241267
miR-4302	8	99	202	2376	0.9505100665324864	0.6082632605156655	0.9855935924988403	red	210	2685	10	1	9	TRUE	TRUE	3	1	4	0.3	0.1	0.0025208514352697948	0.002857142857142857	0.40537799429241267
miR-663a	9	149	201	2326	0.6990701956990196	0.8845136516285008	1	red	210	2685	9	5	4	TRUE	TRUE	5	3	2	0.3	0.1	-0	0.004761904761904762	0.40476190476190477
miR-1914-3p	8	148	202	2327	0.6227845425511299	0.9329760897401888	1	red	210	2685	8	1	7	TRUE	TRUE	5	1	4	0.3	0.1	-0	0.004761904761904762	0.40476190476190477
miR-3176	8	121	202	2354	0.770558147778268	0.8052753089197295	1	red	210	2685	8	3	5	TRUE	TRUE	5	2	3	0.3	0.1	-0	0.004761904761904762	0.40476190476190477
miR-5047	11	148	199	2327	0.8691284207323361	0.7135956001548551	1	red	210	2685	14	3	11	TRUE	TRUE	5	1	4	0.3	0.1	-0	0.004761904761904762	0.40476190476190477
miR-5787	7	157	203	2318	0.5092152766855107	0.9788007916203414	1	red	210	2685	9	2	7	TRUE	TRUE	5	0	5	0.3	0.1	-0	0.004761904761904762	0.40476190476190477
miR-520c-5p	7	101	203	2374	0.810544244514368	0.7542904015965409	1	red	210	2685	7	2	5	TRUE	TRUE	5	2	3	0.3	0.1	-0	0.004761904761904762	0.40476190476190477
miR-518d-5p	7	118	203	2357	0.6888616543566445	0.8715475700834359	1	red	210	2685	7	2	5	TRUE	TRUE	5	2	3	0.3	0.1	-0	0.004761904761904762	0.40476190476190477
miR-4432	6	88	204	2387	0.7978261797454707	0.7577045181294045	1	red	210	2685	6	1	5	TRUE	TRUE	5	1	4	0.3	0.1	-0	0.004761904761904762	0.40476190476190477
miR-548j-3p	7	102	203	2373	0.8023205982889292	0.7628391127618894	1	red	210	2685	7	3	4	TRUE	TRUE	5	2	3	0.3	0.1	-0	0.004761904761904762	0.40476190476190477
miR-593-3p	8	131	202	2344	0.7087188390800543	0.865583603345202	1	red	210	2685	9	1	8	TRUE	TRUE	5	0	5	0.3	0.1	-0	0.004761904761904762	0.40476190476190477
miR-152-5p	7	115	203	2360	0.7077261953101297	0.8549762270006099	1	red	210	2685	7	5	2	TRUE	TRUE	5	4	1	0.3	0.1	-0	0.004761904761904762	0.40476190476190477
miR-4732-3p	5	91	205	2384	0.6390604672151193	0.8831889007477943	1	red	210	2685	6	1	5	TRUE	TRUE	5	1	5	0.3	0.1	-0	0.004761904761904762	0.40476190476190477
miR-4793-3p	10	152	200	2323	0.7642142221231377	0.8302935385969076	1	red	210	2685	10	3	7	TRUE	TRUE	5	1	4	0.3	0.1	-0	0.004761904761904762	0.40476190476190477
miR-7843-5p	9	120	201	2355	0.8787551743881425	0.6922742913589013	1	red	210	2685	9	6	3	TRUE	TRUE	5	3	2	0.3	0.1	-0	0.004761904761904762	0.40476190476190477
miR-4799-5p	8	108	202	2367	0.8680129120086068	0.6995459099971892	1	red	210	2685	10	2	8	TRUE	TRUE	5	1	5	0.3	0.1	-0	0.004761904761904762	0.40476190476190477
miR-6130	8	116	202	2359	0.8054797455553806	0.7683747325825745	1	red	210	2685	10	2	8	TRUE	TRUE	5	1	6	0.3	0.1	-0	0.004761904761904762	0.40476190476190477
miR-509-3p	9	130	201	2345	0.8077734856414902	0.7741033112632041	1	red	210	2685	17	3	14	TRUE	TRUE	5	1	9	0.3	0.1	-0	0.004761904761904762	0.40476190476190477
miR-4423-5p	8	148	202	2327	0.6227845425511299	0.9329760897401888	1	red	210	2685	10	8	2	TRUE	TRUE	5	4	2	0.3	0.1	-0	0.004761904761904762	0.40476190476190477
miR-1227-5p	6	87	204	2388	0.8073344289532091	0.7484313998397891	1	red	210	2685	6	1	5	TRUE	TRUE	5	1	4	0.3	0.1	-0	0.004761904761904762	0.40476190476190477
miR-96-3p	8	108	202	2367	0.8680129120086068	0.6995459099971892	1	red	210	2685	13	1	12	TRUE	TRUE	5	1	6	0.3	0.1	-0	0.004761904761904762	0.40476190476190477
miR-4675	8	158	202	2317	0.5808712948778972	0.9570152300679047	1	red	210	2685	8	1	7	TRUE	TRUE	5	0	5	0.3	0.1	-0	0.004761904761904762	0.40476190476190477
miR-214-5p	9	148	201	2327	0.704094765274385	0.8800582171632207	1	red	210	2685	11	4	7	TRUE	TRUE	5	3	3	0.3	0.1	-0	0.004761904761904762	0.40476190476190477
miR-4418	8	135	202	2340	0.6865524026691294	0.8850660062742061	1	red	210	2685	10	2	8	TRUE	TRUE	5	2	3	0.3	0.1	-0	0.004761904761904762	0.40476190476190477
miR-4650-5p	5	109	205	2366	0.5295234853850007	0.9523856632914403	1	red	210	2685	6	1	5	TRUE	TRUE	5	1	5	0.3	0.1	-0	0.004761904761904762	0.40476190476190477
miR-4326	9	216	201	2259	0.46838641885408694	0.9945900390919149	1	red	210	2685	10	5	5	TRUE	TRUE	5	4	1	0.3	0.1	-0	0.004761904761904762	0.40476190476190477
miR-144-5p	8	108	202	2367	0.8680129120086068	0.6995459099971892	1	red	210	2685	8	5	3	TRUE	TRUE	5	2	3	0.3	0.1	-0	0.004761904761904762	0.40476190476190477
miR-5583-5p	5	60	205	2415	0.9817137515957992	0.5839453619247575	0.9846185453396534	red	210	2685	6	2	4	TRUE	TRUE	2	1	1	0.3	0.1	0.0026927954111569887	0.001904761904761905	0.4045975573159189
miR-3607-5p	4	48	206	2427	0.9818025482141448	0.5898247239784393	0.9846185453396534	red	210	2685	4	2	2	TRUE	TRUE	2	1	1	0.3	0.1	0.0026927954111569887	0.001904761904761905	0.4045975573159189
miR-3659	5	65	205	2410	0.9043411167985778	0.6510103801956559	0.9901985714821779	red	210	2685	5	3	2	TRUE	TRUE	3	2	1	0.3	0.1	0.001711081816984535	0.002857142857142857	0.4045682246741274
miR-95-5p	6	78	204	2397	0.9038713423286604	0.6537285681227327	0.9901985714821779	red	210	2685	7	1	6	TRUE	TRUE	3	1	3	0.3	0.1	0.001711081816984535	0.002857142857142857	0.4045682246741274
miR-4488	7	90	203	2385	0.913815880835797	0.6461782382235902	0.9901985714821779	red	210	2685	7	1	6	TRUE	TRUE	3	0	3	0.3	0.1	0.001711081816984535	0.002857142857142857	0.4045682246741274
miR-548ad-5p	5	62	205	2413	0.9492686211273498	0.611590229228288	0.9855935924988403	red	210	2685	5	1	4	TRUE	TRUE	2	1	1	0.3	0.1	0.0025208514352697948	0.001904761904761905	0.40442561334003174
miR-548ae-5p	5	62	205	2413	0.9492686211273498	0.611590229228288	0.9855935924988403	red	210	2685	5	1	4	TRUE	TRUE	2	1	1	0.3	0.1	0.0025208514352697948	0.001904761904761905	0.40442561334003174
miR-548bb-5p	5	62	205	2413	0.9492686211273498	0.611590229228288	0.9855935924988403	red	210	2685	5	1	4	TRUE	TRUE	2	1	1	0.3	0.1	0.0025208514352697948	0.001904761904761905	0.40442561334003174
miR-5571-5p	10	125	200	2350	0.9400164701858735	0.6218558488581298	0.9855935924988403	red	210	2685	11	3	8	TRUE	TRUE	2	0	2	0.3	0.1	0.0025208514352697948	0.001904761904761905	0.40442561334003174
miR-6079	2	24	208	2451	0.9819775716983369	0.6154753820491677	0.9855935924988403	red	210	2685	2	1	1	TRUE	TRUE	2	1	1	0.3	0.1	0.0025208514352697948	0.001904761904761905	0.40442561334003174
miR-4772-5p	2	24	208	2451	0.9819775716983369	0.6154753820491677	0.9855935924988403	red	210	2685	2	1	1	TRUE	TRUE	2	1	1	0.3	0.1	0.0025208514352697948	0.001904761904761905	0.40442561334003174
miR-5704	3	37	207	2438	0.9549697946023932	0.6165944814045223	0.9855935924988403	red	210	2685	3	1	2	TRUE	TRUE	2	1	1	0.3	0.1	0.0025208514352697948	0.001904761904761905	0.40442561334003174
miR-3650	4	50	206	2425	0.941765824671134	0.6203446342052976	0.9855935924988403	red	210	2685	4	1	3	TRUE	TRUE	2	1	1	0.3	0.1	0.0025208514352697948	0.001904761904761905	0.40442561334003174
miR-210-5p	2	22	208	2453	1.072117348053486	0.5710485219521786	0.9812928432024116	red	210	2685	3	1	2	TRUE	TRUE	1	1	1	0.3	0.1	0.0032805474219039007	9.523809523809525e-4	0.4042329283742848
miR-6854-5p	2	22	208	2453	1.072117348053486	0.5710485219521786	0.9812928432024116	red	210	2685	2	1	1	TRUE	TRUE	1	1	0	0.3	0.1	0.0032805474219039007	9.523809523809525e-4	0.4042329283742848
miR-4743-5p	2	22	208	2453	1.072117348053486	0.5710485219521786	0.9812928432024116	red	210	2685	2	1	1	TRUE	TRUE	1	1	0	0.3	0.1	0.0032805474219039007	9.523809523809525e-4	0.4042329283742848
miR-3180	4	53	206	2422	0.8873716830202627	0.6633869322152431	0.9944528847541733	red	210	2685	4	3	1	TRUE	TRUE	3	2	1	0.3	0.1	9.663152324057777e-4	0.002857142857142857	0.4038234580895486
miR-4652-5p	4	53	206	2422	0.8873716830202627	0.6633869322152431	0.9944528847541733	red	210	2685	4	1	3	TRUE	TRUE	3	1	2	0.3	0.1	9.663152324057777e-4	0.002857142857142857	0.4038234580895486
miR-3115	4	51	206	2424	0.9229239800249519	0.6350641602251839	0.9890286514977238	red	210	2685	4	1	3	TRUE	TRUE	2	1	1	0.3	0.1	0.0019164508001079908	0.001904761904761905	0.40382121270486987
miR-3157-3p	2	25	208	2450	0.942326251984477	0.6363379736876323	0.9890286514977238	red	210	2685	2	1	1	TRUE	TRUE	2	1	1	0.3	0.1	0.0019164508001079908	0.001904761904761905	0.40382121270486987
miR-6739-3p	2	25	208	2450	0.942326251984477	0.6363379736876323	0.9890286514977238	red	210	2685	2	1	1	TRUE	TRUE	2	1	1	0.3	0.1	0.0019164508001079908	0.001904761904761905	0.40382121270486987
miR-31-3p	7	126	203	2349	0.6429469082243245	0.9082800803802963	1	red	210	2685	8	4	4	TRUE	TRUE	4	2	3	0.3	0.1	-0	0.00380952380952381	0.40380952380952384
miR-1292-5p	7	160	203	2315	0.4990231010218401	0.98181928081324	1	red	210	2685	8	2	6	TRUE	TRUE	4	1	4	0.3	0.1	-0	0.00380952380952381	0.40380952380952384
miR-642b-5p	4	62	206	2413	0.7558163682055546	0.7719635239964124	1	red	210	2685	5	4	1	TRUE	TRUE	4	4	1	0.3	0.1	-0	0.00380952380952381	0.40380952380952384
miR-619-3p	9	143	201	2332	0.7302714392378601	0.8556588341219142	1	red	210	2685	11	2	9	TRUE	TRUE	4	1	4	0.3	0.1	-0	0.00380952380952381	0.40380952380952384
miR-4744	7	99	203	2376	0.8276153345929584	0.7365464116052476	1	red	210	2685	10	1	9	TRUE	TRUE	4	0	4	0.3	0.1	-0	0.00380952380952381	0.40380952380952384
miR-2116-3p	6	136	204	2339	0.5059389815422418	0.9728648670070739	1	red	210	2685	6	1	5	TRUE	TRUE	4	0	4	0.3	0.1	-0	0.00380952380952381	0.40380952380952384
miR-548at-5p	11	189	199	2286	0.6686684014824457	0.9261952973684624	1	red	210	2685	13	3	10	TRUE	TRUE	4	1	4	0.3	0.1	-0	0.00380952380952381	0.40380952380952384
miR-4728-3p	7	118	203	2357	0.6888616543566445	0.8715475700834359	1	red	210	2685	8	3	5	TRUE	TRUE	4	0	5	0.3	0.1	-0	0.00380952380952381	0.40380952380952384
miR-5580-3p	7	109	203	2366	0.7485814792513784	0.8167281803138224	1	red	210	2685	8	1	7	TRUE	TRUE	4	1	3	0.3	0.1	-0	0.00380952380952381	0.40380952380952384
miR-1825	11	155	199	2320	0.8274377706682249	0.7655305034019245	1	red	210	2685	15	2	13	TRUE	TRUE	4	0	6	0.3	0.1	-0	0.00380952380952381	0.40380952380952384
miR-4659a-5p	4	82	206	2393	0.5667549088419153	0.9152660446609433	1	red	210	2685	4	1	3	TRUE	TRUE	4	1	3	0.3	0.1	-0	0.00380952380952381	0.40380952380952384
miR-6758-5p	4	57	206	2418	0.8237470111697489	0.7154607102390771	1	red	210	2685	5	1	4	TRUE	TRUE	4	1	4	0.3	0.1	-0	0.00380952380952381	0.40380952380952384
miR-6856-5p	4	56	206	2419	0.8388015680365595	0.7030183576941521	1	red	210	2685	5	1	4	TRUE	TRUE	4	1	4	0.3	0.1	-0	0.00380952380952381	0.40380952380952384
miR-4789-5p	9	143	201	2332	0.7302714392378601	0.8556588341219142	1	red	210	2685	11	2	9	TRUE	TRUE	4	0	4	0.3	0.1	-0	0.00380952380952381	0.40380952380952384
miR-943	8	119	202	2356	0.7841749044416518	0.7910746961373016	1	red	210	2685	9	1	8	TRUE	TRUE	4	1	3	0.3	0.1	-0	0.00380952380952381	0.40380952380952384
miR-7110-3p	5	75	205	2400	0.7805234815815983	0.7632093946990297	1	red	210	2685	5	2	3	TRUE	TRUE	4	2	2	0.3	0.1	-0	0.00380952380952381	0.40380952380952384
miR-4635	7	143	203	2332	0.5624319354248478	0.9577114490518717	1	red	210	2685	7	1	6	TRUE	TRUE	4	1	3	0.3	0.1	-0	0.00380952380952381	0.40380952380952384
miR-4687-5p	5	81	205	2394	0.7209614051866414	0.8162421775668102	1	red	210	2685	6	2	4	TRUE	TRUE	4	1	4	0.3	0.1	-0	0.00380952380952381	0.40380952380952384
miR-4662a-5p	5	95	205	2380	0.611132575743606	0.9034892478987032	1	red	210	2685	6	4	2	TRUE	TRUE	4	4	1	0.3	0.1	-0	0.00380952380952381	0.40380952380952384
miR-508-3p	6	115	204	2360	0.6036744196681717	0.9231306951917742	1	red	210	2685	7	1	6	TRUE	TRUE	4	0	4	0.3	0.1	-0	0.00380952380952381	0.40380952380952384
miR-3977	9	124	201	2351	0.8489645078395209	0.7270117446339222	1	red	210	2685	9	2	7	TRUE	TRUE	4	1	3	0.3	0.1	-0	0.00380952380952381	0.40380952380952384
miR-3918	5	160	205	2315	0.3529891972971383	0.9975378656841447	1	red	210	2685	5	2	3	TRUE	TRUE	4	1	3	0.3	0.1	-0	0.00380952380952381	0.40380952380952384
miR-1243	5	106	205	2369	0.5451967721976106	0.9443415360834505	1	red	210	2685	5	1	4	TRUE	TRUE	4	0	4	0.3	0.1	-0	0.00380952380952381	0.40380952380952384
miR-2861	6	116	204	2359	0.5982181095229611	0.9266559263051102	1	red	210	2685	6	1	5	TRUE	TRUE	4	1	3	0.3	0.1	-0	0.00380952380952381	0.40380952380952384
miR-378b	7	112	203	2363	0.7276055888895345	0.8367312602537668	1	red	210	2685	7	2	5	TRUE	TRUE	4	0	4	0.3	0.1	-0	0.00380952380952381	0.40380952380952384
miR-4794	6	114	204	2361	0.6092264324014214	0.9194590032928638	1	red	210	2685	7	1	6	TRUE	TRUE	4	0	5	0.3	0.1	-0	0.00380952380952381	0.40380952380952384
miR-3620-3p	8	111	202	2364	0.8434837178217887	0.7267670354637665	1	red	210	2685	8	5	3	TRUE	TRUE	4	1	3	0.3	0.1	-0	0.00380952380952381	0.40380952380952384
miR-4313	5	76	205	2399	0.7699938626138519	0.7727748788325624	1	red	210	2685	5	1	4	TRUE	TRUE	4	0	4	0.3	0.1	-0	0.00380952380952381	0.40380952380952384
miR-454-5p	5	123	205	2352	0.4664877773908871	0.97770372106648	1	red	210	2685	5	4	1	TRUE	TRUE	4	3	1	0.3	0.1	-0	0.00380952380952381	0.40380952380952384
miR-384	5	79	205	2396	0.739829897752741	0.7997127506989381	1	red	210	2685	5	1	4	TRUE	TRUE	4	1	3	0.3	0.1	-0	0.00380952380952381	0.40380952380952384
miR-887-3p	8	126	202	2349	0.7384061749912209	0.8375971709343335	1	red	210	2685	8	5	3	TRUE	TRUE	4	3	1	0.3	0.1	-0	0.00380952380952381	0.40380952380952384
miR-6887-5p	4	48	206	2427	0.9818025482141448	0.5898247239784393	0.9846185453396534	red	210	2685	4	2	2	TRUE	TRUE	1	0	1	0.3	0.1	0.0026927954111569887	9.523809523809525e-4	0.4036451763635379
miR-6882-3p	2	23	208	2452	1.02507876966219	0.5937128239227061	0.9846185453396534	red	210	2685	2	1	1	TRUE	TRUE	1	0	1	0.3	0.1	0.0026927954111569887	9.523809523809525e-4	0.4036451763635379
miR-6806-3p	2	23	208	2452	1.02507876966219	0.5937128239227061	0.9846185453396534	red	210	2685	2	1	1	TRUE	TRUE	1	0	1	0.3	0.1	0.0026927954111569887	9.523809523809525e-4	0.4036451763635379
miR-3928-5p	2	23	208	2452	1.02507876966219	0.5937128239227061	0.9846185453396534	red	210	2685	2	1	1	TRUE	TRUE	1	0	1	0.3	0.1	0.0026927954111569887	9.523809523809525e-4	0.4036451763635379
miR-3085-3p	2	23	208	2452	1.02507876966219	0.5937128239227061	0.9846185453396534	red	210	2685	2	1	1	TRUE	TRUE	1	0	1	0.3	0.1	0.0026927954111569887	9.523809523809525e-4	0.4036451763635379
miR-6766-3p	4	52	206	2423	0.9048062418197342	0.6494134378573226	0.9901985714821779	red	210	2685	6	3	3	TRUE	TRUE	2	2	0	0.3	0.1	0.001711081816984535	0.001904761904761905	0.40361584372174647
miR-4482-5p	4	52	206	2423	0.9048062418197342	0.6494134378573226	0.9901985714821779	red	210	2685	4	2	2	TRUE	TRUE	2	1	1	0.3	0.1	0.001711081816984535	0.001904761904761905	0.40361584372174647
miR-6775-3p	2	24	208	2451	0.9819775716983369	0.6154753820491677	0.9855935924988403	red	210	2685	2	1	1	TRUE	TRUE	1	0	1	0.3	0.1	0.0025208514352697948	9.523809523809525e-4	0.40347323238765076
miR-6773-3p	2	24	208	2451	0.9819775716983369	0.6154753820491677	0.9855935924988403	red	210	2685	2	1	1	TRUE	TRUE	1	1	0	0.3	0.1	0.0025208514352697948	9.523809523809525e-4	0.40347323238765076
miR-6879-5p	4	53	206	2422	0.8873716830202627	0.6633869322152431	0.9944528847541733	red	210	2685	4	1	3	TRUE	TRUE	2	0	2	0.3	0.1	9.663152324057777e-4	0.001904761904761905	0.4028710771371677
miR-6796-3p	2	25	208	2450	0.942326251984477	0.6363379736876323	0.9890286514977238	red	210	2685	2	1	1	TRUE	TRUE	1	0	1	0.3	0.1	0.0019164508001079908	9.523809523809525e-4	0.4028688317524889
miR-451a	4	59	206	2416	0.7951680934247605	0.7391958662129092	1	red	210	2685	4	1	3	TRUE	TRUE	3	1	2	0.3	0.1	-0	0.002857142857142857	0.40285714285714286
miR-3943	4	75	206	2400	0.6214524627391046	0.8781228988711649	1	red	210	2685	4	1	3	TRUE	TRUE	3	0	3	0.3	0.1	-0	0.002857142857142857	0.40285714285714286
miR-548bb-3p	5	89	205	2386	0.6539655707314086	0.871745830027862	1	red	210	2685	5	3	2	TRUE	TRUE	3	2	1	0.3	0.1	-0	0.002857142857142857	0.40285714285714286
miR-4490	5	68	205	2407	0.8633746397768388	0.6878280707635687	1	red	210	2685	5	1	4	TRUE	TRUE	3	0	3	0.3	0.1	-0	0.002857142857142857	0.40285714285714286
miR-5095	6	85	204	2390	0.8270216606457206	0.7291316376886837	1	red	210	2685	6	2	4	TRUE	TRUE	3	2	1	0.3	0.1	-0	0.002857142857142857	0.40285714285714286
miR-6760-5p	4	58	206	2417	0.8092113049826963	0.7275193080344369	1	red	210	2685	4	3	1	TRUE	TRUE	3	2	1	0.3	0.1	-0	0.002857142857142857	0.40285714285714286
miR-4266	4	57	206	2418	0.8237470111697489	0.7154607102390771	1	red	210	2685	4	1	3	TRUE	TRUE	3	1	2	0.3	0.1	-0	0.002857142857142857	0.40285714285714286
miR-3169	4	63	206	2412	0.7435125895110132	0.7821459554102617	1	red	210	2685	5	1	4	TRUE	TRUE	3	0	4	0.3	0.1	-0	0.002857142857142857	0.40285714285714286
miR-676-3p	3	61	207	2414	0.5736322666688457	0.8887748965765426	1	red	210	2685	3	1	2	TRUE	TRUE	3	1	2	0.3	0.1	-0	0.002857142857142857	0.40285714285714286
miR-4639-3p	4	56	206	2419	0.8388015680365595	0.7030183576941521	1	red	210	2685	4	1	3	TRUE	TRUE	3	1	2	0.3	0.1	-0	0.002857142857142857	0.40285714285714286
miR-138-1-3p	3	99	207	2376	0.3479172096829518	0.9895345959743881	1	red	210	2685	4	2	2	TRUE	TRUE	3	2	2	0.3	0.1	-0	0.002857142857142857	0.40285714285714286
miR-8055	3	49	207	2426	0.717644563867551	0.7861829427526127	1	red	210	2685	3	2	1	TRUE	TRUE	3	2	1	0.3	0.1	-0	0.002857142857142857	0.40285714285714286
miR-6880-5p	4	64	206	2411	0.7315931685058978	0.791966916343009	1	red	210	2685	4	3	1	TRUE	TRUE	3	3	0	0.3	0.1	-0	0.002857142857142857	0.40285714285714286
miR-4268	5	136	205	2339	0.4195738194491075	0.9894085363437017	1	red	210	2685	6	2	4	TRUE	TRUE	3	1	2	0.3	0.1	-0	0.002857142857142857	0.40285714285714286
miR-6134	3	89	207	2386	0.3886307828373835	0.97984557567656	1	red	210	2685	4	2	2	TRUE	TRUE	3	2	2	0.3	0.1	-0	0.002857142857142857	0.40285714285714286
miR-4420	5	118	205	2357	0.48728439243896965	0.9706044592689627	1	red	210	2685	5	1	4	TRUE	TRUE	3	1	2	0.3	0.1	-0	0.002857142857142857	0.40285714285714286
miR-6859-5p	5	74	205	2401	0.79140022671899	0.7533459855909216	1	red	210	2685	5	3	2	TRUE	TRUE	3	2	1	0.3	0.1	-0	0.002857142857142857	0.40285714285714286
miR-6833-3p	5	70	205	2405	0.8380130799504185	0.710878108254928	1	red	210	2685	5	1	4	TRUE	TRUE	3	1	2	0.3	0.1	-0	0.002857142857142857	0.40285714285714286
miR-1284	9	125	201	2350	0.8418144311592146	0.7352814779400229	1	red	210	2685	18	4	14	TRUE	TRUE	3	1	7	0.3	0.1	-0	0.002857142857142857	0.40285714285714286
miR-136-3p	6	140	204	2335	0.49064640573512863	0.9780155690266235	1	red	210	2685	6	5	1	TRUE	TRUE	3	3	0	0.3	0.1	-0	0.002857142857142857	0.40285714285714286
miR-548ao-5p	4	61	206	2414	0.7684623578539899	0.7614141598452182	1	red	210	2685	4	1	3	TRUE	TRUE	3	1	2	0.3	0.1	-0	0.002857142857142857	0.40285714285714286
miR-4721	6	84	204	2391	0.8372165935733075	0.7191045890843525	1	red	210	2685	7	2	5	TRUE	TRUE	3	1	3	0.3	0.1	-0	0.002857142857142857	0.40285714285714286
miR-3126-5p	7	141	203	2334	0.5708968074386295	0.953500642376188	1	red	210	2685	8	2	6	TRUE	TRUE	3	0	3	0.3	0.1	-0	0.002857142857142857	0.40285714285714286
miR-6842-3p	4	61	206	2414	0.7684623578539899	0.7614141598452182	1	red	210	2685	4	2	2	TRUE	TRUE	3	1	2	0.3	0.1	-0	0.002857142857142857	0.40285714285714286
miR-1245b-3p	3	42	207	2433	0.8395821943556898	0.6963943656090382	1	red	210	2685	4	1	3	TRUE	TRUE	3	1	3	0.3	0.1	-0	0.002857142857142857	0.40285714285714286
miR-6860	3	55	207	2420	0.637784511861163	0.8446386858401086	1	red	210	2685	3	1	2	TRUE	TRUE	3	1	2	0.3	0.1	-0	0.002857142857142857	0.40285714285714286
miR-571	6	157	204	2318	0.4343434457257935	0.9913474818172537	1	red	210	2685	6	3	3	TRUE	TRUE	3	1	2	0.3	0.1	-0	0.002857142857142857	0.40285714285714286
miR-3529-5p	3	48	207	2427	0.7328951316976964	0.7748545839771794	1	red	210	2685	3	1	2	TRUE	TRUE	3	1	2	0.3	0.1	-0	0.002857142857142857	0.40285714285714286
miR-504-3p	6	83	204	2392	0.8476570108061129	0.7088266196345627	1	red	210	2685	8	6	2	TRUE	TRUE	3	3	1	0.3	0.1	-0	0.002857142857142857	0.40285714285714286
miR-764	5	121	205	2354	0.4746007669223408	0.9750796825642907	1	red	210	2685	6	2	4	TRUE	TRUE	3	1	3	0.3	0.1	-0	0.002857142857142857	0.40285714285714286
miR-5572	4	62	206	2413	0.7558163682055546	0.7719635239964124	1	red	210	2685	4	1	3	TRUE	TRUE	3	1	2	0.3	0.1	-0	0.002857142857142857	0.40285714285714286
miR-3664-5p	4	69	206	2406	0.6771768983832657	0.835874903222341	1	red	210	2685	5	1	4	TRUE	TRUE	3	1	3	0.3	0.1	-0	0.002857142857142857	0.40285714285714286
miR-3144-5p	4	78	206	2397	0.5968077776351004	0.8954917719445018	1	red	210	2685	4	1	3	TRUE	TRUE	3	1	2	0.3	0.1	-0	0.002857142857142857	0.40285714285714286
miR-3675-5p	4	59	206	2416	0.7951680934247605	0.7391958662129092	1	red	210	2685	4	1	3	TRUE	TRUE	3	0	3	0.3	0.1	-0	0.002857142857142857	0.40285714285714286
miR-2114-5p	3	44	207	2431	0.8007660343442288	0.7246026879389434	1	red	210	2685	3	1	2	TRUE	TRUE	3	1	2	0.3	0.1	-0	0.002857142857142857	0.40285714285714286
miR-1273a	3	47	207	2428	0.74873342919613	0.763042163626791	1	red	210	2685	5	1	4	TRUE	TRUE	3	1	4	0.3	0.1	-0	0.002857142857142857	0.40285714285714286
miR-3152-3p	5	65	205	2410	0.9043411167985778	0.6510103801956559	0.9901985714821779	red	210	2685	5	1	4	TRUE	TRUE	1	0	1	0.3	0.1	0.001711081816984535	9.523809523809525e-4	0.4026634627693655
miR-555	5	65	205	2410	0.9043411167985778	0.6510103801956559	0.9901985714821779	red	210	2685	5	3	2	TRUE	TRUE	1	0	1	0.3	0.1	0.001711081816984535	9.523809523809525e-4	0.4026634627693655
miR-3059-5p	3	40	207	2435	0.8822778551642304	0.6660698273918848	0.9962368408622432	red	210	2685	3	1	2	TRUE	TRUE	2	1	1	0.3	0.1	6.549608345314856e-4	0.001904761904761905	0.40255972273929336
miR-6871-3p	2	27	208	2448	0.8718291156878972	0.6753956302731301	0.9964394635179817	red	210	2685	3	1	2	TRUE	TRUE	2	1	2	0.3	0.1	6.196323061977297e-4	0.001904761904761905	0.4025243942109596
miR-3923	2	27	208	2448	0.8718291156878972	0.6753956302731301	0.9964394635179817	red	210	2685	2	1	1	TRUE	TRUE	2	1	1	0.3	0.1	6.196323061977297e-4	0.001904761904761905	0.4025243942109596
miR-4632-5p	5	67	205	2408	0.8766228136290997	0.6758519413432763	0.9964394635179817	red	210	2685	6	1	5	TRUE	TRUE	2	0	3	0.3	0.1	6.196323061977297e-4	0.001904761904761905	0.4025243942109596
miR-4648	6	80	204	2395	0.8805430969414856	0.6765002257744877	0.9964394635179817	red	210	2685	6	2	4	TRUE	TRUE	2	0	2	0.3	0.1	6.196323061977297e-4	0.001904761904761905	0.4025243942109596
miR-4473	3	41	207	2434	0.8604096426227219	0.6814981793083463	0.9964394635179817	red	210	2685	3	1	2	TRUE	TRUE	2	1	1	0.3	0.1	6.196323061977297e-4	0.001904761904761905	0.4025243942109596
miR-942-3p	3	36	207	2439	0.9818904840397885	0.5990515721156215	0.9855935924988403	red	210	2685	3	2	1	TRUE	TRUE	0	0	0	0.3	0.1	0.0025208514352697948	0	0.40252085143526983
miR-203b-3p	6	133	204	2342	0.5180119452824138	0.9683005157209094	1	red	210	2685	6	1	5	TRUE	TRUE	2	0	2	0.3	0.1	-0	0.001904761904761905	0.40190476190476193
miR-1250-3p	4	60	206	2415	0.7815927747102078	0.7504930030501129	1	red	210	2685	4	3	1	TRUE	TRUE	2	1	1	0.3	0.1	-0	0.001904761904761905	0.40190476190476193
miR-7703	4	70	206	2405	0.6672262524294467	0.8436675236313501	1	red	210	2685	4	3	1	TRUE	TRUE	2	1	1	0.3	0.1	-0	0.001904761904761905	0.40190476190476193
miR-4536-5p	4	69	206	2406	0.6771768983832657	0.835874903222341	1	red	210	2685	5	1	4	TRUE	TRUE	2	0	2	0.3	0.1	-0	0.001904761904761905	0.40190476190476193
miR-6736-3p	3	45	207	2430	0.7826512722062732	0.737925079159569	1	red	210	2685	3	2	1	TRUE	TRUE	2	1	1	0.3	0.1	-0	0.001904761904761905	0.40190476190476193
miR-3973	3	64	207	2411	0.5460663783904243	0.9063550168688725	1	red	210	2685	3	1	2	TRUE	TRUE	2	1	1	0.3	0.1	-0	0.001904761904761905	0.40190476190476193
miR-6504-3p	4	66	206	2409	0.708837562917673	0.8105488910712317	1	red	210	2685	4	1	3	TRUE	TRUE	2	1	1	0.3	0.1	-0	0.001904761904761905	0.40190476190476193
miR-642a-3p	7	103	203	2372	0.7941966723570368	0.7711728882544705	1	red	210	2685	8	3	5	TRUE	TRUE	2	1	2	0.3	0.1	-0	0.001904761904761905	0.40190476190476193
miR-642b-3p	6	91	204	2384	0.7706155799184734	0.7840283369188957	1	red	210	2685	7	3	4	TRUE	TRUE	2	1	2	0.3	0.1	-0	0.001904761904761905	0.40190476190476193
miR-6512-3p	6	81	204	2394	0.8693106166691312	0.6875225805714968	1	red	210	2685	6	4	2	TRUE	TRUE	2	1	1	0.3	0.1	-0	0.001904761904761905	0.40190476190476193
miR-6720-5p	6	83	204	2392	0.8476570108061129	0.7088266196345627	1	red	210	2685	6	4	2	TRUE	TRUE	2	1	1	0.3	0.1	-0	0.001904761904761905	0.40190476190476193
miR-580-5p	2	30	208	2445	0.7836991699085281	0.7275354957817768	1	red	210	2685	2	1	1	TRUE	TRUE	2	1	1	0.3	0.1	-0	0.001904761904761905	0.40190476190476193
miR-487a-5p	2	44	208	2431	0.5313573790283581	0.8863765281394818	1	red	210	2685	2	1	1	TRUE	TRUE	2	1	1	0.3	0.1	-0	0.001904761904761905	0.40190476190476193
miR-487b-5p	2	33	208	2442	0.7115876058362332	0.7724369569893703	1	red	210	2685	2	1	1	TRUE	TRUE	2	1	1	0.3	0.1	-0	0.001904761904761905	0.40190476190476193
miR-6791-5p	3	51	207	2424	0.6889371575921168	0.807431943182695	1	red	210	2685	3	2	1	TRUE	TRUE	2	1	1	0.3	0.1	-0	0.001904761904761905	0.40190476190476193
miR-517a-3p	3	46	207	2429	0.7653238090372402	0.7507354508927124	1	red	210	2685	3	1	2	TRUE	TRUE	2	1	1	0.3	0.1	-0	0.001904761904761905	0.40190476190476193
miR-525-3p	6	92	204	2383	0.7619200606345427	0.792309903227182	1	red	210	2685	6	2	4	TRUE	TRUE	2	1	1	0.3	0.1	-0	0.001904761904761905	0.40190476190476193
miR-7161-5p	2	30	208	2445	0.7836991699085281	0.7275354957817768	1	red	210	2685	2	1	1	TRUE	TRUE	2	1	1	0.3	0.1	-0	0.001904761904761905	0.40190476190476193
miR-4741	5	69	205	2406	0.850510203562946	0.699504046064682	1	red	210	2685	6	1	5	TRUE	TRUE	2	0	3	0.3	0.1	-0	0.001904761904761905	0.40190476190476193
miR-4433a-5p	3	44	207	2431	0.8007660343442288	0.7246026879389434	1	red	210	2685	3	2	1	TRUE	TRUE	2	1	1	0.3	0.1	-0	0.001904761904761905	0.40190476190476193
miR-6716-5p	2	30	208	2445	0.7836991699085281	0.7275354957817768	1	red	210	2685	3	2	1	TRUE	TRUE	2	2	1	0.3	0.1	-0	0.001904761904761905	0.40190476190476193
miR-5088-5p	5	107	205	2368	0.539874710863692	0.9471492721125978	1	red	210	2685	5	1	4	TRUE	TRUE	2	0	2	0.3	0.1	-0	0.001904761904761905	0.40190476190476193
miR-4697-5p	3	54	207	2421	0.6498623503421808	0.8359667130426183	1	red	210	2685	3	1	2	TRUE	TRUE	2	0	2	0.3	0.1	-0	0.001904761904761905	0.40190476190476193
miR-891a-5p	3	48	207	2427	0.7328951316976964	0.7748545839771794	1	red	210	2685	3	1	2	TRUE	TRUE	2	1	1	0.3	0.1	-0	0.001904761904761905	0.40190476190476193
miR-1295b-5p	4	61	206	2414	0.7684623578539899	0.7614141598452182	1	red	210	2685	4	2	2	TRUE	TRUE	2	1	1	0.3	0.1	-0	0.001904761904761905	0.40190476190476193
miR-4423-3p	2	54	208	2421	0.4311863403364908	0.9416892963885382	1	red	210	2685	3	1	2	TRUE	TRUE	2	1	2	0.3	0.1	-0	0.001904761904761905	0.40190476190476193
miR-3663-5p	5	73	205	2402	0.8025748084934172	0.7431824814065906	1	red	210	2685	5	3	2	TRUE	TRUE	2	1	1	0.3	0.1	-0	0.001904761904761905	0.40190476190476193
miR-6515-3p	3	43	207	2432	0.8197229755422567	0.7107610759431756	1	red	210	2685	3	1	2	TRUE	TRUE	2	0	2	0.3	0.1	-0	0.001904761904761905	0.40190476190476193
miR-1277-3p	2	35	208	2440	0.6704404654613288	0.7986796580633628	1	red	210	2685	3	2	1	TRUE	TRUE	2	2	1	0.3	0.1	-0	0.001904761904761905	0.40190476190476193
miR-1470	3	48	207	2427	0.7328951316976964	0.7748545839771794	1	red	210	2685	3	2	1	TRUE	TRUE	2	1	1	0.3	0.1	-0	0.001904761904761905	0.40190476190476193
miR-1249-3p	3	76	207	2399	0.4575730619504313	0.9542644172725337	1	red	210	2685	4	2	2	TRUE	TRUE	2	2	0	0.3	0.1	-0	0.001904761904761905	0.40190476190476193
miR-518c-3p	3	53	207	2422	0.6623958749477868	0.8268835666832828	1	red	210	2685	3	1	2	TRUE	TRUE	2	1	1	0.3	0.1	-0	0.001904761904761905	0.40190476190476193
miR-7155-5p	2	26	208	2449	0.9057228376357114	0.656307592789392	0.9901985714821779	red	210	2685	2	1	1	TRUE	TRUE	0	0	0	0.3	0.1	0.001711081816984535	0	0.40171108181698456
miR-6736-5p	2	27	208	2448	0.8718291156878972	0.6753956302731301	0.9964394635179817	red	210	2685	2	1	1	TRUE	TRUE	1	0	1	0.3	0.1	6.196323061977297e-4	9.523809523809525e-4	0.4015720132585786
miR-1287-3p	3	41	207	2434	0.8604096426227219	0.6814981793083463	0.9964394635179817	red	210	2685	3	2	1	TRUE	TRUE	1	0	1	0.3	0.1	6.196323061977297e-4	9.523809523809525e-4	0.4015720132585786
miR-6861-3p	1	13	209	2462	0.9061744516363086	0.6811550737843978	0.9964394635179817	red	210	2685	2	1	1	TRUE	TRUE	1	1	1	0.3	0.1	6.196323061977297e-4	9.523809523809525e-4	0.4015720132585786
miR-639	3	62	207	2413	0.5641472574264397	0.8949375128699937	1	red	210	2685	4	1	3	TRUE	TRUE	1	1	0	0.3	0.1	-0	9.523809523809525e-4	0.40095238095238095
miR-4711-5p	6	82	204	2393	0.8583518814777112	0.6982987593037834	1	red	210	2685	7	2	5	TRUE	TRUE	1	1	0	0.3	0.1	-0	9.523809523809525e-4	0.40095238095238095
miR-5586-3p	5	82	205	2393	0.71187218667375185	0.8240909334811584	1	red	210	2685	5	1	4	TRUE	TRUE	1	0	1	0.3	0.1	-0	9.523809523809525e-4	0.40095238095238095
miR-548az-3p	2	60	208	2415	0.38711324720756923	0.9614090994498323	1	red	210	2685	2	1	1	TRUE	TRUE	1	0	1	0.3	0.1	-0	9.523809523809525e-4	0.40095238095238095
miR-6074	2	28	208	2447	0.840355092345936	0.6936171497041422	1	red	210	2685	2	1	1	TRUE	TRUE	1	0	1	0.3	0.1	-0	9.523809523809525e-4	0.40095238095238095
miR-6734-5p	2	38	208	2437	0.6167601063800985	0.8330398905459224	1	red	210	2685	2	1	1	TRUE	TRUE	1	1	0	0.3	0.1	-0	9.523809523809525e-4	0.40095238095238095
miR-5010-5p	3	85	207	2390	0.4075980755742893	0.9739564822100406	1	red	210	2685	3	2	1	TRUE	TRUE	1	1	0	0.3	0.1	-0	9.523809523809525e-4	0.40095238095238095
miR-6795-5p	3	51	207	2424	0.6889371575921168	0.807431943182695	1	red	210	2685	3	1	2	TRUE	TRUE	1	0	1	0.3	0.1	-0	9.523809523809525e-4	0.40095238095238095
miR-6826-3p	2	30	208	2445	0.7836991699085281	0.7275354957817768	1	red	210	2685	2	1	1	TRUE	TRUE	1	1	0	0.3	0.1	-0	9.523809523809525e-4	0.40095238095238095
miR-3141	2	30	208	2445	0.7836991699085281	0.7275354957817768	1	red	210	2685	2	1	1	TRUE	TRUE	1	0	1	0.3	0.1	-0	9.523809523809525e-4	0.40095238095238095
miR-6840-3p	3	79	207	2396	0.4396497651306701	0.9620071883370505	1	red	210	2685	3	2	1	TRUE	TRUE	1	1	0	0.3	0.1	-0	9.523809523809525e-4	0.40095238095238095
miR-7855-5p	2	28	208	2447	0.840355092345936	0.6936171497041422	1	red	210	2685	2	1	1	TRUE	TRUE	1	1	0	0.3	0.1	-0	9.523809523809525e-4	0.40095238095238095
miR-8057	2	32	208	2443	0.734122883027942	0.7582341717440394	1	red	210	2685	2	1	1	TRUE	TRUE	1	0	1	0.3	0.1	-0	9.523809523809525e-4	0.40095238095238095
miR-3139	3	82	207	2393	0.4230377081437623	0.9685104248331173	1	red	210	2685	3	1	2	TRUE	TRUE	1	0	1	0.3	0.1	-0	9.523809523809525e-4	0.40095238095238095
miR-6889-3p	2	28	208	2447	0.840355092345936	0.6936171497041422	1	red	210	2685	2	1	1	TRUE	TRUE	1	0	1	0.3	0.1	-0	9.523809523809525e-4	0.40095238095238095
miR-6501-5p	2	36	208	2439	0.6515530803419055	0.8107732073722764	1	red	210	2685	2	1	1	TRUE	TRUE	1	0	1	0.3	0.1	-0	9.523809523809525e-4	0.40095238095238095
miR-597-3p	2	35	208	2440	0.6704404654613288	0.7986796580633628	1	red	210	2685	2	1	1	TRUE	TRUE	1	0	1	0.3	0.1	-0	9.523809523809525e-4	0.40095238095238095
miR-3616-3p	4	66	206	2409	0.708837562917673	0.8105488910712317	1	red	210	2685	4	2	2	TRUE	TRUE	1	1	0	0.3	0.1	-0	9.523809523809525e-4	0.40095238095238095
miR-517-5p	4	60	206	2415	0.7815927747102078	0.7504930030501129	1	red	210	2685	4	1	3	TRUE	TRUE	1	1	0	0.3	0.1	-0	9.523809523809525e-4	0.40095238095238095
miR-4727-3p	2	36	208	2439	0.6515530803419055	0.8107732073722764	1	red	210	2685	2	1	1	TRUE	TRUE	1	1	0	0.3	0.1	-0	9.523809523809525e-4	0.40095238095238095
miR-4697-3p	4	70	206	2405	0.6672262524294467	0.8436675236313501	1	red	210	2685	5	1	4	TRUE	TRUE	1	0	1	0.3	0.1	-0	9.523809523809525e-4	0.40095238095238095
miR-659-5p	2	32	208	2443	0.734122883027942	0.7582341717440394	1	red	210	2685	2	1	1	TRUE	TRUE	1	0	1	0.3	0.1	-0	9.523809523809525e-4	0.40095238095238095
miR-1255b-2-3p	1	65	209	2410	0.17746086714771117	0.9956779153222772	1	red	210	2685	2	1	1	TRUE	TRUE	1	1	1	0.3	0.1	-0	9.523809523809525e-4	0.40095238095238095
miR-3657	3	62	207	2413	0.5641472574264397	0.8949375128699937	1	red	210	2685	5	3	2	TRUE	TRUE	1	1	0	0.3	0.1	-0	9.523809523809525e-4	0.40095238095238095
miR-4539	2	47	208	2428	0.4968323392935704	0.9066993680419011	1	red	210	2685	2	1	1	TRUE	TRUE	1	0	1	0.3	0.1	-0	9.523809523809525e-4	0.40095238095238095
miR-1468-5p	2	71	208	2404	0.32565666352827327	0.98224475227142	1	red	210	2685	2	1	1	TRUE	TRUE	1	0	1	0.3	0.1	-0	9.523809523809525e-4	0.40095238095238095
miR-369-5p	2	30	208	2445	0.7836991699085281	0.7275354957817768	1	red	210	2685	2	1	1	TRUE	TRUE	0	0	0	0.3	0.1	-0	0	0.4
miR-4759	2	32	208	2443	0.734122883027942	0.7582341717440394	1	red	210	2685	2	1	1	TRUE	TRUE	0	0	0	0.3	0.1	-0	0	0.4
miR-652-5p	2	31	208	2444	0.7581116523685144	0.7432754389707219	1	red	210	2685	2	1	1	TRUE	TRUE	0	0	0	0.3	0.1	-0	0	0.4
miR-7162-5p	1	24	209	2451	0.4887523420578028	0.8706908364413131	1	red	210	2685	2	1	1	TRUE	TRUE	0	0	0	0.3	0.1	-0	0	0.4
miR-6813-3p	4	12	206	2463	3.9823195318235594	0.03132247661706399	0.5762771072225187	red	210	2685	4	4	0	TRUE	FALSE	2	2	0	0.3	0	0.09574745302077113	0.001904761904761905	0.39765221492553304
miR-6871-5p	7	38	203	2437	2.210628880634315	0.057350840235428524	0.6462720062152296	red	210	2685	7	7	0	TRUE	FALSE	6	6	0	0.3	0	0.0758338621920056	0.005714285714285714	0.3815481479062913
miR-6872-5p	2	3	208	2472	7.909889533528844	0.05199539991492433	0.6365428033637652	red	210	2685	2	2	0	TRUE	FALSE	2	2	0	0.3	0	0.0784689550195757	0.001904761904761905	0.3803737169243376
miR-6884-5p	13	92	197	2383	1.7088568694927346	0.06254117843972616	0.6633661636793855	red	210	2685	13	13	0	TRUE	FALSE	7	7	0	0.3	0	0.07129867372480363	0.006666666666666667	0.3779653403914703
miR-122-3p	4	16	206	2459	2.9823272693629836	0.06531374772767302	0.6697671768826692	red	210	2685	4	4	0	TRUE	FALSE	4	4	0	0.3	0	0.06963045585553042	0.00380952380952381	0.3734399796650542
miR-6788-5p	12	87	198	2388	1.6631414691140063	0.0816959000191742	0.7139399564568715	red	210	2685	12	12	0	TRUE	FALSE	8	8	0	0.3	0	0.05853532463180803	0.00761904761904762	0.3661543722508557
miR-7113-3p	6	33	204	2442	2.1756035775214686	0.07923563760471376	0.7103091513016114	red	210	2685	6	6	0	TRUE	FALSE	5	5	0	0.3	0	0.05942103601534521	0.004761904761904762	0.36418294077724994
miR-6816-5p	4	17	206	2458	2.805774767791758	0.07594021600402173	0.7074395822734172	red	210	2685	4	4	0	TRUE	FALSE	2	2	0	0.3	0	0.060124257773446446	0.001904761904761905	0.36202901967820833
miR-6746-3p	2	4	208	2471	5.931788260954711	0.07404218206728409	0.7074395822734172	red	210	2685	2	2	0	TRUE	FALSE	1	1	0	0.3	0	0.060124257773446446	9.523809523809525e-4	0.36107663872582735
rno-miR-194-5p	1	0	209	2475	Inf	0.07821229050279377	0.7074395822734172	red	210	2685	1	1	0	TRUE	FALSE	1	1	0	0.3	0	0.060124257773446446	9.523809523809525e-4	0.36107663872582735
ebv-miR-BHRF1-2-3p	1	0	209	2475	Inf	0.07821229050279377	0.7074395822734172	red	210	2685	1	1	0	TRUE	FALSE	1	1	0	0.3	0	0.060124257773446446	9.523809523809525e-4	0.36107663872582735
mmu-miR-199a-3p	1	0	209	2475	Inf	0.07821229050279377	0.7074395822734172	red	210	2685	1	1	0	TRUE	FALSE	1	1	0	0.3	0	0.060124257773446446	9.523809523809525e-4	0.36107663872582735
mmu-miR-101a-3p	1	0	209	2475	Inf	0.07821229050279377	0.7074395822734172	red	210	2685	1	1	0	TRUE	FALSE	1	1	0	0.3	0	0.060124257773446446	9.523809523809525e-4	0.36107663872582735
rno-miR-200c-3p	1	0	209	2475	Inf	0.07821229050279377	0.7074395822734172	red	210	2685	1	1	0	TRUE	FALSE	0	0	0	0.3	0	0.060124257773446446	0	0.3601242577734464
miR-6075	2	5	208	2470	4.744914390436057	0.09844424195462162	0.7248599245171985	red	210	2685	2	2	0	TRUE	FALSE	1	1	0	0.3	0	0.0558983642056897	9.523809523809525e-4	0.35685074515807064
miR-181d-3p	2	5	208	2470	4.744914390436057	0.09844424195462162	0.7248599245171985	red	210	2685	2	2	0	TRUE	FALSE	1	1	0	0.3	0	0.0558983642056897	9.523809523809525e-4	0.35685074515807064
miR-498-5p	58	449	152	2026	1.7213791864634087	8.183947682948178e-4	0.2896808152666205	red	210	2685	98	0	98	FALSE	TRUE	43	0	71	0	0.1	0.21523210637101015	0.040952380952380955	0.35618448732339114
miR-6814-5p	5	28	205	2447	2.1307152949883528	0.11035689967434573	0.7631178111032437	red	210	2685	5	5	0	TRUE	FALSE	3	3	0	0.3	0	0.04696336397274999	0.002857142857142857	0.3498205068298928
miR-1843	27	270	183	2205	1.2048088406965676	0.22342922942815052	0.8267774015723439	red	210	2685	27	27	0	TRUE	FALSE	14	14	0	0.3	0	0.03304456100684911	0.013333333333333334	0.3463778943401824
miR-6774-5p	4	22	206	2453	2.164127272279635	0.14056879141673348	0.7812813426942047	red	210	2685	4	4	0	TRUE	FALSE	2	2	0	0.3	0	0.04287701867586329	0.001904761904761905	0.3447817805806252
miR-2276-5p	6	41	204	2434	1.7455965691559447	0.15688151442233517	0.7915659046289053	red	210	2685	6	6	0	TRUE	FALSE	4	4	0	0.3	0	0.04060516822709681	0.00380952380952381	0.3444146920366206
miR-383-3p	8	61	202	2414	1.5669507975393917	0.167269994373667	0.7989815981861064	red	210	2685	8	8	0	TRUE	FALSE	5	5	0	0.3	0	0.0389852892247225	0.004761904761904762	0.34374719398662723
miR-6878-5p	9	72	201	2403	1.4941305019291542	0.17821472059740434	0.8061839291372337	red	210	2685	9	9	0	TRUE	FALSE	5	5	0	0.3	0	0.037426345413690464	0.004761904761904762	0.3421882501755952
miR-6779-5p	13	117	197	2358	1.3297879632972862	0.21232965514156768	0.8256139625891421	red	210	2685	13	13	0	TRUE	FALSE	9	9	0	0.3	0	0.03328918838745204	0.008571428571428572	0.3418606169588806
miR-6087	6	42	204	2433	1.7033563736226967	0.16837006834029378	0.7989815981861064	red	210	2685	6	6	0	TRUE	FALSE	3	3	0	0.3	0	0.0389852892247225	0.002857142857142857	0.3418424320818653
miR-10394-3p	1	1	209	2474	11.811699143157432	0.15033427969594293	0.7912848208358438	red	210	2685	1	1	0	TRUE	FALSE	1	1	0	0.3	0	0.040666866093913095	9.523809523809525e-4	0.341619247046294
miR-10401-3p	1	1	209	2474	11.811699143157432	0.15033427969594293	0.7912848208358438	red	210	2685	1	1	0	TRUE	FALSE	1	1	0	0.3	0	0.040666866093913095	9.523809523809525e-4	0.341619247046294
miR-6742-5p	4	23	206	2452	2.0693184458232885	0.15551524509954842	0.7915659046289053	red	210	2685	4	4	0	TRUE	FALSE	1	1	0	0.3	0	0.04060516822709681	9.523809523809525e-4	0.3415575491794777
miR-489-5p	1	1	209	2474	11.811699143157432	0.15033427969594293	0.7912848208358438	red	210	2685	1	1	0	TRUE	FALSE	0	0	0	0.3	0	0.040666866093913095	0	0.34066686609391306
miR-4655-3p	1	1	209	2474	11.811699143157432	0.15033427969594293	0.7912848208358438	red	210	2685	1	1	0	TRUE	FALSE	0	0	0	0.3	0	0.040666866093913095	0	0.34066686609391306
miR-6767-5p	1	1	209	2474	11.811699143157432	0.15033427969594293	0.7912848208358438	red	210	2685	1	1	0	TRUE	FALSE	0	0	0	0.3	0	0.040666866093913095	0	0.34066686609391306
miR-6772-3p	3	16	207	2459	2.2264271784255514	0.1816017055199382	0.8061839291372337	red	210	2685	3	3	0	TRUE	FALSE	3	3	0	0.3	0	0.037426345413690464	0.002857142857142857	0.34028348827083327
miR-1912	2	8	208	2467	2.9632935300475465	0.18109625045012626	0.8061839291372337	red	210	2685	2	2	0	TRUE	FALSE	1	1	0	0.3	0	0.037426345413690464	9.523809523809525e-4	0.33837872636607136
miR-4485-5p	3	16	207	2459	2.2264271784255514	0.1816017055199382	0.8061839291372337	red	210	2685	3	3	0	TRUE	FALSE	1	1	0	0.3	0	0.037426345413690464	9.523809523809525e-4	0.33837872636607136
miR-6513-5p	7	55	203	2420	1.5169511950143382	0.20718845489912488	0.8256139625891421	red	210	2685	7	7	0	TRUE	FALSE	5	5	0	0.3	0	0.03328918838745204	0.004761904761904762	0.3380510931493568
miR-6514-5p	6	47	204	2428	1.5191067276388832	0.23057840362699947	0.828927138402529	red	210	2685	6	6	0	TRUE	FALSE	5	5	0	0.3	0	0.0325934566727203	0.004761904761904762	0.337355361434625
miR-1912-5p	4	26	206	2449	1.828412300439661	0.2035416434386811	0.8256139625891421	red	210	2685	4	4	0	TRUE	FALSE	2	2	0	0.3	0	0.03328918838745204	0.001904761904761905	0.33519395029221394
miR-5189-3p	3	19	207	2456	1.8727069941647854	0.2445916709212212	0.828927138402529	red	210	2685	3	3	0	TRUE	FALSE	2	2	0	0.3	0	0.0325934566727203	0.001904761904761905	0.3344982185774822
miR-1236-5p	2	10	208	2465	2.369103985154522	0.24037404958637112	0.828927138402529	red	210	2685	2	2	0	TRUE	FALSE	2	2	0	0.3	0	0.0325934566727203	0.001904761904761905	0.3344982185774822
miR-6835-5p	3	17	207	2458	2.094699398158887	0.20212310983622025	0.8256139625891421	red	210	2685	3	3	0	TRUE	FALSE	1	1	0	0.3	0	0.03328918838745204	9.523809523809525e-4	0.33424156933983296
miR-101-2-5p	1	2	209	2473	5.90824522694696	0.21683811915321138	0.8256139625891421	red	210	2685	1	1	0	TRUE	FALSE	1	1	0	0.3	0	0.03328918838745204	9.523809523809525e-4	0.33424156933983296
miR-6895-5p	3	18	207	2457	1.977620359567484	0.2231535921415866	0.8267774015723439	red	210	2685	3	3	0	TRUE	FALSE	1	1	0	0.3	0	0.03304456100684911	9.523809523809525e-4	0.33399694195923
miR-6803-3p	1	2	209	2473	5.90824522694696	0.21683811915321138	0.8256139625891421	red	210	2685	1	1	0	TRUE	FALSE	0	0	0	0.3	0	0.03328918838745204	0	0.33328918838745203
miR-6783-5p	5	39	205	2436	1.5231559125288991	0.2580432478648474	0.846637763655739	red	210	2685	5	5	0	TRUE	FALSE	4	4	0	0.3	0	0.028920945617408517	0.00380952380952381	0.3327304694269323
miR-132-5p	9	80	201	2395	1.3403159729312972	0.25761648060959935	0.846637763655739	red	210	2685	9	9	0	TRUE	FALSE	4	4	0	0.3	0	0.028920945617408517	0.00380952380952381	0.3327304694269323
miR-7160-5p	8	70	202	2405	1.3604965846018717	0.2625713009699096	0.8514418265990418	red	210	2685	8	8	0	TRUE	FALSE	5	5	0	0.3	0	0.02793800766544201	0.004761904761904762	0.33269991242734676
miR-1307-5p	11	104	199	2371	1.2600755700088835	0.2853852711800855	0.8657420377999716	red	210	2685	11	11	0	TRUE	FALSE	7	7	0	0.3	0	0.02504459758067576	0.006666666666666667	0.3317112642473424
let-7i-3p	30	328	180	2147	1.0909407900005963	0.36820245335910556	0.9105152218722283	red	210	2685	30	30	0	TRUE	FALSE	16	16	0	0.3	0	0.016285115732422424	0.01523809523809524	0.3315232109705176
miR-3192-3p	2	11	208	2464	2.153075512861704	0.27040503805465876	0.8519921997439419	red	210	2685	2	2	0	TRUE	FALSE	2	2	0	0.3	0	0.02782575252696818	0.001904761904761905	0.32973051443173007
miR-6821-5p	2	11	208	2464	2.153075512861704	0.27040503805465876	0.8519921997439419	red	210	2685	2	2	0	TRUE	FALSE	2	2	0	0.3	0	0.02782575252696818	0.001904761904761905	0.32973051443173007
miR-6877-3p	3	20	207	2455	1.7784983968655992	0.2663404931634523	0.8519921997439419	red	210	2685	3	3	0	TRUE	FALSE	2	2	0	0.3	0	0.02782575252696818	0.001904761904761905	0.32973051443173007
miR-6819-3p	3	20	207	2455	1.7784983968655992	0.2663404931634523	0.8519921997439419	red	210	2685	3	3	0	TRUE	FALSE	2	2	0	0.3	0	0.02782575252696818	0.001904761904761905	0.32973051443173007
miR-1238-5p	2	11	208	2464	2.153075512861704	0.27040503805465876	0.8519921997439419	red	210	2685	2	2	0	TRUE	FALSE	1	1	0	0.3	0	0.02782575252696818	9.523809523809525e-4	0.3287781334793491
miR-6814-3p	1	3	209	2472	3.938655174461965	0.2781595192195152	0.8560553952727233	red	210	2685	1	1	0	TRUE	FALSE	1	1	0	0.3	0	0.02699925250163432	9.523809523809525e-4	0.32795163345401523
miR-6788-3p	1	3	209	2472	3.938655174461965	0.2781595192195152	0.8560553952727233	red	210	2685	1	1	0	TRUE	FALSE	1	1	0	0.3	0	0.02699925250163432	9.523809523809525e-4	0.32795163345401523
miR-6864-5p	3	21	207	2454	1.6931618285486927	0.28830835205772404	0.8657420377999716	red	210	2685	3	3	0	TRUE	FALSE	3	3	0	0.3	0	0.02504459758067576	0.002857142857142857	0.32790174043781856
miR-6890-3p	7	63	203	2412	1.320039961671842	0.3051941624621382	0.8762880726867444	red	210	2685	7	7	0	TRUE	FALSE	5	5	0	0.3	0	0.02294123981048572	0.004761904761904762	0.32770314457239047
miR-128-1-5p	37	435	173	2040	1.0029887455685318	0.5244615403309798	0.9674452893261704	red	210	2685	37	37	0	TRUE	FALSE	23	23	0	0.3	0	0.0057494342820006775	0.021904761904761906	0.3276541961867626
miR-151b	38	459	172	2016	0.9703610310887535	0.5941595100169973	0.9846185453396534	red	210	2685	38	38	0	TRUE	FALSE	26	26	0	0.3	0	0.0026927954111569887	0.024761904761904763	0.3274547001730617
miR-3653-5p	8	74	202	2401	1.2848543269966979	0.3094273928920612	0.8792420499458468	red	210	2685	8	8	0	TRUE	FALSE	5	5	0	0.3	0	0.022356619943223476	0.004761904761904762	0.3271185247051282
miR-6786-5p	1	3	209	2472	3.938655174461965	0.2781595192195152	0.8560553952727233	red	210	2685	1	1	0	TRUE	FALSE	0	0	0	0.3	0	0.02699925250163432	0	0.3269992525016343
miR-6752-5p	5	41	205	2434	1.4477049909591484	0.28899213402733054	0.8657420377999716	red	210	2685	5	5	0	TRUE	FALSE	2	2	0	0.3	0	0.02504459758067576	0.001904761904761905	0.32694935948543763
miR-6787-5p	4	31	206	2444	1.5305463121467333	0.2911090415476716	0.8670868450814355	red	210	2685	4	4	0	TRUE	FALSE	2	2	0	0.3	0	0.024774961032214216	0.001904761904761905	0.3266797229369761
miR-433-5p	7	63	203	2412	1.320039961671842	0.3051941624621382	0.8762880726867444	red	210	2685	7	7	0	TRUE	FALSE	3	3	0	0.3	0	0.02294123981048572	0.002857142857142857	0.32579838266762856
miR-6508-3p	3	22	207	2453	1.615577711964048	0.31040904929111246	0.8793340958002054	red	210	2685	3	3	0	TRUE	FALSE	2	2	0	0.3	0	0.02233843477369836	0.001904761904761905	0.32424319667846024
miR-3940-3p	8	75	202	2400	1.2672028333243457	0.3214266345856791	0.8894675740002203	red	210	2685	8	8	0	TRUE	FALSE	4	4	0	0.3	0	0.020347951888441844	0.00380952380952381	0.32415747569796566
miR-6862-3p	2	12	208	2463	1.9729237054967965	0.3004060554765706	0.8762880726867444	red	210	2685	2	2	0	TRUE	FALSE	1	1	0	0.3	0	0.02294123981048572	9.523809523809525e-4	0.32389362076286665
let-7e-3p	9	88	201	2387	1.2144564523430108	0.3461822761544744	0.8965895111214206	red	210	2685	9	9	0	TRUE	FALSE	5	5	0	0.3	0	0.0189625384382507	0.004761904761904762	0.3237244432001554
miR-5089-3p	2	12	208	2463	1.9729237054967965	0.3004060554765706	0.8762880726867444	red	210	2685	2	2	0	TRUE	FALSE	0	0	0	0.3	0	0.02294123981048572	0	0.3229412398104857
miR-6763-5p	5	44	205	2431	1.3473859143269296	0.3365255238842012	0.8915017074348196	red	210	2685	5	5	0	TRUE	FALSE	3	3	0	0.3	0	0.01995112828482349	0.002857142857142857	0.3228082711419663
miR-6718-5p	2	13	208	2462	1.820469789138384	0.3301988465010318	0.8894675740002203	red	210	2685	2	2	0	TRUE	FALSE	2	2	0	0.3	0	0.020347951888441844	0.001904761904761905	0.32225271379320375
miR-6765-3p	4	34	206	2441	1.3938543221633986	0.34594475311524575	0.8965895111214206	red	210	2685	4	4	0	TRUE	FALSE	3	3	0	0.3	0	0.0189625384382507	0.002857142857142857	0.3218196812953935
miR-549a	1	4	209	2471	2.9539356017777365	0.33470054904566293	0.8894675740002203	red	210	2685	1	1	0	TRUE	FALSE	1	1	0	0.3	0	0.020347951888441844	9.523809523809525e-4	0.32130033284082277
miR-147b	1	4	209	2471	2.9539356017777365	0.33470054904566293	0.8894675740002203	red	210	2685	1	1	0	TRUE	FALSE	0	0	0	0.3	0	0.020347951888441844	0	0.32034795188844184
miR-6858-3p	3	25	207	2450	1.4200651522187742	0.3767329253647548	0.9105152218722283	red	210	2685	3	3	0	TRUE	FALSE	3	3	0	0.3	0	0.016285115732422424	0.002857142857142857	0.31914225858956524
miR-329-5p	3	26	207	2449	1.3649185671042612	0.39861908675893065	0.9149131234007851	red	210	2685	3	3	0	TRUE	FALSE	3	3	0	0.3	0	0.015448057157655593	0.002857142857142857	0.3183052000147984
miR-4746-5p	4	37	206	2438	1.2793230683927077	0.4009946686945507	0.9149131234007851	red	210	2685	4	4	0	TRUE	FALSE	3	3	0	0.3	0	0.015448057157655593	0.002857142857142857	0.3183052000147984
miR-526a	2	14	208	2461	1.689828947134113	0.3596329763173335	0.9102186167448724	red	210	2685	2	2	0	TRUE	FALSE	2	2	0	0.3	0	0.016341714437196196	0.001904761904761905	0.3182464763419581
miR-6509-5p	2	14	208	2461	1.689828947134113	0.3596329763173335	0.9102186167448724	red	210	2685	2	2	0	TRUE	FALSE	2	2	0	0.3	0	0.016341714437196196	0.001904761904761905	0.3182464763419581
miR-7154-3p	3	25	207	2450	1.4200651522187742	0.3767329253647548	0.9105152218722283	red	210	2685	3	3	0	TRUE	FALSE	2	2	0	0.3	0	0.016285115732422424	0.001904761904761905	0.3181898776371843
miR-6892-3p	4	35	206	2440	1.3534960343299145	0.36432615115047384	0.9105152218722283	red	210	2685	4	4	0	TRUE	FALSE	2	2	0	0.3	0	0.016285115732422424	0.001904761904761905	0.3181898776371843
miR-1296-3p	4	35	206	2440	1.3534960343299145	0.36432615115047384	0.9105152218722283	red	210	2685	5	5	0	TRUE	FALSE	2	3	0	0.3	0	0.016285115732422424	0.001904761904761905	0.3181898776371843
miR-6820-5p	2	15	208	2460	1.576584019901687	0.38858260278534107	0.9105152218722283	red	210	2685	2	2	0	TRUE	FALSE	2	2	0	0.3	0	0.016285115732422424	0.001904761904761905	0.3181898776371843
miR-6755-5p	2	15	208	2460	1.576584019901687	0.38858260278534107	0.9105152218722283	red	210	2685	2	2	0	TRUE	FALSE	1	1	0	0.3	0	0.016285115732422424	9.523809523809525e-4	0.31723749668480333
miR-7155-3p	2	15	208	2460	1.576584019901687	0.38858260278534107	0.9105152218722283	red	210	2685	2	2	0	TRUE	FALSE	1	1	0	0.3	0	0.016285115732422424	9.523809523809525e-4	0.31723749668480333
miR-3131	2	15	208	2460	1.576584019901687	0.38858260278534107	0.9105152218722283	red	210	2685	2	2	0	TRUE	FALSE	1	1	0	0.3	0	0.016285115732422424	9.523809523809525e-4	0.31723749668480333
miR-4787-3p	2	15	208	2460	1.576584019901687	0.38858260278534107	0.9105152218722283	red	210	2685	2	2	0	TRUE	FALSE	1	1	0	0.3	0	0.016285115732422424	9.523809523809525e-4	0.31723749668480333
miR-6737-5p	3	26	207	2449	1.3649185671042612	0.39861908675893065	0.9149131234007851	red	210	2685	3	3	0	TRUE	FALSE	1	1	0	0.3	0	0.015448057157655593	9.523809523809525e-4	0.3164004381100365
miR-6747-5p	3	26	207	2449	1.3649185671042612	0.39861908675893065	0.9149131234007851	red	210	2685	3	3	0	TRUE	FALSE	1	1	0	0.3	0	0.015448057157655593	9.523809523809525e-4	0.3164004381100365
miR-1973	3	26	207	2449	1.3649185671042612	0.39861908675893065	0.9149131234007851	red	210	2685	3	3	0	TRUE	FALSE	1	1	0	0.3	0	0.015448057157655593	9.523809523809525e-4	0.3164004381100365
miR-6763-3p	1	5	209	2470	2.3625784168176542	0.38683222244133864	0.9105152218722283	red	210	2685	1	1	0	TRUE	FALSE	0	0	0	0.3	0	0.016285115732422424	0	0.3162851157324224
miR-5739	1	5	209	2470	2.3625784168176542	0.38683222244133864	0.9105152218722283	red	210	2685	1	1	0	TRUE	FALSE	0	0	0	0.3	0	0.016285115732422424	0	0.3162851157324224
miR-5091	1	5	209	2470	2.3625784168176542	0.38683222244133864	0.9105152218722283	red	210	2685	1	1	0	TRUE	FALSE	0	0	0	0.3	0	0.016285115732422424	0	0.3162851157324224
miR-6857-5p	3	27	207	2448	1.3138587901045609	0.4202943582389578	0.9293117400853355	red	210	2685	3	3	0	TRUE	FALSE	2	2	0	0.3	0	0.01273543053242664	0.001904761904761905	0.31464019243718855
miR-4454	16	195	194	2280	0.964323922981025	0.59398186011232	0.9846185453396534	red	210	2685	16	16	0	TRUE	FALSE	12	12	0	0.3	0	0.0026927954111569887	0.011428571428571429	0.3141213668397284
miR-6810-5p	13	151	197	2324	1.0156274485051369	0.5242417387398408	0.9674452893261704	red	210	2685	13	13	0	TRUE	FALSE	8	8	0	0.3	0	0.0057494342820006775	0.00761904761904762	0.3133684819010483
miR-6819-5p	3	28	207	2447	1.2664389860725664	0.4417072172313343	0.9339600581546609	red	210	2685	3	3	0	TRUE	FALSE	1	1	0	0.3	0	0.011868678584598308	9.523809523809525e-4	0.31282105953697925
miR-4433b-3p	2	17	208	2458	1.3900668006195716	0.4446308589199771	0.9339600581546609	red	210	2685	2	2	0	TRUE	FALSE	1	1	0	0.3	0	0.011868678584598308	9.523809523809525e-4	0.31282105953697925
miR-6125	1	6	209	2469	1.9682722757614646	0.4348968858557911	0.9339600581546609	red	210	2685	1	1	0	TRUE	FALSE	1	1	0	0.3	0	0.011868678584598308	9.523809523809525e-4	0.31282105953697925
miR-3656	2	17	208	2458	1.3900668006195716	0.4446308589199771	0.9339600581546609	red	210	2685	2	2	0	TRUE	FALSE	1	1	0	0.3	0	0.011868678584598308	9.523809523809525e-4	0.31282105953697925
miR-6879-3p	2	17	208	2458	1.3900668006195716	0.4446308589199771	0.9339600581546609	red	210	2685	2	2	0	TRUE	FALSE	1	1	0	0.3	0	0.011868678584598308	9.523809523809525e-4	0.31282105953697925
miR-6801-3p	2	17	208	2458	1.3900668006195716	0.4446308589199771	0.9339600581546609	red	210	2685	2	2	0	TRUE	FALSE	1	1	0	0.3	0	0.011868678584598308	9.523809523809525e-4	0.31282105953697925
miR-526a-3p	1	6	209	2469	1.9682722757614646	0.4348968858557911	0.9339600581546609	red	210	2685	1	1	0	TRUE	FALSE	1	1	0	0.3	0	0.011868678584598308	9.523809523809525e-4	0.31282105953697925
miR-4525	20	274	190	2201	0.8456131241030808	0.7868134862371543	1	red	210	2685	20	20	0	TRUE	FALSE	13	13	0	0.3	0	-0	0.012380952380952381	0.31238095238095237
miR-6841-5p	1	6	209	2469	1.9682722757614646	0.4348968858557911	0.9339600581546609	red	210	2685	1	1	0	TRUE	FALSE	0	0	0	0.3	0	0.011868678584598308	0	0.3118686785845983
miR-6807-5p	7	79	203	2396	1.0458265262705833	0.5150238785572634	0.9674452893261704	red	210	2685	7	7	0	TRUE	FALSE	5	5	0	0.3	0	0.0057494342820006775	0.004761904761904762	0.31051133904390543
miR-6869-5p	2	18	208	2457	1.312349824759056	0.4715761643737274	0.9530982987597008	red	210	2685	2	2	0	TRUE	FALSE	2	2	0	0.3	0	0.008344922259938834	0.001904761904761905	0.3102496841647007
miR-135a-2-3p	13	169	197	2306	0.9004461799241561	0.6804218054387137	0.9964394635179817	red	210	2685	13	13	0	TRUE	FALSE	10	10	0	0.3	0	6.196323061977297e-4	0.009523809523809525	0.31014344183000725
miR-6878-3p	3	29	207	2446	1.2222883507401212	0.46281153919927676	0.9492185618941243	red	210	2685	3	3	0	TRUE	FALSE	1	1	0	0.3	0	0.009053511110926206	9.523809523809525e-4	0.31000589206330714
miR-181c-3p	8	90	202	2385	1.0495000335283087	0.5049191726362837	0.9650415273426632	red	210	2685	8	8	0	TRUE	FALSE	4	4	0	0.3	0	0.006181599135966458	0.00380952380952381	0.30999112294549025
miR-6837-5p	4	42	206	2433	1.124763979202492	0.49047151748640505	0.9625849908861014	red	210	2685	4	4	0	TRUE	FALSE	3	3	0	0.3	0	0.006624365738370866	0.002857142857142857	0.3094815085955137
miR-6848-3p	3	29	207	2446	1.2222883507401212	0.46281153919927676	0.9492185618941243	red	210	2685	3	3	0	TRUE	FALSE	0	0	0	0.3	0	0.009053511110926206	0	0.3090535111109262
miR-6843-3p	3	29	207	2446	1.2222883507401212	0.46281153919927676	0.9492185618941243	red	210	2685	3	3	0	TRUE	FALSE	0	0	0	0.3	0	0.009053511110926206	0	0.3090535111109262
miR-92b-5p	9	108	201	2367	0.9813496957352096	0.5733833907632396	0.9823874494026159	red	210	2685	9	9	0	TRUE	FALSE	6	6	0	0.3	0	0.0030868778174847054	0.005714285714285714	0.3088011635317704
miR-7854-3p	11	158	199	2317	0.8106752672262036	0.7857005964405877	1	red	210	2685	11	11	0	TRUE	FALSE	9	9	0	0.3	0	-0	0.008571428571428572	0.30857142857142855
miR-370-5p	16	311	194	2164	0.573975615311673	0.9900634465307674	1	red	210	2685	17	17	0	TRUE	FALSE	9	10	0	0.3	0	-0	0.008571428571428572	0.30857142857142855
miR-6749-5p	1	7	209	2468	1.686527933182981	0.47921042355940735	0.9578003280026749	red	210	2685	1	1	0	TRUE	FALSE	1	1	0	0.3	0	0.00749000742697924	9.523809523809525e-4	0.30844238837936017
miR-6812-5p	3	30	207	2445	1.1810800645917874	0.4835663763531255	0.9580087190892179	red	210	2685	3	3	0	TRUE	FALSE	1	1	0	0.3	0	0.007452215310084175	9.523809523809525e-4	0.3084045962624651
miR-6744-5p	2	18	208	2457	1.312349824759056	0.4715761643737274	0.9530982987597008	red	210	2685	2	2	0	TRUE	FALSE	0	0	0	0.3	0	0.008344922259938834	0	0.3083449222599388
miR-6894-5p	3	33	207	2442	1.072465218658037	0.5433969466273998	0.9711769827254869	red	210	2685	3	3	0	TRUE	FALSE	3	3	0	0.3	0	0.005080647638402824	0.002857142857142857	0.30793779049554565
miR-7706	14	211	196	2264	0.7664880003458145	0.8574135359015999	1	red	210	2685	14	14	0	TRUE	FALSE	8	8	0	0.3	0	-0	0.00761904761904762	0.3076190476190476
miR-6775-5p	1	7	209	2468	1.686527933182981	0.47921042355940735	0.9578003280026749	red	210	2685	1	1	0	TRUE	FALSE	0	0	0	0.3	0	0.00749000742697924	0	0.30749000742697924
miR-6810-3p	2	19	208	2456	1.2428035289107842	0.4977259088192164	0.9630934546633234	red	210	2685	2	2	0	TRUE	FALSE	1	1	0	0.3	0	0.006532627465727294	9.523809523809525e-4	0.3074850084181082
miR-6798-5p	3	33	207	2442	1.072465218658037	0.5433969466273998	0.9711769827254869	red	210	2685	3	3	0	TRUE	FALSE	2	2	0	0.3	0	0.005080647638402824	0.001904761904761905	0.3069854095431647
miR-4706	3	33	207	2442	1.072465218658037	0.5433969466273998	0.9711769827254869	red	210	2685	3	3	0	TRUE	FALSE	2	2	0	0.3	0	0.005080647638402824	0.001904761904761905	0.3069854095431647
miR-6849-5p	1	8	209	2467	1.4752134918672961	0.520064293956316	0.9674452893261704	red	210	2685	1	1	0	TRUE	FALSE	1	1	0	0.3	0	0.0057494342820006775	9.523809523809525e-4	0.3067018152343816
miR-3917	1	8	209	2467	1.4752134918672961	0.520064293956316	0.9674452893261704	red	210	2685	1	1	0	TRUE	FALSE	1	1	0	0.3	0	0.0057494342820006775	9.523809523809525e-4	0.3067018152343816
miR-4781-5p	2	20	208	2455	1.1802094656984263	0.5230393326090157	0.9674452893261704	red	210	2685	2	2	0	TRUE	FALSE	1	1	0	0.3	0	0.0057494342820006775	9.523809523809525e-4	0.3067018152343816
miR-6777-3p	2	20	208	2455	1.1802094656984263	0.5230393326090157	0.9674452893261704	red	210	2685	2	2	0	TRUE	FALSE	1	1	0	0.3	0	0.0057494342820006775	9.523809523809525e-4	0.3067018152343816
miR-3181	1	8	209	2467	1.4752134918672961	0.520064293956316	0.9674452893261704	red	210	2685	1	1	0	TRUE	FALSE	1	1	0	0.3	0	0.0057494342820006775	9.523809523809525e-4	0.3067018152343816
miR-412-5p	1	8	209	2467	1.4752134918672961	0.520064293956316	0.9674452893261704	red	210	2685	1	1	0	TRUE	FALSE	1	1	0	0.3	0	0.0057494342820006775	9.523809523809525e-4	0.3067018152343816
miR-6729-3p	2	21	208	2454	1.1235661848459015	0.5474868411276408	0.9734266996121009	red	210	2685	2	2	0	TRUE	FALSE	2	2	0	0.3	0	0.004678698357128415	0.001904761904761905	0.3065834602618903
miR-6804-5p	4	48	206	2427	0.9818025482141448	0.5898247239784393	0.9846185453396534	red	210	2685	4	4	0	TRUE	FALSE	4	4	0	0.3	0	0.0026927954111569887	0.00380952380952381	0.3065023192206808
miR-656-5p	9	115	201	2360	0.9189042796035369	0.6452533685945177	0.9901985714821779	red	210	2685	9	9	0	TRUE	FALSE	5	5	0	0.3	0	0.001711081816984535	0.004761904761904762	0.3064729865788893
miR-450a-2-3p	8	106	202	2369	0.8851362854479885	0.6804774077573077	0.9964394635179817	red	210	2685	8	8	0	TRUE	FALSE	6	6	0	0.3	0	6.196323061977297e-4	0.005714285714285714	0.30633391802048343
[truncated: 780 more rows]
