# Supplementary material for: Peripheral Transcriptomic Signatures Reveal Convergent Neuroinflammatory, Metabolic, and miRNA Dysregulation in Major Psychiatric Disorders
Source: Biology (Basel). 2026 Apr 24;15(9):673. doi: 10.3390/biology15090673 (PMC13162896; doi:10.3390/biology15090673)
Supplement: Supplementary file 1 [file biology-15-00673-s001.zip › Supplementary Files/Dataset S3. Ranked miRNA interactions/miRNA_ranked_yellow.csv]

miRNA	a	b	c	d	odds	p	FDR	module	module_size	bg_size	n_targets_in_module	n_validated	n_predicted	validated_in_module	predicted_in_module	n_core_hits	n_core_validated	n_core_predicted	validated_weight	predicted_weight	fdr_weight	core_weight	score
miR-548d-5p	146	355	424	1760	1.7067043546487515	1.997608868392595e-6	0.0013878387613157552	yellow	570	2685	263	20	243	TRUE	TRUE	57	9	98	0.3	0.1	1.143064394860369	0.020000000000000004	1.563064394860369
miR-548c-5p	143	343	427	1772	1.729655539494979	1.4172647663854972e-6	0.0013878387613157552	yellow	570	2685	252	15	237	TRUE	TRUE	56	6	100	0.3	0.1	1.143064394860369	0.019649122807017545	1.5627135176673865
miR-548w	129	300	441	1815	1.769216204913575	1.5246081582076407e-6	0.0013878387613157552	yellow	570	2685	227	17	210	TRUE	TRUE	53	12	90	0.3	0.1	1.143064394860369	0.018596491228070177	1.5616608860884393
miR-548a-5p	137	323	433	1792	1.7548695141231903	1.1895242091034876e-6	0.0013878387613157552	yellow	570	2685	249	11	238	TRUE	TRUE	52	5	96	0.3	0.1	1.143064394860369	0.01824561403508772	1.5613100088954568
miR-548h-5p	127	298	443	1817	1.747506591426993	2.7625909847235126e-6	0.0015354480693093283	yellow	570	2685	221	6	215	TRUE	TRUE	51	4	89	0.3	0.1	1.1255059469325939	0.017894736842105265	1.5434006837746992
miR-548j-5p	139	342	431	1773	1.6715424143831212	6.578342809452322e-6	0.00241328755043324	yellow	570	2685	248	20	228	TRUE	TRUE	56	10	98	0.3	0.1	1.0469563710083676	0.019649122807017545	1.4666054938153852
let-7f-1-3p	117	273	453	1842	1.7421998505551117	6.23671769985432e-6	0.00241328755043324	yellow	570	2685	219	43	176	TRUE	TRUE	48	20	68	0.3	0.1	1.0469563710083676	0.016842105263157894	1.4637984762715257
miR-1246	63	117	507	1998	2.1213063588546843	6.947211372243943e-6	0.00241328755043324	yellow	570	2685	79	29	50	TRUE	TRUE	23	10	19	0.3	0.1	1.0469563710083676	0.008070175438596491	1.4550265464469643
miR-548y	121	288	449	1827	1.7091348930280834	9.028834200036341e-6	0.0027879033602112215	yellow	570	2685	187	14	173	TRUE	TRUE	48	9	70	0.3	0.1	1.0218889138729996	0.016842105263157894	1.4387310191361578
miR-548i	129	316	441	1799	1.6649316455971885	1.341783490693529e-5	0.003728816320637317	yellow	570	2685	236	13	223	TRUE	TRUE	52	8	92	0.3	0.1	0.9713716036839948	0.01824561403508772	1.3896172177190826
miR-548b-5p	139	349	431	1766	1.6315874137837103	1.573572089359761e-5	0.003975415305755251	yellow	570	2685	255	8	247	TRUE	TRUE	55	5	101	0.3	0.1	0.9602469978141995	0.01929824561403509	1.3795452434282347
miR-548c-3p	241	695	329	1420	1.4964919867638449	2.0596424849105377e-5	0.0044028818965895266	yellow	570	2685	465	14	451	TRUE	TRUE	90	5	169	0.3	0.1	0.9425051855797494	0.031578947368421054	1.3740841329481706
miR-548k	120	290	450	1825	1.677774031954267	1.7829829922191434e-5	0.0041290914461475	yellow	570	2685	196	35	161	TRUE	TRUE	50	14	68	0.3	0.1	0.9536581995149318	0.017543859649122806	1.3712020591640548
miR-548e-3p	142	365	428	1750	1.5904027048083307	3.33171489048473e-5	0.006613454057612189	yellow	570	2685	266	33	233	TRUE	TRUE	55	17	86	0.3	0.1	0.8718286636269559	0.01929824561403509	1.2911269092409912
miR-3163	198	553	372	1562	1.5031817430098782	3.984046763223987e-5	0.007381110636666307	yellow	570	2685	442	5	437	TRUE	TRUE	71	2	160	0.3	0.1	0.8527513139653838	0.024912280701754386	1.2776635946671382
miR-495-3p	166	446	404	1669	1.5373537024316781	4.306170430075964e-5	0.00747927976573819	yellow	570	2685	288	16	272	TRUE	TRUE	61	5	106	0.3	0.1	0.850456088598905	0.021403508771929827	1.2718595973708349
miR-548n	118	292	452	1823	1.6295222322707674	5.090309084705416e-5	0.007858871636886861	yellow	570	2685	230	9	221	TRUE	TRUE	54	5	93	0.3	0.1	0.8418559218922073	0.018947368421052633	1.26080329031326
miR-3658	135	346	435	1769	1.5864077471945677	5.0136870010002384e-5	0.007858871636886861	yellow	570	2685	214	5	209	TRUE	TRUE	53	1	82	0.3	0.1	0.8418559218922073	0.018596491228070177	1.2604524131202777
miR-664a-3p	136	351	434	1764	1.5745652718827547	6.133509731662185e-5	0.008971065023310113	yellow	570	2685	227	23	204	TRUE	TRUE	52	13	73	0.3	0.1	0.8188623981986333	0.01824561403508772	1.237108012233721
miR-548f-3p	131	339	439	1776	1.5630452861190007	9.737203262315662e-5	0.012885565650464394	yellow	570	2685	246	5	241	TRUE	TRUE	53	3	94	0.3	0.1	0.7559586048154805	0.018596491228070177	1.174555096043551
miR-548ab	75	165	495	1950	1.790131809731574	8.978660963910891e-5	0.012475849409354183	yellow	570	2685	92	6	86	TRUE	TRUE	30	4	36	0.3	0.1	0.7615719504265287	0.010526315789473684	1.1720982662160024
miR-548aj-3p	155	419	415	1696	1.5115547946703387	1.1385367048672382e-4	0.013756493490548066	yellow	570	2685	173	5	168	TRUE	TRUE	61	0	69	0.3	0.1	0.7445969012011419	0.021403508771929827	1.1660004099730716
miR-3607-3p	54	106	516	2009	1.9829107264340504	1.0394679026363956e-4	0.013130369551938833	yellow	570	2685	81	4	77	TRUE	TRUE	21	3	31	0.3	0.1	0.7526892202387172	0.007368421052631579	1.1600576412913488
miR-944	148	398	422	1717	1.512741211063837	1.414454042222308e-4	0.015144399316691022	yellow	570	2685	257	7	250	TRUE	TRUE	55	6	87	0.3	0.1	0.7278991790907863	0.01929824561403509	1.1471974247048216
miR-5692a	138	365	432	1750	1.531320615594509	1.3881717352049944e-4	0.015144399316691022	yellow	570	2685	180	14	166	TRUE	TRUE	53	4	66	0.3	0.1	0.7278991790907863	0.018596491228070177	1.1464956703188567
miR-548as-5p	75	168	495	1947	1.755500177277096	1.4168923434111787e-4	0.015144399316691022	yellow	570	2685	92	6	86	TRUE	TRUE	30	4	36	0.3	0.1	0.7278991790907863	0.010526315789473684	1.1384254948802601
miR-4282	159	436	411	1679	1.4895353000490785	1.640034432312217e-4	0.016880206249613523	yellow	570	2685	311	7	304	TRUE	TRUE	58	5	108	0.3	0.1	0.7090489005125383	0.020350877192982456	1.129399777705521
miR-1277-5p	125	326	445	1789	1.5412276447505506	1.9549915782908e-4	0.01873421240024184	yellow	570	2685	158	23	135	TRUE	TRUE	47	10	53	0.3	0.1	0.6909458240954623	0.016491228070175442	1.1074370521656378
miR-548ak	71	158	499	1957	1.7618895794472946	1.8590762695790112e-4	0.018451331975571687	yellow	570	2685	88	13	75	TRUE	TRUE	32	8	35	0.3	0.1	0.693588910907424	0.011228070175438597	1.1048169810828627
let-7b-3p	136	363	434	1752	1.5121838119997948	2.222922544325226e-4	0.019304692970874383	yellow	570	2685	257	88	169	TRUE	TRUE	46	30	63	0.3	0.1	0.6857348404673665	0.016140350877192983	1.1018751913445595
miR-548o-5p	77	177	493	1938	1.7097218799408844	2.2040708195432862e-4	0.019304692970874383	yellow	570	2685	96	11	85	TRUE	TRUE	29	5	35	0.3	0.1	0.6857348404673665	0.010175438596491228	1.0959102790638577
miR-548am-5p	77	177	493	1938	1.7097218799408844	2.2040708195432862e-4	0.019304692970874383	yellow	570	2685	96	11	85	TRUE	TRUE	29	5	35	0.3	0.1	0.6857348404673665	0.010175438596491228	1.0959102790638577
miR-555	28	42	542	2073	2.5487150694400773	2.3424228119681495e-4	0.019726039377149965	yellow	570	2685	35	3	32	TRUE	TRUE	6	0	8	0.3	0.1	0.6819840417088927	0.002105263157894737	1.0840893048667877
miR-5590-3p	107	271	463	1844	1.572223023126722	2.6088405931756547e-4	0.021323435318926894	yellow	570	2685	125	6	119	TRUE	TRUE	44	3	54	0.3	0.1	0.6684571307424765	0.015438596491228071	1.0838957272337046
miR-3646	85	203	485	1912	1.6503587909906634	2.797884303585225e-4	0.02159811244350928	yellow	570	2685	111	11	100	TRUE	TRUE	31	3	37	0.3	0.1	0.666233680857928	0.010877192982456142	1.077110873840384
miR-548at-5p	63	137	507	1978	1.7935683267076565	2.694163686904744e-4	0.021391659674023667	yellow	570	2685	74	4	70	TRUE	TRUE	24	3	26	0.3	0.1	0.6679022077364504	0.008421052631578947	1.0763232603680293
miR-548l	98	244	472	1871	1.5917864890114137	3.059177211018298e-4	0.022976901268702297	yellow	570	2685	149	11	138	TRUE	TRUE	46	5	63	0.3	0.1	0.6554834167629418	0.016140350877192983	1.0716237676401348
miR-374b-5p	157	438	413	1677	1.4552717159328765	3.71903476954864e-4	0.025735078081225705	yellow	570	2685	279	134	145	TRUE	TRUE	63	56	62	0.3	0.1	0.6357898038981997	0.02210526315789474	1.0578950670560947
miR-466	74	171	496	1944	1.695718629772447	3.3585699006089535e-4	0.0245617519836639	yellow	570	2685	130	7	123	TRUE	TRUE	30	4	50	0.3	0.1	0.6438962633234165	0.010526315789473684	1.0544225791128903
miR-559	128	342	442	1773	1.5010648680046446	3.757078254168059e-4	0.025735078081225705	yellow	570	2685	237	7	230	TRUE	TRUE	49	4	100	0.3	0.1	0.6357898038981997	0.017192982456140354	1.0529827863543402
miR-300	104	265	466	1850	1.55773912959489	3.889432455600862e-4	0.025735078081225705	yellow	570	2685	183	4	179	TRUE	TRUE	33	2	53	0.3	0.1	0.6357898038981997	0.011578947368421053	1.047368751266621
miR-548au-5p	72	166	498	1949	1.697111085585113	3.861893819326607e-4	0.025735078081225705	yellow	570	2685	89	6	83	TRUE	TRUE	29	4	35	0.3	0.1	0.6357898038981997	0.010175438596491228	1.045965242494691
miR-548ar-5p	71	164	499	1951	1.692291304875432	4.439473785182832e-4	0.02682021228048498	yellow	570	2685	88	6	82	TRUE	TRUE	30	4	36	0.3	0.1	0.6286151156216816	0.010526315789473684	1.0391414314111553
miR-548ap-5p	71	164	499	1951	1.692291304875432	4.439473785182832e-4	0.02682021228048498	yellow	570	2685	88	6	82	TRUE	TRUE	29	4	35	0.3	0.1	0.6286151156216816	0.010175438596491228	1.0387905542181728
miR-194-5p	209	620	361	1495	1.395873228578723	5.041332430930014e-4	0.029187214219905225	yellow	570	2685	259	198	61	TRUE	TRUE	70	71	25	0.3	0.1	0.6139229417465999	0.02456140350877193	1.038484345255372
miR-6792-5p	14	13	556	2102	4.06856925387435	4.087802164044683e-4	0.026418609799721337	yellow	570	2685	14	8	6	TRUE	TRUE	3	1	2	0.3	0.1	0.6312360158270511	0.0010526315789473684	1.0322886474059987
miR-10b-3p	61	135	509	1980	1.7572525431884871	4.876262611980772e-4	0.028832199571690562	yellow	570	2685	76	8	68	TRUE	TRUE	23	4	22	0.3	0.1	0.6160488898305791	0.008070175438596491	1.0241190652691758
miR-513a-3p	150	419	420	1696	1.445407935068017	5.589257641784184e-4	0.031699075482690305	yellow	570	2685	268	4	264	TRUE	TRUE	58	2	101	0.3	0.1	0.599581361593923	0.020350877192982456	1.0199322387869054
miR-5688	115	304	455	1811	1.5054266130618243	5.809857205136505e-4	0.03229118634614869	yellow	570	2685	134	8	126	TRUE	TRUE	44	3	49	0.3	0.1	0.5963663996565421	0.015438596491228071	1.0118049961477702
miR-548x-3p	166	477	404	1638	1.4107940070938945	7.855314368352702e-4	0.04198061274933108	yellow	570	2685	296	5	291	TRUE	TRUE	66	0	123	0.3	0.1	0.5507804906967674	0.023157894736842106	0.9739383854336094
miR-656-3p	104	271	466	1844	1.5183274317376656	7.493741806938087e-4	0.0408335460421195	yellow	570	2685	180	5	175	TRUE	TRUE	38	3	66	0.3	0.1	0.5555931614801851	0.013333333333333334	0.9689264948135183
miR-30d-5p	238	731	332	1384	1.3570422380892042	9.543284708860092e-4	0.04680450212030436	yellow	570	2685	447	238	209	TRUE	TRUE	83	90	85	0.3	0.1	0.5318849480697985	0.029122807017543863	0.9610077550873424
miR-551b-5p	144	404	426	1711	1.4313961759308784	8.81865897612776e-4	0.045780441702037	yellow	570	2685	227	2	225	TRUE	TRUE	56	0	86	0.3	0.1	0.5357280085804321	0.019649122807017545	0.9553771313874497
miR-183-3p	152	431	418	1684	1.4206005356477296	8.895803713242167e-4	0.045780441702037	yellow	570	2685	205	109	96	TRUE	TRUE	49	36	33	0.3	0.1	0.5357280085804321	0.017192982456140354	0.9529209910365725
miR-539-5p	115	309	455	1806	1.4769901583897385	9.600059808770596e-4	0.04680450212030436	yellow	570	2685	176	24	152	TRUE	TRUE	39	12	57	0.3	0.1	0.5318849480697985	0.013684210526315792	0.9455691585961142
miR-633	37	71	533	2044	1.9979312221082122	9.571248592209345e-4	0.04680450212030436	yellow	570	2685	47	4	43	TRUE	TRUE	18	1	24	0.3	0.1	0.5318849480697985	0.006315789473684211	0.9382007375434827
miR-1185-2-3p	64	149	506	1966	1.6685267679009028	0.0010166626251379733	0.04862934696634261	yellow	570	2685	79	8	71	TRUE	TRUE	25	2	28	0.3	0.1	0.5252406249781426	0.008771929824561403	0.934012554802704
miR-10522-5p	14	15	556	2100	3.523341766041869	0.0010324330590191486	0.04862934696634261	yellow	570	2685	14	8	6	TRUE	TRUE	2	1	1	0.3	0.1	0.5252406249781426	7.017543859649123e-4	0.9259423793641074
miR-204-5p	158	455	412	1660	1.3989407203462727	0.0012114382905125745	0.0542997904731362	yellow	570	2685	248	72	176	TRUE	TRUE	55	27	65	0.3	0.1	0.506080738488854	0.01929824561403509	0.925378984102889
miR-211-5p	131	364	439	1751	1.4352551401906963	0.0011923422295561953	0.0542997904731362	yellow	570	2685	196	20	176	TRUE	TRUE	49	10	67	0.3	0.1	0.506080738488854	0.017192982456140354	0.9232737209449943
miR-7-2-3p	123	338	447	1777	1.4464528806297834	0.0012475828033100646	0.055032263657121744	yellow	570	2685	201	6	195	TRUE	TRUE	45	2	70	0.3	0.1	0.5037530491471879	0.015789473684210527	0.9195425228313984
miR-320b	271	856	299	1259	1.332893941259347	0.0014466618446318336	0.06091323130654342	yellow	570	2685	453	233	220	TRUE	TRUE	95	85	79	0.3	0.1	0.4861153446264317	0.03333333333333333	0.919448677959765
miR-203a-3p	200	602	370	1513	1.3584170766652053	0.0014100673872551172	0.060285804141261085	yellow	570	2685	300	176	124	TRUE	TRUE	80	73	40	0.3	0.1	0.4879139766957503	0.028070175438596492	0.9159841521343468
miR-340-5p	239	741	331	1374	1.3386838984174678	0.0014984829433818756	0.06123947205379753	yellow	570	2685	453	157	296	TRUE	TRUE	85	61	114	0.3	0.1	0.48518742480617166	0.02982456140350877	0.9150119862096804
miR-105-3p	31	56	539	2059	2.113996771449463	0.0011834533482802585	0.0542997904731362	yellow	570	2685	32	28	4	TRUE	TRUE	12	12	0	0.3	0.1	0.506080738488854	0.004210526315789474	0.9102912648046434
miR-409-3p	68	163	502	1952	1.6218459636249352	0.0013055820828707606	0.05669082200465381	yellow	570	2685	96	22	74	TRUE	TRUE	24	11	20	0.3	0.1	0.49859489831493975	0.008421052631578947	0.9070159509465188
miR-200b-3p	154	444	416	1671	1.3930423383724881	0.0014978020646608402	0.06123947205379753	yellow	570	2685	287	126	161	TRUE	TRUE	49	44	43	0.3	0.1	0.48518742480617166	0.017192982456140354	0.902380407262312
miR-30c-5p	161	469	409	1646	1.381352876389887	0.0016412390521319351	0.06334726841492566	yellow	570	2685	334	128	206	TRUE	TRUE	58	49	84	0.3	0.1	0.4793088430014134	0.020350877192982456	0.8996597201943959
miR-548t-5p	83	211	487	1904	1.537648458743388	0.0015573869732196173	0.06126404860336841	yellow	570	2685	121	7	114	TRUE	TRUE	33	3	46	0.3	0.1	0.48511772258080677	0.011578947368421053	0.8966966699492278
miR-30b-5p	146	419	424	1696	1.3936125935804362	0.001781414948180659	0.06513884396044804	yellow	570	2685	328	119	209	TRUE	TRUE	57	55	83	0.3	0.1	0.4744639813054087	0.020000000000000004	0.8944639813054086
miR-568	58	134	512	1981	1.6743386239282692	0.0015300720508826463	0.06126404860336841	yellow	570	2685	94	5	89	TRUE	TRUE	18	1	31	0.3	0.1	0.48511772258080677	0.006315789473684211	0.891433512054491
miR-6074	14	16	556	2099	3.301197272980319	0.0015652203853325504	0.06126404860336841	yellow	570	2685	14	5	9	TRUE	TRUE	5	3	2	0.3	0.1	0.48511772258080677	0.0017543859649122807	0.8868721085457191
miR-548aq-5p	55	126	515	1989	1.6854810013526493	0.001744891877449548	0.06465406036576392	yellow	570	2685	68	6	62	TRUE	TRUE	19	4	22	0.3	0.1	0.4757616782495661	0.006666666666666667	0.8824283449162328
miR-1284	43	91	527	2024	1.8142805735825334	0.0017383097431968068	0.06465406036576392	yellow	570	2685	82	17	65	TRUE	TRUE	19	10	25	0.3	0.1	0.4757616782495661	0.006666666666666667	0.8824283449162328
miR-3680-3p	106	287	464	1828	1.4548450276489835	0.0019527055208638016	0.07010193496023608	yellow	570	2685	161	4	157	TRUE	TRUE	38	2	59	0.3	0.1	0.46170799777222093	0.013333333333333334	0.8750413311055543
miR-4698	97	258	473	1857	1.475823594773633	0.0019926858603178054	0.07010193496023608	yellow	570	2685	116	9	107	TRUE	TRUE	33	3	37	0.3	0.1	0.46170799777222093	0.011578947368421053	0.873286945140642
miR-335-3p	253	800	317	1315	1.311728581523941	0.002656220272495779	0.08023517540506271	yellow	570	2685	438	167	271	TRUE	TRUE	91	65	94	0.3	0.1	0.43825407744846095	0.03192982456140351	0.8701839020098644
miR-2053	53	121	517	1994	1.6889966559450151	0.0019928221885061716	0.07010193496023608	yellow	570	2685	80	1	79	TRUE	TRUE	20	0	32	0.3	0.1	0.46170799777222093	0.007017543859649123	0.8687255416318701
miR-374a-5p	185	558	385	1557	1.3406870946827056	0.0025911739534948677	0.08023517540506271	yellow	570	2685	319	171	148	TRUE	TRUE	79	78	68	0.3	0.1	0.43825407744846095	0.027719298245614032	0.865973375694075
let-7a-3p	122	342	448	1773	1.4115781700422265	0.0023986409477937324	0.07869755217828746	yellow	570	2685	235	67	168	TRUE	TRUE	49	29	62	0.3	0.1	0.4416155103193745	0.017192982456140354	0.8588084927755147
miR-499a-5p	66	161	504	1954	1.589017282305964	0.002188780798573653	0.07509409678069359	yellow	570	2685	112	25	87	TRUE	TRUE	21	9	25	0.3	0.1	0.44975768078467865	0.007368421052631579	0.8571261018373102
miR-4427	21	33	549	2082	2.412343661333691	0.0021426160052590805	0.0744291234826873	yellow	570	2685	26	2	24	TRUE	TRUE	7	1	8	0.3	0.1	0.45130283818518696	0.002456140350877193	0.8537589785360641
miR-381-3p	104	283	466	1832	1.4445158576245634	0.002478900264641856	0.07918234293608872	yellow	570	2685	191	12	179	TRUE	TRUE	36	7	54	0.3	0.1	0.44054866080033134	0.012631578947368423	0.8531802397476997
miR-548ar-3p	83	215	487	1900	1.5058848241566987	0.0024070859788249133	0.07869755217828746	yellow	570	2685	111	5	106	TRUE	TRUE	31	3	39	0.3	0.1	0.4416155103193745	0.010877192982456142	0.8524927033018306
miR-627-5p	54	125	516	1990	1.6656878060395819	0.002299951263113528	0.07794590927064018	yellow	570	2685	59	28	31	TRUE	TRUE	21	15	6	0.3	0.1	0.44328266894595614	0.007368421052631579	0.8506510899985877
miR-302c-5p	117	327	453	1788	1.4120424773140925	0.0027586236419374823	0.0824324204402609	yellow	570	2685	201	4	197	TRUE	TRUE	48	2	87	0.3	0.1	0.4335607791603419	0.016842105263157894	0.8504028844234998
miR-1185-1-3p	67	165	503	1950	1.5738956810837652	0.002447092512211141	0.07907523362133442	yellow	570	2685	85	14	71	TRUE	TRUE	27	3	29	0.3	0.1	0.4407838065290741	0.009473684210526316	0.8502574907396004
miR-1225-5p	89	235	481	1880	1.480014140431275	0.0026257987932970244	0.08023517540506271	yellow	570	2685	102	65	37	TRUE	TRUE	27	23	8	0.3	0.1	0.43825407744846095	0.009473684210526316	0.8477277616589872
miR-4672	57	135	513	1980	1.6292955202449977	0.002625984444758001	0.08023517540506271	yellow	570	2685	77	8	69	TRUE	TRUE	24	6	29	0.3	0.1	0.43825407744846095	0.008421052631578947	0.8466751300800399
miR-581	43	93	527	2022	1.7735597853020317	0.002404468901694282	0.07869755217828746	yellow	570	2685	55	3	52	TRUE	TRUE	14	2	17	0.3	0.1	0.4416155103193745	0.004912280701754386	0.8465277910211289
miR-339-3p	52	120	518	1995	1.6685580269775375	0.0026294574533656167	0.08023517540506271	yellow	570	2685	56	46	10	TRUE	TRUE	18	17	2	0.3	0.1	0.43825407744846095	0.006315789473684211	0.8445698669221451
miR-941	64	157	506	1958	1.5771044926728894	0.0028453675725255982	0.0841199625962621	yellow	570	2685	69	55	14	TRUE	TRUE	23	20	5	0.3	0.1	0.4300403716374658	0.008070175438596491	0.8381105470760621
miR-4775	104	286	466	1829	1.4270304435900796	0.003267194109711938	0.09557402558831027	yellow	570	2685	130	6	124	TRUE	TRUE	34	1	41	0.3	0.1	0.40786404843014845	0.011929824561403509	0.8197938729915518
miR-15b-3p	217	678	353	1437	1.3027323780979885	0.004198242403541729	0.11111348228040442	yellow	570	2685	243	213	30	TRUE	TRUE	85	84	9	0.3	0.1	0.38169329658662343	0.02982456140350877	0.8115178579901321
miR-323a-3p	65	162	505	1953	1.5514238080849745	0.0035687801861697455	0.10166872880578723	yellow	570	2685	127	9	118	TRUE	TRUE	25	0	59	0.3	0.1	0.39712504260859277	0.008771929824561403	0.8058969724331542
miR-30e-5p	184	561	386	1554	1.3203381128930458	0.004068288566775675	0.11062062106898878	yellow	570	2685	381	165	216	TRUE	TRUE	62	62	89	0.3	0.1	0.3824655630219265	0.021754385964912283	0.8042199489868388
miR-191-5p	290	946	280	1169	1.2797333361925147	0.005171889304046084	0.12077882668860561	yellow	570	2685	322	298	24	TRUE	TRUE	105	108	8	0.3	0.1	0.3672036774722671	0.03684210526315789	0.804045782735425
miR-30a-5p	266	857	304	1258	1.2842845153272944	0.004862803232955033	0.11905091733349331	yellow	570	2685	494	280	214	TRUE	TRUE	96	108	88	0.3	0.1	0.36970690153551183	0.03368421052631579	0.8033911120618276
miR-200c-3p	151	446	419	1669	1.348446307705814	0.0038746368909765073	0.1087637971719567	yellow	570	2685	295	118	177	TRUE	TRUE	49	41	47	0.3	0.1	0.3854062554759603	0.017192982456140354	0.8025992379321006
miR-517a-3p	19	30	551	2085	2.395597857502348	0.0035852952223703305	0.10166872880578723	yellow	570	2685	25	5	20	TRUE	TRUE	4	1	3	0.3	0.1	0.39712504260859277	0.0014035087719298247	0.7985285513805226
miR-3653-3p	19	30	551	2085	2.395597857502348	0.0035852952223703305	0.10166872880578723	yellow	570	2685	19	5	14	TRUE	TRUE	3	1	2	0.3	0.1	0.39712504260859277	0.0010526315789473684	0.7981776741875402
miR-3148	119	338	451	1777	1.3870266908576239	0.003984425775128258	0.11062062106898878	yellow	570	2685	195	12	183	TRUE	TRUE	44	7	70	0.3	0.1	0.3824655630219265	0.015438596491228071	0.7979041595131545
let-7f-2-3p	145	427	425	1688	1.3485678337870874	0.004340372335277645	0.11272798803492128	yellow	570	2685	251	117	134	TRUE	TRUE	53	45	50	0.3	0.1	0.37918729768066406	0.018596491228070177	0.7977837889087342
miR-223-3p	77	201	493	1914	1.487029091520087	0.004100008625442909	0.11062062106898878	yellow	570	2685	112	53	59	TRUE	TRUE	37	26	23	0.3	0.1	0.3824655630219265	0.012982456140350877	0.7954480191622774
miR-590-3p	198	613	372	1502	1.303979363354687	0.004890956420891911	0.11905091733349331	yellow	570	2685	414	35	379	TRUE	TRUE	69	17	122	0.3	0.1	0.36970690153551183	0.024210526315789474	0.7939174278513013
miR-374c-5p	64	160	506	1955	1.545177052612252	0.0040572070405561185	0.11062062106898878	yellow	570	2685	97	6	91	TRUE	TRUE	18	1	24	0.3	0.1	0.3824655630219265	0.006315789473684211	0.7887813524956107
miR-5006-3p	33	68	537	2047	1.8493439987418143	0.004273235465993262	0.11203133358486107	yellow	570	2685	35	14	21	TRUE	TRUE	18	11	8	0.3	0.1	0.3802641977182036	0.006315789473684211	0.7865799871918877
miR-576-5p	134	391	436	1724	1.354961541326186	0.004844065804988087	0.11905091733349331	yellow	570	2685	191	44	147	TRUE	TRUE	45	15	48	0.3	0.1	0.36970690153551183	0.015789473684210527	0.7854963752197224
miR-1226-5p	47	109	523	2006	1.6535156681511956	0.0045146016073686025	0.11510163180621419	yellow	570	2685	51	18	33	TRUE	TRUE	24	11	15	0.3	0.1	0.3755674077178112	0.008421052631578947	0.7839884603493902
miR-6800-5p	6	3	564	2112	7.481736355021905	0.004157113352244641	0.1110828654412294	yellow	570	2685	6	4	2	TRUE	TRUE	3	2	1	0.3	0.1	0.3817411703686276	0.0010526315789473684	0.782793801947575
miR-4804-3p	23	41	547	2074	2.1263110121945674	0.0044181508067808435	0.11368556566707375	yellow	570	2685	25	2	23	TRUE	TRUE	11	1	11	0.3	0.1	0.3777178691788577	0.0038596491228070177	0.7815775183016647
miR-455-5p	91	248	479	1867	1.4299999854174332	0.004935601062096556	0.11905091733349331	yellow	570	2685	112	80	32	TRUE	TRUE	33	30	14	0.3	0.1	0.36970690153551183	0.011578947368421053	0.7812858489039328
miR-548av-5p	61	152	509	1963	1.5474278804217898	0.004724085878764904	0.11898979257164534	yellow	570	2685	69	3	66	TRUE	TRUE	28	2	29	0.3	0.1	0.36979611702263504	0.009824561403508772	0.7796206784261437
miR-3617-5p	72	187	498	1928	1.4903827560156813	0.004989582656307138	0.11905091733349331	yellow	570	2685	98	3	95	TRUE	TRUE	25	0	34	0.3	0.1	0.36970690153551183	0.008771929824561403	0.7784788313600732
miR-34b-5p	105	295	465	1820	1.3929270895446446	0.005383041988371428	0.12261863676790326	yellow	570	2685	144	51	93	TRUE	TRUE	36	16	40	0.3	0.1	0.3645774066078271	0.012631578947368423	0.7772089855551956
miR-1323	99	275	471	1840	1.4061777583433608	0.00530113183979714	0.12261863676790326	yellow	570	2685	167	11	156	TRUE	TRUE	36	3	55	0.3	0.1	0.3645774066078271	0.012631578947368423	0.7772089855551956
miR-519d-3p	102	285	468	1830	1.3992725761941824	0.005349746439707193	0.12261863676790326	yellow	570	2685	209	49	160	TRUE	TRUE	35	17	57	0.3	0.1	0.3645774066078271	0.012280701754385965	0.7768581083622131
miR-4720-3p	28	55	542	2060	1.934466781522179	0.005012219261611629	0.11905091733349331	yellow	570	2685	30	4	26	TRUE	TRUE	12	3	10	0.3	0.1	0.36970690153551183	0.004210526315789474	0.7739174278513012
miR-6832-3p	27	52	543	2063	1.9721936386103707	0.004752740905164675	0.11898979257164534	yellow	570	2685	29	15	14	TRUE	TRUE	9	6	4	0.3	0.1	0.36979611702263504	0.0031578947368421056	0.7729540117594771
miR-569	46	107	524	2008	1.6470809021694905	0.00516801551731293	0.12077882668860561	yellow	570	2685	72	2	70	TRUE	TRUE	16	0	26	0.3	0.1	0.3672036774722671	0.005614035087719299	0.7728177125599864
miR-574-5p	203	636	367	1479	1.286131303054253	0.006830224374571142	0.14489460715216185	yellow	570	2685	225	185	40	TRUE	TRUE	70	63	13	0.3	0.1	0.3355791113122685	0.02456140350877193	0.7601405148210403
miR-345-5p	94	260	476	1855	1.4087432560381095	0.0060147628708397925	0.1349898047065803	yellow	570	2685	108	70	38	TRUE	TRUE	33	26	8	0.3	0.1	0.347879612385333	0.011578947368421053	0.759458559753754
miR-23c	107	303	463	1812	1.3818551615696415	0.006030406611119833	0.1349898047065803	yellow	570	2685	196	40	156	TRUE	TRUE	33	13	56	0.3	0.1	0.347879612385333	0.011578947368421053	0.759458559753754
miR-382-5p	82	221	488	1894	1.439851766109992	0.006071869589176876	0.1349898047065803	yellow	570	2685	110	44	66	TRUE	TRUE	29	14	24	0.3	0.1	0.347879612385333	0.010175438596491228	0.7580550509818242
miR-641	127	371	443	1744	1.347477829400969	0.006429496468500712	0.14068953296034234	yellow	570	2685	208	60	148	TRUE	TRUE	47	23	55	0.3	0.1	0.3406952848261293	0.016491228070175442	0.7571865128963048
miR-320a-3p	289	951	281	1164	1.2587034024538712	0.008448452999707996	0.16418357263068895	yellow	570	2685	482	252	230	TRUE	TRUE	107	99	81	0.3	0.1	0.3138681193318046	0.03754385964912281	0.7514119789809273
miR-3910	108	308	462	1807	1.3713073888192326	0.006909685306272892	0.14546981413736643	yellow	570	2685	170	7	163	TRUE	TRUE	36	3	51	0.3	0.1	0.3348908464200539	0.012631578947368423	0.7475224253674223
miR-144-3p	77	206	493	1909	1.4471631914558052	0.006767804995772322	0.14489460715216185	yellow	570	2685	155	20	135	TRUE	TRUE	34	6	65	0.3	0.1	0.3355791113122685	0.011929824561403509	0.7475089358736718
miR-3121-3p	115	332	455	1783	1.3572107646532248	0.007215900222734771	0.14819415801363728	yellow	570	2685	213	4	209	TRUE	TRUE	44	4	82	0.3	0.1	0.33166756656547947	0.015438596491228071	0.7471061630567074
miR-5010-5p	29	59	541	2056	1.8673961949147244	0.00630050474371098	0.13896113240295885	yellow	570	2685	29	16	13	TRUE	TRUE	12	7	5	0.3	0.1	0.3428426621814572	0.004210526315789474	0.7470531884972466
miR-3647-3p	146	403	424	1712	1.4625815624630865	4.389307219659601e-4	0.02682021228048498	yellow	570	2685	146	0	146	FALSE	TRUE	52	0	52	0	0.1	0.6286151156216816	0.01824561403508772	0.7468607296567693
miR-338-5p	84	229	486	1886	1.4232706860912516	0.00699417675545969	0.14614148273249986	yellow	570	2685	158	10	148	TRUE	TRUE	34	5	46	0.3	0.1	0.3340905962692203	0.011929824561403509	0.7460204208306237
miR-4262	75	200	495	1915	1.4505388257986471	0.007057554691113695	0.14636525736272357	yellow	570	2685	133	4	129	TRUE	TRUE	28	1	50	0.3	0.1	0.33382479971075785	0.009824561403508772	0.7436493611142665
miR-98-3p	54	134	516	1981	1.5468396339680501	0.007252394922581746	0.14819415801363728	yellow	570	2685	59	38	21	TRUE	TRUE	23	13	12	0.3	0.1	0.33166756656547947	0.008070175438596491	0.7397377420040758
miR-513c-3p	91	253	479	1862	1.3979988036348452	0.007722580480160122	0.15439605147025165	yellow	570	2685	96	3	93	TRUE	TRUE	36	1	36	0.3	0.1	0.3245455242079075	0.012631578947368423	0.7371771031552758
miR-507	109	313	461	1802	1.3610779880104327	0.007885876617360045	0.15653465085459692	yellow	570	2685	191	10	181	TRUE	TRUE	42	4	76	0.3	0.1	0.3221558044375106	0.014736842105263158	0.7368926465427738
miR-1183	68	178	502	1937	1.4738257078387367	0.0073254607272036825	0.14859456467809515	yellow	570	2685	94	4	90	TRUE	TRUE	15	0	19	0.3	0.1	0.3311988303983661	0.005263157894736842	0.7364619882931029
miR-7-1-3p	126	371	444	1744	1.3338623993523622	0.00826982515513509	0.1618439725783128	yellow	570	2685	216	17	199	TRUE	TRUE	48	9	73	0.3	0.1	0.3163613880126812	0.016842105263157894	0.7332034932758391
miR-548ah-3p	122	358	448	1757	1.3363525576771955	0.008629601619743136	0.1647737679217635	yellow	570	2685	137	5	132	TRUE	TRUE	50	0	58	0.3	0.1	0.3132447708264857	0.017543859649122806	0.7307886304756084
miR-1299	114	331	456	1784	1.347273548995235	0.0086567002938386	0.1647737679217635	yellow	570	2685	165	29	136	TRUE	TRUE	36	7	43	0.3	0.1	0.3132447708264857	0.012631578947368423	0.7258763497738541
miR-376c-3p	54	135	516	1980	1.5346120425262177	0.008149486336064991	0.16062001792854333	yellow	570	2685	83	21	62	TRUE	TRUE	20	8	28	0.3	0.1	0.31768013198124034	0.007017543859649123	0.7246976758408895
miR-1252-5p	82	225	488	1890	1.4112799101722602	0.008790518800510428	0.16505980909877352	yellow	570	2685	96	9	87	TRUE	TRUE	33	7	33	0.3	0.1	0.31294346460523886	0.011578947368421053	0.7245224119736599
miR-299-5p	59	151	511	1964	1.5014924815338948	0.008524617775081109	0.16451328331215556	yellow	570	2685	93	11	82	TRUE	TRUE	21	4	33	0.3	0.1	0.3135196120065362	0.007368421052631579	0.7208880330591678
miR-424-5p	371	1268	199	847	1.2452295458292175	0.014206510443770592	0.20246098729865886	yellow	570	2685	586	362	224	TRUE	TRUE	122	123	72	0.3	0.1	0.27746345986013166	0.042807017543859655	0.7202704774039912
miR-26a-2-3p	56	142	514	1973	1.5135247800576572	0.008901165838646896	0.16601570379597128	yellow	570	2685	61	41	20	TRUE	TRUE	20	16	6	0.3	0.1	0.3119403316529848	0.007017543859649123	0.7189578755126339
miR-200a-3p	116	339	454	1776	1.338429624273377	0.009511686021333898	0.17331586589043815	yellow	570	2685	201	86	115	TRUE	TRUE	41	32	35	0.3	0.1	0.304464671502384	0.014385964912280703	0.7188506364146647
miR-518d-5p	38	87	532	2028	1.6646646207881433	0.008765349559741339	0.16505980909877352	yellow	570	2685	46	6	40	TRUE	TRUE	13	2	15	0.3	0.1	0.31294346460523886	0.00456140350877193	0.7175048681140107
miR-126-5p	113	329	457	1786	1.3421387029407221	0.00960379616751134	0.17331586589043815	yellow	570	2685	159	52	107	TRUE	TRUE	37	22	32	0.3	0.1	0.304464671502384	0.012982456140350877	0.7174471276427349
miR-142-5p	195	617	375	1498	1.262346210068214	0.011972452017234956	0.18797426076777368	yellow	570	2685	341	163	178	TRUE	TRUE	75	67	72	0.3	0.1	0.2903606457664781	0.02631578947368421	0.7166764352401622
miR-664b-3p	99	282	471	1833	1.3660727196641897	0.00954269861686853	0.17331586589043815	yellow	570	2685	120	41	79	TRUE	TRUE	33	13	26	0.3	0.1	0.304464671502384	0.011578947368421053	0.716043618870805
miR-3613-3p	175	546	395	1569	1.2730541053243931	0.011766594841322284	0.1870256021144216	yellow	570	2685	264	19	245	TRUE	TRUE	68	6	93	0.3	0.1	0.29123957536198203	0.023859649122807018	0.715099224484789
miR-320c	208	665	362	1450	1.2527195508220041	0.013163471444820447	0.19444289026745684	yellow	570	2685	358	151	207	TRUE	TRUE	76	57	74	0.3	0.1	0.2844831728174828	0.02666666666666667	0.7111498394841494
miR-548aq-3p	122	361	448	1754	1.3229898566231237	0.010728953872710474	0.18554149426527525	yellow	570	2685	137	5	132	TRUE	TRUE	49	0	57	0.3	0.1	0.29262358004712613	0.017192982456140354	0.7098165625032664
miR-548am-3p	121	358	449	1757	1.322452665334879	0.011041634905761119	0.1859678994127888	yellow	570	2685	136	5	131	TRUE	TRUE	50	0	58	0.3	0.1	0.2922248057774245	0.017543859649122806	0.7097686654265472
miR-429	123	364	447	1751	1.323532467221698	0.01042427736649778	0.18334852406010965	yellow	570	2685	239	84	155	TRUE	TRUE	38	26	41	0.3	0.1	0.29468903268905244	0.013333333333333334	0.7080223660223857
miR-4671-3p	25	50	545	2065	1.8938755112608565	0.009259623512458797	0.1715499582741533	yellow	570	2685	32	8	24	TRUE	TRUE	5	2	4	0.3	0.1	0.3062437532962439	0.0017543859649122807	0.7079981392611562
miR-769-5p	124	368	446	1747	1.3197287887642235	0.010874043855397428	0.18554149426527525	yellow	570	2685	140	108	32	TRUE	TRUE	43	41	8	0.3	0.1	0.29262358004712613	0.015087719298245615	0.7077112993453717
miR-125a-3p	153	470	417	1645	1.2840754564161554	0.012496849256829015	0.19205436454681768	yellow	570	2685	196	125	71	TRUE	TRUE	59	54	25	0.3	0.1	0.28663032751707346	0.020701754385964916	0.7073320819030383
miR-548a-3p	101	290	469	1825	1.3550680083135809	0.010606006074791806	0.18537164076632975	yellow	570	2685	195	7	188	TRUE	TRUE	38	4	68	0.3	0.1	0.2927826824040142	0.013333333333333334	0.7061160157373475
miR-527	98	281	472	1834	1.3549546303601492	0.01149216080793815	0.1870256021144216	yellow	570	2685	156	8	148	TRUE	TRUE	40	6	60	0.3	0.1	0.29123957536198203	0.014035087719298246	0.7052746630812803
miR-130a-5p	103	298	467	1817	1.3446465388772775	0.011732829945692929	0.1870256021144216	yellow	570	2685	210	6	204	TRUE	TRUE	39	3	74	0.3	0.1	0.29123957536198203	0.013684210526315792	0.7049237858882977
miR-491-3p	36	82	534	2033	1.6710522427626917	0.009985635729961223	0.1778851390612964	yellow	570	2685	44	9	35	TRUE	TRUE	13	4	12	0.3	0.1	0.29994413294913813	0.00456140350877193	0.70450553645791
miR-548o-3p	93	264	477	1851	1.3668254252323402	0.01116936174887426	0.18605210944472977	yellow	570	2685	138	16	122	TRUE	TRUE	35	9	45	0.3	0.1	0.29214616064663207	0.012280701754385965	0.704426862401018
miR-374a-3p	77	212	493	1903	1.401805506728287	0.01181706834863715	0.1870256021144216	yellow	570	2685	92	55	37	TRUE	TRUE	37	29	17	0.3	0.1	0.29123957536198203	0.012982456140350877	0.7042220315023329
miR-3605-3p	27	56	543	2059	1.8277166284098236	0.009981921464811486	0.1778851390612964	yellow	570	2685	28	24	4	TRUE	TRUE	12	11	1	0.3	0.1	0.29994413294913813	0.004210526315789474	0.7041546592649276
miR-548ae-3p	122	363	448	1752	1.314204052452968	0.012358448649691106	0.19186664132676862	yellow	570	2685	137	5	132	TRUE	TRUE	49	0	57	0.3	0.1	0.28680021072500933	0.017192982456140354	0.7039931931811496
miR-9-3p	112	329	458	1786	1.3273629700718763	0.012336049209844931	0.19186664132676862	yellow	570	2685	183	51	132	TRUE	TRUE	47	25	62	0.3	0.1	0.28680021072500933	0.016491228070175442	0.7032914387951847
miR-548ac	124	370	446	1745	1.311095990236108	0.012508758540112989	0.19205436454681768	yellow	570	2685	139	7	132	TRUE	TRUE	47	2	49	0.3	0.1	0.28663032751707346	0.016491228070175442	0.7031215555872489
miR-561-3p	83	231	487	1884	1.3898271273799148	0.011180533385127698	0.18605210944472977	yellow	570	2685	138	6	132	TRUE	TRUE	31	5	48	0.3	0.1	0.29214616064663207	0.010877192982456142	0.7030233536290882
miR-526b-3p	94	267	476	1848	1.3666510256523026	0.010882786457445075	0.18554149426527525	yellow	570	2685	167	32	135	TRUE	TRUE	26	5	42	0.3	0.1	0.29262358004712613	0.00912280701754386	0.70174638706467
miR-4446-5p	23	45	547	2070	1.9337358346346107	0.01018331330578544	0.18025113169922127	yellow	570	2685	23	6	17	TRUE	TRUE	10	3	7	0.3	0.1	0.2976487999600645	0.0035087719298245615	0.701157571889889
miR-490-5p	70	189	500	1926	1.4264617279520555	0.011509951583092549	0.1870256021144216	yellow	570	2685	83	49	34	TRUE	TRUE	23	16	13	0.3	0.1	0.29123957536198203	0.008070175438596491	0.6993097508005784
miR-601	30	65	540	2050	1.7517152948813342	0.010770468233998192	0.18554149426527525	yellow	570	2685	35	2	33	TRUE	TRUE	12	0	16	0.3	0.1	0.29262358004712613	0.004210526315789474	0.6968341063629155
miR-101-3p	266	879	304	1236	1.230269716851864	0.016337349827245728	0.22002831940230014	yellow	570	2685	414	276	138	TRUE	TRUE	96	105	69	0.3	0.1	0.2630085673645201	0.03368421052631579	0.6966927778908358
miR-184	37	86	533	2029	1.6374477235204667	0.011546472096160372	0.1870256021144216	yellow	570	2685	49	29	20	TRUE	TRUE	15	10	11	0.3	0.1	0.29123957536198203	0.005263157894736842	0.6965027332567189
miR-548h-3p	125	375	445	1740	1.3032358700335576	0.013940364380983573	0.1996921268801719	yellow	570	2685	141	8	133	TRUE	TRUE	47	3	49	0.3	0.1	0.2798556229648888	0.016491228070175442	0.6963468510350642
miR-548z	125	375	445	1740	1.3032358700335576	0.013940364380983573	0.1996921268801719	yellow	570	2685	141	8	133	TRUE	TRUE	47	3	49	0.3	0.1	0.2798556229648888	0.016491228070175442	0.6963468510350642
miR-506-3p	111	327	459	1788	1.3221549376726414	0.013639428900961398	0.19741652560297773	yellow	570	2685	251	7	244	TRUE	TRUE	41	4	85	0.3	0.1	0.2818465982596937	0.014385964912280703	0.6962325631719744
miR-548f-5p	26	54	544	2061	1.8236299713838446	0.011504567156915111	0.1870256021144216	yellow	570	2685	28	11	17	TRUE	TRUE	14	6	10	0.3	0.1	0.29123957536198203	0.004912280701754386	0.6961518560637364
miR-29c-5p	27	57	543	2058	1.7948211165486159	0.011844730468563585	0.1870256021144216	yellow	570	2685	28	26	2	TRUE	TRUE	13	12	1	0.3	0.1	0.29123957536198203	0.00456140350877193	0.6958009788707539
miR-3666	68	184	502	1931	1.4213724738861617	0.013196171843761217	0.19444289026745684	yellow	570	2685	121	18	103	TRUE	TRUE	27	5	44	0.3	0.1	0.2844831728174828	0.009473684210526316	0.6939568570280091
miR-5583-5p	22	43	548	2072	1.9340258869635878	0.011743890263177304	0.1870256021144216	yellow	570	2685	24	2	22	TRUE	TRUE	7	0	8	0.3	0.1	0.29123957536198203	0.002456140350877193	0.6936957157128592
miR-5692c	58	152	512	1963	1.4627405933255788	0.01322407566050714	0.19444289026745684	yellow	570	2685	73	9	64	TRUE	TRUE	24	3	27	0.3	0.1	0.2844831728174828	0.008421052631578947	0.6929042254490618
miR-655-3p	73	200	497	1915	1.4061952525392132	0.012954921812295699	0.19444289026745684	yellow	570	2685	134	6	128	TRUE	TRUE	20	1	32	0.3	0.1	0.2844831728174828	0.007017543859649123	0.691500716677132
miR-619-3p	44	108	526	2007	1.5542143583116186	0.012830109443241644	0.19444289026745684	yellow	570	2685	49	1	48	TRUE	TRUE	18	0	22	0.3	0.1	0.2844831728174828	0.006315789473684211	0.690798962291167
miR-520c-5p	33	75	537	2040	1.6711433614115314	0.01304051375388159	0.19444289026745684	yellow	570	2685	41	6	35	TRUE	TRUE	11	2	13	0.3	0.1	0.2844831728174828	0.0038596491228070177	0.6883428219402898
miR-4799-5p	35	81	535	2034	1.6424375236672548	0.013182678530465381	0.19444289026745684	yellow	570	2685	43	3	40	TRUE	TRUE	11	1	11	0.3	0.1	0.2844831728174828	0.0038596491228070177	0.6883428219402898
miR-517c-3p	17	30	553	2085	2.135839782569305	0.012683828886850887	0.19367231031076163	yellow	570	2685	20	2	18	TRUE	TRUE	4	1	3	0.3	0.1	0.28517298669191876	0.0014035087719298247	0.6865764954638486
miR-3941	67	182	503	1933	1.4145113617761758	0.014799071209699376	0.205200056694623	yellow	570	2685	98	15	83	TRUE	TRUE	30	7	36	0.3	0.1	0.27512900942767815	0.010526315789473684	0.6856553252171519
miR-548az-3p	21	41	549	2074	1.9345088761673974	0.013548828011888675	0.19713190075936454	yellow	570	2685	21	5	16	TRUE	TRUE	9	3	6	0.3	0.1	0.28209723622893107	0.0031578947368421056	0.6852551309657732
miR-758-3p	82	231	488	1884	1.370276820446151	0.014770376041235923	0.205200056694623	yellow	570	2685	133	16	117	TRUE	TRUE	24	4	26	0.3	0.1	0.27512900942767815	0.008421052631578947	0.6835500620592572
miR-1265	36	85	534	2030	1.6097242525135098	0.015125940594507191	0.2060538672163504	yellow	570	2685	40	1	39	TRUE	TRUE	17	1	18	0.3	0.1	0.2744076920918442	0.0059649122807017545	0.6803726043725459
miR-374c-3p	29	64	541	2051	1.7174572349413062	0.01449581336472112	0.20448662609421317	yellow	570	2685	29	16	13	TRUE	TRUE	12	6	6	0.3	0.1	0.2757340362429315	0.004210526315789474	0.6799445625587209
miR-3977	39	94	531	2021	1.5787946881678738	0.015000615784321445	0.20535325746122807	yellow	570	2685	43	2	41	TRUE	TRUE	13	1	14	0.3	0.1	0.27499936146556647	0.00456140350877193	0.6795607649743383
miR-526a-5p	29	64	541	2051	1.7174572349413062	0.01449581336472112	0.20448662609421317	yellow	570	2685	36	1	35	TRUE	TRUE	10	0	13	0.3	0.1	0.2757340362429315	0.0035087719298245615	0.6792428081727561
miR-4473	16	28	554	2087	2.151950252315976	0.014576399011145928	0.20458491339381077	yellow	570	2685	23	7	16	TRUE	TRUE	6	4	5	0.3	0.1	0.2756505581642928	0.002105263157894737	0.6777558213221875
miR-2681-5p	32	73	538	2042	1.6634380131540731	0.01495915645024272	0.20535325746122807	yellow	570	2685	32	20	12	TRUE	TRUE	7	5	2	0.3	0.1	0.27499936146556647	0.002456140350877193	0.6774555018164435
miR-3160-5p	31	70	539	2045	1.6798567323497593	0.014841745734299827	0.205200056694623	yellow	570	2685	32	4	28	TRUE	TRUE	6	1	6	0.3	0.1	0.27512900942767815	0.002105263157894737	0.6772342725855729
miR-518a-5p	99	289	471	1826	1.3279098264622269	0.01638929907026849	0.22002831940230014	yellow	570	2685	165	13	152	TRUE	TRUE	40	10	60	0.3	0.1	0.2630085673645201	0.014035087719298246	0.6770436550838184
miR-5692b	58	154	512	1961	1.442282018179067	0.016172324357110662	0.2192336067727343	yellow	570	2685	75	9	66	TRUE	TRUE	24	3	29	0.3	0.1	0.2636371484742846	0.008421052631578947	0.6720582011058636
miR-4422	66	180	504	1935	1.4075438701208873	0.016583294897755892	0.22156238711953666	yellow	570	2685	73	6	67	TRUE	TRUE	28	1	30	0.3	0.1	0.2618015857595592	0.009824561403508772	0.6716261471630679
miR-501-3p	61	164	509	1951	1.4254863250398817	0.016793713570998046	0.22330014360671563	yellow	570	2685	85	28	57	TRUE	TRUE	20	8	23	0.3	0.1	0.2604443990516145	0.007017543859649123	0.6674619429112636
miR-4668-3p	72	200	498	1915	1.384156727430716	0.01728651431819046	0.22875820614405373	yellow	570	2685	82	7	75	TRUE	TRUE	26	3	28	0.3	0.1	0.2562493270896869	0.00912280701754386	0.6653721341072307
miR-570-3p	131	400	439	1715	1.2793045340396183	0.018566256902247533	0.24116933755127146	yellow	570	2685	220	14	206	TRUE	TRUE	50	7	62	0.3	0.1	0.24707116381803723	0.017543859649122806	0.66461502346716
miR-330-3p	159	498	411	1617	1.2560655928608315	0.019138158437825778	0.24530236193132915	yellow	570	2685	263	51	212	TRUE	TRUE	57	21	77	0.3	0.1	0.2441193080410422	0.020000000000000004	0.6641193080410422
miR-3143	66	181	504	1934	1.3990476825892013	0.01815927032487395	0.23916877835461944	yellow	570	2685	96	5	91	TRUE	TRUE	25	2	37	0.3	0.1	0.2485182059157637	0.008771929824561403	0.6572901357403251
miR-4307	99	291	471	1824	1.317343254257586	0.018969476039352794	0.24519150657377403	yellow	570	2685	158	1	157	TRUE	TRUE	35	0	49	0.3	0.1	0.24419783113621085	0.012280701754385965	0.6564785328905968
miR-141-3p	122	370	448	1745	1.2842078860187693	0.019805490679409756	0.2489090797587337	yellow	570	2685	200	86	114	TRUE	TRUE	41	30	34	0.3	0.1	0.24158370432612142	0.014385964912280703	0.655969669238402
miR-4267	73	204	497	1911	1.375756198563145	0.018394477318384186	0.24112383239523422	yellow	570	2685	81	5	76	TRUE	TRUE	22	2	24	0.3	0.1	0.24710394493865886	0.0077192982456140355	0.6548232431842729
miR-876-5p	125	381	445	1734	1.2783105017027678	0.020682884351450576	0.25433911558917216	yellow	570	2685	180	49	131	TRUE	TRUE	45	22	44	0.3	0.1	0.2378347372853233	0.015789473684210527	0.6536242109695338
miR-195-3p	74	208	496	1907	1.3676752994832764	0.01953556289801578	0.24789648079262944	yellow	570	2685	109	34	75	TRUE	TRUE	31	19	34	0.3	0.1	0.24229185542145598	0.010877192982456142	0.6531690484039121
miR-5003-3p	59	159	511	1956	1.4201724948196208	0.01924286250486857	0.24530236193132915	yellow	570	2685	71	3	68	TRUE	TRUE	25	2	31	0.3	0.1	0.2441193080410422	0.008771929824561403	0.6528912378656037
miR-5582-3p	83	238	487	1877	1.3439571268366346	0.019884064665865016	0.2489090797587337	yellow	570	2685	105	6	99	TRUE	TRUE	32	2	39	0.3	0.1	0.24158370432612142	0.011228070175438597	0.6528117745015599
miR-548d-3p	119	361	451	1754	1.281895956410292	0.021555868191444078	0.25901519202026774	yellow	570	2685	178	10	168	TRUE	TRUE	46	4	60	0.3	0.1	0.23466990499749663	0.016140350877192983	0.6508102558746895
miR-3662	217	708	353	1407	1.2215362455497352	0.02323296122517949	0.2724236255053747	yellow	570	2685	330	77	253	TRUE	TRUE	70	20	83	0.3	0.1	0.22590209265128697	0.02456140350877193	0.6504634961600588
miR-410-3p	102	303	468	1812	1.3032408467415746	0.021623434526341172	0.25901519202026774	yellow	570	2685	177	10	167	TRUE	TRUE	42	4	65	0.3	0.1	0.23466990499749663	0.014736842105263158	0.6494067471027597
miR-1269b	39	96	531	2019	1.5443889233743067	0.019221828373308398	0.24530236193132915	yellow	570	2685	39	27	12	TRUE	TRUE	15	11	4	0.3	0.1	0.2441193080410422	0.005263157894736842	0.6493824659357791
miR-7-5p	321	1094	249	1021	1.2030489010368142	0.028550779717119747	0.30168295374097254	yellow	570	2685	441	331	110	TRUE	TRUE	107	113	39	0.3	0.1	0.20817969138294545	0.03754385964912281	0.6457235510320682
miR-222-5p	55	147	515	1968	1.4295526346771892	0.02085241521264673	0.25433911558917216	yellow	570	2685	69	38	31	TRUE	TRUE	21	15	12	0.3	0.1	0.2378347372853233	0.007368421052631579	0.6452031583379548
miR-31-5p	235	775	335	1340	1.212801949864094	0.025531621955880726	0.28783427874390666	yellow	570	2685	315	224	91	TRUE	TRUE	81	81	41	0.3	0.1	0.21634299453804895	0.028421052631578948	0.6447640471696278
miR-150-3p	44	112	526	2003	1.4957458169175215	0.020420210250419152	0.2536482451890944	yellow	570	2685	58	15	43	TRUE	TRUE	18	5	21	0.3	0.1	0.23830725516371154	0.006315789473684211	0.6446230446373957
miR-889-3p	70	196	500	1919	1.3705411933077267	0.021507482895460152	0.25901519202026774	yellow	570	2685	111	3	108	TRUE	TRUE	28	1	45	0.3	0.1	0.23466990499749663	0.009824561403508772	0.6444944664010053
miR-1257	43	109	527	2006	1.5013759342000987	0.020691294932701193	0.25433911558917216	yellow	570	2685	58	6	52	TRUE	TRUE	17	3	17	0.3	0.1	0.2378347372853233	0.0059649122807017545	0.643799649566025
miR-517-5p	21	43	549	2072	1.8426443500876561	0.019708880589381337	0.2489090797587337	yellow	570	2685	25	3	22	TRUE	TRUE	5	2	3	0.3	0.1	0.24158370432612142	0.0017543859649122807	0.6433380902910336
miR-103a-3p	371	1285	199	830	1.2041088565411895	0.03252753648250763	0.32001794485590174	yellow	570	2685	539	366	173	TRUE	TRUE	128	129	74	0.3	0.1	0.19793026725530222	0.04491228070175439	0.6428425479570565
miR-4295	72	203	498	1912	1.3615745071731389	0.022284255536766936	0.26578517655225453	yellow	570	2685	154	18	136	TRUE	TRUE	30	5	56	0.3	0.1	0.23018769772613204	0.010526315789473684	0.6407140135156058
miR-3133	133	411	437	1704	1.261730795364504	0.023892964032191287	0.27666061268941494	yellow	570	2685	217	4	213	TRUE	TRUE	48	1	69	0.3	0.1	0.22322106624492513	0.016842105263157894	0.640063171508083
miR-6887-3p	18	35	552	2080	1.9374357143461247	0.020866973139377923	0.25433911558917216	yellow	570	2685	18	8	10	TRUE	TRUE	6	3	3	0.3	0.1	0.2378347372853233	0.002105263157894737	0.639940000443218
miR-486-3p	194	628	376	1487	1.2215835707177427	0.026467640169035987	0.2899403762357809	yellow	570	2685	259	169	90	TRUE	TRUE	68	61	32	0.3	0.1	0.21507652074948816	0.023859649122807018	0.6389361698722952
miR-1301-3p	199	646	371	1469	1.2196281897324293	0.026604820417461	0.2899403762357809	yellow	570	2685	239	165	74	TRUE	TRUE	66	54	25	0.3	0.1	0.21507652074948816	0.023157894736842106	0.6382344154863303
miR-1911-5p	24	52	546	2063	1.7434551111476382	0.021373867001188873	0.25901519202026774	yellow	570	2685	28	18	10	TRUE	TRUE	9	8	2	0.3	0.1	0.23466990499749663	0.0031578947368421056	0.6378277997343387
miR-497-5p	180	578	390	1537	1.227181134107587	0.026366166777952987	0.2899403762357809	yellow	570	2685	321	103	218	TRUE	TRUE	61	43	76	0.3	0.1	0.21507652074948816	0.021403508771929827	0.636480029521418
miR-4755-5p	30	70	540	2045	1.6226845906702896	0.022635041169905796	0.26767296409007896	yellow	570	2685	32	15	17	TRUE	TRUE	16	11	6	0.3	0.1	0.22895819674665496	0.005614035087719299	0.6345722318343743
miR-4503	32	76	538	2039	1.5954608608438827	0.02263517328577494	0.26767296409007896	yellow	570	2685	39	2	37	TRUE	TRUE	16	0	18	0.3	0.1	0.22895819674665496	0.005614035087719299	0.6345722318343743
miR-195-5p	283	956	287	1159	1.1953616560654141	0.032728717541000395	0.32001794485590174	yellow	570	2685	459	266	193	TRUE	TRUE	95	93	67	0.3	0.1	0.19793026725530222	0.03333333333333333	0.6312636005886355
miR-3145-3p	48	126	522	1989	1.4513389861485457	0.023749006764839452	0.2761443087844721	yellow	570	2685	66	1	65	TRUE	TRUE	15	0	18	0.3	0.1	0.22354556118828006	0.005263157894736842	0.6288087190830168
miR-561-5p	79	228	491	1887	1.3314758354054652	0.02571802464064353	0.28783427874390666	yellow	570	2685	86	63	23	TRUE	TRUE	32	27	11	0.3	0.1	0.21634299453804895	0.011228070175438597	0.6275710647134874
miR-888-5p	85	248	485	1867	1.319235179815301	0.025594262645377657	0.28783427874390666	yellow	570	2685	141	1	140	TRUE	TRUE	32	0	48	0.3	0.1	0.21634299453804895	0.011228070175438597	0.6275710647134874
miR-636	70	198	500	1917	1.355289895812671	0.025401659923888206	0.28783427874390666	yellow	570	2685	108	25	83	TRUE	TRUE	29	12	34	0.3	0.1	0.21634299453804895	0.010175438596491228	0.6265184331345401
miR-4699-3p	64	178	506	1937	1.376205755753164	0.02476260174574827	0.2855405404623836	yellow	570	2685	73	5	68	TRUE	TRUE	25	2	25	0.3	0.1	0.21773288911901445	0.008771929824561403	0.6265048189435759
miR-582-5p	112	342	458	1773	1.2676474509066689	0.029747353543850576	0.3050475848647998	yellow	570	2685	202	70	132	TRUE	TRUE	49	33	56	0.3	0.1	0.20625296362879825	0.017192982456140354	0.6234459460849385
miR-548g-3p	67	189	503	1926	1.3572136970044215	0.027315199335784857	0.2942206936207214	yellow	570	2685	115	2	113	TRUE	TRUE	25	1	44	0.3	0.1	0.21253071400405663	0.008771929824561403	0.621302643828618
miR-556-3p	41	105	529	2010	1.483421053980442	0.02655380222975014	0.2899403762357809	yellow	570	2685	55	3	52	TRUE	TRUE	16	1	20	0.3	0.1	0.21507652074948816	0.005614035087719299	0.6206905558372074
miR-4495	47	124	523	1991	1.442715727628208	0.02676593389675536	0.29055675898079353	yellow	570	2685	65	9	56	TRUE	TRUE	16	3	16	0.3	0.1	0.21470760699021066	0.005614035087719299	0.62032164207793
miR-1292-5p	46	121	524	1994	1.4464413669666667	0.0272461939937181	0.2942206936207214	yellow	570	2685	50	26	24	TRUE	TRUE	22	11	13	0.3	0.1	0.21253071400405663	0.0077192982456140355	0.6202500122496706
miR-1250-5p	25	56	545	2059	1.6862226364209556	0.02536721479058569	0.28783427874390666	yellow	570	2685	28	6	22	TRUE	TRUE	10	2	11	0.3	0.1	0.21634299453804895	0.0035087719298245615	0.6198517664678734
miR-4255	32	77	538	2038	1.5739781571033327	0.025790117095081954	0.28783427874390666	yellow	570	2685	53	4	49	TRUE	TRUE	9	2	16	0.3	0.1	0.21634299453804895	0.0031578947368421056	0.619500889274891
miR-497-3p	88	260	482	1855	1.3024497111705777	0.029372249935097648	0.3050475848647998	yellow	570	2685	137	10	127	TRUE	TRUE	36	3	55	0.3	0.1	0.20625296362879825	0.012631578947368423	0.6188845425761667
miR-302b-5p	98	294	472	1821	1.2858901386171173	0.029578064464043687	0.3050475848647998	yellow	570	2685	138	3	135	TRUE	TRUE	34	1	45	0.3	0.1	0.20625296362879825	0.011929824561403509	0.6181827881902017
miR-369-5p	12	20	558	2095	2.251876919289334	0.025403860183771027	0.28783427874390666	yellow	570	2685	13	6	7	TRUE	TRUE	4	3	2	0.3	0.1	0.21634299453804895	0.0014035087719298247	0.6177465033099787
miR-873-3p	72	206	498	1909	1.339649800088888	0.028396814906058047	0.3012013306257073	yellow	570	2685	78	67	11	TRUE	TRUE	26	26	4	0.3	0.1	0.20845724554879286	0.00912280701754386	0.6175800525663366
miR-6768-5p	19	39	551	2076	1.835019570016291	0.026321468823701764	0.2899403762357809	yellow	570	2685	19	12	7	TRUE	TRUE	7	7	0	0.3	0.1	0.21507652074948816	0.002456140350877193	0.6175326611003653
miR-543	143	451	427	1664	1.2355586103714447	0.03210853556361072	0.32001794485590174	yellow	570	2685	241	14	227	TRUE	TRUE	53	4	91	0.3	0.1	0.19793026725530222	0.018596491228070177	0.6165267584833724
miR-4709-3p	45	118	525	1997	1.4503847598360164	0.027724869113678764	0.29729342832142297	yellow	570	2685	56	8	48	TRUE	TRUE	12	3	14	0.3	0.1	0.21072587631168382	0.004210526315789474	0.6149364026274732
miR-1255b-2-3p	21	45	549	2070	1.759134851805732	0.027850770900247564	0.29729342832142297	yellow	570	2685	23	1	22	TRUE	TRUE	10	0	10	0.3	0.1	0.21072587631168382	0.0035087719298245615	0.6142346482415083
miR-140-3p	137	430	433	1685	1.2397667373331365	0.03211396827656708	0.32001794485590174	yellow	570	2685	188	121	67	TRUE	TRUE	45	42	21	0.3	0.1	0.19793026725530222	0.015789473684210527	0.6137197409395128
miR-548p	137	430	433	1685	1.2397667373331365	0.03211396827656708	0.32001794485590174	yellow	570	2685	250	4	246	TRUE	TRUE	45	2	79	0.3	0.1	0.19793026725530222	0.015789473684210527	0.6137197409395128
miR-363-3p	116	358	454	1757	1.253889667844601	0.03405767405362638	0.32192610950689693	yellow	570	2685	201	106	95	TRUE	TRUE	47	45	37	0.3	0.1	0.19689751954019377	0.016491228070175442	0.6133887476103692
miR-23b-3p	265	895	305	1220	1.1842768164359805	0.04129413433604522	0.35223077769474603	yellow	570	2685	465	247	218	TRUE	TRUE	91	91	70	0.3	0.1	0.18126907933728068	0.03192982456140351	0.6131989038986841
miR-1909-5p	16	31	554	2084	1.9410835304745346	0.027921405106833896	0.29729342832142297	yellow	570	2685	19	1	18	TRUE	TRUE	7	0	7	0.3	0.1	0.21072587631168382	0.002456140350877193	0.6131820166625609
miR-3686	42	109	528	2006	1.4636995067158136	0.02914038457023394	0.3050475848647998	yellow	570	2685	69	4	65	TRUE	TRUE	18	2	28	0.3	0.1	0.20625296362879825	0.006315789473684211	0.6125687531024824
miR-4432	28	66	542	2049	1.6035055411983246	0.029703333996382246	0.3050475848647998	yellow	570	2685	29	7	22	TRUE	TRUE	12	3	9	0.3	0.1	0.20625296362879825	0.004210526315789474	0.6104634899445877
miR-1244	55	151	515	1964	1.38887265742252	0.030330917206443216	0.30988830484082974	yellow	570	2685	80	3	77	TRUE	TRUE	19	1	28	0.3	0.1	0.20351792547580616	0.006666666666666667	0.6101845921424729
miR-542-3p	99	299	471	1816	1.2764900730780826	0.03285278479705394	0.32001794485590174	yellow	570	2685	138	80	58	TRUE	TRUE	34	29	13	0.3	0.1	0.19793026725530222	0.011929824561403509	0.6098600918167056
miR-4521	66	188	504	1927	1.3421043130322599	0.032936135461872115	0.32001794485590174	yellow	570	2685	70	61	9	TRUE	TRUE	34	33	3	0.3	0.1	0.19793026725530222	0.011929824561403509	0.6098600918167056
miR-631	31	75	539	2040	1.5640859512323317	0.02945014558403576	0.3050475848647998	yellow	570	2685	37	3	34	TRUE	TRUE	9	2	9	0.3	0.1	0.20625296362879825	0.0031578947368421056	0.6094108583656404
miR-450b-3p	41	106	529	2009	1.468702045308131	0.029601078718834523	0.3050475848647998	yellow	570	2685	44	5	39	TRUE	TRUE	9	0	10	0.3	0.1	0.20625296362879825	0.0031578947368421056	0.6094108583656404
miR-548ah-5p	68	194	502	1921	1.3411581527985552	0.031356758472525184	0.3180307729749908	yellow	570	2685	97	22	75	TRUE	TRUE	28	3	33	0.3	0.1	0.19901234208594187	0.009824561403508772	0.6088369034894506
miR-4328	75	218	495	1897	1.3183153729883403	0.033146788080022735	0.32001794485590174	yellow	570	2685	110	5	105	TRUE	TRUE	24	3	30	0.3	0.1	0.19793026725530222	0.008421052631578947	0.6063513198868812
miR-103b	73	212	497	1903	1.318322881419811	0.03488304286689531	0.32639722601717863	yellow	570	2685	78	57	21	TRUE	TRUE	33	27	7	0.3	0.1	0.19450141635275045	0.011578947368421053	0.6060803637211715
miR-378a-3p	178	579	392	1536	1.204499676100812	0.03979126014586017	0.346407332226932	yellow	570	2685	188	178	10	TRUE	TRUE	60	60	4	0.3	0.1	0.18416516962723936	0.021052631578947368	0.6052178012061866
miR-4677-3p	151	483	419	1632	1.2175550449261927	0.039492875668700085	0.346407332226932	yellow	570	2685	155	146	9	TRUE	TRUE	59	56	6	0.3	0.1	0.18416516962723936	0.020701754385964916	0.6048669240132042
miR-1197	57	158	513	1957	1.3760538897551804	0.031705357608514013	0.32001794485590174	yellow	570	2685	65	13	52	TRUE	TRUE	18	6	17	0.3	0.1	0.19793026725530222	0.006315789473684211	0.6042460567289863
miR-5701	44	116	526	1999	1.4413083178643886	0.031258213520234376	0.3180307729749908	yellow	570	2685	50	4	46	TRUE	TRUE	14	2	15	0.3	0.1	0.19901234208594187	0.004912280701754386	0.6039246227876963
miR-10a-3p	55	152	515	1963	1.3790370915081738	0.033164867980748365	0.32001794485590174	yellow	570	2685	69	17	52	TRUE	TRUE	17	6	16	0.3	0.1	0.19793026725530222	0.0059649122807017545	0.6038951795360039
miR-4789-5p	42	110	528	2005	1.4496763625452656	0.0323664006136556	0.32001794485590174	yellow	570	2685	48	6	42	TRUE	TRUE	15	3	15	0.3	0.1	0.19793026725530222	0.005263157894736842	0.603193425150039
miR-217-5p	57	159	513	1956	1.3667047773669179	0.034579013910496184	0.3246455393826652	yellow	570	2685	83	14	69	TRUE	TRUE	20	3	29	0.3	0.1	0.19543622397594243	0.007017543859649123	0.6024537678355916
miR-146b-3p	49	133	521	1982	1.401364147454012	0.03447716701869264	0.3246455393826652	yellow	570	2685	60	1	59	TRUE	TRUE	15	0	17	0.3	0.1	0.19543622397594243	0.005263157894736842	0.6006993818706793
miR-518e-5p	23	52	547	2063	1.6677909984554404	0.033590649785046826	0.32192610950689693	yellow	570	2685	27	5	22	TRUE	TRUE	9	2	10	0.3	0.1	0.19689751954019377	0.0031578947368421056	0.6000554142770359
miR-552-5p	21	46	549	2069	1.7200796101047324	0.0327728940143669	0.32001794485590174	yellow	570	2685	21	15	6	TRUE	TRUE	6	4	2	0.3	0.1	0.19793026725530222	0.002105263157894737	0.6000355304131969
miR-6769a-5p	15	29	555	2086	1.9436233241017822	0.03234073548785531	0.32001794485590174	yellow	570	2685	15	13	2	TRUE	TRUE	6	5	1	0.3	0.1	0.19793026725530222	0.002105263157894737	0.6000355304131969
miR-576-3p	119	371	451	1744	1.2402699224888671	0.0396882536928273	0.346407332226932	yellow	570	2685	143	99	44	TRUE	TRUE	45	42	12	0.3	0.1	0.18416516962723936	0.015789473684210527	0.5999546433114499
miR-1263	25	58	545	2057	1.626524207905871	0.03397431827619893	0.32192610950689693	yellow	570	2685	30	4	26	TRUE	TRUE	7	2	6	0.3	0.1	0.19689751954019377	0.002456140350877193	0.5993536598910709
miR-1537-3p	12	21	558	2094	2.143697174240311	0.03247332705068449	0.32001794485590174	yellow	570	2685	12	3	9	TRUE	TRUE	4	0	4	0.3	0.1	0.19793026725530222	0.0014035087719298247	0.599333776027232
miR-1249-3p	24	55	546	2060	1.6460045025620045	0.033830101649914804	0.32192610950689693	yellow	570	2685	27	17	10	TRUE	TRUE	6	5	1	0.3	0.1	0.19689751954019377	0.002105263157894737	0.5990027826980885
miR-1269a	51	140	519	1975	1.3860683160082587	0.03622568814262652	0.33334830247801023	yellow	570	2685	58	29	29	TRUE	TRUE	21	18	10	0.3	0.1	0.19084070084270777	0.007368421052631579	0.5982091218953394
miR-4715-5p	16	32	554	2083	1.8793725950935019	0.03394018995187649	0.32192610950689693	yellow	570	2685	17	1	16	TRUE	TRUE	3	0	4	0.3	0.1	0.19689751954019377	0.0010526315789473684	0.5979501511191412
miR-16-2-3p	80	237	490	1878	1.2935912531604847	0.03889234894713985	0.34538167389866503	yellow	570	2685	117	38	79	TRUE	TRUE	37	19	40	0.3	0.1	0.18468028400427733	0.012982456140350877	0.5976627401446282
miR-296-3p	108	333	462	1782	1.2508735586194415	0.03988857370011452	0.346407332226932	yellow	570	2685	127	74	53	TRUE	TRUE	38	28	18	0.3	0.1	0.18416516962723936	0.013333333333333334	0.5974985029605726
miR-1277-3p	13	24	557	2091	2.032869426912895	0.035227381602663206	0.32851306534832564	yellow	570	2685	15	2	13	TRUE	TRUE	6	2	5	0.3	0.1	0.19337894134476022	0.002105263157894737	0.5954842045026549
miR-5003-5p	35	89	535	2026	1.4889918901697894	0.03601800953136703	0.33253836706866774	yellow	570	2685	42	1	41	TRUE	TRUE	11	0	13	0.3	0.1	0.19126329606021622	0.0038596491228070177	0.5951229451830232
miR-3671	104	320	466	1795	1.2517832161257554	0.04183860941312269	0.3529982305821651	yellow	570	2685	150	5	145	TRUE	TRUE	38	3	56	0.3	0.1	0.18089098861011496	0.013333333333333334	0.5942243219434482
miR-502-3p	54	150	516	1965	1.3707562997606675	0.03703543915602995	0.3396748693551394	yellow	570	2685	78	18	60	TRUE	TRUE	18	5	25	0.3	0.1	0.18757463318500775	0.006315789473684211	0.5938904226586919
miR-302a-5p	68	197	502	1918	1.3186813297665632	0.03959625785544569	0.346407332226932	yellow	570	2685	93	3	90	TRUE	TRUE	27	1	39	0.3	0.1	0.18416516962723936	0.009473684210526316	0.5936388538377656
miR-30c-1-3p	211	701	359	1414	1.1854596736279026	0.0466767903062803	0.37707790773590977	yellow	570	2685	248	192	56	TRUE	TRUE	68	65	15	0.3	0.1	0.16942756452854446	0.023859649122807018	0.5932872136513515
miR-6509-5p	7	9	563	2106	2.9079375226503132	0.03567594422677382	0.33047816335401486	yellow	570	2685	7	3	4	TRUE	TRUE	2	2	0	0.3	0.1	0.19234289265368354	7.017543859649123e-4	0.5930446470396484
miR-6502-3p	7	9	563	2106	2.9079375226503132	0.03567594422677382	0.33047816335401486	yellow	570	2685	8	5	3	TRUE	TRUE	2	1	1	0.3	0.1	0.19234289265368354	7.017543859649123e-4	0.5930446470396484
miR-3119	83	247	487	1868	1.2888004312164103	0.038531448735706984	0.34538167389866503	yellow	570	2685	139	4	135	TRUE	TRUE	21	1	36	0.3	0.1	0.18468028400427733	0.007368421052631579	0.5920487050569089
miR-513b-5p	79	235	491	1880	1.2870411075344907	0.04279430433934078	0.35713324852560974	yellow	570	2685	136	5	131	TRUE	TRUE	37	3	69	0.3	0.1	0.17886788632554326	0.012982456140350877	0.5918503424658941
miR-2278	75	221	495	1894	1.2983714779013982	0.04127428614037349	0.35223077769474603	yellow	570	2685	100	50	50	TRUE	TRUE	30	20	18	0.3	0.1	0.18126907933728068	0.010526315789473684	0.5917953951267544
miR-3529-3p	59	167	511	1948	1.3466411574536035	0.039024773517157545	0.34538167389866503	yellow	570	2685	74	10	64	TRUE	TRUE	20	1	23	0.3	0.1	0.18468028400427733	0.007017543859649123	0.5916978278639264
miR-16-1-3p	83	248	487	1867	1.2829189435988018	0.04125491934376592	0.35223077769474603	yellow	570	2685	116	63	53	TRUE	TRUE	29	23	19	0.3	0.1	0.18126907933728068	0.010175438596491228	0.591444517933772
miR-30e-3p	239	805	331	1310	1.1749415841157995	0.05155953643942877	0.3990601193591501	yellow	570	2685	325	186	139	TRUE	TRUE	89	74	51	0.3	0.1	0.1595846687537659	0.0312280701754386	0.5908127389292045
miR-19b-1-5p	79	235	491	1880	1.2870411075344907	0.04279430433934078	0.35713324852560974	yellow	570	2685	95	63	32	TRUE	TRUE	33	28	11	0.3	0.1	0.17886788632554326	0.011578947368421053	0.5904468336939642
miR-519c-5p	31	77	539	2038	1.5219858134215136	0.03771919962452104	0.34255443057694107	yellow	570	2685	38	5	33	TRUE	TRUE	10	2	11	0.3	0.1	0.1861081643885663	0.0035087719298245615	0.5896169363183908
miR-519b-5p	31	77	539	2038	1.5219858134215136	0.03771919962452104	0.34255443057694107	yellow	570	2685	38	5	33	TRUE	TRUE	10	2	11	0.3	0.1	0.1861081643885663	0.0035087719298245615	0.5896169363183908
miR-99b-3p	66	191	504	1924	1.3189772989782467	0.04164071092526488	0.3528034623820461	yellow	570	2685	70	63	7	TRUE	TRUE	24	23	3	0.3	0.1	0.18098686455663335	0.008421052631578947	0.5894079171882123
miR-548ay-5p	23	53	547	2062	1.6355447318972145	0.03889227250257017	0.34538167389866503	yellow	570	2685	24	10	14	TRUE	TRUE	13	5	9	0.3	0.1	0.18468028400427733	0.00456140350877193	0.5892416875130492
miR-205-3p	118	370	452	1745	1.2311563453134446	0.04568195291775577	0.3701170471091641	yellow	570	2685	194	8	186	TRUE	TRUE	47	4	76	0.3	0.1	0.17266436456239542	0.016491228070175442	0.5891555926325709
miR-448	63	181	507	1934	1.327582356056943	0.04154558032364039	0.3528034623820461	yellow	570	2685	124	8	116	TRUE	TRUE	23	1	36	0.3	0.1	0.18098686455663335	0.008070175438596491	0.5890570399952297
miR-106a-5p	314	1084	256	1031	1.16652352941536	0.05704529231956535	0.4205009744192894	yellow	570	2685	546	328	218	TRUE	TRUE	109	110	76	0.3	0.1	0.15049319739286746	0.03824561403508772	0.5887388114279551
miR-548aw	56	158	514	1957	1.3492938208822214	0.04191774598492785	0.3529982305821651	yellow	570	2685	76	11	65	TRUE	TRUE	22	6	25	0.3	0.1	0.18089098861011496	0.0077192982456140355	0.5886102868557289
miR-33b-3p	53	148	517	1967	1.3623039551625689	0.04131962343594358	0.35223077769474603	yellow	570	2685	64	40	24	TRUE	TRUE	20	18	10	0.3	0.1	0.18126907933728068	0.007017543859649123	0.5882866231969298
miR-6743-5p	11	19	559	2096	2.1700689209377377	0.037524453926284	0.34255443057694107	yellow	570	2685	11	10	1	TRUE	TRUE	6	6	0	0.3	0.1	0.1861081643885663	0.002105263157894737	0.588213427546461
miR-3688-5p	22	50	548	2065	1.6576719596450797	0.0386679000428938	0.34538167389866503	yellow	570	2685	27	3	24	TRUE	TRUE	10	1	11	0.3	0.1	0.18468028400427733	0.0035087719298245615	0.5881890559341019
miR-192-5p	92	280	478	1835	1.2612463572613137	0.045066452419635535	0.36638384269136887	yellow	570	2685	128	112	16	TRUE	TRUE	37	44	6	0.3	0.1	0.17442547468366404	0.012982456140350877	0.5874079308240149
miR-2054	52	145	518	1970	1.3636962570494215	0.04227961650714002	0.35496995248743846	yellow	570	2685	68	4	64	TRUE	TRUE	21	2	27	0.3	0.1	0.17992336302719147	0.007368421052631579	0.5872917840798231
miR-4763-5p	23	53	547	2062	1.6355447318972145	0.03889227250257017	0.34538167389866503	yellow	570	2685	31	6	25	TRUE	TRUE	7	3	5	0.3	0.1	0.18468028400427733	0.002456140350877193	0.5871364243551545
miR-6769b-5p	15	30	555	2085	1.8777902645866984	0.03935633675449987	0.346407332226932	yellow	570	2685	15	13	2	TRUE	TRUE	6	5	1	0.3	0.1	0.18416516962723936	0.002105263157894737	0.586270432785134
miR-4449	6	7	564	2108	3.2017657352959437	0.03902031864244704	0.34538167389866503	yellow	570	2685	6	5	1	TRUE	TRUE	4	3	1	0.3	0.1	0.18468028400427733	0.0014035087719298247	0.5860837927762071
miR-197-5p	77	229	493	1886	1.2861953771682062	0.04508933940282409	0.36638384269136887	yellow	570	2685	78	74	4	TRUE	TRUE	32	30	3	0.3	0.1	0.17442547468366404	0.011228070175438597	0.5856535448591026
miR-185-5p	217	727	353	1388	1.1735732421293095	0.05624202791508969	0.41821849572994824	yellow	570	2685	309	200	109	TRUE	TRUE	90	83	47	0.3	0.1	0.15143870576101473	0.031578947368421054	0.5830176531294358
miR-15b-5p	368	1290	202	825	1.1650270253138781	0.0654799229108981	0.4461677128136267	yellow	570	2685	570	373	197	TRUE	TRUE	122	133	69	0.3	0.1	0.1402007443552752	0.042807017543859655	0.5830077618991348
miR-183-5p.2	18	25	552	2090	2.724792411618321	0.0016642807515647824	0.06335666039176069	yellow	570	2685	18	0	18	FALSE	TRUE	10	0	10	0	0.1	0.4792830892066605	0.0035087719298245615	0.5827918611364851
miR-19a-3p	333	1159	237	956	1.1589005555551537	0.06699821893887277	0.4467690312544816	yellow	570	2685	586	355	231	TRUE	TRUE	122	134	85	0.3	0.1	0.139966775423486	0.042807017543859655	0.5827737929673457
miR-3156-5p	50	139	520	1976	1.3667346174714887	0.044251684747696786	0.36575963751365537	yellow	570	2685	76	1	75	TRUE	TRUE	19	1	30	0.3	0.1	0.17472168867697965	0.006666666666666667	0.5813883553436463
miR-302d-5p	97	298	473	1817	1.2503046871843122	0.04750270093310175	0.3804322936400282	yellow	570	2685	133	1	132	TRUE	TRUE	33	0	43	0.3	0.1	0.1678890497386632	0.011578947368421053	0.5794679971070842
miR-2116-5p	25	60	545	2055	1.5708034821432917	0.044617674385436915	0.36575963751365537	yellow	570	2685	29	2	27	TRUE	TRUE	8	1	9	0.3	0.1	0.17472168867697965	0.0028070175438596493	0.5775287062208393
miR-5087	21	48	549	2067	1.646849386361878	0.044525890602071544	0.36575963751365537	yellow	570	2685	25	1	24	TRUE	TRUE	8	1	7	0.3	0.1	0.17472168867697965	0.0028070175438596493	0.5775287062208393
miR-6809-5p	13	25	557	2090	1.9507003426466978	0.043536128572030035	0.36223623144213013	yellow	570	2685	13	10	3	TRUE	TRUE	3	2	1	0.3	0.1	0.1764032452107315	0.0010526315789473684	0.5774558767896789
miR-4511	21	48	549	2067	1.646849386361878	0.044525890602071544	0.36575963751365537	yellow	570	2685	24	4	20	TRUE	TRUE	7	2	5	0.3	0.1	0.17472168867697965	0.002456140350877193	0.5771778290278567
miR-6888-3p	8	12	562	2103	2.4936106505757025	0.04381307337316463	0.3634523310567896	yellow	570	2685	8	3	5	TRUE	TRUE	2	1	1	0.3	0.1	0.17582101655367374	7.017543859649123e-4	0.5765227709396386
miR-425-5p	94	288	476	1827	1.2526572673346137	0.04840241195882983	0.38541634049738704	yellow	570	2685	134	68	66	TRUE	TRUE	31	24	25	0.3	0.1	0.16562795060247273	0.010877192982456142	0.5765051435849289
let-7d-3p	47	130	523	1985	1.372012133587754	0.047339223698305906	0.3802187938080697	yellow	570	2685	47	43	4	TRUE	TRUE	20	19	1	0.3	0.1	0.16798656809142368	0.007017543859649123	0.5750041119510728
miR-489-3p	43	117	527	1998	1.3931860596599452	0.047117131197639495	0.37953190608185555	yellow	570	2685	55	29	26	TRUE	TRUE	17	9	13	0.3	0.1	0.16830068337213783	0.0059649122807017545	0.5742655956528395
miR-936	59	170	511	1945	1.3208505351202537	0.04958952110219631	0.38929174899153546	yellow	570	2685	74	6	68	TRUE	TRUE	26	4	30	0.3	0.1	0.16388992040887768	0.00912280701754386	0.5730127274264215
miR-2115-5p	68	200	502	1915	1.2968785847940336	0.04942915216637248	0.38929174899153546	yellow	570	2685	77	42	35	TRUE	TRUE	25	20	9	0.3	0.1	0.16388992040887768	0.008771929824561403	0.5726618502334391
miR-16-5p	373	1313	197	802	1.156453359347902	0.07693296683160115	0.478978264611703	yellow	570	2685	600	404	196	TRUE	TRUE	126	143	72	0.3	0.1	0.1278736775346953	0.04421052631578948	0.5720842038504848
miR-9-5p	228	769	342	1346	1.1668080187661818	0.061208254814102095	0.4328186771714751	yellow	570	2685	374	202	172	TRUE	TRUE	75	73	48	0.3	0.1	0.14547760265644177	0.02631578947368421	0.5717933921301259
miR-22-3p	200	668	370	1447	1.1708196322387308	0.06269625764329255	0.434797091310922	yellow	570	2685	275	187	88	TRUE	TRUE	73	71	43	0.3	0.1	0.14468534796110633	0.0256140350877193	0.5702993830488257
miR-28-5p	210	704	360	1411	1.169073339273645	0.06220794508511369	0.434797091310922	yellow	570	2685	244	205	39	TRUE	TRUE	71	71	12	0.3	0.1	0.14468534796110633	0.024912280701754386	0.5695976286628608
miR-4325	45	124	525	1991	1.3760899378063145	0.04948215461338748	0.38929174899153546	yellow	570	2685	82	4	78	TRUE	TRUE	14	2	20	0.3	0.1	0.16388992040887768	0.004912280701754386	0.5688022011106321
miR-548e-5p	29	73	541	2042	1.4992041398445748	0.04886204139968277	0.3868592964379442	yellow	570	2685	31	13	18	TRUE	TRUE	10	7	4	0.3	0.1	0.16497878493996	0.0035087719298245615	0.5684875568697846
miR-151b	119	378	451	1737	1.2124398708161046	0.058381902725807115	0.42161157736236915	yellow	570	2685	121	120	1	TRUE	TRUE	51	51	0	0.3	0.1	0.1500349887998381	0.017894736842105265	0.5679297256419433
miR-196b-5p	222	750	348	1365	1.1609616769875095	0.0687510693885312	0.4467690312544816	yellow	570	2685	266	207	59	TRUE	TRUE	79	71	26	0.3	0.1	0.139966775423486	0.027719298245614032	0.5676860736691001
miR-4461	16	34	554	2081	1.7672444126673974	0.048727242902135	0.3868592964379442	yellow	570	2685	16	3	13	TRUE	TRUE	5	1	4	0.3	0.1	0.16497878493996	0.0017543859649122807	0.5667331709048723
miR-4477a	47	131	523	1984	1.3608576709190308	0.05169544547293776	0.3990601193591501	yellow	570	2685	56	7	49	TRUE	TRUE	16	5	15	0.3	0.1	0.1595846687537659	0.005614035087719299	0.5651987038414852
miR-99a-5p	43	118	527	1997	1.380693465153737	0.051690056364065616	0.3990601193591501	yellow	570	2685	61	46	15	TRUE	TRUE	14	17	8	0.3	0.1	0.1595846687537659	0.004912280701754386	0.5644969494555203
miR-6748-5p	12	23	558	2092	1.9555819200305355	0.05061851141997707	0.39403037321040973	yellow	570	2685	12	7	5	TRUE	TRUE	7	4	3	0.3	0.1	0.16178811999132872	0.002456140350877193	0.5642442603422059
miR-218-5p	185	616	385	1499	1.1692325342829848	0.06857522727520625	0.4467690312544816	yellow	570	2685	308	197	111	TRUE	TRUE	69	69	40	0.3	0.1	0.139966775423486	0.024210526315789474	0.5641773017392755
miR-551a	7	10	563	2105	2.6160574542111634	0.04988045105092902	0.3904726013254415	yellow	570	2685	7	1	6	TRUE	TRUE	2	0	2	0.3	0.1	0.16336377371403743	7.017543859649123e-4	0.5640655281000023
miR-885-3p	113	357	457	1758	1.2175657479481348	0.058274978647245436	0.42161157736236915	yellow	570	2685	148	78	70	TRUE	TRUE	38	28	26	0.3	0.1	0.1500349887998381	0.013333333333333334	0.5633683221331713
miR-25-3p	280	965	290	1150	1.1505535702240264	0.07525196606888575	0.4752845766032579	yellow	570	2685	402	293	109	TRUE	TRUE	97	103	38	0.3	0.1	0.12921851148367783	0.034035087719298245	0.563253599202976
miR-577	78	235	492	1880	1.2681743828674488	0.05376991739363629	0.41164352737442217	yellow	570	2685	121	17	104	TRUE	TRUE	23	8	24	0.3	0.1	0.1541914835939243	0.008070175438596491	0.5622616590325207
miR-3679-5p	62	181	508	1934	1.3039476527269744	0.05353517808264908	0.4109786184853088	yellow	570	2685	67	45	22	TRUE	TRUE	22	18	5	0.3	0.1	0.154472308831464	0.0077192982456140355	0.562191607077078
miR-1207-5p	121	386	449	1729	1.2070640190569744	0.061492250737813586	0.4337232609146801	yellow	570	2685	186	15	171	TRUE	TRUE	47	5	72	0.3	0.1	0.14511491427077572	0.016491228070175442	0.5616061423409512
miR-452-3p	46	128	524	1987	1.3625748085441778	0.05288652246323173	0.40712367292332685	yellow	570	2685	59	2	57	TRUE	TRUE	15	1	18	0.3	0.1	0.15610945762739858	0.005263157894736842	0.5613726155221355
miR-545-5p	80	243	490	1872	1.2576350162159495	0.058079008984149486	0.42161157736236915	yellow	570	2685	137	9	128	TRUE	TRUE	31	3	54	0.3	0.1	0.1500349887998381	0.010877192982456142	0.5609121817822942
miR-624-5p	69	206	501	1909	1.2761694677961015	0.0594589561960086	0.4225995889225266	yellow	570	2685	86	31	55	TRUE	TRUE	30	15	24	0.3	0.1	0.14962837189480274	0.010526315789473684	0.5601546876842765
miR-375-3p	145	471	425	1644	1.1907467717429039	0.06257663868265105	0.434797091310922	yellow	570	2685	189	110	79	TRUE	TRUE	44	39	16	0.3	0.1	0.14468534796110633	0.015438596491228071	0.5601239444523344
miR-4666a-5p	36	96	534	2019	1.4176353704162785	0.05422438563718581	0.41398232880697633	yellow	570	2685	44	3	41	TRUE	TRUE	18	2	20	0.3	0.1	0.15320727868730502	0.006315789473684211	0.5595230681609892
miR-1304-5p	63	185	507	1930	1.296204594837957	0.05616950563396235	0.41821849572994824	yellow	570	2685	73	13	60	TRUE	TRUE	18	4	19	0.3	0.1	0.15143870576101473	0.006315789473684211	0.5577544952346989
miR-499a-3p	60	175	510	1940	1.3040642920771917	0.05631221594473434	0.41821849572994824	yellow	570	2685	95	10	85	TRUE	TRUE	17	2	26	0.3	0.1	0.15143870576101473	0.0059649122807017545	0.5574036180417165
miR-2115-3p	87	268	483	1847	1.2412875176917106	0.06190138234142681	0.434797091310922	yellow	570	2685	127	2	125	TRUE	TRUE	35	1	51	0.3	0.1	0.14468534796110633	0.012280701754385965	0.5569660497154924
miR-4766-5p	57	165	513	1950	1.312989092905944	0.056298478464571644	0.41821849572994824	yellow	570	2685	68	7	61	TRUE	TRUE	15	2	14	0.3	0.1	0.15143870576101473	0.005263157894736842	0.5567018636557516
miR-2110	122	391	448	1724	1.2005936726199127	0.06636291972626032	0.4467690312544816	yellow	570	2685	153	101	52	TRUE	TRUE	47	38	14	0.3	0.1	0.139966775423486	0.016491228070175442	0.5564580034936615
miR-5691	43	119	527	1996	1.3684107606885572	0.05658515811243632	0.41821849572994824	yellow	570	2685	46	5	41	TRUE	TRUE	12	3	9	0.3	0.1	0.15143870576101473	0.004210526315789474	0.5556492320768042
miR-1268b	15	32	555	2083	1.7588619303508517	0.05652961127119852	0.41821849572994824	yellow	570	2685	15	13	2	TRUE	TRUE	11	10	1	0.3	0.1	0.15143870576101473	0.0038596491228070177	0.5552983548838217
miR-3691-5p	48	136	522	1979	1.3379102689679592	0.05985043679673076	0.42429684657682343	yellow	570	2685	53	38	15	TRUE	TRUE	16	15	2	0.3	0.1	0.1489320783792588	0.005614035087719299	0.554546113466978
miR-3059-5p	14	29	556	2086	1.810731536817179	0.055061716862783425	0.41693872251137637	yellow	570	2685	15	7	8	TRUE	TRUE	7	4	3	0.3	0.1	0.15197110744042142	0.002456140350877193	0.5544272477912986
miR-605-3p	14	29	556	2086	1.810731536817179	0.055061716862783425	0.41693872251137637	yellow	570	2685	15	9	6	TRUE	TRUE	5	2	3	0.3	0.1	0.15197110744042142	0.0017543859649122807	0.5537254934053337
miR-1290	111	353	459	1762	1.2070465830964876	0.06830870015177601	0.4467690312544816	yellow	570	2685	176	27	149	TRUE	TRUE	39	13	48	0.3	0.1	0.139966775423486	0.013684210526315792	0.5536509859498018
miR-6833-3p	22	53	548	2062	1.5616143510426685	0.05884107915135296	0.42161157736236915	yellow	570	2685	23	15	8	TRUE	TRUE	10	9	2	0.3	0.1	0.1500349887998381	0.0035087719298245615	0.5535437607296626
miR-6757-3p	14	29	556	2086	1.810731536817179	0.055061716862783425	0.41693872251137637	yellow	570	2685	15	9	6	TRUE	TRUE	4	3	2	0.3	0.1	0.15197110744042142	0.0014035087719298247	0.5533746162123513
miR-6510-5p	20	47	550	2068	1.5996830802448831	0.059168231439843094	0.42161157736236915	yellow	570	2685	23	8	15	TRUE	TRUE	9	5	4	0.3	0.1	0.1500349887998381	0.0031578947368421056	0.5531928835366802
miR-6733-5p	19	44	551	2071	1.6227083258884754	0.05910281777211663	0.42161157736236915	yellow	570	2685	19	10	9	TRUE	TRUE	9	5	4	0.3	0.1	0.1500349887998381	0.0031578947368421056	0.5531928835366802
miR-566	22	53	548	2062	1.5616143510426685	0.05884107915135296	0.42161157736236915	yellow	570	2685	24	6	18	TRUE	TRUE	9	3	6	0.3	0.1	0.1500349887998381	0.0031578947368421056	0.5531928835366802
miR-548an	72	217	498	1898	1.2644439932136529	0.06289616074378936	0.434797091310922	yellow	570	2685	99	11	88	TRUE	TRUE	24	8	23	0.3	0.1	0.14468534796110633	0.008421052631578947	0.5531064005926853
miR-33b-5p	207	699	363	1416	1.1551090920182017	0.07914089185112332	0.48125281937477393	yellow	570	2685	239	204	35	TRUE	TRUE	74	75	12	0.3	0.1	0.12705068528090332	0.025964912280701753	0.553015597561605
miR-2114-5p	15	32	555	2083	1.7588619303508517	0.05652961127119852	0.41821849572994824	yellow	570	2685	18	5	13	TRUE	TRUE	4	2	2	0.3	0.1	0.15143870576101473	0.0014035087719298247	0.5528422145329446
miR-3169	20	47	550	2068	1.5996830802448831	0.059168231439843094	0.42161157736236915	yellow	570	2685	28	3	25	TRUE	TRUE	8	2	8	0.3	0.1	0.1500349887998381	0.0028070175438596493	0.5528420063436977
miR-4259	19	44	551	2071	1.6227083258884754	0.05910281777211663	0.42161157736236915	yellow	570	2685	21	4	17	TRUE	TRUE	8	2	8	0.3	0.1	0.1500349887998381	0.0028070175438596493	0.5528420063436977
miR-6861-3p	6	8	564	2107	2.800369702570275	0.056382822647423954	0.41821849572994824	yellow	570	2685	6	3	3	TRUE	TRUE	3	1	2	0.3	0.1	0.15143870576101473	0.0010526315789473684	0.5524913373399621
miR-5088-3p	11	21	559	2094	1.9616977872518162	0.05895537288130476	0.42161157736236915	yellow	570	2685	12	7	5	TRUE	TRUE	6	5	1	0.3	0.1	0.1500349887998381	0.002105263157894737	0.5521402519577328
miR-101-5p	46	130	524	1985	1.3402712947965516	0.06277058557793319	0.434797091310922	yellow	570	2685	52	26	26	TRUE	TRUE	21	12	12	0.3	0.1	0.14468534796110633	0.007368421052631579	0.5520537690137379
miR-3129-3p	17	38	553	2077	1.679887813426815	0.058362736719081945	0.42161157736236915	yellow	570	2685	19	2	17	TRUE	TRUE	5	0	6	0.3	0.1	0.1500349887998381	0.0017543859649122807	0.5517893747647503
miR-8080	8	13	562	2102	2.3008086170875868	0.0580755571406906	0.42161157736236915	yellow	570	2685	8	5	3	TRUE	TRUE	5	4	1	0.3	0.1	0.1500349887998381	0.0017543859649122807	0.5517893747647503
miR-301b-5p	8	13	562	2102	2.3008086170875868	0.0580755571406906	0.42161157736236915	yellow	570	2685	8	5	3	TRUE	TRUE	4	2	2	0.3	0.1	0.1500349887998381	0.0014035087719298247	0.5514384975717679
miR-130a-3p	225	767	345	1348	1.1461291656832677	0.08724157291758203	0.500175545051127	yellow	570	2685	389	225	164	TRUE	TRUE	86	84	72	0.3	0.1	0.12035101837206082	0.03017543859649123	0.550526456968552
miR-199b-3p	73	221	497	1894	1.2586789586991878	0.06541454606728907	0.4461677128136267	yellow	570	2685	124	44	80	TRUE	TRUE	29	15	32	0.3	0.1	0.1402007443552752	0.010175438596491228	0.5503761829517665
miR-132-3p	135	439	435	1676	1.1847146974463219	0.07366364223127567	0.46941163215814946	yellow	570	2685	193	125	68	TRUE	TRUE	53	50	22	0.3	0.1	0.13137846106369305	0.018596491228070177	0.5499749522917632
miR-1266-5p	87	270	483	1845	1.23076905794301	0.06969684773360704	0.4514861068804055	yellow	570	2685	110	50	60	TRUE	TRUE	30	19	20	0.3	0.1	0.138142243697674	0.010526315789473684	0.5486685594871477
miR-33a-5p	235	803	335	1312	1.1460861972123764	0.08552090182306867	0.500175545051127	yellow	570	2685	278	236	42	TRUE	TRUE	80	80	15	0.3	0.1	0.12035101837206082	0.028070175438596492	0.5484211938106572
miR-548u	55	160	515	1955	1.3047771273133197	0.06387141898378851	0.44044335820334557	yellow	570	2685	63	5	58	TRUE	TRUE	17	1	20	0.3	0.1	0.14244397388049265	0.0059649122807017545	0.5484088861611943
miR-520h	62	184	508	1931	1.2807076336507373	0.06647870124340718	0.4467690312544816	yellow	570	2685	87	19	68	TRUE	TRUE	20	6	22	0.3	0.1	0.139966775423486	0.007017543859649123	0.5469843192831352
miR-4447	66	198	504	1917	1.2677387701422873	0.0687802907799112	0.4467690312544816	yellow	570	2685	82	13	69	TRUE	TRUE	19	7	19	0.3	0.1	0.139966775423486	0.006666666666666667	0.5466334420901527
miR-7106-5p	46	131	524	1984	1.329374836620505	0.06818923173413843	0.4467690312544816	yellow	570	2685	50	31	19	TRUE	TRUE	19	12	9	0.3	0.1	0.139966775423486	0.006666666666666667	0.5466334420901527
miR-7114-3p	5	6	565	2109	3.108884058118931	0.06285294985306591	0.434797091310922	yellow	570	2685	5	3	2	TRUE	TRUE	4	3	1	0.3	0.1	0.14468534796110633	0.0014035087719298247	0.5460888567330362
miR-1180-5p	5	6	565	2109	3.108884058118931	0.06285294985306591	0.434797091310922	yellow	570	2685	5	3	2	TRUE	TRUE	4	3	1	0.3	0.1	0.14468534796110633	0.0014035087719298247	0.5460888567330362
miR-107	343	1210	227	905	1.130086244429672	0.11023336434334136	0.5497938891536361	yellow	570	2685	492	326	166	TRUE	TRUE	120	118	68	0.3	0.1	0.10392003662394218	0.042105263157894736	0.5460252997818369
miR-301b-3p	181	607	389	1508	1.1558813433437645	0.08593261489925903	0.500175545051127	yellow	570	2685	316	168	148	TRUE	TRUE	72	68	62	0.3	0.1	0.12035101837206082	0.025263157894736845	0.5456141762667976
miR-423-3p	208	707	362	1408	1.1442300712875257	0.09381859719877601	0.5091303569518989	yellow	570	2685	229	208	21	TRUE	TRUE	80	78	5	0.3	0.1	0.11726840293431251	0.028070175438596492	0.545338578372909
miR-1256	43	121	527	1994	1.3444542103353776	0.06738426938208643	0.4467690312544816	yellow	570	2685	60	2	58	TRUE	TRUE	14	1	22	0.3	0.1	0.139966775423486	0.004912280701754386	0.5448790561252405
miR-100-3p	93	292	477	1823	1.2171543089210641	0.07483742828287424	0.4737430824558257	yellow	570	2685	133	52	81	TRUE	TRUE	43	26	33	0.3	0.1	0.12978284739905518	0.015087719298245615	0.5448705666973007
miR-887-3p	36	98	534	2017	1.3873416320241243	0.06590165600565603	0.4466846391212637	yellow	570	2685	39	33	6	TRUE	TRUE	13	12	1	0.3	0.1	0.139999592827765	0.00456140350877193	0.5445609963365369
miR-7162-5p	9	16	561	2099	2.1039615201836472	0.06422214810333489	0.4406749372325127	yellow	570	2685	9	4	5	TRUE	TRUE	3	2	1	0.3	0.1	0.14235265947031323	0.0010526315789473684	0.5434052910492606
miR-155-5p	194	656	376	1459	1.1474650004799254	0.09311024023045066	0.5083563017690027	yellow	570	2685	338	217	121	TRUE	TRUE	73	94	46	0.3	0.1	0.11753271536069441	0.0256140350877193	0.5431467504484138
miR-6739-5p	19	45	551	2070	1.5858990082262885	0.06808694329853936	0.4467690312544816	yellow	570	2685	19	10	9	TRUE	TRUE	9	5	4	0.3	0.1	0.139966775423486	0.0031578947368421056	0.5431246701603282
miR-10527-5p	19	45	551	2070	1.5858990082262885	0.06808694329853936	0.4467690312544816	yellow	570	2685	19	1	18	TRUE	TRUE	9	0	9	0.3	0.1	0.139966775423486	0.0031578947368421056	0.5431246701603282
miR-190b-5p	37	102	533	2013	1.369818111526296	0.07078831966993394	0.4564286319321263	yellow	570	2685	50	11	39	TRUE	TRUE	19	9	19	0.3	0.1	0.13625084798014073	0.006666666666666667	0.5429175146468074
miR-6844	14	30	556	2085	1.7495778981336487	0.06566484150441645	0.4461677128136267	yellow	570	2685	15	5	10	TRUE	TRUE	7	2	5	0.3	0.1	0.1402007443552752	0.002456140350877193	0.5426568847061524
miR-19b-3p	330	1164	240	951	1.1233400892575574	0.12050756994467357	0.5627302374203946	yellow	570	2685	593	357	236	TRUE	TRUE	121	134	86	0.3	0.1	0.09987989923642611	0.04245614035087719	0.5423360395873033
miR-3679-3p	19	45	551	2070	1.5858990082262885	0.06808694329853936	0.4467690312544816	yellow	570	2685	19	10	9	TRUE	TRUE	6	4	2	0.3	0.1	0.139966775423486	0.002105263157894737	0.5420720385813808
miR-509-3p	37	102	533	2013	1.369818111526296	0.07078831966993394	0.4564286319321263	yellow	570	2685	43	10	33	TRUE	TRUE	16	6	13	0.3	0.1	0.13625084798014073	0.005614035087719299	0.54186488306786
miR-450b-5p	158	525	412	1590	1.16135867779008	0.08832501250157761	0.500175545051127	yellow	570	2685	267	77	190	TRUE	TRUE	61	29	83	0.3	0.1	0.12035101837206082	0.021403508771929827	0.5417545271439906
miR-4680-3p	18	42	552	2073	1.6091486241493846	0.06813783248967571	0.4467690312544816	yellow	570	2685	22	3	19	TRUE	TRUE	4	1	4	0.3	0.1	0.139966775423486	0.0014035087719298247	0.5413702841954159
miR-4714-3p	10	19	560	2096	1.9694359310534924	0.06880789686107165	0.4467690312544816	yellow	570	2685	12	2	10	TRUE	TRUE	1	0	1	0.3	0.1	0.139966775423486	3.5087719298245617e-4	0.5403176526164685
miR-522-3p	127	415	443	1700	1.1742565900880966	0.0901521787914797	0.500175545051127	yellow	570	2685	199	8	191	TRUE	TRUE	56	7	79	0.3	0.1	0.12035101837206082	0.019649122807017545	0.5400001411790784
miR-4798-5p	3	2	567	2113	5.5851077899264086	0.06761473386098622	0.4467690312544816	yellow	570	2685	3	2	1	TRUE	TRUE	0	0	0	0.3	0.1	0.139966775423486	0	0.539966775423486
miR-494-3p	120	388	450	1727	1.18682641866731	0.08105223561725697	0.48754147787956087	yellow	570	2685	194	59	135	TRUE	TRUE	42	26	55	0.3	0.1	0.12479537221351465	0.014736842105263158	0.5395322143187778
miR-224-3p	120	390	450	1725	1.179378941969324	0.08917798397375223	0.500175545051127	yellow	570	2685	183	9	174	TRUE	TRUE	52	9	76	0.3	0.1	0.12035101837206082	0.01824561403508772	0.5385966324071485
miR-616-5p	101	321	469	1794	1.203506708229714	0.07968242600853967	0.48243455746782515	yellow	570	2685	164	19	145	TRUE	TRUE	33	9	48	0.3	0.1	0.12662463625093828	0.011578947368421053	0.5382035836193593
miR-369-3p	72	220	498	1895	1.2452428522926369	0.07626599916475944	0.4770478452111534	yellow	570	2685	112	9	103	TRUE	TRUE	27	2	37	0.3	0.1	0.12857522459431023	0.009473684210526316	0.5380489088048365
miR-146b-5p	143	472	427	1643	1.1656546019725853	0.09065677914685591	0.500175545051127	yellow	570	2685	182	121	61	TRUE	TRUE	50	43	24	0.3	0.1	0.12035101837206082	0.017543859649122806	0.5378948780211836
miR-4731-3p	51	149	519	1966	1.296448578455743	0.07617473365526015	0.4770478452111534	yellow	570	2685	57	1	56	TRUE	TRUE	23	1	26	0.3	0.1	0.12857522459431023	0.008070175438596491	0.5366454000329066
miR-4276	25	64	545	2051	1.4698065311085668	0.07289532929600896	0.46784323351872725	yellow	570	2685	28	1	27	TRUE	TRUE	13	1	14	0.3	0.1	0.1319598589611195	0.00456140350877193	0.5365212624698914
miR-1276	66	200	504	1915	1.2537577517455534	0.07850296907517262	0.478978264611703	yellow	570	2685	87	17	70	TRUE	TRUE	24	4	27	0.3	0.1	0.1278736775346953	0.008421052631578947	0.5362947301662743
miR-3140-3p	67	204	503	1911	1.2476706943793798	0.08156534368404954	0.48852223597068944	yellow	570	2685	102	7	95	TRUE	TRUE	33	5	45	0.3	0.1	0.12444626551946308	0.011578947368421053	0.5360252128878841
miR-151a-3p	109	350	461	1765	1.1922228091332996	0.08386261905954534	0.49691091702093176	yellow	570	2685	121	98	23	TRUE	TRUE	40	38	11	0.3	0.1	0.12148858471908007	0.014035087719298246	0.5355236724383784
miR-1468-3p	24	61	546	2054	1.4798538396878183	0.07394044533735077	0.46941163215814946	yellow	570	2685	28	12	16	TRUE	TRUE	11	6	7	0.3	0.1	0.13137846106369305	0.0038596491228070177	0.5352381101865
miR-891b	39	109	531	2006	1.3515181176288065	0.07398427307854245	0.46941163215814946	yellow	570	2685	62	3	59	TRUE	TRUE	11	1	15	0.3	0.1	0.13137846106369305	0.0038596491228070177	0.5352381101865
miR-25-5p	117	378	453	1737	1.18673381220287	0.08333004449913686	0.49691091702093176	yellow	570	2685	122	107	15	TRUE	TRUE	39	38	3	0.3	0.1	0.12148858471908007	0.013684210526315792	0.5351727952453958
miR-367-3p	68	207	502	1908	1.2484631380659938	0.07946792381810895	0.4821863761801851	yellow	570	2685	129	24	105	TRUE	TRUE	24	8	34	0.3	0.1	0.12671402578197766	0.008421052631578947	0.5351350784135567
miR-223-5p	35	96	535	2019	1.3756985896240046	0.07397599704115328	0.46941163215814946	yellow	570	2685	42	14	28	TRUE	TRUE	10	5	8	0.3	0.1	0.13137846106369305	0.0035087719298245615	0.5348872329935176
miR-5699-5p	11	22	559	2093	1.8715176921405996	0.07219639579661492	0.4644300553675761	yellow	570	2685	11	7	4	TRUE	TRUE	4	3	1	0.3	0.1	0.13323187314623192	0.0014035087719298247	0.5346353819181617
miR-18b-5p	275	958	295	1157	1.1257932892006028	0.11376083124904104	0.5593471980351614	yellow	570	2685	338	268	70	TRUE	TRUE	94	91	22	0.3	0.1	0.10092741324392476	0.032982456140350884	0.5339098693842756
miR-607	132	434	438	1681	1.1671921595510553	0.09540630410701936	0.5118419287903606	yellow	570	2685	220	8	212	TRUE	TRUE	49	4	85	0.3	0.1	0.11634565627642235	0.017192982456140354	0.5335386387325627
miR-766-5p	153	510	417	1605	1.1545963244154978	0.09977732642213903	0.521755309770007	yellow	570	2685	187	132	55	TRUE	TRUE	56	48	24	0.3	0.1	0.1130132490145728	0.019649122807017545	0.5326623718215904
miR-4744	29	77	541	2038	1.4185745122194384	0.07589147171738826	0.4770478452111534	yellow	570	2685	37	6	31	TRUE	TRUE	11	3	11	0.3	0.1	0.12857522459431023	0.0038596491228070177	0.5324348737171172
miR-4493	34	93	536	2022	1.3789731395735352	0.07560318389822117	0.47642006361260003	yellow	570	2685	40	3	37	TRUE	TRUE	9	0	9	0.3	0.1	0.12880398289521766	0.0031578947368421056	0.5319618776320598
miR-587	120	392	450	1723	1.1720072685267242	0.09787369632172327	0.5174689773342344	yellow	570	2685	197	3	194	TRUE	TRUE	49	2	83	0.3	0.1	0.11444627255240275	0.017192982456140354	0.531639255008543
miR-3184-3p	81	253	489	1862	1.2190188876989838	0.08632295302340713	0.500175545051127	yellow	570	2685	86	67	19	TRUE	TRUE	32	28	6	0.3	0.1	0.12035101837206082	0.011228070175438597	0.5315790885474994
miR-608	92	291	478	1824	1.206347624263522	0.08566699535155647	0.500175545051127	yellow	570	2685	115	11	104	TRUE	TRUE	31	5	31	0.3	0.1	0.12035101837206082	0.010877192982456142	0.5312282113545169
miR-4452	19	46	551	2069	1.5506896049271084	0.07795885536114817	0.478978264611703	yellow	570	2685	20	6	14	TRUE	TRUE	9	3	6	0.3	0.1	0.1278736775346953	0.0031578947368421056	0.5310315722715374
miR-8054	16	37	554	2078	1.621679865591859	0.07856850089083316	0.478978264611703	yellow	570	2685	16	3	13	TRUE	TRUE	8	2	6	0.3	0.1	0.1278736775346953	0.0028070175438596493	0.530680695078555
miR-1264	73	226	497	1889	1.2276116192546016	0.08922927342160279	0.500175545051127	yellow	570	2685	101	16	85	TRUE	TRUE	29	7	34	0.3	0.1	0.12035101837206082	0.010175438596491228	0.530526456968552
miR-323a-5p	51	150	519	1965	1.287154461142337	0.08204023221735837	0.4903006566280407	yellow	570	2685	59	11	48	TRUE	TRUE	19	3	21	0.3	0.1	0.12381501005233941	0.006666666666666667	0.5304816767190061
miR-4793-3p	42	120	528	1995	1.3222954618035863	0.08156686487599853	0.48852223597068944	yellow	570	2685	44	11	33	TRUE	TRUE	17	7	11	0.3	0.1	0.12444626551946308	0.0059649122807017545	0.5304111778001648
miR-9500	18	43	552	2072	1.5709859399703299	0.07837635556962663	0.478978264611703	yellow	570	2685	19	11	8	TRUE	TRUE	7	4	3	0.3	0.1	0.1278736775346953	0.002456140350877193	0.5303298178855724
miR-523-5p	17	40	553	2075	1.594396971503716	0.07859449034290629	0.478978264611703	yellow	570	2685	21	5	16	TRUE	TRUE	6	2	7	0.3	0.1	0.1278736775346953	0.002105263157894737	0.52997894069259
miR-4289	18	43	552	2072	1.5709859399703299	0.07837635556962663	0.478978264611703	yellow	570	2685	21	3	18	TRUE	TRUE	6	1	6	0.3	0.1	0.1278736775346953	0.002105263157894737	0.52997894069259
miR-153-3p	68	208	502	1907	1.2418168942342793	0.08464675300571217	0.4983756919552418	yellow	570	2685	120	36	84	TRUE	TRUE	25	15	23	0.3	0.1	0.12097725933823283	0.008771929824561403	0.5297491891627942
miR-4327	16	37	554	2078	1.621679865591859	0.07856850089083316	0.478978264611703	yellow	570	2685	22	2	20	TRUE	TRUE	5	2	4	0.3	0.1	0.1278736775346953	0.0017543859649122807	0.5296280634996076
let-7i-3p	86	272	484	1843	1.2038998620821828	0.09471149015684804	0.5091303569518989	yellow	570	2685	89	86	3	TRUE	TRUE	35	35	2	0.3	0.1	0.11726840293431251	0.012280701754385965	0.5295491046886985
miR-6718-5p	6	9	564	2106	2.4883152117810656	0.07768816576231263	0.478978264611703	yellow	570	2685	6	2	4	TRUE	TRUE	4	2	2	0.3	0.1	0.1278736775346953	0.0014035087719298247	0.5292771863066251
miR-26b-5p	319	1126	251	989	1.1162381787341502	0.13316594051717673	0.5916266640724359	yellow	570	2685	502	382	120	TRUE	TRUE	108	121	41	0.3	0.1	0.09118090439164783	0.037894736842105266	0.5290756412337532
miR-545-3p	87	275	483	1840	1.2051408107250539	0.09231076156775418	0.5059794997964278	yellow	570	2685	120	11	109	TRUE	TRUE	30	3	39	0.3	0.1	0.11834683145036168	0.010526315789473684	0.5288731472398354
miR-514b-5p	26	68	544	2047	1.4385288699730487	0.08016596907755491	0.48430701753592414	yellow	570	2685	35	6	29	TRUE	TRUE	8	2	8	0.3	0.1	0.12595169521842897	0.0028070175438596493	0.5287587127622887
miR-586	50	147	520	1968	1.287155340325041	0.08416326957385944	0.49691091702093176	yellow	570	2685	70	2	68	TRUE	TRUE	19	0	25	0.3	0.1	0.12148858471908007	0.006666666666666667	0.5281552513857468
miR-302b-3p	138	457	432	1658	1.1588604746719686	0.10245120941344783	0.5299051297619893	yellow	570	2685	215	82	133	TRUE	TRUE	47	26	48	0.3	0.1	0.11032075050599331	0.016491228070175442	0.5268119785761688
miR-4501	9	17	561	2098	1.9793669445438107	0.08050854082995618	0.48532155090335843	yellow	570	2685	9	2	7	TRUE	TRUE	3	1	2	0.3	0.1	0.12558816929247169	0.0010526315789473684	0.5266408008714191
miR-501-5p	103	332	467	1783	1.1843793005785657	0.09762481940769098	0.5174689773342344	yellow	570	2685	151	31	120	TRUE	TRUE	34	12	34	0.3	0.1	0.11444627255240275	0.011929824561403509	0.5263760971138062
miR-502-5p	54	161	516	1954	1.269994291694967	0.08763064000270708	0.500175545051127	yellow	570	2685	70	13	57	TRUE	TRUE	17	4	19	0.3	0.1	0.12035101837206082	0.0059649122807017545	0.5263159306527625
miR-5002-5p	30	82	540	2033	1.3771926183113394	0.09069508348376978	0.500175545051127	yellow	570	2685	34	4	30	TRUE	TRUE	17	1	19	0.3	0.1	0.12035101837206082	0.0059649122807017545	0.5263159306527625
miR-557	65	199	505	1916	1.2391672986243742	0.09152795761683268	0.5026802257256482	yellow	570	2685	96	11	85	TRUE	TRUE	19	2	29	0.3	0.1	0.11948327942947459	0.006666666666666667	0.5261499460961413
miR-770-5p	44	127	526	1988	1.3092812107226346	0.08411936576734678	0.49691091702093176	yellow	570	2685	60	9	51	TRUE	TRUE	13	5	11	0.3	0.1	0.12148858471908007	0.00456140350877193	0.526049988227852
miR-4773	39	111	531	2004	1.3258542180875976	0.08777427887788991	0.500175545051127	yellow	570	2685	41	10	31	TRUE	TRUE	16	3	13	0.3	0.1	0.12035101837206082	0.005614035087719299	0.5259650534597801
miR-4263	88	280	482	1835	1.1964571816934264	0.10008690373698569	0.521755309770007	yellow	570	2685	116	4	112	TRUE	TRUE	36	2	46	0.3	0.1	0.1130132490145728	0.012631578947368423	0.5256448279619412
miR-3136-5p	27	72	543	2043	1.4107134597608648	0.08744713378388595	0.500175545051127	yellow	570	2685	31	4	27	TRUE	TRUE	15	3	13	0.3	0.1	0.12035101837206082	0.005263157894736842	0.5256141762667976
miR-224-5p	128	422	442	1693	1.1617109176564973	0.1052206528603025	0.5323309580696289	yellow	570	2685	221	55	166	TRUE	TRUE	45	19	55	0.3	0.1	0.10952731056050286	0.015789473684210527	0.5253167842447134
miR-4516	45	131	525	1984	1.2980114808080612	0.08866655358920655	0.500175545051127	yellow	570	2685	54	10	44	TRUE	TRUE	14	4	13	0.3	0.1	0.12035101837206082	0.004912280701754386	0.5252632990738152
miR-135a-5p	77	241	493	1874	1.2144302216729936	0.09573883701446252	0.5126362775784034	yellow	570	2685	157	23	134	TRUE	TRUE	26	5	50	0.3	0.1	0.11607626539053109	0.00912280701754386	0.525199072408075
miR-7843-5p	34	95	536	2020	1.348619971912827	0.09079887230884236	0.500175545051127	yellow	570	2685	35	31	4	TRUE	TRUE	13	10	3	0.3	0.1	0.12035101837206082	0.00456140350877193	0.5249124218808326
miR-3144-5p	23	59	547	2056	1.4650187731259923	0.08421915866025868	0.49691091702093176	yellow	570	2685	27	6	21	TRUE	TRUE	9	3	6	0.3	0.1	0.12148858471908007	0.0031578947368421056	0.5246464794559222
miR-519a-5p	23	59	547	2056	1.4650187731259923	0.08421915866025868	0.49691091702093176	yellow	570	2685	28	12	16	TRUE	TRUE	8	4	7	0.3	0.1	0.12148858471908007	0.0028070175438596493	0.5242956022629398
miR-298	83	262	487	1853	1.2053225952810998	0.0968986493835197	0.5174689773342344	yellow	570	2685	116	12	104	TRUE	TRUE	28	5	33	0.3	0.1	0.11444627255240275	0.009824561403508772	0.5242708339559115
miR-4659a-3p	51	152	519	1963	1.2689329770207178	0.094709060529713	0.5091303569518989	yellow	570	2685	59	6	53	TRUE	TRUE	19	1	18	0.3	0.1	0.11726840293431251	0.006666666666666667	0.5239350696009792
miR-4439	18	44	552	2071	1.5345573921210343	0.089584672236765	0.500175545051127	yellow	570	2685	19	4	15	TRUE	TRUE	10	3	7	0.3	0.1	0.12035101837206082	0.0035087719298245615	0.5238597903018853
miR-4753-3p	74	231	496	1884	1.2167293802684453	0.09772437226511706	0.5174689773342344	yellow	570	2685	89	15	74	TRUE	TRUE	26	10	22	0.3	0.1	0.11444627255240275	0.00912280701754386	0.5235690795699466
miR-4482-3p	55	166	515	1949	1.25377779584642	0.09787653479682994	0.5174689773342344	yellow	570	2685	64	4	60	TRUE	TRUE	24	2	25	0.3	0.1	0.11444627255240275	0.008421052631578947	0.5228673251839817
miR-4318	27	72	543	2043	1.4107134597608648	0.08744713378388595	0.500175545051127	yellow	570	2685	35	1	34	TRUE	TRUE	7	0	10	0.3	0.1	0.12035101837206082	0.002456140350877193	0.5228071587229379
miR-3649	14	32	556	2083	1.6387058276040316	0.09073531315416061	0.500175545051127	yellow	570	2685	15	3	12	TRUE	TRUE	7	2	6	0.3	0.1	0.12035101837206082	0.002456140350877193	0.5228071587229379
miR-487b-3p	13	29	557	2086	1.6784488007912544	0.09015017492699111	0.500175545051127	yellow	570	2685	14	7	7	TRUE	TRUE	6	3	3	0.3	0.1	0.12035101837206082	0.002105263157894737	0.5224562815299555
miR-208b-3p	15	35	555	2080	1.6058560873960266	0.0908919216447712	0.500175545051127	yellow	570	2685	18	3	15	TRUE	TRUE	5	1	6	0.3	0.1	0.12035101837206082	0.0017543859649122807	0.5221054043369731
miR-421	95	305	475	1810	1.186764253409736	0.10289495025554386	0.5299051297619893	yellow	570	2685	155	61	94	TRUE	TRUE	33	28	31	0.3	0.1	0.11032075050599331	0.011578947368421053	0.5218996978744144
miR-603	100	323	470	1792	1.18030949440555	0.10525500385547444	0.5323309580696289	yellow	570	2685	151	26	125	TRUE	TRUE	35	10	47	0.3	0.1	0.10952731056050286	0.012280701754385965	0.5218080123148888
miR-3907	12	26	558	2089	1.7274675973828335	0.08902004670734216	0.500175545051127	yellow	570	2685	12	2	10	TRUE	TRUE	4	2	2	0.3	0.1	0.12035101837206082	0.0014035087719298247	0.5217545271439906
miR-1286	57	173	513	1942	1.2471622130228046	0.09924154014484658	0.5203627170991106	yellow	570	2685	73	7	66	TRUE	TRUE	23	4	26	0.3	0.1	0.11347753091502187	0.008070175438596491	0.5215477063536184
miR-4639-5p	29	79	541	2036	1.3813206185151878	0.09269515123808279	0.5070862702571497	yellow	570	2685	34	13	21	TRUE	TRUE	10	7	7	0.3	0.1	0.11796725925730911	0.0035087719298245615	0.5214760311871337
miR-6081	12	26	558	2089	1.7274675973828335	0.08902004670734216	0.500175545051127	yellow	570	2685	12	7	5	TRUE	TRUE	3	2	1	0.3	0.1	0.12035101837206082	0.0010526315789473684	0.5214036499510082
miR-4777-3p	12	26	558	2089	1.7274675973828335	0.08902004670734216	0.500175545051127	yellow	570	2685	12	3	9	TRUE	TRUE	3	1	2	0.3	0.1	0.12035101837206082	0.0010526315789473684	0.5214036499510082
miR-6881-5p	5	7	565	2108	2.6635971274008763	0.08955005119661805	0.500175545051127	yellow	570	2685	6	2	4	TRUE	TRUE	3	1	3	0.3	0.1	0.12035101837206082	0.0010526315789473684	0.5214036499510082
miR-5684	5	7	565	2108	2.6635971274008763	0.08955005119661805	0.500175545051127	yellow	570	2685	5	2	3	TRUE	TRUE	3	2	1	0.3	0.1	0.12035101837206082	0.0010526315789473684	0.5214036499510082
miR-6820-3p	7	12	563	2103	2.1782189148571267	0.08769617729198638	0.500175545051127	yellow	570	2685	7	5	2	TRUE	TRUE	1	1	0	0.3	0.1	0.12035101837206082	3.5087719298245617e-4	0.5207018955650432
miR-4536-3p	5	7	565	2108	2.6635971274008763	0.08955005119661805	0.500175545051127	yellow	570	2685	7	1	6	TRUE	TRUE	1	0	1	0.3	0.1	0.12035101837206082	3.5087719298245617e-4	0.5207018955650432
miR-4804-5p	5	7	565	2108	2.6635971274008763	0.08955005119661805	0.500175545051127	yellow	570	2685	6	3	3	TRUE	TRUE	1	1	0	0.3	0.1	0.12035101837206082	3.5087719298245617e-4	0.5207018955650432
miR-3175	41	119	529	1996	1.2998594892752124	0.09812285683117132	0.5174689773342344	yellow	570	2685	53	18	35	TRUE	TRUE	16	8	12	0.3	0.1	0.11444627255240275	0.005614035087719299	0.520060307640122
miR-3130-3p	28	76	542	2039	1.3858136087012185	0.09471766626273181	0.5091303569518989	yellow	570	2685	30	2	28	TRUE	TRUE	7	2	5	0.3	0.1	0.11726840293431251	0.002456140350877193	0.5197245432851897
let-7g-3p	131	434	439	1681	1.1557195536199816	0.11138321683825014	0.5497938891536361	yellow	570	2685	205	101	104	TRUE	TRUE	45	35	34	0.3	0.1	0.10392003662394218	0.015789473684210527	0.5197095103081527
miR-376a-3p	44	129	526	1986	1.287694604334496	0.09813103672369251	0.5174689773342344	yellow	570	2685	55	26	29	TRUE	TRUE	14	8	12	0.3	0.1	0.11444627255240275	0.004912280701754386	0.5193585532541571
miR-1271-5p	136	453	434	1662	1.149613297951902	0.11690805122182692	0.5600464017735549	yellow	570	2685	242	106	136	TRUE	TRUE	52	43	64	0.3	0.1	0.10071039548369867	0.01824561403508772	0.5189560095187864
miR-6715a-3p	8	15	562	2100	1.9923657723278865	0.09448914401450616	0.5091303569518989	yellow	570	2685	8	2	6	TRUE	TRUE	4	0	4	0.3	0.1	0.11726840293431251	0.0014035087719298247	0.5186719117062424
miR-7153-5p	8	15	562	2100	1.9923657723278865	0.09448914401450616	0.5091303569518989	yellow	570	2685	11	5	6	TRUE	TRUE	3	2	3	0.3	0.1	0.11726840293431251	0.0010526315789473684	0.51832103451326
miR-8087	8	15	562	2100	1.9923657723278865	0.09448914401450616	0.5091303569518989	yellow	570	2685	9	3	6	TRUE	TRUE	1	1	0	0.3	0.1	0.11726840293431251	3.5087719298245617e-4	0.517619280127295
miR-4719	57	174	513	1941	1.2393614505457469	0.10586477178745415	0.532967755067636	yellow	570	2685	70	4	66	TRUE	TRUE	23	1	26	0.3	0.1	0.10931962612280924	0.008070175438596491	0.5173898015614057
miR-548ad-5p	19	48	551	2067	1.4846706362356246	0.10044587647605388	0.521755309770007	yellow	570	2685	20	6	14	TRUE	TRUE	12	4	9	0.3	0.1	0.1130132490145728	0.004210526315789474	0.5172237753303622
miR-548ae-5p	19	48	551	2067	1.4846706362356246	0.10044587647605388	0.521755309770007	yellow	570	2685	20	6	14	TRUE	TRUE	12	4	9	0.3	0.1	0.1130132490145728	0.004210526315789474	0.5172237753303622
miR-548bb-5p	19	48	551	2067	1.4846706362356246	0.10044587647605388	0.521755309770007	yellow	570	2685	20	6	14	TRUE	TRUE	12	4	9	0.3	0.1	0.1130132490145728	0.004210526315789474	0.5172237753303622
miR-483-5p	34	96	536	2019	1.3339175003971053	0.09912121384929837	0.5203627170991106	yellow	570	2685	38	21	17	TRUE	TRUE	10	7	6	0.3	0.1	0.11347753091502187	0.0035087719298245615	0.5169863028448465
miR-7112-5p	6	6	564	2109	3.737099448912661	0.025477007972092843	0.28783427874390666	yellow	570	2685	6	6	0	TRUE	FALSE	1	1	0	0.3	0	0.21634299453804895	3.5087719298245617e-4	0.5166938717310313
miR-192-3p	52	157	518	1958	1.2518383111467672	0.10585190933154938	0.532967755067636	yellow	570	2685	77	28	49	TRUE	TRUE	20	13	17	0.3	0.1	0.10931962612280924	0.007017543859649123	0.5163371699824584
miR-4738-3p	35	100	535	2015	1.3180786189823444	0.10527927329958232	0.5323309580696289	yellow	570	2685	41	4	37	TRUE	TRUE	17	3	16	0.3	0.1	0.10952731056050286	0.0059649122807017545	0.5154922228412046
miR-4470	36	103	534	2012	1.3167526359515394	0.10268864350283331	0.5299051297619893	yellow	570	2685	46	2	44	TRUE	TRUE	14	0	19	0.3	0.1	0.11032075050599331	0.004912280701754386	0.5152330312077478
miR-96-5p	217	752	353	1363	1.11415131020016	0.14456289908551218	0.6105475631590249	yellow	570	2685	380	198	182	TRUE	TRUE	84	82	78	0.3	0.1	0.08571219911653868	0.029473684210526315	0.5151858833270649
miR-146a-5p	203	700	367	1415	1.1180686934962862	0.14040204400085424	0.6020344895234654	yellow	570	2685	257	193	64	TRUE	TRUE	77	82	21	0.3	0.1	0.08815145121735732	0.027017543859649124	0.5151689950770064
miR-3944-5p	39	113	531	2002	1.3010984757386832	0.10323140428579844	0.5302773983553306	yellow	570	2685	44	7	37	TRUE	TRUE	13	2	14	0.3	0.1	0.11019875324742257	0.00456140350877193	0.5147601567561945
miR-450a-5p	136	454	434	1661	1.146393176796046	0.12180540528290305	0.5627302374203946	yellow	570	2685	139	130	9	TRUE	TRUE	42	41	2	0.3	0.1	0.09987989923642611	0.014736842105263158	0.5146167413416892
miR-181c-5p	141	473	429	1642	1.140896555969202	0.12728203097801677	0.5779685687710925	yellow	570	2685	250	97	153	TRUE	TRUE	54	39	62	0.3	0.1	0.09523831153866534	0.018947368421052633	0.514185679959718
miR-145-3p	148	498	422	1617	1.1386844887610916	0.12666632998727068	0.576114126079583	yellow	570	2685	151	138	13	TRUE	TRUE	52	49	5	0.3	0.1	0.09579659036889229	0.01824561403508772	0.51404220440398
miR-152-5p	32	90	538	2025	1.3381332466561908	0.104031040834148	0.5323309580696289	yellow	570	2685	32	31	1	TRUE	TRUE	12	12	0	0.3	0.1	0.10952731056050286	0.004210526315789474	0.5137378368762923
miR-9985	69	216	501	1899	1.2107629231102437	0.11121719845304401	0.5497938891536361	yellow	570	2685	73	63	10	TRUE	TRUE	27	26	1	0.3	0.1	0.10392003662394218	0.009473684210526316	0.5133937208344684
miR-550a-3p	32	90	538	2025	1.3381332466561908	0.104031040834148	0.5323309580696289	yellow	570	2685	43	18	25	TRUE	TRUE	11	8	4	0.3	0.1	0.10952731056050286	0.0038596491228070177	0.5133869596833098
miR-3675-5p	18	45	552	2070	1.4997473926504754	0.10177741402262448	0.5276855103896892	yellow	570	2685	20	2	18	TRUE	TRUE	6	1	5	0.3	0.1	0.11104993234559767	0.002105263157894737	0.5131551955034924
miR-362-5p	91	294	479	1821	1.1765957125055488	0.11951625186047365	0.5627302374203946	yellow	570	2685	120	34	86	TRUE	TRUE	37	14	36	0.3	0.1	0.09987989923642611	0.012982456140350877	0.5128623553767769
miR-301a-3p	194	667	376	1448	1.1200466589863172	0.13936774448382422	0.6020344895234654	yellow	570	2685	327	177	150	TRUE	TRUE	70	64	65	0.3	0.1	0.08815145121735732	0.02456140350877193	0.5127128547261292
miR-629-5p	86	275	484	1840	1.1888415149881393	0.11091030958333231	0.5497938891536361	yellow	570	2685	101	59	42	TRUE	TRUE	25	16	14	0.3	0.1	0.10392003662394218	0.008771929824561403	0.5126919664485036
miR-29a-5p	88	283	482	1832	1.1817659281116482	0.11670604051087656	0.5600464017735549	yellow	570	2685	119	45	74	TRUE	TRUE	34	19	30	0.3	0.1	0.10071039548369867	0.011929824561403509	0.5126402200451021
miR-6507-5p	17	42	553	2073	1.5170446263244561	0.10296825119520484	0.5299051297619893	yellow	570	2685	17	9	8	TRUE	TRUE	6	5	1	0.3	0.1	0.11032075050599331	0.002105263157894737	0.5124260136638881
miR-182-5p	317	1129	253	986	1.0942153201326938	0.18356948001332304	0.6703542509290733	yellow	570	2685	522	305	217	TRUE	TRUE	122	119	99	0.3	0.1	0.06947825291042971	0.042807017543859655	0.5122852704542893
miR-619-5p	43	127	527	1988	1.2771103163059627	0.10847530558970285	0.5441387621548451	yellow	570	2685	45	43	2	TRUE	TRUE	17	18	0	0.3	0.1	0.10571613427256317	0.0059649122807017545	0.5116810465532649
miR-21-5p	296	1047	274	1068	1.1019192264021995	0.1632877433204268	0.6526381594996141	yellow	570	2685	373	310	63	TRUE	TRUE	107	112	34	0.3	0.1	0.0741310147104543	0.03754385964912281	0.511674874359577
miR-34a-3p	53	161	517	1954	1.2440755585208452	0.11018453290030249	0.5497938891536361	yellow	570	2685	68	30	38	TRUE	TRUE	21	14	15	0.3	0.1	0.10392003662394218	0.007368421052631579	0.5112884576765737
miR-3691-3p	13	30	557	2085	1.62175019686656	0.10535517342148108	0.5323309580696289	yellow	570	2685	13	8	5	TRUE	TRUE	5	4	1	0.3	0.1	0.10952731056050286	0.0017543859649122807	0.5112816965254151
miR-4796-5p	12	27	558	2088	1.6627205764620843	0.10497368898323807	0.5323309580696289	yellow	570	2685	13	2	11	TRUE	TRUE	5	0	6	0.3	0.1	0.10952731056050286	0.0017543859649122807	0.5112816965254151
miR-522-5p	40	117	530	1998	1.2886944949403614	0.10875737965912317	0.5445707352661321	yellow	570	2685	45	29	16	TRUE	TRUE	16	12	7	0.3	0.1	0.10557828038308999	0.005614035087719299	0.5111923154708092
miR-219a-1-3p	81	259	489	1856	1.1869713901094825	0.119545170289867	0.5627302374203946	yellow	570	2685	94	66	28	TRUE	TRUE	32	28	10	0.3	0.1	0.09987989923642611	0.011228070175438597	0.5111079694118646
miR-95-3p	43	127	527	1988	1.2771103163059627	0.10847530558970285	0.5441387621548451	yellow	570	2685	46	34	12	TRUE	TRUE	15	13	5	0.3	0.1	0.10571613427256317	0.005263157894736842	0.5109792921673
miR-384	23	61	547	2054	1.415628772524502	0.10502970906131075	0.5323309580696289	yellow	570	2685	31	4	27	TRUE	TRUE	4	0	6	0.3	0.1	0.10952731056050286	0.0014035087719298247	0.5109308193324327
miR-130b-3p	246	860	324	1255	1.107944526204777	0.15231715253496456	0.6350261519338362	yellow	570	2685	421	257	164	TRUE	TRUE	91	93	71	0.3	0.1	0.07888335561128207	0.03192982456140351	0.5108131801726855
miR-152-3p	150	508	420	1607	1.129717450289103	0.14098804787067984	0.6020344895234654	yellow	570	2685	246	134	112	TRUE	TRUE	64	54	52	0.3	0.1	0.08815145121735732	0.022456140350877195	0.5106075915682344
miR-4792	12	27	558	2088	1.6627205764620843	0.10497368898323807	0.5323309580696289	yellow	570	2685	12	6	6	TRUE	TRUE	3	1	2	0.3	0.1	0.10952731056050286	0.0010526315789473684	0.5105799421394502
miR-4723-5p	45	134	525	1981	1.267045650691159	0.11070731885032532	0.5497938891536361	yellow	570	2685	53	13	40	TRUE	TRUE	18	4	17	0.3	0.1	0.10392003662394218	0.006315789473684211	0.5102358260976263
miR-106b-3p	63	196	507	1919	1.216536637783037	0.11570547962539944	0.5600464017735549	yellow	570	2685	63	62	1	TRUE	TRUE	26	25	1	0.3	0.1	0.10071039548369867	0.00912280701754386	0.5098332025012425
miR-138-2-3p	57	175	513	1940	1.2316529658957012	0.112779814271626	0.55570053876037	yellow	570	2685	72	19	53	TRUE	TRUE	18	4	19	0.3	0.1	0.10206367286364765	0.006315789473684211	0.5083794623373318
miR-380-5p	74	235	496	1880	1.1935018381885114	0.12199701642569485	0.5627302374203946	yellow	570	2685	83	68	15	TRUE	TRUE	23	21	2	0.3	0.1	0.09987989923642611	0.008070175438596491	0.5079500746750225
miR-93-5p	316	1128	254	987	1.0885316739822013	0.19844045786937647	0.6745624252027983	yellow	570	2685	511	350	161	TRUE	TRUE	111	121	56	0.3	0.1	0.06839114150039079	0.03894736842105263	0.5073385099214434
miR-1285-5p	20	52	550	2063	1.4424399995507429	0.11113177505653973	0.5497938891536361	yellow	570	2685	22	12	10	TRUE	TRUE	9	6	3	0.3	0.1	0.10392003662394218	0.0031578947368421056	0.5070779313607843
miR-26a-5p	321	1145	249	970	1.0920719489358166	0.18953010506193396	0.6745624252027983	yellow	570	2685	438	326	112	TRUE	TRUE	110	114	44	0.3	0.1	0.06839114150039079	0.03859649122807018	0.5069876327284609
miR-4778-5p	37	108	533	2007	1.2898944131335959	0.11752165881225088	0.560193293034726	yellow	570	2685	40	3	37	TRUE	TRUE	18	1	19	0.3	0.1	0.10066483804464153	0.006315789473684211	0.5069806275183257
miR-133b	89	288	481	1827	1.1736823140182921	0.1256096042586913	0.5731840562149476	yellow	570	2685	149	40	109	TRUE	TRUE	29	18	44	0.3	0.1	0.09668235940629856	0.010175438596491228	0.50685779800278985
miR-4659b-3p	50	152	520	1963	1.241670740945586	0.11921799932935111	0.5627302374203946	yellow	570	2685	58	6	52	TRUE	TRUE	18	1	17	0.3	0.1	0.09987989923642611	0.006315789473684211	0.5061956887101102
miR-4802-3p	27	75	543	2040	1.3523214166229358	0.11727435151988114	0.5600464017735549	yellow	570	2685	32	2	30	TRUE	TRUE	14	2	16	0.3	0.1	0.10071039548369867	0.004912280701754386	0.5056226761854531
miR-7158-5p	7	13	563	2102	2.0098458438308024	0.11132554094058286	0.5497938891536361	yellow	570	2685	7	3	4	TRUE	TRUE	3	2	1	0.3	0.1	0.10392003662394218	0.0010526315789473684	0.5049726682028896
miR-432-5p	80	257	490	1858	1.1802204567499957	0.12901817160269302	0.5812297591668051	yellow	570	2685	104	26	78	TRUE	TRUE	30	13	25	0.3	0.1	0.09426086311019764	0.010526315789473684	0.5047871788996714
miR-4688	24	65	546	2050	1.3861219622037069	0.1140587542619692	0.5593471980351614	yellow	570	2685	24	10	14	TRUE	TRUE	11	6	5	0.3	0.1	0.10092741324392476	0.0038596491228070177	0.5047870623667318
miR-552-3p	40	118	530	1997	1.2771386920109993	0.11728931480108275	0.5600464017735549	yellow	570	2685	48	8	40	TRUE	TRUE	11	1	15	0.3	0.1	0.10071039548369867	0.0038596491228070177	0.5045700446065057
miR-595	30	85	540	2030	1.3266468862460836	0.11924125448354198	0.5627302374203946	yellow	570	2685	35	4	31	TRUE	TRUE	13	3	13	0.3	0.1	0.09987989923642611	0.00456140350877193	0.5044413027451979
miR-618	39	115	531	2000	1.2772035185010142	0.12039645536972528	0.5627302374203946	yellow	570	2685	45	13	32	TRUE	TRUE	13	5	10	0.3	0.1	0.09987989923642611	0.00456140350877193	0.5044413027451979
miR-3144-3p	23	62	547	2053	1.3921283114355356	0.11656282302342498	0.5600464017735549	yellow	570	2685	26	11	15	TRUE	TRUE	10	7	4	0.3	0.1	0.10071039548369867	0.0035087719298245615	0.5042191674135232
miR-630	31	88	539	2027	1.3246313715835563	0.11630897339167576	0.5600464017735549	yellow	570	2685	36	4	32	TRUE	TRUE	9	2	8	0.3	0.1	0.10071039548369867	0.0031578947368421056	0.5038682902205408
miR-374b-3p	84	272	486	1843	1.171007084160235	0.13546247712912476	0.5947080946948463	yellow	570	2685	117	34	83	TRUE	TRUE	37	18	30	0.3	0.1	0.0902784600753996	0.012982456140350877	0.5032609162157504
miR-3139	23	62	547	2053	1.3921283114355356	0.11656282302342498	0.5600464017735549	yellow	570	2685	29	9	20	TRUE	TRUE	7	4	4	0.3	0.1	0.10071039548369867	0.002456140350877193	0.5031665358345758
miR-4531	35	102	535	2013	1.2909627866003273	0.12378398795623853	0.5667145016975073	yellow	570	2685	45	6	39	TRUE	TRUE	12	3	17	0.3	0.1	0.0986542696096272	0.004210526315789474	0.5028647959254167
miR-4743-5p	8	16	562	2099	1.8668720004401682	0.11663999003200509	0.5600464017735549	yellow	570	2685	8	3	5	TRUE	TRUE	5	2	3	0.3	0.1	0.10071039548369867	0.0017543859649122807	0.502464781448611
miR-515-3p	32	92	538	2023	1.3077634372070686	0.12339472954380182	0.5658646095746291	yellow	570	2685	40	4	36	TRUE	TRUE	10	3	9	0.3	0.1	0.09891498678146059	0.0035087719298245615	0.5024237587112852
miR-4535	8	16	562	2099	1.8668720004401682	0.11663999003200509	0.5600464017735549	yellow	570	2685	11	1	10	TRUE	TRUE	4	0	5	0.3	0.1	0.10071039548369867	0.0014035087719298247	0.5021139042556285
miR-124-3p	280	993	290	1122	1.0909109451093368	0.19085927215778115	0.6745624252027983	yellow	570	2685	566	321	245	TRUE	TRUE	96	110	83	0.3	0.1	0.06839114150039079	0.03368421052631579	0.5020753520267065
miR-625-3p	29	82	541	2033	1.3288460562397204	0.12224661794011064	0.5627302374203946	yellow	570	2685	30	18	12	TRUE	TRUE	6	5	1	0.3	0.1	0.09987989923642611	0.002105263157894737	0.5019851623943208
miR-4652-3p	20	53	550	2062	1.414550519679535	0.12413855839043918	0.5674030489589317	yellow	570	2685	21	1	20	TRUE	TRUE	10	1	10	0.3	0.1	0.09844333393528981	0.0035087719298245615	0.5019521058651144
miR-23a-3p	287	1020	283	1095	1.0886679822719256	0.1967611094907093	0.6745624252027983	yellow	570	2685	488	273	215	TRUE	TRUE	95	93	69	0.3	0.1	0.06839114150039079	0.03333333333333333	0.5017244748337241
miR-5704	12	28	558	2087	1.6025989525998114	0.12250874186374192	0.5627302374203946	yellow	570	2685	15	2	13	TRUE	TRUE	5	0	5	0.3	0.1	0.09987989923642611	0.0017543859649122807	0.5016342852013383
miR-495-5p	15	37	555	2078	1.5176321856110424	0.11984798004018515	0.5627302374203946	yellow	570	2685	15	13	2	TRUE	TRUE	4	3	1	0.3	0.1	0.09987989923642611	0.0014035087719298247	0.5012834080083559
miR-8068	14	34	556	2081	1.5408763076422738	0.12107888486380566	0.5627302374203946	yellow	570	2685	14	3	11	TRUE	TRUE	4	1	3	0.3	0.1	0.09987989923642611	0.0014035087719298247	0.5012834080083559
miR-7161-5p	10	22	560	2093	1.698476982197185	0.12168471894258664	0.5627302374203946	yellow	570	2685	10	5	5	TRUE	TRUE	4	1	3	0.3	0.1	0.09987989923642611	0.0014035087719298247	0.5012834080083559
miR-4423-3p	16	40	554	2075	1.4979433205280408	0.11838213580785102	0.5627302374203946	yellow	570	2685	19	3	16	TRUE	TRUE	4	2	2	0.3	0.1	0.09987989923642611	0.0014035087719298247	0.5012834080083559
miR-15a-3p	90	293	480	1822	1.1658541086241352	0.13484052990961845	0.5937313974793442	yellow	570	2685	101	62	39	TRUE	TRUE	30	22	11	0.3	0.1	0.09056399370801467	0.010526315789473684	0.5010903094974883
miR-5188	2	1	568	2114	7.4361216973578514	0.11595946546838795	0.5600464017735549	yellow	570	2685	2	1	1	TRUE	TRUE	1	1	0	0.3	0.1	0.10071039548369867	3.5087719298245617e-4	0.5010612726766811
miR-6826-3p	10	22	560	2093	1.698476982197185	0.12168471894258664	0.5627302374203946	yellow	570	2685	10	7	3	TRUE	TRUE	3	3	0	0.3	0.1	0.09987989923642611	0.0010526315789473684	0.5009325308153735
miR-6784-3p	5	8	565	2107	2.3298615524260065	0.12113113404297503	0.5627302374203946	yellow	570	2685	5	3	2	TRUE	TRUE	3	2	1	0.3	0.1	0.09987989923642611	0.0010526315789473684	0.5009325308153735
miR-122b-5p	12	28	558	2087	1.6025989525998114	0.12250874186374192	0.5627302374203946	yellow	570	2685	14	1	13	TRUE	TRUE	3	1	3	0.3	0.1	0.09987989923642611	0.0010526315789473684	0.5009325308153735
miR-5197-3p	47	143	523	1972	1.2391687695430962	0.1290459738776246	0.5812297591668051	yellow	570	2685	51	8	43	TRUE	TRUE	19	4	17	0.3	0.1	0.09426086311019764	0.006666666666666667	0.5009275297768644
miR-6503-3p	3	3	567	2112	3.7226761122371754	0.11432501204892827	0.5593471980351614	yellow	570	2685	3	2	1	TRUE	TRUE	0	0	0	0.3	0.1	0.10092741324392476	0	0.5009274132439248
miR-6891-3p	5	8	565	2107	2.3298615524260065	0.12113113404297503	0.5627302374203946	yellow	570	2685	5	2	3	TRUE	TRUE	2	2	0	0.3	0.1	0.09987989923642611	7.017543859649123e-4	0.5005816536223909
miR-802	42	126	528	1989	1.2555690767532426	0.1285902736215471	0.5812297591668051	yellow	570	2685	55	6	49	TRUE	TRUE	18	2	24	0.3	0.1	0.09426086311019764	0.006315789473684211	0.5005766525838818
miR-3940-3p	25	58	545	2057	1.626524207905871	0.03397431827619893	0.32192610950689693	yellow	570	2685	25	25	0	TRUE	FALSE	10	10	0	0.3	0	0.19689751954019377	0.0035087719298245615	0.5004062914700184
miR-32-5p	167	572	403	1543	1.1177904714908777	0.15479025643276914	0.637586727625174	yellow	570	2685	290	178	112	TRUE	TRUE	62	70	37	0.3	0.1	0.07818429281738924	0.021754385964912283	0.4999386787823016
miR-181a-5p	245	863	325	1252	1.0936069026223192	0.18670459063070277	0.6729598668777211	yellow	570	2685	395	238	157	TRUE	TRUE	88	93	63	0.3	0.1	0.06880433396167754	0.030877192982456142	0.4996815269441337
miR-29c-3p	266	943	304	1172	1.0874519982915702	0.20077601440625933	0.6745624252027983	yellow	570	2685	390	265	125	TRUE	TRUE	88	92	46	0.3	0.1	0.06839114150039079	0.030877192982456142	0.4992683344828469
miR-651-5p	92	301	478	1814	1.1598315987640018	0.14092584896771546	0.6020344895234654	yellow	570	2685	113	27	86	TRUE	TRUE	31	10	30	0.3	0.1	0.08815145121735732	0.010877192982456142	0.4990286441998134
miR-496	31	89	539	2026	1.309108354117549	0.12659721992898318	0.576114126079583	yellow	570	2685	36	11	25	TRUE	TRUE	8	3	6	0.3	0.1	0.09579659036889229	0.0028070175438596493	0.4986036079127519
miR-4517	68	217	502	1898	1.1847510265053056	0.1421633340391324	0.6040854821020625	yellow	570	2685	79	20	59	TRUE	TRUE	30	14	21	0.3	0.1	0.08756064059232307	0.010526315789473684	0.49808695638179673
miR-892b	46	140	524	1975	1.2383093275903394	0.1325139648918882	0.5911016186750517	yellow	570	2685	60	3	57	TRUE	TRUE	19	2	20	0.3	0.1	0.0913351405502908	0.006666666666666667	0.49800180721695747
miR-18a-5p	337	1212	233	903	1.077607128342402	0.23232483063471895	0.7179765250174786	yellow	570	2685	416	346	70	TRUE	TRUE	115	118	21	0.3	0.1	0.0575559020925166	0.04035087719298246	0.4979067792854991
miR-297	49	150	521	1965	1.2319569279981828	0.13063478472169313	0.5847616950935537	yellow	570	2685	61	13	48	TRUE	TRUE	13	1	15	0.3	0.1	0.09320843345861919	0.00456140350877193	0.49776983696739113
miR-4760-5p	23	63	547	2052	1.3693736558690885	0.12884967315748352	0.5812297591668051	yellow	570	2685	24	1	23	TRUE	TRUE	10	1	10	0.3	0.1	0.09426086311019764	0.0035087719298245615	0.49776963504002225
miR-144-5p	30	86	540	2029	1.3105817075586839	0.12988822048687731	0.584076641962835	yellow	570	2685	34	18	16	TRUE	TRUE	12	7	5	0.3	0.1	0.09341206458132681	0.004210526315789474	0.4976225908971163
miR-4648	23	63	547	2052	1.3693736558690885	0.12884967315748352	0.5812297591668051	yellow	570	2685	24	7	17	TRUE	TRUE	9	3	7	0.3	0.1	0.09426086311019764	0.0031578947368421056	0.49741875784703976
miR-19a-5p	44	133	526	1982	1.2464684165940074	0.13067182895037668	0.5847616950935537	yellow	570	2685	55	26	29	TRUE	TRUE	11	4	8	0.3	0.1	0.09320843345861919	0.0038596491228070177	0.4970680825814262
miR-376b-3p	36	106	534	2009	1.2775946887746108	0.13027134554987663	0.5847616950935537	yellow	570	2685	43	13	30	TRUE	TRUE	9	3	10	0.3	0.1	0.09320843345861919	0.0031578947368421056	0.4963663281954613
miR-4323	29	83	541	2032	1.3121972253394973	0.13327064805136274	0.5916266640724359	yellow	570	2685	38	5	33	TRUE	TRUE	14	4	16	0.3	0.1	0.09118090439164783	0.004912280701754386	0.4960931850934022
miR-27a-3p	347	1251	223	864	1.0746830572609665	0.2428872585618783	0.7226650127997563	yellow	570	2685	514	343	171	TRUE	TRUE	113	115	49	0.3	0.1	0.05642518830558442	0.039649122807017545	0.496074311112602
miR-302c-3p	141	478	429	1637	1.1255344682409325	0.1541903843801399	0.6366940240600428	yellow	570	2685	228	90	138	TRUE	TRUE	50	29	51	0.3	0.1	0.07842769054287368	0.017543859649122806	0.4959715501919965
miR-504-5p	60	189	510	1926	1.1988236826709657	0.1403969642427312	0.6020344895234654	yellow	570	2685	73	38	35	TRUE	TRUE	21	16	10	0.3	0.1	0.08815145121735732	0.007368421052631579	0.49551987226998884
miR-769-3p	62	196	508	1919	1.1948908751447274	0.1409839301345114	0.6020344895234654	yellow	570	2685	75	22	53	TRUE	TRUE	21	6	19	0.3	0.1	0.08815145121735732	0.007368421052631579	0.49551987226998884
miR-3921	38	113	532	2002	1.2653688897687714	0.13311101634775513	0.5916266640724359	yellow	570	2685	43	4	39	TRUE	TRUE	12	3	10	0.3	0.1	0.09118090439164783	0.004210526315789474	0.49539143070743735
miR-5681a	46	141	524	1974	1.2289132027469198	0.14146402362678048	0.6020344895234654	yellow	570	2685	51	4	47	TRUE	TRUE	20	2	21	0.3	0.1	0.08815145121735732	0.007017543859649123	0.4951689950770064
miR-10a-5p	165	567	405	1548	1.1122360830553466	0.16724724841518904	0.6544597278107473	yellow	570	2685	190	169	21	TRUE	TRUE	61	63	5	0.3	0.1	0.07364682904341327	0.021403508771929827	0.4950503378153431
miR-657	52	161	518	1954	1.218270923627769	0.13683019987561892	0.5983709777916681	yellow	570	2685	60	1	59	TRUE	TRUE	15	0	19	0.3	0.1	0.08921179151906271	0.005263157894736842	0.49447494941379955
miR-4519	32	93	538	2022	1.2930682065939654	0.13387072157015414	0.5916266640724359	yellow	570	2685	34	4	30	TRUE	TRUE	9	2	9	0.3	0.1	0.09118090439164783	0.0031578947368421056	0.49433879912848994
miR-135b-3p	86	281	484	1834	1.1596048163902872	0.14870370877662886	0.6265834561762318	yellow	570	2685	98	81	17	TRUE	TRUE	37	36	8	0.3	0.1	0.0812084304310861	0.012982456140350877	0.49419088657143695
miR-885-5p	46	141	524	1974	1.2289132027469198	0.14146402362678048	0.6020344895234654	yellow	570	2685	63	20	43	TRUE	TRUE	17	10	13	0.3	0.1	0.08815145121735732	0.0059649122807017545	0.494116363498059
miR-625-5p	189	660	381	1455	1.0935539521565245	0.2004778875062839	0.6745624252027983	yellow	570	2685	252	175	77	TRUE	TRUE	73	71	33	0.3	0.1	0.06839114150039079	0.0256140350877193	0.49400517658811005
miR-6879-5p	16	41	554	2074	1.460720544491329	0.1339090218429515	0.5916266640724359	yellow	570	2685	16	11	5	TRUE	TRUE	8	5	3	0.3	0.1	0.09118090439164783	0.0028070175438596493	0.4939879219355075
miR-128-3p	210	733	360	1382	1.0997764199704938	0.17855964779645855	0.6683701847124341	yellow	570	2685	336	202	134	TRUE	TRUE	68	67	44	0.3	0.1	0.0699931727057577	0.023859649122807018	0.4938528218285647
miR-2113	54	168	516	1947	1.212759499465202	0.1379274201470876	0.5983709777916681	yellow	570	2685	105	7	98	TRUE	TRUE	13	1	27	0.3	0.1	0.08921179151906271	0.00456140350877193	0.4937731950278346
miR-513c-5p	37	110	533	2005	1.2651900949699795	0.13670154565670473	0.5983709777916681	yellow	570	2685	47	4	43	TRUE	TRUE	12	2	12	0.3	0.1	0.08921179151906271	0.004210526315789474	0.4934223178348522
miR-3677-5p	21	57	549	2058	1.38089445743549	0.13492524468201333	0.5937313974793442	yellow	570	2685	22	3	19	TRUE	TRUE	8	1	8	0.3	0.1	0.09056399370801467	0.0028070175438596493	0.49337101125187427
miR-6754-5p	20	54	550	2061	1.3876936538230418	0.13801935831754564	0.5983709777916681	yellow	570	2685	20	14	6	TRUE	TRUE	11	7	4	0.3	0.1	0.08921179151906271	0.0038596491228070177	0.4930714406418697
miR-3674	25	70	545	2045	1.3399468698582435	0.13502635595787893	0.5937313974793442	yellow	570	2685	31	6	25	TRUE	TRUE	7	1	6	0.3	0.1	0.09056399370801467	0.002456140350877193	0.49302013405889183
miR-302a-3p	157	538	413	1577	1.1142393271417523	0.16712836593887936	0.6544597278107473	yellow	570	2685	249	102	147	TRUE	TRUE	55	35	54	0.3	0.1	0.07364682904341327	0.01929824561403509	0.49294507465744836
miR-4701-3p	16	41	554	2074	1.460720544491329	0.1339090218429515	0.5916266640724359	yellow	570	2685	17	8	9	TRUE	TRUE	5	3	3	0.3	0.1	0.09118090439164783	0.0017543859649122807	0.49293529035656014
miR-222-3p	173	599	397	1516	1.1028342467825134	0.18438915999314148	0.6707035021216494	yellow	570	2685	247	178	69	TRUE	TRUE	67	76	28	0.3	0.1	0.06938777038269785	0.023508771929824562	0.49289654231252245
miR-6894-3p	6	11	564	2104	2.034248645593151	0.13181279739238538	0.5889192346518312	yellow	570	2685	8	6	2	TRUE	TRUE	2	2	1	0.3	0.1	0.09197770439423579	7.017543859649123e-4	0.49267945878020075
miR-876-3p	187	652	383	1463	1.095528039352044	0.19625927606621596	0.6745624252027983	yellow	570	2685	234	166	68	TRUE	TRUE	69	61	35	0.3	0.1	0.06839114150039079	0.024210526315789474	0.4926016678161802
miR-5584-3p	27	77	543	2038	1.3159203698753976	0.14032192352705825	0.6020344895234654	yellow	570	2685	29	1	28	TRUE	TRUE	9	1	10	0.3	0.1	0.08815145121735732	0.0031578947368421056	0.49130934595419934
miR-337-5p	43	131	527	1984	1.2356404468344762	0.1435470471747575	0.6071799757970336	yellow	570	2685	47	35	12	TRUE	TRUE	13	11	4	0.3	0.1	0.08667302379381214	0.00456140350877193	0.4912344273025841
miR-516b-5p	103	342	467	1773	1.1433329684941564	0.15409217199970007	0.6366940240600428	yellow	570	2685	121	69	52	TRUE	TRUE	35	28	10	0.3	0.1	0.07842769054287368	0.012280701754385965	0.49070839229725965
miR-141-5p	160	552	410	1563	1.1049370416026334	0.18576978163812635	0.6713318896909664	yellow	570	2685	188	126	62	TRUE	TRUE	61	48	27	0.3	0.1	0.06922508896582306	0.021403508771929827	0.49062859773775286
miR-4697-3p	20	54	550	2061	1.3876936538230418	0.13801935831754564	0.5983709777916681	yellow	570	2685	22	3	19	TRUE	TRUE	3	1	3	0.3	0.1	0.08921179151906271	0.0010526315789473684	0.49026442309801005
miR-1295a	13	32	557	2083	1.5189786193313677	0.14005870171742346	0.6020344895234654	yellow	570	2685	15	4	11	TRUE	TRUE	6	1	6	0.3	0.1	0.08815145121735732	0.002105263157894737	0.490256714375252
miR-1283	85	278	485	1837	1.1579929212919229	0.15237178030240373	0.6350261519338362	yellow	570	2685	125	8	117	TRUE	TRUE	32	4	39	0.3	0.1	0.07888335561128207	0.011228070175438597	0.4901114257867206
miR-579-3p	133	452	437	1663	1.119698724654847	0.17088451576764369	0.6560530599421968	yellow	570	2685	218	21	197	TRUE	TRUE	48	8	72	0.3	0.1	0.07322441381789148	0.016842105263157894	0.49006651908104937
miR-541-5p	74	239	496	1876	1.170966063502657	0.14995329048840267	0.630439023097233	yellow	570	2685	112	3	109	TRUE	TRUE	27	1	38	0.3	0.1	0.08014276504034898	0.009473684210526316	0.4896164492508752
miR-4707-5p	7	14	563	2101	1.865334465440241	0.13795053284052877	0.5983709777916681	yellow	570	2685	7	1	6	TRUE	TRUE	1	0	1	0.3	0.1	0.08921179151906271	3.5087719298245617e-4	0.4895626687120451
miR-6508-5p	13	32	557	2083	1.5189786193313677	0.14005870171742346	0.6020344895234654	yellow	570	2685	13	4	9	TRUE	TRUE	4	2	2	0.3	0.1	0.08815145121735732	0.0014035087719298247	0.4895549599892871
miR-493-5p	104	348	466	1767	1.1331238438522866	0.17044212606212317	0.656036936740499	yellow	570	2685	186	24	162	TRUE	TRUE	46	12	56	0.3	0.1	0.07322868316986947	0.016140350877192983	0.48936903404706245
miR-6822-5p	8	17	562	2098	1.756323369092355	0.14130720976314431	0.6020344895234654	yellow	570	2685	9	7	2	TRUE	TRUE	3	2	1	0.3	0.1	0.08815145121735732	0.0010526315789473684	0.4892040827963046
miR-652-5p	10	23	560	2092	1.6238894667427748	0.14320138117996556	0.6066412169193968	yellow	570	2685	13	5	8	TRUE	TRUE	5	2	5	0.3	0.1	0.08682723433118172	0.0017543859649122807	0.488581620296094
miR-500a-3p	158	545	412	1570	1.1047004179159297	0.18734558582339947	0.6743955738383771	yellow	570	2685	172	152	20	TRUE	TRUE	56	56	8	0.3	0.1	0.06843411548611143	0.019649122807017545	0.488083238293129
miR-498-5p	116	391	454	1724	1.126516328828223	0.17115454064702865	0.6560530599421968	yellow	570	2685	169	1	168	TRUE	TRUE	42	0	60	0.3	0.1	0.07322441381789148	0.014736842105263158	0.48796125592315465
miR-3140-5p	11	26	559	2089	1.5807460991954165	0.14269629469792702	0.6054244320084569	yellow	570	2685	12	4	8	TRUE	TRUE	2	1	1	0.3	0.1	0.08717602279852185	7.017543859649123e-4	0.4878777771844867
miR-29a-3p	268	958	302	1157	1.071721194473284	0.24649607261692716	0.7271895815312532	yellow	570	2685	392	266	126	TRUE	TRUE	89	93	45	0.3	0.1	0.055340940757064354	0.0312280701754386	0.48656901093250293
miR-331-5p	87	286	483	1829	1.151824191778439	0.1590437562700104	0.6434846529778337	yellow	570	2685	101	71	30	TRUE	TRUE	28	25	8	0.3	0.1	0.07658472260035437	0.009824561403508772	0.48640928400386313
miR-520g-3p	65	208	505	1907	1.180038199359257	0.1534602745113692	0.636216931640421	yellow	570	2685	91	17	74	TRUE	TRUE	21	6	23	0.3	0.1	0.07855791087853754	0.007368421052631579	0.4859263319311691
miR-2682-5p	78	255	492	1860	1.1562898904719003	0.16470050928906832	0.6529282672101582	yellow	570	2685	86	57	29	TRUE	TRUE	31	23	13	0.3	0.1	0.07405381163455226	0.010877192982456142	0.48493100461700844
miR-4454	51	160	519	1955	1.2006259152664192	0.15838043271472452	0.6425390109696635	yellow	570	2685	51	50	1	TRUE	TRUE	23	22	1	0.3	0.1	0.07684019981529956	0.008070175438596491	0.4849103752538961
miR-15a-5p	396	1447	174	668	1.0506270358015555	0.3339027045124578	0.7941942770175715	yellow	570	2685	602	411	191	TRUE	TRUE	127	136	63	0.3	0.1	0.04002929871879835	0.044561403508771934	0.4845907022275703
miR-4311	66	213	504	1902	1.169239896914576	0.1658418385303541	0.6544597278107473	yellow	570	2685	83	8	75	TRUE	TRUE	31	1	39	0.3	0.1	0.07364682904341327	0.010877192982456142	0.4845240220258694
miR-17-3p	147	505	423	1610	1.107877998843669	0.18642488497292922	0.6728243575841173	yellow	570	2685	182	123	59	TRUE	TRUE	44	38	19	0.3	0.1	0.06883931783953132	0.015438596491228071	0.48427791433075934
miR-26b-3p	87	288	483	1827	1.1425820041328798	0.17376377105481552	0.6614924928237429	yellow	570	2685	100	65	35	TRUE	TRUE	35	30	11	0.3	0.1	0.07179003207583685	0.012280701754385965	0.48407073383022275
miR-1180-3p	89	296	481	1819	1.1369905343452051	0.1806210898593156	0.6683701847124341	yellow	570	2685	97	82	15	TRUE	TRUE	38	37	5	0.3	0.1	0.0699931727057577	0.013333333333333334	0.483326506039091
miR-1275	89	296	481	1819	1.1369905343452051	0.1806210898593156	0.6683701847124341	yellow	570	2685	116	53	63	TRUE	TRUE	38	28	21	0.3	0.1	0.0699931727057577	0.013333333333333334	0.483326506039091
miR-4468	31	91	539	2024	1.2790854787592338	0.14881075245639186	0.6265834561762318	yellow	570	2685	36	5	31	TRUE	TRUE	6	1	7	0.3	0.1	0.0812084304310861	0.002105263157894737	0.4833136935889808
miR-103a-2-5p	84	277	486	1838	1.1467705722998134	0.1709265881902148	0.6560530599421968	yellow	570	2685	106	41	65	TRUE	TRUE	28	14	23	0.3	0.1	0.07322441381789148	0.009824561403508772	0.4830489752214003
miR-3714	95	318	475	1797	1.130118738885883	0.18553733777627243	0.6713318896909664	yellow	570	2685	163	12	151	TRUE	TRUE	39	3	63	0.3	0.1	0.06922508896582306	0.013684210526315792	0.48290929949213884
miR-3153	42	129	528	1986	1.2245391986593275	0.1574736875450027	0.6397944118239218	yellow	570	2685	56	10	46	TRUE	TRUE	15	5	16	0.3	0.1	0.07758382300281745	0.005263157894736842	0.4828469808975543
miR-1296-5p	101	339	469	1776	1.12814697377296	0.18253428748256523	0.6703074108966192	yellow	570	2685	116	89	27	TRUE	TRUE	38	34	10	0.3	0.1	0.06949039161370706	0.013333333333333334	0.4828237249470404
miR-4429	70	227	500	1888	1.1643015302097897	0.16571039342896265	0.6544597278107473	yellow	570	2685	87	30	57	TRUE	TRUE	25	15	18	0.3	0.1	0.07364682904341327	0.008771929824561403	0.4824187588679747
miR-519c-3p	80	263	490	1852	1.149597573600167	0.17202130191105652	0.658467214890945	yellow	570	2685	167	22	145	TRUE	TRUE	28	5	55	0.3	0.1	0.07258633748143195	0.009824561403508772	0.48241089888494076
miR-3591-3p	4	3	566	2112	4.971270125847058	0.040676555510717215	0.35214999303514993	yellow	570	2685	4	4	0	TRUE	FALSE	3	3	0	0.3	0	0.18130892634446402	0.0010526315789473684	0.48236155792341134
miR-646	104	349	466	1766	1.1292403792382713	0.17742457179681598	0.6683701847124341	yellow	570	2685	203	7	196	TRUE	TRUE	35	4	61	0.3	0.1	0.0699931727057577	0.012280701754385965	0.48227387446014364
miR-200a-5p	114	388	456	1727	1.1127020492754385	0.20017063152579523	0.6745624252027983	yellow	570	2685	122	103	19	TRUE	TRUE	39	38	5	0.3	0.1	0.06839114150039079	0.013684210526315792	0.48207535202670654
miR-6511a-5p	29	85	541	2030	1.2800743901948202	0.15706480870771958	0.6392205271498346	yellow	570	2685	33	16	17	TRUE	TRUE	12	6	9	0.3	0.1	0.07773971482633636	0.004210526315789474	0.48195024114212587
miR-106b-5p	323	1171	247	944	1.0541932173228843	0.30633279833522536	0.7778226224297462	yellow	570	2685	558	352	206	TRUE	TRUE	109	119	72	0.3	0.1	0.04364777194082298	0.03824561403508772	0.4818933859759107
miR-3165	24	68	546	2047	1.3230574529032366	0.15166247623334073	0.6347440082115269	yellow	570	2685	25	5	20	TRUE	TRUE	8	2	6	0.3	0.1	0.07896055601656181	0.0028070175438596493	0.4817675735604215
miR-642a-5p	45	139	525	1976	1.2184170597152435	0.1548654340219476	0.637586727625174	yellow	570	2685	48	18	30	TRUE	TRUE	10	5	6	0.3	0.1	0.07818429281738924	0.0035087719298245615	0.48169306474721385
miR-6134	24	68	546	2047	1.3230574529032366	0.15166247623334073	0.6347440082115269	yellow	570	2685	27	13	14	TRUE	TRUE	7	3	5	0.3	0.1	0.07896055601656181	0.002456140350877193	0.48141669636743906
miR-4471	20	55	550	2060	1.3618130870973721	0.1527612985012627	0.6350261519338362	yellow	570	2685	21	4	17	TRUE	TRUE	7	2	5	0.3	0.1	0.07888335561128207	0.002456140350877193	0.48133949596215925
miR-486-5p	102	343	468	1772	1.1258964373327724	0.18565840977978157	0.6713318896909664	yellow	570	2685	120	92	28	TRUE	TRUE	34	30	6	0.3	0.1	0.06922508896582306	0.011929824561403509	0.48115491352722656
miR-548s	44	136	526	1979	1.2171519514668296	0.15907663065698877	0.6434846529778337	yellow	570	2685	57	10	47	TRUE	TRUE	13	4	14	0.3	0.1	0.07658472260035437	0.00456140350877193	0.48114612610912627
miR-34c-3p	37	113	533	2002	1.2297733938203228	0.16885977825610804	0.6544597278107473	yellow	570	2685	51	6	45	TRUE	TRUE	20	3	22	0.3	0.1	0.07364682904341327	0.007017543859649123	0.4806643729030624
miR-485-3p	48	150	522	1965	1.2045320189212474	0.16162798674222864	0.649379219173356	yellow	570	2685	79	13	66	TRUE	TRUE	16	4	22	0.3	0.1	0.07500064534944835	0.005614035087719299	0.4806146804371676
miR-7111-5p	19	52	551	2063	1.367863287681899	0.15653650426425245	0.6392205271498346	yellow	570	2685	21	14	7	TRUE	TRUE	8	5	3	0.3	0.1	0.07773971482633636	0.0028070175438596493	0.480546732370196
miR-1179	86	288	484	1827	1.127126764780489	0.20191906187375094	0.6745624252027983	yellow	570	2685	102	10	92	TRUE	TRUE	34	4	36	0.3	0.1	0.06839114150039079	0.011929824561403509	0.48032096606179425
miR-3173-3p	55	175	515	1940	1.1838690607612747	0.16902866366672795	0.6544597278107473	yellow	570	2685	62	9	53	TRUE	TRUE	19	5	18	0.3	0.1	0.07364682904341327	0.006666666666666667	0.4803134957100799
miR-5694	15	39	555	2076	1.4384541904196164	0.15361697054002252	0.636216931640421	yellow	570	2685	15	2	13	TRUE	TRUE	5	1	4	0.3	0.1	0.07855791087853754	0.0017543859649122807	0.4803122968434498
miR-135a-3p	20	55	550	2060	1.3618130870973721	0.1527612985012627	0.6350261519338362	yellow	570	2685	22	2	20	TRUE	TRUE	4	0	4	0.3	0.1	0.07888335561128207	0.0014035087719298247	0.4802868643832119
miR-3159	52	164	518	1951	1.1941739270991047	0.1634530978811556	0.6526381594996141	yellow	570	2685	67	2	65	TRUE	TRUE	17	1	27	0.3	0.1	0.0741310147104543	0.0059649122807017545	0.480095926991156
miR-875-5p	19	52	551	2063	1.367863287681899	0.15653650426425245	0.6392205271498346	yellow	570	2685	28	1	27	TRUE	TRUE	6	0	8	0.3	0.1	0.07773971482633636	0.002105263157894737	0.4798449779842311
miR-760	102	343	468	1772	1.1258964373327724	0.18565840977978157	0.6713318896909664	yellow	570	2685	137	45	92	TRUE	TRUE	30	16	22	0.3	0.1	0.06922508896582306	0.010526315789473684	0.4797514047552967
miR-33a-3p	96	322	474	1793	1.127693655258482	0.18882139427680447	0.6745624252027983	yellow	570	2685	192	22	170	TRUE	TRUE	32	11	54	0.3	0.1	0.06839114150039079	0.011228070175438597	0.4796192116758293
miR-4420	31	92	539	2023	1.2645633831387146	0.16072638387518648	0.6482708574588436	yellow	570	2685	33	5	28	TRUE	TRUE	12	1	11	0.3	0.1	0.07529740053933469	0.004210526315789474	0.47950792685512417
miR-212-3p	69	225	501	1890	1.1567896383105742	0.17833374575945543	0.6683701847124341	yellow	570	2685	109	45	64	TRUE	TRUE	27	20	21	0.3	0.1	0.0699931727057577	0.009473684210526316	0.479466856916284
miR-767-5p	85	282	485	1833	1.1390969216043534	0.18218741762160953	0.6703074108966192	yellow	570	2685	121	53	68	TRUE	TRUE	28	21	25	0.3	0.1	0.06949039161370706	0.009824561403508772	0.4793149530172159
miR-27a-5p	164	575	406	1540	1.0818244787599105	0.2414924692766624	0.7199175520958359	yellow	570	2685	172	157	15	TRUE	TRUE	63	61	4	0.3	0.1	0.05708689516088589	0.02210526315789474	0.4791921583187806
miR-1273a	14	36	556	2079	1.4539120546244206	0.15661624102777733	0.6392205271498346	yellow	570	2685	19	4	15	TRUE	TRUE	4	2	4	0.3	0.1	0.07773971482633636	0.0014035087719298247	0.4791432235982662
miR-137-3p	81	270	489	1845	1.131829077177885	0.20017445971878306	0.6745624252027983	yellow	570	2685	149	7	142	TRUE	TRUE	30	3	48	0.3	0.1	0.06839114150039079	0.010526315789473684	0.4789174572898644
miR-6862-3p	5	9	565	2106	2.0701861163474677	0.15710241815161463	0.6392205271498346	yellow	570	2685	5	3	2	TRUE	TRUE	3	2	1	0.3	0.1	0.07773971482633636	0.0010526315789473684	0.47879234640528373
miR-19b-2-5p	32	96	538	2019	1.250818819009586	0.16843996128221744	0.6544597278107473	yellow	570	2685	39	3	36	TRUE	TRUE	14	2	13	0.3	0.1	0.07364682904341327	0.004912280701754386	0.47855910974516763
miR-6072	5	9	565	2106	2.0701861163474677	0.15710241815161463	0.6392205271498346	yellow	570	2685	5	2	3	TRUE	TRUE	2	2	0	0.3	0.1	0.07773971482633636	7.017543859649123e-4	0.4784414692123013
miR-4778-3p	91	306	479	1809	1.1230470053685735	0.20329676659537013	0.6756896074036839	yellow	570	2685	96	4	92	TRUE	TRUE	29	0	29	0.3	0.1	0.06810110431513214	0.010175438596491228	0.4782765429116233
miR-148b-3p	234	838	336	1277	1.0612379444863305	0.28361764898773967	0.7707295172614771	yellow	570	2685	342	233	109	TRUE	TRUE	93	95	52	0.3	0.1	0.045239203265176754	0.03263157894736842	0.47787078221254514
miR-4654	18	49	552	2066	1.3747113002168003	0.16037995491095078	0.6478138004324596	yellow	570	2685	19	4	15	TRUE	TRUE	6	2	5	0.3	0.1	0.07541992176601127	0.002105263157894737	0.47752518492390594
miR-1910-5p	84	280	486	1835	1.13264294535138	0.1946434560370347	0.6745624252027983	yellow	570	2685	92	65	27	TRUE	TRUE	26	22	8	0.3	0.1	0.06839114150039079	0.00912280701754386	0.4775139485179346
miR-221-3p	241	866	329	1249	1.0564536362745987	0.29878580494369783	0.773500943603221	yellow	570	2685	341	261	80	TRUE	TRUE	93	105	34	0.3	0.1	0.04461566086526524	0.03263157894736842	0.4772472398126337
miR-550a-5p	58	188	512	1927	1.1610301021315519	0.19310441247841345	0.6745624252027983	yellow	570	2685	81	34	47	TRUE	TRUE	25	15	17	0.3	0.1	0.06839114150039079	0.008771929824561403	0.47716307132495217
miR-92a-1-5p	64	209	506	1906	1.1533752349416537	0.19245770315874938	0.6745624252027983	yellow	570	2685	69	44	25	TRUE	TRUE	25	20	8	0.3	0.1	0.06839114150039079	0.008771929824561403	0.47716307132495217
miR-8089	12	30	558	2085	1.494373972166082	0.162169549516484	0.649379219173356	yellow	570	2685	13	11	2	TRUE	TRUE	6	5	1	0.3	0.1	0.07500064534944835	0.002105263157894737	0.477105908507343
miR-503-3p	12	30	558	2085	1.494373972166082	0.162169549516484	0.649379219173356	yellow	570	2685	14	12	2	TRUE	TRUE	6	7	0	0.3	0.1	0.07500064534944835	0.002105263157894737	0.477105908507343
miR-490-3p	40	124	530	1991	1.2117311687795138	0.17726579137622386	0.6683701847124341	yellow	570	2685	55	16	39	TRUE	TRUE	20	8	26	0.3	0.1	0.0699931727057577	0.007017543859649123	0.47701071656540683
miR-181b-2-3p	12	30	558	2085	1.494373972166082	0.162169549516484	0.649379219173356	yellow	570	2685	13	10	3	TRUE	TRUE	5	4	1	0.3	0.1	0.07500064534944835	0.0017543859649122807	0.4767550313143606
miR-4716-3p	36	110	534	2005	1.2287065420769927	0.17356371568698648	0.6614924928237429	yellow	570	2685	40	7	33	TRUE	TRUE	14	3	11	0.3	0.1	0.07179003207583685	0.004912280701754386	0.4767023127775912
miR-4736	65	211	505	1904	1.1613641456194617	0.1787733374475589	0.6683701847124341	yellow	570	2685	80	7	73	TRUE	TRUE	19	4	20	0.3	0.1	0.0699931727057577	0.006666666666666667	0.47665983937242434
miR-200c-5p	17	46	553	2069	1.382512884183665	0.16428450798810634	0.6529282672101582	yellow	570	2685	21	10	11	TRUE	TRUE	6	5	1	0.3	0.1	0.07405381163455226	0.002105263157894737	0.476159074792447
miR-580-3p	64	208	506	1907	1.159522866113787	0.18331544882383252	0.6703074108966192	yellow	570	2685	101	4	97	TRUE	TRUE	19	2	34	0.3	0.1	0.06949039161370706	0.006666666666666667	0.47615705828037375
miR-4530	61	198	509	1917	1.1601951567416484	0.18815359929744668	0.6745624252027983	yellow	570	2685	72	7	65	TRUE	TRUE	22	3	26	0.3	0.1	0.06839114150039079	0.0077192982456140355	0.47611043974600475
let-7i-5p	384	1409	186	706	1.0344464855975604	0.388250855143634	0.8323806875809164	yellow	570	2685	549	385	164	TRUE	TRUE	126	127	57	0.3	0.1	0.03187120183795468	0.04421052631578948	0.47608172815374417
miR-584-3p	12	30	558	2085	1.494373972166082	0.162169549516484	0.649379219173356	yellow	570	2685	13	1	12	TRUE	TRUE	3	1	2	0.3	0.1	0.07500064534944835	0.0010526315789473684	0.47605327692839566
miR-4795-3p	50	159	520	1956	1.1828313257332927	0.18230357258766386	0.6703074108966192	yellow	570	2685	63	6	57	TRUE	TRUE	18	4	18	0.3	0.1	0.06949039161370706	0.006315789473684211	0.4758061810873913
miR-3200-5p	38	117	532	1998	1.2196936244599903	0.17556823981444505	0.6665357082572989	yellow	570	2685	45	12	33	TRUE	TRUE	15	7	14	0.3	0.1	0.07047063168312803	0.005263157894736842	0.47573378957786483
miR-210-3p	282	1022	288	1093	1.047197020598726	0.3294461678288494	0.7900090599913847	yellow	570	2685	307	290	17	TRUE	TRUE	99	102	4	0.3	0.1	0.040947171239923495	0.03473684210526316	0.4756840133451866
miR-1843	69	228	501	1887	1.1397709651591845	0.20506201228186433	0.6800326159084736	yellow	570	2685	69	68	1	TRUE	TRUE	24	23	1	0.3	0.1	0.06698810281787235	0.008421052631578947	0.4754091554494512
miR-4666a-3p	49	157	521	1958	1.1728951321402101	0.19775838237854765	0.6745624252027983	yellow	570	2685	64	2	62	TRUE	TRUE	20	2	22	0.3	0.1	0.06839114150039079	0.007017543859649123	0.4754086853600399
miR-4796-3p	40	124	530	1991	1.2117311687795138	0.17726579137622386	0.6683701847124341	yellow	570	2685	48	11	37	TRUE	TRUE	15	3	14	0.3	0.1	0.0699931727057577	0.005263157894736842	0.47525633060049455
miR-5011-5p	79	264	491	1851	1.1280313854234885	0.20977043575077214	0.6866337349250834	yellow	570	2685	127	17	110	TRUE	TRUE	28	5	45	0.3	0.1	0.06530994524502819	0.009824561403508772	0.475134506648537
miR-8059	6	12	564	2103	1.8638023959244463	0.16411895494531328	0.6529282672101582	yellow	570	2685	6	4	2	TRUE	TRUE	3	2	1	0.3	0.1	0.07405381163455226	0.0010526315789473684	0.47510644321349965
miR-643	31	93	539	2022	1.2503534874670015	0.1731702686523148	0.6610441986054709	yellow	570	2685	36	9	27	TRUE	TRUE	9	4	8	0.3	0.1	0.07190780073298363	0.0031578947368421056	0.47506569546982574
miR-5571-5p	33	102	537	2013	1.2127032997705696	0.2017462601151147	0.6745624252027983	yellow	570	2685	37	5	32	TRUE	TRUE	19	4	18	0.3	0.1	0.06839114150039079	0.006666666666666667	0.4750578081670574
miR-6073	7	15	563	2100	1.740258567197564	0.16734796196008633	0.6544597278107473	yellow	570	2685	8	6	2	TRUE	TRUE	4	4	1	0.3	0.1	0.07364682904341327	0.0014035087719298247	0.4750503378153431
miR-6845-5p	8	18	562	2097	1.6580038512674067	0.16832884040011667	0.6544597278107473	yellow	570	2685	8	7	1	TRUE	TRUE	4	4	0	0.3	0.1	0.07364682904341327	0.0014035087719298247	0.4750503378153431
miR-6797-3p	7	15	563	2100	1.740258567197564	0.16734796196008633	0.6544597278107473	yellow	570	2685	7	6	1	TRUE	TRUE	4	4	0	0.3	0.1	0.07364682904341327	0.0014035087719298247	0.4750503378153431
miR-320d	153	536	417	1579	1.0808336370482563	0.24949422845530062	0.7319254636672606	yellow	570	2685	261	57	204	TRUE	TRUE	59	29	68	0.3	0.1	0.054213257394241966	0.020701754385964916	0.4749150117802069
miR-8084	11	27	559	2088	1.5214982042950855	0.1645643957311286	0.6529282672101582	yellow	570	2685	12	5	7	TRUE	TRUE	2	0	2	0.3	0.1	0.07405381163455226	7.017543859649123e-4	0.4747555660205172
miR-1267	29	87	541	2028	1.249427985084132	0.18312961055654547	0.6703074108966192	yellow	570	2685	34	5	29	TRUE	TRUE	15	5	12	0.3	0.1	0.06949039161370706	0.005263157894736842	0.47475354950844395
miR-4776-5p	9	21	561	2094	1.5993766518488226	0.16789603155533112	0.6544597278107473	yellow	570	2685	9	1	8	TRUE	TRUE	3	1	2	0.3	0.1	0.07364682904341327	0.0010526315789473684	0.4746994606223606
miR-17-5p	354	1297	216	818	1.033617051322999	0.3859950852720001	0.8311181563703943	yellow	570	2685	557	393	164	TRUE	TRUE	121	133	54	0.3	0.1	0.032134892045006545	0.04245614035087719	0.47459103239588374
miR-939-5p	106	361	464	1754	1.1099132126361853	0.21337160885868106	0.6902906880305875	yellow	570	2685	138	23	115	TRUE	TRUE	29	7	32	0.3	0.1	0.0643871940688173	0.010175438596491228	0.47456263266530846
miR-526b-5p	54	175	516	1940	1.1600304620762671	0.2033301933839514	0.6756896074036839	yellow	570	2685	71	25	46	TRUE	TRUE	18	10	19	0.3	0.1	0.06810110431513214	0.006315789473684211	0.4744168937888163
miR-5698	51	164	519	1951	1.1689757909666367	0.19801821040821213	0.6745624252027983	yellow	570	2685	60	23	37	TRUE	TRUE	17	7	14	0.3	0.1	0.06839114150039079	0.0059649122807017545	0.47435605378109247
miR-7159-3p	10	24	560	2091	1.5555147702287118	0.16653949540538807	0.6544597278107473	yellow	570	2685	10	3	7	TRUE	TRUE	2	1	1	0.3	0.1	0.07364682904341327	7.017543859649123e-4	0.4743485834293782
miR-8081	7	15	563	2100	1.740258567197564	0.16734796196008633	0.6544597278107473	yellow	570	2685	7	4	3	TRUE	TRUE	2	2	0	0.3	0.1	0.07364682904341327	7.017543859649123e-4	0.4743485834293782
miR-874-5p	9	21	561	2094	1.5993766518488226	0.16789603155533112	0.6544597278107473	yellow	570	2685	9	6	3	TRUE	TRUE	2	2	0	0.3	0.1	0.07364682904341327	7.017543859649123e-4	0.4743485834293782
miR-4801	41	130	529	1985	1.1833922950672173	0.20698030261016792	0.6815225697764824	yellow	570	2685	49	1	48	TRUE	TRUE	22	1	26	0.3	0.1	0.06660790287694475	0.0077192982456140355	0.4743272011225588
miR-4687-3p	27	80	543	2035	1.2647302979334254	0.17954991092695677	0.6683701847124341	yellow	570	2685	32	1	31	TRUE	TRUE	12	1	14	0.3	0.1	0.0699931727057577	0.004210526315789474	0.4742036990215472
miR-4766-3p	19	53	551	2062	1.3414154764667077	0.17281367133871547	0.660590361279629	yellow	570	2685	22	2	20	TRUE	TRUE	6	1	6	0.3	0.1	0.07202710696786849	0.002105263157894737	0.47413237012576315
miR-154-5p	35	109	535	2006	1.2039091681328675	0.20350924843356724	0.6756896074036839	yellow	570	2685	40	13	27	TRUE	TRUE	17	10	11	0.3	0.1	0.06810110431513214	0.0059649122807017545	0.4740660165958338
miR-623	48	153	522	1962	1.1791358793044364	0.19219263819299848	0.6745624252027983	yellow	570	2685	61	10	51	TRUE	TRUE	16	7	13	0.3	0.1	0.06839114150039079	0.005614035087719299	0.47400517658811003
miR-188-3p	38	119	532	1996	1.198017565226152	0.19934701561165036	0.6745624252027983	yellow	570	2685	45	3	42	TRUE	TRUE	16	1	19	0.3	0.1	0.06839114150039079	0.005614035087719299	0.47400517658811003
miR-3928-3p	59	193	511	1922	1.1497214902416053	0.20783697826122305	0.6819114080140954	yellow	570	2685	60	35	25	TRUE	TRUE	21	14	7	0.3	0.1	0.06650881759183237	0.007368421052631579	0.47387723864446396
miR-30d-3p	186	659	384	1456	1.0701536294426384	0.26646269741623657	0.7548418309069536	yellow	570	2685	261	123	138	TRUE	TRUE	71	53	51	0.3	0.1	0.04885761625462991	0.024912280701754386	0.47376989695638433
miR-1262	32	97	538	2018	1.2373162468817323	0.18098547979172044	0.6688279898154137	yellow	570	2685	34	8	26	TRUE	TRUE	11	4	7	0.3	0.1	0.06987422415104586	0.0038596491228070177	0.47373387327385286
miR-610	29	87	541	2028	1.249427985084132	0.18312961055654547	0.6703074108966192	yellow	570	2685	39	3	36	TRUE	TRUE	12	1	14	0.3	0.1	0.06949039161370706	0.004210526315789474	0.4737009179294966
let-7c-3p	27	80	543	2035	1.2647302979334254	0.17954991092695677	0.6683701847124341	yellow	570	2685	28	18	10	TRUE	TRUE	10	7	3	0.3	0.1	0.0699931727057577	0.0035087719298245615	0.47350194463558226
miR-409-5p	24	70	546	2045	1.284016554393437	0.1802270246101079	0.6683701847124341	yellow	570	2685	27	11	16	TRUE	TRUE	10	6	4	0.3	0.1	0.0699931727057577	0.0035087719298245615	0.47350194463558226
miR-5190	24	70	546	2045	1.284016554393437	0.1802270246101079	0.6683701847124341	yellow	570	2685	28	2	26	TRUE	TRUE	10	2	10	0.3	0.1	0.0699931727057577	0.0035087719298245615	0.47350194463558226
miR-593-3p	34	105	536	2010	1.2142041589811863	0.19615191666315784	0.6745624252027983	yellow	570	2685	37	7	30	TRUE	TRUE	14	3	11	0.3	0.1	0.06839114150039079	0.004912280701754386	0.4733034222021451
miR-20a-5p	313	1140	257	975	1.0416213453494774	0.3511825576110109	0.8146380030058424	yellow	570	2685	557	340	217	TRUE	TRUE	107	118	76	0.3	0.1	0.035614133545449976	0.03754385964912281	0.4731579931945728
miR-4446-3p	102	350	468	1765	1.099036889125721	0.24090532914634666	0.7193418542912966	yellow	570	2685	113	83	30	TRUE	TRUE	45	41	11	0.3	0.1	0.05722586796424846	0.015789473684210527	0.473015341648459
miR-1279	29	87	541	2028	1.249427985084132	0.18312961055654547	0.6703074108966192	yellow	570	2685	35	1	34	TRUE	TRUE	10	1	12	0.3	0.1	0.06949039161370706	0.0035087719298245615	0.47299916354353166
miR-556-5p	28	83	542	2032	1.264631339206172	0.17460059119908147	0.6637688685940457	yellow	570	2685	31	1	30	TRUE	TRUE	5	0	7	0.3	0.1	0.07119324811346073	0.0017543859649122807	0.47294763407837304
miR-142-3p	91	308	479	1807	1.1145267460541552	0.21986626216085017	0.7015021154362832	yellow	570	2685	138	92	46	TRUE	TRUE	32	33	15	0.3	0.1	0.06158840599342494	0.011228070175438597	0.47281647616886346
miR-518f-5p	24	70	546	2045	1.284016554393437	0.1802270246101079	0.6683701847124341	yellow	570	2685	31	9	22	TRUE	TRUE	8	2	10	0.3	0.1	0.0699931727057577	0.0028070175438596493	0.47280019024961734
miR-3942-3p	24	70	546	2045	1.284016554393437	0.1802270246101079	0.6683701847124341	yellow	570	2685	30	7	23	TRUE	TRUE	8	3	9	0.3	0.1	0.0699931727057577	0.0028070175438596493	0.47280019024961734
miR-5006-5p	33	100	537	2015	1.238164000823995	0.17601353057617763	0.6672533219193056	yellow	570	2685	38	2	36	TRUE	TRUE	7	1	7	0.3	0.1	0.07028370216035122	0.002456140350877193	0.4727398425112284
miR-452-5p	109	374	461	1741	1.1006108595216404	0.2308016659292799	0.7179765250174786	yellow	570	2685	138	91	47	TRUE	TRUE	43	37	19	0.3	0.1	0.0575559020925166	0.015087719298245615	0.4726436213907622
miR-215-5p	38	119	532	1996	1.198017565226152	0.19934701561165036	0.6745624252027983	yellow	570	2685	50	36	14	TRUE	TRUE	12	11	5	0.3	0.1	0.06839114150039079	0.004210526315789474	0.47260166781618024
miR-562	34	105	536	2010	1.2142041589811863	0.19615191666315784	0.6745624252027983	yellow	570	2685	45	2	43	TRUE	TRUE	12	0	15	0.3	0.1	0.06839114150039079	0.004210526315789474	0.47260166781618024
miR-5683	39	123	531	1992	1.1894201620390268	0.2060838113106251	0.6815225697764824	yellow	570	2685	48	7	41	TRUE	TRUE	17	4	19	0.3	0.1	0.06660790287694475	0.0059649122807017545	0.4725728151576465
miR-6735-5p	17	47	553	2068	1.3524568117821296	0.18212505536989962	0.6703074108966192	yellow	570	2685	17	12	5	TRUE	TRUE	8	5	3	0.3	0.1	0.06949039161370706	0.0028070175438596493	0.47229740915756674
miR-567	30	91	540	2024	1.235550329265644	0.19145887367718867	0.6745624252027983	yellow	570	2685	35	6	29	TRUE	TRUE	11	2	12	0.3	0.1	0.06839114150039079	0.0038596491228070177	0.47225079062319775
miR-891a-5p	14	37	556	2078	1.4139544251815388	0.17623747329570721	0.6672533219193056	yellow	570	2685	14	4	10	TRUE	TRUE	5	3	2	0.3	0.1	0.07028370216035122	0.0017543859649122807	0.4720380881252635
miR-1273e	22	64	548	2051	1.2864241827997782	0.19067349320930663	0.6745624252027983	yellow	570	2685	24	13	11	TRUE	TRUE	10	5	5	0.3	0.1	0.06839114150039079	0.0035087719298245615	0.4718999134302153
miR-5586-5p	20	58	550	2057	1.289524288252716	0.20191998687754953	0.6745624252027983	yellow	570	2685	22	2	20	TRUE	TRUE	10	1	11	0.3	0.1	0.06839114150039079	0.0035087719298245615	0.4718999134302153
miR-1251-5p	20	57	550	2058	1.3127753505384143	0.18474184785305287	0.6711079675603058	yellow	570	2685	22	6	16	TRUE	TRUE	7	3	5	0.3	0.1	0.06928304204050185	0.002456140350877193	0.4717391823913791
miR-4723-3p	28	85	542	2030	1.233672683970694	0.20270613678761323	0.6754440697035697	yellow	570	2685	29	5	24	TRUE	TRUE	10	1	9	0.3	0.1	0.0681642428017168	0.0035087719298245615	0.47167301473154133
miR-363-5p	32	98	538	2017	1.2240920248261884	0.1940235274005114	0.6745624252027983	yellow	570	2685	37	12	25	TRUE	TRUE	9	4	5	0.3	0.1	0.06839114150039079	0.0031578947368421056	0.4715490362372328
miR-511-3p	13	34	557	2081	1.4282942486102272	0.1802288321658145	0.6683701847124341	yellow	570	2685	13	11	2	TRUE	TRUE	4	4	0	0.3	0.1	0.0699931727057577	0.0014035087719298247	0.47139668147768754
miR-181a-3p	44	141	526	1974	1.1710703401972171	0.21379689877842606	0.6908623043084257	yellow	570	2685	46	41	5	TRUE	TRUE	20	19	2	0.3	0.1	0.06424340127495175	0.007017543859649123	0.47126094513460093
miR-3183	29	88	541	2027	1.234626993032105	0.1969802096257683	0.6745624252027983	yellow	570	2685	32	5	27	TRUE	TRUE	8	1	8	0.3	0.1	0.06839114150039079	0.0028070175438596493	0.4711981590442504
miR-7113-5p	12	31	558	2084	1.4454966025448337	0.18416221123067897	0.6707035021216494	yellow	570	2685	13	8	5	TRUE	TRUE	5	4	1	0.3	0.1	0.06938777038269785	0.0017543859649122807	0.47114215634761014
miR-5571-3p	12	31	558	2084	1.4454966025448337	0.18416221123067897	0.6707035021216494	yellow	570	2685	14	4	10	TRUE	TRUE	5	1	4	0.3	0.1	0.06938777038269785	0.0017543859649122807	0.47114215634761014
miR-92a-3p	308	1123	262	992	1.0384371856102874	0.36294425516007905	0.8280384721529135	yellow	570	2685	481	351	130	TRUE	TRUE	109	131	43	0.3	0.1	0.03277979385823936	0.03824561403508772	0.47102540789332714
miR-671-5p	177	626	393	1489	1.0712461257119708	0.2663077188100725	0.7548418309069536	yellow	570	2685	226	149	77	TRUE	TRUE	63	56	23	0.3	0.1	0.04885761625462991	0.02210526315789474	0.4709628794125247
miR-3185	24	71	546	2044	1.2653206430940769	0.1955061238728332	0.6745624252027983	yellow	570	2685	28	8	20	TRUE	TRUE	7	3	6	0.3	0.1	0.06839114150039079	0.002456140350877193	0.47084728185126795
miR-4761-5p	20	58	550	2057	1.289524288252716	0.20191998687754953	0.6745624252027983	yellow	570	2685	21	4	17	TRUE	TRUE	7	1	6	0.3	0.1	0.06839114150039079	0.002456140350877193	0.47084728185126795
miR-6842-3p	17	48	553	2067	1.323652671400907	0.20089359256209013	0.6745624252027983	yellow	570	2685	17	8	9	TRUE	TRUE	7	3	4	0.3	0.1	0.06839114150039079	0.002456140350877193	0.47084728185126795
miR-499b-3p	24	71	546	2044	1.2653206430940769	0.1955061238728332	0.6745624252027983	yellow	570	2685	28	1	27	TRUE	TRUE	7	0	8	0.3	0.1	0.06839114150039079	0.002456140350877193	0.47084728185126795
miR-4765	14	38	556	2077	1.3760991665027293	0.19701254975826743	0.6745624252027983	yellow	570	2685	15	3	12	TRUE	TRUE	7	2	6	0.3	0.1	0.06839114150039079	0.002456140350877193	0.47084728185126795
miR-3664-5p	19	54	551	2061	1.3159468956873972	0.18994009996866462	0.6745624252027983	yellow	570	2685	21	3	18	TRUE	TRUE	7	1	8	0.3	0.1	0.06839114150039079	0.002456140350877193	0.47084728185126795
miR-708-5p	107	366	463	1749	1.104311626305514	0.22443597868652657	0.71118310692116	yellow	570	2685	125	85	40	TRUE	TRUE	33	27	11	0.3	0.1	0.05920742716949954	0.011578947368421053	0.47078637453792066
miR-3147	21	61	549	2054	1.287875031158215	0.19619046694839923	0.6745624252027983	yellow	570	2685	23	4	19	TRUE	TRUE	6	0	7	0.3	0.1	0.06839114150039079	0.002105263157894737	0.47049640465828546
miR-1251-3p	7	16	563	2099	1.630766582867722	0.19922369481127788	0.6745624252027983	yellow	570	2685	7	1	6	TRUE	TRUE	5	1	4	0.3	0.1	0.06839114150039079	0.0017543859649122807	0.470145527465303
miR-4661-3p	13	35	557	2080	1.386837339921127	0.20219881259227454	0.6745624252027983	yellow	570	2685	14	2	12	TRUE	TRUE	5	1	5	0.3	0.1	0.06839114150039079	0.0017543859649122807	0.470145527465303
miR-4504	27	82	543	2033	1.2326838067277557	0.20864915555496288	0.6837688718009928	yellow	570	2685	36	4	32	TRUE	TRUE	11	2	14	0.3	0.1	0.06603626964201935	0.0038596491228070177	0.4698959187648264
miR-584-5p	96	328	474	1787	1.103376475146234	0.2374560497578091	0.7179765250174786	yellow	570	2685	121	68	53	TRUE	TRUE	35	27	16	0.3	0.1	0.0575559020925166	0.012280701754385965	0.46983660384690257
miR-181d-5p	199	710	371	1405	1.0614197301834964	0.28999319737359486	0.7707295172614771	yellow	570	2685	337	167	170	TRUE	TRUE	70	59	67	0.3	0.1	0.045239203265176754	0.02456140350877193	0.4698006067739487
miR-6762-5p	8	19	562	2096	1.5700330696525395	0.19749044340854902	0.6745624252027983	yellow	570	2685	8	7	1	TRUE	TRUE	4	4	0	0.3	0.1	0.06839114150039079	0.0014035087719298247	0.4697946502723206
miR-3607-5p	14	38	556	2077	1.3760991665027293	0.19701254975826743	0.6745624252027983	yellow	570	2685	14	1	13	TRUE	TRUE	4	0	4	0.3	0.1	0.06839114150039079	0.0014035087719298247	0.4697946502723206
miR-3168	41	131	529	1984	1.1737764260968298	0.219214374607224	0.7010319298428948	yellow	570	2685	52	3	49	TRUE	TRUE	23	2	27	0.3	0.1	0.06170488032330862	0.008070175438596491	0.4697750557619051
miR-6783-5p	12	32	558	2083	1.3996731226416474	0.20747322563184747	0.6815225697764824	yellow	570	2685	12	10	2	TRUE	TRUE	9	7	2	0.3	0.1	0.06660790287694475	0.0031578947368421056	0.46976579761378684
miR-103a-1-5p	22	65	548	2050	1.2660240626003996	0.20718643847451737	0.6815225697764824	yellow	570	2685	22	18	4	TRUE	TRUE	9	6	3	0.3	0.1	0.06660790287694475	0.0031578947368421056	0.46976579761378684
miR-3171	13	35	557	2080	1.386837339921127	0.20219881259227454	0.6745624252027983	yellow	570	2685	15	2	13	TRUE	TRUE	3	1	2	0.3	0.1	0.06839114150039079	0.0010526315789473684	0.4694437730793381
miR-3617-3p	5	10	565	2105	1.862275762823819	0.19680954434626555	0.6745624252027983	yellow	570	2685	5	3	2	TRUE	TRUE	3	3	0	0.3	0.1	0.06839114150039079	0.0010526315789473684	0.4694437730793381
miR-6742-5p	8	19	562	2096	1.5700330696525395	0.19749044340854902	0.6745624252027983	yellow	570	2685	8	7	1	TRUE	TRUE	3	3	0	0.3	0.1	0.06839114150039079	0.0010526315789473684	0.4694437730793381
miR-6511b-3p	8	19	562	2096	1.5700330696525395	0.19749044340854902	0.6745624252027983	yellow	570	2685	8	7	1	TRUE	TRUE	2	2	0	0.3	0.1	0.06839114150039079	7.017543859649123e-4	0.46909289588635567
miR-6811-5p	6	13	564	2102	1.7197289303237986	0.19939100616992583	0.6745624252027983	yellow	570	2685	6	4	2	TRUE	TRUE	2	1	1	0.3	0.1	0.06839114150039079	7.017543859649123e-4	0.46909289588635567
miR-6511b-5p	6	13	564	2102	1.7197289303237986	0.19939100616992583	0.6745624252027983	yellow	570	2685	6	4	2	TRUE	TRUE	2	1	1	0.3	0.1	0.06839114150039079	7.017543859649123e-4	0.46909289588635567
miR-454-3p	227	819	343	1296	1.0472136483408727	0.33297123516970234	0.7929109361924617	yellow	570	2685	385	230	155	TRUE	TRUE	82	82	66	0.3	0.1	0.04031023684719959	0.028771929824561407	0.469082166671761
miR-4729	64	212	506	1903	1.1352792561268419	0.22136101564979085	0.7046532216389103	yellow	570	2685	77	4	73	TRUE	TRUE	23	0	28	0.3	0.1	0.06080982326339053	0.008070175438596491	0.468879998701987
miR-6839-3p	6	13	564	2102	1.7197289303237986	0.19939100616992583	0.6745624252027983	yellow	570	2685	7	4	3	TRUE	TRUE	1	1	1	0.3	0.1	0.06839114150039079	3.5087719298245617e-4	0.4687420186933732
miR-6824-3p	6	13	564	2102	1.7197289303237986	0.19939100616992583	0.6745624252027983	yellow	570	2685	6	3	3	TRUE	TRUE	1	0	1	0.3	0.1	0.06839114150039079	3.5087719298245617e-4	0.4687420186933732
miR-6764-3p	6	13	564	2102	1.7197289303237986	0.19939100616992583	0.6745624252027983	yellow	570	2685	6	3	3	TRUE	TRUE	1	0	1	0.3	0.1	0.06839114150039079	3.5087719298245617e-4	0.4687420186933732
miR-4632-3p	5	10	565	2105	1.862275762823819	0.19680954434626555	0.6745624252027983	yellow	570	2685	5	2	3	TRUE	TRUE	1	0	1	0.3	0.1	0.06839114150039079	3.5087719298245617e-4	0.4687420186933732
miR-1-5p	5	10	565	2105	1.862275762823819	0.19680954434626555	0.6745624252027983	yellow	570	2685	5	2	3	TRUE	TRUE	1	1	0	0.3	0.1	0.06839114150039079	3.5087719298245617e-4	0.4687420186933732
miR-3611	16	45	554	2070	1.328367922041612	0.20666805924163145	0.6815225697764824	yellow	570	2685	17	6	11	TRUE	TRUE	6	2	5	0.3	0.1	0.06660790287694475	0.002105263157894737	0.4687131660348395
miR-491-5p	106	365	464	1750	1.0952551624408169	0.2457493502702558	0.7265291961713201	yellow	570	2685	142	72	70	TRUE	TRUE	37	25	28	0.3	0.1	0.055498771414204486	0.012982456140350877	0.46848122755455535
miR-7108-3p	6	13	564	2102	1.7197289303237986	0.19939100616992583	0.6745624252027983	yellow	570	2685	6	4	2	TRUE	TRUE	0	0	0	0.3	0.1	0.06839114150039079	0	0.46839114150039074
let-7c-5p	372	1370	198	745	1.0216701659269958	0.43474244569631776	0.8615565692055656	yellow	570	2685	553	387	166	TRUE	TRUE	121	128	58	0.3	0.1	0.025886480722361924	0.04245614035087719	0.4683426210732391
miR-151a-5p	143	503	427	1612	1.0732296559749164	0.2758071539588662	0.763414423159053	yellow	570	2685	150	142	8	TRUE	TRUE	61	61	1	0.3	0.1	0.046895855680250786	0.021403508771929827	0.4682993644521806
miR-449b-5p	139	486	431	1629	1.0809565103523116	0.2568691698270514	0.7412662751291546	yellow	570	2685	212	101	111	TRUE	TRUE	46	32	55	0.3	0.1	0.052010303287867335	0.016140350877192983	0.4681506541650603
miR-571	39	124	531	1991	1.1792458837155257	0.21861606644363196	0.7007156703372308	yellow	570	2685	47	13	34	TRUE	TRUE	18	8	13	0.3	0.1	0.06178326805044135	0.006315789473684211	0.46809905752412556
miR-6734-5p	11	29	559	2086	1.415256973274428	0.21280707105160485	0.6892667254690091	yellow	570	2685	11	10	1	TRUE	TRUE	8	8	0	0.3	0.1	0.06464507467167288	0.0028070175438596493	0.46745209221553247
miR-637	83	282	487	1833	1.1077485951002828	0.24340210578645982	0.7226650127997563	yellow	570	2685	102	8	94	TRUE	TRUE	31	5	33	0.3	0.1	0.05642518830558442	0.010877192982456142	0.4673023812880406
miR-544a	115	398	455	1717	1.0903279879622119	0.24968166230894678	0.7319254636672606	yellow	570	2685	184	21	163	TRUE	TRUE	37	8	57	0.3	0.1	0.054213257394241966	0.012982456140350877	0.4671957135345929
miR-183-5p	281	1028	289	1087	1.0281207299882695	0.4025393571039394	0.8436326345338218	yellow	570	2685	367	281	86	TRUE	TRUE	107	111	25	0.3	0.1	0.029538651457408707	0.03754385964912281	0.4670825111065315
miR-654-3p	56	184	514	1931	1.1432909319308657	0.22413293147882718	0.7110335805703889	yellow	570	2685	63	34	29	TRUE	TRUE	21	15	9	0.3	0.1	0.05924395520062135	0.007368421052631579	0.4666123762532529
miR-4633-3p	11	29	559	2086	1.415256973274428	0.21280707105160485	0.6892667254690091	yellow	570	2685	11	4	7	TRUE	TRUE	5	3	2	0.3	0.1	0.06464507467167288	0.0017543859649122807	0.4663994606365851
miR-6809-3p	23	69	547	2046	1.2466920842776075	0.21775647040892623	0.7005069594506861	yellow	570	2685	24	13	11	TRUE	TRUE	12	9	4	0.3	0.1	0.0618350182777545	0.004210526315789474	0.466045544593544
miR-3924	37	117	533	1998	1.185404070499054	0.21778985713040402	0.7005069594506861	yellow	570	2685	51	14	37	TRUE	TRUE	11	4	12	0.3	0.1	0.0618350182777545	0.0038596491228070177	0.46569466740056153
miR-6504-3p	18	52	552	2063	1.2935542151978268	0.21407557552446524	0.6909593779122983	yellow	570	2685	19	13	6	TRUE	TRUE	4	3	2	0.3	0.1	0.06421899376645067	0.0014035087719298247	0.46562250253838056
miR-7856-5p	11	29	559	2086	1.415256973274428	0.21280707105160485	0.6892667254690091	yellow	570	2685	12	2	10	TRUE	TRUE	2	0	2	0.3	0.1	0.06464507467167288	7.017543859649123e-4	0.46534682905763775
miR-940	142	500	428	1615	1.0716052808798895	0.2809437918845304	0.7707295172614771	yellow	570	2685	209	76	133	TRUE	TRUE	57	36	53	0.3	0.1	0.045239203265176754	0.020000000000000004	0.46523920326517676
miR-449a	160	569	410	1546	1.060286762538513	0.30627528445214863	0.7778226224297462	yellow	570	2685	257	132	125	TRUE	TRUE	61	51	69	0.3	0.1	0.04364777194082298	0.021403508771929827	0.46505128071275276
miR-30a-3p	177	632	393	1483	1.0568065075018163	0.3112790269001214	0.7810106180959111	yellow	570	2685	245	107	138	TRUE	TRUE	63	40	50	0.3	0.1	0.042937224682567325	0.02210526315789474	0.4650424878404621
miR-765	108	374	462	1741	1.0881601568415373	0.2607865202044122	0.7474734333537528	yellow	570	2685	164	40	124	TRUE	TRUE	41	17	36	0.3	0.1	0.05056169535681232	0.014385964912280703	0.46494766026909307
miR-877-5p	208	751	362	1364	1.043548885896053	0.349119866726453	0.8125662559738802	yellow	570	2685	259	198	61	TRUE	TRUE	82	78	30	0.3	0.1	0.03605648675837301	0.028771929824561407	0.46482841658293444
miR-1307-3p	49	160	521	1955	1.1490799063403552	0.23136014007781938	0.7179765250174786	yellow	570	2685	50	45	5	TRUE	TRUE	20	18	3	0.3	0.1	0.0575559020925166	0.007017543859649123	0.46457344595216576
miR-146a-3p	52	170	518	1945	1.1484438088577764	0.22509466846222742	0.7124579540507175	yellow	570	2685	71	14	57	TRUE	TRUE	16	6	16	0.3	0.1	0.058896304240100186	0.005614035087719299	0.4645103393278195
miR-4448	30	93	540	2022	1.2078098866566809	0.2197657038733394	0.7015021154362832	yellow	570	2685	31	11	20	TRUE	TRUE	8	4	4	0.3	0.1	0.06158840599342494	0.0028070175438596493	0.4643954235372845
let-7a-2-3p	73	247	497	1868	1.1107697826157414	0.2510821194598733	0.735153593829616	yellow	570	2685	125	27	98	TRUE	TRUE	31	17	32	0.3	0.1	0.053448766143780246	0.010877192982456142	0.4643259591262364
miR-34c-5p	118	411	452	1704	1.0823222876589838	0.26729823857569557	0.756437683301281	yellow	570	2685	190	80	110	TRUE	TRUE	45	27	57	0.3	0.1	0.0484907376514986	0.015789473684210527	0.4642802113357091
miR-3976	14	39	556	2076	1.3401845844515479	0.21886333280054565	0.7007156703372308	yellow	570	2685	16	2	14	TRUE	TRUE	7	1	7	0.3	0.1	0.06178326805044135	0.002456140350877193	0.46423940840131855
miR-4477b	25	76	545	2039	1.2305851355888864	0.22124313872315213	0.7046532216389103	yellow	570	2685	26	1	25	TRUE	TRUE	9	0	9	0.3	0.1	0.06080982326339053	0.0031578947368421056	0.46396771800023257
miR-934	23	69	547	2046	1.2466920842776075	0.21775647040892623	0.7005069594506861	yellow	570	2685	29	4	25	TRUE	TRUE	6	0	6	0.3	0.1	0.0618350182777545	0.002105263157894737	0.46394028143564925
miR-371a-5p	100	345	470	1770	1.0915391201286857	0.26003214584056844	0.7474734333537528	yellow	570	2685	140	9	131	TRUE	TRUE	37	4	49	0.3	0.1	0.05056169535681232	0.012982456140350877	0.4635441514971632
miR-3191-3p	14	39	556	2076	1.3401845844515479	0.21886333280054565	0.7007156703372308	yellow	570	2685	16	4	12	TRUE	TRUE	5	2	4	0.3	0.1	0.06178326805044135	0.0017543859649122807	0.46353765401535363
miR-548av-3p	45	147	525	1968	1.1474305037094963	0.24417481451707856	0.7234134430095536	yellow	570	2685	51	3	48	TRUE	TRUE	20	2	21	0.3	0.1	0.05624537004583714	0.007017543859649123	0.46326291390548624
miR-422a	39	125	531	1990	1.1692339056705638	0.23151735226466322	0.7179765250174786	yellow	570	2685	50	12	38	TRUE	TRUE	16	6	15	0.3	0.1	0.0575559020925166	0.005614035087719299	0.4631699371802359
miR-3942-5p	47	154	523	1961	1.144246639916167	0.24371380700976558	0.7228182173747476	yellow	570	2685	69	5	64	TRUE	TRUE	19	5	26	0.3	0.1	0.05638836413474312	0.006666666666666667	0.4630550308014098
miR-488-5p	71	240	499	1875	1.1115403640228514	0.2525849256168266	0.7365960688413585	yellow	570	2685	89	8	81	TRUE	TRUE	28	3	32	0.3	0.1	0.05310824130895675	0.009824561403508772	0.46293280271246556
miR-5787	39	125	531	1990	1.1692339056705638	0.23151735226466322	0.7179765250174786	yellow	570	2685	49	10	39	TRUE	TRUE	15	5	15	0.3	0.1	0.0575559020925166	0.005263157894736842	0.4628190599872535
miR-136-3p	35	111	535	2004	1.1810619717962179	0.2303011037386478	0.7179765250174786	yellow	570	2685	41	28	13	TRUE	TRUE	15	13	4	0.3	0.1	0.0575559020925166	0.005263157894736842	0.4628190599872535
miR-181b-5p	254	927	316	1188	1.030111369538626	0.39520483503772613	0.8392578346684622	yellow	570	2685	418	246	172	TRUE	TRUE	92	93	66	0.3	0.1	0.03044183832812591	0.032280701754385965	0.46272254008251185
miR-92b-3p	270	990	300	1125	1.022725179469539	0.424273958486227	0.8568688906751349	yellow	570	2685	408	287	121	TRUE	TRUE	102	113	42	0.3	0.1	0.026834249719535526	0.03578947368421053	0.4626237234037461
miR-147b-3p	103	357	467	1758	1.0860636153123764	0.2702900573974365	0.7579576887058286	yellow	570	2685	106	96	10	TRUE	TRUE	41	37	5	0.3	0.1	0.048142014884096064	0.014385964912280703	0.46252797979637683
miR-606	39	125	531	1990	1.1692339056705638	0.23151735226466322	0.7179765250174786	yellow	570	2685	66	1	65	TRUE	TRUE	14	0	22	0.3	0.1	0.0575559020925166	0.004912280701754386	0.462468182794271
miR-3184-5p	142	504	428	1611	1.0604724849866596	0.3136309079654926	0.782879196281272	yellow	570	2685	171	134	37	TRUE	TRUE	56	56	14	0.3	0.1	0.04252209897556555	0.019649122807017545	0.462171221782583
miR-2116-3p	34	108	536	2007	1.178751297226604	0.23688450956673135	0.7179765250174786	yellow	570	2685	39	17	22	TRUE	TRUE	13	7	8	0.3	0.1	0.0575559020925166	0.00456140350877193	0.46211730560128855
miR-7854-3p	40	129	530	1986	1.1618062283434636	0.2381835344257309	0.7179765250174786	yellow	570	2685	41	39	2	TRUE	TRUE	13	13	0	0.3	0.1	0.0575559020925166	0.00456140350877193	0.46211730560128855
miR-519a-3p	76	258	494	1857	1.1072801299597677	0.25371330621962335	0.7372480014782555	yellow	570	2685	155	24	131	TRUE	TRUE	26	5	48	0.3	0.1	0.052954558421631284	0.00912280701754386	0.4620773654391751
miR-4270	63	211	507	1904	1.1212218080788803	0.2476738223605631	0.7291160512076322	yellow	570	2685	92	15	77	TRUE	TRUE	20	8	23	0.3	0.1	0.054881336333803224	0.007017543859649123	0.4618988801934524
miR-124-5p	39	125	531	1990	1.1692339056705638	0.23151735226466322	0.7179765250174786	yellow	570	2685	49	27	22	TRUE	TRUE	12	8	6	0.3	0.1	0.0575559020925166	0.004210526315789474	0.4617664284083061
miR-4786-3p	33	104	537	2011	1.1882264517899077	0.22929342140390996	0.7179765250174786	yellow	570	2685	37	6	31	TRUE	TRUE	12	2	11	0.3	0.1	0.0575559020925166	0.004210526315789474	0.4617664284083061
miR-4685-3p	30	94	540	2021	1.1943843999587618	0.23463658745451757	0.7179765250174786	yellow	570	2685	33	11	22	TRUE	TRUE	12	4	9	0.3	0.1	0.0575559020925166	0.004210526315789474	0.4617664284083061
miR-136-5p	49	161	521	1954	1.1413653965327333	0.24314877402638227	0.7226650127997563	yellow	570	2685	69	17	52	TRUE	TRUE	15	5	16	0.3	0.1	0.05642518830558442	0.005263157894736842	0.4616883462003213
miR-4426	32	101	538	2014	1.1860072980603058	0.23593122589257493	0.7179765250174786	yellow	570	2685	38	4	34	TRUE	TRUE	11	2	12	0.3	0.1	0.0575559020925166	0.0038596491228070177	0.4614155512153236
miR-4999-3p	9	23	561	2092	1.4589675092417673	0.22343820364092304	0.7096397347635716	yellow	570	2685	10	1	9	TRUE	TRUE	5	0	5	0.3	0.1	0.059584830040866336	0.0017543859649122807	0.46133921600577865
miR-520d-5p	133	470	437	1645	1.0651900764555988	0.30431728700137545	0.7778226224297462	yellow	570	2685	238	13	225	TRUE	TRUE	50	11	86	0.3	0.1	0.04364777194082298	0.017543859649122806	0.46119163158994575
miR-196a-5p	345	1278	225	837	1.0042238687164693	0.5026005226358718	0.8999528688177113	yellow	570	2685	407	349	58	TRUE	TRUE	122	122	26	0.3	0.1	0.01831209371243336	0.042807017543859655	0.461119111256293
miR-3123	53	176	517	1939	1.1293332925631212	0.2533258641815708	0.7372480014782555	yellow	570	2685	63	3	60	TRUE	TRUE	23	2	27	0.3	0.1	0.052954558421631284	0.008070175438596491	0.46102473386022774
miR-548az-5p	21	63	549	2052	1.2457934062464056	0.2312532943315838	0.7179765250174786	yellow	570	2685	22	7	15	TRUE	TRUE	9	3	6	0.3	0.1	0.0575559020925166	0.0031578947368421056	0.4607137968293587
miR-95-5p	21	63	549	2052	1.2457934062464056	0.2312532943315838	0.7179765250174786	yellow	570	2685	21	2	19	TRUE	TRUE	9	1	8	0.3	0.1	0.0575559020925166	0.0031578947368421056	0.4607137968293587
miR-6768-3p	9	23	561	2092	1.4589675092417673	0.22343820364092304	0.7096397347635716	yellow	570	2685	10	5	5	TRUE	TRUE	3	2	2	0.3	0.1	0.059584830040866336	0.0010526315789473684	0.4606374616198137
miR-635	34	108	536	2007	1.178751297226604	0.23688450956673135	0.7179765250174786	yellow	570	2685	49	1	48	TRUE	TRUE	8	1	13	0.3	0.1	0.0575559020925166	0.0028070175438596493	0.46036291963637627
miR-1248	51	169	519	1946	1.1314357005036098	0.2543033206920555	0.7376919918614011	yellow	570	2685	63	10	53	TRUE	TRUE	21	5	19	0.3	0.1	0.05284997242891936	0.007368421052631579	0.4602183934815509
miR-139-5p	280	1029	290	1086	1.0189976234215297	0.4394435748065819	0.8639400404061419	yellow	570	2685	335	281	54	TRUE	TRUE	99	101	16	0.3	0.1	0.025406559038235965	0.03473684210526316	0.46014340114349916
miR-1233-5p	18	53	552	2062	1.2685428854599883	0.2336171468958585	0.7179765250174786	yellow	570	2685	18	14	4	TRUE	TRUE	7	4	3	0.3	0.1	0.0575559020925166	0.002456140350877193	0.46001204244339383
miR-206	94	324	476	1791	1.0915769676230858	0.26592951727767233	0.7548418309069536	yellow	570	2685	165	50	115	TRUE	TRUE	31	18	47	0.3	0.1	0.04885761625462991	0.010877192982456142	0.4597348092370861
miR-10399-5p	17	50	553	2065	1.269499779671969	0.24098858090867115	0.7193418542912966	yellow	570	2685	18	12	6	TRUE	TRUE	7	6	2	0.3	0.1	0.05722586796424846	0.002456140350877193	0.4596820083151257
miR-7850-5p	11	30	559	2085	1.3674467934547518	0.23891904914290596	0.7179765250174786	yellow	570	2685	12	9	3	TRUE	TRUE	6	4	2	0.3	0.1	0.0575559020925166	0.002105263157894737	0.45966116525041134
miR-4802-5p	20	60	550	2055	1.2453465181282921	0.2384527750523542	0.7179765250174786	yellow	570	2685	20	2	18	TRUE	TRUE	6	1	5	0.3	0.1	0.0575559020925166	0.002105263157894737	0.45966116525041134
miR-93-3p	136	484	434	1631	1.0559622210397572	0.3302814968479087	0.7900090599913847	yellow	570	2685	158	113	45	TRUE	TRUE	53	45	14	0.3	0.1	0.040947171239923495	0.018596491228070177	0.4595436624679936
miR-6857-3p	7	17	563	2098	1.5341516618479176	0.23322874972039012	0.7179765250174786	yellow	570	2685	7	5	2	TRUE	TRUE	5	4	1	0.3	0.1	0.0575559020925166	0.0017543859649122807	0.4593102880574289
miR-6793-5p	7	17	563	2098	1.5341516618479176	0.23322874972039012	0.7179765250174786	yellow	570	2685	7	4	3	TRUE	TRUE	5	3	2	0.3	0.1	0.0575559020925166	0.0017543859649122807	0.4593102880574289
miR-3938	8	20	562	2095	1.490855431265089	0.2285347142410021	0.7179765250174786	yellow	570	2685	8	4	4	TRUE	TRUE	5	4	1	0.3	0.1	0.0575559020925166	0.0017543859649122807	0.4593102880574289
miR-32-3p	100	348	470	1767	1.0803013873726728	0.28716846632077614	0.7707295172614771	yellow	570	2685	157	6	151	TRUE	TRUE	40	5	56	0.3	0.1	0.045239203265176754	0.014035087719298246	0.459274290984475
miR-22-5p	101	350	469	1765	1.0859490769745508	0.2723920215983427	0.7615467082714229	yellow	570	2685	131	64	67	TRUE	TRUE	34	26	22	0.3	0.1	0.04732138189640369	0.011929824561403509	0.4592512064578072
miR-4254	38	123	532	1992	1.156692557496907	0.2515764907275872	0.735153593829616	yellow	570	2685	46	4	42	TRUE	TRUE	16	3	15	0.3	0.1	0.053448766143780246	0.005614035087719299	0.45906280123149956
miR-191-3p	24	74	546	2041	1.2122723416723993	0.24500240643151966	0.7250923189277881	yellow	570	2685	26	21	5	TRUE	TRUE	9	8	1	0.3	0.1	0.05584267817246219	0.0031578947368421056	0.45900057290930424
miR-210-5p	7	17	563	2098	1.5341516618479176	0.23322874972039012	0.7179765250174786	yellow	570	2685	7	6	1	TRUE	TRUE	4	3	1	0.3	0.1	0.0575559020925166	0.0014035087719298247	0.45895941086444647
miR-664b-5p	14	40	556	2075	1.3060651540005215	0.24169955959172898	0.7199175520958359	yellow	570	2685	15	6	9	TRUE	TRUE	5	3	2	0.3	0.1	0.05708689516088589	0.0017543859649122807	0.45884128112579814
miR-3973	17	50	553	2065	1.269499779671969	0.24098858090867115	0.7193418542912966	yellow	570	2685	19	3	16	TRUE	TRUE	4	1	3	0.3	0.1	0.05722586796424846	0.0014035087719298247	0.4586293767361783
miR-1273g-5p	11	30	559	2085	1.3674467934547518	0.23891904914290596	0.7179765250174786	yellow	570	2685	11	2	9	TRUE	TRUE	3	1	2	0.3	0.1	0.0575559020925166	0.0010526315789473684	0.458608533671464
miR-4716-5p	15	43	555	2072	1.3021878118874868	0.2343226940972366	0.7179765250174786	yellow	570	2685	15	4	11	TRUE	TRUE	3	0	3	0.3	0.1	0.0575559020925166	0.0010526315789473684	0.458608533671464
miR-8082	12	33	558	2082	1.3566259500478401	0.23198759796436552	0.7179765250174786	yellow	570	2685	12	7	5	TRUE	TRUE	3	3	0	0.3	0.1	0.0575559020925166	0.0010526315789473684	0.458608533671464
miR-7155-5p	8	20	562	2095	1.490855431265089	0.2285347142410021	0.7179765250174786	yellow	570	2685	8	5	3	TRUE	TRUE	3	2	1	0.3	0.1	0.0575559020925166	0.0010526315789473684	0.458608533671464
miR-6839-5p	4	8	566	2107	1.8607545372739192	0.23869534174133894	0.7179765250174786	yellow	570	2685	4	1	3	TRUE	TRUE	3	0	3	0.3	0.1	0.0575559020925166	0.0010526315789473684	0.458608533671464
miR-517b-3p	11	30	559	2085	1.3674467934547518	0.23891904914290596	0.7179765250174786	yellow	570	2685	14	3	11	TRUE	TRUE	3	1	2	0.3	0.1	0.0575559020925166	0.0010526315789473684	0.458608533671464
miR-4746-5p	11	30	559	2085	1.3674467934547518	0.23891904914290596	0.7179765250174786	yellow	570	2685	11	6	5	TRUE	TRUE	3	2	1	0.3	0.1	0.0575559020925166	0.0010526315789473684	0.458608533671464
miR-3960	4	8	566	2107	1.8607545372739192	0.23869534174133894	0.7179765250174786	yellow	570	2685	4	2	2	TRUE	TRUE	3	1	2	0.3	0.1	0.0575559020925166	0.0010526315789473684	0.458608533671464
miR-186-5p	206	747	364	1368	1.0364268027162225	0.37570171647065037	0.8291033178941541	yellow	570	2685	378	145	233	TRUE	TRUE	74	49	89	0.3	0.1	0.032556538759163416	0.025964912280701753	0.4585214510398652
miR-4261	28	88	542	2027	1.1898973817362837	0.24877940577579485	0.7315957340221523	yellow	570	2685	36	3	33	TRUE	TRUE	12	1	15	0.3	0.1	0.054291534233984085	0.004210526315789474	0.45850206054977355
miR-217	8	20	562	2095	1.490855431265089	0.2285347142410021	0.7179765250174786	yellow	570	2685	8	2	6	TRUE	TRUE	2	0	2	0.3	0.1	0.0575559020925166	7.017543859649123e-4	0.45825765647848155
miR-6874-5p	3	5	567	2110	2.232013941589964	0.2305193403897679	0.7179765250174786	yellow	570	2685	3	1	2	TRUE	TRUE	2	1	1	0.3	0.1	0.0575559020925166	7.017543859649123e-4	0.45825765647848155
miR-6773-5p	5	11	565	2104	1.692296010095011	0.23949774692018808	0.7179765250174786	yellow	570	2685	5	2	3	TRUE	TRUE	2	1	1	0.3	0.1	0.0575559020925166	7.017543859649123e-4	0.45825765647848155
miR-1236-5p	4	8	566	2107	1.8607545372739192	0.23869534174133894	0.7179765250174786	yellow	570	2685	5	2	3	TRUE	TRUE	2	1	2	0.3	0.1	0.0575559020925166	7.017543859649123e-4	0.45825765647848155
miR-6505-3p	5	11	565	2104	1.692296010095011	0.23949774692018808	0.7179765250174786	yellow	570	2685	5	2	3	TRUE	TRUE	2	0	2	0.3	0.1	0.0575559020925166	7.017543859649123e-4	0.45825765647848155
miR-6825-5p	38	123	532	1992	1.156692557496907	0.2515764907275872	0.735153593829616	yellow	570	2685	42	28	14	TRUE	TRUE	13	10	5	0.3	0.1	0.053448766143780246	0.00456140350877193	0.4580101696525522
miR-4462	7	17	563	2098	1.5341516618479176	0.23322874972039012	0.7179765250174786	yellow	570	2685	7	1	6	TRUE	TRUE	1	1	0	0.3	0.1	0.0575559020925166	3.5087719298245617e-4	0.45790677928549905
miR-4767	6	14	564	2101	1.5961886293140475	0.237133348411073	0.7179765250174786	yellow	570	2685	6	4	2	TRUE	TRUE	1	1	0	0.3	0.1	0.0575559020925166	3.5087719298245617e-4	0.45790677928549905
miR-4508	4	8	566	2107	1.8607545372739192	0.23869534174133894	0.7179765250174786	yellow	570	2685	4	3	1	TRUE	TRUE	1	0	1	0.3	0.1	0.0575559020925166	3.5087719298245617e-4	0.45790677928549905
miR-6828-3p	8	20	562	2095	1.490855431265089	0.2285347142410021	0.7179765250174786	yellow	570	2685	8	3	5	TRUE	TRUE	1	1	0	0.3	0.1	0.0575559020925166	3.5087719298245617e-4	0.45790677928549905
miR-342-3p	94	327	476	1788	1.0797574235609133	0.29408162383980896	0.7707295172614771	yellow	570	2685	115	76	39	TRUE	TRUE	36	31	15	0.3	0.1	0.045239203265176754	0.012631578947368423	0.4578707822125452
miR-4269	47	155	523	1960	1.1362914827161028	0.25604706649325987	0.740319176374024	yellow	570	2685	65	6	59	TRUE	TRUE	16	5	15	0.3	0.1	0.052232400403510626	0.005614035087719299	0.45784643549122994
let-7b-5p	402	1498	168	617	0.9855742855994266	0.577738147280292	0.929128652368016	yellow	570	2685	609	443	166	TRUE	TRUE	128	145	57	0.3	0.1	0.01276965879647696	0.04491228070175439	0.4576819394982314
miR-147a	119	416	451	1699	1.0775978715259285	0.27884274573868195	0.7687539587378941	yellow	570	2685	154	103	51	TRUE	TRUE	34	31	15	0.3	0.1	0.04568505391563396	0.011929824561403509	0.45761487847703747
miR-378d	65	220	505	1895	1.108656754640939	0.2677712087019363	0.756563103649441	yellow	570	2685	72	61	11	TRUE	TRUE	26	25	4	0.3	0.1	0.048461936944602046	0.00912280701754386	0.4575847439621459
miR-6870-3p	4	8	566	2107	1.8607545372739192	0.23869534174133894	0.7179765250174786	yellow	570	2685	4	1	3	TRUE	TRUE	0	0	0	0.3	0.1	0.0575559020925166	0	0.4575559020925166
miR-4790-5p	4	8	566	2107	1.8607545372739192	0.23869534174133894	0.7179765250174786	yellow	570	2685	5	1	4	TRUE	TRUE	0	0	0	0.3	0.1	0.0575559020925166	0	0.4575559020925166
miR-133a-3p	103	359	467	1756	1.0787883568742958	0.28832844145584763	0.7707295172614771	yellow	570	2685	161	62	99	TRUE	TRUE	35	29	36	0.3	0.1	0.045239203265176754	0.012280701754385965	0.4575199050195627
miR-199a-3p	86	297	484	1818	1.0876125149725027	0.28365415267781247	0.7707295172614771	yellow	570	2685	142	58	84	TRUE	TRUE	34	21	34	0.3	0.1	0.045239203265176754	0.011929824561403509	0.45716902782658025
miR-4705	26	81	544	2034	1.2000956481854486	0.2471630091273168	0.7283838837378722	yellow	570	2685	26	9	17	TRUE	TRUE	6	2	4	0.3	0.1	0.055055868797822774	0.002105263157894737	0.4571611319557175
miR-503-5p	180	650	390	1465	1.0402035058283705	0.3668662249230418	0.8290522274996789	yellow	570	2685	236	157	79	TRUE	TRUE	70	62	29	0.3	0.1	0.03256724379897348	0.02456140350877193	0.45712864730774544
miR-1294	47	155	523	1960	1.1362914827161028	0.25604706649325987	0.740319176374024	yellow	570	2685	59	5	54	TRUE	TRUE	13	1	20	0.3	0.1	0.052232400403510626	0.00456140350877193	0.4567938039122826
miR-708-3p	63	213	507	1902	1.109563296285345	0.26939130061433625	0.7569650398455413	yellow	570	2685	85	21	64	TRUE	TRUE	24	8	25	0.3	0.1	0.048369671107644986	0.008421052631578947	0.45679072373922397
miR-342-5p	92	321	478	1794	1.075632063145482	0.3061961142244639	0.7778226224297462	yellow	570	2685	116	66	50	TRUE	TRUE	37	26	19	0.3	0.1	0.04364777194082298	0.012982456140350877	0.4566302280811738
miR-4717-3p	25	78	545	2037	1.197887900915513	0.25472216359358674	0.7381364886617076	yellow	570	2685	25	3	22	TRUE	TRUE	11	1	10	0.3	0.1	0.05274533018032125	0.0038596491228070177	0.45660497930312827
miR-511-5p	60	202	510	1913	1.114122610248331	0.26613311151947977	0.7548418309069536	yellow	570	2685	97	2	95	TRUE	TRUE	22	0	34	0.3	0.1	0.04885761625462991	0.0077192982456140355	0.45657691450024396
miR-6882-5p	10	27	560	2088	1.3807707615932017	0.2461011724406358	0.7267961298751615	yellow	570	2685	11	6	5	TRUE	TRUE	3	2	1	0.3	0.1	0.055434957574955535	0.0010526315789473684	0.4564875891539029
miR-5000-5p	23	71	547	2044	1.2104141736756626	0.25260023519460767	0.7365960688413585	yellow	570	2685	23	3	20	TRUE	TRUE	8	2	6	0.3	0.1	0.05310824130895675	0.0028070175438596493	0.4559152588528164
miR-4632-5p	18	54	552	2061	1.2444575992874938	0.25388497208157274	0.7372480014782555	yellow	570	2685	19	11	8	TRUE	TRUE	8	5	3	0.3	0.1	0.052954558421631284	0.0028070175438596493	0.4557615759654909
miR-4287	27	85	543	2030	1.1874670429752794	0.2562745763482588	0.740319176374024	yellow	570	2685	30	6	24	TRUE	TRUE	10	2	9	0.3	0.1	0.052232400403510626	0.0035087719298245615	0.4557411723333352
miR-744-5p	169	610	401	1505	1.0397688283413402	0.37117127034328956	0.8291033178941541	yellow	570	2685	200	169	31	TRUE	TRUE	66	71	12	0.3	0.1	0.032556538759163416	0.023157894736842106	0.45571443349600554
miR-6870-5p	18	54	552	2061	1.2444575992874938	0.25388497208157274	0.7372480014782555	yellow	570	2685	20	13	7	TRUE	TRUE	7	4	3	0.3	0.1	0.052954558421631284	0.002456140350877193	0.45541069877250845
miR-4703-5p	20	61	550	2054	1.2243436192145918	0.257710312683848	0.7421522890657135	yellow	570	2685	27	5	22	TRUE	TRUE	10	5	9	0.3	0.1	0.051802787476170446	0.0035087719298245615	0.455311559405995
miR-128-1-5p	104	368	466	1747	1.0594544185214054	0.33893837181733344	0.7986890064384551	yellow	570	2685	108	106	2	TRUE	TRUE	46	48	2	0.3	0.1	0.03904891735057431	0.016140350877192983	0.4551892682277673
miR-423-5p	376	1407	194	708	0.975263751893408	0.6194288014424041	0.9393593574682806	yellow	570	2685	474	389	85	TRUE	TRUE	126	137	30	0.3	0.1	0.010867293611328582	0.04421052631578948	0.45507781992711804
miR-4329	42	138	528	1977	1.1394909241731357	0.2643733148169637	0.7548418309069536	yellow	570	2685	55	1	54	TRUE	TRUE	17	0	23	0.3	0.1	0.04885761625462991	0.0059649122807017545	0.45482252853533167
miR-199b-5p	43	142	527	1973	1.1336631081240949	0.27065436963297773	0.7582142068649648	yellow	570	2685	60	17	43	TRUE	TRUE	19	9	21	0.3	0.1	0.04808323293600206	0.006666666666666667	0.4547498996026687
miR-362-3p	67	229	503	1886	1.0969896189984905	0.28789444791145913	0.7707295172614771	yellow	570	2685	94	30	64	TRUE	TRUE	27	13	28	0.3	0.1	0.045239203265176754	0.009473684210526316	0.45471288747570304
miR-4763-3p	73	250	497	1865	1.0957077894973613	0.2819028096413797	0.7707295172614771	yellow	570	2685	95	13	82	TRUE	TRUE	27	4	31	0.3	0.1	0.045239203265176754	0.009473684210526316	0.45471288747570304
let-7f-5p	351	1307	219	808	0.9908307574721389	0.5578893682247562	0.9171056639388316	yellow	570	2685	501	355	146	TRUE	TRUE	112	116	49	0.3	0.1	0.015032249757329358	0.03929824561403509	0.45433049537136444
let-7d-5p	369	1382	201	733	0.9736948473139663	0.6261553071330601	0.9443494202884357	yellow	570	2685	516	376	140	TRUE	TRUE	126	131	50	0.3	0.1	0.009946912778740963	0.04421052631578948	0.45415743909453044
miR-4533	60	203	510	1912	1.1080560240392203	0.2775014123255475	0.7658157148487551	yellow	570	2685	71	12	59	TRUE	TRUE	22	7	19	0.3	0.1	0.04635029039926394	0.0077192982456140355	0.4540695886448779
miR-361-5p	140	503	430	1612	1.0433967467391208	0.3683149439702235	0.8290522274996789	yellow	570	2685	203	105	98	TRUE	TRUE	61	45	51	0.3	0.1	0.03256724379897348	0.021403508771929827	0.4539707525709033
miR-548g-5p	52	175	518	1940	1.112822612270255	0.2841216470913978	0.7707295172614771	yellow	570	2685	69	11	58	TRUE	TRUE	24	6	28	0.3	0.1	0.045239203265176754	0.008421052631578947	0.4536602558967557
miR-548x-5p	52	175	518	1940	1.112822612270255	0.2841216470913978	0.7707295172614771	yellow	570	2685	69	11	58	TRUE	TRUE	24	6	28	0.3	0.1	0.045239203265176754	0.008421052631578947	0.4536602558967557
miR-548aj-5p	52	175	518	1940	1.112822612270255	0.2841216470913978	0.7707295172614771	yellow	570	2685	69	11	58	TRUE	TRUE	24	6	28	0.3	0.1	0.045239203265176754	0.008421052631578947	0.4536602558967557
miR-4524a-3p	60	204	510	1911	1.1020489020393358	0.2890714530270737	0.7707295172614771	yellow	570	2685	77	37	40	TRUE	TRUE	24	18	13	0.3	0.1	0.045239203265176754	0.008421052631578947	0.4536602558967557
miR-125b-2-3p	61	208	509	1907	1.0987247844412455	0.2939221427136666	0.7707295172614771	yellow	570	2685	71	36	35	TRUE	TRUE	23	11	15	0.3	0.1	0.045239203265176754	0.008070175438596491	0.45330937870377325
miR-3065-5p	96	338	474	1777	1.064769252454265	0.33061518484967956	0.7900090599913847	yellow	570	2685	168	50	118	TRUE	TRUE	35	18	43	0.3	0.1	0.040947171239923495	0.012280701754385965	0.4532278729943094
miR-29b-1-5p	103	363	467	1752	1.064477783738692	0.32586004644913624	0.7900090599913847	yellow	570	2685	132	29	103	TRUE	TRUE	35	13	36	0.3	0.1	0.040947171239923495	0.012280701754385965	0.4532278729943094
miR-6871-3p	8	21	562	2094	1.419216266696023	0.2611718977281375	0.7474734333537528	yellow	570	2685	9	6	3	TRUE	TRUE	6	5	2	0.3	0.1	0.05056169535681232	0.002105263157894737	0.45266695851470706
miR-1298-5p	45	149	525	1966	1.1309359586547272	0.26969431057523197	0.7570509990793634	yellow	570	2685	65	15	50	TRUE	TRUE	12	3	12	0.3	0.1	0.04834994522892356	0.004210526315789474	0.45256047154471307
miR-663a	37	121	533	1994	1.1439346533401789	0.27290527418542887	0.7622148311168913	yellow	570	2685	45	9	36	TRUE	TRUE	15	3	15	0.3	0.1	0.047169042005356446	0.005263157894736842	0.4524321999000933
miR-98-5p	333	1245	237	870	0.9818523215229666	0.5950856061842809	0.9334062079938422	yellow	570	2685	495	350	145	TRUE	TRUE	115	122	46	0.3	0.1	0.011971725996371037	0.04035087719298246	0.45232260318935347
miR-515-5p	82	283	488	1832	1.0877347488567524	0.28797208400975677	0.7707295172614771	yellow	570	2685	104	12	92	TRUE	TRUE	20	2	23	0.3	0.1	0.045239203265176754	0.007017543859649123	0.4522567471248259
miR-5094	25	79	545	2036	1.182160742268222	0.2722096456219892	0.7615467082714229	yellow	570	2685	30	11	19	TRUE	TRUE	14	7	11	0.3	0.1	0.04732138189640369	0.004912280701754386	0.45223366259815806
miR-4472	59	201	511	1914	1.0994272475313238	0.2959357782621041	0.7710620082670558	yellow	570	2685	76	13	63	TRUE	TRUE	20	7	20	0.3	0.1	0.045164277954535016	0.007017543859649123	0.4521818218141842
miR-148b-5p	230	844	340	1271	1.0187130234767063	0.4418439581334036	0.8655424808485733	yellow	570	2685	299	190	109	TRUE	TRUE	77	64	36	0.3	0.1	0.02508464483219011	0.027017543859649124	0.4521021886918392
miR-3915	42	138	528	1977	1.1394909241731357	0.2643733148169637	0.7548418309069536	yellow	570	2685	47	6	41	TRUE	TRUE	9	1	9	0.3	0.1	0.04885761625462991	0.0031578947368421056	0.452015510991472
miR-3117-3p	19	58	551	2057	1.222852077965332	0.2660496274826113	0.7548418309069536	yellow	570	2685	23	6	17	TRUE	TRUE	8	4	5	0.3	0.1	0.04885761625462991	0.0028070175438596493	0.4516646337984896
miR-4768-5p	29	93	541	2022	1.1654341571989877	0.2735854167069651	0.7625527508441812	yellow	570	2685	34	14	20	TRUE	TRUE	13	8	8	0.3	0.1	0.04709204316197747	0.00456140350877193	0.4516534466707494
miR-1912-3p	31	100	539	2015	1.1588000114137342	0.2737621273291579	0.7625527508441812	yellow	570	2685	38	15	23	TRUE	TRUE	13	8	9	0.3	0.1	0.04709204316197747	0.00456140350877193	0.4516534466707494
miR-4507	8	21	562	2094	1.419216266696023	0.2611718977281375	0.7474734333537528	yellow	570	2685	8	4	4	TRUE	TRUE	3	2	1	0.3	0.1	0.05056169535681232	0.0010526315789473684	0.4516143269357597
miR-329-5p	8	21	562	2094	1.419216266696023	0.2611718977281375	0.7474734333537528	yellow	570	2685	8	3	5	TRUE	TRUE	3	1	2	0.3	0.1	0.05056169535681232	0.0010526315789473684	0.4516143269357597
miR-5585-3p	8	21	562	2094	1.419216266696023	0.2611718977281375	0.7474734333537528	yellow	570	2685	8	1	7	TRUE	TRUE	3	0	3	0.3	0.1	0.05056169535681232	0.0010526315789473684	0.4516143269357597
miR-34a-5p	453	1751	117	364	0.8049247807315458	0.9696607983626363	1	yellow	570	2685	612	482	130	TRUE	TRUE	147	163	75	0.3	0.1	-0	0.05157894736842106	0.4515789473684211
miR-218-1-3p	40	133	530	1982	1.1246680353584992	0.29305139983046197	0.7707295172614771	yellow	570	2685	49	21	28	TRUE	TRUE	18	8	13	0.3	0.1	0.045239203265176754	0.006315789473684211	0.45155499273886096
miR-6873-5p	14	41	556	2074	1.2736095478914187	0.2654204782070388	0.7548418309069536	yellow	570	2685	14	9	5	TRUE	TRUE	7	6	1	0.3	0.1	0.04885761625462991	0.002456140350877193	0.45131375660550715
miR-3908	21	65	549	2050	1.2063125198656623	0.26884679875444784	0.756563103649441	yellow	570	2685	22	3	19	TRUE	TRUE	8	1	7	0.3	0.1	0.048461936944602046	0.0028070175438596493	0.45126895448846166
miR-328-3p	72	249	498	1866	1.0834427569638698	0.3099550783292778	0.7799885241673209	yellow	570	2685	80	40	40	TRUE	TRUE	23	15	9	0.3	0.1	0.04316471478404946	0.008070175438596491	0.4512348902226459
miR-135a-2-3p	42	140	528	1975	1.1221289406703099	0.2916954481354555	0.7707295172614771	yellow	570	2685	43	42	1	TRUE	TRUE	17	17	0	0.3	0.1	0.045239203265176754	0.0059649122807017545	0.45120411554587847
miR-1287-5p	89	311	481	1804	1.0732779801502412	0.3149620982340073	0.7830803595287263	yellow	570	2685	100	54	46	TRUE	TRUE	24	17	10	0.3	0.1	0.042477467381607674	0.008421052631578947	0.4508985200131866
miR-6883-5p	45	152	525	1963	1.1069277293739528	0.3099389926364271	0.7799885241673209	yellow	570	2685	49	32	17	TRUE	TRUE	22	13	11	0.3	0.1	0.04316471478404946	0.0077192982456140355	0.4508840130296634
miR-548aa	71	247	499	1868	1.076041234550613	0.32798309913289264	0.7900090599913847	yellow	570	2685	117	3	114	TRUE	TRUE	28	1	39	0.3	0.1	0.040947171239923495	0.009824561403508772	0.45077173264343223
miR-1305	88	309	482	1806	1.0670546469269637	0.3316152087898175	0.7917170663461364	yellow	570	2685	122	11	111	TRUE	TRUE	29	5	34	0.3	0.1	0.04057199730259555	0.010175438596491228	0.4507474358990868
miR-365b-3p	66	228	504	1887	1.0837798494668864	0.3173078690705125	0.7830803595287263	yellow	570	2685	86	64	22	TRUE	TRUE	23	23	8	0.3	0.1	0.042477467381607674	0.008070175438596491	0.45054764282020415
miR-6838-5p	34	111	536	2004	1.145185465348172	0.2811542063498665	0.7707295172614771	yellow	570	2685	44	14	30	TRUE	TRUE	15	5	16	0.3	0.1	0.045239203265176754	0.005263157894736842	0.4505023611599136
miR-4709-5p	36	118	534	1997	1.1408918902281777	0.2805386636559483	0.7707295172614771	yellow	570	2685	36	12	24	TRUE	TRUE	15	3	12	0.3	0.1	0.045239203265176754	0.005263157894736842	0.4505023611599136
miR-582-3p	49	167	521	1948	1.097035812425788	0.31922227990581636	0.78436668068812	yellow	570	2685	60	37	23	TRUE	TRUE	23	21	8	0.3	0.1	0.042192345247306584	0.008070175438596491	0.45026252068590306
miR-4678	14	41	556	2074	1.2736095478914187	0.2654204782070388	0.7548418309069536	yellow	570	2685	20	5	15	TRUE	TRUE	4	3	3	0.3	0.1	0.04885761625462991	0.0014035087719298247	0.4502611250265598
miR-512-3p	157	568	413	1547	1.0353272442138897	0.3899113301842217	0.8337246788332505	yellow	570	2685	227	77	150	TRUE	TRUE	53	28	52	0.3	0.1	0.031590937156987846	0.018596491228070177	0.450187428385058
miR-4500	57	195	513	1920	1.0939918847488588	0.3101429720060776	0.7799885241673209	yellow	570	2685	96	10	86	TRUE	TRUE	20	4	28	0.3	0.1	0.04316471478404946	0.007017543859649123	0.45018225864369854
miR-4646-5p	38	126	532	1989	1.1275201033671716	0.2943300930534175	0.7707295172614771	yellow	570	2685	46	5	41	TRUE	TRUE	14	3	12	0.3	0.1	0.045239203265176754	0.004912280701754386	0.4501514839669311
miR-365a-3p	74	258	496	1857	1.0738251704730688	0.32952771220979304	0.7900090599913847	yellow	570	2685	111	70	41	TRUE	TRUE	26	26	12	0.3	0.1	0.040947171239923495	0.00912280701754386	0.4500699782574673
miR-4711-3p	11	31	559	2084	1.3227201652719194	0.26615274255873234	0.7548418309069536	yellow	570	2685	12	1	11	TRUE	TRUE	3	1	3	0.3	0.1	0.04885761625462991	0.0010526315789473684	0.4499102478335773
miR-4777-5p	13	38	557	2077	1.275554247581525	0.2744808330845486	0.7625527508441812	yellow	570	2685	13	5	8	TRUE	TRUE	8	2	6	0.3	0.1	0.04709204316197747	0.0028070175438596493	0.44989906070583713
miR-4458	43	144	527	1971	1.1167877960607318	0.2979003454262829	0.773500943603221	yellow	570	2685	75	10	65	TRUE	TRUE	15	4	23	0.3	0.1	0.04461566086526524	0.005263157894736842	0.44987881876000213
miR-3622a-5p	21	65	549	2050	1.2063125198656623	0.26884679875444784	0.756563103649441	yellow	570	2685	27	2	25	TRUE	TRUE	4	1	3	0.3	0.1	0.048461936944602046	0.0014035087719298247	0.44986544571653186
miR-3149	57	195	513	1920	1.0939918847488588	0.3101429720060776	0.7799885241673209	yellow	570	2685	68	34	34	TRUE	TRUE	19	11	9	0.3	0.1	0.04316471478404946	0.006666666666666667	0.44983138145071605
let-7a-5p	405	1529	165	586	0.9407444440994365	0.7391690652022715	0.9762610395218108	yellow	570	2685	576	422	154	TRUE	TRUE	130	141	54	0.3	0.1	0.004173616840716122	0.0456140350877193	0.4497876519284354
miR-942-5p	144	518	426	1597	1.0421281462341543	0.3709894058142195	0.8291033178941541	yellow	570	2685	184	84	100	TRUE	TRUE	49	31	32	0.3	0.1	0.032556538759163416	0.017192982456140354	0.4497495212153038
miR-4653-5p	36	119	534	1996	1.130740006341261	0.2955164257878136	0.7710620082670558	yellow	570	2685	40	4	36	TRUE	TRUE	13	3	10	0.3	0.1	0.045164277954535016	0.00456140350877193	0.449725681463307
miR-1468-5p	18	55	552	2060	1.2212478570048921	0.2748123847730696	0.7625527508441812	yellow	570	2685	21	9	12	TRUE	TRUE	7	4	5	0.3	0.1	0.04709204316197747	0.002456140350877193	0.4495481835128547
miR-326	77	270	493	1845	1.067255272983348	0.3419348697471682	0.8005366495597139	yellow	570	2685	97	36	61	TRUE	TRUE	31	19	22	0.3	0.1	0.038647512300021634	0.010877192982456142	0.4495247052824778
miR-6833-5p	7	18	563	2097	1.4482685861140507	0.2689760152593191	0.756563103649441	yellow	570	2685	7	3	4	TRUE	TRUE	3	1	2	0.3	0.1	0.048461936944602046	0.0010526315789473684	0.4495145685235494
miR-659-3p	52	177	518	1938	1.0991167234834711	0.3093639190739094	0.7799885241673209	yellow	570	2685	79	3	76	TRUE	TRUE	18	0	28	0.3	0.1	0.04316471478404946	0.006315789473684211	0.4494805042577336
miR-592	59	202	511	1913	1.0934141759444562	0.30789910507484597	0.7799885241673209	yellow	570	2685	69	40	29	TRUE	TRUE	18	14	10	0.3	0.1	0.04316471478404946	0.006315789473684211	0.4494805042577336
miR-519b-3p	78	273	492	1842	1.069665860824653	0.33500480631206886	0.795028485688505	yellow	570	2685	169	23	146	TRUE	TRUE	27	4	57	0.3	0.1	0.03984692415718544	0.009473684210526316	0.4493206083677117
miR-4514	61	210	509	1905	1.0871217585509758	0.31758419448514585	0.7830803595287263	yellow	570	2685	75	8	67	TRUE	TRUE	19	4	23	0.3	0.1	0.042477467381607674	0.006666666666666667	0.4491441340482743
miR-3936	15	45	555	2070	1.2431362332361704	0.2801453853541411	0.7707295172614771	yellow	570	2685	16	5	11	TRUE	TRUE	11	4	8	0.3	0.1	0.045239203265176754	0.0038596491228070177	0.44909885238798375
miR-30c-2-3p	184	672	386	1443	1.0236009816860878	0.42717146783925647	0.858019411370167	yellow	570	2685	219	170	49	TRUE	TRUE	64	63	14	0.3	0.1	0.026601154718052435	0.022456140350877195	0.44905729506892955
miR-943	30	97	540	2018	1.1556824279221125	0.28182090578664226	0.7707295172614771	yellow	570	2685	31	7	24	TRUE	TRUE	10	3	7	0.3	0.1	0.045239203265176754	0.0035087719298245615	0.4487479751950013
miR-597-5p	52	178	518	1937	1.092379264987821	0.3222818156716254	0.789789387787872	yellow	570	2685	67	40	27	TRUE	TRUE	22	16	15	0.3	0.1	0.04099548242876513	0.0077192982456140355	0.4487147806743791
miR-1182	42	141	528	1974	1.1136080395527443	0.3057485732519339	0.7778226224297462	yellow	570	2685	45	4	41	TRUE	TRUE	14	2	14	0.3	0.1	0.04364777194082298	0.004912280701754386	0.4485600526425773
miR-3667-3p	33	109	537	2006	1.130920652349475	0.3050380597598782	0.7778226224297462	yellow	570	2685	40	13	27	TRUE	TRUE	14	7	10	0.3	0.1	0.04364777194082298	0.004912280701754386	0.4485600526425773
miR-8067	10	28	560	2087	1.3308413915261792	0.2752214498368887	0.7625527508441812	yellow	570	2685	10	4	6	TRUE	TRUE	4	2	2	0.3	0.1	0.04709204316197747	0.0014035087719298247	0.44849555193390733
miR-4280	13	38	557	2077	1.275554247581525	0.2744808330845486	0.7625527508441812	yellow	570	2685	14	3	11	TRUE	TRUE	4	2	2	0.3	0.1	0.04709204316197747	0.0014035087719298247	0.44849555193390733
miR-6845-3p	13	38	557	2077	1.275554247581525	0.2744808330845486	0.7625527508441812	yellow	570	2685	13	11	2	TRUE	TRUE	4	4	0	0.3	0.1	0.04709204316197747	0.0014035087719298247	0.44849555193390733
miR-629-3p	48	163	522	1952	1.1011655771031335	0.3136445430726924	0.782879196281272	yellow	570	2685	61	10	51	TRUE	TRUE	17	3	20	0.3	0.1	0.04252209897556555	0.0059649122807017545	0.4484870112562672
miR-4753-5p	28	91	542	2024	1.148986229498216	0.29888666939621766	0.773500943603221	yellow	570	2685	35	5	30	TRUE	TRUE	11	1	15	0.3	0.1	0.04461566086526524	0.0038596491228070177	0.4484753099880723
miR-5004-3p	22	70	548	2045	1.1727973543564465	0.29883705377479425	0.773500943603221	yellow	570	2685	24	4	20	TRUE	TRUE	11	1	11	0.3	0.1	0.04461566086526524	0.0038596491228070177	0.4484753099880723
miR-6722-3p	27	87	543	2028	1.158971621886166	0.290324927804966	0.7707295172614771	yellow	570	2685	32	9	23	TRUE	TRUE	9	2	10	0.3	0.1	0.045239203265176754	0.0031578947368421056	0.4483970980020188
miR-4662a-5p	24	76	546	2039	1.1792491802978982	0.2806951062818445	0.7707295172614771	yellow	570	2685	27	14	13	TRUE	TRUE	9	5	7	0.3	0.1	0.045239203265176754	0.0031578947368421056	0.4483970980020188
miR-31-3p	31	102	539	2013	1.1350222453067709	0.3061697872762409	0.7778226224297462	yellow	570	2685	39	24	15	TRUE	TRUE	13	10	5	0.3	0.1	0.04364777194082298	0.00456140350877193	0.4482091754495949
miR-4314	46	155	524	1960	1.1100435057701017	0.302179105782666	0.7778226224297462	yellow	570	2685	50	3	47	TRUE	TRUE	13	2	12	0.3	0.1	0.04364777194082298	0.00456140350877193	0.4482091754495949
miR-4436a	26	84	544	2031	1.1555577552645102	0.29921321136144746	0.773500943603221	yellow	570	2685	29	3	26	TRUE	TRUE	10	1	9	0.3	0.1	0.04461566086526524	0.0035087719298245615	0.44812443279508984
miR-4999-5p	30	98	540	2017	1.1433905484456557	0.29831030694094496	0.773500943603221	yellow	570	2685	31	15	16	TRUE	TRUE	10	7	3	0.3	0.1	0.04461566086526524	0.0035087719298245615	0.44812443279508984
miR-323b-3p	18	56	552	2059	1.198882996830619	0.29632753682231583	0.7710620082670558	yellow	570	2685	22	4	18	TRUE	TRUE	8	3	7	0.3	0.1	0.045164277954535016	0.0028070175438596493	0.4479712954983947
miR-5581-5p	18	56	552	2059	1.198882996830619	0.29632753682231583	0.7710620082670558	yellow	570	2685	18	3	15	TRUE	TRUE	8	2	6	0.3	0.1	0.045164277954535016	0.0028070175438596493	0.4479712954983947
miR-2276-3p	38	127	532	1988	1.1180813306866277	0.3091583313612244	0.7799885241673209	yellow	570	2685	47	7	40	TRUE	TRUE	13	0	14	0.3	0.1	0.04316471478404946	0.00456140350877193	0.44772611829282133
miR-575	48	164	522	1951	1.0938918534782145	0.3271379375595179	0.7900090599913847	yellow	570	2685	57	5	52	TRUE	TRUE	19	4	18	0.3	0.1	0.040947171239923495	0.006666666666666667	0.4476138379065901
miR-4483	39	131	531	1984	1.1123196454646793	0.31573044478670315	0.7830803595287263	yellow	570	2685	42	9	33	TRUE	TRUE	14	1	15	0.3	0.1	0.042477467381607674	0.004912280701754386	0.447389748083362
miR-4680-5p	16	49	554	2066	1.2176191298492511	0.2937856140185377	0.7707295172614771	yellow	570	2685	16	3	13	TRUE	TRUE	6	1	5	0.3	0.1	0.045239203265176754	0.002105263157894737	0.44734446642307146
miR-24-3p	260	966	310	1149	0.9975965199248661	0.5286935483743519	0.9077738065004439	yellow	570	2685	338	261	77	TRUE	TRUE	87	90	27	0.3	0.1	0.016808941131842964	0.030526315789473686	0.44733525692131665
miR-5000-3p	32	106	538	2009	1.1272756451827515	0.3137836764028162	0.782879196281272	yellow	570	2685	37	7	30	TRUE	TRUE	13	4	10	0.3	0.1	0.04252209897556555	0.00456140350877193	0.4470835024843374
miR-6734-3p	14	42	556	2073	1.242698946574781	0.28991663234834214	0.7707295172614771	yellow	570	2685	14	7	7	TRUE	TRUE	5	2	3	0.3	0.1	0.045239203265176754	0.0017543859649122807	0.44699358923008903
miR-4693-5p	19	59	551	2056	1.2015647535864549	0.28670154564356337	0.7707295172614771	yellow	570	2685	20	1	19	TRUE	TRUE	5	0	6	0.3	0.1	0.045239203265176754	0.0017543859649122807	0.44699358923008903
miR-4301	11	32	559	2083	1.2807880574473893	0.29433698770275046	0.7707295172614771	yellow	570	2685	11	8	3	TRUE	TRUE	5	4	1	0.3	0.1	0.045239203265176754	0.0017543859649122807	0.44699358923008903
miR-6866-3p	6	15	564	2100	1.4891148758121358	0.2768064746392904	0.7646572495254355	yellow	570	2685	6	3	3	TRUE	TRUE	1	1	0	0.3	0.1	0.0466132758711757	3.5087719298245617e-4	0.44696415306415815
miR-433-5p	17	53	553	2062	1.1959491378253537	0.3064828253186657	0.7778226224297462	yellow	570	2685	17	16	1	TRUE	TRUE	9	9	0	0.3	0.1	0.04364777194082298	0.0031578947368421056	0.446805666677665
miR-3926	34	113	536	2002	1.1237980476761384	0.3123269098023691	0.7826478650503009	yellow	570	2685	42	5	37	TRUE	TRUE	12	2	14	0.3	0.1	0.04257343804484917	0.004210526315789474	0.44678396436063866
miR-27b-3p	273	1017	297	1098	0.9924041735392763	0.5507701007380419	0.9144894396664848	yellow	570	2685	441	265	176	TRUE	TRUE	89	94	50	0.3	0.1	0.01552852212031973	0.0312280701754386	0.44675659229575837
miR-1272	32	106	538	2009	1.1272756451827515	0.3137836764028162	0.782879196281272	yellow	570	2685	40	7	33	TRUE	TRUE	12	5	11	0.3	0.1	0.04252209897556555	0.004210526315789474	0.446732625291355
miR-649	30	99	540	2016	1.1312822633903201	0.3151275510773155	0.7830803595287263	yellow	570	2685	43	2	41	TRUE	TRUE	12	1	20	0.3	0.1	0.042477467381607674	0.004210526315789474	0.44668799369739715
miR-651-3p	25	81	545	2034	1.1518510817891108	0.30847915566299117	0.7799885241673209	yellow	570	2685	26	7	19	TRUE	TRUE	10	4	7	0.3	0.1	0.04316471478404946	0.0035087719298245615	0.44667348671387397
miR-6745	12	35	558	2080	1.2779088095492575	0.2840940801317686	0.7707295172614771	yellow	570	2685	12	11	1	TRUE	TRUE	4	4	0	0.3	0.1	0.045239203265176754	0.0014035087719298247	0.4466427120371066
miR-5681b	11	32	559	2083	1.2807880574473893	0.29433698770275046	0.7707295172614771	yellow	570	2685	12	5	7	TRUE	TRUE	4	3	2	0.3	0.1	0.045239203265176754	0.0014035087719298247	0.4466427120371066
miR-4764-5p	9	25	561	2090	1.3410172940344312	0.284842518060803	0.7707295172614771	yellow	570	2685	9	1	8	TRUE	TRUE	4	1	3	0.3	0.1	0.045239203265176754	0.0014035087719298247	0.4466427120371066
miR-6855-3p	5	12	565	2103	1.5505989232876292	0.2843664758901059	0.7707295172614771	yellow	570	2685	5	4	1	TRUE	TRUE	4	3	1	0.3	0.1	0.045239203265176754	0.0014035087719298247	0.4466427120371066
miR-3925-5p	40	136	530	1979	1.0981992411867667	0.3370371293183712	0.7966766772108006	yellow	570	2685	45	4	41	TRUE	TRUE	20	3	19	0.3	0.1	0.03948715866504641	0.007017543859649123	0.44650470252469554
miR-3194-3p	31	102	539	2013	1.1350222453067709	0.3061697872762409	0.7778226224297462	yellow	570	2685	31	7	24	TRUE	TRUE	8	2	6	0.3	0.1	0.04364777194082298	0.0028070175438596493	0.4464547894846826
miR-301a-5p	31	102	539	2013	1.1350222453067709	0.3061697872762409	0.7778226224297462	yellow	570	2685	35	19	16	TRUE	TRUE	8	4	6	0.3	0.1	0.04364777194082298	0.0028070175438596493	0.4464547894846826
miR-371a-3p	16	49	554	2066	1.2176191298492511	0.2937856140185377	0.7707295172614771	yellow	570	2685	20	1	19	TRUE	TRUE	3	1	3	0.3	0.1	0.045239203265176754	0.0010526315789473684	0.4462918348441241
miR-126-3p	49	168	521	1947	1.0899473873019265	0.3326586961007737	0.7928460690086193	yellow	570	2685	55	51	4	TRUE	TRUE	17	17	0	0.3	0.1	0.04032444909279467	0.0059649122807017545	0.4462893613734964
miR-5010-3p	52	178	518	1937	1.092379264987821	0.3222818156716254	0.789789387787872	yellow	570	2685	59	5	54	TRUE	TRUE	15	1	16	0.3	0.1	0.04099548242876513	0.005263157894736842	0.44625864032350193
miR-548ap-3p	60	208	510	1907	1.0785979966589314	0.33714927675118517	0.7966766772108006	yellow	570	2685	76	2	74	TRUE	TRUE	19	1	20	0.3	0.1	0.03948715866504641	0.006666666666666667	0.44615382533171305
miR-3127-5p	31	102	539	2013	1.1350222453067709	0.3061697872762409	0.7778226224297462	yellow	570	2685	33	11	22	TRUE	TRUE	7	4	4	0.3	0.1	0.04364777194082298	0.002456140350877193	0.44610391229170016
miR-942-3p	10	29	560	2086	1.2843543311876697	0.3053064220134217	0.7778226224297462	yellow	570	2685	11	7	4	TRUE	TRUE	7	5	3	0.3	0.1	0.04364777194082298	0.002456140350877193	0.44610391229170016
miR-432-3p	26	84	544	2031	1.1555577552645102	0.29921321136144746	0.773500943603221	yellow	570	2685	29	2	27	TRUE	TRUE	4	0	4	0.3	0.1	0.04461566086526524	0.0014035087719298247	0.4460191696371951
miR-324-3p	126	455	444	1660	1.0353229761534066	0.4000256359986305	0.8423067951084904	yellow	570	2685	162	109	53	TRUE	TRUE	46	40	19	0.3	0.1	0.02981187829101268	0.016140350877192983	0.44595222916820565
miR-6724-5p	4	9	566	2106	1.6533537855976776	0.2909461007183899	0.7707295172614771	yellow	570	2685	4	2	2	TRUE	TRUE	2	1	1	0.3	0.1	0.045239203265176754	7.017543859649123e-4	0.44594095765114167
miR-6857-5p	8	22	562	2093	1.35408775887675	0.29509039451824814	0.7707295172614771	yellow	570	2685	8	6	2	TRUE	TRUE	2	1	1	0.3	0.1	0.045239203265176754	7.017543859649123e-4	0.44594095765114167
miR-190b	3	6	567	2109	1.8592386906130491	0.2945817736247087	0.7707295172614771	yellow	570	2685	4	2	2	TRUE	TRUE	2	1	1	0.3	0.1	0.045239203265176754	7.017543859649123e-4	0.44594095765114167
miR-500b-3p	8	22	562	2093	1.35408775887675	0.29509039451824814	0.7707295172614771	yellow	570	2685	8	7	1	TRUE	TRUE	2	2	0	0.3	0.1	0.045239203265176754	7.017543859649123e-4	0.44594095765114167
miR-299-3p	38	128	532	1987	1.1087899901194673	0.32423756849455415	0.7900090599913847	yellow	570	2685	47	11	36	TRUE	TRUE	14	7	8	0.3	0.1	0.040947171239923495	0.004912280701754386	0.4458594519416778
miR-148a-3p	232	864	338	1251	0.9938383629962051	0.5440718525498083	0.9091856152951998	yellow	570	2685	343	235	108	TRUE	TRUE	83	86	50	0.3	0.1	0.01653897763784052	0.029122807017543863	0.4456617846553844
miR-675-5p	27	88	543	2027	1.1453079947968947	0.30793384435875887	0.7799885241673209	yellow	570	2685	29	8	21	TRUE	TRUE	7	2	7	0.3	0.1	0.04316471478404946	0.002456140350877193	0.4456208551349266
miR-6772-5p	4	9	566	2106	1.6533537855976776	0.2909461007183899	0.7707295172614771	yellow	570	2685	4	2	2	TRUE	TRUE	1	1	0	0.3	0.1	0.045239203265176754	3.5087719298245617e-4	0.4455900804581592
miR-4497	4	9	566	2106	1.6533537855976776	0.2909461007183899	0.7707295172614771	yellow	570	2685	4	2	2	TRUE	TRUE	1	1	0	0.3	0.1	0.045239203265176754	3.5087719298245617e-4	0.4455900804581592
miR-7702	3	6	567	2109	1.8592386906130491	0.2945817736247087	0.7707295172614771	yellow	570	2685	3	2	1	TRUE	TRUE	1	1	0	0.3	0.1	0.045239203265176754	3.5087719298245617e-4	0.4455900804581592
miR-371b-5p	49	168	521	1947	1.0899473873019265	0.3326586961007737	0.7928460690086193	yellow	570	2685	60	9	51	TRUE	TRUE	15	4	16	0.3	0.1	0.04032444909279467	0.005263157894736842	0.4455876069875315
miR-219a-2-3p	42	143	528	1972	1.0969236729909753	0.3345414613079792	0.7946074538246788	yellow	570	2685	63	14	49	TRUE	TRUE	16	5	12	0.3	0.1	0.03993894614279652	0.005614035087719299	0.4455529812305158
miR-3616-5p	22	71	548	2044	1.155716806491472	0.3186510461900751	0.7836559799665653	yellow	570	2685	22	4	18	TRUE	TRUE	9	1	8	0.3	0.1	0.042349819207619266	0.0031578947368421056	0.44550771394446137
miR-7109-5p	10	29	560	2086	1.2843543311876697	0.3053064220134217	0.7778226224297462	yellow	570	2685	10	8	2	TRUE	TRUE	5	5	0	0.3	0.1	0.04364777194082298	0.0017543859649122807	0.44540215790573523
miR-6079	7	19	563	2096	1.3714231160263644	0.30605655336534116	0.7778226224297462	yellow	570	2685	7	4	3	TRUE	TRUE	5	2	3	0.3	0.1	0.04364777194082298	0.0017543859649122807	0.44540215790573523
miR-6832-5p	14	43	556	2072	1.213230009331666	0.31507174077187955	0.7830803595287263	yellow	570	2685	14	12	2	TRUE	TRUE	8	8	0	0.3	0.1	0.042477467381607674	0.0028070175438596493	0.4452844849254673
miR-6796-5p	21	67	549	2048	1.1692003182465018	0.3085582591773683	0.7799885241673209	yellow	570	2685	23	19	4	TRUE	TRUE	6	6	1	0.3	0.1	0.04316471478404946	0.002105263157894737	0.4452699779419441
miR-140-5p	94	336	476	1779	1.0455661288025428	0.3848779599348283	0.8304160331202546	yellow	570	2685	124	71	53	TRUE	TRUE	37	30	15	0.3	0.1	0.03228170973830744	0.012982456140350877	0.44526416587865836
miR-4636	2	3	568	2112	2.477836254956629	0.2880082999590222	0.7707295172614771	yellow	570	2685	2	1	1	TRUE	TRUE	0	0	0	0.3	0.1	0.045239203265176754	0	0.44523920326517674
miR-3678-5p	2	3	568	2112	2.477836254956629	0.2880082999590222	0.7707295172614771	yellow	570	2685	2	1	1	TRUE	TRUE	0	0	0	0.3	0.1	0.045239203265176754	0	0.44523920326517674
miR-4442	2	3	568	2112	2.477836254956629	0.2880082999590222	0.7707295172614771	yellow	570	2685	2	1	1	TRUE	TRUE	0	0	0	0.3	0.1	0.045239203265176754	0	0.44523920326517674
miR-621	18	57	552	2058	1.1773009296829422	0.318354303854746	0.783619672641576	yellow	570	2685	26	1	25	TRUE	TRUE	8	0	12	0.3	0.1	0.04235786785987626	0.0028070175438596493	0.44516488540373594
miR-548q	31	103	539	2012	1.1234463519526896	0.32284468511393455	0.7900090599913847	yellow	570	2685	34	7	27	TRUE	TRUE	12	2	11	0.3	0.1	0.040947171239923495	0.004210526315789474	0.44515769755571294
miR-5700	36	121	534	1994	1.1109394186035642	0.3263021603250659	0.7900090599913847	yellow	570	2685	43	4	39	TRUE	TRUE	12	0	14	0.3	0.1	0.040947171239923495	0.004210526315789474	0.44515769755571294
miR-628-3p	33	110	537	2005	1.120082886445594	0.3211665719526567	0.7884469111805945	yellow	570	2685	39	13	26	TRUE	TRUE	10	4	7	0.3	0.1	0.04129101755167334	0.0035087719298245615	0.4447997894814979
miR-8065	7	19	563	2096	1.3714231160263644	0.30605655336534116	0.7778226224297462	yellow	570	2685	7	4	3	TRUE	TRUE	3	3	0	0.3	0.1	0.04364777194082298	0.0010526315789473684	0.4447004035197703
miR-6750-5p	7	19	563	2096	1.3714231160263644	0.30605655336534116	0.7778226224297462	yellow	570	2685	7	6	1	TRUE	TRUE	3	2	1	0.3	0.1	0.04364777194082298	0.0010526315789473684	0.4447004035197703
miR-4474-5p	12	36	558	2079	1.2418290751785743	0.31139250264493323	0.7810106180959111	yellow	570	2685	13	1	12	TRUE	TRUE	5	0	5	0.3	0.1	0.042937224682567325	0.0017543859649122807	0.44469161064747964
miR-508-3p	28	93	542	2022	1.1231706396771475	0.33408172358169885	0.7941942770175715	yellow	570	2685	35	1	34	TRUE	TRUE	13	1	15	0.3	0.1	0.04002929871879835	0.00456140350877193	0.4445907022275703
miR-148a-5p	143	519	427	1596	1.0298100698076997	0.4129100015451652	0.8544131752003084	yellow	570	2685	214	89	125	TRUE	TRUE	49	34	36	0.3	0.1	0.027332825346865208	0.017192982456140354	0.4445258078030056
miR-485-5p	104	371	466	1744	1.0490917225197753	0.3684345091623258	0.8290522274996789	yellow	570	2685	129	67	62	TRUE	TRUE	34	19	24	0.3	0.1	0.03256724379897348	0.011929824561403509	0.444497068360377
miR-5582-5p	36	121	534	1994	1.1109394186035642	0.3263021603250659	0.7900090599913847	yellow	570	2685	44	5	39	TRUE	TRUE	10	2	10	0.3	0.1	0.040947171239923495	0.0035087719298245615	0.444455943169748
miR-4440	7	19	563	2096	1.3714231160263644	0.30605655336534116	0.7778226224297462	yellow	570	2685	7	4	3	TRUE	TRUE	2	2	0	0.3	0.1	0.04364777194082298	7.017543859649123e-4	0.44434952632678787
miR-1252-3p	12	36	558	2079	1.2418290751785743	0.31139250264493323	0.7810106180959111	yellow	570	2685	13	6	7	TRUE	TRUE	4	2	2	0.3	0.1	0.042937224682567325	0.0014035087719298247	0.4443407334544972
miR-487a-3p	38	129	532	1986	1.0996426707624987	0.33954377076668635	0.7986890064384551	yellow	570	2685	70	15	55	TRUE	TRUE	15	5	25	0.3	0.1	0.03904891735057431	0.005263157894736842	0.44431207524531113
miR-4696	9	26	561	2089	1.2888448998048327	0.3171275753127595	0.7830803595287263	yellow	570	2685	10	4	6	TRUE	TRUE	5	3	3	0.3	0.1	0.042477467381607674	0.0017543859649122807	0.44423185334651993
miR-6514-3p	9	26	561	2089	1.2888448998048327	0.3171275753127595	0.7830803595287263	yellow	570	2685	9	5	4	TRUE	TRUE	5	4	1	0.3	0.1	0.042477467381607674	0.0017543859649122807	0.44423185334651993
miR-365a-5p	31	104	539	2011	1.1120929835639988	0.33979009813531774	0.7986890064384551	yellow	570	2685	38	19	19	TRUE	TRUE	14	10	8	0.3	0.1	0.03904891735057431	0.004912280701754386	0.44396119805232864
miR-6777-3p	6	16	564	2099	1.3954214139080114	0.3178534168939918	0.7830803595287263	yellow	570	2685	6	5	1	TRUE	TRUE	4	3	1	0.3	0.1	0.042477467381607674	0.0014035087719298247	0.4438809761535375
miR-5590-5p	21	68	549	2047	1.1514444970454645	0.32906329068073253	0.7900090599913847	yellow	570	2685	22	1	21	TRUE	TRUE	8	1	8	0.3	0.1	0.040947171239923495	0.0028070175438596493	0.4437541887837831
miR-26a-1-3p	23	75	547	2040	1.1436601872157564	0.3282567016504909	0.7900090599913847	yellow	570	2685	26	5	21	TRUE	TRUE	8	2	7	0.3	0.1	0.040947171239923495	0.0028070175438596493	0.4437541887837831
miR-96-3p	27	89	543	2026	1.1318831745916538	0.32587957291763536	0.7900090599913847	yellow	570	2685	33	2	31	TRUE	TRUE	8	0	10	0.3	0.1	0.040947171239923495	0.0028070175438596493	0.4437541887837831
miR-365b-5p	19	61	551	2054	1.1610719347132459	0.32949793935369975	0.7900090599913847	yellow	570	2685	22	9	13	TRUE	TRUE	8	4	5	0.3	0.1	0.040947171239923495	0.0028070175438596493	0.4437541887837831
miR-574-3p	46	158	524	1957	1.087304201581389	0.34358632329176814	0.8037259195520401	yellow	570	2685	49	42	7	TRUE	TRUE	16	12	4	0.3	0.1	0.03795681031129909	0.005614035087719299	0.44357084539901837
miR-8066	6	16	564	2099	1.3954214139080114	0.3178534168939918	0.7830803595287263	yellow	570	2685	7	4	3	TRUE	TRUE	3	3	1	0.3	0.1	0.042477467381607674	0.0010526315789473684	0.443530098960555
miR-6804-3p	6	16	564	2099	1.3954214139080114	0.3178534168939918	0.7830803595287263	yellow	570	2685	6	4	2	TRUE	TRUE	3	3	0	0.3	0.1	0.042477467381607674	0.0010526315789473684	0.443530098960555
miR-4302	25	82	545	2033	1.1372474751315538	0.32717310277752615	0.7900090599913847	yellow	570	2685	32	9	23	TRUE	TRUE	7	4	5	0.3	0.1	0.040947171239923495	0.002456140350877193	0.44340331159080065
miR-4781-5p	6	16	564	2099	1.3954214139080114	0.3178534168939918	0.7830803595287263	yellow	570	2685	6	2	4	TRUE	TRUE	2	2	0	0.3	0.1	0.042477467381607674	7.017543859649123e-4	0.4431792217675726
miR-7106-3p	6	16	564	2099	1.3954214139080114	0.3178534168939918	0.7830803595287263	yellow	570	2685	6	4	2	TRUE	TRUE	2	1	1	0.3	0.1	0.042477467381607674	7.017543859649123e-4	0.4431792217675726
let-7e-5p	375	1434	195	681	0.9132936645216385	0.8314491322006379	1	yellow	570	2685	557	385	172	TRUE	TRUE	123	128	59	0.3	0.1	-0	0.04315789473684211	0.44315789473684214
miR-4436b-3p	44	151	526	1964	1.087983346457083	0.346393934683414	0.8089317180547962	yellow	570	2685	51	11	40	TRUE	TRUE	18	5	17	0.3	0.1	0.03683525425919379	0.006315789473684211	0.443151043732878
miR-1253	68	239	502	1876	1.063242984865508	0.3614256812353914	0.8256083895105123	yellow	570	2685	88	2	86	TRUE	TRUE	28	0	37	0.3	0.1	0.033290361025306935	0.009824561403508772	0.4431149224288157
miR-92a-2-5p	87	309	483	1806	1.0527484362256114	0.37002019612626597	0.8291033178941541	yellow	570	2685	114	26	88	TRUE	TRUE	30	10	30	0.3	0.1	0.032556538759163416	0.010526315789473684	0.4430828545486371
miR-27b-5p	63	222	507	1893	1.0595538518035301	0.3758474871418095	0.8291033178941541	yellow	570	2685	70	52	18	TRUE	TRUE	30	30	4	0.3	0.1	0.032556538759163416	0.010526315789473684	0.4430828545486371
miR-6760-5p	15	47	555	2068	1.1891307275263043	0.3286250974425245	0.7900090599913847	yellow	570	2685	16	11	5	TRUE	TRUE	6	4	3	0.3	0.1	0.040947171239923495	0.002105263157894737	0.44305243439781816
let-7g-5p	366	1394	204	721	0.9279746257893449	0.7906079630637157	0.9951331823345011	yellow	570	2685	521	366	155	TRUE	TRUE	120	122	53	0.3	0.1	8.475168545562354e-4	0.042105263157894736	0.442952780012451
miR-4724-5p	26	86	544	2029	1.1275780628341592	0.3358199992432138	0.7962830869427399	yellow	570	2685	29	6	23	TRUE	TRUE	9	2	8	0.3	0.1	0.03957300343721183	0.0031578947368421056	0.4427308981740539
miR-181a-2-3p	83	295	487	1820	1.0514579076743134	0.37665191049706626	0.8291033178941541	yellow	570	2685	96	71	25	TRUE	TRUE	28	25	4	0.3	0.1	0.032556538759163416	0.009824561403508772	0.44238110016267224
miR-6858-5p	11	33	559	2082	1.2413964736214111	0.323291575059718	0.7900090599913847	yellow	570	2685	11	9	2	TRUE	TRUE	4	4	0	0.3	0.1	0.040947171239923495	0.0014035087719298247	0.4423506800118533
miR-4659b-5p	24	79	546	2036	1.1328113236294832	0.3374193771418181	0.7966766772108006	yellow	570	2685	25	2	23	TRUE	TRUE	8	2	7	0.3	0.1	0.03948715866504641	0.0028070175438596493	0.44229417620890604
miR-4520-3p	24	79	546	2036	1.1328113236294832	0.3374193771418181	0.7966766772108006	yellow	570	2685	28	4	24	TRUE	TRUE	8	2	7	0.3	0.1	0.03948715866504641	0.0028070175438596493	0.44229417620890604
miR-29b-3p	275	1034	295	1081	0.9745795003623223	0.6253931653964246	0.9443494202884357	yellow	570	2685	411	276	135	TRUE	TRUE	92	97	48	0.3	0.1	0.009946912778740963	0.032280701754385965	0.4422276145331269
miR-134-3p	8	23	562	2092	1.294620827581985	0.3299670409351992	0.7900090599913847	yellow	570	2685	8	4	4	TRUE	TRUE	3	1	2	0.3	0.1	0.040947171239923495	0.0010526315789473684	0.4419998028188708
miR-6830-3p	13	40	557	2075	1.210642282581576	0.326771679145957	0.7900090599913847	yellow	570	2685	13	5	8	TRUE	TRUE	3	1	2	0.3	0.1	0.040947171239923495	0.0010526315789473684	0.4419998028188708
miR-1273h-5p	62	217	508	1898	1.0674721458189735	0.35889026159521625	0.8229212020893103	yellow	570	2685	68	62	6	TRUE	TRUE	23	23	3	0.3	0.1	0.03385669927410378	0.008070175438596491	0.44192687471270026
miR-345-3p	20	65	550	2050	1.1468201629281658	0.33999607578866226	0.7986890064384551	yellow	570	2685	26	2	24	TRUE	TRUE	8	1	11	0.3	0.1	0.03904891735057431	0.0028070175438596493	0.4418559348944339
miR-29b-2-5p	147	539	423	1576	1.016123105866202	0.46056014591008276	0.8712706912757795	yellow	570	2685	209	76	133	TRUE	TRUE	51	28	50	0.3	0.1	0.02393875799077151	0.017894736842105265	0.44183349483287676
miR-5680	59	208	511	1907	1.058550099164532	0.38292430799020233	0.8291033178941541	yellow	570	2685	67	4	63	TRUE	TRUE	26	3	27	0.3	0.1	0.032556538759163416	0.00912280701754386	0.4416793457767073
miR-3158-3p	59	208	511	1907	1.058550099164532	0.38292430799020233	0.8291033178941541	yellow	570	2685	65	45	20	TRUE	TRUE	26	17	12	0.3	0.1	0.032556538759163416	0.00912280701754386	0.4416793457767073
miR-520g-5p	5	13	565	2102	1.4306942017646993	0.3306155224073337	0.7900090599913847	yellow	570	2685	5	2	3	TRUE	TRUE	2	1	1	0.3	0.1	0.040947171239923495	7.017543859649123e-4	0.44164892562588837
miR-8070	5	13	565	2102	1.4306942017646993	0.3306155224073337	0.7900090599913847	yellow	570	2685	5	1	4	TRUE	TRUE	2	1	1	0.3	0.1	0.040947171239923495	7.017543859649123e-4	0.44164892562588837
miR-6865-5p	5	13	565	2102	1.4306942017646993	0.3306155224073337	0.7900090599913847	yellow	570	2685	5	3	2	TRUE	TRUE	2	1	1	0.3	0.1	0.040947171239923495	7.017543859649123e-4	0.44164892562588837
miR-6815-5p	5	13	565	2102	1.4306942017646993	0.3306155224073337	0.7900090599913847	yellow	570	2685	5	3	2	TRUE	TRUE	2	1	1	0.3	0.1	0.040947171239923495	7.017543859649123e-4	0.44164892562588837
miR-6761-5p	14	44	556	2071	1.1851158499331622	0.3407646192592661	0.7993563896878261	yellow	570	2685	14	9	5	TRUE	TRUE	7	4	3	0.3	0.1	0.0389038196555679	0.002456140350877193	0.4413599600064451
miR-548at-3p	32	108	538	2007	1.105302602742021	0.34709658997196413	0.8098920432679163	yellow	570	2685	34	3	31	TRUE	TRUE	13	1	13	0.3	0.1	0.0366291470844518	0.00456140350877193	0.4411905505932237
miR-1303	62	218	508	1897	1.062016845263596	0.3713294674156973	0.8291033178941541	yellow	570	2685	88	22	66	TRUE	TRUE	24	9	26	0.3	0.1	0.032556538759163416	0.008421052631578947	0.4409775913907424
miR-4539	12	37	558	2078	1.2077069083438892	0.33931288903234863	0.7986890064384551	yellow	570	2685	13	4	9	TRUE	TRUE	5	2	3	0.3	0.1	0.03904891735057431	0.0017543859649122807	0.44080330331548656
miR-6885-3p	16	51	554	2064	1.1687895164999833	0.3411431011765965	0.7993563896878261	yellow	570	2685	16	7	9	TRUE	TRUE	5	3	2	0.3	0.1	0.0389038196555679	0.0017543859649122807	0.4406582056204802
miR-4525	65	229	505	1886	1.0600367440914868	0.37241472028953715	0.8291033178941541	yellow	570	2685	69	60	9	TRUE	TRUE	23	19	5	0.3	0.1	0.032556538759163416	0.008070175438596491	0.44062671419775995
miR-339-5p	88	315	482	1800	1.0432582258676266	0.3953179221234318	0.8392578346684622	yellow	570	2685	103	60	43	TRUE	TRUE	29	19	12	0.3	0.1	0.03044183832812591	0.010175438596491228	0.4406172769246171
miR-370-3p	64	224	506	1891	1.0677387725487548	0.35573737967422436	0.8176957635357068	yellow	570	2685	79	23	56	TRUE	TRUE	16	8	15	0.3	0.1	0.034963300925001654	0.005614035087719299	0.440577336012721
miR-20b-5p	347	1324	223	791	0.9296625497094466	0.7889170763877092	0.9951331823345011	yellow	570	2685	539	374	165	TRUE	TRUE	113	118	55	0.3	0.1	8.475168545562354e-4	0.039649122807017545	0.44049663966157376
miR-30b-3p	190	707	380	1408	0.99575823627805	0.5355936396705612	0.9086764813135039	yellow	570	2685	236	170	66	TRUE	TRUE	68	68	26	0.3	0.1	0.016636284946241496	0.023859649122807018	0.4404959340690485
miR-6763-5p	12	37	558	2078	1.2077069083438892	0.33931288903234863	0.7986890064384551	yellow	570	2685	12	10	2	TRUE	TRUE	4	4	0	0.3	0.1	0.03904891735057431	0.0014035087719298247	0.4404524261225041
miR-138-5p	186	689	384	1426	1.002493808910799	0.5088664977284585	0.900593849470227	yellow	570	2685	248	162	86	TRUE	TRUE	63	54	30	0.3	0.1	0.018188409336204116	0.02210526315789474	0.4402936724940989
miR-202-3p	64	226	506	1889	1.0571728285029791	0.38030343211116896	0.8291033178941541	yellow	570	2685	109	14	95	TRUE	TRUE	22	5	32	0.3	0.1	0.032556538759163416	0.0077192982456140355	0.44027583700477746
miR-208a-5p	10	30	560	2085	1.2409654170434425	0.3361395390006941	0.7963612778200587	yellow	570	2685	11	7	4	TRUE	TRUE	2	1	2	0.3	0.1	0.03955594608664024	7.017543859649123e-4	0.4402577004726052
miR-129-5p	101	365	469	1750	1.0324978166094938	0.4193975920984244	0.8568688906751349	yellow	570	2685	172	17	155	TRUE	TRUE	38	6	58	0.3	0.1	0.026834249719535526	0.013333333333333334	0.44016758305286885
miR-125a-5p	123	451	447	1664	1.0152477743749637	0.46789744316460335	0.8779790645202112	yellow	570	2685	199	93	106	TRUE	TRUE	50	38	53	0.3	0.1	0.022606335902592718	0.017543859649122806	0.4401501955517155
miR-1-3p	231	863	339	1252	0.9885698282217588	0.5659228263152773	0.9200626502687511	yellow	570	2685	343	252	91	TRUE	TRUE	73	86	37	0.3	0.1	0.014473039609768788	0.0256140350877193	0.4400870746974881
miR-124-3p.2	26	51	544	2064	1.9338036276434079	0.006651151053059439	0.14440272481603267	yellow	570	2685	26	0	26	FALSE	TRUE	11	0	11	0	0.1	0.33616984469712735	0.0038596491228070177	0.4400294938199344
miR-4713-5p	43	148	527	1967	1.0844051157559667	0.35513437754113136	0.8169854595917252	yellow	570	2685	48	12	36	TRUE	TRUE	14	4	13	0.3	0.1	0.03511426912523329	0.004912280701754386	0.4400265498269877
miR-3934-5p	62	219	508	1896	1.056611390335152	0.3838741252605729	0.8295382535763081	yellow	570	2685	68	54	14	TRUE	TRUE	21	19	4	0.3	0.1	0.032465432796635656	0.007368421052631579	0.4398338538492672
miR-3125	42	145	528	1970	1.0806995441859373	0.36411047606004326	0.8280384721529135	yellow	570	2685	53	5	48	TRUE	TRUE	20	2	23	0.3	0.1	0.03277979385823936	0.007017543859649123	0.43979733771788854
miR-187-5p	28	94	542	2021	1.1106746140585384	0.352101900097577	0.8150603646990454	yellow	570	2685	49	6	43	TRUE	TRUE	12	4	17	0.3	0.1	0.03552409020468602	0.004210526315789474	0.43973461652047546
miR-548t-3p	59	207	511	1908	1.0642203762865565	0.3700987873740206	0.8291033178941541	yellow	570	2685	73	2	71	TRUE	TRUE	20	1	21	0.3	0.1	0.032556538759163416	0.007017543859649123	0.4395740826188126
miR-4326	50	175	520	1940	1.0659154597383729	0.37913520723300415	0.8291033178941541	yellow	570	2685	64	31	33	TRUE	TRUE	20	11	16	0.3	0.1	0.032556538759163416	0.007017543859649123	0.4395740826188126
miR-3162-5p	23	76	547	2039	1.1280615817118336	0.348124723600698	0.8109292597538472	yellow	570	2685	28	1	27	TRUE	TRUE	9	0	11	0.3	0.1	0.036406811676086386	0.0031578947368421056	0.4395647064129285
miR-193a-3p	143	526	427	1589	1.011688710386622	0.4771329953503123	0.8851485941779158	yellow	570	2685	183	139	44	TRUE	TRUE	52	55	15	0.3	0.1	0.021193526426215754	0.01824561403508772	0.4394391404613035
miR-4747-5p	61	216	509	1899	1.0536021701722276	0.39204900837184875	0.836792775933462	yellow	570	2685	75	12	63	TRUE	TRUE	24	5	23	0.3	0.1	0.030952831097114678	0.008421052631578947	0.4393738837286936
miR-24-2-5p	38	130	532	1985	1.0906360675078763	0.35505206690519725	0.8169854595917252	yellow	570	2685	42	32	10	TRUE	TRUE	12	11	2	0.3	0.1	0.03511426912523329	0.004210526315789474	0.4393247954410228
miR-4441	63	223	507	1892	1.0542464957919737	0.38833501908016604	0.8323806875809164	yellow	570	2685	89	14	75	TRUE	TRUE	21	7	25	0.3	0.1	0.03187120183795468	0.007368421052631579	0.43923962289058627
miR-188-5p	49	171	521	1944	1.0691796091446264	0.3739438931064013	0.8291033178941541	yellow	570	2685	66	30	36	TRUE	TRUE	18	14	8	0.3	0.1	0.032556538759163416	0.006315789473684211	0.43887232823284766
miR-4745-5p	37	128	533	1987	1.0775914315592792	0.3804522855375677	0.8291033178941541	yellow	570	2685	43	32	11	TRUE	TRUE	18	17	5	0.3	0.1	0.032556538759163416	0.006315789473684211	0.43887232823284766
miR-505-5p	54	190	516	1925	1.0602640752337276	0.3854886380002262	0.8310883824690679	yellow	570	2685	63	36	27	TRUE	TRUE	19	17	5	0.3	0.1	0.032141115406905334	0.006666666666666667	0.438807782073572
miR-1271-3p	42	145	528	1970	1.0806995441859373	0.36411047606004326	0.8280384721529135	yellow	570	2685	47	27	20	TRUE	TRUE	17	10	8	0.3	0.1	0.03277979385823936	0.0059649122807017545	0.4387447061389411
miR-4738-5p	4	10	566	2105	1.48738662068358	0.3444835737451	0.8051470575589849	yellow	570	2685	4	2	2	TRUE	TRUE	3	2	1	0.3	0.1	0.037649915950469126	0.0010526315789473684	0.43870254752941645
miR-127-3p	21	69	549	2046	1.134205699604626	0.34991849799174257	0.8128489045748143	yellow	570	2685	23	17	6	TRUE	TRUE	7	5	3	0.3	0.1	0.03599607008112277	0.002456140350877193	0.43845221043199994
miR-181b-3p	51	179	519	1936	1.0627908666892116	0.38423004134463745	0.8296622260269989	yellow	570	2685	60	33	27	TRUE	TRUE	17	11	10	0.3	0.1	0.032439473039750276	0.0059649122807017545	0.438404385320452
miR-6715b-5p	17	55	553	2060	1.1513719802589906	0.35276983530559086	0.8150603646990454	yellow	570	2685	18	6	12	TRUE	TRUE	8	5	3	0.3	0.1	0.03552409020468602	0.0028070175438596493	0.4383311077485456
miR-921	29	98	541	2017	1.1032416876952034	0.3597874273258409	0.8229212020893103	yellow	570	2685	34	3	31	TRUE	TRUE	12	3	12	0.3	0.1	0.03385669927410378	0.004210526315789474	0.43806722558989325
miR-4496	55	195	515	1920	1.0515156235839607	0.40371616257269205	0.8452536766350653	yellow	570	2685	61	8	53	TRUE	TRUE	25	6	22	0.3	0.1	0.029205172595727108	0.008771929824561403	0.43797710242028853
miR-135b-5p	127	468	443	1647	1.008895884208239	0.48909611654759155	0.8936213727059545	yellow	570	2685	219	91	128	TRUE	TRUE	52	41	48	0.3	0.1	0.019538581105922843	0.01824561403508772	0.4377841951410105
miR-548bc	16	25	554	2090	2.4134686724894427	0.0068108192419536594	0.14489460715216185	yellow	570	2685	16	0	16	FALSE	TRUE	6	0	6	0	0.1	0.3355791113122685	0.002105263157894737	0.4376843744701632
miR-373-3p	82	296	488	1819	1.0325961673261992	0.4288786627019307	0.858019411370167	yellow	570	2685	141	32	109	TRUE	TRUE	31	9	45	0.3	0.1	0.026601154718052435	0.010877192982456142	0.43747834770050853
miR-99b-5p	48	168	522	1947	1.0656629710422116	0.38277498409231037	0.8291033178941541	yellow	570	2685	63	47	16	TRUE	TRUE	14	16	9	0.3	0.1	0.032556538759163416	0.004912280701754386	0.4374688194609178
miR-593-5p	56	198	514	1917	1.054812239724181	0.3950634940158147	0.8392578346684622	yellow	570	2685	67	1	66	TRUE	TRUE	20	1	26	0.3	0.1	0.03044183832812591	0.007017543859649123	0.437459382187775
miR-1285-3p	187	698	383	1417	0.9911938172237366	0.5537005557202702	0.9157795239413872	yellow	570	2685	225	162	63	TRUE	TRUE	63	60	21	0.3	0.1	0.01528362846339493	0.02210526315789474	0.4373888916212897
miR-4740-5p	11	34	559	2081	1.2043314327331902	0.3528310970611557	0.8150603646990454	yellow	570	2685	11	2	9	TRUE	TRUE	5	2	3	0.3	0.1	0.03552409020468602	0.0017543859649122807	0.43727847616959825
miR-377-3p	61	217	509	1898	1.0481958750687834	0.4048336249015012	0.8452536766350653	yellow	570	2685	83	30	53	TRUE	TRUE	23	9	26	0.3	0.1	0.029205172595727108	0.008070175438596491	0.4372753480343236
miR-5093	41	143	529	1972	1.0687875455858236	0.38860966220605664	0.8323806875809164	yellow	570	2685	45	5	40	TRUE	TRUE	15	2	14	0.3	0.1	0.03187120183795468	0.005263157894736842	0.43713435973269155
miR-6805-3p	9	27	561	2088	1.2405358971828908	0.3501187976883961	0.8128489045748143	yellow	570	2685	9	5	4	TRUE	TRUE	3	3	0	0.3	0.1	0.03599607008112277	0.0010526315789473684	0.4370487016600701
miR-1289	38	132	532	1983	1.0730322936691783	0.3865720667890323	0.8311181563703943	yellow	570	2685	45	5	40	TRUE	TRUE	14	2	16	0.3	0.1	0.032134892045006545	0.004912280701754386	0.4370471727467609
miR-6810-5p	37	127	533	1988	1.0866213233879354	0.3644651564192363	0.828167350522533	yellow	570	2685	39	36	3	TRUE	TRUE	12	12	0	0.3	0.1	0.03275275800841485	0.004210526315789474	0.43696328432420434
miR-208a-3p	13	41	557	2074	1.1805785179457307	0.35374576583388334	0.815140533376751	yellow	570	2685	14	4	10	TRUE	TRUE	4	1	4	0.3	0.1	0.03550700430347315	0.0014035087719298247	0.43691051307540296
miR-4735-5p	15	48	555	2067	1.1638152594826168	0.3535950722409708	0.815140533376751	yellow	570	2685	16	3	13	TRUE	TRUE	4	1	3	0.3	0.1	0.03550700430347315	0.0014035087719298247	0.43691051307540296
miR-1302	30	102	540	2013	1.0963813591410316	0.3671987060457321	0.8290522274996789	yellow	570	2685	36	4	32	TRUE	TRUE	12	2	14	0.3	0.1	0.03256724379897348	0.004210526315789474	0.436777770114763
miR-3927-3p	27	92	543	2023	1.0933591020393605	0.3813172588176832	0.8291033178941541	yellow	570	2685	33	3	30	TRUE	TRUE	12	1	14	0.3	0.1	0.032556538759163416	0.004210526315789474	0.43676706507495294
miR-877-3p	90	326	480	1789	1.0289396859292215	0.43516741252748997	0.8615565692055656	yellow	570	2685	116	23	93	TRUE	TRUE	31	9	35	0.3	0.1	0.025886480722361924	0.010877192982456142	0.43676367370481806
miR-125b-1-3p	93	337	477	1778	1.0286375144268596	0.4346623251783412	0.8615565692055656	yellow	570	2685	94	92	2	TRUE	TRUE	31	31	1	0.3	0.1	0.025886480722361924	0.010877192982456142	0.43676367370481806
miR-3138	23	76	547	2039	1.1280615817118336	0.348124723600698	0.8109292597538472	yellow	570	2685	28	3	25	TRUE	TRUE	1	1	2	0.3	0.1	0.036406811676086386	3.5087719298245617e-4	0.43675768886906885
miR-127-5p	81	292	489	1823	1.0341303650310143	0.4251911152110613	0.8568688906751349	yellow	570	2685	100	50	50	TRUE	TRUE	28	20	13	0.3	0.1	0.026834249719535526	0.009824561403508772	0.43665881112304433
miR-520e	19	62	551	2053	1.1417924602365421	0.35149737333317044	0.8146882406112433	yellow	570	2685	19	13	6	TRUE	TRUE	3	1	2	0.3	0.1	0.03560342093836983	0.0010526315789473684	0.43665605251731715
miR-5584-5p	42	147	528	1968	1.0649169827185976	0.394279578040609	0.8389762231047874	yellow	570	2685	45	4	41	TRUE	TRUE	17	1	17	0.3	0.1	0.03050013882499667	0.0059649122807017545	0.43646505110569844
miR-8485	42	147	528	1968	1.0649169827185976	0.394279578040609	0.8389762231047874	yellow	570	2685	58	31	27	TRUE	TRUE	17	14	11	0.3	0.1	0.03050013882499667	0.0059649122807017545	0.43646505110569844
miR-3074-3p	18	59	552	2056	1.136299604174968	0.3636224582140666	0.8280384721529135	yellow	570	2685	21	3	18	TRUE	TRUE	10	2	9	0.3	0.1	0.03277979385823936	0.0035087719298245615	0.43628856578806396
miR-4438	32	109	538	2006	1.0946183986593314	0.3640938835685322	0.8280384721529135	yellow	570	2685	35	8	27	TRUE	TRUE	10	4	8	0.3	0.1	0.03277979385823936	0.0035087719298245615	0.43628856578806396
miR-518a-3p	15	48	555	2067	1.1638152594826168	0.3535950722409708	0.815140533376751	yellow	570	2685	16	3	13	TRUE	TRUE	2	0	2	0.3	0.1	0.03550700430347315	7.017543859649123e-4	0.43620875868943804
miR-302f	31	106	539	2009	1.0900287591617361	0.3743550147523539	0.8291033178941541	yellow	570	2685	44	8	36	TRUE	TRUE	10	1	14	0.3	0.1	0.032556538759163416	0.0035087719298245615	0.436065310688988
miR-4499	21	70	549	2045	1.117459182110083	0.3710595818026395	0.8291033178941541	yellow	570	2685	24	2	22	TRUE	TRUE	10	2	9	0.3	0.1	0.032556538759163416	0.0035087719298245615	0.436065310688988
miR-873-5p	95	346	475	1769	1.0225356120977016	0.45217671763497863	0.8690024725968556	yellow	570	2685	130	52	78	TRUE	TRUE	33	25	21	0.3	0.1	0.0243915951357727	0.011578947368421053	0.4359705425041938
miR-3124-3p	20	66	550	2049	1.1288963397930805	0.3615564627687274	0.8256083895105123	yellow	570	2685	22	7	15	TRUE	TRUE	7	2	7	0.3	0.1	0.033290361025306935	0.002456140350877193	0.43574650137618415
miR-6130	28	96	542	2019	1.0864634247625395	0.3887837828283662	0.8323806875809164	yellow	570	2685	31	21	10	TRUE	TRUE	11	9	4	0.3	0.1	0.03187120183795468	0.0038596491228070177	0.4357308509607617
miR-1910-3p	23	77	547	2038	1.1128679508444825	0.3682660378647712	0.8290522274996789	yellow	570	2685	25	16	9	TRUE	TRUE	9	6	5	0.3	0.1	0.03256724379897348	0.0031578947368421056	0.43572513853581557
miR-4670-3p	24	81	546	2034	1.1037602804535567	0.37678654642751525	0.8291033178941541	yellow	570	2685	29	2	27	TRUE	TRUE	9	1	9	0.3	0.1	0.032556538759163416	0.0031578947368421056	0.4357144334960055
miR-1234-3p	20	67	550	2048	1.1115073074873976	0.38337451007340345	0.8291033178941541	yellow	570	2685	22	16	6	TRUE	TRUE	9	8	2	0.3	0.1	0.032556538759163416	0.0031578947368421056	0.4357144334960055
miR-676-5p	52	185	518	1930	1.047256962304985	0.41681067364691515	0.8568688906751349	yellow	570	2685	71	2	69	TRUE	TRUE	25	1	30	0.3	0.1	0.026834249719535526	0.008771929824561403	0.43560617954409697
miR-383-5p	44	155	526	1960	1.0577535999777228	0.40522975701604935	0.8454455666273282	yellow	570	2685	52	18	34	TRUE	TRUE	18	8	11	0.3	0.1	0.029165739555007588	0.006315789473684211	0.4354815290286918
miR-6842-5p	13	42	557	2073	1.1519288861212509	0.38108454533743014	0.8291033178941541	yellow	570	2685	13	7	6	TRUE	TRUE	8	3	5	0.3	0.1	0.032556538759163416	0.0028070175438596493	0.4353635563030231
miR-450a-2-3p	26	88	544	2027	1.100869616903061	0.3735464801207765	0.8291033178941541	yellow	570	2685	26	24	2	TRUE	TRUE	8	8	0	0.3	0.1	0.032556538759163416	0.0028070175438596493	0.4353635563030231
miR-613	61	218	509	1897	1.0428392184372344	0.4176893366523425	0.8568688906751349	yellow	570	2685	95	1	94	TRUE	TRUE	24	0	39	0.3	0.1	0.026834249719535526	0.008421052631578947	0.4352553023511145
miR-541-3p	68	244	502	1871	1.0386853843410406	0.4220059691614416	0.8568688906751349	yellow	570	2685	86	16	70	TRUE	TRUE	24	7	28	0.3	0.1	0.026834249719535526	0.008421052631578947	0.4352553023511145
miR-519e-3p	28	95	542	2020	1.0984416001042203	0.37034980350890806	0.8291033178941541	yellow	570	2685	33	7	26	TRUE	TRUE	7	2	7	0.3	0.1	0.032556538759163416	0.002456140350877193	0.43501267911004066
miR-5095	21	70	549	2045	1.117459182110083	0.3710595818026395	0.8291033178941541	yellow	570	2685	21	12	9	TRUE	TRUE	7	4	3	0.3	0.1	0.032556538759163416	0.002456140350877193	0.43501267911004066
miR-4725-5p	15	49	555	2066	1.13951688484657	0.3789038028269738	0.8291033178941541	yellow	570	2685	15	4	11	TRUE	TRUE	7	3	4	0.3	0.1	0.032556538759163416	0.002456140350877193	0.43501267911004066
miR-3660	15	49	555	2066	1.13951688484657	0.3789038028269738	0.8291033178941541	yellow	570	2685	17	4	13	TRUE	TRUE	7	2	6	0.3	0.1	0.032556538759163416	0.002456140350877193	0.43501267911004066
miR-514a-5p	20	67	550	2048	1.1115073074873976	0.38337451007340345	0.8291033178941541	yellow	570	2685	23	3	20	TRUE	TRUE	7	2	7	0.3	0.1	0.032556538759163416	0.002456140350877193	0.43501267911004066
miR-524-5p	132	489	438	1626	1.0021002389344384	0.5125361508182777	0.900909527592659	yellow	570	2685	242	14	228	TRUE	TRUE	48	10	85	0.3	0.1	0.01812752806569259	0.016842105263157894	0.4349696333288504
miR-6826-5p	3	7	567	2108	1.5930343409297216	0.3594957734769617	0.8229212020893103	yellow	570	2685	3	1	2	TRUE	TRUE	3	1	2	0.3	0.1	0.03385669927410378	0.0010526315789473684	0.4349093308530511
miR-6880-5p	16	52	554	2063	1.145760593028457	0.36543867969607674	0.828433621293515	yellow	570	2685	16	13	3	TRUE	TRUE	6	4	2	0.3	0.1	0.03269691357538945	0.002105263157894737	0.43480217673328414
miR-4502	15	49	555	2066	1.13951688484657	0.3789038028269738	0.8291033178941541	yellow	570	2685	16	1	15	TRUE	TRUE	6	0	6	0.3	0.1	0.032556538759163416	0.002105263157894737	0.43466180191705817
miR-6885-5p	7	21	563	2094	1.239681434860409	0.3825613510532908	0.8291033178941541	yellow	570	2685	7	5	2	TRUE	TRUE	6	4	2	0.3	0.1	0.032556538759163416	0.002105263157894737	0.43466180191705817
miR-8085	26	89	544	2026	1.0879654642365022	0.3927142164108045	0.8375693072951848	yellow	570	2685	29	18	11	TRUE	TRUE	11	8	3	0.3	0.1	0.030791698298908987	0.0038596491228070177	0.43465134742171596
miR-4466	6	17	564	2098	1.312747368553963	0.3597227305702442	0.8229212020893103	yellow	570	2685	6	4	2	TRUE	TRUE	2	1	1	0.3	0.1	0.03385669927410378	7.017543859649123e-4	0.4345584536600687
miR-375	24	61	546	2054	1.4798538396878183	0.07394044533735077	0.46941163215814946	yellow	570	2685	24	24	0	TRUE	FALSE	9	9	0	0.3	0	0.13137846106369305	0.0031578947368421056	0.4345363558005351
miR-3074-5p	57	204	513	1911	1.0408369774543786	0.4262680864682871	0.8577834991277118	yellow	570	2685	61	32	29	TRUE	TRUE	22	12	12	0.3	0.1	0.02664892495326092	0.0077192982456140355	0.4343682231988749
miR-3115	13	42	557	2073	1.1519288861212509	0.38108454533743014	0.8291033178941541	yellow	570	2685	16	4	12	TRUE	TRUE	5	2	3	0.3	0.1	0.032556538759163416	0.0017543859649122807	0.43431092472407573
miR-2681-3p	15	49	555	2066	1.13951688484657	0.3789038028269738	0.8291033178941541	yellow	570	2685	15	2	13	TRUE	TRUE	5	1	4	0.3	0.1	0.032556538759163416	0.0017543859649122807	0.43431092472407573
miR-6822-3p	6	17	564	2098	1.312747368553963	0.3597227305702442	0.8229212020893103	yellow	570	2685	6	4	2	TRUE	TRUE	1	1	0	0.3	0.1	0.03385669927410378	3.5087719298245617e-4	0.4342075764670862
miR-6778-5p	14	45	556	2070	1.158238704128104	0.3668710962558222	0.8290522274996789	yellow	570	2685	15	13	2	TRUE	TRUE	4	4	1	0.3	0.1	0.03256724379897348	0.0014035087719298247	0.43397075257090334
miR-1908-5p	14	45	556	2070	1.158238704128104	0.3668710962558222	0.8290522274996789	yellow	570	2685	14	9	5	TRUE	TRUE	4	3	1	0.3	0.1	0.03256724379897348	0.0014035087719298247	0.43397075257090334
miR-361-3p	71	256	499	1859	1.0332197332324415	0.43400950014071266	0.8615565692055656	yellow	570	2685	84	57	27	TRUE	TRUE	23	21	7	0.3	0.1	0.025886480722361924	0.008070175438596491	0.4339566561609584
miR-21-3p	106	390	464	1725	1.0104405459574268	0.4871752568974227	0.891870908378088	yellow	570	2685	127	92	35	TRUE	TRUE	40	37	13	0.3	0.1	0.019879200777024427	0.014035087719298246	0.4339142884963227
miR-3913-3p	18	60	552	2055	1.116821082712771	0.38669873198521765	0.8311181563703943	yellow	570	2685	19	6	13	TRUE	TRUE	5	1	5	0.3	0.1	0.032134892045006545	0.0017543859649122807	0.43388927800991883
miR-193b-3p	181	686	389	1429	0.9692614319813896	0.6390283573199989	0.9443494202884357	yellow	570	2685	237	192	45	TRUE	TRUE	68	79	16	0.3	0.1	0.009946912778740963	0.023859649122807018	0.433806561901548
miR-888-3p	24	82	546	2033	1.0897660712211872	0.3967789534805467	0.8417165738339232	yellow	570	2685	33	1	32	TRUE	TRUE	11	1	15	0.3	0.1	0.0299336485029323	0.0038596491228070177	0.43379329762573926
miR-3615	40	140	530	1975	1.064672073671684	0.3983397103136921	0.8418144904652093	yellow	570	2685	41	38	3	TRUE	TRUE	11	11	0	0.3	0.1	0.029913441140631082	0.0038596491228070177	0.43377309026343813
miR-512-5p	31	107	539	2008	1.0793059621338619	0.39190372025549125	0.836792775933462	yellow	570	2685	38	8	30	TRUE	TRUE	8	2	7	0.3	0.1	0.030952831097114678	0.0028070175438596493	0.43375984864097433
miR-3682-3p	16	52	554	2063	1.145760593028457	0.36543867969607674	0.828433621293515	yellow	570	2685	17	1	16	TRUE	TRUE	3	1	3	0.3	0.1	0.03269691357538945	0.0010526315789473684	0.4337495451543368
miR-3141	8	24	562	2091	1.2401079058367785	0.3654766533666245	0.828433621293515	yellow	570	2685	9	5	4	TRUE	TRUE	3	2	1	0.3	0.1	0.03269691357538945	0.0010526315789473684	0.4337495451543368
miR-3613-5p	69	250	501	1865	1.0274160660255687	0.45058715119070053	0.8682058277551078	yellow	570	2685	76	60	16	TRUE	TRUE	26	24	4	0.3	0.1	0.02455092132963903	0.00912280701754386	0.4336737283471829
miR-3191-5p	33	114	537	2001	1.078632779852876	0.38797069990318017	0.8323806875809164	yellow	570	2685	37	6	31	TRUE	TRUE	5	1	5	0.3	0.1	0.03187120183795468	0.0017543859649122807	0.433625587802867
miR-6752-3p	10	31	560	2084	1.200387612594694	0.3675009873419162	0.8290522274996789	yellow	570	2685	11	5	6	TRUE	TRUE	3	2	1	0.3	0.1	0.03256724379897348	0.0010526315789473684	0.43361987537792085
miR-518b	12	38	558	2077	1.1753945898252685	0.3676943040824587	0.8290522274996789	yellow	570	2685	12	2	10	TRUE	TRUE	3	1	2	0.3	0.1	0.03256724379897348	0.0010526315789473684	0.43361987537792085
miR-676-3p	15	49	555	2066	1.13951688484657	0.3789038028269738	0.8291033178941541	yellow	570	2685	16	1	15	TRUE	TRUE	3	0	4	0.3	0.1	0.032556538759163416	0.0010526315789473684	0.4336091703381108
miR-182-3p	97	357	473	1758	1.0098566410306598	0.49077633421703726	0.8953125395121769	yellow	570	2685	101	88	13	TRUE	TRUE	41	36	5	0.3	0.1	0.01921013314003775	0.014385964912280703	0.43359609805231847
miR-143-3p	117	434	453	1681	1.0003628034419483	0.5193633021454656	0.9046536491229019	yellow	570	2685	156	94	62	TRUE	TRUE	46	36	32	0.3	0.1	0.017407064258348197	0.016140350877192983	0.4335474151355412
miR-137	16	53	554	2062	1.1236013598600643	0.39001154461433096	0.8337246788332505	yellow	570	2685	16	3	13	TRUE	TRUE	5	1	4	0.3	0.1	0.031590937156987846	0.0017543859649122807	0.4333453231219001
miR-1270	75	272	495	1843	1.026617671029008	0.44933371007463146	0.8682058277551078	yellow	570	2685	88	44	44	TRUE	TRUE	25	13	15	0.3	0.1	0.02455092132963903	0.008771929824561403	0.43332285115420044
miR-4751	17	56	553	2059	1.130266572578933	0.3764354899315348	0.8291033178941541	yellow	570	2685	17	6	11	TRUE	TRUE	2	1	1	0.3	0.1	0.032556538759163416	7.017543859649123e-4	0.43325829314512837
miR-4491	18	60	552	2055	1.116821082712771	0.38669873198521765	0.8311181563703943	yellow	570	2685	20	8	12	TRUE	TRUE	3	1	3	0.3	0.1	0.032134892045006545	0.0010526315789473684	0.4331875236239539
miR-3127-3p	31	108	539	2007	1.0687817860547446	0.409581803729663	0.8502045196168073	yellow	570	2685	33	4	29	TRUE	TRUE	14	3	13	0.3	0.1	0.028190636275705852	0.004912280701754386	0.43310291697746023
miR-875-3p	122	450	448	1665	1.0075865249090368	0.4942553981124542	0.8965638063671738	yellow	570	2685	174	7	167	TRUE	TRUE	40	3	55	0.3	0.1	0.018967518908272956	0.014035087719298246	0.43300260662757123
miR-3174	28	97	542	2018	1.0747322547266214	0.407361647171395	0.8492558270737485	yellow	570	2685	32	15	17	TRUE	TRUE	13	9	5	0.3	0.1	0.028384585833904352	0.00456140350877193	0.4329459893426763
miR-7153-3p	2	4	568	2111	1.8577281943804702	0.37484994391406934	0.8291033178941541	yellow	570	2685	2	1	1	TRUE	TRUE	1	1	0	0.3	0.1	0.032556538759163416	3.5087719298245617e-4	0.4329074159521459
miR-7154-3p	7	21	563	2094	1.239681434860409	0.3825613510532908	0.8291033178941541	yellow	570	2685	7	6	1	TRUE	TRUE	1	1	0	0.3	0.1	0.032556538759163416	3.5087719298245617e-4	0.4329074159521459
miR-6767-3p	2	4	568	2111	1.8577281943804702	0.37484994391406934	0.8291033178941541	yellow	570	2685	2	1	1	TRUE	TRUE	1	0	1	0.3	0.1	0.032556538759163416	3.5087719298245617e-4	0.4329074159521459
miR-378f	25	86	545	2029	1.0822279514081496	0.4045673655505611	0.8452536766350653	yellow	570	2685	28	18	10	TRUE	TRUE	10	7	4	0.3	0.1	0.029205172595727108	0.0035087719298245615	0.4327139445255517
miR-4741	17	57	553	2058	1.109901349346305	0.40032733559568745	0.8423067951084904	yellow	570	2685	18	2	16	TRUE	TRUE	8	2	7	0.3	0.1	0.02981187829101268	0.0028070175438596493	0.4326188958348723
miR-3687	2	4	568	2111	1.8577281943804702	0.37484994391406934	0.8291033178941541	yellow	570	2685	2	1	1	TRUE	TRUE	0	0	0	0.3	0.1	0.032556538759163416	0	0.43255653875916344
miR-28-3p	70	253	500	1862	1.03034577932505	0.44224123155466905	0.8655424808485733	yellow	570	2685	82	58	24	TRUE	TRUE	21	17	7	0.3	0.1	0.02508464483219011	0.007368421052631579	0.4324530658848217
miR-602	25	86	545	2029	1.0822279514081496	0.4045673655505611	0.8452536766350653	yellow	570	2685	32	5	27	TRUE	TRUE	9	3	10	0.3	0.1	0.029205172595727108	0.0031578947368421056	0.4323630673325692
miR-5196-5p	56	202	514	1913	1.0317731102341905	0.44869411919962904	0.8682058277551078	yellow	570	2685	69	12	57	TRUE	TRUE	22	5	21	0.3	0.1	0.02455092132963903	0.0077192982456140355	0.432270219575253
miR-583	61	221	509	1894	1.0270603949184167	0.45654482228982884	0.8690024725968556	yellow	570	2685	79	6	73	TRUE	TRUE	22	3	27	0.3	0.1	0.0243915951357727	0.0077192982456140355	0.43211089338138675
miR-6818-3p	10	32	560	2083	1.1623533716104653	0.3991723138366613	0.8422929841701456	yellow	570	2685	10	5	5	TRUE	TRUE	6	3	3	0.3	0.1	0.029814726689492574	0.002105263157894737	0.43191998984738733
miR-3198	22	75	548	2040	1.0919483404206096	0.4009941426544033	0.8423067951084904	yellow	570	2685	26	4	22	TRUE	TRUE	6	1	5	0.3	0.1	0.02981187829101268	0.002105263157894737	0.43191714144890736
miR-154-3p	34	120	536	1995	1.0545553717146603	0.42835656907461206	0.858019411370167	yellow	570	2685	62	15	47	TRUE	TRUE	15	7	21	0.3	0.1	0.026601154718052435	0.005263157894736842	0.43186431261278924
miR-200b-5p	37	131	533	1984	1.0513292404858618	0.42912087798851484	0.858019411370167	yellow	570	2685	42	23	19	TRUE	TRUE	15	11	5	0.3	0.1	0.026601154718052435	0.005263157894736842	0.43186431261278924
miR-2052	49	175	521	1940	1.0425973496785672	0.4306011347202435	0.8584222047256505	yellow	570	2685	61	2	59	TRUE	TRUE	15	1	16	0.3	0.1	0.026519622817075702	0.005263157894736842	0.43178278071181253
miR-8063	14	46	556	2069	1.1325168223259259	0.39326587783459466	0.8381026644956584	yellow	570	2685	17	7	10	TRUE	TRUE	3	2	3	0.3	0.1	0.0306811114533827	0.0010526315789473684	0.4317337430323301
miR-214-3p	170	641	400	1474	0.9773081886601189	0.6066282234325837	0.9350082267993067	yellow	570	2685	268	104	164	TRUE	TRUE	57	36	59	0.3	0.1	0.011673827164223063	0.020000000000000004	0.4316738271642231
miR-335-5p	182	684	388	1431	0.9813542129713502	0.5922480637132916	0.9334062079938422	yellow	570	2685	271	253	18	TRUE	TRUE	56	74	3	0.3	0.1	0.011971725996371037	0.019649122807017545	0.4316208488033885
miR-328-5p	8	25	562	2090	1.1899741592584208	0.4013005385835341	0.8423067951084904	yellow	570	2685	8	6	2	TRUE	TRUE	5	4	1	0.3	0.1	0.02981187829101268	0.0017543859649122807	0.4315662642559249
miR-4487	37	131	533	1984	1.0513292404858618	0.42912087798851484	0.858019411370167	yellow	570	2685	40	7	33	TRUE	TRUE	14	4	11	0.3	0.1	0.026601154718052435	0.004912280701754386	0.43151343541980675
miR-143-5p	61	220	509	1895	1.0322721345593626	0.4435588245636746	0.8655424808485733	yellow	570	2685	83	43	40	TRUE	TRUE	18	12	10	0.3	0.1	0.02508464483219011	0.006315789473684211	0.4314004343058743
miR-412-3p	41	145	529	1970	1.0529798815074805	0.419489166644006	0.8568688906751349	yellow	570	2685	47	4	43	TRUE	TRUE	13	1	15	0.3	0.1	0.026834249719535526	0.00456140350877193	0.4313956532283075
miR-3192-5p	63	227	507	1888	1.0334850377379894	0.43902256538826273	0.8639400404061419	yellow	570	2685	72	7	65	TRUE	TRUE	17	3	19	0.3	0.1	0.025406559038235965	0.0059649122807017545	0.4313714713189377
miR-4795-5p	18	61	552	2054	1.0979809972901347	0.4099582786205548	0.8502045196168073	yellow	570	2685	20	9	11	TRUE	TRUE	9	4	6	0.3	0.1	0.028190636275705852	0.0031578947368421056	0.43134853101254794
miR-4524b-5p	23	79	547	2036	1.0836344098144322	0.4091418641906954	0.8502045196168073	yellow	570	2685	32	2	30	TRUE	TRUE	9	2	11	0.3	0.1	0.028190636275705852	0.0031578947368421056	0.43134853101254794
miR-138-1-3p	23	79	547	2036	1.0836344098144322	0.4091418641906954	0.8502045196168073	yellow	570	2685	31	10	21	TRUE	TRUE	9	4	9	0.3	0.1	0.028190636275705852	0.0031578947368421056	0.43134853101254794
miR-484	181	694	389	1421	0.9527271700227181	0.700753177851839	0.9637720981128267	yellow	570	2685	219	175	44	TRUE	TRUE	71	70	14	0.3	0.1	0.006410260394683397	0.024912280701754386	0.4313225410964378
miR-1228-3p	25	86	545	2029	1.0822279514081496	0.4045673655505611	0.8452536766350653	yellow	570	2685	31	6	25	TRUE	TRUE	6	2	7	0.3	0.1	0.029205172595727108	0.002105263157894737	0.4313104357536218
miR-3150a-3p	48	172	522	1943	1.0387476829188356	0.4401888865014094	0.8645123078356303	yellow	570	2685	56	10	46	TRUE	TRUE	17	4	14	0.3	0.1	0.025291527763635288	0.0059649122807017545	0.43125644004433705
miR-509-5p	52	188	518	1927	1.0289481396459252	0.4586093706783528	0.8699745986937569	yellow	570	2685	82	5	77	TRUE	TRUE	20	4	26	0.3	0.1	0.02419737104826873	0.007017543859649123	0.43121491490791786
miR-221-5p	134	503	436	1612	0.9849579059639764	0.5739331677423687	0.9280627162534589	yellow	570	2685	149	122	27	TRUE	TRUE	52	51	9	0.3	0.1	0.012969069683806192	0.01824561403508772	0.43121468371889393
miR-218-2-3p	28	98	542	2017	1.0632405789905977	0.4260409611084525	0.8577834991277118	yellow	570	2685	33	7	26	TRUE	TRUE	13	3	13	0.3	0.1	0.02664892495326092	0.00456140350877193	0.43121032846203283
miR-4664-3p	47	170	523	1945	1.028165434467873	0.46461521901949465	0.8724092524697132	yellow	570	2685	47	46	1	TRUE	TRUE	21	20	1	0.3	0.1	0.023711894836953445	0.007368421052631579	0.43108031588958506
miR-149-3p	106	391	464	1724	1.0072731325923052	0.4974734776584856	0.8992866300544775	yellow	570	2685	153	34	119	TRUE	TRUE	36	13	46	0.3	0.1	0.018440745326366123	0.012631578947368423	0.43107232427373454
miR-3916	42	151	528	1964	1.0346068648170175	0.4556824227360764	0.8690024725968556	yellow	570	2685	45	5	40	TRUE	TRUE	19	2	19	0.3	0.1	0.0243915951357727	0.006666666666666667	0.4310582618024394
miR-203b-3p	31	108	539	2007	1.0687817860547446	0.409581803729663	0.8502045196168073	yellow	570	2685	35	7	28	TRUE	TRUE	8	2	6	0.3	0.1	0.028190636275705852	0.0028070175438596493	0.4309976538195655
miR-4666b	18	61	552	2054	1.0979809972901347	0.4099582786205548	0.8502045196168073	yellow	570	2685	20	2	18	TRUE	TRUE	8	2	7	0.3	0.1	0.028190636275705852	0.0028070175438596493	0.4309976538195655
miR-378j	4	11	566	2104	1.3515854423452114	0.39818322079922097	0.8418144904652093	yellow	570	2685	4	1	3	TRUE	TRUE	3	0	3	0.3	0.1	0.029913441140631082	0.0010526315789473684	0.4309660727195785
miR-5092	4	11	566	2104	1.3515854423452114	0.39818322079922097	0.8418144904652093	yellow	570	2685	4	2	2	TRUE	TRUE	3	1	2	0.3	0.1	0.029913441140631082	0.0010526315789473684	0.4309660727195785
miR-6069	4	11	566	2104	1.3515854423452114	0.39818322079922097	0.8418144904652093	yellow	570	2685	4	2	2	TRUE	TRUE	3	2	1	0.3	0.1	0.029913441140631082	0.0010526315789473684	0.4309660727195785
miR-488-3p	53	191	517	1924	1.0326487847635162	0.4491495887027534	0.8682058277551078	yellow	570	2685	62	22	40	TRUE	TRUE	18	7	15	0.3	0.1	0.02455092132963903	0.006315789473684211	0.4308667108033232
miR-105-5p	103	382	467	1733	1.000558874505156	0.5195491989924979	0.9046536491229019	yellow	570	2685	181	32	149	TRUE	TRUE	38	15	60	0.3	0.1	0.017407064258348197	0.013333333333333334	0.4307403975916815
miR-431-3p	30	105	540	2010	1.0634747428701155	0.4209263495305587	0.8568688906751349	yellow	570	2685	31	25	6	TRUE	TRUE	11	9	2	0.3	0.1	0.026834249719535526	0.0038596491228070177	0.43069389884234255
miR-3609	109	405	461	1710	0.9983134714964683	0.5266938202644095	0.9068662493895874	yellow	570	2685	127	12	115	TRUE	TRUE	39	2	44	0.3	0.1	0.01698270433158739	0.013684210526315792	0.43066691485790315
miR-516a-5p	40	141	530	1974	1.0565876150391247	0.41397948278261165	0.8553524034593888	yellow	570	2685	43	31	12	TRUE	TRUE	10	7	4	0.3	0.1	0.02714196798195502	0.0035087719298245615	0.4306507399117796
miR-3681-5p	10	32	560	2083	1.1623533716104653	0.3991723138366613	0.8422929841701456	yellow	570	2685	10	1	9	TRUE	TRUE	2	0	2	0.3	0.1	0.029814726689492574	7.017543859649123e-4	0.43051648107545754
miR-6513-3p	8	25	562	2090	1.1899741592584208	0.4013005385835341	0.8423067951084904	yellow	570	2685	8	3	5	TRUE	TRUE	2	0	2	0.3	0.1	0.02981187829101268	7.017543859649123e-4	0.43051363267697756
miR-4660	43	152	527	1963	1.0537270466335433	0.414930729618838	0.8560449128513368	yellow	570	2685	51	6	45	TRUE	TRUE	10	2	9	0.3	0.1	0.02700137969371232	0.0035087719298245615	0.4305101516235369
miR-20a-3p	65	237	505	1878	1.0199205260668622	0.47246931898771094	0.8806935141253728	yellow	570	2685	73	45	28	TRUE	TRUE	24	18	9	0.3	0.1	0.02207008080411602	0.008421052631578947	0.43049113343569495
miR-6877-5p	6	18	564	2097	1.2392564761668488	0.4018873908535283	0.8429019314580795	yellow	570	2685	6	5	1	TRUE	TRUE	2	2	0	0.3	0.1	0.02968918040117768	7.017543859649123e-4	0.4303909347871426
miR-4689	32	112	538	2003	1.0637106478922833	0.4160438498399218	0.8568688906751349	yellow	570	2685	37	9	28	TRUE	TRUE	10	3	8	0.3	0.1	0.026834249719535526	0.0035087719298245615	0.4303430216493601
miR-6731-5p	26	91	544	2024	1.0630081370478126	0.4314223714927463	0.8588271994114197	yellow	570	2685	29	18	11	TRUE	TRUE	11	8	3	0.3	0.1	0.02643768389308856	0.0038596491228070177	0.43029733301589557
miR-548ag	23	79	547	2036	1.0836344098144322	0.4091418641906954	0.8502045196168073	yellow	570	2685	27	2	25	TRUE	TRUE	6	0	7	0.3	0.1	0.028190636275705852	0.002105263157894737	0.4302958994336006
miR-6806-5p	4	11	566	2104	1.3515854423452114	0.39818322079922097	0.8418144904652093	yellow	570	2685	4	1	3	TRUE	TRUE	1	0	1	0.3	0.1	0.029913441140631082	3.5087719298245617e-4	0.43026431833361356
miR-145-5p	91	335	479	1780	1.0094379219585263	0.49331078424552	0.8965638063671738	yellow	570	2685	143	47	96	TRUE	TRUE	32	18	30	0.3	0.1	0.018967518908272956	0.011228070175438597	0.4301955890837116
miR-1972	34	119	536	1996	1.063948313549657	0.4113652915279445	0.8524863125698418	yellow	570	2685	41	3	38	TRUE	TRUE	7	0	9	0.3	0.1	0.027725034106319615	0.002456140350877193	0.4301811744571968
miR-4303	41	147	529	1968	1.0376026844622992	0.45063449080586326	0.8682058277551078	yellow	570	2685	46	2	44	TRUE	TRUE	16	0	16	0.3	0.1	0.02455092132963903	0.005614035087719299	0.4301649564173583
miR-6814-5p	8	25	562	2090	1.1899741592584208	0.4013005385835341	0.8423067951084904	yellow	570	2685	8	5	3	TRUE	TRUE	1	0	1	0.3	0.1	0.02981187829101268	3.5087719298245617e-4	0.4301627554839951
miR-4700-3p	8	25	562	2090	1.1899741592584208	0.4013005385835341	0.8423067951084904	yellow	570	2685	9	4	5	TRUE	TRUE	1	1	0	0.3	0.1	0.02981187829101268	3.5087719298245617e-4	0.4301627554839951
miR-4298	24	84	546	2031	1.0627773981172284	0.43711398572704674	0.8615565692055656	yellow	570	2685	25	1	24	TRUE	TRUE	12	1	11	0.3	0.1	0.025886480722361924	0.004210526315789474	0.4300970070381514
miR-3665	37	132	533	1983	1.0428406329516027	0.4454860893512607	0.8663441863590998	yellow	570	2685	40	5	35	TRUE	TRUE	14	2	13	0.3	0.1	0.024923813844437755	0.004912280701754386	0.42983609454619215
miR-6764-5p	32	114	538	2001	1.0440096556174814	0.4511296204672096	0.8682058277551078	yellow	570	2685	35	27	8	TRUE	TRUE	15	13	3	0.3	0.1	0.02455092132963903	0.005263157894736842	0.42981407922437587
miR-573	47	170	523	1945	1.028165434467873	0.46461521901949465	0.8724092524697132	yellow	570	2685	53	11	42	TRUE	TRUE	17	3	17	0.3	0.1	0.023711894836953445	0.0059649122807017545	0.4296768071176552
miR-4668-5p	57	206	513	1909	1.0296559524797797	0.4530009957998231	0.8690024725968556	yellow	570	2685	69	10	59	TRUE	TRUE	15	3	15	0.3	0.1	0.0243915951357727	0.005263157894736842	0.4296547530305096
miR-302e	106	395	464	1720	0.9947640326141809	0.5384946585672945	0.9086764813135039	yellow	570	2685	176	53	123	TRUE	TRUE	37	14	47	0.3	0.1	0.016636284946241496	0.012982456140350877	0.42961874108659237
miR-92b-5p	26	91	544	2024	1.0630081370478126	0.4314223714927463	0.8588271994114197	yellow	570	2685	30	24	6	TRUE	TRUE	9	9	3	0.3	0.1	0.02643768389308856	0.0031578947368421056	0.42959557862993064
miR-6873-3p	16	54	554	2061	1.102262507538017	0.41476079477600947	0.8560449128513368	yellow	570	2685	17	12	5	TRUE	TRUE	7	5	3	0.3	0.1	0.02700137969371232	0.002456140350877193	0.42945752004458954
miR-181c-3p	22	76	548	2039	1.0770548600980339	0.42204971768185207	0.8568688906751349	yellow	570	2685	22	18	4	TRUE	TRUE	7	6	1	0.3	0.1	0.026834249719535526	0.002456140350877193	0.42929039007041275
miR-1261	22	76	548	2039	1.0770548600980339	0.42204971768185207	0.8568688906751349	yellow	570	2685	27	1	26	TRUE	TRUE	7	0	9	0.3	0.1	0.026834249719535526	0.002456140350877193	0.42929039007041275
miR-1227-5p	21	72	549	2043	1.0853613399702557	0.41393746205238807	0.8553524034593888	yellow	570	2685	21	4	17	TRUE	TRUE	6	3	3	0.3	0.1	0.02714196798195502	0.002105263157894737	0.42924723113984975
miR-122-5p	117	437	453	1678	0.9917437850604004	0.5488795916940692	0.9128284771501007	yellow	570	2685	154	107	47	TRUE	TRUE	38	39	10	0.3	0.1	0.01584432794591237	0.013333333333333334	0.4291776612792457
miR-373-5p	69	252	501	1863	1.0181716821705777	0.4752042040759574	0.8839307115977816	yellow	570	2685	120	9	111	TRUE	TRUE	22	4	36	0.3	0.1	0.021432710623776125	0.0077192982456140355	0.4291520088693901
miR-5696	46	165	524	1950	1.0374623348395482	0.4451691109439553	0.8663340051213247	yellow	570	2685	58	1	57	TRUE	TRUE	12	0	15	0.3	0.1	0.024925855380093457	0.004210526315789474	0.4291363816958829
miR-134-5p	60	219	510	1896	1.0185271132410807	0.4786084213366062	0.88580557622731	yellow	570	2685	85	38	47	TRUE	TRUE	23	14	22	0.3	0.1	0.021064636047630658	0.008070175438596491	0.4291348114862272
miR-5194	26	92	544	2023	1.050936590248246	0.45086806864204376	0.8682058277551078	yellow	570	2685	29	9	20	TRUE	TRUE	13	7	8	0.3	0.1	0.02455092132963903	0.00456140350877193	0.42911232483841094
miR-670-3p	20	70	550	2045	1.062320954970783	0.44966597524497376	0.8682058277551078	yellow	570	2685	21	12	9	TRUE	TRUE	13	7	7	0.3	0.1	0.02455092132963903	0.00456140350877193	0.42911232483841094
miR-132-5p	20	69	550	2046	1.0782410828156739	0.4274998691887006	0.858019411370167	yellow	570	2685	20	16	4	TRUE	TRUE	7	6	1	0.3	0.1	0.026601154718052435	0.002456140350877193	0.4290572950689296
miR-645	21	73	549	2042	1.069972009977634	0.43554278665358914	0.8615565692055656	yellow	570	2685	25	1	24	TRUE	TRUE	9	1	8	0.3	0.1	0.025886480722361924	0.0031578947368421056	0.429044375459204
miR-5009-3p	12	40	558	2075	1.1155654707159812	0.42519690544836675	0.8568688906751349	yellow	570	2685	15	1	14	TRUE	TRUE	6	0	7	0.3	0.1	0.026834249719535526	0.002105263157894737	0.42893951287743026
miR-6887-5p	12	40	558	2075	1.1155654707159812	0.42519690544836675	0.8568688906751349	yellow	570	2685	13	9	4	TRUE	TRUE	6	6	0	0.3	0.1	0.026834249719535526	0.002105263157894737	0.42893951287743026
miR-6741-5p	6	9	564	2106	2.4883152117810656	0.07768816576231263	0.478978264611703	yellow	570	2685	6	6	0	TRUE	FALSE	3	3	0	0.3	0	0.1278736775346953	0.0010526315789473684	0.42892630911364266
miR-190a-5p	35	125	535	1990	1.0414828420876592	0.45105334753969123	0.8682058277551078	yellow	570	2685	50	14	36	TRUE	TRUE	12	5	17	0.3	0.1	0.02455092132963903	0.004210526315789474	0.4287614476454285
miR-150-5p	85	314	485	1801	1.0052184005792204	0.5072177366508663	0.900593849470227	yellow	570	2685	121	50	71	TRUE	TRUE	30	20	23	0.3	0.1	0.018188409336204116	0.010526315789473684	0.4287147251256778
miR-616-3p	15	51	555	2064	1.0937773807158595	0.430090334666658	0.858019411370167	yellow	570	2685	16	5	11	TRUE	TRUE	6	3	4	0.3	0.1	0.026601154718052435	0.002105263157894737	0.4287064178759471
miR-1322	15	51	555	2064	1.0937773807158595	0.430090334666658	0.858019411370167	yellow	570	2685	22	2	20	TRUE	TRUE	6	1	10	0.3	0.1	0.026601154718052435	0.002105263157894737	0.4287064178759471
miR-5572	15	51	555	2064	1.0937773807158595	0.430090334666658	0.858019411370167	yellow	570	2685	17	1	16	TRUE	TRUE	6	1	7	0.3	0.1	0.026601154718052435	0.002105263157894737	0.4287064178759471
miR-6128	14	47	556	2068	1.1078889352063417	0.4198243231046155	0.8568688906751349	yellow	570	2685	14	6	8	TRUE	TRUE	5	2	3	0.3	0.1	0.026834249719535526	0.0017543859649122807	0.4285886356844478
miR-4480	19	65	551	2050	1.0875117123124671	0.4189917500873521	0.8568688906751349	yellow	570	2685	20	7	13	TRUE	TRUE	5	1	4	0.3	0.1	0.026834249719535526	0.0017543859649122807	0.4285886356844478
miR-6875-5p	9	29	561	2086	1.1539407810396227	0.41717318130085135	0.8568688906751349	yellow	570	2685	9	8	1	TRUE	TRUE	5	4	1	0.3	0.1	0.026834249719535526	0.0017543859649122807	0.4285886356844478
miR-130b-5p	101	374	469	1741	1.002479045614247	0.5136120157998401	0.9021593228184042	yellow	570	2685	127	77	50	TRUE	TRUE	30	26	20	0.3	0.1	0.017886703426365693	0.010526315789473684	0.42841301921583935
miR-3132	15	51	555	2064	1.0937773807158595	0.430090334666658	0.858019411370167	yellow	570	2685	16	1	15	TRUE	TRUE	5	1	5	0.3	0.1	0.026601154718052435	0.0017543859649122807	0.42835554068296466
miR-372-5p	15	51	555	2064	1.0937773807158595	0.430090334666658	0.858019411370167	yellow	570	2685	16	9	7	TRUE	TRUE	5	4	2	0.3	0.1	0.026601154718052435	0.0017543859649122807	0.42835554068296466
miR-644a	31	111	539	2004	1.03834768259198	0.463028134567928	0.8724092524697132	yellow	570	2685	36	3	33	TRUE	TRUE	13	1	14	0.3	0.1	0.023711894836953445	0.00456140350877193	0.4282732983457254
miR-371b-3p	12	40	558	2075	1.1155654707159812	0.42519690544836675	0.8568688906751349	yellow	570	2685	14	1	13	TRUE	TRUE	4	1	4	0.3	0.1	0.026834249719535526	0.0014035087719298247	0.4282377584914654
miR-1268a	17	59	553	2056	1.0712416821234683	0.44842495979246233	0.8682058277551078	yellow	570	2685	19	10	9	TRUE	TRUE	10	8	4	0.3	0.1	0.02455092132963903	0.0035087719298245615	0.4280596932594636
miR-4643	28	100	542	2015	1.0409471805238253	0.46353470241852746	0.8724092524697132	yellow	570	2685	30	3	27	TRUE	TRUE	12	2	11	0.3	0.1	0.023711894836953445	0.004210526315789474	0.427922421152743
miR-451b	25	89	545	2026	1.0442093001133685	0.463968957188045	0.8724092524697132	yellow	570	2685	27	3	24	TRUE	TRUE	12	2	11	0.3	0.1	0.023711894836953445	0.004210526315789474	0.427922421152743
miR-6736-5p	7	22	563	2093	1.1828142901381735	0.4211852680203847	0.8568688906751349	yellow	570	2685	7	6	1	TRUE	TRUE	3	2	1	0.3	0.1	0.026834249719535526	0.0010526315789473684	0.4278868812984829
miR-4424	12	40	558	2075	1.1155654707159812	0.42519690544836675	0.8568688906751349	yellow	570	2685	16	1	15	TRUE	TRUE	3	1	3	0.3	0.1	0.026834249719535526	0.0010526315789473684	0.4278868812984829
miR-4776-3p	16	55	554	2060	1.0816995244612722	0.4395866200555181	0.8639400404061419	yellow	570	2685	18	1	17	TRUE	TRUE	7	1	6	0.3	0.1	0.025406559038235965	0.002456140350877193	0.4278626993891132
miR-550b-2-5p	16	55	554	2060	1.0816995244612722	0.4395866200555181	0.8639400404061419	yellow	570	2685	17	2	15	TRUE	TRUE	7	0	8	0.3	0.1	0.025406559038235965	0.002456140350877193	0.4278626993891132
miR-449c-5p	111	420	459	1695	0.9759653222758283	0.6015340433580283	0.933430104386529	yellow	570	2685	132	92	40	TRUE	TRUE	45	38	18	0.3	0.1	0.011967278655631847	0.015789473684210527	0.4277567523398424
miR-513a-5p	88	326	482	1789	1.0019085172768434	0.5167758872904882	0.9026525397738948	yellow	570	2685	155	16	139	TRUE	TRUE	28	7	41	0.3	0.1	0.017791756618037276	0.009824561403508772	0.42761631802154604
miR-4715-3p	25	88	545	2027	1.0565939781209834	0.44413946660311826	0.8655424808485733	yellow	570	2685	29	3	26	TRUE	TRUE	7	2	7	0.3	0.1	0.02508464483219011	0.002456140350877193	0.4275407851830673
miR-3180-3p	12	40	558	2075	1.1155654707159812	0.42519690544836675	0.8568688906751349	yellow	570	2685	13	6	7	TRUE	TRUE	2	1	1	0.3	0.1	0.026834249719535526	7.017543859649123e-4	0.42753600410550047
miR-4694-5p	7	22	563	2093	1.1828142901381735	0.4211852680203847	0.8568688906751349	yellow	570	2685	7	1	6	TRUE	TRUE	2	0	2	0.3	0.1	0.026834249719535526	7.017543859649123e-4	0.42753600410550047
miR-4681	5	15	565	2100	1.2388330217264136	0.4242641119477101	0.8568688906751349	yellow	570	2685	5	2	3	TRUE	TRUE	2	1	1	0.3	0.1	0.026834249719535526	7.017543859649123e-4	0.42753600410550047
miR-1537-5p	3	8	567	2107	1.3933293023634588	0.4234390966959105	0.8568688906751349	yellow	570	2685	3	1	2	TRUE	TRUE	2	1	1	0.3	0.1	0.026834249719535526	7.017543859649123e-4	0.42753600410550047
miR-4272	74	277	496	1838	0.9899572082793355	0.5525741045951238	0.9145940659141447	yellow	570	2685	94	1	93	TRUE	TRUE	34	0	37	0.3	0.1	0.015508648297421266	0.011929824561403509	0.4274384728588248
miR-4721	20	70	550	2045	1.062320954970783	0.44966597524497376	0.8682058277551078	yellow	570	2685	22	5	17	TRUE	TRUE	8	2	7	0.3	0.1	0.02455092132963903	0.0028070175438596493	0.42735793887349866
miR-101-3p.1	15	23	555	2092	2.4572698416559873	0.007696177939734552	0.15439605147025165	yellow	570	2685	15	0	15	FALSE	TRUE	8	0	8	0	0.1	0.3245455242079075	0.0028070175438596493	0.4273525417517671
miR-499b-5p	15	51	555	2064	1.0937773807158595	0.430090334666658	0.858019411370167	yellow	570	2685	17	5	12	TRUE	TRUE	2	0	2	0.3	0.1	0.026601154718052435	7.017543859649123e-4	0.4273029091040173
miR-6846-5p	8	26	562	2089	1.1436867096435543	0.4371337756674514	0.8615565692055656	yellow	570	2685	8	5	3	TRUE	TRUE	4	3	1	0.3	0.1	0.025886480722361924	0.0014035087719298247	0.42728998949429176
miR-6848-5p	8	26	562	2089	1.1436867096435543	0.4371337756674514	0.8615565692055656	yellow	570	2685	8	5	3	TRUE	TRUE	4	3	1	0.3	0.1	0.025886480722361924	0.0014035087719298247	0.42728998949429176
miR-6776-5p	8	26	562	2089	1.1436867096435543	0.4371337756674514	0.8615565692055656	yellow	570	2685	8	4	4	TRUE	TRUE	4	2	2	0.3	0.1	0.025886480722361924	0.0014035087719298247	0.42728998949429176
miR-2682-3p	18	62	552	2053	1.0797486263076617	0.4333177319560937	0.8615565692055656	yellow	570	2685	20	11	9	TRUE	TRUE	4	2	2	0.3	0.1	0.025886480722361924	0.0014035087719298247	0.42728998949429176
miR-3690	15	52	555	2063	1.0722269157103674	0.45574819048109927	0.8690024725968556	yellow	570	2685	16	2	14	TRUE	TRUE	8	1	8	0.3	0.1	0.0243915951357727	0.0028070175438596493	0.4271986126796324
miR-4313	18	63	552	2052	1.0620952142671416	0.45669497727692765	0.8690024725968556	yellow	570	2685	22	1	21	TRUE	TRUE	8	1	9	0.3	0.1	0.0243915951357727	0.0028070175438596493	0.4271986126796324
miR-3614-3p	15	52	555	2063	1.0722269157103674	0.45574819048109927	0.8690024725968556	yellow	570	2685	16	1	15	TRUE	TRUE	8	1	8	0.3	0.1	0.0243915951357727	0.0028070175438596493	0.4271986126796324
miR-3923	7	22	563	2093	1.1828142901381735	0.4211852680203847	0.8568688906751349	yellow	570	2685	8	1	7	TRUE	TRUE	1	0	1	0.3	0.1	0.026834249719535526	3.5087719298245617e-4	0.427185126912518
miR-1298-3p	3	8	567	2107	1.3933293023634588	0.4234390966959105	0.8568688906751349	yellow	570	2685	3	2	1	TRUE	TRUE	1	1	0	0.3	0.1	0.026834249719535526	3.5087719298245617e-4	0.427185126912518
miR-4305	7	22	563	2093	1.1828142901381735	0.4211852680203847	0.8568688906751349	yellow	570	2685	9	1	8	TRUE	TRUE	1	0	3	0.3	0.1	0.026834249719535526	3.5087719298245617e-4	0.427185126912518
miR-500b-5p	65	241	505	1874	1.0008768030437516	0.522906540460913	0.9059174015120043	yellow	570	2685	81	18	63	TRUE	TRUE	28	9	25	0.3	0.1	0.017164559208677578	0.009824561403508772	0.42698912061218636
miR-4425	39	141	531	1974	1.0282395121972157	0.47212055783656126	0.8806935141253728	yellow	570	2685	39	26	13	TRUE	TRUE	14	12	2	0.3	0.1	0.02207008080411602	0.004912280701754386	0.4269823615058704
miR-653-5p	36	130	534	1985	1.0293769824818964	0.4731469653073701	0.8806935141253728	yellow	570	2685	49	11	38	TRUE	TRUE	14	5	13	0.3	0.1	0.02207008080411602	0.004912280701754386	0.4269823615058704
miR-520e-3p	74	273	496	1842	1.0066441756867563	0.5052482730484646	0.900593849470227	yellow	570	2685	123	4	119	TRUE	TRUE	25	1	46	0.3	0.1	0.018188409336204116	0.008771929824561403	0.4269603391607656
miR-4520-2-3p	16	56	554	2059	1.0618711035904234	0.46439141569835485	0.8724092524697132	yellow	570	2685	18	2	16	TRUE	TRUE	9	1	10	0.3	0.1	0.023711894836953445	0.0031578947368421056	0.42686978957379557
miR-4286	22	77	548	2038	1.0625483435505683	0.4431711445621812	0.8655424808485733	yellow	570	2685	28	8	20	TRUE	TRUE	5	4	5	0.3	0.1	0.02508464483219011	0.0017543859649122807	0.4268390307971024
miR-1203	11	37	559	2078	1.1051348412524364	0.44310280479808895	0.8655424808485733	yellow	570	2685	13	2	11	TRUE	TRUE	5	2	5	0.3	0.1	0.02508464483219011	0.0017543859649122807	0.4268390307971024
miR-4789-3p	40	145	530	1970	1.025365832733232	0.47704693960548095	0.8851485941779158	yellow	570	2685	49	6	43	TRUE	TRUE	16	3	16	0.3	0.1	0.021193526426215754	0.005614035087719299	0.42680756151393506
miR-6785-5p	47	172	523	1943	1.0151688600872204	0.49388498474573495	0.8965638063671738	yellow	570	2685	51	32	19	TRUE	TRUE	22	13	11	0.3	0.1	0.018967518908272956	0.0077192982456140355	0.426686817153887
miR-1825	36	130	534	1985	1.0293769824818964	0.4731469653073701	0.8806935141253728	yellow	570	2685	46	5	41	TRUE	TRUE	13	4	15	0.3	0.1	0.02207008080411602	0.00456140350877193	0.42663148431288794
miR-6866-5p	8	26	562	2089	1.1436867096435543	0.4371337756674514	0.8615565692055656	yellow	570	2685	8	5	3	TRUE	TRUE	2	1	1	0.3	0.1	0.025886480722361924	7.017543859649123e-4	0.42658823510832683
miR-570-5p	21	74	549	2041	1.0549987960326839	0.45717222559791393	0.8690024725968556	yellow	570	2685	25	2	23	TRUE	TRUE	6	0	7	0.3	0.1	0.0243915951357727	0.002105263157894737	0.42649685829366746
miR-548ai	21	74	549	2041	1.0549987960326839	0.45717222559791393	0.8690024725968556	yellow	570	2685	25	2	23	TRUE	TRUE	6	0	7	0.3	0.1	0.0243915951357727	0.002105263157894737	0.42649685829366746
miR-520b	19	66	551	2049	1.0705146432792971	0.441732929052126	0.8655424808485733	yellow	570	2685	19	13	6	TRUE	TRUE	4	1	3	0.3	0.1	0.02508464483219011	0.0014035087719298247	0.42648815360411996
miR-6508-3p	6	19	564	2096	1.1735352348115022	0.44385940419906833	0.8655424808485733	yellow	570	2685	6	5	1	TRUE	TRUE	4	4	0	0.3	0.1	0.02508464483219011	0.0014035087719298247	0.42648815360411996
miR-4434	40	145	530	1970	1.025365832733232	0.47704693960548095	0.8851485941779158	yellow	570	2685	49	10	39	TRUE	TRUE	15	4	13	0.3	0.1	0.021193526426215754	0.005263157894736842	0.42645668432095263
miR-4724-3p	8	26	562	2089	1.1436867096435543	0.4371337756674514	0.8615565692055656	yellow	570	2685	9	2	7	TRUE	TRUE	1	0	1	0.3	0.1	0.025886480722361924	3.5087719298245617e-4	0.42623735791534434
miR-1321	74	274	496	1841	1.002427290066061	0.5171456496974149	0.9027310053449222	yellow	570	2685	95	18	77	TRUE	TRUE	24	7	30	0.3	0.1	0.017776656374266835	0.008421052631578947	0.4261977090058458
miR-5011-3p	13	45	557	2070	1.0735900580404376	0.4638915762968837	0.8724092524697132	yellow	570	2685	14	1	13	TRUE	TRUE	7	1	7	0.3	0.1	0.023711894836953445	0.002456140350877193	0.4261680351878307
miR-4294	18	63	552	2052	1.0620952142671416	0.45669497727692765	0.8690024725968556	yellow	570	2685	21	5	16	TRUE	TRUE	5	2	4	0.3	0.1	0.0243915951357727	0.0017543859649122807	0.426145981100685
miR-4690-5p	30	107	540	2008	1.04256263057281	0.45715890664493386	0.8690024725968556	yellow	570	2685	33	3	30	TRUE	TRUE	5	1	4	0.3	0.1	0.0243915951357727	0.0017543859649122807	0.426145981100685
miR-3085-3p	6	19	564	2096	1.1735352348115022	0.44385940419906833	0.8655424808485733	yellow	570	2685	6	2	4	TRUE	TRUE	3	1	2	0.3	0.1	0.02508464483219011	0.0010526315789473684	0.42613727641113747
miR-6771-3p	9	30	561	2085	1.114947737893184	0.45073320908708014	0.8682058277551078	yellow	570	2685	9	5	4	TRUE	TRUE	4	2	2	0.3	0.1	0.02455092132963903	0.0014035087719298247	0.42595443010156886
miR-8057	8	26	562	2089	1.1436867096435543	0.4371337756674514	0.8615565692055656	yellow	570	2685	8	4	4	TRUE	TRUE	0	0	0	0.3	0.1	0.025886480722361924	0	0.4258864807223619
miR-675-3p	11	37	559	2078	1.1051348412524364	0.44310280479808895	0.8655424808485733	yellow	570	2685	17	4	13	TRUE	TRUE	2	1	1	0.3	0.1	0.02508464483219011	7.017543859649123e-4	0.42578639921815503
miR-516a-3p	51	186	519	1929	1.0191059645673157	0.482339422236972	0.8891554816433717	yellow	570	2685	72	4	68	TRUE	TRUE	15	2	19	0.3	0.1	0.020408915897374265	0.005263157894736842	0.42567207379211114
miR-548ad-3p	7	23	563	2092	1.1308699486951208	0.45956196865147003	0.8699745986937569	yellow	570	2685	7	1	6	TRUE	TRUE	4	1	3	0.3	0.1	0.02419737104826873	0.0014035087719298247	0.42560087982019856
miR-3118	20	71	550	2044	1.0468495582056043	0.4718086212850676	0.8806935141253728	yellow	570	2685	26	4	22	TRUE	TRUE	10	2	12	0.3	0.1	0.02207008080411602	0.0035087719298245615	0.4255788527339406
miR-4460	10	34	560	2081	1.092940391281638	0.4626020707843542	0.8724092524697132	yellow	570	2685	12	1	11	TRUE	TRUE	5	1	4	0.3	0.1	0.023711894836953445	0.0017543859649122807	0.42546628080186577
miR-6071	12	41	558	2074	1.087836284889025	0.454004288756389	0.8690024725968556	yellow	570	2685	13	1	12	TRUE	TRUE	3	0	3	0.3	0.1	0.0243915951357727	0.0010526315789473684	0.4254442267147201
miR-4524a-5p	23	82	547	2033	1.0424586326847307	0.4710834572078092	0.8806935141253728	yellow	570	2685	32	2	30	TRUE	TRUE	9	2	11	0.3	0.1	0.02207008080411602	0.0031578947368421056	0.4252279755409581
miR-1306-5p	39	141	531	1974	1.0282395121972157	0.47212055783656126	0.8806935141253728	yellow	570	2685	46	22	24	TRUE	TRUE	9	4	5	0.3	0.1	0.02207008080411602	0.0031578947368421056	0.4252279755409581
miR-302d-3p	113	429	457	1686	0.9717773910871865	0.6159962607727938	0.9380879535495034	yellow	570	2685	194	56	138	TRUE	TRUE	40	16	51	0.3	0.1	0.011102576396570743	0.014035087719298246	0.425137664115869
miR-376a-2-5p	4	12	566	2103	1.23841106356617	0.45107837875889856	0.8682058277551078	yellow	570	2685	4	2	2	TRUE	TRUE	1	1	0	0.3	0.1	0.02455092132963903	3.5087719298245617e-4	0.42490179852262144
miR-6892-3p	9	30	561	2085	1.114947737893184	0.45073320908708014	0.8682058277551078	yellow	570	2685	9	5	4	TRUE	TRUE	1	1	0	0.3	0.1	0.02455092132963903	3.5087719298245617e-4	0.42490179852262144
miR-6837-3p	7	23	563	2092	1.1308699486951208	0.45956196865147003	0.8699745986937569	yellow	570	2685	8	4	4	TRUE	TRUE	2	1	1	0.3	0.1	0.02419737104826873	7.017543859649123e-4	0.42489912543423364
miR-4506	17	60	553	2055	1.052878640583819	0.47245233523967456	0.8806935141253728	yellow	570	2685	20	2	18	TRUE	TRUE	8	0	10	0.3	0.1	0.02207008080411602	0.0028070175438596493	0.42487709834797566
miR-519e-5p	72	266	498	1849	1.004980521058632	0.5103441856731272	0.900593849470227	yellow	570	2685	93	6	87	TRUE	TRUE	19	1	25	0.3	0.1	0.018188409336204116	0.006666666666666667	0.4248550760028708
miR-205-5p	148	569	422	1546	0.9529114466231254	0.6911279910813464	0.9628800790350905	yellow	570	2685	231	133	98	TRUE	TRUE	52	51	24	0.3	0.1	0.006571119316906729	0.01824561403508772	0.42481673335199444
miR-4321	2	5	568	2110	1.4856705359523226	0.4569653796986627	0.8690024725968556	yellow	570	2685	3	1	2	TRUE	TRUE	1	1	0	0.3	0.1	0.0243915951357727	3.5087719298245617e-4	0.42474247232875517
miR-520d-3p	86	323	484	1792	0.9857995303530093	0.5658028719657062	0.9200626502687511	yellow	570	2685	152	15	137	TRUE	TRUE	29	2	55	0.3	0.1	0.014473039609768788	0.010175438596491228	0.42464847820626
miR-296-5p	48	175	522	1940	1.0193694851954982	0.4836784534955464	0.8891554816433717	yellow	570	2685	67	5	62	TRUE	TRUE	12	2	17	0.3	0.1	0.020408915897374265	0.004210526315789474	0.4246194422131638
miR-330-5p	144	553	426	1562	0.9548051657841844	0.6832918154432925	0.9628800790350905	yellow	570	2685	176	106	70	TRUE	TRUE	51	41	22	0.3	0.1	0.006571119316906729	0.017894736842105265	0.42446585615901194
miR-922	92	349	478	1766	0.9739333902041432	0.6034821539821023	0.9344163242758085	yellow	570	2685	136	4	132	TRUE	TRUE	36	3	53	0.3	0.1	0.01178383321211504	0.012631578947368423	0.4244154121594834
miR-4436b-5p	10	34	560	2081	1.092940391281638	0.4626020707843542	0.8724092524697132	yellow	570	2685	11	1	10	TRUE	TRUE	2	0	2	0.3	0.1	0.023711894836953445	7.017543859649123e-4	0.4244136492229184
miR-3167	70	261	500	1854	0.9944841551355464	0.5398117959901598	0.9086764813135039	yellow	570	2685	92	2	90	TRUE	TRUE	22	1	28	0.3	0.1	0.016636284946241496	0.0077192982456140355	0.4243555831918555
miR-3154	25	90	545	2025	1.0321001207540854	0.4837619407372784	0.8891554816433717	yellow	570	2685	27	3	24	TRUE	TRUE	11	1	11	0.3	0.1	0.020408915897374265	0.0038596491228070177	0.4242685650201813
miR-627-3p	22	79	548	2036	1.0346378523050037	0.48537202794278334	0.8891554816433717	yellow	570	2685	22	11	11	TRUE	TRUE	11	6	5	0.3	0.1	0.020408915897374265	0.0038596491228070177	0.4242685650201813
miR-337-3p	21	75	549	2040	1.0404251795649744	0.4787621358378624	0.88580557622731	yellow	570	2685	25	5	20	TRUE	TRUE	9	3	7	0.3	0.1	0.021064636047630658	0.0031578947368421056	0.42422253078447275
miR-7855-5p	7	23	563	2092	1.1308699486951208	0.45956196865147003	0.8699745986937569	yellow	570	2685	7	3	4	TRUE	TRUE	0	0	0	0.3	0.1	0.02419737104826873	0	0.4241973710482687
miR-4684-3p	17	60	553	2055	1.052878640583819	0.47245233523967456	0.8806935141253728	yellow	570	2685	19	2	17	TRUE	TRUE	6	1	5	0.3	0.1	0.02207008080411602	0.002105263157894737	0.42417534396201073
miR-10b-5p	142	550	428	1565	0.9440680260879784	0.7189848001888111	0.966646714912775	yellow	570	2685	163	144	19	TRUE	TRUE	52	55	5	0.3	0.1	0.005892888256299805	0.01824561403508772	0.4241385022913875
miR-18a-3p	69	259	501	1856	0.9869385484595354	0.5607161557888054	0.9181142221925381	yellow	570	2685	80	61	19	TRUE	TRUE	26	23	4	0.3	0.1	0.014841314019691472	0.00912280701754386	0.42396412103723535
miR-6770-5p	31	113	539	2002	1.018956994153563	0.49864190586762236	0.8998219846793003	yellow	570	2685	31	27	4	TRUE	TRUE	16	13	3	0.3	0.1	0.0183373600990907	0.005614035087719299	0.42395139518681
miR-658	31	113	539	2002	1.018956994153563	0.49864190586762236	0.8998219846793003	yellow	570	2685	32	5	27	TRUE	TRUE	16	3	14	0.3	0.1	0.0183373600990907	0.005614035087719299	0.42395139518681
miR-3200-3p	70	262	500	1853	0.9901542452706168	0.5518527493057557	0.9144894396664848	yellow	570	2685	72	62	10	TRUE	TRUE	24	20	4	0.3	0.1	0.01552852212031973	0.008421052631578947	0.4239495747518987
miR-3614-5p	21	75	549	2040	1.0404251795649744	0.4787621358378624	0.88580557622731	yellow	570	2685	22	15	7	TRUE	TRUE	8	5	4	0.3	0.1	0.021064636047630658	0.0028070175438596493	0.4238716535914903
miR-376c-5p	18	44	552	2071	1.5345573921210343	0.089584672236765	0.500175545051127	yellow	570	2685	18	18	0	TRUE	FALSE	10	10	0	0.3	0	0.12035101837206082	0.0035087719298245615	0.42385979030188536
miR-509-3-5p	50	185	520	1930	1.0031173605263761	0.5205790666772074	0.9058792901039195	yellow	570	2685	75	5	70	TRUE	TRUE	19	4	21	0.3	0.1	0.017171867566975304	0.006666666666666667	0.423838534233642
miR-4505	74	278	496	1837	0.9858588412162774	0.5642622138349849	0.9190371965611591	yellow	570	2685	100	10	90	TRUE	TRUE	26	5	35	0.3	0.1	0.01466676435334926	0.00912280701754386	0.4237895713708931
miR-1184	70	261	500	1854	0.9944841551355464	0.5398117959901598	0.9086764813135039	yellow	570	2685	93	3	90	TRUE	TRUE	20	2	30	0.3	0.1	0.016636284946241496	0.007017543859649123	0.42365382880589064
miR-185-3p	90	341	480	1774	0.9754484894107269	0.59826704381793006	0.9334062079938422	yellow	570	2685	111	50	61	TRUE	TRUE	33	24	19	0.3	0.1	0.011971725996371037	0.011578947368421053	0.4235506733647921
miR-8060	5	16	565	2099	1.1609173628176155	0.4703446236065906	0.8806935141253728	yellow	570	2685	5	3	2	TRUE	TRUE	4	2	2	0.3	0.1	0.02207008080411602	0.0014035087719298247	0.42347358957604586
miR-329-3p	60	225	510	1890	0.9882370120372225	0.5565567030072817	0.9171056639388316	yellow	570	2685	82	24	58	TRUE	TRUE	24	9	24	0.3	0.1	0.015032249757329358	0.008421052631578947	0.42345330238890827
miR-4450	23	83	547	2032	1.0293953993927567	0.4916738618551233	0.8953877209013026	yellow	570	2685	25	12	13	TRUE	TRUE	12	7	7	0.3	0.1	0.019195546282290494	0.004210526315789474	0.42340607259808
miR-425-3p	48	179	522	1936	0.9945433668957575	0.5412562848050329	0.9086764813135039	yellow	570	2685	51	48	3	TRUE	TRUE	19	19	1	0.3	0.1	0.016636284946241496	0.006666666666666667	0.42330295161290815
miR-656-5p	27	97	543	2018	1.0344485897083024	0.47640424430626094	0.8851485941779158	yellow	570	2685	28	26	2	TRUE	TRUE	6	5	1	0.3	0.1	0.021193526426215754	0.002105263157894737	0.4232987895841105
miR-483-3p	40	148	530	1967	1.003058543223662	0.52418684807471	0.9059174015120043	yellow	570	2685	48	24	24	TRUE	TRUE	17	11	10	0.3	0.1	0.017164559208677578	0.0059649122807017545	0.4231294714893793
miR-6505-5p	8	27	562	2088	1.100807381203812	0.472691168365138	0.8806935141253728	yellow	570	2685	8	4	4	TRUE	TRUE	3	2	1	0.3	0.1	0.02207008080411602	0.0010526315789473684	0.42312271238306337
miR-6732-5p	8	27	562	2088	1.100807381203812	0.472691168365138	0.8806935141253728	yellow	570	2685	8	7	1	TRUE	TRUE	3	3	0	0.3	0.1	0.02207008080411602	0.0010526315789473684	0.42312271238306337
miR-380-3p	41	150	529	1965	1.0153066567820226	0.4974285483868337	0.8992866300544775	yellow	570	2685	64	4	60	TRUE	TRUE	13	0	23	0.3	0.1	0.018440745326366123	0.00456140350877193	0.42300214883513804
miR-196a-3p	24	86	546	2029	1.0370447574074544	0.4775616734058513	0.8853528288157845	yellow	570	2685	33	11	22	TRUE	TRUE	5	2	4	0.3	0.1	0.021153448298977282	0.0017543859649122807	0.42290783426388956
miR-6129	35	128	535	1987	1.0155466749677413	0.501472509070473	0.8999528688177113	yellow	570	2685	38	21	17	TRUE	TRUE	13	9	6	0.3	0.1	0.01831209371243336	0.00456140350877193	0.4228734972212053
miR-4510	90	339	480	1776	0.9823071942570057	0.5770806359280988	0.929128652368016	yellow	570	2685	103	72	31	TRUE	TRUE	28	24	12	0.3	0.1	0.01276965879647696	0.009824561403508772	0.42259422019998577
miR-4676-5p	26	94	544	2021	1.0275647542831663	0.4897094539456196	0.8941541212318508	yellow	570	2685	27	6	21	TRUE	TRUE	9	4	5	0.3	0.1	0.019435046964114987	0.0031578947368421056	0.422592941700957
miR-886-3p	9	31	561	2084	1.0784696519226866	0.4840023391121603	0.8891554816433717	yellow	570	2685	9	1	8	TRUE	TRUE	6	1	5	0.3	0.1	0.020408915897374265	0.002105263157894737	0.422514179055269
miR-6795-5p	12	42	558	2073	1.0614277022002996	0.48264958101996247	0.8891554816433717	yellow	570	2685	14	10	4	TRUE	TRUE	6	7	0	0.3	0.1	0.020408915897374265	0.002105263157894737	0.422514179055269
miR-4513	9	31	561	2084	1.0784696519226866	0.4840023391121603	0.8891554816433717	yellow	570	2685	9	4	5	TRUE	TRUE	6	3	3	0.3	0.1	0.020408915897374265	0.002105263157894737	0.422514179055269
miR-4711-5p	19	69	551	2046	1.0224814446428416	0.509639080684571	0.900593849470227	yellow	570	2685	22	1	21	TRUE	TRUE	12	0	14	0.3	0.1	0.018188409336204116	0.004210526315789474	0.42239893565199366
miR-99a-3p	24	87	546	2028	1.024622594603933	0.497698034193518	0.8992866300544775	yellow	570	2685	27	20	7	TRUE	TRUE	11	9	4	0.3	0.1	0.018440745326366123	0.0038596491228070177	0.4223003944491731
miR-106a-3p	34	124	536	1991	1.0185000410815561	0.49654980385354874	0.8992866300544775	yellow	570	2685	42	12	30	TRUE	TRUE	11	2	10	0.3	0.1	0.018440745326366123	0.0038596491228070177	0.4223003944491731
miR-23b-5p	40	149	530	1966	0.9958224860622175	0.5397413509813198	0.9086764813135039	yellow	570	2685	42	30	12	TRUE	TRUE	16	14	4	0.3	0.1	0.016636284946241496	0.005614035087719299	0.4222503200339608
miR-4745-3p	6	20	564	2095	1.1143365776094774	0.4852002594491862	0.8891554816433717	yellow	570	2685	6	1	5	TRUE	TRUE	5	1	4	0.3	0.1	0.020408915897374265	0.0017543859649122807	0.42216330186228657
miR-520c-3p	91	345	479	1770	0.9746843518304797	0.6008865441169428	0.9334062079938422	yellow	570	2685	158	29	129	TRUE	TRUE	29	7	51	0.3	0.1	0.011971725996371037	0.010175438596491228	0.4221471645928622
miR-379-5p	40	148	530	1967	1.003058543223662	0.52418684807471	0.9059174015120043	yellow	570	2685	43	18	25	TRUE	TRUE	14	8	6	0.3	0.1	0.017164559208677578	0.004912280701754386	0.42207683991043193
miR-4762-3p	16	57	554	2058	1.042738859591577	0.4890807983697427	0.8936213727059545	yellow	570	2685	20	3	17	TRUE	TRUE	7	1	7	0.3	0.1	0.019538581105922843	0.002456140350877193	0.4219947214568
miR-4703-3p	15	53	555	2062	1.0514900152383018	0.4813074859862946	0.8891554816433717	yellow	570	2685	18	1	17	TRUE	TRUE	4	0	4	0.3	0.1	0.020408915897374265	0.0014035087719298247	0.42181242466930413
miR-520a-3p	81	307	489	1808	0.9755145846038372	0.5956718161965571	0.9334062079938422	yellow	570	2685	139	20	119	TRUE	TRUE	28	6	45	0.3	0.1	0.011971725996371037	0.009824561403508772	0.4217962873998798
miR-2355-3p	33	122	537	1993	1.0038908806716575	0.5258167573367625	0.9059174015120043	yellow	570	2685	37	18	19	TRUE	TRUE	13	6	9	0.3	0.1	0.017164559208677578	0.00456140350877193	0.4217259627174495
miR-5001-5p	62	237	508	1878	0.9670996858812663	0.6125356395942274	0.937861181266141	yellow	570	2685	74	30	44	TRUE	TRUE	30	16	23	0.3	0.1	0.011144575809013131	0.010526315789473684	0.42167089159848675
miR-638	16	57	554	2058	1.042738859591577	0.4890807983697427	0.8936213727059545	yellow	570	2685	17	2	15	TRUE	TRUE	6	0	6	0.3	0.1	0.019538581105922843	0.002105263157894737	0.4216438442638175
miR-378a-5p	79	298	491	1817	0.9810329417861623	0.5789753495742183	0.9305798128783994	yellow	570	2685	98	48	50	TRUE	TRUE	26	14	15	0.3	0.1	0.012498549150332964	0.00912280701754386	0.42162135616787677
miR-431-5p	35	130	535	1985	0.9989220238253472	0.5347590505230945	0.9083712722516378	yellow	570	2685	43	7	36	TRUE	TRUE	14	4	18	0.3	0.1	0.016694643616180383	0.004912280701754386	0.42160692431793473
miR-7977	34	127	536	1988	0.9929505575501365	0.5470731261547712	0.9124017966714951	yellow	570	2685	39	31	8	TRUE	TRUE	16	15	3	0.3	0.1	0.015925547278476587	0.005614035087719299	0.4215395823661958
miR-589-5p	93	356	477	1759	0.9633542299245069	0.6365647094619075	0.9443494202884357	yellow	570	2685	115	74	41	TRUE	TRUE	33	31	12	0.3	0.1	0.009946912778740963	0.011578947368421053	0.42152586014716203
miR-1827	92	352	478	1763	0.9639956887929598	0.6341927642235112	0.9443494202884357	yellow	570	2685	149	21	128	TRUE	TRUE	33	5	46	0.3	0.1	0.009946912778740963	0.011578947368421053	0.42152586014716203
miR-8061	3	9	567	2106	1.2379905937694256	0.48502034834743457	0.8891554816433717	yellow	570	2685	3	1	2	TRUE	TRUE	3	1	2	0.3	0.1	0.020408915897374265	0.0010526315789473684	0.42146154747632164
miR-4676-3p	21	77	549	2038	1.0124149883723013	0.5215781900669387	0.9059174015120043	yellow	570	2685	26	2	24	TRUE	TRUE	12	1	13	0.3	0.1	0.017164559208677578	0.004210526315789474	0.42137508552446706
miR-4635	32	118	538	1997	1.0066134692620201	0.5211492750119968	0.9059174015120043	yellow	570	2685	40	8	32	TRUE	TRUE	12	5	10	0.3	0.1	0.017164559208677578	0.004210526315789474	0.42137508552446706
miR-3156-3p	13	46	557	2069	1.0497480267207167	0.4913104076128355	0.8953125395121769	yellow	570	2685	14	6	8	TRUE	TRUE	6	2	5	0.3	0.1	0.01921013314003775	0.002105263157894737	0.42131539629793247
miR-653-3p	20	72	550	2043	1.0318083444883548	0.4938606898088064	0.8965638063671738	yellow	570	2685	20	16	4	TRUE	TRUE	6	4	2	0.3	0.1	0.018967518908272956	0.002105263157894737	0.4210727820661677
miR-6799-5p	26	95	544	2020	1.016248368817793	0.509014586251975	0.900593849470227	yellow	570	2685	28	22	6	TRUE	TRUE	8	7	2	0.3	0.1	0.018188409336204116	0.0028070175438596493	0.4209954268800638
miR-6506-5p	13	46	557	2069	1.0497480267207167	0.4913104076128355	0.8953125395121769	yellow	570	2685	13	12	1	TRUE	TRUE	5	5	0	0.3	0.1	0.01921013314003775	0.0017543859649122807	0.42096451910495003
miR-376a-5p	115	444	455	1671	0.9512329728422444	0.6842761459626616	0.9628800790350905	yellow	570	2685	151	91	60	TRUE	TRUE	41	34	22	0.3	0.1	0.006571119316906729	0.014385964912280703	0.42095708422918743
miR-532-5p	96	370	474	1745	0.9551978169592686	0.6629806397270761	0.9571029598969062	yellow	570	2685	119	83	36	TRUE	TRUE	38	32	19	0.3	0.1	0.007616536274882408	0.013333333333333334	0.4209498696082157
miR-617	22	81	548	2034	1.008107426647112	0.5271329941185823	0.9070604276504892	yellow	570	2685	25	2	23	TRUE	TRUE	11	1	12	0.3	0.1	0.01694551184807423	0.0038596491228070177	0.4208051609708813
miR-520b-3p	73	276	497	1839	0.9786742251251452	0.5845285771954356	0.9331118541540532	yellow	570	2685	121	5	116	TRUE	TRUE	25	3	45	0.3	0.1	0.012026517322316233	0.008771929824561403	0.42079844714687764
miR-626	25	92	545	2023	1.0086726418003464	0.5230490692531078	0.9059174015120043	yellow	570	2685	31	2	29	TRUE	TRUE	10	1	12	0.3	0.1	0.017164559208677578	0.0035087719298245615	0.42067333113850214
miR-3182	40	148	530	1967	1.003058543223662	0.52418684807471	0.9059174015120043	yellow	570	2685	51	1	50	TRUE	TRUE	10	1	14	0.3	0.1	0.017164559208677578	0.0035087719298245615	0.42067333113850214
miR-424-3p	23	84	547	2031	1.0166436434951147	0.5121460291670854	0.9007935538324876	yellow	570	2685	28	8	20	TRUE	TRUE	7	3	5	0.3	0.1	0.01814989213430159	0.002456140350877193	0.42060603248517875
miR-4489	23	84	547	2031	1.0166436434951147	0.5121460291670854	0.9007935538324876	yellow	570	2685	24	3	21	TRUE	TRUE	7	2	6	0.3	0.1	0.01814989213430159	0.002456140350877193	0.42060603248517875
miR-3688-3p	78	298	492	1817	0.9666338493923443	0.6206209263482277	0.9399779155041436	yellow	570	2685	106	2	104	TRUE	TRUE	28	0	39	0.3	0.1	0.010752939958995454	0.009824561403508772	0.4205775013625042
miR-4474-3p	54	201	516	1914	0.9965300583815726	0.5357006308924526	0.9086764813135039	yellow	570	2685	58	42	16	TRUE	TRUE	11	10	2	0.3	0.1	0.016636284946241496	0.0038596491228070177	0.4204959340690485
miR-4728-5p	93	363	477	1752	0.9410240885696376	0.7037731864740605	0.9637820955357721	yellow	570	2685	124	32	92	TRUE	TRUE	40	13	46	0.3	0.1	0.0064084583906171945	0.014035087719298246	0.42044354610991547
miR-5702	15	54	555	2061	1.0315218256737133	0.5066674697007292	0.900593849470227	yellow	570	2685	17	4	13	TRUE	TRUE	6	1	5	0.3	0.1	0.018188409336204116	0.002105263157894737	0.4202936724940989
miR-3978	31	114	539	2001	1.0095171996411725	0.5163383527464973	0.9026525397738948	yellow	570	2685	37	4	33	TRUE	TRUE	7	0	10	0.3	0.1	0.017791756618037276	0.002456140350877193	0.42024789696891446
miR-590-5p	49	187	521	1928	0.969665476725692	0.600394062280593	0.9334062079938422	yellow	570	2685	76	24	52	TRUE	TRUE	23	13	26	0.3	0.1	0.011971725996371037	0.008070175438596491	0.4200419014349675
miR-198	44	165	526	1950	0.988595322057492	0.5552558058866663	0.9168484162561175	yellow	570	2685	46	2	44	TRUE	TRUE	14	1	13	0.3	0.1	0.015080984347153334	0.004912280701754386	0.4199932650489077
miR-5583-3p	19	69	551	2046	1.0224814446428416	0.509639080684571	0.900593849470227	yellow	570	2685	21	3	18	TRUE	TRUE	5	1	4	0.3	0.1	0.018188409336204116	0.0017543859649122807	0.41994279530111644
miR-6793-3p	8	28	562	2087	1.0609906130606224	0.5077118457013503	0.900593849470227	yellow	570	2685	10	6	4	TRUE	TRUE	5	4	3	0.3	0.1	0.018188409336204116	0.0017543859649122807	0.41994279530111644
miR-3684	7	24	563	2091	1.0832393949924812	0.49736048923538256	0.8992866300544775	yellow	570	2685	8	2	6	TRUE	TRUE	4	1	3	0.3	0.1	0.018440745326366123	0.0014035087719298247	0.41984425409829595
miR-4727-5p	24	89	546	2026	1.0006420916744525	0.5375487152925551	0.9086764813135039	yellow	570	2685	25	2	23	TRUE	TRUE	9	1	9	0.3	0.1	0.016636284946241496	0.0031578947368421056	0.4197941796830836
miR-924	25	93	545	2022	0.9973373901697039	0.5424525640410283	0.9086764813135039	yellow	570	2685	30	5	25	TRUE	TRUE	9	3	6	0.3	0.1	0.016636284946241496	0.0031578947368421056	0.4197941796830836
miR-628-5p	48	182	522	1933	0.9766321819840779	0.5834985423130281	0.9331118541540532	yellow	570	2685	61	33	28	TRUE	TRUE	22	15	11	0.3	0.1	0.012026517322316233	0.0077192982456140355	0.4197458155679302
miR-370-5p	68	259	502	1856	0.9706892831899059	0.6053177709847626	0.9350082267993067	yellow	570	2685	70	68	2	TRUE	TRUE	23	23	0	0.3	0.1	0.011673827164223063	0.008070175438596491	0.4197440026028196
miR-3940-5p	13	47	557	2068	1.026921494305315	0.5184291073387319	0.9038359405861581	yellow	570	2685	13	11	2	TRUE	TRUE	6	5	1	0.3	0.1	0.017564157263045343	0.002105263157894737	0.41966942042094
miR-4762-5p	25	92	545	2023	1.0086726418003464	0.5230490692531078	0.9059174015120043	yellow	570	2685	27	2	25	TRUE	TRUE	7	1	7	0.3	0.1	0.017164559208677578	0.002456140350877193	0.4196206995595548
miR-1295b-5p	14	51	556	2064	1.0190372967251287	0.5253130310819925	0.9059174015120043	yellow	570	2685	15	1	14	TRUE	TRUE	7	1	7	0.3	0.1	0.017164559208677578	0.002456140350877193	0.4196206995595548
miR-892c-5p	8	28	562	2087	1.0609906130606224	0.5077118457013503	0.900593849470227	yellow	570	2685	8	3	5	TRUE	TRUE	4	2	2	0.3	0.1	0.018188409336204116	0.0014035087719298247	0.419591918108134
miR-6867-3p	9	32	561	2083	1.0442721391456993	0.5167683442975413	0.9026525397738948	yellow	570	2685	9	7	2	TRUE	TRUE	5	3	2	0.3	0.1	0.017791756618037276	0.0017543859649122807	0.41954614258294953
miR-660-5p	65	249	505	1866	0.9645590123282365	0.6206763134041394	0.9399779155041436	yellow	570	2685	72	57	15	TRUE	TRUE	25	24	2	0.3	0.1	0.010752939958995454	0.008771929824561403	0.41952486978355685
miR-4253	17	63	553	2052	1.0012911788254417	0.5434401986121064	0.9086764813135039	yellow	570	2685	19	3	16	TRUE	TRUE	8	2	8	0.3	0.1	0.016636284946241496	0.0028070175438596493	0.41944330249010114
miR-3151-5p	38	142	532	1973	0.9924566861022349	0.5473097499285291	0.9124017966714951	yellow	570	2685	41	6	35	TRUE	TRUE	10	3	8	0.3	0.1	0.015925547278476587	0.0035087719298245615	0.4194343192083011
miR-4662b	27	101	543	2014	0.9915234616276054	0.551738931677707	0.9144894396664848	yellow	570	2685	29	2	27	TRUE	TRUE	11	1	11	0.3	0.1	0.01552852212031973	0.0038596491228070177	0.4193881712431268
miR-6127	39	147	531	1968	0.9832834701338845	0.5668036190212673	0.9200626502687511	yellow	570	2685	45	21	24	TRUE	TRUE	14	9	7	0.3	0.1	0.014473039609768788	0.004912280701754386	0.41938532031152315
miR-5197-5p	18	67	552	2048	0.9967564361783678	0.5488256565667247	0.9128284771501007	yellow	570	2685	19	4	15	TRUE	TRUE	10	2	8	0.3	0.1	0.01584432794591237	0.0035087719298245615	0.419353099875737
miR-4522	13	47	557	2068	1.026921494305315	0.5184291073387319	0.9038359405861581	yellow	570	2685	13	5	8	TRUE	TRUE	5	3	2	0.3	0.1	0.017564157263045343	0.0017543859649122807	0.4193185432279576
miR-1245b-3p	10	35	560	2080	1.0612083770541747	0.49396520613383976	0.8965638063671738	yellow	570	2685	11	1	10	TRUE	TRUE	1	0	1	0.3	0.1	0.018967518908272956	3.5087719298245617e-4	0.41931839610125543
miR-125b-5p	117	464	453	1651	0.9190248220928355	0.7827644019958659	0.9899190757988781	yellow	570	2685	205	100	105	TRUE	TRUE	50	42	53	0.3	0.1	0.0017601227147092632	0.017543859649122806	0.4193039823638321
miR-6862-5p	5	17	565	2098	1.092118217501905	0.515194978522061	0.9021593228184042	yellow	570	2685	5	3	2	TRUE	TRUE	4	2	2	0.3	0.1	0.017886703426365693	0.0014035087719298247	0.41929021219829554
miR-6752-5p	10	36	560	2079	1.031240423475704	0.5248531424628782	0.9059174015120043	yellow	570	2685	10	7	3	TRUE	TRUE	6	3	3	0.3	0.1	0.017164559208677578	0.002105263157894737	0.4192698223665723
miR-4752	15	55	555	2060	1.0122807805848517	0.5317329264983797	0.9077738065004439	yellow	570	2685	17	3	14	TRUE	TRUE	7	1	7	0.3	0.1	0.016808941131842964	0.002456140350877193	0.4192650814827202
miR-1249-5p	22	80	548	2035	1.021206540485042	0.5063353229746077	0.900593849470227	yellow	570	2685	24	16	8	TRUE	TRUE	3	2	1	0.3	0.1	0.018188409336204116	0.0010526315789473684	0.4192410409151515
miR-6876-5p	13	48	557	2067	1.0050475521292	0.5451345697354721	0.909867248825752	yellow	570	2685	15	11	4	TRUE	TRUE	8	6	3	0.3	0.1	0.01640878694324619	0.0028070175438596493	0.4192158044871059
miR-670-5p	50	189	520	1926	0.9798540574940748	0.5762931915573544	0.9284481006264695	yellow	570	2685	76	9	67	TRUE	TRUE	18	3	28	0.3	0.1	0.01289694715912492	0.006315789473684211	0.41921273663280917
miR-7114-5p	7	24	563	2091	1.0832393949924812	0.49736048923538256	0.8992866300544775	yellow	570	2685	7	2	5	TRUE	TRUE	2	0	2	0.3	0.1	0.018440745326366123	7.017543859649123e-4	0.41914249971233103
miR-492	20	74	550	2041	1.0029473250786378	0.5374371072076748	0.9086764813135039	yellow	570	2685	24	2	22	TRUE	TRUE	7	0	7	0.3	0.1	0.016636284946241496	0.002456140350877193	0.4190924252971187
miR-4756-3p	25	94	545	2021	0.986241229504259	0.5616387829173497	0.9181142221925381	yellow	570	2685	26	4	22	TRUE	TRUE	12	2	10	0.3	0.1	0.014841314019691472	0.004210526315789474	0.419051840335481
miR-3620-3p	25	94	545	2021	0.986241229504259	0.5616387829173497	0.9181142221925381	yellow	570	2685	27	15	12	TRUE	TRUE	12	9	5	0.3	0.1	0.014841314019691472	0.004210526315789474	0.419051840335481
miR-7109-3p	4	13	566	2102	1.1426717563433892	0.5023743488723738	0.8999528688177113	yellow	570	2685	4	1	3	TRUE	TRUE	2	1	1	0.3	0.1	0.01831209371243336	7.017543859649123e-4	0.4190138480983983
miR-5090	4	13	566	2102	1.1426717563433892	0.5023743488723738	0.8999528688177113	yellow	570	2685	4	2	2	TRUE	TRUE	2	0	2	0.3	0.1	0.01831209371243336	7.017543859649123e-4	0.4190138480983983
miR-6876-3p	4	13	566	2102	1.1426717563433892	0.5023743488723738	0.8999528688177113	yellow	570	2685	4	2	2	TRUE	TRUE	2	1	1	0.3	0.1	0.01831209371243336	7.017543859649123e-4	0.4190138480983983
miR-6874-3p	4	13	566	2102	1.1426717563433892	0.5023743488723738	0.8999528688177113	yellow	570	2685	4	1	3	TRUE	TRUE	2	0	2	0.3	0.1	0.01831209371243336	7.017543859649123e-4	0.4190138480983983
miR-203a-5p	5	17	565	2098	1.092118217501905	0.515194978522061	0.9021593228184042	yellow	570	2685	5	2	3	TRUE	TRUE	3	1	2	0.3	0.1	0.017886703426365693	0.0010526315789473684	0.41893933500531305
miR-3689f	15	55	555	2060	1.0122807805848517	0.5317329264983797	0.9077738065004439	yellow	570	2685	15	5	10	TRUE	TRUE	6	3	3	0.3	0.1	0.016808941131842964	0.002105263157894737	0.4189142042897377
miR-4699-5p	8	28	562	2087	1.0609906130606224	0.5077118457013503	0.900593849470227	yellow	570	2685	11	3	8	TRUE	TRUE	2	0	2	0.3	0.1	0.018188409336204116	7.017543859649123e-4	0.4188901637221691
miR-1225-3p	48	181	522	1934	0.9825377679228052	0.5695416962721174	0.9228900139593085	yellow	570	2685	57	16	41	TRUE	TRUE	14	5	12	0.3	0.1	0.013940021291363458	0.004912280701754386	0.4188523019931178
miR-605-5p	44	167	526	1948	0.9757516218197699	0.5844127511051882	0.9331118541540532	yellow	570	2685	67	6	61	TRUE	TRUE	19	3	26	0.3	0.1	0.012026517322316233	0.006666666666666667	0.41869318398898286
miR-3126-5p	31	117	539	1998	0.9821629829649352	0.568589568370162	0.9218847202454377	yellow	570	2685	34	8	26	TRUE	TRUE	13	4	11	0.3	0.1	0.014129353266806586	0.00456140350877193	0.4186907567755785
miR-8076	4	13	566	2102	1.1426717563433892	0.5023743488723738	0.8999528688177113	yellow	570	2685	4	1	3	TRUE	TRUE	1	0	1	0.3	0.1	0.01831209371243336	3.5087719298245617e-4	0.4186629709054158
miR-6730-3p	4	13	566	2102	1.1426717563433892	0.5023743488723738	0.8999528688177113	yellow	570	2685	4	3	1	TRUE	TRUE	1	1	0	0.3	0.1	0.01831209371243336	3.5087719298245617e-4	0.4186629709054158
miR-6851-3p	4	13	566	2102	1.1426717563433892	0.5023743488723738	0.8999528688177113	yellow	570	2685	4	1	3	TRUE	TRUE	1	0	1	0.3	0.1	0.01831209371243336	3.5087719298245617e-4	0.4186629709054158
miR-7976	4	13	566	2102	1.1426717563433892	0.5023743488723738	0.8999528688177113	yellow	570	2685	4	1	3	TRUE	TRUE	1	0	1	0.3	0.1	0.01831209371243336	3.5087719298245617e-4	0.4186629709054158
miR-6165	18	67	552	2048	0.9967564361783678	0.5488256565667247	0.9128284771501007	yellow	570	2685	20	5	15	TRUE	TRUE	8	2	6	0.3	0.1	0.01584432794591237	0.0028070175438596493	0.41865134548977206
miR-8062	5	17	565	2098	1.092118217501905	0.515194978522061	0.9021593228184042	yellow	570	2685	5	3	2	TRUE	TRUE	2	1	1	0.3	0.1	0.017886703426365693	7.017543859649123e-4	0.4185884578123306
miR-5189-3p	5	17	565	2098	1.092118217501905	0.515194978522061	0.9021593228184042	yellow	570	2685	5	4	1	TRUE	TRUE	2	1	1	0.3	0.1	0.017886703426365693	7.017543859649123e-4	0.4185884578123306
miR-7150	10	36	560	2079	1.031240423475704	0.5248531424628782	0.9059174015120043	yellow	570	2685	10	7	3	TRUE	TRUE	4	4	0	0.3	0.1	0.017164559208677578	0.0014035087719298247	0.4185680679806074
miR-128-2-5p	6	21	564	2094	1.0607743936094076	0.5255275644774631	0.9059174015120043	yellow	570	2685	7	5	2	TRUE	TRUE	4	3	2	0.3	0.1	0.017164559208677578	0.0014035087719298247	0.4185680679806074
miR-4647	19	70	551	2045	1.0073865353336584	0.5319340095191648	0.9077738065004439	yellow	570	2685	20	2	18	TRUE	TRUE	5	1	4	0.3	0.1	0.016808941131842964	0.0017543859649122807	0.41856332709675526
miR-3616-3p	15	55	555	2060	1.0122807805848517	0.5317329264983797	0.9077738065004439	yellow	570	2685	16	6	10	TRUE	TRUE	5	2	3	0.3	0.1	0.016808941131842964	0.0017543859649122807	0.41856332709675526
miR-525-5p	118	462	452	1653	0.9340784330919358	0.7394852422430412	0.9762610395218108	yellow	570	2685	164	7	157	TRUE	TRUE	41	4	60	0.3	0.1	0.004173616840716122	0.014385964912280703	0.4185595817529968
miR-6728-3p	8	28	562	2087	1.0609906130606224	0.5077118457013503	0.900593849470227	yellow	570	2685	8	1	7	TRUE	TRUE	1	1	0	0.3	0.1	0.018188409336204116	3.5087719298245617e-4	0.4185392865291866
miR-5187-5p	19	71	551	2044	0.9927169840652353	0.5539493989728218	0.9157795239413872	yellow	570	2685	22	4	18	TRUE	TRUE	9	3	6	0.3	0.1	0.01528362846339493	0.0031578947368421056	0.41844152320023703
miR-3925-3p	29	108	541	2007	0.9961503399500752	0.5425307565732058	0.9086764813135039	yellow	570	2685	32	6	26	TRUE	TRUE	5	0	5	0.3	0.1	0.016636284946241496	0.0017543859649122807	0.4183906709111538
miR-3618	12	44	558	2071	1.0122147590296837	0.5389059594367444	0.9086764813135039	yellow	570	2685	15	1	14	TRUE	TRUE	5	0	5	0.3	0.1	0.016636284946241496	0.0017543859649122807	0.4183906709111538
miR-6133	45	172	525	1943	0.9682681649516635	0.6018909548389382	0.933430104386529	yellow	570	2685	52	21	31	TRUE	TRUE	18	9	12	0.3	0.1	0.011967278655631847	0.006315789473684211	0.4182830681293161
miR-3937	6	21	564	2094	1.0607743936094076	0.5255275644774631	0.9059174015120043	yellow	570	2685	6	2	4	TRUE	TRUE	3	1	2	0.3	0.1	0.017164559208677578	0.0010526315789473684	0.4182171907876249
miR-8052	6	21	564	2094	1.0607743936094076	0.5255275644774631	0.9059174015120043	yellow	570	2685	7	5	2	TRUE	TRUE	3	3	1	0.3	0.1	0.017164559208677578	0.0010526315789473684	0.4182171907876249
miR-7515	11	40	559	2075	1.0207892810379255	0.532182024832258	0.9077738065004439	yellow	570	2685	11	9	2	TRUE	TRUE	4	3	1	0.3	0.1	0.016808941131842964	0.0014035087719298247	0.4182124499037728
miR-367-5p	24	90	546	2025	0.9890135472112871	0.5571699841204252	0.9171056639388316	yellow	570	2685	31	5	26	TRUE	TRUE	9	5	8	0.3	0.1	0.015032249757329358	0.0031578947368421056	0.4181901444941714
miR-759	24	90	546	2025	0.9890135472112871	0.5571699841204252	0.9171056639388316	yellow	570	2685	28	5	23	TRUE	TRUE	9	3	8	0.3	0.1	0.015032249757329358	0.0031578947368421056	0.4181901444941714
miR-4670-5p	1	2	569	2113	1.8562230203146513	0.5113843448952926	0.900593849470227	yellow	570	2685	2	1	1	TRUE	TRUE	0	0	0	0.3	0.1	0.018188409336204116	0	0.41818840933620416
miR-4704-5p	7	25	563	2090	1.0394201211253802	0.5342879632786346	0.9081261467592205	yellow	570	2685	8	2	6	TRUE	TRUE	4	2	3	0.3	0.1	0.016741527976493892	0.0014035087719298247	0.41814503674842374
miR-2909	7	25	563	2090	1.0394201211253802	0.5342879632786346	0.9081261467592205	yellow	570	2685	7	1	6	TRUE	TRUE	4	1	3	0.3	0.1	0.016741527976493892	0.0014035087719298247	0.41814503674842374
miR-3652	108	425	462	1690	0.9295854006391964	0.7468869764385858	0.9830746077279243	yellow	570	2685	142	98	44	TRUE	TRUE	43	42	21	0.3	0.1	0.002965408535510292	0.015087719298245615	0.4180531278337559
miR-7110-3p	17	63	553	2052	1.0012911788254417	0.5434401986121064	0.9086764813135039	yellow	570	2685	20	10	10	TRUE	TRUE	4	3	2	0.3	0.1	0.016636284946241496	0.0014035087719298247	0.41803979371817135
miR-3128	42	159	528	1956	0.9785600246268435	0.5775877117713497	0.929128652368016	yellow	570	2685	55	1	54	TRUE	TRUE	15	0	20	0.3	0.1	0.01276965879647696	0.005263157894736842	0.41803281669121384
miR-4309	25	94	545	2021	0.986241229504259	0.5616387829173497	0.9181142221925381	yellow	570	2685	29	4	25	TRUE	TRUE	9	1	8	0.3	0.1	0.014841314019691472	0.0031578947368421056	0.41799920875653357
miR-378b	25	94	545	2021	0.986241229504259	0.5616387829173497	0.9181142221925381	yellow	570	2685	34	16	18	TRUE	TRUE	9	5	7	0.3	0.1	0.014841314019691472	0.0031578947368421056	0.41799920875653357
miR-1909-3p	31	117	539	1998	0.9821629829649352	0.568589568370162	0.9218847202454377	yellow	570	2685	41	9	32	TRUE	TRUE	11	2	16	0.3	0.1	0.014129353266806586	0.0038596491228070177	0.41798900238961356
miR-129-1-3p	53	202	517	1913	0.9708387408802894	0.5991884273173237	0.9334062079938422	yellow	570	2685	73	23	50	TRUE	TRUE	17	5	16	0.3	0.1	0.011971725996371037	0.0059649122807017545	0.4179366382770727
miR-4664-5p	49	187	521	1928	0.969665476725692	0.600394062280593	0.9334062079938422	yellow	570	2685	55	30	25	TRUE	TRUE	17	11	9	0.3	0.1	0.011971725996371037	0.0059649122807017545	0.4179366382770727
miR-4467	5	17	565	2098	1.092118217501905	0.515194978522061	0.9021593228184042	yellow	570	2685	5	3	2	TRUE	TRUE	0	0	0	0.3	0.1	0.017886703426365693	0	0.4178867034263657
miR-4781-3p	28	105	542	2010	0.9889323817924794	0.5561497457775668	0.9171056639388316	yellow	570	2685	29	12	17	TRUE	TRUE	8	2	6	0.3	0.1	0.015032249757329358	0.0028070175438596493	0.417839267301189
miR-4694-3p	37	140	533	1975	0.9792965256055223	0.5750116252167227	0.9283340162324373	yellow	570	2685	41	3	38	TRUE	TRUE	14	1	13	0.3	0.1	0.012918294294003901	0.004912280701754386	0.4178305749957582
miR-4266	13	48	557	2067	1.0050475521292	0.5451345697354721	0.909867248825752	yellow	570	2685	15	3	12	TRUE	TRUE	4	2	2	0.3	0.1	0.01640878694324619	0.0014035087719298247	0.4178122957151761
miR-1293	58	222	512	1893	0.9659433971563867	0.6136923131159455	0.937861181266141	yellow	570	2685	76	26	50	TRUE	TRUE	19	8	21	0.3	0.1	0.011144575809013131	0.006666666666666667	0.41781124247567974
miR-4667-5p	33	125	537	1990	0.9783255314789254	0.5763126929041598	0.9284481006264695	yellow	570	2685	37	10	27	TRUE	TRUE	14	5	10	0.3	0.1	0.01289694715912492	0.004912280701754386	0.4178092278608793
miR-6754-3p	7	25	563	2090	1.0394201211253802	0.5342879632786346	0.9081261467592205	yellow	570	2685	7	4	3	TRUE	TRUE	3	1	2	0.3	0.1	0.016741527976493892	0.0010526315789473684	0.41779415955544125
miR-6511a-3p	8	29	562	2086	1.023921677460591	0.5419625522740881	0.9086764813135039	yellow	570	2685	8	7	1	TRUE	TRUE	3	3	0	0.3	0.1	0.016636284946241496	0.0010526315789473684	0.41768891652518886
miR-563	12	44	558	2071	1.0122147590296837	0.5389059594367444	0.9086764813135039	yellow	570	2685	16	2	14	TRUE	TRUE	3	1	2	0.3	0.1	0.016636284946241496	0.0010526315789473684	0.41768891652518886
miR-1205	76	292	494	1823	0.9605246765417778	0.6373930533640243	0.9443494202884357	yellow	570	2685	96	3	93	TRUE	TRUE	22	2	26	0.3	0.1	0.009946912778740963	0.0077192982456140355	0.41766621102435497
miR-518c-5p	51	195	519	1920	0.9675351606817544	0.6064100980338564	0.9350082267993067	yellow	570	2685	58	10	48	TRUE	TRUE	17	4	14	0.3	0.1	0.011673827164223063	0.0059649122807017545	0.4176387394449248
miR-6852-5p	14	52	556	2063	0.9989627426805856	0.5509499108861207	0.9144894396664848	yellow	570	2685	14	8	6	TRUE	TRUE	6	4	2	0.3	0.1	0.01552852212031973	0.002105263157894737	0.4176337852782145
miR-190a-3p	41	156	529	1959	0.9732795380159265	0.5889994772657827	0.9334062079938422	yellow	570	2685	54	18	36	TRUE	TRUE	16	5	15	0.3	0.1	0.011971725996371037	0.005614035087719299	0.4175857610840903
miR-652-3p	129	509	441	1606	0.9229716540866059	0.7785612605359448	0.9899190757988781	yellow	570	2685	148	135	13	TRUE	TRUE	45	47	4	0.3	0.1	0.0017601227147092632	0.015789473684210527	0.4175495963989198
miR-622	41	155	529	1960	0.9800610781939454	0.5740697406404087	0.9280627162534589	yellow	570	2685	58	5	53	TRUE	TRUE	13	1	15	0.3	0.1	0.012969069683806192	0.00456140350877193	0.41753047319257813
miR-6500-3p	11	40	559	2075	1.0207892810379255	0.532182024832258	0.9077738065004439	yellow	570	2685	11	10	1	TRUE	TRUE	2	2	0	0.3	0.1	0.016808941131842964	7.017543859649123e-4	0.4175106955178079
miR-4737	2	6	568	2109	1.237571604475241	0.5324473928016278	0.9077738065004439	yellow	570	2685	3	2	1	TRUE	TRUE	2	2	1	0.3	0.1	0.016808941131842964	7.017543859649123e-4	0.4175106955178079
miR-518f-3p	11	40	559	2075	1.0207892810379255	0.532182024832258	0.9077738065004439	yellow	570	2685	11	3	8	TRUE	TRUE	2	1	1	0.3	0.1	0.016808941131842964	7.017543859649123e-4	0.4175106955178079
miR-4653-3p	15	56	555	2059	0.9937277517744015	0.5564149728670037	0.9171056639388316	yellow	570	2685	17	1	16	TRUE	TRUE	7	1	7	0.3	0.1	0.015032249757329358	0.002456140350877193	0.41748839010820654
miR-5195-3p	30	114	540	2001	0.975147146792321	0.5819135197921057	0.9320678221915053	yellow	570	2685	46	2	44	TRUE	TRUE	15	0	20	0.3	0.1	0.012220993971775873	0.005263157894736842	0.4174841518665128
miR-4742-5p	32	121	538	1994	0.9801856726953874	0.5725029032101896	0.9266077856849836	yellow	570	2685	35	3	32	TRUE	TRUE	12	3	10	0.3	0.1	0.01324162200893183	0.004210526315789474	0.4174521483247213
miR-6782-5p	7	25	563	2090	1.0394201211253802	0.5342879632786346	0.9081261467592205	yellow	570	2685	7	5	2	TRUE	TRUE	2	1	1	0.3	0.1	0.016741527976493892	7.017543859649123e-4	0.4174432823624588
miR-6802-5p	3	10	567	2105	1.113731885516608	0.5432426226361484	0.9086764813135039	yellow	570	2685	4	3	1	TRUE	TRUE	2	2	0	0.3	0.1	0.016636284946241496	7.017543859649123e-4	0.4173380393322064
miR-6817-3p	12	44	558	2071	1.0122147590296837	0.5389059594367444	0.9086764813135039	yellow	570	2685	12	9	3	TRUE	TRUE	2	2	0	0.3	0.1	0.016636284946241496	7.017543859649123e-4	0.4173380393322064
miR-2355-5p	40	151	530	1964	0.9816336004717582	0.5704764337714794	0.9238659728735088	yellow	570	2685	46	11	35	TRUE	TRUE	10	6	9	0.3	0.1	0.013756411279653475	0.0035087719298245615	0.41726518320947803
miR-1236-3p	55	209	515	1906	0.973937164090198	0.5922010880491453	0.9334062079938422	yellow	570	2685	71	8	63	TRUE	TRUE	15	2	21	0.3	0.1	0.011971725996371037	0.005263157894736842	0.41723488389110786
miR-197-3p	110	459	460	1656	0.8627765031683786	0.9047250306710499	1	yellow	570	2685	127	98	29	TRUE	TRUE	49	41	18	0.3	0.1	-0	0.017192982456140354	0.4171929824561404
miR-149-5p	128	516	442	1599	0.8974244315715126	0.8458392713891684	1	yellow	570	2685	178	87	91	TRUE	TRUE	49	33	29	0.3	0.1	-0	0.017192982456140354	0.4171929824561404
miR-6891-5p	10	37	560	2078	1.0028946950755835	0.555105560996632	0.9168484162561175	yellow	570	2685	11	9	2	TRUE	TRUE	6	5	2	0.3	0.1	0.015080984347153334	0.002105263157894737	0.41718624750504807
miR-3187-3p	46	177	524	1938	0.9611753681448822	0.6187787210224214	0.9393593574682806	yellow	570	2685	60	31	29	TRUE	TRUE	18	13	11	0.3	0.1	0.010867293611328582	0.006315789473684211	0.4171830830850128
miR-4485-3p	2	6	568	2109	1.237571604475241	0.5324473928016278	0.9077738065004439	yellow	570	2685	2	1	1	TRUE	TRUE	1	0	1	0.3	0.1	0.016808941131842964	3.5087719298245617e-4	0.4171598183248254
miR-937-3p	8	29	562	2086	1.023921677460591	0.5419625522740881	0.9086764813135039	yellow	570	2685	8	5	3	TRUE	TRUE	1	1	0	0.3	0.1	0.016636284946241496	3.5087719298245617e-4	0.41698716213922393
miR-6076	3	10	567	2105	1.113731885516608	0.5432426226361484	0.9086764813135039	yellow	570	2685	3	2	1	TRUE	TRUE	1	1	0	0.3	0.1	0.016636284946241496	3.5087719298245617e-4	0.41698716213922393
miR-4764-3p	8	29	562	2086	1.023921677460591	0.5419625522740881	0.9086764813135039	yellow	570	2685	9	1	8	TRUE	TRUE	1	1	0	0.3	0.1	0.016636284946241496	3.5087719298245617e-4	0.41698716213922393
miR-4457	25	95	545	2020	0.9753756926859893	0.5805675536993842	0.9310879918975017	yellow	570	2685	25	3	22	TRUE	TRUE	13	2	11	0.3	0.1	0.012403709738605237	0.00456140350877193	0.4169651132473771
miR-216b-5p	79	303	491	1812	0.9622318895121457	0.6339495094474856	0.9443494202884357	yellow	570	2685	118	8	110	TRUE	TRUE	20	1	33	0.3	0.1	0.009946912778740963	0.007017543859649123	0.4169644566383901
miR-6797-5p	22	82	548	2033	0.9953281544303293	0.5477123979651226	0.9125256318615562	yellow	570	2685	24	16	8	TRUE	TRUE	3	2	1	0.3	0.1	0.01590197113448285	0.0010526315789473684	0.41695460271343016
miR-6834-3p	2	6	568	2109	1.237571604475241	0.5324473928016278	0.9077738065004439	yellow	570	2685	2	1	1	TRUE	TRUE	0	0	0	0.3	0.1	0.016808941131842964	0	0.41680894113184297
miR-203b-5p	85	335	485	1780	0.9312453725182186	0.7257976382492554	0.9727370628125503	yellow	570	2685	91	83	8	TRUE	TRUE	34	35	2	0.3	0.1	0.004801814602484987	0.011929824561403509	0.4167316391638885
miR-3192-3p	3	10	567	2105	1.113731885516608	0.5432426226361484	0.9086764813135039	yellow	570	2685	3	1	2	TRUE	TRUE	0	0	0	0.3	0.1	0.016636284946241496	0	0.4166362849462415
miR-6735-3p	3	10	567	2105	1.113731885516608	0.5432426226361484	0.9086764813135039	yellow	570	2685	3	2	1	TRUE	TRUE	0	0	0	0.3	0.1	0.016636284946241496	0	0.4166362849462415
miR-320a-5p	3	10	567	2105	1.113731885516608	0.5432426226361484	0.9086764813135039	yellow	570	2685	3	1	2	TRUE	TRUE	0	0	0	0.3	0.1	0.016636284946241496	0	0.4166362849462415
miR-505-3p	57	220	513	1895	0.9571140047724856	0.6357335593482949	0.9443494202884357	yellow	570	2685	79	43	36	TRUE	TRUE	19	18	7	0.3	0.1	0.009946912778740963	0.006666666666666667	0.4166135794454076
miR-4714-5p	11	41	559	2074	0.9954201228604046	0.5608853495450092	0.9181142221925381	yellow	570	2685	11	3	8	TRUE	TRUE	5	1	4	0.3	0.1	0.014841314019691472	0.0017543859649122807	0.4165956999846038
miR-5703	36	137	534	1978	0.9733450498359798	0.5871845888702099	0.9334062079938422	yellow	570	2685	43	10	33	TRUE	TRUE	13	4	11	0.3	0.1	0.011971725996371037	0.00456140350877193	0.41653312950514293
miR-3135b	52	202	518	1913	0.9507238224820259	0.6479200814298323	0.9475311584496414	yellow	570	2685	62	16	46	TRUE	TRUE	20	6	16	0.3	0.1	0.009362599944377986	0.007017543859649123	0.4163801438040271
miR-4453	11	41	559	2074	0.9954201228604046	0.5608853495450092	0.9181142221925381	yellow	570	2685	12	1	11	TRUE	TRUE	4	1	4	0.3	0.1	0.014841314019691472	0.0014035087719298247	0.41624482279162134
miR-5587-5p	16	60	554	2055	0.9891723482386342	0.5615791521061393	0.9181142221925381	yellow	570	2685	18	3	15	TRUE	TRUE	4	0	4	0.3	0.1	0.014841314019691472	0.0014035087719298247	0.41624482279162134
miR-4691-5p	32	123	538	1992	0.9632739259857359	0.6057391959323342	0.9350082267993067	yellow	570	2685	36	5	31	TRUE	TRUE	13	2	14	0.3	0.1	0.011673827164223063	0.00456140350877193	0.416235230672995
miR-7160-3p	4	14	566	2101	1.0605597023250535	0.551448299290957	0.9144894396664848	yellow	570	2685	4	2	2	TRUE	TRUE	2	1	1	0.3	0.1	0.01552852212031973	7.017543859649123e-4	0.4162302765062847
miR-3661	17	64	553	2051	0.9851690935553676	0.5664818980292627	0.9200626502687511	yellow	570	2685	18	3	15	TRUE	TRUE	5	2	3	0.3	0.1	0.014473039609768788	0.0017543859649122807	0.41622742557468106
miR-3180	12	45	558	2070	0.9892500348874619	0.5662691073153694	0.9200626502687511	yellow	570	2685	12	4	8	TRUE	TRUE	5	1	4	0.3	0.1	0.014473039609768788	0.0017543859649122807	0.41622742557468106
miR-3180-5p	51	196	519	1919	0.96209291667843	0.6195918323999131	0.9393593574682806	yellow	570	2685	64	6	58	TRUE	TRUE	15	1	17	0.3	0.1	0.010867293611328582	0.005263157894736842	0.4161304515060654
miR-8064	6	22	564	2093	1.0120848230235089	0.5645183499567825	0.9190371965611591	yellow	570	2685	6	3	3	TRUE	TRUE	4	2	2	0.3	0.1	0.01466676435334926	0.0014035087719298247	0.4160702731252791
miR-4324	52	202	518	1913	0.9507238224820259	0.6479200814298323	0.9475311584496414	yellow	570	2685	67	8	59	TRUE	TRUE	19	3	22	0.3	0.1	0.009362599944377986	0.006666666666666667	0.4160292666110446
miR-4756-5p	47	182	523	1933	0.9545019673349266	0.6350828317911947	0.9443494202884357	yellow	570	2685	57	18	39	TRUE	TRUE	17	7	17	0.3	0.1	0.009946912778740963	0.0059649122807017545	0.4159118250594427
miR-3202	71	277	499	1838	0.9441323556057646	0.6796223721304224	0.9617716858888945	yellow	570	2685	94	16	78	TRUE	TRUE	26	5	30	0.3	0.1	0.006771205000628159	0.00912280701754386	0.415894012018172
miR-4437	37	141	533	1974	0.9718563558224445	0.5906411073473838	0.9334062079938422	yellow	570	2685	39	10	29	TRUE	TRUE	11	3	9	0.3	0.1	0.011971725996371037	0.0038596491228070177	0.415831375119178
miR-6777-5p	6	22	564	2093	1.0120848230235089	0.5645183499567825	0.9190371965611591	yellow	570	2685	6	5	1	TRUE	TRUE	3	3	0	0.3	0.1	0.01466676435334926	0.0010526315789473684	0.4157193959322966
miR-1224-3p	39	150	531	1965	0.9621397775215604	0.6123044252188672	0.937861181266141	yellow	570	2685	46	7	39	TRUE	TRUE	13	1	13	0.3	0.1	0.011144575809013131	0.00456140350877193	0.415705979317785
miR-378c	99	389	471	1726	0.93264232750662035	0.7321085281660173	0.9727370628125503	yellow	570	2685	110	88	22	TRUE	TRUE	31	28	7	0.3	0.1	0.004801814602484987	0.010877192982456142	0.41567900758494114
miR-4430	60	234	510	1881	0.9457269968188232	0.6667745347717948	0.9576150777688055	yellow	570	2685	72	16	56	TRUE	TRUE	23	6	25	0.3	0.1	0.007523609810816895	0.008070175438596491	0.41559378524941343
let-7e-3p	20	77	550	2038	0.9624530653787892	0.600606382295825	0.9334062079938422	yellow	570	2685	20	19	1	TRUE	TRUE	10	10	0	0.3	0.1	0.011971725996371037	0.0035087719298245615	0.41548049792619557
miR-3155b	41	158	529	1957	0.9599700795636166	0.618302683750521	0.9393593574682806	yellow	570	2685	45	3	42	TRUE	TRUE	13	1	14	0.3	0.1	0.010867293611328582	0.00456140350877193	0.4154286971201005
miR-7156-5p	5	18	565	2097	1.0309640020449866	0.5583817140642329	0.9171056639388316	yellow	570	2685	6	3	3	TRUE	TRUE	1	0	1	0.3	0.1	0.015032249757329358	3.5087719298245617e-4	0.41538312695031177
miR-7158-3p	5	18	565	2097	1.0309640020449866	0.5583817140642329	0.9171056639388316	yellow	570	2685	5	4	1	TRUE	TRUE	1	1	0	0.3	0.1	0.015032249757329358	3.5087719298245617e-4	0.41538312695031177
miR-564	30	114	540	2001	0.975147146792321	0.5819135197921057	0.9320678221915053	yellow	570	2685	36	5	31	TRUE	TRUE	9	2	7	0.3	0.1	0.012220993971775873	0.0031578947368421056	0.415378888708618
miR-494-5p	6	22	564	2093	1.0120848230235089	0.5645183499567825	0.9190371965611591	yellow	570	2685	6	5	1	TRUE	TRUE	2	1	1	0.3	0.1	0.01466676435334926	7.017543859649123e-4	0.4153685187393142
miR-8071	6	22	564	2093	1.0120848230235089	0.5645183499567825	0.9190371965611591	yellow	570	2685	6	5	1	TRUE	TRUE	2	2	0	0.3	0.1	0.01466676435334926	7.017543859649123e-4	0.4153685187393142
miR-4731-5p	80	311	490	1804	0.9470630850620958	0.6778938530778624	0.9617716858888945	yellow	570	2685	99	19	80	TRUE	TRUE	24	10	22	0.3	0.1	0.006771205000628159	0.008421052631578947	0.4151922576322071
miR-4251	62	245	508	1870	0.9315689885533014	0.7043228017160869	0.9637820955357721	yellow	570	2685	105	4	101	TRUE	TRUE	25	1	44	0.3	0.1	0.0064084583906171945	0.008771929824561403	0.41518038821517866
miR-598-3p	27	103	543	2012	0.9713029341984839	0.588268091271393	0.9334062079938422	yellow	570	2685	29	25	4	TRUE	TRUE	9	8	1	0.3	0.1	0.011971725996371037	0.0031578947368421056	0.4151296207332131
miR-6756-5p	22	84	548	2031	0.9706730113524545	0.5880200653178065	0.9334062079938422	yellow	570	2685	23	16	7	TRUE	TRUE	9	5	4	0.3	0.1	0.011971725996371037	0.0031578947368421056	0.4151296207332131
miR-5685	22	84	548	2031	0.9706730113524545	0.5880200653178065	0.9334062079938422	yellow	570	2685	25	6	19	TRUE	TRUE	9	5	5	0.3	0.1	0.011971725996371037	0.0031578947368421056	0.4151296207332131
miR-5591-3p	6	22	564	2093	1.0120848230235089	0.5645183499567825	0.9190371965611591	yellow	570	2685	6	2	4	TRUE	TRUE	1	0	1	0.3	0.1	0.01466676435334926	3.5087719298245617e-4	0.4150176415463317
miR-500a-5p	68	267	502	1848	0.9375757936209141	0.6945971034254033	0.9628800790350905	yellow	570	2685	112	18	94	TRUE	TRUE	24	6	33	0.3	0.1	0.006571119316906729	0.008421052631578947	0.41499217194848564
miR-4419a	52	202	518	1913	0.9507238224820259	0.6479200814298323	0.9475311584496414	yellow	570	2685	58	21	37	TRUE	TRUE	16	9	11	0.3	0.1	0.009362599944377986	0.005614035087719299	0.41497663503209725
miR-139-3p	55	214	515	1901	0.948722179344248	0.6552102212403107	0.9537457341268191	yellow	570	2685	57	44	13	TRUE	TRUE	19	16	3	0.3	0.1	0.008226956610610806	0.006666666666666667	0.41489362327727747
miR-4733-3p	36	140	534	1975	0.9510886806372238	0.6334874976103556	0.9443494202884357	yellow	570	2685	41	3	38	TRUE	TRUE	14	2	15	0.3	0.1	0.009946912778740963	0.004912280701754386	0.4148591934804953
miR-3158-5p	39	151	531	1964	0.9552758701872894	0.6270588168658855	0.9443494202884357	yellow	570	2685	47	3	44	TRUE	TRUE	14	1	16	0.3	0.1	0.009946912778740963	0.004912280701754386	0.4148591934804953
miR-3120-3p	66	260	504	1855	0.9343186542069287	0.7012404398647484	0.9637720981128267	yellow	570	2685	100	5	95	TRUE	TRUE	24	2	34	0.3	0.1	0.006410260394683397	0.008421052631578947	0.41483131302626236
miR-6132	27	103	543	2012	0.9713029341984839	0.588268091271393	0.9334062079938422	yellow	570	2685	31	6	25	TRUE	TRUE	8	3	7	0.3	0.1	0.011971725996371037	0.0028070175438596493	0.41477874354023064
miR-4739	53	207	517	1908	0.9449453013062385	0.662724340273769	0.9571029598969062	yellow	570	2685	61	21	40	TRUE	TRUE	20	8	18	0.3	0.1	0.007616536274882408	0.007017543859649123	0.4146340801345315
miR-1587	38	147	532	1968	0.9562566596469892	0.6241918775965063	0.9443494202884357	yellow	570	2685	43	2	41	TRUE	TRUE	13	1	15	0.3	0.1	0.009946912778740963	0.00456140350877193	0.4145083162875129
miR-640	25	97	545	2018	0.9543086746933751	0.6175043951945065	0.9387553141386945	yellow	570	2685	30	5	25	TRUE	TRUE	10	2	8	0.3	0.1	0.010979036604610476	0.0035087719298245615	0.414487808534435
miR-4728-3p	26	99	544	2016	0.9732628311856951	0.584476738204565	0.9331118541540532	yellow	570	2685	28	13	15	TRUE	TRUE	7	5	4	0.3	0.1	0.012026517322316233	0.002456140350877193	0.4144826576731934
miR-3619-5p	54	214	516	1901	0.9296601584726872	0.7003879047707882	0.9637720981128267	yellow	570	2685	80	12	68	TRUE	TRUE	23	6	23	0.3	0.1	0.006410260394683397	0.008070175438596491	0.4144804358332799
miR-3152-5p	16	61	554	2054	0.9724819464754529	0.5849566778416051	0.9331771571307811	yellow	570	2685	16	2	14	TRUE	TRUE	7	1	6	0.3	0.1	0.012014360267418573	0.002456140350877193	0.41447050061829577
miR-520a-5p	116	470	454	1645	0.8942994124005766	0.8455147061564425	1	yellow	570	2685	155	11	144	TRUE	TRUE	41	7	54	0.3	0.1	-0	0.014385964912280703	0.41438596491228075
miR-6868-3p	8	30	562	2085	0.9893266117653695	0.575239717866951	0.9283340162324373	yellow	570	2685	9	6	3	TRUE	TRUE	4	3	2	0.3	0.1	0.012918294294003901	0.0014035087719298247	0.4143218030659337
miR-624-3p	14	53	556	2062	0.9796418631582402	0.5760975351440508	0.9284481006264695	yellow	570	2685	16	4	12	TRUE	TRUE	4	1	3	0.3	0.1	0.01289694715912492	0.0014035087719298247	0.4143004559310548
miR-548b-3p	35	136	535	1979	0.9520119987891565	0.6306933465348419	0.9443494202884357	yellow	570	2685	46	7	39	TRUE	TRUE	12	3	13	0.3	0.1	0.009946912778740963	0.004210526315789474	0.41415743909453046
miR-3605-5p	32	125	538	1990	0.9469574391900444	0.6379336627873848	0.9443494202884357	yellow	570	2685	32	12	20	TRUE	TRUE	12	7	5	0.3	0.1	0.009946912778740963	0.004210526315789474	0.41415743909453046
miR-3913-5p	51	200	519	1915	0.9409200686262196	0.6704723120106864	0.9582322269596907	yellow	570	2685	54	31	23	TRUE	TRUE	19	9	12	0.3	0.1	0.00741169087167319	0.006666666666666667	0.4140783575383398
miR-548as-3p	51	203	519	1912	0.9255655815311609	0.7063904807357202	0.9648502024666161	yellow	570	2685	56	6	50	TRUE	TRUE	22	3	23	0.3	0.1	0.006216043073688711	0.0077192982456140355	0.41393534131930276
miR-4641	15	57	555	2058	0.9758203222007852	0.5806316984377008	0.9310879918975017	yellow	570	2685	16	1	15	TRUE	TRUE	4	1	4	0.3	0.1	0.012403709738605237	0.0014035087719298247	0.41380721851053504
miR-550a-3-5p	30	117	540	1998	0.9487635405684616	0.6323991864791022	0.9443494202884357	yellow	570	2685	37	18	19	TRUE	TRUE	11	6	7	0.3	0.1	0.009946912778740963	0.0038596491228070177	0.41380656190154796
miR-23a-5p	38	148	532	1967	0.9493670404211885	0.6389267007442031	0.9443494202884357	yellow	570	2685	40	18	22	TRUE	TRUE	11	8	4	0.3	0.1	0.009946912778740963	0.0038596491228070177	0.41380656190154796
miR-382-3p	22	86	548	2029	0.94721265642031	0.626897622570242	0.9443494202884357	yellow	570	2685	28	8	20	TRUE	TRUE	11	5	11	0.3	0.1	0.009946912778740963	0.0038596491228070177	0.41380656190154796
miR-3170	28	109	542	2006	0.9507302673069524	0.6266381701852979	0.9443494202884357	yellow	570	2685	33	2	31	TRUE	TRUE	11	1	14	0.3	0.1	0.009946912778740963	0.0038596491228070177	0.41380656190154796
miR-1255b-5p	25	97	545	2018	0.9543086746933751	0.6175043951945065	0.9387553141386945	yellow	570	2685	29	3	26	TRUE	TRUE	8	2	6	0.3	0.1	0.010979036604610476	0.0028070175438596493	0.4137860541484701
miR-647	46	181	524	1934	0.9380267044719749	0.6719796821547015	0.9582322269596907	yellow	570	2685	57	1	56	TRUE	TRUE	18	0	24	0.3	0.1	0.00741169087167319	0.006315789473684211	0.4137274803453574
miR-4735-3p	19	73	551	2042	0.9645710243168986	0.5969066732373893	0.9334062079938422	yellow	570	2685	25	1	24	TRUE	TRUE	5	0	5	0.3	0.1	0.011971725996371037	0.0017543859649122807	0.4137261119612833
miR-5007-5p	13	50	557	2065	0.9639130834110418	0.5969009229506883	0.9334062079938422	yellow	570	2685	13	8	5	TRUE	TRUE	5	5	0	0.3	0.1	0.011971725996371037	0.0017543859649122807	0.4137261119612833
miR-208b-5p	8	30	562	2085	0.9893266117653695	0.575239717866951	0.9283340162324373	yellow	570	2685	9	5	4	TRUE	TRUE	2	1	2	0.3	0.1	0.012918294294003901	7.017543859649123e-4	0.41362004867996877
miR-1237-3p	54	213	516	1902	0.9345142486533726	0.6888140651988601	0.9628800790350905	yellow	570	2685	65	4	61	TRUE	TRUE	20	2	20	0.3	0.1	0.006571119316906729	0.007017543859649123	0.41358866317655585
miR-4536-5p	15	58	555	2057	0.9585238811794533	0.6043086553518279	0.9344163242758085	yellow	570	2685	16	2	14	TRUE	TRUE	5	2	3	0.3	0.1	0.01178383321211504	0.0017543859649122807	0.41353821917702727
miR-615-5p	50	196	520	1919	0.9414502983087436	0.6682375021084946	0.9576150777688055	yellow	570	2685	61	12	49	TRUE	TRUE	17	7	13	0.3	0.1	0.007523609810816895	0.0059649122807017545	0.41348852209151865
miR-5693	32	125	538	1990	0.9469574391900444	0.6379336627873848	0.9443494202884357	yellow	570	2685	35	10	25	TRUE	TRUE	10	2	10	0.3	0.1	0.009946912778740963	0.0035087719298245615	0.41345568470856553
miR-4274	28	109	542	2006	0.9507302673069524	0.6266381701852979	0.9443494202884357	yellow	570	2685	36	1	35	TRUE	TRUE	10	1	11	0.3	0.1	0.009946912778740963	0.0035087719298245615	0.41345568470856553
miR-6867-5p	25	97	545	2018	0.9543086746933751	0.6175043951945065	0.9387553141386945	yellow	570	2685	31	9	22	TRUE	TRUE	7	1	6	0.3	0.1	0.010979036604610476	0.002456140350877193	0.41343517695548765
miR-6736-3p	10	38	560	2077	0.9760366326757143	0.5845799705225645	0.9331118541540532	yellow	570	2685	11	5	6	TRUE	TRUE	4	1	3	0.3	0.1	0.012026517322316233	0.0014035087719298247	0.41343002609424606
miR-212-5p	32	126	538	1989	0.9389612605545349	0.6535834329164577	0.9522749374975041	yellow	570	2685	37	14	23	TRUE	TRUE	14	6	9	0.3	0.1	0.008495058209468467	0.004912280701754386	0.4134073389112228
miR-542-5p	47	184	523	1931	0.9431363903552445	0.6613638196684106	0.956259133641266	yellow	570	2685	53	46	7	TRUE	TRUE	16	17	0	0.3	0.1	0.007769761474234369	0.005614035087719299	0.4133837965619537
miR-3164	19	73	551	2042	0.9645710243168986	0.5969066732373893	0.9334062079938422	yellow	570	2685	25	3	22	TRUE	TRUE	4	1	3	0.3	0.1	0.011971725996371037	0.0014035087719298247	0.41337523476830085
miR-4771	12	46	558	2069	0.96727504333837655	0.592976289320192	0.9334062079938422	yellow	570	2685	13	4	9	TRUE	TRUE	4	2	2	0.3	0.1	0.011971725996371037	0.0014035087719298247	0.41337523476830085
miR-6836-5p	11	42	559	2073	0.9712515182606101	0.588878008322981	0.9334062079938422	yellow	570	2685	11	6	5	TRUE	TRUE	4	3	1	0.3	0.1	0.011971725996371037	0.0014035087719298247	0.41337523476830085
miR-6811-3p	5	19	565	2096	0.9762490847114212	0.5995644306986283	0.9334062079938422	yellow	570	2685	6	5	1	TRUE	TRUE	4	4	1	0.3	0.1	0.011971725996371037	0.0014035087719298247	0.41337523476830085
miR-217-3p	12	46	558	2069	0.96727504333837655	0.592976289320192	0.9334062079938422	yellow	570	2685	12	11	1	TRUE	TRUE	4	3	1	0.3	0.1	0.011971725996371037	0.0014035087719298247	0.41337523476830085
miR-4638-3p	17	66	553	2049	0.9543745480445771	0.611226572733448	0.937861181266141	yellow	570	2685	18	5	13	TRUE	TRUE	6	1	6	0.3	0.1	0.011144575809013131	0.002105263157894737	0.4132498389669078
miR-4743-3p	7	27	563	2088	0.9615150322005476	0.6045629906613543	0.9344163242758085	yellow	570	2685	7	2	5	TRUE	TRUE	4	1	3	0.3	0.1	0.01178383321211504	0.0014035087719298247	0.41318734198404483
miR-6727-3p	15	58	555	2057	0.9585238811794533	0.6043086553518279	0.9344163242758085	yellow	570	2685	15	12	3	TRUE	TRUE	4	3	1	0.3	0.1	0.01178383321211504	0.0014035087719298247	0.41318734198404483
miR-6751-5p	7	27	563	2088	0.9615150322005476	0.6045629906613543	0.9344163242758085	yellow	570	2685	7	6	1	TRUE	TRUE	4	4	0	0.3	0.1	0.01178383321211504	0.0014035087719298247	0.41318734198404483
miR-372-3p	96	380	474	1735	0.9247396727276964	0.7522979463891075	0.985029898214034	yellow	570	2685	156	31	125	TRUE	TRUE	30	5	48	0.3	0.1	0.0026202349350413494	0.010526315789473684	0.41314655072451506
miR-204-3p	50	195	520	1920	0.9467789977035498	0.6556709565648693	0.9537457341268191	yellow	570	2685	55	9	46	TRUE	TRUE	14	3	12	0.3	0.1	0.008226956610610806	0.004912280701754386	0.4131392373123652
miR-4677-5p	39	151	531	1964	0.9552758701872894	0.6270588168658855	0.9443494202884357	yellow	570	2685	44	2	42	TRUE	TRUE	9	1	8	0.3	0.1	0.009946912778740963	0.0031578947368421056	0.41310480751558304
miR-3173-5p	32	125	538	1990	0.9469574391900444	0.6379336627873848	0.9443494202884357	yellow	570	2685	38	1	37	TRUE	TRUE	9	0	9	0.3	0.1	0.009946912778740963	0.0031578947368421056	0.41310480751558304
miR-1224-5p	44	174	526	1941	0.9331562606543313	0.680578660506225	0.9617716858888945	yellow	570	2685	52	13	39	TRUE	TRUE	18	6	15	0.3	0.1	0.006771205000628159	0.006315789473684211	0.41308699447431235
miR-6733-3p	5	19	565	2096	0.9762490847114212	0.5995644306986283	0.9334062079938422	yellow	570	2685	5	3	2	TRUE	TRUE	3	2	1	0.3	0.1	0.011971725996371037	0.0010526315789473684	0.41302435757531836
miR-4433b-3p	4	15	566	2100	0.9894021025998468	0.597839466818265	0.9334062079938422	yellow	570	2685	4	3	1	TRUE	TRUE	3	3	0	0.3	0.1	0.011971725996371037	0.0010526315789473684	0.41302435757531836
miR-1178-3p	16	62	554	2053	0.9563242689704654	0.6078226900822903	0.9358112220158918	yellow	570	2685	19	1	18	TRUE	TRUE	4	1	4	0.3	0.1	0.01152470046439344	0.0014035087719298247	0.41292820923632323
miR-377-5p	72	284	498	1831	0.9321475009940419	0.7123815349412669	0.9648502024666161	yellow	570	2685	82	62	20	TRUE	TRUE	19	18	4	0.3	0.1	0.006216043073688711	0.006666666666666667	0.4128827097403554
miR-3650	11	43	559	2072	0.9481961421253035	0.6160527222842187	0.9380879535495034	yellow	570	2685	11	4	7	TRUE	TRUE	5	3	2	0.3	0.1	0.011102576396570743	0.0017543859649122807	0.41285696236148306
miR-129-2-3p	102	408	468	1707	0.9118841504227757	0.7915609110576778	0.9951331823345011	yellow	570	2685	130	76	54	TRUE	TRUE	34	24	16	0.3	0.1	8.475168545562354e-4	0.011929824561403509	0.41277734141595973
miR-5682	20	79	550	2036	0.9372082282981367	0.6406629940092718	0.9443494202884357	yellow	570	2685	29	8	21	TRUE	TRUE	8	4	9	0.3	0.1	0.009946912778740963	0.0028070175438596493	0.4127539303226006
miR-1238-3p	26	102	544	2013	0.9432730382773912	0.6381786948455208	0.9443494202884357	yellow	570	2685	28	1	27	TRUE	TRUE	8	0	10	0.3	0.1	0.009946912778740963	0.0028070175438596493	0.4127539303226006
miR-4526	15	59	555	2056	0.941869095446111	0.6273792002111618	0.9443494202884357	yellow	570	2685	16	4	12	TRUE	TRUE	8	2	7	0.3	0.1	0.009946912778740963	0.0028070175438596493	0.4127539303226006
miR-937-5p	5	19	565	2096	0.9762490847114212	0.5995644306986283	0.9334062079938422	yellow	570	2685	5	4	1	TRUE	TRUE	2	2	0	0.3	0.1	0.011971725996371037	7.017543859649123e-4	0.4126734803823359
miR-6831-3p	3	11	567	2104	1.0120208862743971	0.5974496359700707	0.9334062079938422	yellow	570	2685	3	1	2	TRUE	TRUE	2	1	1	0.3	0.1	0.011971725996371037	7.017543859649123e-4	0.4126734803823359
miR-6772-3p	4	15	566	2100	0.9894021025998468	0.597839466818265	0.9334062079938422	yellow	570	2685	4	3	1	TRUE	TRUE	2	1	1	0.3	0.1	0.011971725996371037	7.017543859649123e-4	0.4126734803823359
miR-510-3p	11	44	559	2071	0.9262407299032778	0.6423175748782457	0.9449447012105054	yellow	570	2685	11	3	8	TRUE	TRUE	8	3	5	0.3	0.1	0.009837442379081962	0.0028070175438596493	0.4126444599229416
miR-520f-3p	103	432	467	1683	0.8592859582673498	0.90553644461499	1	yellow	570	2685	171	35	136	TRUE	TRUE	36	10	47	0.3	0.1	-0	0.012631578947368423	0.41263157894736846
miR-1343-5p	12	47	558	2068	0.9462261242800295	0.6189335357135595	0.9393593574682806	yellow	570	2685	12	11	1	TRUE	TRUE	5	5	0	0.3	0.1	0.010867293611328582	0.0017543859649122807	0.41262167957624085
miR-5096	24	95	546	2020	0.9346782529278493	0.6505970719772394	0.949086227309579	yellow	570	2685	24	8	16	TRUE	TRUE	10	2	8	0.3	0.1	0.009077731533380156	0.0035087719298245615	0.4125865034632047
miR-6794-5p	9	35	561	2080	0.9533946232851336	0.6102492017255152	0.937861181266141	yellow	570	2685	9	7	2	TRUE	TRUE	4	3	1	0.3	0.1	0.011144575809013131	0.0014035087719298247	0.41254808458094294
miR-548au-3p	27	107	543	2008	0.9331638387440108	0.6576879413439112	0.9557225834528674	yellow	570	2685	31	4	27	TRUE	TRUE	13	2	15	0.3	0.1	0.00786726064595517	0.00456140350877193	0.41242866415472706
miR-6766-5p	20	79	550	2036	0.9372082282981367	0.6406629940092718	0.9443494202884357	yellow	570	2685	21	16	5	TRUE	TRUE	7	5	2	0.3	0.1	0.009946912778740963	0.002456140350877193	0.41240305312961817
miR-3672	20	79	550	2036	0.9372082282981367	0.6406629940092718	0.9443494202884357	yellow	570	2685	20	9	11	TRUE	TRUE	7	4	3	0.3	0.1	0.009946912778740963	0.002456140350877193	0.41240305312961817
miR-5690	25	100	545	2015	0.924338758434483	0.6701221296122857	0.9582322269596907	yellow	570	2685	27	5	22	TRUE	TRUE	14	3	11	0.3	0.1	0.00741169087167319	0.004912280701754386	0.41232397157342754
miR-508-5p	40	158	530	1957	0.9348215393881564	0.6720383628443458	0.9582322269596907	yellow	570	2685	50	12	38	TRUE	TRUE	14	6	11	0.3	0.1	0.00741169087167319	0.004912280701754386	0.41232397157342754
miR-7843-3p	5	19	565	2096	0.9762490847114212	0.5995644306986283	0.9334062079938422	yellow	570	2685	5	2	3	TRUE	TRUE	1	1	0	0.3	0.1	0.011971725996371037	3.5087719298245617e-4	0.41232260318935343
miR-8056	2	7	568	2108	1.060346523062708	0.6004089982807479	0.9334062079938422	yellow	570	2685	2	1	1	TRUE	TRUE	1	1	0	0.3	0.1	0.011971725996371037	3.5087719298245617e-4	0.41232260318935343
miR-1228-5p	5	19	565	2096	0.9762490847114212	0.5995644306986283	0.9334062079938422	yellow	570	2685	5	4	1	TRUE	TRUE	1	1	0	0.3	0.1	0.011971725996371037	3.5087719298245617e-4	0.41232260318935343
miR-6728-5p	4	15	566	2100	0.9894021025998468	0.597839466818265	0.9334062079938422	yellow	570	2685	4	1	3	TRUE	TRUE	1	0	1	0.3	0.1	0.011971725996371037	3.5087719298245617e-4	0.41232260318935343
miR-6838-3p	4	15	566	2100	0.9894021025998468	0.597839466818265	0.9334062079938422	yellow	570	2685	5	3	2	TRUE	TRUE	1	1	0	0.3	0.1	0.011971725996371037	3.5087719298245617e-4	0.41232260318935343
miR-3162-3p	6	23	564	2092	0.9676240603876779	0.6019095887227995	0.933430104386529	yellow	570	2685	7	2	5	TRUE	TRUE	1	0	2	0.3	0.1	0.011967278655631847	3.5087719298245617e-4	0.4123181558486143
miR-3689a-3p	59	236	511	1879	0.9193049712337144	0.7309020954859646	0.9727370628125503	yellow	570	2685	71	26	45	TRUE	TRUE	21	10	17	0.3	0.1	0.004801814602484987	0.007368421052631579	0.41217023565511657
miR-7110-5p	13	52	557	2063	0.9259740914503236	0.6459030222611961	0.9475311584496414	yellow	570	2685	14	7	7	TRUE	TRUE	8	3	5	0.3	0.1	0.009362599944377986	0.0028070175438596493	0.4121696174882376
miR-4481	21	83	549	2032	0.9365049531337788	0.64320133763817	0.9457441890457536	yellow	570	2685	25	7	18	TRUE	TRUE	7	4	6	0.3	0.1	0.009690527388390003	0.002456140350877193	0.41214666773926717
miR-659-5p	7	27	563	2088	0.9615150322005476	0.6045629906613543	0.9344163242758085	yellow	570	2685	8	1	7	TRUE	TRUE	1	0	1	0.3	0.1	0.01178383321211504	3.5087719298245617e-4	0.4121347104050974
miR-4271	50	200	520	1915	0.9207014677238083	0.7162113690463519	0.9653073565639722	yellow	570	2685	66	11	55	TRUE	TRUE	17	3	20	0.3	0.1	0.006133753623422944	0.0059649122807017545	0.4120986659041247
miR-3681-3p	42	166	528	1949	0.9339639755902169	0.6763586698524486	0.961432605381051	yellow	570	2685	70	8	62	TRUE	TRUE	15	2	19	0.3	0.1	0.006832461434246458	0.005263157894736842	0.4120956193289833
miR-5706	35	138	535	1977	0.9372505746438436	0.6607457067890297	0.9558627377234322	yellow	570	2685	38	7	31	TRUE	TRUE	12	2	11	0.3	0.1	0.007841787244059376	0.004210526315789474	0.4120523135598489
miR-3177-5p	16	63	554	2052	0.9407355537317545	0.6301169162752015	0.9443494202884357	yellow	570	2685	19	3	16	TRUE	TRUE	6	1	7	0.3	0.1	0.009946912778740963	0.002105263157894737	0.4120521759366357
miR-6871-5p	9	36	561	2079	0.9265054191691331	0.6393202006234341	0.9443494202884357	yellow	570	2685	9	8	1	TRUE	TRUE	6	5	1	0.3	0.1	0.009946912778740963	0.002105263157894737	0.4120521759366357
miR-504-3p	18	71	552	2044	0.9388047284980309	0.6354701526744064	0.9443494202884357	yellow	570	2685	18	15	3	TRUE	TRUE	6	6	0	0.3	0.1	0.009946912778740963	0.002105263157894737	0.4120521759366357
miR-3145-5p	5	19	565	2096	0.9762490847114212	0.5995644306986283	0.9334062079938422	yellow	570	2685	5	1	4	TRUE	TRUE	0	0	0	0.3	0.1	0.011971725996371037	0	0.411971725996371
miR-4707-3p	5	19	565	2096	0.9762490847114212	0.5995644306986283	0.9334062079938422	yellow	570	2685	5	4	1	TRUE	TRUE	0	0	0	0.3	0.1	0.011971725996371037	0	0.411971725996371
miR-4285	2	7	568	2108	1.060346523062708	0.6004089982807479	0.9334062079938422	yellow	570	2685	2	1	1	TRUE	TRUE	0	0	0	0.3	0.1	0.011971725996371037	0	0.411971725996371
miR-3195	2	7	568	2108	1.060346523062708	0.6004089982807479	0.9334062079938422	yellow	570	2685	2	1	1	TRUE	TRUE	0	0	0	0.3	0.1	0.011971725996371037	0	0.411971725996371
miR-548al	2	7	568	2108	1.060346523062708	0.6004089982807479	0.9334062079938422	yellow	570	2685	2	1	1	TRUE	TRUE	0	0	0	0.3	0.1	0.011971725996371037	0	0.411971725996371
miR-186-3p	101	413	469	1702	0.8875087893291107	0.8494916935034739	1	yellow	570	2685	125	21	104	TRUE	TRUE	34	5	34	0.3	0.1	-0	0.011929824561403509	0.41192982456140353
miR-654-5p	62	249	508	1866	0.9146498774795779	0.7456151818571679	0.9824867664206115	yellow	570	2685	78	19	59	TRUE	TRUE	25	8	25	0.3	0.1	0.0030693162524485502	0.008771929824561403	0.41184124607701
miR-4692	46	184	524	1931	0.9213067446938513	0.709390309562933	0.9648502024666161	yellow	570	2685	60	8	52	TRUE	TRUE	16	4	19	0.3	0.1	0.006216043073688711	0.005614035087719299	0.41183007816140804
miR-6851-5p	13	52	557	2063	0.9259740914503236	0.6459030222611961	0.9475311584496414	yellow	570	2685	13	9	4	TRUE	TRUE	7	5	2	0.3	0.1	0.009362599944377986	0.002456140350877193	0.41181874029525517
miR-6856-5p	12	48	558	2067	0.9261076557180642	0.6440596428072666	0.9460051518823434	yellow	570	2685	12	10	2	TRUE	TRUE	6	4	2	0.3	0.1	0.009642599380940121	0.002105263157894737	0.4117478625388349
miR-4657	19	75	551	2040	0.9379714154024614	0.6380862582062905	0.9443494202884357	yellow	570	2685	20	1	19	TRUE	TRUE	5	0	6	0.3	0.1	0.009946912778740963	0.0017543859649122807	0.41170129874365324
miR-5588-5p	15	59	555	2056	0.941869095446111	0.6273792002111618	0.9443494202884357	yellow	570	2685	16	1	15	TRUE	TRUE	5	0	6	0.3	0.1	0.009946912778740963	0.0017543859649122807	0.41170129874365324
miR-4529-5p	14	55	556	2060	0.9431474747679272	0.6246013455688132	0.9443494202884357	yellow	570	2685	17	3	14	TRUE	TRUE	5	1	7	0.3	0.1	0.009946912778740963	0.0017543859649122807	0.41170129874365324
miR-4717-5p	29	113	541	2002	0.9497467422708512	0.6295487281278853	0.9443494202884357	yellow	570	2685	33	5	28	TRUE	TRUE	5	1	5	0.3	0.1	0.009946912778740963	0.0017543859649122807	0.41170129874365324
miR-5004-5p	24	94	546	2021	0.9450997095358908	0.6326559044357489	0.9443494202884357	yellow	570	2685	27	4	23	TRUE	TRUE	5	0	6	0.3	0.1	0.009946912778740963	0.0017543859649122807	0.41170129874365324
miR-548m	48	191	522	1924	0.9263067164059796	0.7009113000880964	0.9637720981128267	yellow	570	2685	75	1	74	TRUE	TRUE	15	1	22	0.3	0.1	0.006410260394683397	0.005263157894736842	0.4116734182894203
miR-338-3p	90	403	480	1712	0.7966153051508532	0.9690728624313181	1	yellow	570	2685	127	58	69	TRUE	TRUE	33	23	23	0.3	0.1	-0	0.011578947368421053	0.4115789473684211
miR-320e	97	431	473	1684	0.8013537564213274	0.9692094134124278	1	yellow	570	2685	133	16	117	TRUE	TRUE	33	3	43	0.3	0.1	-0	0.011578947368421053	0.4115789473684211
miR-516b-3p	38	152	532	1963	0.9224900085109944	0.6951453422294736	0.9628800790350905	yellow	570	2685	52	4	48	TRUE	TRUE	14	2	16	0.3	0.1	0.006571119316906729	0.004912280701754386	0.41148340001866107
miR-935	35	139	535	1976	0.9300323680863106	0.6753233930443356	0.9609440395648791	yellow	570	2685	50	9	41	TRUE	TRUE	13	4	16	0.3	0.1	0.006920761068196418	0.00456140350877193	0.41148216457696835
miR-891a-3p	6	24	564	2091	0.9268988465418994	0.6374964937406318	0.9443494202884357	yellow	570	2685	6	2	4	TRUE	TRUE	4	2	2	0.3	0.1	0.009946912778740963	0.0014035087719298247	0.4113504215506708
miR-4712-5p	17	67	553	2048	0.9397208198204093	0.6328138771198186	0.9443494202884357	yellow	570	2685	21	3	18	TRUE	TRUE	4	2	3	0.3	0.1	0.009946912778740963	0.0014035087719298247	0.4113504215506708
miR-4675	33	133	537	1982	0.9158108979985308	0.7001810114299492	0.9637720981128267	yellow	570	2685	33	2	31	TRUE	TRUE	14	2	12	0.3	0.1	0.006410260394683397	0.004912280701754386	0.4113225410964378
miR-4769-5p	15	60	555	2055	0.9257054813961735	0.6497846960434006	0.9483989865045221	yellow	570	2685	16	4	12	TRUE	TRUE	6	2	5	0.3	0.1	0.009203567518926812	0.002105263157894737	0.41130883067682156
miR-6749-3p	15	60	555	2055	0.9257054813961735	0.6497846960434006	0.9483989865045221	yellow	570	2685	15	11	4	TRUE	TRUE	6	4	2	0.3	0.1	0.009203567518926812	0.002105263157894737	0.41130883067682156
miR-4417	17	68	553	2047	0.9254348769818935	0.6538109322580921	0.9522749374975041	yellow	570	2685	17	1	16	TRUE	TRUE	8	1	7	0.3	0.1	0.008495058209468467	0.0028070175438596493	0.41130207575332806
miR-4640-3p	11	44	559	2071	0.9262407299032778	0.6423175748782457	0.9449447012105054	yellow	570	2685	14	2	12	TRUE	TRUE	4	0	4	0.3	0.1	0.009837442379081962	0.0014035087719298247	0.4112409511510118
miR-4291	80	347	490	1768	0.831919145779761	0.9262511600234745	1	yellow	570	2685	100	4	96	TRUE	TRUE	32	2	38	0.3	0.1	-0	0.011228070175438597	0.4112280701754386
miR-4443	49	197	521	1918	0.9157038077619079	0.7260367306611761	0.9727370628125503	yellow	570	2685	61	7	54	TRUE	TRUE	18	2	20	0.3	0.1	0.004801814602484987	0.006315789473684211	0.4111176040761692
miR-4256	14	56	556	2059	0.9258400342876721	0.6478184503364215	0.9475311584496414	yellow	570	2685	15	1	14	TRUE	TRUE	5	1	4	0.3	0.1	0.009362599944377986	0.0017543859649122807	0.41111698590929024
miR-4451	18	72	552	2043	0.9252988196816114	0.6558503410998026	0.9537457341268191	yellow	570	2685	23	4	19	TRUE	TRUE	8	3	8	0.3	0.1	0.008226956610610806	0.0028070175438596493	0.41103397415447046
miR-433-3p	49	198	521	1917	0.9106059761124213	0.7372851043071027	0.9752095691905941	yellow	570	2685	68	28	40	TRUE	TRUE	19	13	10	0.3	0.1	0.004360818351160313	0.006666666666666667	0.411027485017827
miR-6882-3p	5	20	565	2095	0.9270290381106396	0.6384906873235185	0.9443494202884357	yellow	570	2685	6	1	5	TRUE	TRUE	3	0	3	0.3	0.1	0.009946912778740963	0.0010526315789473684	0.4109995443576883
miR-6881-3p	9	36	561	2079	0.9265054191691331	0.6393202006234341	0.9443494202884357	yellow	570	2685	9	7	2	TRUE	TRUE	3	2	1	0.3	0.1	0.009946912778740963	0.0010526315789473684	0.4109995443576883
miR-4718	8	32	562	2083	0.9266370397686168	0.6382124524846396	0.9443494202884357	yellow	570	2685	10	1	9	TRUE	TRUE	3	1	2	0.3	0.1	0.009946912778740963	0.0010526315789473684	0.4109995443576883
miR-612	86	359	484	1756	0.8691768373201753	0.8730639421734613	1	yellow	570	2685	97	3	94	TRUE	TRUE	31	2	33	0.3	0.1	-0	0.010877192982456142	0.4108771929824562
miR-2117	31	122	539	1993	0.9395864462434725	0.6511225665887925	0.9493544661858628	yellow	570	2685	38	4	34	TRUE	TRUE	5	0	6	0.3	0.1	0.009028640860186577	0.0017543859649122807	0.4107830268250988
miR-510-5p	29	115	541	2000	0.9322786812408825	0.6622606223218288	0.9570578624193252	yellow	570	2685	39	3	36	TRUE	TRUE	9	1	12	0.3	0.1	0.007624721829799824	0.0031578947368421056	0.4107826165666419
miR-1245a	23	91	547	2024	0.9352462583842854	0.6481672300153898	0.9475311584496414	yellow	570	2685	29	3	26	TRUE	TRUE	4	1	3	0.3	0.1	0.009362599944377986	0.0014035087719298247	0.4107661087163078
miR-589-3p	72	289	498	1826	0.9135262549122395	0.7598290381246648	0.9870241188469105	yellow	570	2685	96	31	65	TRUE	TRUE	24	7	26	0.3	0.1	0.002268893925400502	0.008421052631578947	0.4106899465569795
miR-6779-3p	4	16	566	2099	0.9271587586969998	0.6412333055359043	0.9443494202884357	yellow	570	2685	4	1	3	TRUE	TRUE	2	0	2	0.3	0.1	0.009946912778740963	7.017543859649123e-4	0.4106486671647059
miR-4758-3p	7	28	563	2087	0.9267681813236555	0.6375309462354084	0.9443494202884357	yellow	570	2685	7	1	6	TRUE	TRUE	2	0	2	0.3	0.1	0.009946912778740963	7.017543859649123e-4	0.4106486671647059
miR-5581-3p	15	60	555	2055	0.9257054813961735	0.6497846960434006	0.9483989865045221	yellow	570	2685	17	6	11	TRUE	TRUE	4	3	1	0.3	0.1	0.009203567518926812	0.0014035087719298247	0.4106070762908567
miR-3689d	37	149	533	1966	0.9159798115148807	0.7068077824579746	0.9648502024666161	yellow	570	2685	42	9	33	TRUE	TRUE	12	5	10	0.3	0.1	0.006216043073688711	0.004210526315789474	0.41042656938947825
miR-6841-3p	3	12	567	2103	0.9272880109481254	0.6472662397627831	0.9475311584496414	yellow	570	2685	3	2	1	TRUE	TRUE	3	2	1	0.3	0.1	0.009362599944377986	0.0010526315789473684	0.4104152315233253
miR-4682	19	76	551	2039	0.925162616559228	0.6578975538486274	0.9557225834528674	yellow	570	2685	22	4	18	TRUE	TRUE	7	1	7	0.3	0.1	0.00786726064595517	0.002456140350877193	0.41032340099683234
miR-6872-3p	6	24	564	2091	0.9268988465418994	0.6374964937406318	0.9443494202884357	yellow	570	2685	6	2	4	TRUE	TRUE	1	1	0	0.3	0.1	0.009946912778740963	3.5087719298245617e-4	0.4102977899717234
miR-6787-5p	7	28	563	2087	0.9267681813236555	0.6375309462354084	0.9443494202884357	yellow	570	2685	7	6	1	TRUE	TRUE	1	1	0	0.3	0.1	0.009946912778740963	3.5087719298245617e-4	0.4102977899717234
miR-6806-3p	5	20	565	2095	0.9270290381106396	0.6384906873235185	0.9443494202884357	yellow	570	2685	5	3	2	TRUE	TRUE	1	1	0	0.3	0.1	0.009946912778740963	3.5087719298245617e-4	0.4102977899717234
miR-3928-5p	5	20	565	2095	0.9270290381106396	0.6384906873235185	0.9443494202884357	yellow	570	2685	5	3	2	TRUE	TRUE	1	1	0	0.3	0.1	0.009946912778740963	3.5087719298245617e-4	0.4102977899717234
miR-6740-3p	5	20	565	2095	0.9270290381106396	0.6384906873235185	0.9443494202884357	yellow	570	2685	6	1	5	TRUE	TRUE	1	1	1	0.3	0.1	0.009946912778740963	3.5087719298245617e-4	0.4102977899717234
miR-4316	29	116	541	1999	0.9237793713800113	0.6780707566251982	0.9617716858888945	yellow	570	2685	33	3	30	TRUE	TRUE	10	1	9	0.3	0.1	0.006771205000628159	0.0035087719298245615	0.4102799769304527
miR-3157-5p	35	141	535	1974	0.9159176680383542	0.7035050583988821	0.9637820955357721	yellow	570	2685	43	8	35	TRUE	TRUE	11	4	11	0.3	0.1	0.0064084583906171945	0.0038596491228070177	0.41026810751342424
miR-1233-3p	26	106	544	2009	0.905866871228273	0.7043689946143048	0.9637820955357721	yellow	570	2685	29	3	26	TRUE	TRUE	11	1	12	0.3	0.1	0.0064084583906171945	0.0038596491228070177	0.41026810751342424
miR-1343-3p	87	349	483	1766	0.9114922678160796	0.7799224146824805	0.9899190757988781	yellow	570	2685	98	52	46	TRUE	TRUE	24	14	12	0.3	0.1	0.0017601227147092632	0.008421052631578947	0.41018117534628823
miR-324-5p	75	324	495	1791	0.8376042418064293	0.9133920875235102	1	yellow	570	2685	87	71	16	TRUE	TRUE	29	30	7	0.3	0.1	-0	0.010175438596491228	0.41017543859649125
miR-4283	48	194	522	1921	0.910566320753027	0.735859338408464	0.9742511202654223	yellow	570	2685	64	3	61	TRUE	TRUE	16	1	21	0.3	0.1	0.00453163446052959	0.005614035087719299	0.4101456695482488
miR-3190-3p	32	129	538	1986	0.9157383168557114	0.6985125006602168	0.9628800790350905	yellow	570	2685	38	3	35	TRUE	TRUE	10	1	12	0.3	0.1	0.006571119316906729	0.0035087719298245615	0.4100798912467313
miR-6512-3p	17	70	553	2045	0.8981238305038776	0.6938711318340139	0.9628800790350905	yellow	570	2685	17	12	5	TRUE	TRUE	10	7	3	0.3	0.1	0.006571119316906729	0.0035087719298245615	0.4100798912467313
miR-642b-5p	13	53	557	2062	0.9080637208285884	0.6691934080701765	0.9576150777688055	yellow	570	2685	14	8	6	TRUE	TRUE	7	4	4	0.3	0.1	0.007523609810816895	0.002456140350877193	0.40997975016169413
miR-6869-5p	4	16	566	2099	0.9271587586969998	0.6412333055359043	0.9443494202884357	yellow	570	2685	5	4	1	TRUE	TRUE	0	0	0	0.3	0.1	0.009946912778740963	0	0.40994691277874096
miR-609	21	85	549	2030	0.913563050598579	0.680272097100076	0.9617716858888945	yellow	570	2685	26	3	23	TRUE	TRUE	9	1	9	0.3	0.1	0.006771205000628159	0.0031578947368421056	0.4099290997374702
miR-761	74	307	496	1808	0.8786830325376271	0.840995353892401	1	yellow	570	2685	97	7	90	TRUE	TRUE	28	4	28	0.3	0.1	-0	0.009824561403508772	0.4098245614035088
miR-650	77	337	493	1778	0.8241038824834134	0.9331546757827474	1	yellow	570	2685	104	11	93	TRUE	TRUE	28	3	36	0.3	0.1	-0	0.009824561403508772	0.4098245614035088
miR-3188	24	97	546	2018	0.914497125145174	0.6851526938331916	0.9628800790350905	yellow	570	2685	25	6	19	TRUE	TRUE	9	2	8	0.3	0.1	0.006571119316906729	0.0031578947368421056	0.4097290140537488
miR-1231	32	128	538	1987	0.9233543747160426	0.683889792395431	0.9628800790350905	yellow	570	2685	35	1	34	TRUE	TRUE	9	0	10	0.3	0.1	0.006571119316906729	0.0031578947368421056	0.4097290140537488
miR-764	25	101	545	2014	0.9147362306567505	0.6868083401327216	0.9628800790350905	yellow	570	2685	27	6	21	TRUE	TRUE	9	4	7	0.3	0.1	0.006571119316906729	0.0031578947368421056	0.4097290140537488
miR-4463	15	63	555	2052	0.8803500829855938	0.7125452985235858	0.9648502024666161	yellow	570	2685	17	2	15	TRUE	TRUE	10	2	9	0.3	0.1	0.006216043073688711	0.0035087719298245615	0.4097248150035133
miR-4803	36	147	534	1968	0.9025796706325201	0.7315539957444547	0.9727370628125503	yellow	570	2685	43	5	38	TRUE	TRUE	14	3	16	0.3	0.1	0.004801814602484987	0.004912280701754386	0.40971409530423936
miR-6758-5p	12	49	558	2066	0.9067694515284632	0.6682861913146448	0.9576150777688055	yellow	570	2685	12	10	2	TRUE	TRUE	6	4	2	0.3	0.1	0.007523609810816895	0.002105263157894737	0.40962887296871164
miR-2277-3p	23	92	547	2023	0.9246153852445519	0.666076450716616	0.9576150777688055	yellow	570	2685	25	15	10	TRUE	TRUE	6	5	2	0.3	0.1	0.007523609810816895	0.002105263157894737	0.40962887296871164
miR-1229-3p	25	102	545	2013	0.9053219614936008	0.7030308210593548	0.9637820955357721	yellow	570	2685	31	7	24	TRUE	TRUE	9	3	7	0.3	0.1	0.0064084583906171945	0.0031578947368421056	0.4095663531274593
miR-3663-3p	24	98	546	2017	0.9047205736374786	0.7017196241120529	0.9637820955357721	yellow	570	2685	35	3	32	TRUE	TRUE	9	3	13	0.3	0.1	0.0064084583906171945	0.0031578947368421056	0.4095663531274593
miR-4725-3p	72	308	498	1807	0.8482810330234304	0.8938235960915535	1	yellow	570	2685	92	45	47	TRUE	TRUE	27	16	19	0.3	0.1	-0	0.009473684210526316	0.4094736842105263
miR-6804-5p	10	42	560	2073	0.8814182805898797	0.6925008326921522	0.9628800790350905	yellow	570	2685	11	8	3	TRUE	TRUE	8	6	3	0.3	0.1	0.006571119316906729	0.0028070175438596493	0.40937813686076635
miR-3194-5p	28	112	542	2003	0.9239199918832398	0.676103235717884	0.961432605381051	yellow	570	2685	32	5	27	TRUE	TRUE	7	3	7	0.3	0.1	0.006832461434246458	0.002456140350877193	0.40928860178512366
miR-7851-3p	8	33	562	2082	0.8981265588047874	0.6676534484087844	0.9576150777688055	yellow	570	2685	8	6	2	TRUE	TRUE	5	3	2	0.3	0.1	0.007523609810816895	0.0017543859649122807	0.4092779957757292
miR-5100	23	94	547	2021	0.9040555662081861	0.7004404739289096	0.9637720981128267	yellow	570	2685	25	18	7	TRUE	TRUE	8	8	2	0.3	0.1	0.006410260394683397	0.0028070175438596493	0.40921727793854307
miR-661	77	317	493	1798	0.8859208254780526	0.8294087094892002	1	yellow	570	2685	92	9	83	TRUE	TRUE	26	5	26	0.3	0.1	-0	0.00912280701754386	0.4091228070175439
miR-615-3p	62	258	508	1857	0.8785002906584697	0.8253093105928735	1	yellow	570	2685	75	58	17	TRUE	TRUE	26	25	3	0.3	0.1	-0	0.00912280701754386	0.4091228070175439
miR-766-3p	79	351	491	1764	0.8086834010996375	0.9516249558519976	1	yellow	570	2685	93	31	62	TRUE	TRUE	26	15	16	0.3	0.1	-0	0.00912280701754386	0.4091228070175439
miR-1304-3p	76	341	494	1774	0.8004412268084355	0.9568168578403289	1	yellow	570	2685	85	66	19	TRUE	TRUE	26	24	5	0.3	0.1	-0	0.00912280701754386	0.4091228070175439
miR-3922-5p	20	82	550	2033	0.9015865014896767	0.6968612075775708	0.9628800790350905	yellow	570	2685	24	1	23	TRUE	TRUE	7	0	9	0.3	0.1	0.006571119316906729	0.002456140350877193	0.4090272596677839
miR-6840-3p	16	66	554	2049	0.8966555692998265	0.693071666963659	0.9628800790350905	yellow	570	2685	17	9	8	TRUE	TRUE	7	5	3	0.3	0.1	0.006571119316906729	0.002456140350877193	0.4090272596677839
miR-525-3p	19	79	551	2036	0.8887334879842494	0.7138000037684233	0.9648502024666161	yellow	570	2685	21	3	18	TRUE	TRUE	8	3	6	0.3	0.1	0.006216043073688711	0.0028070175438596493	0.4090230606175484
miR-199a-5p	48	197	522	1918	0.8953053277218642	0.768338751483514	0.9870241188469105	yellow	570	2685	74	32	42	TRUE	TRUE	19	17	19	0.3	0.1	0.002268893925400502	0.006666666666666667	0.4089355605920672
miR-3689b-3p	57	232	513	1883	0.9018551379688904	0.7683846578151735	0.9870241188469105	yellow	570	2685	69	19	50	TRUE	TRUE	19	6	19	0.3	0.1	0.002268893925400502	0.006666666666666667	0.4089355605920672
miR-3689c	57	232	513	1883	0.9018551379688904	0.7683846578151735	0.9870241188469105	yellow	570	2685	69	19	50	TRUE	TRUE	19	6	19	0.3	0.1	0.002268893925400502	0.006666666666666667	0.4089355605920672
miR-7152-5p	8	33	562	2082	0.8981265588047874	0.6676534484087844	0.9576150777688055	yellow	570	2685	8	1	7	TRUE	TRUE	4	1	3	0.3	0.1	0.007523609810816895	0.0014035087719298247	0.4089271185827468
miR-4649-5p	7	29	563	2086	0.8943833058127403	0.6688665911919052	0.9576150777688055	yellow	570	2685	8	5	3	TRUE	TRUE	4	3	1	0.3	0.1	0.007523609810816895	0.0014035087719298247	0.4089271185827468
miR-4708-5p	20	81	550	2034	0.913161859323393	0.6786897278525303	0.9617716858888945	yellow	570	2685	23	3	20	TRUE	TRUE	6	1	8	0.3	0.1	0.006771205000628159	0.002105263157894737	0.40887646815852285
miR-5195-5p	6	25	564	2090	0.8893998000650606	0.6711291348218922	0.9582322269596907	yellow	570	2685	6	2	4	TRUE	TRUE	4	1	3	0.3	0.1	0.00741169087167319	0.0014035087719298247	0.408815199643603
miR-4306	62	256	508	1859	0.8863138294692297	0.8092409116439612	1	yellow	570	2685	93	20	73	TRUE	TRUE	25	10	31	0.3	0.1	-0	0.008771929824561403	0.40877192982456145
miR-665	70	344	500	1771	0.7208171480563511	0.9928535440835706	1	yellow	570	2685	94	19	75	TRUE	TRUE	25	6	29	0.3	0.1	-0	0.008771929824561403	0.40877192982456145
miR-4492	61	259	509	1856	0.8588477770945351	0.8609906195741817	1	yellow	570	2685	76	9	67	TRUE	TRUE	25	4	32	0.3	0.1	-0	0.008771929824561403	0.40877192982456145
miR-216a-3p	27	109	543	2006	0.9151295740176016	0.690142427525084	0.9628800790350905	yellow	570	2685	37	13	24	TRUE	TRUE	6	3	5	0.3	0.1	0.006571119316906729	0.002105263157894737	0.4086763824748014
miR-3129-5p	20	82	550	2033	0.9015865014896767	0.6968612075775708	0.9628800790350905	yellow	570	2685	35	3	32	TRUE	TRUE	6	2	8	0.3	0.1	0.006571119316906729	0.002105263157894737	0.4086763824748014
miR-1247-5p	7	29	563	2086	0.8943833058127403	0.6688665911919052	0.9576150777688055	yellow	570	2685	10	1	9	TRUE	TRUE	3	1	3	0.3	0.1	0.007523609810816895	0.0010526315789473684	0.4085762413897643
miR-7159-5p	8	33	562	2082	0.8981265588047874	0.6676534484087844	0.9576150777688055	yellow	570	2685	8	3	5	TRUE	TRUE	3	1	2	0.3	0.1	0.007523609810816895	0.0010526315789473684	0.4085762413897643
miR-6798-5p	7	29	563	2086	0.8943833058127403	0.6688665911919052	0.9576150777688055	yellow	570	2685	7	5	2	TRUE	TRUE	3	2	1	0.3	0.1	0.007523609810816895	0.0010526315789473684	0.4085762413897643
miR-4518	13	53	557	2062	0.9080637208285884	0.6691934080701765	0.9576150777688055	yellow	570	2685	14	5	9	TRUE	TRUE	3	1	2	0.3	0.1	0.007523609810816895	0.0010526315789473684	0.4085762413897643
miR-487a-5p	9	37	561	2078	0.9010316523295684	0.6671635390949204	0.9576150777688055	yellow	570	2685	9	7	2	TRUE	TRUE	3	3	0	0.3	0.1	0.007523609810816895	0.0010526315789473684	0.4085762413897643
miR-193a-5p	55	226	515	1889	0.892683834002979	0.785287116480968	0.9915097213542073	yellow	570	2685	65	34	31	TRUE	TRUE	20	13	10	0.3	0.1	0.001481209342002264	0.007017543859649123	0.4084987532016514
miR-4319	50	216	520	1899	0.8454076584872843	0.8651795241570945	1	yellow	570	2685	101	2	99	TRUE	TRUE	24	0	53	0.3	0.1	-0	0.008421052631578947	0.40842105263157896
miR-4498	54	230	516	1885	0.8577355307840635	0.8515857322592676	1	yellow	570	2685	68	9	59	TRUE	TRUE	24	4	30	0.3	0.1	-0	0.008421052631578947	0.40842105263157896
miR-4697-5p	11	46	559	2069	0.8851216278690893	0.6918263064364313	0.9628800790350905	yellow	570	2685	11	4	7	TRUE	TRUE	5	3	2	0.3	0.1	0.006571119316906729	0.0017543859649122807	0.408325505281819
miR-6780b-5p	18	75	552	2040	0.8869956576339703	0.7132705222501226	0.9648502024666161	yellow	570	2685	19	11	8	TRUE	TRUE	6	3	4	0.3	0.1	0.006216043073688711	0.002105263157894737	0.40832130623158347
miR-939-3p	15	63	555	2052	0.8803500829855938	0.7125452985235858	0.9648502024666161	yellow	570	2685	16	9	7	TRUE	TRUE	6	4	3	0.3	0.1	0.006216043073688711	0.002105263157894737	0.40832130623158347
miR-554	12	51	558	2064	0.8703795148689341	0.7138294409036929	0.9648502024666161	yellow	570	2685	17	1	16	TRUE	TRUE	6	1	8	0.3	0.1	0.006216043073688711	0.002105263157894737	0.40832130623158347
miR-668-3p	27	110	543	2005	0.9063614051019134	0.7057298361448492	0.9648502024666161	yellow	570	2685	39	3	36	TRUE	TRUE	6	1	7	0.3	0.1	0.006216043073688711	0.002105263157894737	0.40832130623158347
miR-6720-5p	17	72	553	2043	0.8723313559566674	0.7311427912862116	0.9727370628125503	yellow	570	2685	17	12	5	TRUE	TRUE	10	7	3	0.3	0.1	0.004801814602484987	0.0035087719298245615	0.40831058653230956
miR-4690-3p	25	104	545	2011	0.8870364867657713	0.7340156965519676	0.9727370628125503	yellow	570	2685	28	7	21	TRUE	TRUE	10	5	6	0.3	0.1	0.004801814602484987	0.0035087719298245615	0.40831058653230956
miR-4644	40	166	530	1949	0.8861505818878476	0.7715512715226023	0.9889949186168412	yellow	570	2685	52	11	41	TRUE	TRUE	18	5	19	0.3	0.1	0.0019223759080789068	0.006315789473684211	0.4082381653817631
miR-671-3p	47	193	523	1922	0.8949738530529606	0.7672957401579165	0.9870241188469105	yellow	570	2685	48	42	6	TRUE	TRUE	17	15	3	0.3	0.1	0.002268893925400502	0.0059649122807017545	0.4082338062061023
miR-4475	11	45	559	2070	0.905220893750671	0.6675959697639456	0.9576150777688055	yellow	570	2685	12	3	9	TRUE	TRUE	2	0	2	0.3	0.1	0.007523609810816895	7.017543859649123e-4	0.40822536419678185
miR-6827-5p	7	29	563	2086	0.8943833058127403	0.6688665911919052	0.9576150777688055	yellow	570	2685	7	4	3	TRUE	TRUE	2	1	1	0.3	0.1	0.007523609810816895	7.017543859649123e-4	0.40822536419678185
miR-6742-3p	9	37	561	2078	0.9010316523295684	0.6671635390949204	0.9576150777688055	yellow	570	2685	10	8	2	TRUE	TRUE	2	2	0	0.3	0.1	0.007523609810816895	7.017543859649123e-4	0.40822536419678185
miR-7973	2	8	568	2107	0.9274167974913691	0.6606373044816944	0.9558627377234322	yellow	570	2685	2	1	1	TRUE	TRUE	1	1	0	0.3	0.1	0.007841787244059376	3.5087719298245617e-4	0.40819266443704183
miR-6730-5p	6	25	564	2090	0.8893998000650606	0.6711291348218922	0.9582322269596907	yellow	570	2685	6	3	3	TRUE	TRUE	2	1	1	0.3	0.1	0.00741169087167319	7.017543859649123e-4	0.4081134452576381
miR-4722-5p	53	247	517	1868	0.775374775513691	0.9552797478319792	1	yellow	570	2685	58	18	40	TRUE	TRUE	23	9	15	0.3	0.1	-0	0.008070175438596491	0.4080701754385965
miR-4646-3p	11	46	559	2069	0.8851216278690893	0.6918263064364313	0.9628800790350905	yellow	570	2685	13	3	10	TRUE	TRUE	4	0	4	0.3	0.1	0.006571119316906729	0.0014035087719298247	0.40797462808883656
miR-8055	10	42	560	2073	0.8814182805898797	0.6925008326921522	0.9628800790350905	yellow	570	2685	10	9	1	TRUE	TRUE	4	4	0	0.3	0.1	0.006571119316906729	0.0014035087719298247	0.40797462808883656
miR-6783-3p	12	50	558	2065	0.888210645194675	0.6915573422459776	0.9628800790350905	yellow	570	2685	12	6	6	TRUE	TRUE	4	2	2	0.3	0.1	0.006571119316906729	0.0014035087719298247	0.40797462808883656
miR-597-3p	7	30	563	2085	0.864166838851485	0.6984775336060621	0.9628800790350905	yellow	570	2685	8	6	2	TRUE	TRUE	4	4	1	0.3	0.1	0.006571119316906729	0.0014035087719298247	0.40797462808883656
miR-599	21	86	549	2029	0.9024994808551429	0.6980034339030471	0.9628800790350905	yellow	570	2685	24	1	23	TRUE	TRUE	4	0	7	0.3	0.1	0.006571119316906729	0.0014035087719298247	0.40797462808883656
miR-378h	12	50	558	2065	0.888210645194675	0.6915573422459776	0.9628800790350905	yellow	570	2685	15	4	11	TRUE	TRUE	4	1	4	0.3	0.1	0.006571119316906729	0.0014035087719298247	0.40797462808883656
miR-3121-5p	12	50	558	2065	0.888210645194675	0.6915573422459776	0.9628800790350905	yellow	570	2685	13	2	11	TRUE	TRUE	4	0	5	0.3	0.1	0.006571119316906729	0.0014035087719298247	0.40797462808883656
miR-3689e	12	50	558	2065	0.888210645194675	0.6915573422459776	0.9628800790350905	yellow	570	2685	12	2	10	TRUE	TRUE	4	1	3	0.3	0.1	0.006571119316906729	0.0014035087719298247	0.40797462808883656
miR-3689b-5p	12	50	558	2065	0.888210645194675	0.6915573422459776	0.9628800790350905	yellow	570	2685	12	2	10	TRUE	TRUE	4	1	3	0.3	0.1	0.006571119316906729	0.0014035087719298247	0.40797462808883656
miR-3689a-5p	12	50	558	2065	0.888210645194675	0.6915573422459776	0.9628800790350905	yellow	570	2685	12	2	10	TRUE	TRUE	4	1	3	0.3	0.1	0.006571119316906729	0.0014035087719298247	0.40797462808883656
miR-548j-3p	21	88	549	2027	0.8811265716398021	0.7317436695731162	0.9727370628125503	yellow	570	2685	21	5	16	TRUE	TRUE	9	0	9	0.3	0.1	0.004801814602484987	0.0031578947368421056	0.40795970933932707
miR-6514-5p	10	43	560	2072	0.8605124156578056	0.7165991639407969	0.9653073565639722	yellow	570	2685	10	9	1	TRUE	TRUE	5	4	1	0.3	0.1	0.006133753623422944	0.0017543859649122807	0.40788813958833525
miR-1255a	35	144	535	1971	0.8954806921293325	0.7431593829548331	0.9797153345500386	yellow	570	2685	41	18	23	TRUE	TRUE	12	7	6	0.3	0.1	0.0035600377201837675	0.004210526315789474	0.4077705640359733
miR-578	58	237	512	1878	0.8976831064728962	0.7790253743012273	0.9899190757988781	yellow	570	2685	75	5	70	TRUE	TRUE	17	2	22	0.3	0.1	0.0017601227147092632	0.0059649122807017545	0.407725034995411
miR-1254	48	208	522	1907	0.8431149369346189	0.8650278272481781	1	yellow	570	2685	57	5	52	TRUE	TRUE	22	4	22	0.3	0.1	-0	0.0077192982456140355	0.40771929824561404
miR-193b-5p	57	256	513	1859	0.8069287382586303	0.9300821923717508	1	yellow	570	2685	67	55	12	TRUE	TRUE	22	22	7	0.3	0.1	-0	0.0077192982456140355	0.40771929824561404
miR-340-3p	65	287	505	1828	0.8198834422494707	0.9252431890458832	1	yellow	570	2685	69	57	12	TRUE	TRUE	22	21	2	0.3	0.1	-0	0.0077192982456140355	0.40771929824561404
miR-1297	58	244	512	1871	0.868691648819461	0.8382917849330247	1	yellow	570	2685	116	10	106	TRUE	TRUE	22	2	38	0.3	0.1	-0	0.0077192982456140355	0.40771929824561404
miR-378i	59	248	511	1867	0.8692552489619123	0.8388093964685391	1	yellow	570	2685	65	55	10	TRUE	TRUE	22	21	3	0.3	0.1	-0	0.0077192982456140355	0.40771929824561404
miR-4428	27	111	543	2004	0.8977512022219158	0.7208684622240222	0.9687105689170976	yellow	570	2685	28	5	23	TRUE	TRUE	6	2	4	0.3	0.1	0.005522384782740857	0.002105263157894737	0.40762764794063555
miR-6818-5p	9	38	561	2077	0.8769067555220231	0.6937035865392519	0.9628800790350905	yellow	570	2685	11	8	3	TRUE	TRUE	3	2	1	0.3	0.1	0.006571119316906729	0.0010526315789473684	0.40762375089585406
miR-6501-3p	7	30	563	2085	0.864166838851485	0.6984775336060621	0.9628800790350905	yellow	570	2685	7	6	1	TRUE	TRUE	3	3	0	0.3	0.1	0.006571119316906729	0.0010526315789473684	0.40762375089585406
miR-3197	7	30	563	2085	0.864166838851485	0.6984775336060621	0.9628800790350905	yellow	570	2685	8	4	4	TRUE	TRUE	3	2	2	0.3	0.1	0.006571119316906729	0.0010526315789473684	0.40762375089585406
miR-3945	7	30	563	2085	0.864166838851485	0.6984775336060621	0.9628800790350905	yellow	570	2685	7	2	5	TRUE	TRUE	3	1	2	0.3	0.1	0.006571119316906729	0.0010526315789473684	0.40762375089585406
miR-12133	19	34	551	2081	2.1098878789498263	0.009604405666472643	0.17331586589043815	yellow	570	2685	19	0	19	FALSE	TRUE	9	0	9	0	0.1	0.304464671502384	0.0031578947368421056	0.40762256623922605
miR-6774-5p	5	21	565	2094	0.8824675864796991	0.6749884082459783	0.9609440395648791	yellow	570	2685	5	2	3	TRUE	TRUE	2	2	0	0.3	0.1	0.006920761068196418	7.017543859649123e-4	0.40762251545416134
miR-451a	12	51	558	2064	0.8703795148689341	0.7138294409036929	0.9648502024666161	yellow	570	2685	13	7	6	TRUE	TRUE	4	2	3	0.3	0.1	0.006216043073688711	0.0014035087719298247	0.4076195518456186
miR-3176	25	104	545	2011	0.8870364867657713	0.7340156965519676	0.9727370628125503	yellow	570	2685	28	7	21	TRUE	TRUE	8	2	7	0.3	0.1	0.004801814602484987	0.0028070175438596493	0.40760883214634464
miR-6780a-5p	25	104	545	2011	0.8870364867657713	0.7340156965519676	0.9727370628125503	yellow	570	2685	27	20	7	TRUE	TRUE	8	6	3	0.3	0.1	0.004801814602484987	0.0028070175438596493	0.40760883214634464
miR-155-3p	18	76	552	2039	0.8749000235199902	0.7310773216289248	0.9727370628125503	yellow	570	2685	20	3	17	TRUE	TRUE	8	3	5	0.3	0.1	0.004801814602484987	0.0028070175438596493	0.40760883214634464
miR-9903	10	43	560	2072	0.8605124156578056	0.7165991639407969	0.9653073565639722	yellow	570	2685	10	9	1	TRUE	TRUE	4	4	0	0.3	0.1	0.006133753623422944	0.0014035087719298247	0.4075372623953528
miR-4656	32	133	538	1982	0.8864192460160155	0.7531567014224536	0.985029898214034	yellow	570	2685	33	3	30	TRUE	TRUE	14	3	12	0.3	0.1	0.0026202349350413494	0.004912280701754386	0.40753251563679577
miR-1914-3p	30	126	540	1989	0.8770269142448278	0.7647162498497929	0.9870241188469105	yellow	570	2685	35	13	22	TRUE	TRUE	15	9	9	0.3	0.1	0.002268893925400502	0.005263157894736842	0.4075320518201374
miR-744-3p	34	142	536	1973	0.8814005329160843	0.7670628846927559	0.9870241188469105	yellow	570	2685	41	23	18	TRUE	TRUE	15	10	5	0.3	0.1	0.002268893925400502	0.005263157894736842	0.4075320518201374
miR-6515-3p	9	37	561	2078	0.9010316523295684	0.6671635390949204	0.9576150777688055	yellow	570	2685	9	3	6	TRUE	TRUE	0	0	0	0.3	0.1	0.007523609810816895	0	0.4075236098108169
miR-6886-3p	4	17	566	2098	0.8722114180354757	0.6814424071663308	0.9617716858888945	yellow	570	2685	4	3	1	TRUE	TRUE	2	1	1	0.3	0.1	0.006771205000628159	7.017543859649123e-4	0.40747295938659306
miR-6889-5p	6	26	564	2089	0.8547952172211374	0.70270786671649	0.9637820955357721	yellow	570	2685	6	5	1	TRUE	TRUE	3	3	0	0.3	0.1	0.0064084583906171945	0.0010526315789473684	0.4074610899695646
miR-1207-3p	51	210	519	1905	0.8914507477319003	0.7814202520113067	0.9899190757988781	yellow	570	2685	65	2	63	TRUE	TRUE	16	0	23	0.3	0.1	0.0017601227147092632	0.005614035087719299	0.4073741578024286
miR-331-3p	60	264	510	1851	0.8249307694797988	0.9121565380095928	1	yellow	570	2685	74	45	29	TRUE	TRUE	21	16	9	0.3	0.1	-0	0.007368421052631579	0.4073684210526316
miR-1226-3p	48	257	522	1858	0.6648560222931837	0.9958195539994064	1	yellow	570	2685	58	16	42	TRUE	TRUE	21	9	15	0.3	0.1	-0	0.007368421052631579	0.4073684210526316
miR-762	55	243	515	1872	0.8227899727335523	0.9075120984548029	1	yellow	570	2685	69	12	57	TRUE	TRUE	21	6	23	0.3	0.1	-0	0.007368421052631579	0.4073684210526316
miR-2276-5p	9	38	561	2077	0.8769067555220231	0.6937035865392519	0.9628800790350905	yellow	570	2685	9	7	2	TRUE	TRUE	2	1	1	0.3	0.1	0.006571119316906729	7.017543859649123e-4	0.40727287370287163
miR-4740-3p	3	13	567	2102	0.8555634049503089	0.6925403615329104	0.9628800790350905	yellow	570	2685	3	2	1	TRUE	TRUE	2	2	0	0.3	0.1	0.006571119316906729	7.017543859649123e-4	0.40727287370287163
miR-6781-3p	5	21	565	2094	0.8824675864796991	0.6749884082459783	0.9609440395648791	yellow	570	2685	5	3	2	TRUE	TRUE	1	0	1	0.3	0.1	0.006920761068196418	3.5087719298245617e-4	0.40727163826117885
miR-4320	12	51	558	2064	0.8703795148689341	0.7138294409036929	0.9648502024666161	yellow	570	2685	12	1	11	TRUE	TRUE	3	0	3	0.3	0.1	0.006216043073688711	0.0010526315789473684	0.4072686746526361
miR-3157-3p	5	22	565	2093	0.8419674496733542	0.708956781829732	0.9648502024666161	yellow	570	2685	5	3	2	TRUE	TRUE	3	2	1	0.3	0.1	0.006216043073688711	0.0010526315789473684	0.4072686746526361
miR-7703	14	60	556	2055	0.8624569228451782	0.7325963757830596	0.9727370628125503	yellow	570	2685	15	13	2	TRUE	TRUE	7	7	0	0.3	0.1	0.004801814602484987	0.002456140350877193	0.4072579549533622
miR-4322	18	76	552	2039	0.8749000235199902	0.7310773216289248	0.9727370628125503	yellow	570	2685	19	2	17	TRUE	TRUE	7	2	5	0.3	0.1	0.004801814602484987	0.002456140350877193	0.4072579549533622
miR-3199	17	72	553	2043	0.8723313559566674	0.7311427912862116	0.9727370628125503	yellow	570	2685	23	5	18	TRUE	TRUE	7	3	7	0.3	0.1	0.004801814602484987	0.002456140350877193	0.4072579549533622
miR-648	31	130	539	1985	0.87823566037045675	0.7652393805921729	0.9870241188469105	yellow	570	2685	39	4	35	TRUE	TRUE	14	2	16	0.3	0.1	0.002268893925400502	0.004912280701754386	0.4071811746271549
miR-6758-3p	4	17	566	2098	0.8722114180354757	0.6814424071663308	0.9617716858888945	yellow	570	2685	6	2	4	TRUE	TRUE	1	0	1	0.3	0.1	0.006771205000628159	3.5087719298245617e-4	0.40712208219361057
miR-580-5p	6	26	564	2089	0.8547952172211374	0.70270786671649	0.9637820955357721	yellow	570	2685	7	4	3	TRUE	TRUE	2	1	2	0.3	0.1	0.0064084583906171945	7.017543859649123e-4	0.40711021277658216
miR-5193	62	257	508	1858	0.8823918549301859	0.8173934808871739	1	yellow	570	2685	73	11	62	TRUE	TRUE	20	5	22	0.3	0.1	-0	0.007017543859649123	0.40701754385964917
miR-548ao-3p	3	13	567	2102	0.8555634049503089	0.6925403615329104	0.9628800790350905	yellow	570	2685	3	1	2	TRUE	TRUE	1	0	1	0.3	0.1	0.006571119316906729	3.5087719298245617e-4	0.40692199650988914
miR-6773-3p	5	21	565	2094	0.8824675864796991	0.6749884082459783	0.9609440395648791	yellow	570	2685	5	3	2	TRUE	TRUE	0	0	0	0.3	0.1	0.006920761068196418	0	0.4069207610681964
miR-6796-3p	5	22	565	2093	0.8419674496733542	0.708956781829732	0.9648502024666161	yellow	570	2685	5	2	3	TRUE	TRUE	2	1	1	0.3	0.1	0.006216043073688711	7.017543859649123e-4	0.4069177974596537
miR-4509	16	68	554	2047	0.8694437418885044	0.731393913969366	0.9727370628125503	yellow	570	2685	19	4	15	TRUE	TRUE	6	2	5	0.3	0.1	0.004801814602484987	0.002105263157894737	0.4069070777603797
miR-4726-5p	29	121	541	1994	0.8834063018980589	0.7509766496679551	0.985029898214034	yellow	570	2685	31	7	24	TRUE	TRUE	12	5	7	0.3	0.1	0.0026202349350413494	0.004210526315789474	0.4068307612508309
miR-6753-5p	4	17	566	2098	0.8722114180354757	0.6814424071663308	0.9617716858888945	yellow	570	2685	4	3	1	TRUE	TRUE	0	0	0	0.3	0.1	0.006771205000628159	0	0.40677120500062813
miR-539-3p	46	192	524	1923	0.8792769956485033	0.7968387719733603	0.9978955573807499	yellow	570	2685	57	35	22	TRUE	TRUE	18	14	7	0.3	0.1	3.659643374872552e-4	0.006315789473684211	0.4066817538111715
miR-874-3p	48	198	522	1917	0.8903211008367321	0.7785937868343838	0.9899190757988781	yellow	570	2685	61	17	44	TRUE	TRUE	14	7	12	0.3	0.1	0.0017601227147092632	0.004912280701754386	0.40667240341646366
miR-3065-3p	39	185	531	1930	0.7663053816584567	0.9413745234427322	1	yellow	570	2685	52	15	37	TRUE	TRUE	19	8	19	0.3	0.1	-0	0.006666666666666667	0.4066666666666667
miR-6771-5p	4	18	566	2097	0.8233796938089987	0.7183862801983907	0.9663095221061605	yellow	570	2685	4	3	1	TRUE	TRUE	2	2	0	0.3	0.1	0.005953496344131704	7.017543859649123e-4	0.4066552507300966
miR-4785	2	9	568	2106	0.8240014923029428	0.7133480173229796	0.9648502024666161	yellow	570	2685	2	1	1	TRUE	TRUE	1	1	0	0.3	0.1	0.006216043073688711	3.5087719298245617e-4	0.4065669202666712
miR-6780b-3p	2	9	568	2106	0.8240014923029428	0.7133480173229796	0.9648502024666161	yellow	570	2685	2	1	1	TRUE	TRUE	1	0	1	0.3	0.1	0.006216043073688711	3.5087719298245617e-4	0.4065669202666712
miR-1273c	2	9	568	2106	0.8240014923029428	0.7133480173229796	0.9648502024666161	yellow	570	2685	4	2	2	TRUE	TRUE	1	1	0	0.3	0.1	0.006216043073688711	3.5087719298245617e-4	0.4065669202666712
miR-6503-5p	2	9	568	2106	0.8240014923029428	0.7133480173229796	0.9648502024666161	yellow	570	2685	2	1	1	TRUE	TRUE	1	0	1	0.3	0.1	0.006216043073688711	3.5087719298245617e-4	0.4065669202666712
miR-551b-3p	6	27	564	2088	0.8227534922790632	0.732177999336306	0.9727370628125503	yellow	570	2685	6	3	3	TRUE	TRUE	5	3	2	0.3	0.1	0.004801814602484987	0.0017543859649122807	0.4065562005673973
miR-3134	10	43	560	2072	0.8605124156578056	0.7165991639407969	0.9653073565639722	yellow	570	2685	11	2	9	TRUE	TRUE	1	0	1	0.3	0.1	0.006133753623422944	3.5087719298245617e-4	0.4064846308164054
miR-411-5p	33	138	537	1977	0.8804158337066793	0.7664167076561588	0.9870241188469105	yellow	570	2685	38	13	25	TRUE	TRUE	12	3	9	0.3	0.1	0.002268893925400502	0.004210526315789474	0.40647942024119005
miR-3155a	37	153	533	1962	0.8902273282188513	0.7574250301836052	0.9870241188469105	yellow	570	2685	39	3	36	TRUE	TRUE	12	1	12	0.3	0.1	0.002268893925400502	0.004210526315789474	0.40647942024119005
miR-4642	6	26	564	2089	0.8547952172211374	0.70270786671649	0.9637820955357721	yellow	570	2685	6	2	4	TRUE	TRUE	0	0	0	0.3	0.1	0.0064084583906171945	0	0.40640845839061723
miR-1250-3p	12	52	558	2063	0.8532340892468053	0.7350704601833096	0.973670547592668	yellow	570	2685	13	5	8	TRUE	TRUE	5	3	3	0.3	0.1	0.004635186680209664	0.0017543859649122807	0.406389572645122
miR-4464	8	35	562	2080	0.8460099716487459	0.7220234774946244	0.9697937380171876	yellow	570	2685	10	1	9	TRUE	TRUE	3	1	2	0.3	0.1	0.005328249784779032	0.0010526315789473684	0.40638088136372635
miR-214-5p	30	127	540	1988	0.8696865135930801	0.7773263015087448	0.9899190757988781	yellow	570	2685	39	12	27	TRUE	TRUE	13	7	8	0.3	0.1	0.0017601227147092632	0.00456140350877193	0.4063215262234812
miR-4649-3p	43	186	527	1929	0.8462620467788579	0.8495151394844406	1	yellow	570	2685	45	7	38	TRUE	TRUE	18	1	18	0.3	0.1	-0	0.006315789473684211	0.40631578947368424
miR-6124	14	60	556	2055	0.8624569228451782	0.7325963757830596	0.9727370628125503	yellow	570	2685	14	3	11	TRUE	TRUE	4	2	2	0.3	0.1	0.004801814602484987	0.0014035087719298247	0.40620532337441484
miR-4667-3p	16	68	554	2047	0.8694437418885044	0.731393913969366	0.9727370628125503	yellow	570	2685	17	5	12	TRUE	TRUE	4	0	4	0.3	0.1	0.004801814602484987	0.0014035087719298247	0.40620532337441484
miR-6765-3p	7	31	563	2084	0.8358994853596372	0.7263054274826356	0.9727370628125503	yellow	570	2685	7	3	4	TRUE	TRUE	4	1	3	0.3	0.1	0.004801814602484987	0.0014035087719298247	0.40620532337441484
miR-4733-5p	20	85	550	2030	0.8684943720814906	0.7477284284015883	0.9830746077279243	yellow	570	2685	24	6	18	TRUE	TRUE	9	4	8	0.3	0.1	0.002965408535510292	0.0031578947368421056	0.4061233032723524
miR-4528	20	85	550	2030	0.8684943720814906	0.7477284284015883	0.9830746077279243	yellow	570	2685	23	3	20	TRUE	TRUE	9	2	7	0.3	0.1	0.002965408535510292	0.0031578947368421056	0.4061233032723524
miR-4651	38	160	532	1955	0.8728124185022355	0.7920959335458497	0.9951331823345011	yellow	570	2685	49	10	39	TRUE	TRUE	15	4	14	0.3	0.1	8.475168545562354e-4	0.005263157894736842	0.4061106747492931
miR-3678-3p	33	140	537	1975	0.8669656651777101	0.790118008484826	0.9951331823345011	yellow	570	2685	35	4	31	TRUE	TRUE	15	2	13	0.3	0.1	8.475168545562354e-4	0.005263157894736842	0.4061106747492931
miR-4782-5p	33	139	537	1976	0.8736423697428634	0.7784720612782068	0.9899190757988781	yellow	570	2685	36	7	29	TRUE	TRUE	12	2	11	0.3	0.1	0.0017601227147092632	0.004210526315789474	0.4059706490304988
miR-4768-3p	39	206	531	1909	0.6807395234701621	0.9884789124200075	1	yellow	570	2685	43	12	31	TRUE	TRUE	17	3	14	0.3	0.1	-0	0.0059649122807017545	0.40596491228070175
miR-5589-5p	48	204	522	1911	0.8614419751356086	0.8339639163745634	1	yellow	570	2685	50	9	41	TRUE	TRUE	17	3	15	0.3	0.1	-0	0.0059649122807017545	0.40596491228070175
miR-4700-5p	43	182	527	1933	0.8666462069045052	0.8143923575475551	1	yellow	570	2685	48	10	38	TRUE	TRUE	17	5	14	0.3	0.1	-0	0.0059649122807017545	0.40596491228070175
miR-767-3p	47	199	523	1916	0.865291706991858	0.8250602499418321	1	yellow	570	2685	63	5	58	TRUE	TRUE	17	2	18	0.3	0.1	-0	0.0059649122807017545	0.40596491228070175
miR-4476	48	233	522	1882	0.7428301157341619	0.9717341811442668	1	yellow	570	2685	59	11	48	TRUE	TRUE	17	6	18	0.3	0.1	-0	0.0059649122807017545	0.40596491228070175
miR-920	43	206	527	1909	0.7562167800087751	0.9565549693416016	1	yellow	570	2685	49	8	41	TRUE	TRUE	17	2	17	0.3	0.1	-0	0.0059649122807017545	0.40596491228070175
miR-3685	47	219	523	1896	0.7780990264592925	0.9446353133920735	1	yellow	570	2685	56	3	53	TRUE	TRUE	17	0	20	0.3	0.1	-0	0.0059649122807017545	0.40596491228070175
miR-6715b-3p	4	18	566	2097	0.8233796938089987	0.7183862801983907	0.9663095221061605	yellow	570	2685	4	2	2	TRUE	TRUE	0	0	0	0.3	0.1	0.005953496344131704	0	0.4059534963441317
miR-6847-3p	6	27	564	2088	0.8227534922790632	0.732177999336306	0.9727370628125503	yellow	570	2685	6	4	2	TRUE	TRUE	3	2	1	0.3	0.1	0.004801814602484987	0.0010526315789473684	0.40585444618143235
miR-596	22	94	548	2021	0.8631856518103015	0.7628839796457985	0.9870241188469105	yellow	570	2685	24	1	23	TRUE	TRUE	10	1	11	0.3	0.1	0.002268893925400502	0.0035087719298245615	0.4057776658552251
miR-4268	27	114	543	2001	0.8728268376549969	0.7634682426821718	0.9870241188469105	yellow	570	2685	28	1	27	TRUE	TRUE	10	1	10	0.3	0.1	0.002268893925400502	0.0035087719298245615	0.4057776658552251
miR-4645-3p	11	48	559	2067	0.8474350964373938	0.736967806246788	0.9752095691905941	yellow	570	2685	14	1	13	TRUE	TRUE	4	0	5	0.3	0.1	0.004360818351160313	0.0014035087719298247	0.4057643271230902
miR-1273g-3p	38	160	532	1955	0.8728124185022355	0.7920959335458497	0.9951331823345011	yellow	570	2685	39	12	27	TRUE	TRUE	14	7	7	0.3	0.1	8.475168545562354e-4	0.004912280701754386	0.4057597975563106
miR-664a-5p	27	116	543	1999	0.8569267499484117	0.789439390430789	0.9951331823345011	yellow	570	2685	31	10	21	TRUE	TRUE	14	4	12	0.3	0.1	8.475168545562354e-4	0.004912280701754386	0.4057597975563106
miR-6516-5p	27	115	543	2000	0.8648076684318544	0.7767002560089923	0.9899190757988781	yellow	570	2685	28	22	6	TRUE	TRUE	11	8	4	0.3	0.1	0.0017601227147092632	0.0038596491228070177	0.4056197718375163
miR-4455	26	111	544	2004	0.8629248265931917	0.7766364891774458	0.9899190757988781	yellow	570	2685	33	4	29	TRUE	TRUE	11	0	14	0.3	0.1	0.0017601227147092632	0.0038596491228070177	0.4056197718375163
miR-100-5p	37	177	533	1938	0.7601555649418092	0.9428041526264098	1	yellow	570	2685	50	35	15	TRUE	TRUE	16	17	8	0.3	0.1	-0	0.005614035087719299	0.4056140350877193
miR-455-3p	46	237	524	1878	0.6957355641939634	0.989116819435585	1	yellow	570	2685	63	26	37	TRUE	TRUE	16	8	19	0.3	0.1	-0	0.005614035087719299	0.4056140350877193
miR-532-3p	55	245	515	1870	0.8152050124742516	0.91732203916407	1	yellow	570	2685	80	23	57	TRUE	TRUE	16	9	16	0.3	0.1	-0	0.005614035087719299	0.4056140350877193
miR-588	46	203	524	1912	0.826895418358183	0.8856542114713724	1	yellow	570	2685	55	8	47	TRUE	TRUE	16	2	17	0.3	0.1	-0	0.005614035087719299	0.4056140350877193
miR-211-3p	36	163	534	1952	0.8074009469856933	0.8893933927876213	1	yellow	570	2685	39	6	33	TRUE	TRUE	16	3	16	0.3	0.1	-0	0.005614035087719299	0.4056140350877193
miR-6791-5p	10	44	560	2071	0.8405566634877515	0.7394506279536553	0.9762610395218108	yellow	570	2685	10	3	7	TRUE	TRUE	4	1	3	0.3	0.1	0.004173616840716122	0.0014035087719298247	0.4055771256126459
miR-8083	3	14	567	2101	0.7940950494763052	0.7332902213887396	0.9727370628125503	yellow	570	2685	3	2	1	TRUE	TRUE	2	1	1	0.3	0.1	0.004801814602484987	7.017543859649123e-4	0.4055035689884499
miR-4750-3p	3	14	567	2101	0.7940950494763052	0.7332902213887396	0.9727370628125503	yellow	570	2685	3	1	2	TRUE	TRUE	2	1	1	0.3	0.1	0.004801814602484987	7.017543859649123e-4	0.4055035689884499
miR-4529-3p	7	31	563	2084	0.8358994853596372	0.7263054274826356	0.9727370628125503	yellow	570	2685	8	1	7	TRUE	TRUE	2	0	2	0.3	0.1	0.004801814602484987	7.017543859649123e-4	0.4055035689884499
miR-4701-5p	35	145	535	1970	0.8888562802749167	0.7556409932656237	0.9870241188469105	yellow	570	2685	37	8	29	TRUE	TRUE	9	2	7	0.3	0.1	0.002268893925400502	0.0031578947368421056	0.40542678866224263
miR-3664-3p	34	143	536	1972	0.8747958141749703	0.7789462196615415	0.9899190757988781	yellow	570	2685	37	6	31	TRUE	TRUE	10	1	9	0.3	0.1	0.0017601227147092632	0.0035087719298245615	0.40526889464453386
miR-6721-5p	36	159	534	1956	0.8293997881665449	0.8588193883141508	1	yellow	570	2685	44	19	25	TRUE	TRUE	15	10	9	0.3	0.1	-0	0.005263157894736842	0.4052631578947369
miR-1915-3p	32	191	538	1924	0.5992291425783306	0.997557031225562	1	yellow	570	2685	40	4	36	TRUE	TRUE	15	3	16	0.3	0.1	-0	0.005263157894736842	0.4052631578947369
miR-5007-3p	10	44	560	2071	0.8405566634877515	0.7394506279536553	0.9762610395218108	yellow	570	2685	10	2	8	TRUE	TRUE	3	1	2	0.3	0.1	0.004173616840716122	0.0010526315789473684	0.4052262484196634
miR-3131	3	14	567	2101	0.7940950494763052	0.7332902213887396	0.9727370628125503	yellow	570	2685	4	1	3	TRUE	TRUE	1	0	2	0.3	0.1	0.004801814602484987	3.5087719298245617e-4	0.4051526917954674
miR-6776-3p	3	14	567	2101	0.7940950494763052	0.7332902213887396	0.9727370628125503	yellow	570	2685	3	2	1	TRUE	TRUE	1	0	1	0.3	0.1	0.004801814602484987	3.5087719298245617e-4	0.4051526917954674
miR-219a-5p	33	140	537	1975	0.8669656651777101	0.790118008484826	0.9951331823345011	yellow	570	2685	54	16	38	TRUE	TRUE	12	5	20	0.3	0.1	8.475168545562354e-4	0.004210526315789474	0.4050580431703457
miR-4279	46	191	524	1924	0.8843381653480744	0.7869493091594062	0.9931571889890962	yellow	570	2685	60	8	52	TRUE	TRUE	11	1	14	0.3	0.1	0.0011928037607711345	0.0038596491228070177	0.40505245288357816
miR-6828-5p	9	40	561	2075	0.832275098411161	0.742675996415578	0.9795427593919751	yellow	570	2685	9	4	5	TRUE	TRUE	4	1	3	0.3	0.1	0.0035906405036704794	0.0014035087719298247	0.4049941492756003
miR-5088-5p	21	91	549	2024	0.8508284995143709	0.7778230378943084	0.9899190757988781	yellow	570	2685	22	4	18	TRUE	TRUE	9	1	8	0.3	0.1	0.0017601227147092632	0.0031578947368421056	0.40491801745155137
miR-6778-3p	20	87	550	2028	0.8477006954932177	0.7784533067125649	0.9899190757988781	yellow	570	2685	21	19	2	TRUE	TRUE	9	9	0	0.3	0.1	0.0017601227147092632	0.0031578947368421056	0.40491801745155137
miR-493-3p	27	145	543	1970	0.6756634371399496	0.9762537052523897	1	yellow	570	2685	31	12	19	TRUE	TRUE	14	8	10	0.3	0.1	-0	0.004912280701754386	0.4049122807017544
miR-4685-5p	44	209	526	1906	0.7629421874481088	0.9528947110884793	1	yellow	570	2685	53	4	49	TRUE	TRUE	14	3	15	0.3	0.1	-0	0.004912280701754386	0.4049122807017544
miR-4695-5p	44	206	526	1909	0.775265324556553	0.9423504166894888	1	yellow	570	2685	46	12	34	TRUE	TRUE	14	4	10	0.3	0.1	-0	0.004912280701754386	0.4049122807017544
miR-2467-3p	37	206	533	1909	0.6433638720317171	0.9947771458988501	1	yellow	570	2685	37	10	27	TRUE	TRUE	14	3	11	0.3	0.1	-0	0.004912280701754386	0.4049122807017544
miR-4257	40	173	530	1942	0.8472559568584613	0.8410349142308758	1	yellow	570	2685	46	3	43	TRUE	TRUE	14	1	15	0.3	0.1	-0	0.004912280701754386	0.4049122807017544
miR-5189-5p	37	196	533	1919	0.6797745478461681	0.9871595128669314	1	yellow	570	2685	37	3	34	TRUE	TRUE	14	2	12	0.3	0.1	-0	0.004912280701754386	0.4049122807017544
miR-3064-5p	43	195	527	1920	0.8034555905679367	0.9105097828457434	1	yellow	570	2685	49	2	47	TRUE	TRUE	14	1	15	0.3	0.1	-0	0.004912280701754386	0.4049122807017544
miR-3651	6	27	564	2088	0.8227534922790632	0.732177999336306	0.9727370628125503	yellow	570	2685	7	1	6	TRUE	TRUE	0	0	0	0.3	0.1	0.004801814602484987	0	0.404801814602485
miR-6738-3p	6	27	564	2088	0.8227534922790632	0.732177999336306	0.9727370628125503	yellow	570	2685	6	2	4	TRUE	TRUE	0	0	0	0.3	0.1	0.004801814602484987	0	0.404801814602485
miR-3166	15	65	555	2050	0.8524408829853297	0.7503440709796838	0.985029898214034	yellow	570	2685	19	3	16	TRUE	TRUE	6	2	7	0.3	0.1	0.0026202349350413494	0.002105263157894737	0.4047254980929361
miR-1296-3p	7	32	563	2083	0.8093985428128362	0.7523224582234935	0.985029898214034	yellow	570	2685	7	6	1	TRUE	TRUE	6	5	1	0.3	0.1	0.0026202349350413494	0.002105263157894737	0.4047254980929361
miR-6077	16	70	554	2045	0.8437866596339838	0.7665747504348662	0.9870241188469105	yellow	570	2685	19	15	4	TRUE	TRUE	7	6	4	0.3	0.1	0.002268893925400502	0.002456140350877193	0.40472503427627776
miR-6747-3p	18	78	552	2037	0.8516390664750033	0.7645790841832653	0.9870241188469105	yellow	570	2685	18	15	3	TRUE	TRUE	7	6	1	0.3	0.1	0.002268893925400502	0.002456140350877193	0.40472503427627776
miR-5089-5p	22	93	548	2022	0.8728952570423835	0.7478300542413934	0.9830746077279243	yellow	570	2685	27	10	17	TRUE	TRUE	5	2	4	0.3	0.1	0.002965408535510292	0.0017543859649122807	0.4047197945004226
miR-5192	20	87	550	2028	0.8477006954932177	0.7784533067125649	0.9899190757988781	yellow	570	2685	23	7	16	TRUE	TRUE	8	4	4	0.3	0.1	0.0017601227147092632	0.0028070175438596493	0.40456714025856894
miR-5589-3p	19	83	551	2032	0.8442572179563583	0.7792556943740357	0.9899190757988781	yellow	570	2685	22	4	18	TRUE	TRUE	8	2	6	0.3	0.1	0.0017601227147092632	0.0028070175438596493	0.40456714025856894
miR-4674	23	99	547	2016	0.8562898823353721	0.7770006021084819	0.9899190757988781	yellow	570	2685	24	2	22	TRUE	TRUE	8	0	8	0.3	0.1	0.0017601227147092632	0.0028070175438596493	0.40456714025856894
miR-3909	29	134	541	1981	0.7925358582780175	0.8878202057782043	1	yellow	570	2685	31	14	17	TRUE	TRUE	13	5	10	0.3	0.1	-0	0.00456140350877193	0.40456140350877196
miR-4459	41	242	529	1873	0.5999485016078479	0.9991027448202142	1	yellow	570	2685	51	16	35	TRUE	TRUE	13	6	12	0.3	0.1	-0	0.00456140350877193	0.40456140350877196
miR-4310	42	180	528	1935	0.855164503671682	0.8324122625771107	1	yellow	570	2685	55	4	51	TRUE	TRUE	13	1	15	0.3	0.1	-0	0.00456140350877193	0.40456140350877196
miR-4779	40	193	530	1922	0.7516757812653783	0.9551797270163863	1	yellow	570	2685	46	14	32	TRUE	TRUE	13	6	9	0.3	0.1	-0	0.00456140350877193	0.40456140350877196
miR-3919	33	153	537	1962	0.7881106101244008	0.9049756014695938	1	yellow	570	2685	34	5	29	TRUE	TRUE	13	2	12	0.3	0.1	-0	0.00456140350877193	0.40456140350877196
miR-4284	37	168	533	1947	0.80457720581673	0.8955498527053234	1	yellow	570	2685	44	17	27	TRUE	TRUE	13	5	13	0.3	0.1	-0	0.00456140350877193	0.40456140350877196
miR-4770	26	121	544	1994	0.7876867438783972	0.8834167485014637	1	yellow	570	2685	28	5	23	TRUE	TRUE	13	1	13	0.3	0.1	-0	0.00456140350877193	0.40456140350877196
miR-4423-5p	29	127	541	1988	0.8391545407225491	0.8236641623183508	1	yellow	570	2685	29	26	3	TRUE	TRUE	13	13	0	0.3	0.1	-0	0.00456140350877193	0.40456140350877196
miR-3612	42	202	528	1913	0.7534063872585144	0.9571067518892487	1	yellow	570	2685	48	14	34	TRUE	TRUE	13	5	10	0.3	0.1	-0	0.00456140350877193	0.40456140350877196
miR-6499-3p	26	121	544	1994	0.7876867438783972	0.8834167485014637	1	yellow	570	2685	27	23	4	TRUE	TRUE	13	11	2	0.3	0.1	-0	0.00456140350877193	0.40456140350877196
miR-3187-5p	35	193	535	1922	0.6516142110488196	0.9923678729547463	1	yellow	570	2685	35	3	32	TRUE	TRUE	13	2	11	0.3	0.1	-0	0.00456140350877193	0.40456140350877196
miR-1260a	38	172	532	1943	0.8069607344514556	0.8949754886194881	1	yellow	570	2685	44	4	40	TRUE	TRUE	13	1	12	0.3	0.1	-0	0.00456140350877193	0.40456140350877196
miR-454-5p	23	105	547	2010	0.8049753257648993	0.8501528272134347	1	yellow	570	2685	25	20	5	TRUE	TRUE	13	12	3	0.3	0.1	-0	0.00456140350877193	0.40456140350877196
miR-4761-3p	13	57	557	2058	0.8427251372195911	0.7532164568927032	0.985029898214034	yellow	570	2685	15	3	12	TRUE	TRUE	5	3	4	0.3	0.1	0.0026202349350413494	0.0017543859649122807	0.4043746208999537
miR-6878-5p	15	66	555	2049	0.8391204942569217	0.7679713480117771	0.9870241188469105	yellow	570	2685	15	9	6	TRUE	TRUE	6	3	3	0.3	0.1	0.002268893925400502	0.002105263157894737	0.40437415708329527
miR-4494	12	53	558	2062	0.8367355621790914	0.7552593140524673	0.9870241188469105	yellow	570	2685	14	2	12	TRUE	TRUE	6	0	7	0.3	0.1	0.002268893925400502	0.002105263157894737	0.40437415708329527
miR-3911	23	98	547	2017	0.865453138092963	0.7628082865845649	0.9870241188469105	yellow	570	2685	24	3	21	TRUE	TRUE	6	1	5	0.3	0.1	0.002268893925400502	0.002105263157894737	0.40437415708329527
miR-1295b-3p	8	36	562	2079	0.8221228411055852	0.7468622054433154	0.9830746077279243	yellow	570	2685	8	2	6	TRUE	TRUE	4	0	4	0.3	0.1	0.002965408535510292	0.0014035087719298247	0.4043689173074402
miR-5579-5p	9	40	561	2075	0.832275098411161	0.742675996415578	0.9795427593919751	yellow	570	2685	10	1	9	TRUE	TRUE	2	1	1	0.3	0.1	0.0035906405036704794	7.017543859649123e-4	0.40429239488963536
miR-548v	21	102	549	2013	0.7549821772613978	0.8998614042653739	1	yellow	570	2685	35	6	29	TRUE	TRUE	12	5	10	0.3	0.1	-0	0.004210526315789474	0.4042105263157895
miR-4665-5p	27	125	543	1990	0.791672411104368	0.8821575824413809	1	yellow	570	2685	29	10	19	TRUE	TRUE	12	4	9	0.3	0.1	-0	0.004210526315789474	0.4042105263157895
miR-558	39	197	531	1918	0.7151765620204915	0.9758644819590954	1	yellow	570	2685	53	7	46	TRUE	TRUE	12	3	11	0.3	0.1	-0	0.004210526315789474	0.4042105263157895
miR-1200	41	182	529	1933	0.8232301923701983	0.8801247150944203	1	yellow	570	2685	54	6	48	TRUE	TRUE	12	2	10	0.3	0.1	-0	0.004210526315789474	0.4042105263157895
miR-4640-5p	32	139	538	1976	0.8456043731612838	0.8227497169606741	1	yellow	570	2685	36	6	30	TRUE	TRUE	12	4	9	0.3	0.1	-0	0.004210526315789474	0.4042105263157895
miR-2467-5p	36	181	534	1934	0.7204392730840561	0.9690655514163996	1	yellow	570	2685	40	10	30	TRUE	TRUE	12	5	8	0.3	0.1	-0	0.004210526315789474	0.4042105263157895
[truncated: 780 more rows]
