# Supplementary material for: Peripheral Transcriptomic Signatures Reveal Convergent Neuroinflammatory, Metabolic, and miRNA Dysregulation in Major Psychiatric Disorders
Source: Biology (Basel). 2026 Apr 24;15(9):673. doi: 10.3390/biology15090673 (PMC13162896; doi:10.3390/biology15090673)
Supplement: Supplementary file 1 [file biology-15-00673-s001.zip › Supplementary Files/Dataset S4. Hub genes GWAS results/ACTR2.tsv]

disease	globalScore
neurodegenerative disease	0.5494869127
neuroinflammatory disorder	0.3695798547
cutaneous Leishmaniasis	0.3695798547
aortic stenosis	0.3647445934
ovarian dysfunction	0.3177100328
Alzheimer disease	0.3167416126
multiple sclerosis	0.3148467949
Parkinson disease	0.3095778149
lysosomal storage disease	0.3083663143
psoriasis	0.3028716248
lung adenocarcinoma	0.2983690622
aortic valve calcification	0.2932282263
aortic valve disease	0.2825282107
heart valve prosthesis	0.2825282107
coronary artery disease	0.2804533077
Intellectual disability	0.2680377896
autoimmune disease	0.226950434
neuromuscular disease	0.1110082366
cancer	0.1011430199
kidney disease	0.0914987161
hepatocellular carcinoma	0.088110029
neoplasm	0.0842322654
diffuse large B-cell lymphoma	0.0746345984
Respiratory Syncytial Virus Infection	0.073063884
infection	0.0712385646
glomerulonephritis	0.0706311165
schizophrenia	0.0564827457
lymph node metastatic carcinoma	0.043130585
pachyonychia congenita	0.0388058847
glioma	0.0369765673
response to xenobiotic stimulus	0.0363169791
poisoning	0.0363169791
skin disease	0.0359676291
non-small cell lung carcinoma	0.0355498737
Pancreatic cysts	0.035479666
frozen shoulder	0.0345714185
chronic obstructive pulmonary disease	0.0336728312
liver dysplastic nodule	0.0303055481
triple-negative breast cancer	0.0300899598
Anorexia	0.028250681
breast cancer	0.0280109543
ovarian carcinoma	0.022221836
Hirschsprung disease	0.0221337269
Huntington disease	0.0206964719
gastric cancer	0.0200562626
malaria	0.0189590359
pancreatic intraductal papillary-mucinous neoplasm	0.017739833
breast carcinoma	0.0167029562
pulmonary arterial hypertension	0.0164463035
adenoma	0.0162409814
carcinoma	0.0159708447
gastric carcinoma	0.0158046718
colorectal cancer	0.0155764631
Wiskott-Aldrich syndrome	0.0142633551
osteosarcoma	0.0125451828
prostate cancer	0.0116212332
papillary thyroid carcinoma	0.0116212332
colorectal carcinoma	0.0115187358
Rheumatoid arthritis	0.0105330259
Dravet syndrome	0.0105330259
essential thrombocythemia	0.0105124936
melanoma	0.0103551848
pulmonary fibrosis	0.0103482359
liver cancer	0.0095244835
viral disease	0.0094462558
listeriosis	0.0094320885
T-cell immunodeficiency	0.0092394964
amyloidosis	0.0092394964
depressive disorder	0.0090547064
bladder transitional cell carcinoma	0.0088699165
pancreatic ductal adenocarcinoma	0.0088699165
endothelial dysfunction	0.0088699165
Salmonella Infections	0.0088647835
cervical squamous cell carcinoma	0.0086851266
oral squamous cell carcinoma	0.0085516672
mastitis	0.0085003367
language impairment	0.0083155467
diabetic nephropathy	0.0081102246
colorectal neoplasm	0.0079254347
metastasis	0.0079254347
renal fibrosis	0.0079254347
Invasive Breast Carcinoma	0.0077611769
ischemia	0.007576387
injury	0.0073915971
Autism	0.0073915971
thyroid cancer	0.0073915971
multiple myeloma	0.0073915971
colon carcinoma	0.0073915971
chronic pancreatitis	0.0073915971
sarcoidosis	0.0073915971
adenocarcinoma	0.0073378027
invasive carcinoma	0.0072068072
systemic scleroderma	0.007186275
cardiovascular disease	0.0068372273
acute myeloid leukemia	0.0066524374
preeclampsia	0.0066524374
intestinal disease	0.0066524374
head and neck squamous cell carcinoma	0.00664298
glioblastoma	0.006598643
Posterior Leukoencephalopathy Syndrome	0.0064676475
lung cancer	0.0064072482
Sjogren syndrome	0.006383229
Immunodeficiency	0.0060247331
cyst	0.0060005396
skin squamous cell carcinoma	0.0059132777
ataxia telangiectasia	0.0057260193
squamous cell carcinoma	0.0056432665
posterior cortical atrophy	0.0056052945
neuroblastoma	0.0052993519
gastritis	0.0052357146
Bartsocas-Papas syndrome 1	0.0048661348
AIDS	0.0048045381
polyarteritis nodosa	0.0046197482
human african trypanosomiasis	0.0044349583
Bardet-Biedl syndrome	0.0044349583
invasive breast ductal carcinoma	0.0044349583
pulmonary hypertension	0.0044349583
Neurodevelopmental disorder	0.0044349583
aneuploidy	0.0044349583
familial hypocalciuric hypercalcemia	0.0044349583
transitional cell carcinoma of kidney	0.0043270207
Thrombocytopenia	0.0042296361
dengue disease	0.0040653784
bacterial disease	0.0040653784
atrial fibrillation	0.0040653784
psychiatric disorder	0.0037676613
colitis	0.0036957985
Uveal melanoma	0.0036957985
synucleinopathy	0.0036957985
COVID-19	0.0036957985
alpha-actinopathy	0.0036957985
pancreatic adenocarcinoma	0.0036957985
Staphylococcus aureus infection	0.0036957985
nervous system disease	0.0036957985
fibrosis	0.0036957985
genetic disorder	0.0036957985
Microcephaly	0.0036957985
anaplastic large cell lymphoma	0.0036957985
open-angle glaucoma	0.0036957985
chronic lymphocytic leukemia	0.0036957985
cystic fibrosis	0.0036957985
epilepsy	0.0036957985
Mobius syndrome	0.0036957985
Nijmegen breakage syndrome	0.0036957985
fetal growth restriction	0.0036957985
urinary bladder carcinoma	0.0035828714
Down syndrome	0.0035828714
Autoimmunity	0.0033262187
HIV-1 infection	0.0032871949
lamellar ichthyosis	0.0029566388
metastatic malignant neoplasm	0.0029566388
achalasia-alacrima syndrome	0.0029566388
glioblastoma multiforme	0.0029028444
Allergy	0.0029028444
Cognitive impairment	0.0027718489
fibrosarcoma	0.0027513167
rickettsiosis	0.002587059
breast neoplasm	0.002587059
dermatomyositis	0.0024234133
bronchioloalveolar carcinoma	0.0022174791
interstitial lung disease	0.0022174791
infectious disease	0.0022174791
mucoepidermoid carcinoma	0.0022174791
immune system disease	0.0022174791
idiopathic pulmonary fibrosis	0.0022174791
schwannoma	0.0022174791
cardiomyopathy	0.0022174791
Cerebral ischemia	0.0022174791
breast ductal carcinoma in situ	0.0022174791
squamous cell lung carcinoma	0.0022174791
deafness	0.0022174791
digestive system neoplasm	0.0022174791
HIV infection	0.002104552
stomach neoplasm	0.002012157
ovarian cancer	0.0018478993
inflammatory bowel disease	0.0018478993
oculocerebrorenal syndrome	0.0018478993
memory impairment	0.0018478993
Townes-Brocks syndrome	0.0014783194
esophageal cancer	0.0014783194
Increased total eosinophil count	0.0014783194
type 1 diabetes mellitus	0.0014783194
verrucous carcinoma	0.0014783194
Gastrointestinal hemorrhage	0.0014783194
focal segmental glomerulosclerosis	0.0014783194
cutaneous vasculitis	0.0014783194
renal cell carcinoma	0.0014783194
hearing loss	0.0014783194
shigellosis	0.0014783194
in situ carcinoma	0.0014783194
Combined immunodeficiency	0.0014783194
esophageal squamous cell carcinoma	0.0014783194
experimental autoimmune encephalomyelitis	0.0014783194
acute respiratory distress syndrome	0.0014783194
cerebral amyloid angiopathy	0.0014783194
Aicardi-Goutieres syndrome	0.0014783194
disease arising from reactivation of latent virus	0.0014783194
heart failure	0.0014783194
hearing loss	0.0014783194
Bronchiolitis	0.0014783194
esophageal squamous cell carcinoma	0.0014783194
ulnar-mammary syndrome	0.0014783194
Acute kidney injury	0.0014783194
Townes-Brocks syndrome	0.0014783194
leukemia	0.0014783194
cutaneous vasculitis	0.0014783194
acute kidney injury	0.0014783194
Aicardi-Goutieres syndrome	0.0014783194
verrucous carcinoma	0.0014783194
Increased total eosinophil count	0.0014783194
Pachygyria	0.0014783194
inflammation	0.0014783194
ovarian neoplasm	0.0014783194
rotavirus infection	0.0014783194
renal cell carcinoma	0.0014783194
Gastrointestinal hemorrhage	0.0014783194
cerebral amyloid angiopathy	0.0014783194
acute kidney injury	0.0014783194
