# Supplementary material for: Peripheral Transcriptomic Signatures Reveal Convergent Neuroinflammatory, Metabolic, and miRNA Dysregulation in Major Psychiatric Disorders
Source: Biology (Basel). 2026 Apr 24;15(9):673. doi: 10.3390/biology15090673 (PMC13162896; doi:10.3390/biology15090673)
Supplement: Supplementary file 1 [file biology-15-00673-s001.zip › Supplementary Files/Dataset S4. Hub genes GWAS results/AKT1.tsv]

disease	globalScore
Proteus syndrome	0.7591116213
cancer	0.6977968599
Cowden syndrome 6	0.6799900221
breast adenocarcinoma	0.645476077
breast carcinoma	0.6255255101
colorectal adenocarcinoma	0.6169040049
ovarian carcinoma	0.5831836225
clear cell renal carcinoma	0.5077299723
breast cancer	0.4990454674
meningioma	0.474434423
neurodegenerative disease	0.4721203427
endometrial cancer	0.458060721
colon carcinoma	0.4079589034
prostate carcinoma	0.399610498
ovarian cancer	0.397206103
Lung Sclerosing Hemangioma	0.3752011539
breast ductal adenocarcinoma	0.3729080239
Cowden disease	0.3721602085
Meningothelial Meningioma	0.3716998058
prostate cancer	0.3710903103
superficial spreading melanoma	0.3707809892
hemangioblastoma	0.3705038043
nodular melanoma	0.3705038043
intraductal breast papilloma	0.3701342245
Transitional Meningioma	0.3701342245
Endometrial Endometrioid Adenocarcinoma	0.3700418295
ovarian granulosa cell tumor	0.3699494345
female breast carcinoma	0.3699494345
Breast Carcinoma by Gene Expression Profile	0.3695798547
Atypical Meningioma	0.3695798547
lobular breast carcinoma	0.3695798547
nevus, epidermal	0.3695798547
ovarian neoplasm	0.3538192369
prostate adenocarcinoma	0.3504632505
head and neck squamous cell carcinoma	0.3401485209
Hereditary breast cancer	0.3361262143
hereditary breast carcinoma	0.3352022646
differentiated thyroid carcinoma	0.3338281383
cutaneous melanoma	0.3298651
endometrial carcinoma	0.3288312147
cervical squamous cell carcinoma	0.325513528
neoplasm	0.3195431076
triple-negative breast cancer	0.3193538592
non-small cell lung carcinoma	0.3185960991
lung adenocarcinoma	0.3182902439
melanoma	0.3166502
hepatocellular carcinoma	0.3154363182
acute myeloid leukemia	0.3102970428
multiple myeloma	0.3102269465
esophageal squamous cell carcinoma	0.3058759686
oral squamous cell carcinoma	0.3052772208
gastric adenocarcinoma	0.3029006415
small cell lung carcinoma	0.3028346678
papillary thyroid carcinoma	0.3017009632
ulcerative colitis	0.3005641605
Merkel cell skin cancer	0.2990302154
renal carcinoma	0.2985499693
squamous cell lung carcinoma	0.2979642247
breast ductal carcinoma in situ	0.2969734961
breast neoplasm	0.2964130635
bladder transitional cell carcinoma	0.2962001458
bile duct carcinoma	0.2959798517
adenosquamous lung carcinoma	0.2956638837
urinary bladder carcinoma	0.2947764776
physical activity	0.2938529548
gastric carcinoma	0.2917029656
esophageal adenocarcinoma	0.2915767152
adrenal cortex carcinoma	0.2895658566
lymphoid neoplasm	0.2882003769
skin basal cell carcinoma	0.2873804975
Thyroid Gland Undifferentiated (Anaplastic) Carcinoma	0.2872280358
thyroid carcinoma	0.2869354869
carcinoma of liver and intrahepatic biliary tract	0.2864243874
urothelial carcinoma	0.2852377772
Extramammary Paget Disease	0.2850213723
skin squamous cell carcinoma	0.2848845165
kidney neoplasm	0.2838669746
pancreatic neuroendocrine tumor	0.2834848411
T-cell acute lymphoblastic leukemia	0.2827276396
pancreatic ductal adenocarcinoma	0.282603564
lung carcinoma	0.2825737796
colon adenocarcinoma	0.2818044386
Ovarian Endometriosis	0.2805103366
ovarian serous adenocarcinoma	0.2803859987
overgrowth syndrome	0.2799644423
Alzheimer disease	0.2799400406
B-cell acute lymphoblastic leukemia	0.2799361847
papillary hidradenoma	0.2797787256
Ovarian Endometrioid Adenocarcinoma	0.2795737115
clear cell adenocarcinoma	0.2795620236
Uterine Carcinosarcoma	0.2795589283
anaplastic astrocytoma	0.2795096974
brain glioblastoma	0.2790327903
seborrheic keratosis	0.2790327903
breast phyllodes tumor	0.2790327903
Gallbladder Adenocarcinoma	0.2790276572
Hidradenocarcinoma	0.2787504723
colorectal adenoma	0.2786138305
Chordoid Meningioma	0.2785656824
myelofibrosis	0.2785317016
ovarian clear cell adenocarcinoma	0.2784963862
salivary duct carcinoma	0.2782474331
Angiomatous Meningioma	0.2781088407
skin carcinoma	0.2781037076
pulmonary large cell neuroendocrine carcinoma	0.2777392608
Rhabdoid Meningioma	0.2777392608
Poorly Differentiated Thyroid Gland Carcinoma	0.2775544709
Appendix Adenocarcinoma	0.2775544709
vulvar melanoma	0.2775544709
Lung Sarcomatoid Carcinoma	0.277184891
luminal B breast carcinoma	0.277184891
cecum adenocarcinoma	0.277184891
breast ductal adenoma	0.277184891
bile duct adenocarcinoma	0.277184891
Usual Ductal Breast Hyperplasia	0.277184891
ovarian mucinous adenocarcinoma	0.277184891
skin angiosarcoma	0.277184891
pharyngeal squamous cell carcinoma	0.277184891
gastric intestinal type adenocarcinoma	0.277184891
Fibrous Meningioma	0.277184891
non-functional pancreatic neuroendocrine tumor	0.277184891
Ovarian Endometrioid Adenocarcinoma with Squamous Differentiation	0.277184891
uterine corpus adenosarcoma	0.277184891
Mixed Lobular and Ductal Breast Carcinoma	0.277184891
mixed liposarcoma	0.277184891
pseudomyxoma peritonei	0.277184891
Anaplastic (Malignant) Meningioma	0.277184891
Hepatobiliary Neoplasm	0.277184891
sebaceous adenocarcinoma	0.277184891
Endometrial Clear Cell Adenocarcinoma	0.277184891
Secretory Meningioma	0.277184891
rectal adenocarcinoma	0.277184891
luminal A breast carcinoma	0.277184891
metaplastic breast carcinoma	0.277184891
sebaceous adenoma	0.277184891
Psammomatous Meningioma	0.277184891
Metaplastic Meningioma	0.277184891
epidermal appendage tumor	0.277184891
gastroesophageal junction adenocarcinoma	0.277184891
alcohol drinking	0.2768780343
Parkinson disease	0.2679124844
metastatic prostate cancer	0.2611200286
multiple sclerosis	0.2586083572
lysosomal storage disease	0.2527517251
colorectal cancer	0.2416473967
acute lymphoblastic leukemia	0.2275315869
chronic lymphocytic leukemia	0.2169518317
osteosarcoma	0.2124398616
gastrointestinal stromal tumor	0.2089824235
Thymoma	0.2029948113
pancreatic carcinoma	0.1965529764
genetic disorder	0.1951030426
angiosarcoma	0.1918047551
follicular thyroid carcinoma	0.1908115988
Invasive Breast Carcinoma	0.1903982611
extranodal nasal NK/T cell lymphoma	0.1893860632
Hodgkins lymphoma	0.1890369455
esophageal carcinoma	0.1887762631
lung adenoma	0.1876541712
Endometrial Serous Adenocarcinoma	0.1875982178
small intestinal adenocarcinoma	0.1866378266
neuroendocrine carcinoma	0.1865257432
hyperplasia	0.185951948
ovarian adenocarcinoma	0.1857292761
benign spiradenoma	0.185713877
Atypical Endometrial Hyperplasia	0.1855290871
oligoastrocytoma	0.1855290871
Cervical Small Cell Carcinoma	0.1853442971
Gastric Diffuse Large B-Cell Lymphoma	0.1847899273
desmoplastic melanoma	0.1847899273
unspecified peripheral T-cell lymphoma	0.1847899273
testicular mixed germ cell tumor	0.1847899273
Solid Pseudopapillary Neoplasm of the Pancreas	0.1847899273
Sinonasal Undifferentiated Carcinoma	0.1847899273
Gastric Neuroendocrine Tumor G1	0.1847899273
Poroma	0.1847899273
central nervous system primitive neuroectodermal neoplasm	0.1847899273
Complex Endometrial Hyperplasia	0.1847899273
lentigo maligna melanoma	0.1847899273
Olfactory Neuroblastoma	0.1847899273
Duodenal Adenocarcinoma	0.1847899273
spindle cell intraocular melanoma	0.1847899273
Thyroid Gland Oncocytic Follicular Carcinoma	0.1847899273
well-differentiated liposarcoma	0.1847899273
congenital vascular malformation	0.1847899273
Ovarian Carcinosarcoma	0.1847899273
Thymic Squamous Cell Carcinoma	0.1847899273
Thyroid Gland Oncocytic Follicular Carcinoma	0.1847899273
Vaginal Melanoma	0.1847899273
Benign Thyroid Gland Neoplasm	0.1847899273
Testicular Embryonal Carcinoma	0.1847899273
histiocytoma	0.1847899273
HER2 Positive Breast Carcinoma	0.1847899273
Ovarian Embryonal Carcinoma	0.1847899273
well-differentiated liposarcoma	0.1847899273
pulmonary blastoma	0.1847899273
kidney Wilms tumor	0.1847899273
Spindle Cell Melanoma	0.1847899273
oral cavity carcinoma	0.1847899273
Ocular Sebaceous Carcinoma	0.1847899273
conjunctival intraepithelial neoplasm	0.1847899273
Pleural Epithelioid Mesothelioma	0.1847899273
squamous cell carcinoma	0.1446615773
gastric cancer	0.1381082482
diffuse large B-cell lymphoma	0.13384911
cervical cancer	0.1301230473
cholangiocarcinoma	0.1242756568
renal cell carcinoma	0.1203561626
colorectal carcinoma	0.1181560509
nasopharyngeal carcinoma	0.116656042
metabolic syndrome	0.1164315752
posterior cortical atrophy	0.1112089609
lung cancer	0.1102006096
Miyoshi myopathy	0.1089769387
glioblastoma multiforme	0.1089377635
schizophrenia	0.1084944172
nonpapillary renal cell carcinoma	0.1071905697
infection	0.1071049878
intrahepatic cholangiocarcinoma	0.1067762515
lymphoma	0.1059242466
liver cancer	0.1052644527
Mantle cell lymphoma	0.1050856538
malignant pleural mesothelioma	0.1050219711
glioma	0.1045072554
pulmonary arterial hypertension	0.1042574334
neuroblastoma	0.1031619952
Rheumatoid arthritis	0.102662281
idiopathic pulmonary fibrosis	0.1016676721
gallbladder cancer	0.1010518852
polycystic ovary syndrome	0.1003501578
Sepsis	0.0982888088
pachyonychia congenita	0.0969851046
preeclampsia	0.0965830303
esophageal cancer	0.0959566963
thyroid cancer	0.0956878988
chronic kidney disease	0.0954004146
hypertrophy	0.095075359
carcinoma	0.0943560375
pulmonary fibrosis	0.0937943289
Nijmegen breakage syndrome	0.0931247031
anaplastic large cell lymphoma	0.0926493862
acute kidney injury	0.0911881342
Acute kidney injury	0.0911859337
telomere syndrome	0.0909052954
Mobius syndrome	0.0904375473
myelodysplastic syndrome	0.0898741808
Burkitts lymphoma	0.0893130702
systemic scleroderma	0.087574603
diabetes mellitus	0.0867109953
Neoplasm of the liver	0.0852072402
liver and intrahepatic bile duct neoplasm	0.0852072402
Kaposi's sarcoma	0.0844367549
microphthalmia with limb anomalies	0.083886957
Ehlers-Danlos syndrome, musculocontractural type	0.0836187487
ischemia	0.0835781117
glioblastoma	0.0831913504
adenocarcinoma	0.08315274
Keloid	0.0827220981
gestational diabetes	0.0816859027
malignant glioma	0.0811826196
retinoblastoma	0.0804394768
rectum cancer	0.0802958582
adult T-cell leukemia/lymphoma	0.0801777794
malignant colon neoplasm	0.0783509292
insulinoma	0.0778543143
chronic obstructive pulmonary disease	0.0778022305
oral lichen planus	0.0775624734
bronchoalveolar adenocarcinoma	0.0770702323
obstructive sleep apnea	0.0767407926
bile duct cancer	0.0765960922
Langerhans Cell Histiocytosis	0.0763561219
extrahepatic bile duct carcinoma	0.0757638702
gallbladder neoplasm	0.0744703407
nasopharyngeal neoplasm	0.0742855508
intracranial meningioma	0.0742855508
Central Nervous System Lymphoma	0.0742627089
neoplasm of mature B-cells	0.0739159709
large cell lung carcinoma	0.0739159709
Uveal Melanoma	0.0739159709
cryopyrin-associated periodic syndrome	0.0739073086
leukemia	0.0735211719
non-alcoholic fatty liver disease	0.0722173927
ulnar-mammary syndrome	0.0707153035
age-related macular degeneration	0.0706825533
Acute Leukemia	0.0702939832
depressive disorder	0.0699565951
Cerebral ischemia	0.0696269527
myocardial infarction	0.069508747
Hepatic steatosis	0.0685852896
allergic rhinitis	0.06814432
mesothelioma	0.0679071024
azoospermia	0.0670945432
colitis	0.0667769072
cardiac hypertrophy	0.0666642469
astrocytoma	0.0664191804
Malignant Pancreatic Neoplasm	0.0657523021
subarachnoid hemorrhage	0.0643327327
sarcoma	0.0640850778
retinopathy	0.0636253322
COVID-19	0.0623331418
Systemic lupus erythematosus	0.0616057454
acute lung injury	0.0610593434
thyroid disease	0.0608572108
cystitis	0.0606219847
Huntington disease	0.0604867658
Ewing sarcoma	0.0602678242
Chédiak-Higashi syndrome	0.0596455686
Neoplasm of the lung	0.0584996208
neuroendocrine neoplasm	0.0579650943
type 2 diabetes mellitus	0.0579348441
nail-patella syndrome	0.0576768514
cytomegalovirus infection	0.0565970467
congenital heart disease	0.0559654765
chondrosarcoma	0.0558475024
psoriasis	0.0551419014
Duane retraction syndrome	0.054458698
fetal growth restriction	0.0542485579
kidney cancer	0.0539910968
laryngeal squamous cell carcinoma	0.0539647428
Obesity	0.0538180644
medulloblastoma	0.0537084971
Ischemic stroke	0.0534178412
diabetic nephropathy	0.0532699273
Chlamydia trachomatis infectious disease	0.0532451298
cirrhosis of liver	0.0528443052
leiomyoma	0.0528347213
chronic myelogenous leukemia	0.052272558
Autism	0.0521719187
male infertility with teratozoospermia due to single gene mutation	0.0519093385
cholesteatoma	0.0517508551
non-Hodgkins lymphoma	0.0512114441
hypertension	0.0509398974
cardiovascular disease	0.0508730962
Cirrhosis	0.050723103
cerebral palsy	0.0503425252
malignant peripheral nerve sheath tumor	0.0503372519
renal fibrosis	0.0502721659
hypothyroidism	0.0499877036
pancreatic adenocarcinoma	0.0497627222
Hepatic fibrosis	0.0496806814
partial chromosome Y deletion	0.0496715325
cystic fibrosis	0.0496389418
nontoxic goiter	0.0493478744
fatty liver disease	0.0487138945
atrial fibrillation	0.0481174727
atherosclerosis	0.0478973512
Osteoporosis	0.0473346191
spermatogenic failure 25	0.047276655
common variable immunodeficiency	0.04723527
steatosis	0.0469922375
Dilated cardiomyopathy	0.0466958038
cervical carcinoma	0.0464729788
gnathodiaphyseal dysplasia	0.0461974818
Townes-Brocks syndrome	0.0461606848
Hyperglycemia	0.0460984955
pulmonary tuberculosis	0.045965865
toxoplasmosis	0.0458808332
temporal lobe epilepsy	0.0457323755
mucocutaneous lymph node syndrome	0.0451996848
spermatogenic failure 50	0.0450370011
spermatogenic failure 57	0.0450222179
achalasia-alacrima syndrome	0.0447335086
uterine cancer	0.0445912895
glaucoma	0.0444833846
congenital bilateral absence of vas deferens	0.0440504282
male infertility with azoospermia or oligozoospermia due to single gene mutation	0.0439356531
spermatogenic failure 71	0.0437878212
Helicobacter pylori infectious disease	0.0435818099
deep vein thrombosis	0.0434648321
ring chromosome Y	0.0433369338
leukocyte adhesion deficiency	0.0431014293
myocarditis	0.0430743953
endometrium adenocarcinoma	0.0430286084
spermatogenic failure 63	0.0429230043
non-alcoholic steatohepatitis	0.0428434881
medullary thyroid gland carcinoma	0.0428353316
Isolated follicle stimulating hormone deficiency	0.0427936514
mucous membrane pemphigoid	0.0427193657
inflammatory bowel disease	0.0426063515
intraepithelial neoplasia	0.0425749833
pneumocystosis	0.042544185
pemphigus foliaceus	0.0424512961
Bloom syndrome	0.0421825568
Granular Cell Tumor	0.0419748098
Pallister-Hall syndrome	0.0418522162
cyst	0.0417066376
isochromosomy Yp	0.0415555589
type 1 diabetes mellitus	0.0413589541
spermatogenic failure 51	0.0413412025
Barrett's esophagus	0.0413385582
bacterial urinary tract infection	0.0411948334
spermatogenic failure 54	0.0410159723
acute respiratory distress syndrome	0.0409007478
spermatogenic failure 65	0.0408977067
spermatogenic failure 84	0.0407868328
spermatogenic failure 93	0.0407868328
Anxiety	0.0407795632
major depressive disorder	0.0407624689
myeloid sarcoma	0.0405548989
pheochromocytoma	0.0404159431
viral disease	0.0402197439
isochromosomy Yq	0.0401733302
lip and oral cavity carcinoma	0.0401134316
autoimmune thrombocytopenic purpura	0.040106966
Reoviridae infectious disease	0.0398441988
spermatogenic failure, X-linked, 2	0.0397963588
spermatogenic failure 56	0.039700268
spermatogenic failure 92	0.039700268
spermatogenic failure 94	0.039700268
AIDS dementia	0.0396592451
experimental autoimmune encephalomyelitis	0.0395751899
endometriosis	0.0395518665
spermatogenic failure, X-linked, 3	0.0394785201
spinocerebellar ataxia type 32	0.0392253579
spermatogenic failure 48	0.0390793738
lymphoid leukemia	0.0389393441
spermatogenic failure 39	0.0389315419
CIDEC-related familial partial lipodystrophy	0.0386210948
metastasis	0.0385703429
liver dysplastic nodule	0.0385459856
Hyperlipidemia	0.038377186
Ehlers-Danlos syndrome	0.0383515923
Nasal Cavity Polyp	0.038306054
spermatogenic failure 40	0.0383032561
spermatogenic failure 76	0.0381702074
spermatogenic failure 80	0.0381702074
Stroke	0.0381522507
maternal uniparental disomy of chromosome 20	0.0381172338
uterine neoplasm	0.0380153945
prostate neoplasm	0.0379624337
adenoma	0.0378186383
spermatogenic failure 96	0.0376897536
Malignant Bone Neoplasm	0.0376335938
Guillain-Barre syndrome	0.037477378
Treacher-Collins syndrome	0.0374447706
Hereditary breast and ovarian cancer syndrome	0.0373275653
congenital rubella	0.0372177049
spermatogenic failure 58	0.037150167
fragile X syndrome	0.037133833
hemangioma	0.0371322077
spermatogenic failure 77	0.0369949435
emphysema	0.0369803172
high grade ovarian serous adenocarcinoma	0.0369579855
male breast carcinoma	0.0369579855
adult hepatocellular carcinoma	0.0369579855
spermatogenic failure 47	0.0368323283
Wilson disease	0.0367635167
neoplasm of esophagus	0.03664083
Patent ductus arteriosus	0.0362478388
spermatogenic failure 41	0.0362114342
spermatogenic failure, X-linked, 8	0.0361892594
hyperthyroidism	0.0361883432
partial androgen insensitivity syndrome	0.0361744762
gallbladder disease	0.0359822947
gallbladder disease 1	0.0359822947
metastatic melanoma	0.0359208539
spermatogenic failure 74	0.0359009871
spermatogenic failure 73	0.0359009871
spermatogenic failure 60	0.0359009871
spermatogenic failure 59	0.0359009871
silicosis	0.0358742706
lobular neoplasia	0.0358529722
congenital bilateral aplasia of vas deferens from CFTR mutation	0.035839599
spermatogenic failure 62	0.0357753299
spermatogenic failure 88	0.0357753299
spermatogenic failure 61	0.0357753299
cryohydrocytosis	0.0356131254
laryngeal carcinoma	0.0355927988
spermatogenic failure 12	0.0355609736
lactic acidosis	0.0355515288
prostate intraepithelial neoplasia	0.0355430281
tongue cancer	0.0355338935
cerebral amyloid angiopathy	0.0354591338
lumbar disc degeneration	0.0353324788
COVID-19–associated multisystem inflammatory syndrome in adults	0.0353158837
spermatogenic failure 11	0.0352948761
spermatogenic failure 10	0.0352948761
spermatogenic failure 91	0.0352357433
deafness-infertility syndrome	0.0351544358
spermatogenic failure 1	0.0351026946
spermatogenic failure 79	0.0349992122
ameloblastoma	0.0349291785
oxyphilic adenoma	0.0349252963
spermatogenic failure 8	0.0348883383
lipodystrophy, congenital generalized, type 5	0.0348218139
peroxisome biogenesis disorder	0.0347405063
spermatogenic failure 70	0.0344744088
spermatogenic failure 64	0.0344152761
spermatogenic failure 75	0.0343783181
acral lentiginous melanoma	0.0343319027
renal cell adenocarcinoma	0.0342975089
myxoma	0.0342902349
psychosis	0.0338522359
Insulin resistance	0.0338415029
placental insufficiency	0.0337322175
Pituitary Gland Adenoma	0.0336799574
spermatogenic failure 22	0.033572634
aneurysmal bone cyst	0.0335688697
HIV-1 infection	0.0335500082
spermatogenic failure 7	0.033535676
AKT2-related familial partial lipodystrophy	0.0335061096
Familial partial lipodystrophy due to AKT2 mutations	0.0335061096
synovial sarcoma	0.0334264198
primary ovarian insufficiency	0.0333423107
infantile convulsions and choreoathetosis	0.0332021363
dry eye syndrome	0.0330412039
neuromyelitis optica	0.0330363326
sclerosing cholangitis	0.0329221735
portal hypertension	0.0329215566
Hypoglycemia	0.0328828316
familial male-limited precocious puberty	0.0328778239
Chordoma	0.0328602861
Leigh syndrome	0.0326647237
familial avascular necrosis of femoral head	0.0326540227
LIPE-related familial partial lipodystrophy	0.0326412928
benign prostatic hyperplasia	0.0326163497
seminoma	0.0326069383
Mungan syndrome	0.032585176
Thrombocytopenia	0.03254852
migraine disorder	0.0325380655
Hashimoto's thyroiditis	0.0324203936
Cachexia	0.032368126
heart failure	0.0323007955
multinodular goiter	0.0322694613
Respiratory Syncytial Virus Infection	0.0321376994
schwannoma	0.0321222484
osteoarthritis	0.0321008376
Columnar Cell Hyperplasia of the Breast	0.0319698624
spermatogenic failure 28	0.0319538742
childhood leukemia	0.0319499809
hypertrophic cardiomyopathy	0.0318680325
Cognitive impairment	0.0317447184
laryngeal neoplasm	0.0317204128
skin cancer	0.0315490477
spermatogenic failure 81	0.031443854
digestive system neoplasm	0.0314374865
metastatic malignant neoplasm	0.0314215317
osteopathia striata with cranial sclerosis	0.0313732232
hypogonadotropic hypogonadism 24 without anosmia	0.0313551549
vas deferens, congenital bilateral aplasia of, X-linked	0.0311851481
Myopia	0.0310906286
myopia	0.0310906286
Infertility	0.031045127
liposarcoma	0.0310173616
Senior-Boichis syndrome	0.0308155683
silver-Russell syndrome due to 11p15 microduplication	0.0308007851
coronary artery disease	0.0307597508
lipoma	0.0305357007
spermatogenic failure 29	0.030527296
in situ carcinoma	0.0305243458
nervous system disease	0.0305142746
azoospermia, obstructive, with nephrolithiasis	0.030490338
congenital isolated hyperinsulinism	0.0304476184
46,XY partial gonadal dysgenesis	0.0304016388
Dravet syndrome	0.0302376201
sarcoidosis	0.0302301532
papilloma	0.0301043447
laryngotracheoesophageal cleft	0.0300428748
post-traumatic stress disorder	0.029946397
influenza	0.0298420193
dengue disease	0.0298023042
Åland Islands eye disease	0.0296867008
pelvic organ prolapse	0.0295829042
Diabetes mellitus	0.0291719485
IGA glomerulonephritis	0.0288746638
psychiatric disorder	0.0287833419
disease arising from reactivation of latent virus	0.028653588
Vitiligo	0.0285680534
cervical squamous intraepithelial neoplasia	0.0285519281
exstrophy-epispadias complex	0.0285319409
Congestive heart failure	0.0284590589
Salmonella Infections	0.0283062479
nephrolithiasis	0.0282526032
mature T-cell and NK-cell non-Hodgkin lymphoma	0.0282453287
pituitary tumor	0.0282338599
thromboangiitis obliterans	0.0282141464
rotavirus infection	0.028185597
Cutaneous T-cell lymphoma	0.0281586049
myotonic dystrophy type 1	0.0281425466
Marfan syndrome	0.0280572706
necrotizing enterocolitis	0.0278014267
Autoimmune Hepatitis	0.0277181412
rhabdomyosarcoma	0.0276524779
hypopharyngeal carcinoma	0.0274928401
colorectal neoplasm	0.0272292246
persistent truncus arteriosus	0.0269909148
hyperuricemia	0.026887534
parasitic infection	0.0268178743
hairy cell leukemia	0.0267664103
pneumonia	0.0267253459
pancreatic intraductal papillary-mucinous neoplasm	0.0267064159
immune system toxicity	0.0264249596
gastric ulcer	0.0264142303
hematopoietic and lymphoid cell neoplasm	0.026197351
Asthma	0.0261533417
open-angle glaucoma	0.0260344987
lymph node metastatic carcinoma	0.0259023405
mastitis	0.0258949146
focal segmental glomerulosclerosis	0.0257928565
vascular disease	0.0257443386
Primary Effusion Lymphoma	0.0257328261
status epilepticus	0.0255521947
hantavirus hemorrhagic fever with renal syndrome	0.0255404193
diabetic cardiomyopathy	0.0255101753
HIV infection	0.0253014139
stroke	0.0252128757
ganglioneuroma	0.0251023039
Wilms tumor	0.0250167727
periodontitis	0.0249298753
hepatitis C virus infection	0.0248621245
Hyperinsulinemia	0.0247917194
human papilloma virus infection	0.0247359254
tuberculosis	0.024721429
hepatitis B virus infection	0.0246147433
systemic lupus erythematosus	0.0245770603
Myocardial Ischemia	0.0244680599
allergic asthma	0.0244096789
bacterial disease	0.0243586599
pterygium	0.0243504907
Myocardial fibrosis	0.0242037128
thyroid cancer, nonmedullary, 2	0.024154445
osteoporosis-pseudoglioma syndrome	0.0241063529
interstitial lung disease	0.0240974551
polyp	0.0238746407
Uterine leiomyoma	0.0236912835
T-cell leukemia	0.0236832356
head and neck malignant neoplasia	0.0236317966
cardiac arrest	0.0235509423
attenuated familial adenomatous polyposis	0.0235299174
non-functioning pituitary adenoma	0.0235299174
pulmonary hypertension	0.0235191803
interstitial cystitis	0.0235171874
thyroid neoplasm	0.023516762
myeloid leukemia	0.0234866441
diabetic retinopathy	0.0233909448
adenoviridae infectious disease	0.0232972845
prion disease	0.0232239369
invasive breast ductal carcinoma	0.0229442215
paracoccidioidomycosis	0.0229114871
sarcopenia	0.0228692734
Bartsocas-Papas syndrome 1	0.0228338048
small cell osteogenic sarcoma	0.0227917717
adenomyosis	0.0227454913
hyperhomocysteinemia	0.0226247422
brain neoplasm	0.0225573553
acute myocardial infarction	0.0224905473
endothelial dysfunction	0.022438027
premature menopause	0.0224378919
polyarteritis nodosa	0.0223829879
Pelvic Inflammatory Disease	0.0222365932
alveolar rhabdomyosarcoma	0.0222199699
Aarskog-Scott syndrome, X-linked	0.0218576734
enthesitis-related juvenile idiopathic arthritis	0.0218052114
bladder tumor	0.0217823967
cerebral infarction	0.0217181144
tauopathy	0.0217079485
cardiomyopathy	0.0216844382
Melnick-Needles syndrome	0.0215377668
soft tissue sarcoma	0.0215169102
fibrosis	0.021449024
familial hyperlipidemia	0.0214356316
leiomyosarcoma	0.0213585412
lupus nephritis	0.0212975441
bipolar disorder	0.0212351869
vascular malformation	0.0212140704
Lipodystrophy	0.0211288458
spindle cell hemangioma	0.021115297
craniosynostosis	0.0210822596
Soft Tissue Neoplasm	0.0210276565
Dyskinesia	0.0209968582
thanatophoric dysplasia	0.0209885477
lymphedema	0.0209156903
chronic rhinosinusitis with nasal polyps	0.0208175779
cerebral cavernous malformation	0.0207621765
rasopathy	0.0207239623
epilepsy	0.0206948884
specific granule deficiency	0.0206773769
autosomal recessive polycystic kidney disease	0.0206656735
brain disease	0.0206247602
hemorrhage	0.0205443599
familial episodic pain syndrome	0.0205116819
skin neoplasm	0.0205100029
precursor B-cell acute lymphoblastic leukemia	0.0204934512
early-infantile DEE	0.0203421963
PTEN hamartoma tumor syndrome	0.0200515001
prostatitis	0.0199566806
fleck corneal dystrophy	0.0199350666
Testicular Germ Cell Tumor	0.0199083878
B-cell non-Hodgkins lymphoma	0.0197890957
Leishmaniasis	0.0197506456
Cholestasis	0.0196984721
Uveal melanoma	0.0196296973
brain injury	0.0196246886
osteoporosis	0.019610008
adenoid cystic carcinoma	0.0194849657
embryonal rhabdomyosarcoma	0.0194833134
chronic rhinosinusitis	0.0193867512
tropical spastic paraparesis	0.0193824102
testicular seminoma	0.0192181524
brain ischemia	0.0192119791
multiminicore myopathy	0.0192086951
giardiasis	0.0191976202
vasculitis	0.019177088
histiocytic sarcoma	0.019164358
Pneumonia	0.0191382649
Timothy syndrome	0.019135316
metabolic disease	0.0191066074
Autosomal dominant polycystic kidney disease	0.019061756
hilar cholangiocarcinoma	0.019061697
hippocampal atrophy	0.0190333625
supranuclear palsy, progressive, 1	0.0190316783
irritable bowel syndrome	0.0190048476
T-cell non-Hodgkin lymphoma	0.018817286
X-linked retinoschisis	0.0186427923
Nephropathy	0.0186302943
severe acute respiratory syndrome	0.018563025
juvenile idiopathic arthritis	0.0185508555
Cholecystitis	0.0184789927
myxofibrosarcoma	0.018456202
tuberous sclerosis	0.0184213064
Abdominal Aortic Aneurysm	0.0184013614
Friedreich ataxia	0.0183852901
Parkinsonism	0.0183784365
penile cancer	0.0183633838
skin disease	0.0182282619
Juvenile Myelomonocytic Leukemia	0.0182214784
childhood gender nonconformity	0.0181718182
Spinal Cord Ischemia	0.0181420916
thyroiditis	0.0181285566
Nephroblastoma	0.0181165866
Escherichia coli Infections	0.0181156185
Leber congenital amaurosis	0.0181067515
serum lipopolysaccharide activity	0.0180299256
Hirschsprung disease	0.0179694505
gonorrhea	0.0179615955
Heat Stroke	0.0178732924
Myelodysplasia	0.0178182661
Inflammatory abnormality of the skin	0.0177724395
acidosis	0.0177720686
Acidosis	0.0177720686
Esophageal atresia	0.017754809
familial Alzheimer disease	0.017739833
inflammatory breast carcinoma	0.0177226549
thrombophilia	0.0175345109
cholesteatoma of middle ear	0.0174215837
thymic lymphoma	0.0174212632
kidney injury	0.017394051
congenital adrenal hyperplasia	0.0173856523
liver disease	0.0173841471
retinopathy of prematurity	0.0172895532
intracerebral hemorrhage	0.0172628428
ichthyosis prematurity syndrome	0.0172470599
amebiasis	0.0171934892
hyperkeratosis lenticularis perstans	0.017147068
retinitis pigmentosa 1	0.0171132517
polycythemia vera	0.0170759344
spitz nevus	0.0170006733
salivary gland cancer	0.0169801411
Intellectual disability	0.0169450505
disorder of sexual differentiation	0.0169097156
Conjunctival Melanoma	0.0168980122
undifferentiated pleomorphic sarcoma	0.0168890453
Epstein-Barr virus infection	0.0168418791
embryonal carcinoma	0.0168324199
Persistent Müllerian duct syndrome	0.0168158834
male infertility	0.0168127976
Mental deterioration	0.016804334
acute promyelocytic leukemia	0.0166581533
brain cancer	0.0166487994
familial amyotrophic lateral sclerosis	0.0166310935
Werner syndrome	0.0166105612
mitochondrial DNA depletion syndrome 4a	0.0165875652
Sjogren syndrome	0.0165335026
brucellosis	0.0164463035
ovarian clear cell cancer	0.0164265822
intestinal neoplasm	0.0163662179
Central precocious puberty	0.0163516084
Testicular torsion	0.0163128441
astrocytic tumor	0.0162898481
multicystic dysplastic kidney	0.0162615136
Hepatitis	0.016235258
temporal arteritis	0.0162282514
insomnia	0.0162220501
Down syndrome	0.0161874115
Autoimmunity	0.0161747415
acute pharyngitis	0.0160767237
pneumococcal meningitis	0.0160561915
Hepatoblastoma	0.0160422087
infarction	0.0159307201
Crouzon syndrome-acanthosis nigricans syndrome	0.0158508693
Hyperplastic Polyp	0.0157779896
activated PI3K-delta syndrome	0.0157734587
malnutrition	0.0157476824
breast angiosarcoma	0.0156635207
schistosomiasis	0.0156533494
ocular hypertension	0.0156310594
Hypertriglyceridemia	0.0155812468
acute myeloid leukemia by FAB classification	0.015547734
osteonecrosis	0.0155168788
pulmonary sarcoidosis	0.0154120959
Genital neoplasm, female	0.0153569706
geroderma osteodysplastica	0.015354673
Ureteral obstruction	0.0153364929
vascular dementia	0.0153284621
ovarian serous cystadenocarcinoma	0.015324834
endometrium neoplasm	0.0153186311
vascular neoplasm	0.0152521273
chronic pancreatitis	0.0152143707
Fanconi anemia	0.0151946295
varicocele	0.0151629021
infertility	0.015152774
myopathy	0.0151513342
liver neoplasm	0.0151499035
tongue squamous cell carcinoma	0.0150894645
bacteriemia	0.0150419001
squamous cell carcinoma of penis	0.0149782502
familial papillary or follicular thyroid carcinoma	0.0149679841
folate deficiency	0.0149679841
sexually transmitted disease	0.0149614686
atopic eczema	0.0149360313
stomach neoplasm	0.0149176112
Human T-lymphotropic virus 1 infectious disease	0.0149144084
inherited lipid metabolism disorder	0.0148904624
Zinc deficiency	0.0148765005
freckles	0.0148418011
follicular lymphoma	0.0148207699
amnesia	0.0147858634
Zika virus infectious disease	0.0147075615
malignant rhabdoid tumour	0.0146805331
kidney disease	0.0146534043
osteoarthritis, knee	0.0145881773
sickle cell disease	0.0145676059
hyperinsulinemic hypoglycemia, familial, 4	0.0145420619
muscle atrophy	0.0145083873
spinal cord injury	0.0144835118
inflammatory skin disease	0.0144553265
tarsal-carpal coalition syndrome	0.0144279869
primary aldosteronism	0.0144136143
Amyotrophic lateral sclerosis	0.0143974256
mycosis fungoides	0.0142874313
Crohn's disease	0.0142800305
Gout	0.0142788852
essential thrombocythemia	0.0142747244
myeloid neoplasm	0.0142707995
ovarian dysfunction	0.014253336
bone neoplasm	0.0142353947
bronchopulmonary dysplasia	0.0142341211
respiratory distress syndrome in premature infants	0.0142314936
primary membranoproliferative glomerulonephritis	0.0141672278
Andersen-Tawil syndrome	0.014161233
hereditary sensory and autonomic neuropathy	0.0141058364
myxoid liposarcoma	0.0140929011
autism spectrum disorder	0.0140629975
Hypercholesterolemia	0.0140482007
vulvar intraepithelial neoplasia	0.0140440345
Glucose intolerance	0.0139957547
capillary hemangioma	0.013973609
autoimmune disease	0.0139330894
hypospadias	0.0138739062
Global developmental delay	0.0138387123
renal pelvis/ureter urothelial carcinoma	0.0137472005
anthrax infection	0.0137360513
dysplasia	0.0137248735
lymphangioleiomyomatosis	0.0136892567
erythroleukemia	0.0136649972
carcinoid tumor	0.0136500389
Ventricular hypertrophy	0.0136436563
periventricular leukomalacia	0.0135923258
pharyngitis	0.0135769266
germ cell tumor	0.0135700357
oligodendroglioma	0.0135392374
Immunodeficiency	0.0135020526
Transitional Cell Carcinoma	0.0134974669
Neurodevelopmental delay	0.0134866282
heart disease	0.0134845612
memory impairment	0.0134688823
fibrosarcoma	0.0133958205
injury	0.0133670001
food allergy	0.0133459392
graft versus host disease	0.0133395772
relapsing-remitting multiple sclerosis	0.0133332092
Hypoglycemic coma	0.0133048748
alcoholic liver disease	0.0132927804
fungal infectious disease	0.0132851513
Bronchiolitis	0.0132843426
Alopecia	0.0132781425
alopecia	0.0132781425
gastritis	0.0132718486
Atrophy	0.0132668202
Hypotonia - cystinuria syndrome	0.0132619429
hypotonia-cystinuria syndrome	0.0132619429
Shwachman-Diamond syndrome	0.0132425241
Chronic colitis	0.0132225397
arrhythmogenic right ventricular cardiomyopathy	0.0132048364
Ochoa syndrome	0.0131714154
nevoid basal cell carcinoma syndrome	0.0131611493
primary ciliary dyskinesia	0.0131061229
encephalitis	0.0130995526
basal cell carcinoma	0.0130821875
chronic gastritis	0.0130791841
limb ischemia	0.0130243904
Constipation	0.0129951337
prostate disease	0.012921333
prediabetes syndrome	0.0128958314
gallbladder carcinoma	0.0128863585
Ascites	0.0128661014
hypertensive heart disease	0.0128250369
decubitus ulcer	0.0128121016
Osteopenia	0.0127823648
Myasthenia gravis	0.0127032809
venous thromboembolism	0.0126544142
Other metabolic disease	0.0125924828
Chronic Eosinophilic Leukemia, Not Otherwise Specified	0.0125837834
Disorder of lipid metabolism	0.0125710975
sialidosis	0.0125657151
sick sinus syndrome	0.0125657151
otitis media with effusion	0.0125657151
mucosal melanoma	0.0125466298
carbon monoxide poisoning	0.0125451828
anal carcinoma	0.0125349167
cleft palate	0.0125343909
Cleft palate	0.0125343909
Pituitary prolactin cell adenoma	0.0125080708
Fabry disease	0.0124931019
viral myocarditis	0.0124824853
movement disorder	0.0124759893
muscular dystrophy	0.0124750719
Muscular dystrophy	0.0124750719
SATB2 associated disorder	0.0124425218
head and neck carcinoma	0.0123968022
polyposis	0.0123809251
eosinophilic esophagitis	0.0123809251
brain aneurysm	0.012370659
atrophic gastritis	0.0123524526
chronic hepatitis C virus infection	0.0122694352
Ataxia	0.0122577318
Lhermitte-Duclos disease	0.0122099536
teratoma	0.0122097766
neural tube defect	0.0122078386
acute graft versus host disease	0.0121961352
inflammation	0.0121484909
Mixed Tumor of the Salivary Gland	0.0121338011
MELAS	0.0120113453
salivary gland adenoid cystic carcinoma	0.0120103187
carcinosarcoma	0.0120096901
Arrhythmia	0.0120090926
Feingold syndrome	0.0120062122
hypopharyngeal squamous cell carcinoma	0.0120010792
cervical intraepithelial neoplasia	0.011957025
cerebral creatine deficiency syndrome	0.0119556026
peripheral arterial disease	0.0119541277
peripheral neuropathy	0.0118778859
Charcot-Marie-Tooth disease type 1A	0.0118696604
autosomal dominant cerebellar ataxia	0.0118614601
Herpes simplex infection	0.0118294946
pulmonary venoocclusive disease	0.0118265553
hereditary neuropathy with liability to pressure palsies	0.0118265553
round cell liposarcoma	0.0118265553
ovarian serous carcinoma	0.0117767357
acute liver failure	0.0117167753
thrombotic disease	0.0116792077
peripheral nerve injury	0.0116695733
Achalasia	0.0116417654
Barrett adenocarcinoma	0.0116417654
megalencephaly	0.0115282531
malignant hyperthermia, susceptibility to, 1	0.011508306
Duchenne muscular dystrophy	0.0114673172
diffuse intrinsic pontine glioma	0.0114635138
wet macular degeneration	0.0114569755
whooping cough	0.0114553203
hepatocellular adenoma	0.0114501077
metastatic neoplasm	0.0113849084
Uveitis	0.0113808911
Decreased total leukocyte count	0.0113491814
cutaneous squamous cell carcinoma	0.0113003111
chronic periodontitis	0.0112721856
colonic neoplasm	0.0112484598
retinal degeneration	0.0112264536
Cervical polyp	0.0112072811
coinfection	0.011193432
infectious disease	0.011184163
myeloproliferative disorder	0.0111732876
malaria	0.0111613625
Staphylococcus aureus infection	0.0111456684
Cowden syndrome 1	0.011138545
Venous malformation	0.0111102537
papillary adenoma	0.0110873956
X-linked lymphoproliferative syndrome	0.0110873956
Trigonocephaly	0.0110873956
infantile myofibromatosis	0.0110873956
microscopic polyangiitis	0.0110873956
Kashin-Beck disease	0.0110873956
trigonocephaly	0.0110873956
Xeroderma pigmentosum complementation group D	0.0110873956
immunoproliferative disorder	0.0110873956
Premature ovarian insufficiency	0.0110861628
Keratitis	0.0110668634
dysplastic oral keratinocyte	0.0110336012
central nervous system disease	0.0110252731
postmenopausal osteoporosis	0.011018085
lymphatic malformation	0.0110018436
blood coagulation disease	0.0109744685
ischemia reperfusion injury	0.0109426863
Malignant Mesothelioma	0.010931569
undifferentiated carcinoma	0.0109200455
recessive dystrophic epidermolysis bullosa	0.0109026057
Norrie disease	0.0108974727
Waldenstrom macroglobulinemia	0.0108853391
Graves disease	0.0108820735
brain glioma	0.0108682017
hyperphosphatemia	0.0108488113
Hyperphosphatemia	0.0108488113
neurotoxicity	0.0108486772
retinal ischemia	0.0108458826
Peritoneal Fibrosis	0.0108264615
endometrioid carcinoma	0.010813872
diabetic encephalopathy	0.0107700294
Seizure	0.0107623581
neurofibromatosis type 1	0.0107461502
aging	0.010742203
pneumococcal infection	0.0107089869
idiopathic pulmonary arterial hypertension	0.0106486222
Focal cortical dysplasia	0.0106242653
megalodactyly	0.0105530322
benign breast phyllodes tumor	0.0105330259
Glycogen storage disease due to acid maltase deficiency	0.0105330259
glycogen storage disease VI	0.0105133741
Polycystic Kidney Disease	0.0104634889
radiation pneumonitis	0.0104586992
bone metastasis	0.0104511023
Renal Cell Carcinoma Associated with Xp11.2 Translocations/TFE3 Gene Fusions	0.0104484331
transient ischemic attack	0.0104465436
abortion	0.0104260405
Takotsubo cardiomyopathy	0.0104200987
neuropathic pain	0.010410744
Renal cyst	0.0103971026
Bile Duct Adenoma	0.0103482359
benign muscle neoplasm	0.0103482359
hepatitis E virus infection	0.0103482359
chronic ulcer of skin	0.0103482359
hypoalphalipoproteinemia, primary, 1	0.0103482359
McLeod neuroacanthocytosis syndrome	0.010335506
cerebral cortical dysplasia	0.0102944415
Ataxia-telangiectasia	0.0102862905
hemangioendothelioma	0.0102585102
Microcephaly	0.0102563047
peeling skin syndrome	0.010225954
invasive carcinoma	0.0102163984
acne	0.0102157539
erectile dysfunction	0.0102017301
rotator cuff tear	0.0101993774
inborn error of immunity	0.0101841761
fetal akinesia deformation sequence	0.010163446
hemimegalencephaly	0.0101328882
Reunion island Larsen syndrome	0.0101121155
Reunion Island's Larsen syndrome	0.0101121155
severe malarial anemia	0.0100969294
asphyxia neonatorum	0.0100831462
intestinal cancer	0.0100782247
extraskeletal myxoid chondrosarcoma	0.0100199258
pilocytic astrocytoma	0.0100108917
overactive bladder	0.0100069905
larynx squamous papilloma	0.0099786561
Non-syndromic pontocerebellar hypoplasia	0.0099786561
mitochondrial disease	0.0099786561
solitary fibrous tumor	0.0099786561
cervical adenocarcinoma	0.0099604497
essential hypertension	0.0099581239
uremia	0.009945154
Cushing syndrome	0.0099408397
ermine phenotype	0.0099165336
coronavirus infectious disease	0.0099074018
dermatofibrosarcoma protuberans	0.0098729026
non-alcoholic fatty liver	0.0098634455
Meningitis	0.0098427328
Macrocephaly	0.0098305771
retinal detachment	0.0098222006
lung neoplasm	0.0098173821
non-proliferative diabetic retinopathy	0.0097938661
papillary carcinoma	0.0097869753
Holt-Oram syndrome	0.0097850373
sensorineural hearing loss	0.0097630678
Chagas disease	0.0097624472
Herpesviridae infectious disease	0.0097616742
reticulum cell sarcoma	0.0097322695
left ventricular hypertrophy	0.0097322317
autoimmune thyroid disease	0.0097286735
Thymic Carcinoma	0.0097195395
granulosa cell tumor	0.0097086449
islet cell tumor	0.0097066042
hypotrichosis 1	0.0097043883
Impaired glucose tolerance	0.0096882079
Skeletal muscle atrophy	0.0096836082
plasmacytoma	0.0096836082
gestational trophoblastic neoplasm	0.009680939
complication	0.0096784751
renal nutcracker syndrome	0.0096706729
immune system disease	0.0096552312
post-transplant lymphoproliferative disease	0.0096534249
giant cell tumor	0.0096501407
glucose metabolism disease	0.0096441587
pneumonitis	0.0096400753
intraductal papilloma	0.0096374107
gastric lymphoma	0.0096090762
Ullrich congenital muscular dystrophy	0.0096090762
chronic mountain sickness	0.0096090762
legionellosis	0.0096074211
Noonan syndrome	0.0095963462
Osteopetrosis	0.0095963462
cognitive disorder	0.0095854516
Carcinoma, Lewis Lung	0.0095782779
cerebritis	0.0095782779
Encephalopathy	0.0095782779
autoimmune retinopathy	0.0095577457
Graves ophthalmopathy	0.0095552818
Hydrocephalus with stenosis of the aqueduct of Sylvius	0.0095142174
morphine dependence	0.0095068709
cocaine dependence	0.0095066205
germinoma	0.009496149
carotid atherosclerosis	0.0094858829
scrapie	0.0094396855
Acute hepatitis	0.0094242863
primitive neuroectodermal tumor	0.0094046975
spinal muscular atrophy	0.0094037541
enterocolitis	0.0094037541
juvenile type testicular granulosa cell tumor	0.0094037541
androgenetic alopecia	0.0094037541
Polycystic kidney dysplasia	0.009393488
aortic aneurysm	0.0093852625
neuroinflammatory disorder	0.0093683006
bone disease	0.0093259584
Ehlers-Danlos syndrome, dermatosparaxis type	0.0093113591
dysplastic nevus	0.0092698424
Skin ulcer	0.0092548955
opioid use disorder	0.0092394964
colon adenoma	0.0092394964
familial hypertrophic cardiomyopathy	0.0092394964
aortic valve disease	0.0092394964
desmoplastic small round cell tumor	0.0092394964
hearing loss	0.0092222842
ependymoma	0.0092204014
ulcer disease	0.0091771457
Rett syndrome	0.0091771457
muscular atrophy	0.0091687275
Platelet storage pool disease	0.0091163031
alcoholic fatty liver disease	0.0091074742
neoplasm of testis	0.0090978115
autosomal recessive Robinow syndrome	0.0090972081
enteritis	0.0090957709
rheumatoid arthritis	0.0090865986
fibroma	0.0090547064
congenital dyserythropoietic anemia	0.0090547064
cerebral malaria	0.0090547064
adrenal gland hyperfunction	0.0090341742
endometrial endometrioid carcinoma	0.0090341742
cerebrovascular disorder	0.0090241486
acanthosis nigricans	0.0090217505
osteogenesis imperfecta	0.0090050858
bacterial vaginosis	0.0089649807
Laurence-Moon syndrome	0.0089649807
chromophobe renal cell carcinoma	0.0089649807
fallopian tube cancer	0.0089571784
mucositis	0.0089571784
chronic granulomatous disease	0.0089444484
oropharynx squamous cell carcinoma	0.008942588
inflammatory myofibroblastic tumor	0.0089315132
salivary gland carcinoma	0.008921247
glomerular disease	0.0089124182
Pancytopenia	0.0089109809
lung carcinoid tumor	0.0089109809
occult macular dystrophy	0.008898251
biliary tract cancer	0.0088873563
neurofibromatosis	0.0088777188
Keratocystic odontogenic tumor	0.0088699165
pure red-cell aplasia	0.0088699165
psoriasis vulgaris	0.0088699165
craniosynostosis 2	0.0088699165
Spinal Chordoma	0.0088699165
diabetic angiopathy	0.0088699165
smooth muscle tumor	0.0088699165
Hemarthrosis	0.0088699165
adrenal carcinoma	0.0088699165
Hepatomegaly	0.0088699165
tonsil carcinoma	0.0088699165
anaplastic meningioma	0.0088699165
neuromuscular disease caused by qualitative or quantitative defects of alpha-dystroglycan	0.0088493843
nevus	0.008818586
type 2 diabetes nephropathy	0.008818586
Vestibular schwannoma	0.008801429
multiple symmetric lipomatosis	0.0087955899
uterine sarcoma	0.0087846953
acrocephalopolysyndactyly	0.0087596585
embryonal neoplasm	0.0087569893
endodermal sinus tumor	0.0087569893
metachromatic leukodystrophy	0.0087467232
proliferative diabetic retinopathy	0.008726191
tongue neoplasm	0.008726191
low grade glioma	0.0087025664
non-small cell lung adenocarcinoma	0.0087005257
Emery-Dreifuss muscular dystrophy	0.0086851266
Oral leukoplakia	0.0086692015
anxiety disorder	0.0086692015
Pulmonary hypoplasia	0.0086645944
calcification	0.0086645944
acute megakaryoblastic leukaemia	0.0086645944
pancreatic insulinoma	0.0086543283
Low back pain	0.0086543283
combined immunodeficiency	0.0086440622
metastatic colorectal cancer	0.0086329521
nephritis	0.0086140028
permanent neonatal diabetes mellitus-pancreatic and cerebellar agenesis syndrome	0.0085752604
chronic hepatitis	0.0085721994
thyroid nodule	0.0085721994
cerebrotendinous xanthomatosis	0.0085619333
deafness	0.0085619333
Granuloma	0.0085461109
Parathyroid Gland Carcinoma	0.0085286711
membranous glomerulonephritis	0.0085177765
hereditary leiomyomatosis and renal cell cancer	0.0085003367
amyloidosis	0.0084771007
lung disease	0.0084762232
Anal Squamous Cell Carcinoma	0.0084695383
cerebral malformation	0.0084613129
peritonitis	0.0084613129
AIDS	0.0084546171
Mastocytosis	0.0084465423
acute coronary syndrome	0.0084196451
bronchioloalveolar carcinoma	0.0083900787
cyclic hematopoiesis	0.0083874095
Wiskott-Aldrich syndrome	0.0083771434
pemphigus vulgaris	0.0083771434
lissencephaly with cerebellar hypoplasia	0.0083329865
transitional cell carcinoma of kidney	0.0083155467
reading	0.0083155467
Hypothermia	0.0083155467
skin atrophy	0.0083155467
Deltaretrovirus Infections	0.0083155467
chronic liver failure	0.0082950145
HIV-associated neurocognitive disorder	0.0082855571
myotonic dystrophy	0.0082554479
mucoepidermoid carcinoma	0.008226527
ventricular septal defect	0.0082026196
Decreased liver function	0.0081796235
cerebral toxoplasmosis	0.0081307568
Hyperkeratosis	0.0081307568
neurometabolic disorder due to serine deficiency	0.0081307568
Bicuspid aortic valve	0.0081307568
antiphospholipid syndrome	0.0081307568
fetal anticonvulsant syndrome	0.0081307568
gallstones	0.0081307568
Pleural effusion	0.0081102246
Mast Cell Neoplasm	0.0081102246
primary lymphedema	0.0081102246
neoplastic disease or syndrome	0.0081102246
intrahepatic cholestasis	0.0081102246
polyp of colon	0.0081102246
ovarian serous tumor	0.0081102246
acute basophilic leukemia	0.0080769624
Syringocystadenoma Papilliferum	0.0080642324
neurofibroma	0.0080455355
dental fluorosis	0.0080204988
progeroid syndrome	0.0080178296
Acute hepatic failure	0.0079459669
oral mucositis	0.0079459669
Shock	0.0079459669
rhabdomyoma	0.0079459669
dystonia 12	0.0079459669
gangliocytoma	0.0079459669
Ampulla of Vater Carcinoma	0.0079459669
adenosarcoma	0.0079459669
chronic hepatitis B virus infection	0.0079352776
type 1 diabetes nephropathy	0.0079254347
Penile Carcinoma	0.0079254347
Motor neuron atrophy	0.0079254347
chronic myelomonocytic leukemia	0.0079151686
carcinoma of pharynx	0.0077611769
spinocerebellar ataxia type 1	0.0077611769
urinary tract infection	0.0077611769
atrial tachycardia	0.0077611769
Fever	0.0077611769
metastatic squamous cell carcinoma	0.0077611769
aortic valve insufficiency	0.0077611769
autoimmune pancreatitis	0.0077611769
chronic cervicitis	0.0077611769
Pleural Mesothelioma	0.0077611769
tubular adenoma	0.0077611769
obstructive jaundice	0.0077611769
tonsillitis	0.0077611769
arteriosclerosis obliterans	0.0077611769
oral submucous fibrosis	0.0077611769
periventricular nodular heterotopia	0.0077611769
mucinous cystadenocarcinoma	0.0077611769
brain infarction	0.0077523481
Craniopharyngioma	0.0077406447
Posterior Leukoencephalopathy Syndrome	0.0076919834
Right ventricular cardiomyopathy	0.0076882876
lipoid nephrosis	0.007650919
nicotine dependence	0.0076421352
urinary bladder cancer	0.0076351764
small cell carcinoma	0.0074531937
attention deficit hyperactivity disorder	0.0074466225
Adenosquamous Carcinoma	0.0074455968
psoriatic arthritis	0.0074273222
Grade I preterm intraventricular hemorrhage	0.0073915971
hyperparathyroidism	0.0073915971
lichen planus	0.0073915971
signet ring cell carcinoma	0.0073915971
skeletal overgrowth-craniofacial dysmorphism-hyperelastic skin-white matter lesions syndrome	0.0073915971
diabetes insipidus	0.0073915971
chronic idiopathic urticaria	0.0073915971
eccrine carcinoma	0.0073915971
Heart neoplasm	0.0073915971
premature aging syndrome	0.0073915971
non-small cell squamous lung carcinoma	0.0073915971
nosocomial infection	0.0073915971
Visual impairment	0.0073915971
combined small cell lung carcinoma	0.0073915971
low tension glaucoma	0.0073915971
paroxysmal nocturnal hemoglobinuria	0.0073915971
gray platelet syndrome	0.0073915971
Hyperparathyroidism	0.0073915971
macroglobulinemia	0.0073915971
Phlebitis	0.0073915971
ileus	0.0073915971
Diarrhea	0.0073915971
neuronal ceroid lipofuscinosis	0.0073915971
hereditary cancer	0.0073915971
neuralgia	0.0073915971
glandular papilloma	0.0073915971
Aeromonas hydrophila infection	0.0073915971
nail infection	0.0073915971
head injury	0.0073915971
Otitis media	0.0073915971
Cervical Clear Cell Adenocarcinoma	0.0073915971
malignant tumor of neck	0.0073915971
childhood testicular germ cell tumor	0.0073915971
Carney complex	0.0073915971
childhood acute lymphoblastic leukemia	0.0073915971
neuronal ceroid lipofuscinosis 3	0.0073915971
hereditary nonpolyposis colon cancer	0.0073915971
transitional cell papilloma	0.0073915971
Becker muscular dystrophy	0.0073915971
Angiofibromas	0.0073915971
rheumatic disease of mitral valve	0.0073915971
spinocerebellar ataxia type 6	0.0073915971
Ziegler-Huang syndrome	0.0073915971
verrucous carcinoma	0.0073915971
Neurodegeneration	0.0073915971
ear neoplasm	0.0073915971
Angiofibroma	0.0073915971
skeletal muscle cancer	0.0073915971
bile duct papillary neoplasm	0.0073915971
aspergillosis	0.0073915971
pharynx neoplasm	0.0073915971
bullous pemphigoid	0.0073915971
Ascending tubular aorta aneurysm	0.0073915971
Morvan syndrome	0.0073915971
Borderline Ovarian Endometrioid Tumor	0.0073915971
Papillary Craniopharyngioma	0.0073915971
multi-infarct dementia	0.0073915971
altitude sickness	0.0073915971
ehrlich tumor carcinoma	0.0073915971
allergic conjunctivitis	0.0073915971
cerebellar neoplasm	0.0073915971
Sertoli Cell-Only Syndrome	0.0073915971
peritoneal carcinoma	0.0073915971
fibromatosis	0.0073915971
benign epithelial neoplasm	0.0073915971
choroidal neovascularization	0.0073915971
cerebral small vessel disease	0.0073915971
opioid dependence	0.0073915971
malignant tumor of extrahepatic bile duct	0.0073915971
chronic venous insufficiency	0.0073915971
respiratory tract infectious disorder	0.0073915971
Marchiafava-Bignami Disease	0.0073915971
testicular granulosa cell tumor	0.0073915971
syndromic microphthalmia	0.0073915971
ankylosing spondylitis	0.0073915971
idiopathic multicentric Castleman disease	0.0073915971
immunodeficiency disease	0.0073915971
Photophobia	0.0073915971
Endometritis	0.007386464
Methicillin-Resistant Staphylococcus Aureus Infection	0.0073710649
large cell neuroendocrine carcinoma	0.0072361337
congenital anomaly of kidney and urinary tract	0.0072068072
dyslexia	0.0072068072
clubfoot	0.0072068072
aneurysm	0.0071962198
oculopharyngeal muscular dystrophy	0.0071657427
gastroesophageal reflux disease	0.0071261156
Hypertension	0.0070965492
generalized anxiety disorder	0.0070836139
invasive lobular carcinoma	0.0070836139
mood disorder	0.0070768794
Tendinopathy	0.0070539094
viral pneumonia	0.0070234545
Hepatitis, Alcoholic	0.0070220172
ovarian teratoma	0.0070220172
apocrine adenocarcinoma	0.0070220172
grade III meningioma	0.007001485
hematopoietic and lymphoid system neoplasm	0.0069829935
Prader-Willi syndrome	0.0069682228
North Carolina macular dystrophy	0.0069201649
Venous thrombosis	0.0069090901
pharynx cancer	0.0068372273
anaplastic cancer	0.0068372273
goblet cell carcinoma	0.0068372273
ganglioglioma	0.0068320943
Fryns syndrome	0.0066524374
Pancreatic cysts	0.0066524374
spondyloepimetaphyseal dysplasia, Handigodu type	0.0066524374
clostridium difficile infection	0.0066524374
acute hemorrhagic leukoencephalitis	0.0066524374
Sezary's disease	0.0066524374
Renal neoplasm	0.0066524374
Global developmental delay-lung cysts-overgrowth-Wilms tumor syndrome	0.0066524374
TSH-secreting pituitary adenoma	0.0066524374
isolated cleft palate	0.0066524374
aortic disease	0.0066319052
cardiac arrhythmia	0.0066319052
Tay-Sachs disease	0.006611373
diabetic neuropathy	0.0065724236
female reproductive system neoplasm	0.0065395102
chronic prostatitis	0.0065395102
adrenocortical adenoma	0.0065292441
Disseminated Peritoneal Leiomyomatosis	0.0065087119
memory	0.0064830466
tuberculosis, spinal	0.0064676475
progressive osseous heteroplasia	0.0064676475
Cataract	0.0064539582
skull base meningioma	0.0063786277
pancreatic neoplasm	0.0063591903
noise-induced hearing loss	0.006322905
Glomerulonephritis	0.006311192
Krabbe disease	0.0062828575
oculocerebrocutaneous syndrome	0.0062828575
cryptorchidism	0.0062828575
tetanus	0.0062828575
punctate palmoplantar keratoderma type III	0.0062752606
coronary atherosclerosis	0.0062688956
partial epilepsy	0.0062623253
lymphoproliferative syndrome	0.0062623253
dyskeratosis congenita	0.0062131381
angioosteohypertrophic syndrome	0.0061976363
periodontal disorder	0.0061761573
PIK3CA-related overgrowth syndrome	0.0061674665
pik3ca related overgrowth spectrum	0.0061674665
synucleinopathy	0.0061520673
Allergy	0.0061476634
benign neoplasm	0.0061345922
glomerulosclerosis	0.0060938452
hyperandrogenism	0.0060899166
ischemic disease	0.0060268013
Respiratory tract infection	0.0060083418
neuropathy	0.0060029689
stomatitis	0.0059851404
hemorrhagic stroke	0.0059826766
drug dependence	0.0059426042
metabolic process	0.0059210799
anti-neutrophil cytoplasmic antibody-associated vasculitis	0.0059132777
hypochondroplasia	0.0059132777
Sinus bradycardia	0.0059132777
intestinal obstruction	0.0059132777
nephronophthisis 2	0.0059132777
Periapical Periodontitis	0.0059132777
Lymphadenitis	0.0059132777
Goiter	0.0059132777
nodular goiter	0.0059132777
hyperprolinemia type 1	0.0059132777
sudden infant death syndrome	0.0059132777
epidermolysis bullosa simplex	0.0059081446
vitamin D deficiency	0.0058927455
SHORT syndrome	0.0058927455
Heavy Chain Disease	0.0058619471
spondylo-ocular syndrome	0.0058594833
congenital secretory chloride diarrhea 1	0.0058171869
measles	0.0058001283
Edema	0.0057798183
edema	0.0057798183
cartilage-hair hypoplasia	0.0057695522
gastroenteritis	0.0057568222
primary biliary cirrhosis	0.0057568222
hypertensive retinopathy	0.0057284877
paraneoplastic neurologic syndrome	0.0057284877
Pick disease	0.0057284877
cystic kidney disease	0.0057157578
cardiofaciocutaneous syndrome	0.0057079555
Fuchs endothelial corneal dystrophy	0.0057079555
mastocytoma	0.0056976894
adrenal gland pheochromocytoma	0.005689464
Infectious encephalitis	0.0056746933
shigellosis	0.0056450442
mental or behavioural disorder	0.0056333891
human african trypanosomiasis	0.0056286469
Osteochondroma	0.0056155606
diabetic foot	0.0056155606
cryptosporidiosis	0.0056155606
T-cell large granular lymphocyte leukemia	0.0056130967
adrenal cortex neoplasm	0.0056130967
aortic stenosis	0.0056052945
Splenomegaly	0.0055981755
Neurodevelopmental disorder	0.0055951189
American trypanosomiasis	0.0055571276
Blomstrand lethal chondrodysplasia	0.0055436978
dermatomyositis	0.0055436978
urticaria	0.0055436978
nervous system injury	0.005538659
liver failure	0.0054979783
endocrine system disease	0.0054688453
Lentivirus Infections	0.0054418455
Anorexia	0.0054334398
chronic rhinosinusitis without nasal polyps	0.0054205045
Disorder of energy metabolism	0.0054205045
disorder of glycogen metabolism	0.0053872423
Myelofibrosis	0.0053872423
Epididymitis	0.0053589079
Cough	0.0053589079
rhabdomyolysis	0.0053589079
Hypoinsulinemia	0.0053461779
large cell carcinoma	0.0053383757
Charcot-Marie-Tooth disease	0.0053289183
Central Nervous System Neoplasm	0.0053289183
uterine leiomyosarcoma	0.0053281096
Yersinia infectious disease	0.0053205127
dermatitis	0.0053160857
dedifferentiated liposarcoma	0.0053051135
allergic disease	0.0052924441
Lewy body dementia	0.0052743152
Angel-shaped phalango-epiphyseal dysplasia	0.0052613799
osteochondritis dissecans	0.0052459807
prolymphocytic leukemia	0.0052459807
hematologic disease	0.005243277
skin aging	0.0052403218
Pruritus	0.0051870533
reproductive system disease	0.0051819202
cerebellar ataxia	0.0051819202
progressive cerebello-cerebral atrophy	0.005174118
adnexal spiradenoma/cylindroma of a sweat gland	0.005174118
diabetic eye disease	0.005174118
keratosis pilaris	0.005174118
Tremor	0.005174118
glycogen storage disease V	0.0051535858
mucinous carcinoma	0.0051384605
angioimmunoblastic T-cell lymphoma	0.0051203236
eye disease	0.0050324331
uterine corpus endometrial carcinoma	0.0050303925
leukoplakia	0.0050303925
squamous cell intraepithelial neoplasia	0.0050235016
lymphopenia	0.0050176625
acinar cell carcinoma	0.004989328
lumbar disc herniation	0.004989328
hypoxia	0.004989328
cervicitis	0.004989328
adenoma of small intestine	0.004989328
thymus neoplasm	0.004989328
familial atrioventricular septal defect	0.0049687958
Airway obstruction	0.0049687958
oropharynx cancer	0.0049355336
potassium deficiency	0.0049355336
rectal neoplasm	0.0049201345
immunoglobulin G4-related sclerosing disease	0.0048661348
small intestine neoplasm	0.0048661348
pulpitis	0.0048661348
agammaglobulinemia	0.0048661348
respiratory system disease	0.0048364303
Ovarian cyst	0.0048328726
pancreatic endocrine carcinoma	0.0048045381
primary peritoneal carcinoma	0.0048045381
leukodystrophy	0.0048045381
rheumatic disease	0.0048045381
uterine fibroid	0.0048045381
acrodermatitis enteropathica	0.0048045381
Right ventricular hypertrophy	0.0047950807
hemolytic anemia	0.0047840059
Intervertebral disk degeneration	0.0047737398
proliferative vitreoretinopathy	0.0047649109
demyelinating disease	0.0047606664
Enterovirus infectious disease	0.0047507437
Arterial thrombosis	0.0047353445
overnutrition	0.0047193169
Ventricular arrhythmia	0.0046916109
female infertility	0.0046891471
Dyggve-Melchior-Clausen disease	0.0046813448
follicular thyroid adenoma	0.0046480826
familial hyperaldosteronism	0.0046351473
macrothrombocytopenia and granulocyte inclusions with or without nephritis or sensorineural hearing loss	0.0046197482
orchitis	0.0046197482
Follicular Cyst	0.0046197482
Skeletal dysplasia	0.0045889499
head and neck neoplasia	0.0045889499
Fibroadenoma	0.0045889499
skeletal dysplasia	0.0045889499
monocytic leukemia	0.0045659538
papillary renal cell carcinoma	0.0045659538
thoracic cancer	0.0045273532
teratocarcinoma	0.004506821
progressive pseudorheumatoid arthropathy of childhood	0.004506821
neutropenia	0.004506821
Reduced sperm motility	0.004506821
isolated focal cortical dysplasia type II	0.0044965549
drug-induced hepatitis	0.0044349583
heart valve disease	0.0044349583
paraplegia	0.0044349583
alcohol abuse	0.0044349583
Coma	0.0044349583
Legg-Calvé-Perthes disease	0.0044349583
Decreased total monocyte count	0.0044349583
visceral Leishmaniasis	0.0044349583
Thrombocytosis	0.0044349583
schwannomatosis	0.0044349583
X-linked myotubular myopathy	0.0044349583
AL amyloidosis	0.0044349583
systemic mastocytosis	0.0044349583
lamellar ichthyosis	0.0044349583
ventricular tachycardia	0.0044349583
simple cystadenoma	0.0044349583
Thyroid adenoma	0.0044349583
Atherosclerotic lesion	0.0044349583
aldosterone-producing adenoma	0.0044349583
Dry skin	0.0044349583
Left ventricular diastolic dysfunction	0.0044349583
atypical ductal hyperplasia	0.0044349583
ventilator-associated pneumonia	0.0044349583
Polydactyly	0.0044349583
Hearing impairment	0.0044349583
ACTH-Producing Pituitary Gland Adenoma	0.0044349583
intestinal disease	0.0044349583
CDH1-related diffuse gastric and lobular breast cancer syndrome	0.0044349583
Familial gastric cancer	0.0044349583
Hyperammonemia	0.0044349583
Nasal polyposis	0.0044349583
mild disease course	0.0044349583
primary failure of tooth eruption	0.0044349583
Prolactin-Producing Pituitary Gland Adenoma	0.0044349583
carotid artery thrombosis	0.0044349583
muscle tissue disorder	0.0044349583
Legg-Calve-Perthes disease	0.0044349583
hypoinsulinemic hypoglycemia and body hemihypertrophy	0.0044349583
Vogt-Koyanagi-Harada disease	0.0044349583
anaphylaxis	0.004414426
mucinous neoplasm	0.004414426
polymicrogyria	0.0043220311
Balkan nephropathy	0.0043220311
Delirium	0.0043220311
Hutchinson-Gilford progeria syndrome	0.0043220311
ovarian disease	0.0043220311
blue cone monochromacy	0.0042501683
Endometrial Polyp	0.0042501683
partial lipodystrophy	0.0042501683
multiple system atrophy	0.0042501683
systemic inflammatory response syndrome	0.0042501683
rosacea	0.0042501683
Ameloblastic Carcinoma	0.0042501683
dysplasia of cervix	0.0042501683
dry age related macular degeneration	0.0042501683
Hydatidiform Mole	0.0042501683
Peutz-Jeghers syndrome	0.0042332974
mevalonic aciduria	0.0042296361
Blindness	0.0042296361
aortic valve calcification	0.0042296361
metastatic carcinoma	0.0042296361
hereditary diffuse gastric adenocarcinoma	0.0042296361
gastrointestinal disease	0.0042296361
airway hyperresponsiveness	0.0041979938
serous adenocarcinoma	0.0041345374
nephrotic syndrome	0.0040653784
Lymphadenopathy	0.0040653784
chronic graft versus host disease	0.0040653784
Meckel syndrome, type 1	0.0040653784
Fallopian Tube Carcinoma	0.0040653784
plasma cell neoplasm	0.0040653784
progressive multifocal leukoencephalopathy	0.0040653784
Glycogen storage disease due to glucose-6-phosphatase deficiency type a	0.0040653784
epithelioid sarcoma	0.0040653784
glucocorticoid resistance	0.0040653784
acromegaly	0.0040653784
cannabis dependence	0.0040653784
Mycoplasmoides infection	0.0040653784
eye neoplasm	0.0040653784
fibromyalgia	0.0040653784
Follicular Variant Thyroid Gland Papillary Carcinoma	0.0040653784
bacterial meningitis	0.0040653784
Vulvar Squamous Cell Carcinoma	0.0040653784
Telangiectasia	0.0040653784
familial isolated congenital asplenia	0.0040653784
retinitis	0.0040653784
Abnormality of the pancreas	0.0040653784
red-green color blindness	0.0040653784
granular corneal dystrophy type II	0.0040653784
Skeletal myopathy	0.0040653784
sudden cardiac arrest	0.0040653784
impaired renal function disease	0.0040653784
choriocarcinoma	0.004055921
myotonic dystrophy type 2	0.0040345801
Skin rash	0.0039801571
intestinal polyp	0.0039551204
pseudohypoaldosteronism type 2	0.0039524512
autoimmune lymphoproliferative syndrome	0.0038600563
angina pectoris	0.0038497902
PEComa	0.0038267941
chronic thromboembolic pulmonary hypertension	0.0037676613
septic shock	0.0037573952
Flavivirus Infections	0.0037132384
dermatophytosis	0.0036957985
ganglioneuroblastoma	0.0036957985
proteosome-associated autoinflammatory syndrome	0.0036957985
eye infection	0.0036957985
severe combined immunodeficiency	0.0036957985
blastic plasmacytoid dendritic cell neoplasm	0.0036957985
isolated focal cortical dysplasia type IIa	0.0036957985
Peptic ulcer	0.0036957985
Pericardial effusion	0.0036957985
keratoconus	0.0036957985
cystadenoma	0.0036957985
Esophagitis	0.0036957985
hypophosphatasia	0.0036957985
prostatic adenoma	0.0036957985
Rhabdoid Tumor of the Kidney	0.0036957985
opisthorchiasis	0.0036957985
mesenchymal cell neoplasm	0.0036957985
hypertrophic cardiomyopathy 1	0.0036957985
Acute monocytic leukemia	0.0036957985
arteriolosclerosis	0.0036957985
enhanced S-cone syndrome	0.0036957985
animal viral hepatitis	0.0036957985
hypohidrotic ectodermal dysplasia	0.0036957985
Pasteurella multocida infectious disease	0.0036957985
Bovine mastitis	0.0036957985
stricture	0.0036957985
vaginitis	0.0036957985
pseudolymphoma	0.0036957985
Fanconi anemia complementation group A	0.0036957985
familial nephrotic syndrome	0.0036957985
pulmonary alveolar proteinosis	0.0036957985
hyperlysinemia	0.0036957985
appendix cancer	0.0036957985
Macrothrombocytopenia	0.0036957985
choroideremia	0.0036957985
breast hyperplasia	0.0036957985
complex regional pain syndrome	0.0036957985
pseudolymphoma	0.0036957985
isolated focal cortical dysplasia type IIb	0.0036957985
Gastric Mucosa-Associated Lymphoid Tissue Lymphoma	0.0036957985
Maffucci syndrome	0.0036957985
iron metabolism disease	0.0036957985
Hydrolethalus	0.0036957985
Fatigable weakness	0.0036957985
gastric cardia adenocarcinoma	0.0036957985
acrocardiofacial syndrome	0.0036957985
streptococcal infection	0.0036957985
Young adult-onset Parkinsonism	0.0036957985
Decreased circulating vitamin B2 concentration	0.0036957985
uterine disorder	0.0036957985
endocervical adenocarcinoma	0.0036957985
treatment resistant depression	0.0036957985
ataxia telangiectasia	0.0036957985
Fanconi anemia complementation group A	0.0036957985
popliteal pterygium syndrome	0.0036957985
diabetic ketoacidosis	0.0036957985
Alport syndrome	0.0036957985
Hepatosplenomegaly	0.0036957985
Bladder Squamous Cell Carcinoma	0.0036957985
pericardial effusion	0.0036957985
episodic kinesigenic dyskinesia	0.0036957985
alopecia universalis congenita	0.0036957985
idiopathic membranous glomerulonephritis	0.0036957985
McKusick-Kaufman syndrome	0.0036957985
hypercholesterolemia, familial, 1	0.0036957985
conjunctival tumor	0.0036957985
allergic respiratory disease	0.0036957985
uveitis	0.0036957985
corneal dystrophy	0.0036957985
Recurrent upper respiratory tract infections	0.0036957985
Oligodontia	0.0036957985
sweet syndrome	0.0036957985
skin pigmentation disorder	0.0036957985
Senile plaques	0.0036957985
cysticercosis	0.0036957985
oligodendroglial tumor	0.0036957985
bone fracture	0.0036957985
breast disease	0.0036957985
Autosomal dominant Charcot-Marie-Tooth disease type 2F	0.0036957985
cystadenocarcinoma	0.0036957985
pancreas disease	0.0036957985
malignant epithelial tumor of ovary	0.0036957985
pneumoconiosis	0.0036957985
heart injury	0.0036957985
Rhabdoviridae infectious disease	0.0036957985
Autosomal dominant Charcot-Marie-Tooth disease type 2L	0.0036957985
mild neurocognitive disorder	0.0036957985
Bjornstad syndrome	0.0036957985
adult-onset Still's disease	0.0036957985
neurocutaneous melanocytosis	0.0036957985
uterine carcinoma	0.0036957985
carcinoid syndrome	0.0036957985
postherpetic neuralgia	0.0036957985
substance dependence	0.0036957985
Abnormal sperm morphology	0.0036957985
pulmonary artery enlargement	0.0036957985
swine influenza	0.0036957985
Nematoda infectious disease	0.0036957985
Neoplasm of the endocrine system	0.0036957985
brain edema	0.0036752663
peripheral vascular disease	0.0036752663
ovarian hyperstimulation syndrome	0.0035828714
inclusion conjunctivitis	0.0035110086
Haim-Munk syndrome	0.0035110086
monoclonal gammopathy	0.0035110086
thymic epithelial neoplasm	0.0034904764
Ito hypomelanosis	0.0034904764
Azoospermia	0.0034904764
alpha 1-antitrypsin deficiency	0.0033262187
Pain	0.0033262187
Optic atrophy	0.0033262187
Subcutaneous Panniculitis-Like T-Cell Lymphoma	0.0033262187
asthma	0.0033262187
hidradenitis suppurativa	0.0033262187
neuromuscular disease	0.0033262187
Herpes Zoster	0.0033262187
Bannayan-Riley-Ruvalcaba syndrome	0.0033262187
hereditary hemorrhagic telangiectasia	0.0031819673
hereditary spastic paraplegia	0.0031588686
neurocutaneous syndrome	0.0031568279
B-cell neoplasm	0.0031286988
ossification of the posterior longitudinal ligament of the spine	0.0031106304
Brain atrophy	0.0031106304
neuritis	0.0030876344
metabolic bone disorder	0.0030285016
Hypopigmentation of the skin	0.0030285016
Stress urinary incontinence	0.0030182355
Kindler syndrome	0.0029566388
fusariosis	0.0029566388
yang deficiency	0.0029566388
cervical disc degenerative disorder	0.0029566388
autism	0.0029566388
liver mesenchymal hamartoma	0.0029566388
endometrial stromal sarcoma	0.0029566388
small intestine neuroendocrine tumor	0.0029566388
ovarian epithelial tumor	0.0029566388
van der Woude syndrome	0.0029566388
Polyomavirus infectious disease	0.0029566388
hand, foot and mouth disease	0.0029566388
uterine cervix neoplasm	0.0029566388
Schöpf-Schulz-Passarge syndrome	0.0029566388
tic disorder	0.0029566388
digestive system neuroendocrine neoplasm	0.0029566388
skeletal muscle disorder	0.0029566388
anal neoplasm	0.0029566388
endometrial disorder	0.0029566388
Corneal opacity	0.0029566388
Vibrio infectious disease	0.0029566388
neoplasm of cerebral hemisphere	0.0029566388
autoimmune uveitis	0.0029566388
uterine cervix carcinoma in situ	0.0029566388
fragile X-associated tremor/ataxia syndrome	0.0029566388
Jaundice	0.0029566388
craniofacial dysplasia - osteopenia syndrome	0.0029566388
Middle East respiratory syndrome	0.0029566388
scalp-ear-nipple syndrome	0.0029566388
thrombocytopenia 1	0.0029566388
endocrine neoplasm	0.0029566388
Cortical tubers	0.0029566388
oral candidiasis	0.0029566388
hereditary endocrine growth disease	0.0029566388
immune dysregulation-polyendocrinopathy-enteropathy-X-linked syndrome	0.0029566388
psoriasis 14, pustular	0.0029566388
Neurogenic bladder	0.0029566388
hereditary neoplastic syndrome	0.0029361066
Psoriasiform dermatitis	0.0029361066
Smith-Magenis syndrome	0.0029361066
microtia	0.0029361066
Histiocytosis	0.0029361066
peritoneum cancer	0.0029361066
arteriovenous hemangioma/malformation	0.0029361066
megalencephaly-capillary malformation-polymicrogyria syndrome	0.0029028444
gliosarcoma	0.0028437117
hamartoma	0.0028437117
odontogenic neoplasm	0.0028437117
Hamartoma	0.0028437117
Gaucher disease	0.0027718489
constitutional neutropenia	0.0027718489
iron poisoning	0.0027718489
Potocki-Lupski syndrome	0.0027718489
Sleep Disorder	0.0027718489
classic Hodgkin lymphoma	0.0027718489
spindle cell sarcoma	0.0027718489
concussion	0.0027718489
idiopathic cardiomyopathy	0.0027718489
anogenital venereal wart	0.0027718489
pulmonary neuroendocrine tumor	0.0027513167
osteosclerosis	0.0027513167
NF2-related schwannomatosis	0.0027513167
cerebral artery occlusion	0.0027513167
kaposiform hemangioendothelioma	0.0027513167
rheumatic heart disease	0.0027513167
Epileptic encephalopathy	0.0027513167
craniodiaphyseal dysplasia	0.0027513167
dentin dysplasia	0.0027513167
hematoma	0.0027513167
angiomyolipoma	0.002587059
macrothrombocytopenia-lymphedema-developmental delay-facial dysmorphism-camptodactyly syndrome	0.002587059
placenta disease	0.002587059
Pulmonary embolism	0.002587059
ovarian endometrioid carcinoma	0.002587059
hemorrhagic fever	0.002587059
lipomatosis	0.002587059
kidney failure	0.002587059
Multiple Organ Failure	0.002587059
phyllodes tumor	0.002587059
Increased total eosinophil count	0.002587059
Hyperbilirubinemia	0.002587059
primary myelofibrosis	0.002587059
myocardial disorder	0.002587059
choroidal melanoma	0.002587059
CLN8 disease	0.002587059
salmonellosis	0.002587059
retinitis pigmentosa	0.002587059
proteostasis deficiencies	0.002587059
plexiform neurofibroma	0.002587059
Malignant Adrenal Gland Pheochromocytoma	0.002587059
rectum neuroendocrine neoplasm	0.002587059
neoplastic syndrome	0.002587059
renal agenesis	0.002587059
MALT lymphoma	0.002587059
adrenal medulla neoplasm	0.002587059
squamous cell neoplasm	0.002587059
Ocular Melanoma	0.002587059
cartilage disease	0.002587059
neoplasm of oropharynx	0.002587059
skin papilloma	0.002587059
Interstitial cardiac fibrosis	0.002587059
Langer mesomelic dysplasia	0.002587059
Segmental outgrowth - lipomatosis - arteriovenous malformation - epidermal nevus	0.0022174791
Hypoalbuminemia	0.0022174791
WHIM syndrome	0.0022174791
large congenital melanocytic nevus	0.0022174791
parkinsonism-dystonia, infantile	0.0022174791
lattice corneal dystrophy type I	0.0022174791
hyperlipoproteinemia	0.0022174791
Bronchiectasis	0.0022174791
Torticollis	0.0022174791
subependymal giant cell astrocytoma	0.0022174791
complicated disease course	0.0022174791
dermis tumor	0.0022174791
telangiectasia, hereditary hemorrhagic, type 2	0.0022174791
potassium-aggravated myotonia	0.0022174791
Glanzmann thrombasthenia 1	0.0022174791
Macrocephaly-intellectual disability-neurodevelopmental disorder-small thorax syndrome	0.0022174791
Cholestatic liver disease	0.0022174791
Lysosomal disease	0.0022174791
Autoimmune lymphoproliferative syndrome with recurrent viral infections	0.0022174791
brain inflammatory disease	0.0022174791
autoimmune lymphoproliferative syndrome type 2B	0.0022174791
bent bone dysplasia syndrome 1	0.0022174791
gastrointestinal mucositis	0.0022174791
Retinal hemorrhage	0.0022174791
Postural instability	0.0022174791
atrial septal defect 5	0.0022174791
Dupuytren Contracture	0.0022174791
epidermolysis bullosa acquisita	0.0022174791
Uruguay Faciocardiomusculoskeletal syndrome	0.0022174791
hypersensitivity pneumonitis	0.0022174791
myoclonus, familial	0.0022174791
mesenchymal chondrosarcoma	0.0022174791
nasopharyngitis	0.0022174791
Tietz syndrome	0.0022174791
hereditary fructose intolerance	0.0022174791
schizoaffective disorder	0.0022174791
ring chromosome 6	0.0022174791
inherited fatty acid metabolism disorder	0.0022174791
skull base neoplasm	0.0022174791
southeast Asian ovalocytosis	0.0022174791
Primary Intraosseous Squamous Cell Carcinoma	0.0022174791
Therapy-Related Myeloid Neoplasm	0.0022174791
Uruguay Faciocardiomusculoskeletal syndrome	0.0022174791
Aicardi-Goutieres syndrome	0.0022174791
type III hypersensitivity reaction disease	0.0022174791
hypersensitivity pneumonitis	0.0022174791
parathyroid adenoma	0.0022174791
Infantile dystonia-parkinsonism	0.0022174791
vascular sarcoma	0.0022174791
BAP1-related tumor predisposition syndrome	0.0022174791
cor pulmonale	0.0022174791
velopharyngeal dysfunction	0.0022174791
peripheral nerve lesion	0.0022174791
epidermolysis bullosa acquisita	0.0022174791
juvenile neuronal ceroid lipofuscinosis	0.0022174791
keratosis	0.0022174791
gastric neuroendocrine tumor, well differentiated, low or intermediate grade	0.0022174791
breast intraductal proliferative lesion	0.0022174791
keratoacanthoma	0.0022174791
hemorrhagic disease	0.0022174791
X-linked retinal dysplasia	0.0022174791
sleep	0.0022174791
generalized epilepsy	0.0022174791
hyperlipoproteinemia	0.0022174791
Ventricular fibrillation	0.0022174791
subependymal giant cell astrocytoma	0.0022174791
dermis tumor	0.0022174791
[truncated: 344 more rows]
