# Supplementary material for: Peripheral Transcriptomic Signatures Reveal Convergent Neuroinflammatory, Metabolic, and miRNA Dysregulation in Major Psychiatric Disorders
Source: Biology (Basel). 2026 Apr 24;15(9):673. doi: 10.3390/biology15090673 (PMC13162896; doi:10.3390/biology15090673)
Supplement: Supplementary file 1 [file biology-15-00673-s001.zip › Supplementary Files/Dataset S4. Hub genes GWAS results/ANALYSIS_SUMMARY.txt]

=================================================
COMPREHENSIVE HUB GENE ANALYSIS REPORT
=================================================

STUDY OVERVIEW
--------------
Primary Neuropsychiatric Disorders: Bipolar Disorder, Schizophrenia,
Major Depressive Disorder, Social Anxiety Disorder

Total Genes Analyzed: 104 
Total Modules: 7 
Total Disease Associations: 69885 
Total Unique Diseases: 7663 

TOP 5 MOST PLEIOTROPIC HUB GENES
--------------------------------
1. IL1B (Yellow)
   Total Diseases: 2563
   Primary Disorders: 13
   Neuropsychiatric Diseases: 34

2. MMP9 (Green)
   Total Diseases: 2274
   Primary Disorders: 8
   Neuropsychiatric Diseases: 24

3. AKT1 (Yellow)
   Total Diseases: 2252
   Primary Disorders: 9
   Neuropsychiatric Diseases: 22

4. PTGS2 (Red)
   Total Diseases: 2187
   Primary Disorders: 10
   Neuropsychiatric Diseases: 20

5. CD274 (Yellow)
   Total Diseases: 1978
   Primary Disorders: 5
   Neuropsychiatric Diseases: 10


PRIMARY NEUROPSYCHIATRIC DISORDERS ANALYSIS
------------------------------------------
- schizophrenia
  Number of Hub Genes: 69
  Top Associated Genes: AKT1; CD274; CREBBP; CXCR4; FCGR2A; FOS; GSK3B; HIF1A; ICAM1; IL1B; ITGAM; ITGB2; JUN; MMP9; NOTCH1; PTGS2; STAT3; TLR2; TNFRSF1A

- major depressive disorder
  Number of Hub Genes: 67
  Top Associated Genes: AKT1; CD274; CREBBP; CXCR2; CXCR4; FCGR2A; FOS; GSK3B; HIF1A; ICAM1; IL1B; ITGAM; ITGB2; JUN; MMP9; NOTCH1; PTGS2; STAT3; TLR2; TNFRSF1A

- Anxiety
  Number of Hub Genes: 55
  Top Associated Genes: AKT1; CD274; CREBBP; CXCR2; CXCR4; FOS; GSK3B; HIF1A; ICAM1; IL1B; ITGAM; ITGB2; JUN; MMP9; NOTCH1; PTGS2; STAT3; TLR2; TNFRSF1A

- bipolar disorder
  Number of Hub Genes: 46
  Top Associated Genes: AKT1; CD274; CREBBP; CXCR2; CXCR4; FOS; GSK3B; HIF1A; ICAM1; IL1B; ITGAM; JUN; MMP9; PTGS2; STAT3; TLR2; TNFRSF1A

- anxiety disorder
  Number of Hub Genes: 12
  Top Associated Genes: AKT1; CXCR4; FOS; GSK3B; ICAM1; IL1B; MMP9; PTGS2

- treatment resistant depression
  Number of Hub Genes: 8
  Top Associated Genes: AKT1; FOS; GSK3B; IL1B; PTGS2; STAT3; TNFRSF1A

- bipolar I disorder
  Number of Hub Genes: 6
  Top Associated Genes: GSK3B; ITGAM; MMP9; PTGS2

- social anxiety disorder
  Number of Hub Genes: 6
  Top Associated Genes: AKT1; FOS; GSK3B; IL1B; ITGAM; STAT3

- generalized anxiety disorder
  Number of Hub Genes: 5
  Top Associated Genes: AKT1; CD274; IL1B

- postpartum depression
  Number of Hub Genes: 5
  Top Associated Genes: IL1B; MMP9; PTGS2

- schizoaffective disorder
  Number of Hub Genes: 5
  Top Associated Genes: AKT1; ICAM1; IL1B; PTGS2

- respiratory depression
  Number of Hub Genes: 4
  Top Associated Genes: FOS; ICAM1; IL1B; PTGS2

- bipolar II disorder
  Number of Hub Genes: 2
  Top Associated Genes: IL1B; MMP9

- mixed anxiety and depressive disorder
  Number of Hub Genes: 2
  Top Associated Genes: FOS; IL1B

- schizophrenia 15
  Number of Hub Genes: 2
  Top Associated Genes: 


MODULE PERFORMANCE
-----------------
Top Module by Associations: Yellow 
Most Pleiotropic Gene: IL1B 

KEY FINDINGS
------------
1. Primary Disorder Coverage:  118  primary disorder associations among top 20 genes
2. Module Specialization: Different modules show varying patterns of disease association
3. Neuropsychiatric Focus:  65  neuropsychiatric disorders identified

=================================================
ANALYSIS COMPLETED SUCCESSFULLY
=================================================
