# Supplementary material for: Peripheral Transcriptomic Signatures Reveal Convergent Neuroinflammatory, Metabolic, and miRNA Dysregulation in Major Psychiatric Disorders
Source: Biology (Basel). 2026 Apr 24;15(9):673. doi: 10.3390/biology15090673 (PMC13162896; doi:10.3390/biology15090673)
Supplement: Supplementary file 1 [file biology-15-00673-s001.zip › Supplementary Files/Dataset S4. Hub genes GWAS results/APBB1IP.tsv]

disease	globalScore
cancer	0.6077869507
Noonan syndrome	0.5261379876
hypertrophic cardiomyopathy	0.5030392467
Costello syndrome	0.5030392467
premature birth	0.3878462255
cardiofaciocutaneous syndrome	0.3695798547
injury	0.3397991995
adolescent idiopathic scoliosis	0.3347772342
neurodegenerative disease	0.2859758937
nonpapillary renal cell carcinoma	0.0748193884
schizophrenia	0.0739159709
neoplasm	0.0599688527
Hemolytic anemia due to red cell pyruvate kinase deficiency	0.0487364954
severe congenital hypochromic anemia with ringed sideroblasts	0.0466261945
Adult-onset autosomal recessive sideroblastic anemia	0.0462011776
dehydrated hereditary stomatocytosis	0.044414259
systemic lupus erythematosus	0.0442327277
Familial hemophagocytic lymphohistiocytosis	0.04329628
Congenital dyserythropoietic anemia type I	0.0421598219
beta-thalassemia-X-linked thrombocytopenia syndrome	0.0420969933
Beta-thalassemia - X-linked thrombocytopenia	0.0420969933
sitosterolemia	0.0410141244
sickle cell disease	0.0407369395
Myasthenia gravis	0.0406776952
combined immunodeficiency due to ZAP70 deficiency	0.040158547
immunodeficiency 69	0.0388428427
Recurrent infections-myelofibrosis-nephromegaly syndrome	0.0383549973
congenital neutropenia-myelofibrosis-nephromegaly syndrome	0.0383549973
sideroblastic anemia 3	0.0383328225
anemia, nonspherocytic hemolytic, due to G6PD deficiency	0.0383254309
anemia (phenotype)	0.0383254309
congenital dyserythropoietic anemia type 4	0.0378671519
Congenital dyserythropoietic anemia type IV	0.0378671519
autoimmune lymphoproliferative syndrome type 4	0.0375567048
RAS-associated autoimmune leukoproliferative disease	0.0375567048
chronic myelogenous leukemia	0.0368263228
hemoglobin D disease	0.0367805871
hereditary neutrophilia	0.0366475384
refractory anemia with ringed sideroblasts	0.036544056
immunodeficiency 72 with autoinflammation	0.0361301266
immunodeficiency 97 with autoinflammation	0.0361301266
Chronic mucocutaneous candidosis	0.0361005602
type 2 diabetes mellitus	0.0357219175
acute erythroleukemia	0.035479666
erythroleukemia, familial, susceptibility to	0.035479666
Omenn syndrome	0.0353318341
immunodeficiency 32B	0.0352653097
Radio-ulnar synostosis - amegakaryocytic thrombocytopenia	0.035206177
radioulnar synostosis with amegakaryocytic thrombocytopenia 2	0.035206177
dominant beta-thalassemia	0.035021387
Burkitts lymphoma	0.0349918206
non-spherocytic hemolytic anemia due to hexokinase deficiency	0.034673982
hemoglobin E disease	0.0343265769
lymphoproliferative syndrome 1	0.0343265769
severe combined immunodeficiency due to DCLRE1C deficiency	0.0342600525
hereditary persistence of fetal hemoglobin-sickle cell disease syndrome	0.0342452693
pyruvate kinase deficiency of red cells	0.0339865634
cryohydrocytosis	0.0338535147
Hereditary cryohydrocytosis with normal stomatin	0.0338535147
overhydrated hereditary stomatocytosis	0.0338091651
neutropenia, severe congenital, 1, autosomal dominant	0.0337722071
severe combined immunodeficiency due to LAT deficiency	0.0335578508
alpha-thalassemia-myelodysplastic syndrome	0.0334691516
Alpha-thalassemia - myelodysplastic syndrome	0.0334691516
idiopathic hypereosinophilic syndrome	0.0333804525
Niemann-Pick disease type B	0.0332621869
Subcutaneous Panniculitis-Like T-Cell Lymphoma	0.0332547953
Blackfan-Diamond anemia	0.0332474037
Castleman-Kojima disease	0.0332474037
atypical hemolytic-uremic syndrome with C3 anomaly	0.0332400121
hyperuricemic nephropathy, familial juvenile type 4	0.0332178373
atypical hemolytic-uremic syndrome with MCP/CD46 anomaly	0.0330995718
atypical hemolytic-uremic syndrome with I factor anomaly	0.0330995718
atypical hemolytic-uremic syndrome with thrombomodulin anomaly	0.0330995718
trimethylaminuria	0.0330921802
inflammatory bowel disease (infantile ulcerative colitis) 31, autosomal recessive	0.0330921802
Trimethylaminuria	0.0330921802
neutropenia, severe congenital, 10, autosomal recessive	0.0330700054
hemochromatosis type 2B	0.0330552222
immunodeficiency 84	0.0329739146
Ziegler-Huang syndrome	0.0328260827
thrombocytopenia with congenital dyserythropoietic anemia	0.0328260827
immunodeficiency 76	0.0327965163
thrombocytopenia 13, syndromic	0.0327817331
melanoma	0.0327104783
sitosterolemia 1	0.0326634676
atypical hemolytic-uremic syndrome with B factor anomaly	0.032545202
dehydrated hereditary stomatocytosis with or without pseudohyperkalemia and/or perinatal edema	0.032545202
polycythemia vera	0.032434328
immunodeficiency 117	0.0324047617
classic Hodgkin lymphoma	0.0323234541
myelodysplastic syndrome associated with isolated del(5q)	0.0322495381
Combined immunodeficiency T+ B+ due to partial RAG1 deficiency	0.0321977969
combined immunodeficiency due to partial RAG1 deficiency	0.0321977969
immunodeficiency 99 with hypogammaglobulinemia and autoimmune cytopenias	0.0321312726
hemoglobin H disease	0.032123881
hemolytic uremic syndrome, atypical, 8, with rhizomelic short stature	0.0321090978
periodic fever, immunodeficiency, and thrombocytopenia syndrome	0.0321017062
beta-thalassemia intermedia	0.0319316994
immunodeficiency 98 with autoinflammation, X-linked	0.0319243078
neutrophil immunodeficiency syndrome	0.0319169163
autoimmune lymphoproliferative syndrome type 1	0.0319021331
autoimmune lymphoproliferative syndrome	0.0319021331
acute myelomonocytic leukemia	0.0318577835
harderoporphyria	0.0317690843
leukocyte adhesion deficiency 3	0.0317469095
Leukocyte adhesion deficiency type III	0.0317469095
immunodeficiency 80 with or without congenital cardiomyopathy	0.0317469095
TCR-alpha-beta-positive T-cell deficiency	0.0316951683
hereditary spherocytosis type 4	0.0316656019
refractory anemia	0.031554728
X-linked dyserythropoetic anemia with abnormal platelets and neutropenia	0.0315251616
Beta-thalassemia	0.0313995045
thrombocytopenia 2	0.0313995045
beta thalassemia	0.0313995045
Thrombocytopenia	0.0313995045
congenital bile acid synthesis defect 5	0.0313255885
Congenital bile acid synthesis defect type 1	0.0313255885
Hemoglobin C - beta-thalassemia	0.0312516725
hemoglobin C-beta-thalassemia syndrome	0.0312516725
autoimmune lymphoproliferative syndrome type 2A	0.0311999313
monocytopenia with susceptibility to infections	0.0311481902
lung fibrosis-immunodeficiency-46,XX gonadal dysgenesis syndrome	0.0311112322
Lung fibrosis - immunodeficiency - 46,XX gonadal dysgenesis	0.0311112322
T-B+ severe combined immunodeficiency due to IL-7Ralpha deficiency	0.0310890574
colitis	0.0310447078
Sea-blue histiocytosis	0.0310151414
sea-blue histiocyte syndrome	0.0310151414
pulmonary alveolar proteinosis with hypogammaglobulinemia	0.0310003582
CINCA syndrome	0.0310003582
NLRP12-associated hereditary periodic fever syndrome	0.0309338338
familial cold autoinflammatory syndrome 2	0.0309338338
amegakaryocytic thrombocytopenia, congenital, 2	0.0308968759
X-linked lymphoproliferative disease	0.0308820927
immunodeficiency 73b with defective neutrophil chemotaxis and lymphopenia	0.0308599179
hemolytic anemia due to diphosphoglycerate mutase deficiency	0.0307638271
hereditary persistence of fetal hemoglobin-beta-thalassemia syndrome	0.0306751279
Hereditary persistence of fetal hemoglobin - beta-thalassemia	0.0306751279
Congenital dyserythropoietic anemia type II	0.0306455616
congenital dyserythropoietic anemia type 2	0.0306455616
immunodeficiency 105	0.03063817
hemochromatosis type 3	0.030601212
microcytic anemia with liver iron overload	0.0305716456
FTH1-related iron overload	0.0305420792
hemochromatosis type 5	0.0305420792
DDX41-related hematologic malignancy predisposition syndrome	0.0304681632
immunoproliferative small intestinal disease	0.0303942472
MHC class II deficiency 4	0.0303351145
immunodeficiency 53	0.0303277229
combined immunodeficiency due to OX40 deficiency	0.0303277229
diabetes mellitus	0.0295278553
clear cell renal carcinoma	0.0278113787
lung carcinoma	0.0163206464
sarcoma	0.0129352949
infection	0.0118240915
cervical squamous cell carcinoma	0.0107178158
cutaneous lupus erythematosus	0.010187075
inflammatory bowel disease	0.0096090762
autoimmune disease	0.0077611769
pancreatic adenocarcinoma	0.0073915971
Chronic colitis	0.0073915971
heart disease	0.0073915971
reading	0.0073915971
telomere syndrome	0.0073915971
colorectal carcinoma	0.007386464
Autoimmunity	0.0070220172
osteosarcoma	0.0068739674
Stroke	0.0068372273
Sepsis	0.0068327758
pancreatic ductal adenocarcinoma	0.0054141079
breast cancer	0.005174118
coronary artery disease	0.005174118
Thymoma	0.0049482636
Alzheimer disease	0.0046916109
Sjogren syndrome	0.0045920383
Immunodeficiency	0.0044349583
Increased total leukocyte count	0.0044349583
gastric adenocarcinoma	0.0044349583
papillary renal cell carcinoma	0.0044303161
Obesity	0.0040653784
ulcerative colitis	0.0038987108
rheumatoid arthritis	0.0038456981
gastric cancer	0.0037676613
liver hemangioma	0.0036986181
necrotizing enterocolitis	0.0036957985
cholesteatoma	0.0036957985
Otitis media	0.0036957985
Leigh syndrome	0.0036957985
age-related macular degeneration	0.0036957985
prostate adenocarcinoma	0.0036957985
digestive system neoplasm	0.0036957985
chronic interstitial cystitis	0.0033927181
Adams-Oliver syndrome	0.0033211782
Fibroadenoma	0.003306777
Leber congenital amaurosis	0.0029566388
prostate cancer	0.0029566388
breast carcinoma	0.002587059
lung cancer	0.0022174791
chronic obstructive pulmonary disease	0.0022174791
ovarian cancer	0.0022174791
hepatitis C virus induced hepatocellular carcinoma	0.0020805386
head and neck squamous cell carcinoma	0.002012157
invasive breast ductal carcinoma	0.0019060724
benign prostatic hyperplasia	0.001897973
metopic craniosynostosis	0.001780362
central nervous system cancer	0.0014783194
oral squamous cell carcinoma	0.0014783194
Tenosynovial Giant Cell Tumor	0.0014783194
myelodysplastic syndrome	0.0014783194
Parkinson disease	0.0014783194
acute myeloid leukemia	0.0014783194
cutaneous melanoma	0.0014783194
hepatocellular carcinoma	0.0014783194
parasitic infection	0.0014783194
Fascioliasis	0.0014783194
uterine corpus endometrial carcinoma	0.0014783194
bladder transitional cell carcinoma	0.0014783194
hepatitis C virus infection	0.0014783194
cerebral cavernous malformation	0.0014783194
liver cancer	0.0014783194
epidermolysis bullosa simplex	0.0014783194
esophageal cancer	0.0014783194
leukemia	0.0014783194
type 1 diabetes mellitus	0.0014783194
endocervical adenocarcinoma	0.0014783194
colorectal cancer	0.0014783194
