# Supplementary material for: Peripheral Transcriptomic Signatures Reveal Convergent Neuroinflammatory, Metabolic, and miRNA Dysregulation in Major Psychiatric Disorders
Source: Biology (Basel). 2026 Apr 24;15(9):673. doi: 10.3390/biology15090673 (PMC13162896; doi:10.3390/biology15090673)
Supplement: Supplementary file 1 [file biology-15-00673-s001.zip › Supplementary Files/Dataset S4. Hub genes GWAS results/ARID1A.tsv]

disease	globalScore
intellectual disability, autosomal dominant 14	0.7793725806
Coffin-Siris syndrome	0.7183394317
urinary bladder cancer	0.6945014753
hepatocellular carcinoma	0.6420389381
urinary bladder carcinoma	0.6343339252
gastric adenocarcinoma	0.6216748074
colorectal adenocarcinoma	0.5935822967
breast adenocarcinoma	0.5654904134
neurodegenerative disease	0.5648539646
Coffin-Siris syndrome 1	0.5615642699
pancreatic adenocarcinoma	0.5533531638
lung adenocarcinoma	0.5346854416
endometrial cancer	0.5335352027
Burkitts lymphoma	0.532066606
cholangiocarcinoma	0.5299647765
esophageal cancer	0.5285458558
genetic disorder	0.5188457111
colorectal cancer	0.509620274
colon adenocarcinoma	0.4829765743
lymphoma	0.4753661848
squamous cell lung carcinoma	0.4747111903
non-small cell lung carcinoma	0.4732187833
medulloblastoma	0.4436302758
renal cell carcinoma	0.4408750582
Uterine Carcinosarcoma	0.4393768353
ovarian epithelial tumor	0.4313053104
diffuse large B-cell lymphoma	0.4208534516
endometrial carcinoma	0.4071934709
bladder transitional cell carcinoma	0.3881924784
non-Hodgkins lymphoma	0.3841423276
gastric carcinoma	0.3784961484
glioblastoma multiforme	0.3760626633
Ovarian Endometrioid Adenocarcinoma	0.375089398
urothelial carcinoma	0.3748754741
ovarian clear cell adenocarcinoma	0.3744259674
Endometrial Endometrioid Adenocarcinoma	0.3732540339
skin basal cell carcinoma	0.3718897288
Malignant Pancreatic Neoplasm	0.371427754
endometrium adenocarcinoma	0.3706834612
lymphoid neoplasm	0.3699494345
Churg-Strauss syndrome	0.3695798547
carcinoma of liver and intrahepatic biliary tract	0.3695798547
bile duct adenocarcinoma	0.3695798547
endometrial mixed adenocarcinoma	0.3695798547
cecum adenocarcinoma	0.3695798547
desmoplastic melanoma	0.3695798547
low grade glioma	0.3695798547
female breast carcinoma	0.3695798547
gastric intestinal type adenocarcinoma	0.3695798547
bile duct carcinoma	0.3695798547
Bladder Small Cell Neuroendocrine Carcinoma	0.3695798547
cervical squamous cell carcinoma	0.3632256185
prostate adenocarcinoma	0.3616364553
Septo-optic dysplasia	0.3413069958
small cell lung carcinoma	0.3408968903
Non-immune hydrops fetalis	0.3400134663
septooptic dysplasia	0.3400134663
chronic lymphocytic leukemia	0.3392320449
Neurodevelopmental delay	0.3329914491
neoplasm	0.3307977295
clear cell renal carcinoma	0.3272659507
osteosarcoma	0.3228162109
Hepatoblastoma	0.3103629643
astrocytoma	0.3075599885
Intellectual disability	0.2999771031
melanoma	0.2973724251
head and neck squamous cell carcinoma	0.2965039248
glioma	0.2962219541
gout	0.2960946999
clear cell adenocarcinoma	0.2953669683
Ovarian Endometriosis	0.2946399313
esophageal adenocarcinoma	0.2904667466
pancreatic neoplasm	0.2882318895
meningioma	0.2843771834
acute myeloid leukemia	0.2839988039
ulcerative colitis	0.2838723885
Invasive Breast Carcinoma	0.2830117763
esophageal squamous cell carcinoma	0.2827103149
pancreatic neuroendocrine tumor	0.281979163
adrenal cortex carcinoma	0.2815109212
carcinoma	0.2813764813
small intestinal adenocarcinoma	0.2812502694
pancreatic ductal adenocarcinoma	0.2810717233
Gastric Adenoma	0.2808755565
breast ductal adenocarcinoma	0.2799567399
gastrointestinal stromal tumor	0.2797533683
acute lymphoblastic leukemia	0.2797306541
medullary thyroid gland carcinoma	0.2795871601
cervical adenocarcinoma	0.2795737115
multiple myeloma	0.2793550266
breast carcinoma	0.2792669086
cutaneous melanoma	0.2792278463
salivary gland carcinoma	0.2790327903
oral squamous cell carcinoma	0.2788428673
carcinoid tumor	0.2786998091
ovarian serous adenocarcinoma	0.2786592292
hairy cell leukemia	0.2786298456
soft tissue sarcoma	0.2786272791
extranodal nasal NK/T cell lymphoma	0.278524618
Eccrine Porocarcinoma	0.2784784205
papillary thyroid carcinoma	0.2783398281
Mantle cell lymphoma	0.2781730038
anaplastic oligodendroglioma	0.2781088407
thyroid carcinoma	0.2781088407
skin squamous cell carcinoma	0.2781088407
marginal zone B-cell lymphoma	0.2781088407
lung carcinoma	0.2781088407
Ampulla of Vater Carcinoma	0.2781088407
chromophobe renal cell carcinoma	0.2781088407
Atypical Endometrial Hyperplasia	0.2779420164
Ovarian Carcinosarcoma	0.2779240507
Endometrial Serous Adenocarcinoma	0.2778727202
salivary duct carcinoma	0.2777392608
Duodenal Adenocarcinoma	0.2777392608
Thyroid Gland Undifferentiated (Anaplastic) Carcinoma	0.2776468658
ovarian mucinous adenocarcinoma	0.2776468658
lung carcinoid tumor	0.2775544709
pancreatic carcinoma	0.2775544709
uterine corpus adenosarcoma	0.2775544709
leiomyosarcoma	0.2775544709
acral lentiginous melanoma	0.2775544709
prostate carcinoma	0.2775544709
nasal cavity and paranasal sinus carcinoma	0.2775544709
myelodysplastic syndrome	0.2775544709
metaplastic breast carcinoma	0.2775544709
Merkel cell skin cancer	0.277184891
thyroid neoplasm	0.277184891
brain oligodendroglioma	0.277184891
gastric tubular adenocarcinoma	0.277184891
Atypical Meningioma	0.277184891
Endometrial Clear Cell Adenocarcinoma	0.277184891
angiosarcoma	0.277184891
HER2 Positive Breast Carcinoma	0.277184891
Signet Ring Cell Gastric Adenocarcinoma	0.277184891
chordoma	0.277184891
Poorly Differentiated Thyroid Gland Carcinoma	0.277184891
digestive system melanoma	0.277184891
central nervous system primitive neuroectodermal neoplasm	0.277184891
Ovarian Yolk Sac Tumor	0.277184891
major salivary gland adenoid cystic carcinoma	0.277184891
Digestive System Carcinoma	0.277184891
conjunctival intraepithelial neoplasm	0.277184891
oral cavity carcinoma	0.277184891
Extramammary Paget Disease	0.277184891
pharyngeal squamous cell carcinoma	0.277184891
Transitional Meningioma	0.277184891
bile duct papillary neoplasm	0.277184891
Ovarian Endometrioid Adenocarcinoma with Squamous Differentiation	0.277184891
alveolar rhabdomyosarcoma	0.277184891
myeloid neoplasm	0.277184891
Parotid Gland Adenoid Cystic Carcinoma	0.277184891
Transitional Meningioma	0.277184891
Pancreatic Acinar Cell Carcinoma	0.277184891
Thymic Squamous Cell Carcinoma	0.277184891
angioimmunoblastic T-cell lymphoma	0.277184891
diffuse gastric adenocarcinoma	0.277184891
pulmonary large cell neuroendocrine carcinoma	0.277184891
Wolffian duct adenocarcinoma	0.277184891
T-cell large granular lymphocyte leukemia	0.277184891
Gallbladder Adenocarcinoma	0.277184891
Ewing sarcoma/peripheral primitive neuroectodermal tumor of bone	0.277184891
brain glioblastoma	0.277184891
Poorly Differentiated Thyroid Gland Carcinoma	0.277184891
rectal adenocarcinoma	0.277184891
bladder papillary urothelial carcinoma	0.277184891
Pleural Mesothelioma	0.277184891
Placental Choriocarcinoma	0.277184891
embryonal rhabdomyosarcoma	0.277184891
B-cell acute lymphoblastic leukemia	0.277184891
Tracheal Adenoid Cystic Carcinoma	0.277184891
Mixed Lobular and Ductal Breast Carcinoma	0.277184891
alveolar rhabdomyosarcoma	0.277184891
kidney Wilms tumor	0.277184891
kidney neoplasm	0.277184891
Thymic Squamous Cell Carcinoma	0.277184891
Parotid Gland Adenoid Cystic Carcinoma	0.277184891
Secretory Meningioma	0.277184891
angioimmunoblastic T-cell lymphoma	0.277184891
pulmonary large cell neuroendocrine carcinoma	0.277184891
Ewing sarcoma/peripheral primitive neuroectodermal tumor of bone	0.277184891
neoplasm of mature B-cells	0.277184891
Appendix Goblet Cell Carcinoid	0.277184891
Endometrial Undifferentiated Carcinoma	0.277184891
skin carcinoma	0.277184891
laryngeal squamous cell carcinoma	0.277184891
head and neck carcinoma	0.277184891
Richter syndrome	0.277184891
Gastric Diffuse Large B-Cell Lymphoma	0.277184891
luminal B breast carcinoma	0.277184891
gastroesophageal junction adenocarcinoma	0.277184891
Conjunctival Melanoma	0.277184891
prostate neuroendocrine neoplasm	0.277184891
anaplastic astrocytoma	0.277184891
gliomatosis cerebri	0.277184891
nodular melanoma	0.277184891
Placental Choriocarcinoma	0.277184891
rectal adenocarcinoma	0.277184891
Wolffian duct adenocarcinoma	0.277184891
diffuse gastric adenocarcinoma	0.277184891
T-cell large granular lymphocyte leukemia	0.277184891
superficial spreading melanoma	0.277184891
Fibrous Meningioma	0.277184891
Tracheal Adenoid Cystic Carcinoma	0.277184891
lymphoplasmacytic lymphoma	0.277184891
Small Intestinal Tubulovillous Adenoma	0.277184891
bladder papillary urothelial carcinoma	0.277184891
minor salivary gland adenoid cystic carcinoma	0.277184891
Dysplasia in Ulcerative Colitis	0.277184891
Anal Squamous Cell Carcinoma	0.277184891
embryonal rhabdomyosarcoma	0.277184891
Pancreatic Acinar Cell Carcinoma	0.277184891
lobular breast carcinoma	0.277184891
Angiomatous Meningioma	0.277184891
Bladder Squamous Cell Carcinoma	0.277184891
Hepatobiliary Neoplasm	0.277184891
B-cell acute lymphoblastic leukemia	0.277184891
Hodgkins lymphoma	0.277184891
large cell lung carcinoma	0.277184891
combined hepatocellular carcinoma and cholangiocarcinoma	0.277184891
Anaplastic (Malignant) Meningioma	0.277184891
pilocytic astrocytoma	0.2713838056
Microcephaly	0.2684535669
isolated cerebellar hypoplasia/agenesis	0.2660974954
Severe global developmental delay	0.2660974954
Absent speech	0.2660974954
periventricular leukomalacia	0.2660974954
Seizure	0.2660974954
microcephaly	0.2660974954
cancer	0.2594877247
alcohol drinking	0.2530785378
response to statin	0.2338092165
ovarian carcinoma	0.233596876
squamous cell carcinoma	0.1925363575
B-cell non-Hodgkins lymphoma	0.1896233645
neuroendocrine carcinoma	0.1871870633
Krukenberg Tumor	0.1866378266
extraskeletal myxoid chondrosarcoma	0.1863760409
large cell neuroendocrine carcinoma	0.1858062719
ovarian adenocarcinoma	0.185713877
Fibrolamellar Carcinoma	0.185713877
Thymic Carcinoma	0.185713877
Appendix Adenocarcinoma	0.1855290871
schwannoma	0.1855290871
small cell carcinoma	0.1853442971
gallbladder carcinoma	0.1853442971
Langerhans Cell Histiocytosis	0.1851595072
Sarcomatoid Carcinoma	0.1851595072
leiomyoma	0.1851595072
Lung Inflammatory Myofibroblastic Tumor	0.1847899273
adenosquamous lung carcinoma	0.1847899273
osteoblastic osteosarcoma	0.1847899273
Ovarian Mixed Epithelial Tumor	0.1847899273
Gallbladder Biliary Intraepithelial Neoplasia	0.1847899273
undifferentiated carcinoma of stomach	0.1847899273
acinic cell breast carcinoma	0.1847899273
Combined Lung Carcinoma	0.1847899273
colon adenoma	0.1847899273
Lacrimal Gland Adenoid Cystic Carcinoma	0.1847899273
lentigo maligna melanoma	0.1847899273
kidney oncocytoma	0.1847899273
skin appendage carcinoma	0.1847899273
cerebellar pilocytic astrocytoma	0.1847899273
follicular thyroid carcinoma	0.1847899273
skin angiosarcoma	0.1847899273
unspecified peripheral T-cell lymphoma	0.1847899273
Sinonasal Undifferentiated Carcinoma	0.1847899273
Malignant Ovarian Mixed Epithelial Tumor	0.1847899273
Vulvar Squamous Cell Carcinoma	0.1847899273
malignant syringoma	0.1847899273
brain sarcoma	0.1847899273
Gallbladder Small Cell Neuroendocrine Carcinoma	0.1847899273
Parotid Gland Squamous Cell Carcinoma	0.1847899273
cystic neoplasm	0.1847899273
Spinal Cord Astrocytoma	0.1847899273
anaplastic oligoastrocytoma	0.1847899273
villous adenoma of colon	0.1847899273
combined small cell lung carcinoma	0.1847899273
Pleural Epithelioid Mesothelioma	0.1847899273
Malignant Urinary System Neoplasm	0.1847899273
Testicular Embryonal Carcinoma	0.1847899273
nasal cavity and paranasal sinus squamous cell carcinoma	0.1847899273
Undifferentiated Gallbladder Carcinoma	0.1847899273
Undifferentiated Pancreatic Carcinoma	0.1847899273
Benign Brain Neoplasm	0.1847899273
benign ovarian mucinous tumor	0.1847899273
Testicular Sertoli Cell Tumor	0.1847899273
Malignant Laryngeal Neoplasm	0.1847899273
Systemic Mastocytosis with Associated Clonal Hematological non-Mast-Cell Lineage Disease	0.1847899273
dedifferentiated chondrosarcoma	0.1847899273
colon medullary carcinoma	0.1847899273
Cortisol-Producing Adrenal Cortex Adenoma	0.1847899273
chronic myelomonocytic leukemia	0.1847899273
neurofibroma	0.1847899273
mediastinal yolk sac tumor	0.1847899273
urethra adenocarcinoma	0.1847899273
Parathyroid Gland Carcinoma	0.1847899273
vulvar melanoma	0.1847899273
mucoepidermoid carcinoma of submandibular gland	0.1847899273
apocrine adenocarcinoma	0.1847899273
Myelodysplastic/Myeloproliferative Neoplasm	0.1847899273
chronic myelogenous leukemia	0.1847899273
lung adenoid cystic carcinoma	0.1847899273
therapy related acute myeloid leukemia and myelodysplastic syndrome	0.1847899273
ovarian mixed germ cell neoplasm	0.1847899273
lung adenocarcinoma in situ	0.1847899273
testicular seminoma	0.1847899273
thyroid gland oncocytic adenoma	0.1847899273
primary peritoneal carcinoma	0.1847899273
classic medulloblastoma	0.1847899273
Pleural Biphasic Mesothelioma	0.1847899273
malignant epithelioid mesothelioma	0.1847899273
mucosal melanoma	0.1847899273
myelofibrosis	0.1847899273
carcinoma of pharynx	0.1847899273
benign melanocytic skin nevus	0.1847899273
Unclassified Renal Cell Carcinoma	0.1847899273
pseudomyxoma peritonei	0.1847899273
testicular mixed germ cell tumor	0.1847899273
undifferentiated pleomorphic sarcoma	0.1847899273
Meningeal Melanocytoma	0.1847899273
Tonsillar Squamous Cell Carcinoma	0.1847899273
Pineoblastoma	0.1847899273
ovarian angiosarcoma	0.1847899273
Abnormality of the skeletal system	0.163971785
metabolic syndrome	0.1295540672
gastric cancer	0.1277105903
kidney transplant	0.1270244168
Obesity	0.1256520175
Neurodevelopmental disorder	0.1208390067
marfanoid habitus and intellectual disability	0.1182655535
obesity	0.1182655535
colorectal carcinoma	0.1171660567
breast cancer	0.1129174736
Alzheimer disease	0.1110392567
skin disease	0.1045284795
triple-negative breast cancer	0.1003757725
ovarian cancer	0.093777923
endometriosis	0.0932732316
lung cancer	0.0848717896
neuroblastoma	0.083677048
Ewing sarcoma	0.0773111653
nasopharyngeal carcinoma	0.0767688804
Mobius syndrome	0.0766467554
familial hyperlipidemia	0.0765251062
posterior cortical atrophy	0.0762347412
adenoma	0.0755817495
type 2 diabetes mellitus	0.0685876634
Hypercholesterolemia	0.0646025618
chronic obstructive pulmonary disease	0.0631854252
Granular Cell Tumor	0.0615350458
intrahepatic cholangiocarcinoma	0.0593170957
exstrophy-epispadias complex	0.0577448184
familial hypercholesterolemia	0.0555755958
stomach neoplasm	0.0537578066
in situ carcinoma	0.0522750172
liver cancer	0.0521402042
Nijmegen breakage syndrome	0.0492921657
pancreatic intraductal papillary-mucinous neoplasm	0.0469079308
Disorder of lipid metabolism	0.0446897842
Epstein-Barr virus infection	0.0438583687
hypertrophic cardiomyopathy	0.0434170094
Rare familial disorder with hypertrophic cardiomyopathy	0.0430474295
dry eye syndrome	0.0427480699
left ventricular noncompaction	0.0422097152
cervical cancer	0.0406268497
familial primary pulmonary hypoplasia	0.0393306881
hair color	0.0393084823
ovarian clear cell cancer	0.0370219394
Insulin resistance	0.0354823352
diabetes mellitus	0.0350293946
viral disease	0.0340091489
congenitally corrected transposition of the great arteries	0.0340087382
Patent ductus arteriosus	0.033978091
pachyonychia congenita	0.0334979223
sick sinus syndrome 2, autosomal dominant	0.0333139281
cholestasis, intrahepatic, of pregnancy 3	0.0329361225
atrial standstill	0.0324638944
Atrial stand still	0.0324638944
hypertrophic cardiomyopathy 4	0.0317321263
hypertrophic cardiomyopathy 6	0.0316803851
Familial dilated cardiomyopathy with conduction defect due to LMNA mutation	0.031591686
dilated cardiomyopathy 1AA	0.0314364624
congenital heart block	0.0310003582
Genital neoplasm, female	0.0309896505
cardiomyopathy, dilated, 2G	0.0309412254
Intrahepatic cholestasis of pregnancy	0.0307904937
infection	0.0307888524
long QT syndrome 15	0.0307194775
Romano-Ward syndrome	0.0307194775
hypertrophic cardiomyopathy 11	0.0305568624
physical activity	0.0304163614
Glycogen storage disease due to glycogenin deficiency	0.0303646809
glycogen storage disease XV	0.0303646809
response to combination chemotherapy	0.0287302893
mitochondrial DNA depletion syndrome 4a	0.0285855456
prostate cancer	0.0281646103
gestational diabetes	0.0279648757
lymph node metastatic carcinoma	0.0274295931
liver and intrahepatic bile duct neoplasm	0.0274239356
Neoplasm of the liver	0.0274239356
HIV infection	0.0271641193
cryopyrin-associated periodic syndrome	0.0258705898
cyst	0.0254710204
invasive breast ductal carcinoma	0.0247044882
adenocarcinoma	0.0243080077
polycystic ovary syndrome	0.0240226906
Hepatic steatosis	0.0236147155
hypertension	0.022622167
gallbladder cancer	0.0225597703
congenital adrenal hyperplasia	0.0223595812
endometrioid carcinoma	0.0222755862
glioblastoma	0.0214434338
Olfactory Neuroblastoma	0.020326892
Subcutaneous Panniculitis-Like T-Cell Lymphoma	0.0199573122
atrial fibrillation	0.0199215861
endometrium neoplasm	0.0198529527
Cleft palate	0.0196157264
Barrett's esophagus	0.0193514738
ovarian neoplasm	0.0188609336
Pituitary Gland Adenoma	0.0184789927
prostate neoplasm	0.0182418457
nonpapillary renal cell carcinoma	0.0177034347
non-alcoholic steatohepatitis	0.0176706395
BAFopathy	0.0174715443
Adenosquamous Carcinoma	0.016302578
oligodendroglial tumor	0.0162615136
follicular lymphoma	0.0160300333
adenomyosis	0.0159202682
rectum cancer	0.0157790066
steatosis	0.0155223539
uterine neoplasm	0.0149166536
acute promyelocytic leukemia	0.0146979729
breast neoplasm	0.0143945858
metastatic neoplasm	0.0140493858
mucinous carcinoma	0.0140409421
desmoplastic small round cell tumor	0.0140235023
Anxiety	0.0133048748
Chordoma	0.0132535442
uterine cancer	0.0131748642
sarcoma	0.0129877193
fatty liver disease	0.0129352949
infantile convulsions and choreoathetosis	0.0127332928
small intestine carcinoma	0.0126375778
kidney cancer	0.0125786504
seminoma	0.0125657151
primary ciliary dyskinesia	0.0125657151
Adenofibroma	0.0125143845
Vaginal Squamous Cell Carcinoma	0.012175603
disease arising from reactivation of latent virus	0.0120113453
mismatch repair cancer syndrome 1	0.0119688066
injury	0.0110873956
clostridium difficile infection	0.0110873956
cervical squamous intraepithelial neoplasia	0.0107522443
serous adenocarcinoma	0.0106706034
leukemia	0.0104965686
preeclampsia	0.0104098326
hyperinsulinemic hypoglycemia, familial, 4	0.010261805
Marinesco-Sjogren syndrome	0.010053188
bile duct cancer	0.0099786561
squamous cell carcinoma of penis	0.0096090762
polyp of large intestine	0.0096090762
malignant myoepithelioma	0.0096090762
Infertility	0.0095809471
Cirrhosis	0.0095156546
endometrial endometrioid carcinoma	0.0092688229
endocervical adenocarcinoma	0.0092394964
Neoplasm of the lung	0.0089694852
Parkinson disease	0.0088699165
biliary tract cancer	0.0087846953
vulvar carcinoma	0.0086851266
undifferentiated carcinoma	0.0085527611
head and neck malignant neoplasia	0.0084798044
autism spectrum disorder	0.0083155467
Autism	0.0083155467
intestinal cancer	0.0083155467
Hydrocephalus	0.0083155467
ovarian clear cell tumor	0.0082950145
maternal uniparental disomy of chromosome 20	0.0082026196
Ehlers-Danlos syndrome, musculocontractural type	0.0081307568
hypoparathyroidism-retardation-dysmorphism syndrome	0.0081307568
Diabetes mellitus	0.0081102246
Weaver syndrome	0.0079459669
hyperplasia	0.0079459669
rectal carcinoma	0.0079254347
colon carcinoma	0.0078921725
hereditary diffuse gastric adenocarcinoma	0.0077611769
Thymoma	0.0077611769
myocardial infarction	0.0073915971
Skeletal dysplasia	0.0073915971
skeletal dysplasia	0.0073915971
hypohidrotic ectodermal dysplasia	0.0073915971
neural tube defect	0.0073915971
cardia cancer	0.0073915971
cognition	0.0073915971
Cohen-Gibson syndrome	0.0073915971
achalasia-alacrima syndrome	0.0073915971
Duane retraction syndrome	0.0073915971
Cognitive impairment	0.0073915971
endocervicitis	0.0073915971
Malignant Germ Cell Tumor	0.0073915971
myeloproliferative disorder	0.0073915971
IgG4-related retroperitoneal fibrosis	0.0073915971
Heart neoplasm	0.0073915971
mucoepidermoid carcinoma	0.0073915971
pericardial effusion	0.0073915971
Abnormal renal morphology	0.0073915971
Pericardial effusion	0.0073915971
ovarian endometrioid carcinoma	0.0073296698
fetal growth restriction	0.0072068072
carcinosarcoma	0.0071777187
renal carcinoma	0.0070220172
Miyoshi myopathy	0.0067112268
ovarian serous carcinoma	0.0065404447
uterine corpus endometrial carcinoma	0.0065395102
adenoid cystic carcinoma	0.0062623253
neuroendocrine neoplasm	0.0059621443
hypoplastic left heart syndrome	0.0059132777
Sinus bradycardia	0.0059132777
choriocarcinoma	0.0056874233
endometrioid tumor	0.0056290891
Lynch syndrome	0.0055342404
intellectual disability-sparse hair-brachydactyly syndrome	0.0055128995
mucinous ovarian cancer	0.0054307706
cerebral malformation	0.0053589079
early-infantile DEE	0.0053589079
AIDS dementia	0.005350079
hematopoietic and lymphoid cell neoplasm	0.0053225533
hepatitis B virus infection	0.0052229846
myeloid sarcoma	0.005174118
Hyperlipidemia	0.005174118
bladder tumor	0.0051581929
synovial sarcoma	0.0051227874
myeloid leukemia	0.004989328
basal cell carcinoma	0.004989328
Bile Duct Adenoma	0.004989328
hepatitis C virus infection	0.0049355336
epithelioid sarcoma	0.0048764009
temporal arteritis	0.0048045381
metastatic malignant neoplasm	0.0047840059
female reproductive system neoplasm	0.0047193169
cirrhosis of liver	0.0046197482
Transitional Cell Carcinoma	0.0044965549
choroideremia	0.0044349583
Cholestasis	0.0044349583
squamous cell intraepithelial neoplasia	0.0044349583
insulinoma	0.0044349583
adrenal gland pheochromocytoma	0.0044349583
cervical intraepithelial neoplasia	0.0044349583
prostate sarcoma	0.0044349583
oligodendroglioma	0.0044349583
Bartsocas-Papas syndrome 1	0.0044349583
metastatic melanoma	0.004414426
Global developmental delay	0.0043220311
hematologic disease	0.0042501683
teratoma	0.0042501683
mature T-cell and NK-cell non-Hodgkin lymphoma	0.0042501683
cervical carcinoma	0.0042501683
alcoholic liver disease	0.0042501683
liver disease	0.0042501683
renal pelvis/ureter urothelial carcinoma	0.0042296361
oculocerebrocutaneous syndrome	0.0042296361
Cutaneous T-cell lymphoma	0.0040653784
Bloom syndrome	0.0040653784
papillary serous cystadenocarcinoma	0.0040653784
animal viral hepatitis	0.0040653784
T-cell non-Hodgkin lymphoma	0.0040653784
Cornelia de Lange syndrome	0.0040653784
chronic gastritis	0.0040653784
tubular adenocarcinoma	0.0040653784
malignant rhabdoid tumour	0.0039524512
developmental defect during embryogenesis	0.0036957985
spindle cell hemangioma	0.0036957985
van der Woude syndrome	0.0036957985
enteropathy-associated T-cell lymphoma	0.0036957985
toxoplasmosis	0.0036957985
ocular cicatricial pemphigoid	0.0036957985
Ventriculomegaly	0.0036957985
metastatic prostate cancer	0.0036957985
endodermal sinus tumor	0.0036957985
Strabismus	0.0036957985
macrothrombocytopenia and granulocyte inclusions with or without nephritis or sensorineural hearing loss	0.0036957985
CHARGE syndrome	0.0036957985
Agenesis of corpus callosum	0.0036957985
Spinal Chordoma	0.0036957985
Duchenne muscular dystrophy	0.0036957985
papillary carcinoma	0.0036957985
bone metastasis	0.0036957985
multiple endocrine neoplasia type 1	0.0036957985
ischemia reperfusion injury	0.0036957985
Lentivirus Infections	0.0036957985
multiple congenital anomalies-neurodevelopmental syndrome, X-linked	0.0036957985
B-cell neoplasm	0.0036957985
Friedreich ataxia	0.0036957985
vaginal cancer	0.0036957985
Fanconi anemia	0.0036957985
polyarteritis nodosa	0.0036957985
ovarian serous cystadenocarcinoma	0.0036957985
eccrine carcinoma	0.0036957985
adenosarcoma	0.0036957985
childhood leukemia	0.0036957985
type 1 diabetes mellitus	0.0036957985
Fascioliasis	0.0036957985
breast ductal carcinoma in situ	0.0036957985
Lennox-Gastaut syndrome	0.0036957985
liver mesenchymal hamartoma	0.0036957985
splenic diffuse red pulp small B-cell lymphoma	0.0036957985
methylmalonic acidemia with homocystinuria, type cblX	0.0036957985
childhood leukemia	0.0036957985
Malignant Mesothelioma	0.0036957985
adenosarcoma	0.0036957985
Ventriculomegaly	0.0036957985
nervous system disease	0.0036957985
ocular cicatricial pemphigoid	0.0036957985
Norrie disease	0.0036957985
Dilated cardiomyopathy	0.0036957985
stomach disease	0.0036957985
Splenic Marginal Zone Lymphoma	0.0036957985
bone metastasis	0.0036957985
type 1 diabetes mellitus	0.0036957985
ovarian serous cystadenocarcinoma	0.0036957985
primary biliary cirrhosis	0.0036957985
Pallister-Hall syndrome	0.0036957985
enteropathy-associated T-cell lymphoma	0.0036957985
eosinophilic gastroenteritis	0.0036957985
van der Woude syndrome	0.0036957985
prostatitis	0.0036957985
gastric ulcer	0.0036957985
prostatitis	0.0036957985
Adenoid Cystic Breast Carcinoma	0.0036957985
eccrine carcinoma	0.0036957985
pulmonary tuberculosis	0.0036957985
Lentivirus Infections	0.0036957985
B-cell neoplasm	0.0036957985
multiple congenital anomalies-neurodevelopmental syndrome, X-linked	0.0036957985
Friedreich ataxia	0.0036957985
Wolf-Hirschhorn syndrome	0.0036957985
colorectal neoplasm	0.0036420041
Cowden syndrome 1	0.0034904764
goblet cell carcinoma	0.0033262187
Ovarian Small Cell Carcinoma	0.0030876344
mucinous neoplasm	0.0030285016
spindle cell sarcoma	0.0029566388
NUT midline carcinoma	0.0029566388
astrocytic tumor	0.0029566388
colonic neoplasm	0.0029566388
substance dependence	0.0029566388
Tetralogy of Fallot	0.0029566388
Floating-Harbor syndrome	0.0029566388
adenomyoma	0.0029566388
uterine fibroid	0.0029566388
Mastocytosis	0.0029566388
mucinous adenocarcinoma of the appendix	0.0029566388
infertility	0.0029566388
sex cord-stromal tumor	0.0029566388
human papilloma virus infection	0.0029566388
female reproductive system disease	0.0029566388
Osteoporosis	0.0029566388
regulation of cell cycle	0.0029566388
colitis	0.0029566388
Tumor Lysis Syndrome	0.0029566388
Alstrom syndrome	0.0029566388
endometrial stromal sarcoma	0.0029566388
dysplasia	0.0029361066
digestive system neoplasm	0.0029028444
intellectual disability - sparse hair - brachydactyly	0.0028437117
Vaginal neoplasm	0.0027718489
Myocardial Ischemia	0.002587059
Waldenstrom macroglobulinemia	0.002587059
non-alcoholic fatty liver disease	0.002587059
Leigh syndrome	0.002587059
myopia	0.002587059
Myopia	0.002587059
invasive carcinoma	0.002587059
Laurence-Moon syndrome	0.002587059
signet ring cell carcinoma	0.002587059
cryohydrocytosis	0.002587059
macroglobulinemia	0.0022581149
uterine cervix neoplasm	0.0022174791
Retinal dysplasia	0.0022174791
undifferentiated carcinoma of esophagus	0.0022174791
sclerosing cholangitis	0.0022174791
Rubinstein-Taybi syndrome	0.0022174791
systemic mastocytosis	0.0022174791
Saethre-Chotzen syndrome	0.0022174791
Chronic Neutrophilic Leukemia	0.0022174791
Digestive System Mixed Adenoneuroendocrine Carcinoma	0.0022174791
schwannomatosis	0.0022174791
bone osteosarcoma	0.0022174791
urogenital neoplasm	0.0022174791
common wart	0.0022174791
post-transplant lymphoproliferative disease	0.0022174791
Thrombocytosis	0.0022174791
Cervical Adenosquamous Carcinoma	0.0022174791
ameloblastoma	0.0022174791
Pilomatrixoma	0.0022174791
primitive neuroectodermal tumor	0.0022174791
aging	0.0022174791
polyp	0.0022174791
glucocorticoid resistance	0.0022174791
invasive hydatidiform mole	0.0022174791
Atrophy	0.0022174791
Helicobacter pylori infectious disease	0.0022174791
brain cancer	0.0022174791
Endometrial Polyp	0.0022174791
retinoblastoma	0.0022174791
thymus gland adenocarcinoma	0.0022174791
Hyperbilirubinemia	0.0022174791
hereditary cancer	0.0022174791
psychiatric disorder	0.0022174791
tarsal-carpal coalition syndrome	0.0022174791
Other metabolic disease	0.0022174791
undifferentiated sarcoma	0.0022174791
lung neoplasm	0.0022174791
Baraitser-Winter syndrome	0.0022174791
uterine carcinoma	0.002104552
inflammatory bowel disease	0.002012157
syndromic intellectual disability	0.002012157
hypertrichosis	0.0018478993
fibrosarcoma	0.0018478993
Hypertrichosis	0.0018478993
Ataxia-telangiectasia	0.0018478993
brain neoplasm	0.0018478993
inflammatory breast carcinoma	0.0018478993
Hypercalcemia	0.0018478993
Sotos syndrome	0.0014783194
esophageal carcinoma	0.0014783194
Soft Tissue Neoplasm	0.0014783194
uterine disorder	0.0014783194
autoimmune disease	0.0014783194
anaplastic large cell lymphoma	0.0014783194
mesothelioma	0.0014783194
pulmonary neuroendocrine tumor	0.0014783194
Portal vein thrombosis	0.0014783194
deafness	0.0014783194
thyroid cancer	0.0014783194
mycosis fungoides	0.0014783194
Pelvic Inflammatory Disease	0.0014783194
Uveal melanoma	0.0014783194
BAP1-related tumor predisposition syndrome	0.0014783194
Testicular Germ Cell Tumor	0.0014783194
Toriello-Lacassie-Droste syndrome	0.0014783194
Cowden disease	0.0014783194
X-linked syndromic intellectual disability	0.0014783194
endometrial neoplasm	0.0014783194
obstructive sleep apnea	0.0014783194
infectious disease	0.0014783194
Disseminated Peritoneal Leiomyomatosis	0.0014783194
Townes-Brocks syndrome	0.0014783194
endocervical carcinoma	0.0014783194
metastatic colorectal cancer	0.0014783194
Kabuki syndrome 1	0.0014783194
Wiedemann-Steiner syndrome	0.0014783194
Wilms tumor	0.0014783194
Truncus arteriosus	0.0014783194
Thalassemia	0.0014783194
gonorrhea	0.0014783194
malignant peripheral nerve sheath tumor	0.0014783194
spinocerebellar ataxia type 1	0.0014783194
precursor B-cell acute lymphoblastic leukemia	0.0014783194
cerebral amyloid angiopathy	0.0014783194
acute liver failure	0.0014783194
tuberous sclerosis	0.0014783194
Atypical Carcinoid Tumor	0.0014783194
ovarian serous tumor	0.0014783194
bone disease	0.0014783194
Esophageal atresia	0.0014783194
Immunodeficiency	0.0014783194
metastasis	0.0014783194
Growth delay	0.0014783194
teratocarcinoma	0.0014783194
Smith-McCort dysplasia 1	0.0014783194
protein S deficiency	0.0014783194
Shwachman-Diamond syndrome	0.0014783194
