# Supplementary material for: Peripheral Transcriptomic Signatures Reveal Convergent Neuroinflammatory, Metabolic, and miRNA Dysregulation in Major Psychiatric Disorders
Source: Biology (Basel). 2026 Apr 24;15(9):673. doi: 10.3390/biology15090673 (PMC13162896; doi:10.3390/biology15090673)
Supplement: Supplementary file 1 [file biology-15-00673-s001.zip › Supplementary Files/Dataset S4. Hub genes GWAS results/Black_Neuropsychiatric_Diseases.csv]

Disease	NumGenes
Autism	11
autism spectrum disorder	10
schizophrenia	10
Anxiety	9
Neurodevelopmental disorder	9
attention deficit hyperactivity disorder	7
depressive disorder	7
major depressive disorder	7
psychiatric disorder	7
bipolar disorder	6
post-traumatic stress disorder	6
Anorexia	3
anorexia nervosa	3
autism	3
mood disorder	3
developmental disorder of mental health	2
psychosis	2
X-linked intellectual disability - psychosis - macroorchidism	1
X-linked intellectual disability-psychosis-macroorchidism syndrome	1
autism spectrum disorder due to AUTS2 deficiency	1
bipolar I disorder	1
bulimia nervosa	1
complex neurodevelopmental disorder	1
eating disorder	1
intellectual developmental disorder with hypertelorism and distinctive facies	1
intellectual developmental disorder, X-linked 111	1
intellectual developmental disorder, autosomal dominant 63, with macrocephaly	1
major depressive episode	1
neurodevelopmental disorder with dysmorphic facies and ischiopubic hypoplasia	1
neurodevelopmental disorder with epilepsy and hypoplasia of the corpus callosum	1
neurodevelopmental disorder with poor growth, large ears, and dysmorphic facies	1
panic disorder	1
social anxiety disorder	1
treatment resistant depression	1
