# Supplementary material for: Peripheral Transcriptomic Signatures Reveal Convergent Neuroinflammatory, Metabolic, and miRNA Dysregulation in Major Psychiatric Disorders
Source: Biology (Basel). 2026 Apr 24;15(9):673. doi: 10.3390/biology15090673 (PMC13162896; doi:10.3390/biology15090673)
Supplement: Supplementary file 1 [file biology-15-00673-s001.zip › Supplementary Files/Dataset S4. Hub genes GWAS results/C5AR1.tsv]

disease	globalScore
anti-neutrophil cytoplasmic antibody-associated vasculitis	0.4666077202
microscopic polyangiitis	0.4640466728
Granulomatosis with Polyangiitis	0.4640453895
nephritis	0.3024035894
anti-neutrophil antibody associated vasculitis	0.2861061381
vasculitis	0.2819315695
neoplasm	0.1394797217
COVID-19	0.1296314479
Sepsis	0.114094781
IGA glomerulonephritis	0.1135249222
Alzheimer disease	0.1131998307
cancer	0.1127135266
breast cancer	0.1098595892
infection	0.1070367527
hepatocellular carcinoma	0.1063402279
gastric cancer	0.1037419393
cystic fibrosis	0.1002409034
colorectal carcinoma	0.0994125731
glioblastoma multiforme	0.0947003588
non-alcoholic steatohepatitis	0.0944245605
non-small cell lung carcinoma	0.0926732347
acute lung injury	0.0901170258
Rheumatoid arthritis	0.0894230655
allergic asthma	0.0868618458
psoriatic arthritis	0.0851600274
experimental autoimmune encephalomyelitis	0.0834852653
psoriasis	0.0826285566
renal cell carcinoma	0.0824415496
nasopharyngeal carcinoma	0.0816309504
chronic kidney disease	0.0807047621
Bartsocas-Papas syndrome 1	0.0785435041
atypical hemolytic-uremic syndrome	0.0769532563
cystitis	0.0769136742
achalasia-alacrima syndrome	0.0762311834
bullous pemphigoid	0.0761302676
lobular neoplasia	0.0755579148
hidradenitis suppurativa	0.0754634808
toxoplasmosis	0.0744703407
non-immunoglobulin-mediated membranoproliferative glomerulonephritis	0.0744703407
Fabry disease	0.0737003827
acute respiratory distress syndrome	0.0703323592
neutrophil immunodeficiency syndrome	0.068649458
skin squamous cell carcinoma	0.0676125812
age-related macular degeneration	0.0668908478
malaria	0.0629542834
endometriosis	0.0605392334
immunodeficiency 86	0.059862697
Recurrent infection due to specific granule deficiency	0.0591383204
isolated agammaglobulinemia	0.0590232333
Gout	0.0571046947
dengue disease	0.0565480436
glioma	0.0559150006
Immunodeficiency due to interleukin-1 receptor-associated kinase-4 deficiency	0.055403716
liver dysplastic nodule	0.0549969648
epidermolysis bullosa acquisita	0.0547217242
rheumatoid arthritis	0.0540308222
Mungan syndrome	0.0519566299
Immunodeficiency due to a late component of complements deficiency	0.0515777432
diabetic nephropathy	0.0512927474
acute myocardial infarction	0.0508244037
immunodeficiency 35	0.0495680501
Autosomal recessive hyper-IgE syndrome due to TYK2 deficiency	0.0495680501
Autosomal recessive hyper-IgE syndrome	0.0495680501
common variable immunodeficiency	0.0488566089
bacterial urinary tract infection	0.0487102142
ischemia	0.0466676454
chondromalacia	0.0466510963
preeclampsia	0.0462906945
Cirrhosis	0.045827902
X-linked severe congenital neutropenia	0.045388102
COVID-19–associated multisystem inflammatory syndrome in adults	0.0451956348
lymphoma	0.0445648503
lung disease	0.0444783868
subarachnoid hemorrhage	0.0438429764
atherosclerosis	0.0438124998
Obesity	0.0436579437
chronic obstructive pulmonary disease	0.0433200578
fibromyalgia	0.043240843
neuromyelitis optica	0.0431004704
lupus nephritis	0.0425114133
Neutropenia - monocytopenia - deafness	0.0424942917
neutropenia-monocytopenia-deafness syndrome	0.0424942917
nail-patella syndrome	0.0418138541
chronic myelogenous leukemia	0.0417419914
immunodeficiency 81	0.0415832773
hyper-IgM syndrome type 2	0.0409272731
immunodeficiency, common variable, 4	0.0402028966
neutropenia, severe congenital, 1, autosomal dominant	0.0388576259
coronary artery disease	0.0387632768
pulmonary fibrosis	0.0385076009
hookworm infectious disease	0.0384363049
autosomal recessive severe congenital neutropenia due to JAGN1 deficiency	0.0383476057
Respiratory Syncytial Virus Infection	0.038251515
esophageal adenocarcinoma	0.0380519418
immunodeficiency 112	0.0377784527
liver disease	0.0374610247
X-linked agammaglobulinemia	0.0372684325
hyper-IgM syndrome type 3	0.0371427754
immunodeficiency, common variable, 3	0.0370984258
cervical cancer	0.0370601207
immunodeficiency 67	0.0368249367
mannose-binding lectin deficiency	0.0367953703
encephalitis	0.0360340358
atrial fibrillation	0.0354511137
pancytopenia due to IKZF1 mutations	0.0353170509
oral squamous cell carcinoma	0.0352694162
Mental deterioration	0.0348222864
immunodeficiency 84	0.034673982
lung cancer	0.0346678064
periodontitis	0.0345498886
Susceptibility to viral and mycobacterial infections	0.0344448425
immunodeficiency 31B	0.0344448425
serum lipopolysaccharide activity	0.0342180288
acute kidney injury	0.0340492623
Acute kidney injury	0.0340468729
recurrent Neisseria infections due to factor D deficiency	0.034030913
hyper-IgM syndrome type 5	0.0340087382
nonimmune chronic idiopathic neutropenia of adults	0.0337130743
solitary fibrous tumor	0.0332621869
acute cystitis	0.0332621869
Immunodeficiency by defective expression of HLA class 2	0.0330552222
MHC class II deficiency	0.0330552222
immunodeficiency 33	0.033003481
type II complement component 8 deficiency	0.0325230272
renal fibrosis	0.0323359897
Ehlers-Danlos syndrome, musculocontractural type	0.0319686574
melanoma	0.0319485345
immunodeficiency due to ficolin3 deficiency	0.0317912591
gastric adenocarcinoma	0.0312294977
autoimmune disease	0.031151921
immunodeficiency 51	0.0310742742
Chronic mucocutaneous candidosis	0.0310742742
nonpapillary renal cell carcinoma	0.0310307459
Crohn's disease	0.0309309642
immunodeficiency 73b with defective neutrophil chemotaxis and lymphopenia	0.0307120859
combined immunodeficiency due to STK4 deficiency	0.0306159952
gamma chain deficiency	0.0305790372
Ischemic stroke	0.0303255329
influenza	0.0292764661
focal segmental glomerulosclerosis	0.0289982078
leukemia	0.027744318
microphthalmia with limb anomalies	0.0275599247
pancreatic ductal adenocarcinoma	0.0270667874
Anemia, Hemolytic, Autoimmune	0.0266651865
Systemic lupus erythematosus	0.0265933126
endothelial dysfunction	0.0265374568
myeloid sarcoma	0.0265266539
diabetes mellitus	0.0264626925
systemic scleroderma	0.0263120324
Pneumonia	0.0262891128
proliferative diabetic retinopathy	0.0257576627
polycystic ovary syndrome	0.0255292103
postmenopausal osteoporosis	0.02550101
inflammatory bowel disease	0.0251560345
hereditary spastic paraplegia	0.0251314301
peripheral arterial disease	0.0248463049
viral disease	0.0247978825
autism spectrum disorder - epilepsy - arthrogryposis syndrome	0.0247618503
HIV infection	0.0246515923
prion disease	0.0241869483
non-alcoholic fatty liver disease	0.0236797609
punctate palmoplantar keratoderma type III	0.0236531107
Cognitive impairment	0.0232137018
prostate cancer	0.0226589409
dry eye syndrome	0.0220844592
graft versus host disease	0.0220223198
Huntington disease	0.0216448803
colorectal cancer	0.0210766938
osteoarthritis	0.0209691201
ganglioneuroma	0.0209539042
cerebral malaria	0.0205847421
Glomerulonephritis	0.0204921278
thrombotic disease	0.0200396047
Parkinson disease	0.0199573122
necrotizing enterocolitis	0.0196160668
lung carcinoma	0.0194546144
Myocardial Ischemia	0.0193850501
persistent truncus arteriosus	0.0192181524
myocardial infarction	0.0190437848
colitis	0.0190115648
clear cell renal carcinoma	0.0189611982
Duane retraction syndrome	0.0188496665
Dengue Hemorrhagic Fever	0.018694581
Amyotrophic lateral sclerosis	0.0185816193
Venous thrombosis	0.0184789927
neurofibroma	0.0184789927
dry age related macular degeneration	0.0182942028
acute liver failure	0.0182736706
neutropenia	0.0181896744
fibrosis	0.0177961586
breast carcinoma	0.017739833
thrombotic thrombocytopenic purpura	0.0177090347
ovarian cancer	0.0175864023
peripheral neuropathy	0.0169040567
Neonatal sepsis	0.0168158834
blood coagulation disease	0.016812791
peritonitis	0.0167758119
familial Mediterranean fever	0.0167186328
periodontal disorder	0.0165920697
mitochondrial DNA depletion syndrome 4a	0.0165908378
thrombotic microangiopathy	0.0164486294
small cell lung carcinoma	0.0164463035
abscess	0.0164463035
periventricular leukomalacia	0.0163990794
pneumococcal meningitis	0.0163309125
colon carcinoma	0.0163231102
papillary thyroid carcinoma	0.0161742517
chronic lymphocytic leukemia	0.0160453094
acute myeloid leukemia	0.0159996964
listeriosis	0.0157071438
Autoimmunity	0.0155577923
Diabetes mellitus	0.0155018217
meningococcal infection	0.0154017787
steatosis	0.015152774
brain aneurysm	0.015152774
Melnick-Needles syndrome	0.0149827485
bacterial disease	0.014982269
type 2 diabetes mellitus	0.0149566077
cutaneous Leishmaniasis	0.0147831942
fulminant viral hepatitis	0.0147831942
fibrosarcoma	0.0147831942
human HOXA1 syndromes	0.0147831942
acute pyelonephritis	0.0147025026
autoimmune thrombocytopenic purpura	0.0146394687
hypersensitivity pneumonitis	0.0145996017
kidney disease	0.0145724723
neurodegenerative disease	0.0145433272
juvenile polyposis syndrome	0.0144598118
familial hyperlipidemia	0.0144136143
asphyxia neonatorum	0.0144136143
Hepatic fibrosis	0.0140235023
Bjornstad syndrome	0.0138592446
neuropathy	0.0137477546
wet macular degeneration	0.0136744546
Increased total leukocyte count	0.0135615274
antiphospholipid syndrome	0.0134089731
Decreased total leukocyte count	0.0132609277
Plasmodium falciparum malaria	0.0131530383
triple-negative breast cancer	0.0129352949
retinopathy of prematurity	0.0126447515
pneumococcal infection	0.0125657151
inflammation	0.0124949462
chronic graft versus host disease	0.0124527879
Townes-Brocks syndrome	0.0123809251
amyloidosis	0.0123541916
Åland Islands eye disease	0.0122577318
pachyonychia congenita	0.0122450019
Helicobacter pylori infectious disease	0.0121961352
cardiac hypertrophy	0.0121961352
liver failure	0.012175603
early-infantile DEE	0.012175603
angina pectoris	0.0120729419
neuroinflammatory disorder	0.012053847
bone inflammation disease	0.0119908131
acne	0.0118297683
Hyperplastic Polyp	0.0118265553
benign prostatic hyperplasia	0.0118265553
abortion	0.0118265553
Arterial thrombosis	0.0118265553
Bone marrow hypocellularity	0.0118265553
lymphopenia	0.0117099324
Allergy	0.0116396382
Cataract	0.0115185721
Asthma	0.01148531
Gaucher disease	0.0114442455
Decreased total granulocyte count	0.0113415845
chorioamnionitis	0.0112824517
cryopyrin-associated periodic syndrome	0.011220855
nephrotic syndrome	0.0111619276
bacterial pneumonia	0.0111592584
familial hyperaldosteronism	0.0111192878
Inflammatory abnormality of the skin	0.0110984705
Shwachman-Diamond syndrome	0.0110873956
Bronchiectasis	0.0110873956
Marfan syndrome	0.0110873956
bronchiectasis	0.0110873956
synovial sarcoma	0.0109642024
retinal degeneration	0.0108718074
neuroblastoma	0.0108597835
glioblastoma	0.0107533984
pemphigus	0.0107178158
mastitis	0.0107089869
status epilepticus	0.0106972836
nosocomial infection	0.0106518948
Osteoporosis	0.0105330259
Stroke	0.0104547464
candidiasis	0.0104227679
inflammatory skin disease	0.0103482359
Hepatic steatosis	0.0103482359
Candidiasis, Invasive	0.0103482359
Thyroid Gland Undifferentiated (Anaplastic) Carcinoma	0.0103482359
cyst	0.0102753466
atopic eczema	0.0102379779
pyelonephritis	0.010163446
pulmonary arterial hypertension	0.0101429138
Myasthenia gravis	0.0099432026
adult acute respiratory distress syndrome	0.0098835574
complex regional pain syndrome	0.0098811281
pulmonary tuberculosis	0.0098223643
respiratory failure	0.0098222006
depressive disorder	0.0098222006
septic shock	0.0098166872
bacteriemia	0.0096946034
fungal infectious disease	0.009657703
bronchiolitis obliterans	0.0096090762
Listeria meningitis	0.0096090762
Tendinopathy	0.0096090762
mucocutaneous lymph node syndrome	0.0096090762
Churg-Strauss syndrome	0.009496149
coronavirus infectious disease	0.0094858829
neuroendocrine neoplasm	0.0094440519
dyskeratosis congenita	0.0094242863
cutaneous squamous cell carcinoma	0.0094037541
retinopathy	0.0093313655
hypertension	0.0093113591
cardiovascular disease	0.0093110369
tarsal-carpal coalition syndrome	0.0092394964
Pulmonary embolism	0.009185702
breast neoplasm	0.0090182492
mucous membrane pemphigoid	0.0089315132
chronic hepatitis C virus infection	0.0088699165
renal carcinoma	0.0088699165
Kimura disease	0.0088699165
vascular dementia	0.0088699165
Recurrent long bone fractures	0.0088699165
renovascular hypertension	0.0088699165
spindle cell hemangioma	0.0088699165
membranous glomerulonephritis	0.0088493843
heart failure	0.0087170188
anaphylaxis	0.008669091
chronic idiopathic urticaria	0.0086645944
glycogen storage disease VI	0.0086569975
ovarian serous adenocarcinoma	0.0085003367
rectum cancer	0.0084695383
syndromic X-linked intellectual disability 5	0.0083771434
glomerular disease	0.008323349
Staphylococcus aureus infection	0.0083155467
severe malarial anemia	0.0083155467
epilepsy	0.0082950145
Fulminant hepatitis	0.0082617523
thyroid carcinoma	0.0081307568
hematoma	0.0081307568
Fever	0.0081102246
acute promyelocytic leukemia	0.0080500652
Insulin resistance	0.0080402783
idiopathic pulmonary fibrosis	0.0080178296
atopic asthma	0.0079459669
Cardiac Tamponade	0.0079459669
Hyperglycemia	0.0079459669
autoimmune uveitis	0.0079254347
cardiomyopathy	0.0077765761
spinal cord injury	0.0077611769
acute basophilic leukemia	0.0077611769
multiple myeloma	0.0077611769
stroke	0.0077611769
immune system disease	0.0076194921
type 1 diabetes mellitus	0.0075229844
liver cancer	0.0074347022
coccidioidomycosis	0.0073915971
Hypoglycemia	0.0073915971
fleck corneal dystrophy	0.0073915971
cystic fibrosis-related diabetes	0.0073915971
scrapie	0.0073915971
bone fracture	0.0073915971
cyclic hematopoiesis	0.0073915971
thoracic aortic aneurysm	0.0073915971
cryohydrocytosis	0.0073915971
in situ carcinoma	0.0073915971
familial Alzheimer disease	0.0073915971
rhegmatogenous retinal detachment	0.0073915971
pharyngitis	0.0073915971
coronary stenosis	0.0073915971
retinal detachment	0.0073915971
Infectious encephalitis	0.0073915971
sickle cell disease	0.0073915971
childhood leukemia	0.0073915971
Immunodeficiency	0.0073710649
food allergy	0.0072786699
non-alcoholic fatty liver	0.0072068072
Pleural effusion	0.007186275
chronic pancreatitis	0.007186275
Wilson disease	0.0070220172
airway hyperresponsiveness	0.0069598947
lung adenocarcinoma	0.0069049652
ulcerative colitis	0.0069038283
hematologic disease	0.0068372273
hepatitis B virus infection	0.0067858968
Pruritus	0.0066524374
infectious meningitis	0.0066524374
pyogenic granuloma	0.0066524374
gastrointestinal stromal tumor	0.0066524374
Malignant Bone Neoplasm	0.0066524374
lichen planus	0.0066524374
Ehlers-Danlos syndrome	0.0066524374
lymph node metastatic carcinoma	0.0065988066
Cowden syndrome 1	0.0065395102
systemic inflammatory response syndrome	0.0065253084
squamous cell carcinoma	0.0064959819
paroxysmal nocturnal hemoglobinuria	0.0064790725
Dravet syndrome	0.0064676475
Miyoshi myopathy	0.0064676475
thrombophilia	0.0064676475
chronic interstitial cystitis	0.006465833
HELLP syndrome	0.0064471152
fetal growth restriction	0.0064286237
meningococcal meningitis	0.0062828575
Infertility	0.0062828575
Nephropathy	0.0061874728
ovarian neoplasm	0.0061303032
Escherichia coli Infections	0.0061134668
bacterial meningitis	0.0060083418
primary central nervous system vasculitis	0.0059132777
Encephalitis, Tick-Borne	0.0059132777
kidney failure	0.0058927455
tuberculosis	0.0058824794
pneumonitis	0.0058742539
interstitial lung disease	0.0058619471
Erythema	0.0057438869
hemolytic-uremic syndrome	0.005741423
sarcoidosis	0.0057284877
gestational diabetes	0.0057079555
glaucoma	0.0056155606
venous thromboembolism	0.0055436978
TNF receptor 1-associated periodic fever syndrome	0.0055436978
severe acute respiratory syndrome	0.0055436978
Middle East respiratory syndrome	0.0055436978
visceral Leishmaniasis	0.0055231656
stomach neoplasm	0.0055231656
ST Elevation Myocardial Infarction	0.0054205045
vascular disease	0.0053763477
memory impairment	0.0053589079
synovitis	0.0052459807
osteosarcoma	0.0052458476
Multiple Organ Failure	0.0051915578
Benign Ovarian Neoplasm	0.005174118
metabolic syndrome	0.005174118
Smith-Magenis syndrome	0.005174118
chronic rhinosinusitis with nasal polyps	0.005174118
Arthritis	0.005174118
human african trypanosomiasis	0.005174118
urinary bladder carcinoma	0.005174118
rectal adenocarcinoma	0.005174118
injury	0.0051611481
Meningitis	0.0051203236
carcinoma	0.0050934264
brain disease	0.0050611908
Neoplasm of the lung	0.0050587269
multiple sclerosis	0.0050417525
Thrombocytopenia	0.0050417525
metabolic disease	0.0050406586
hypertensive nephropathy	0.004989328
recessive dystrophic epidermolysis bullosa	0.004989328
Arrhythmia	0.004989328
juxtacortical osteosarcoma	0.004989328
X-linked retinoschisis	0.004989328
whooping cough	0.004989328
SATB2 associated disorder	0.004989328
carotid atherosclerosis	0.0049687958
aneurysm	0.0049585297
Guillain-Barre syndrome	0.0049503043
cholangiocarcinoma	0.0048328726
intracranial thrombosis	0.0048045381
hereditary angioedema	0.0048045381
allergic disease	0.0048045381
chronic pyelonephritis	0.0048045381
kidney cancer	0.0046916109
head and neck squamous cell carcinoma	0.0046813448
Leri-Weill dyschondrosteosis	0.0046197482
herpes simplex encephalitis	0.0045889499
paracoccidioidomycosis	0.0044349583
demyelinating disease	0.0044349583
Macular degeneration	0.0044349583
hypotension	0.0044349583
chronic inflammatory demyelinating polyneuropathy	0.0044349583
hypertrophy	0.0044349583
benign neoplasm	0.0044349583
Tietz syndrome	0.0044349583
pneumococcal pneumonia	0.0044349583
thyroid cancer	0.0044349583
head and neck malignant neoplasia	0.0044349583
appendicitis	0.0044349583
Mastocytosis	0.0044349583
subcorneal pustular dermatosis	0.0044349583
Pain	0.0044349583
bronchopneumonia	0.0044349583
schizophrenia	0.004414426
acute lymphoblastic leukemia	0.004414426
infectious disease	0.0042820605
Brain atrophy	0.0042501683
urinary tract infection	0.0042501683
undifferentiated pleomorphic sarcoma	0.0042501683
hemorrhage	0.0042501683
bile duct cancer	0.0042501683
Other metabolic disease	0.0042501683
C3 glomerulonephritis	0.0042296361
parasitic infection	0.0042296361
placental insufficiency	0.0041347773
dental caries	0.0040937129
MALT lymphoma	0.0040902615
lupus erythematosus	0.0040653784
acute coronary syndrome	0.0040653784
familial episodic pain syndrome	0.0040653784
Renal insufficiency	0.0040653784
angioedema	0.0040653784
invasive breast ductal carcinoma	0.0038751768
Shock	0.0038267941
Potocki-Lupski syndrome	0.0036957985
congenital isolated hyperinsulinism	0.0036957985
malignant hyperthermia, susceptibility to, 1	0.0036957985
autosomal dominant cerebellar ataxia	0.0036957985
Ewing sarcoma	0.0036957985
Otitis media	0.0036957985
IgA pemphigus	0.0036957985
cholesteatoma	0.0036957985
dentin dysplasia	0.0036957985
myocarditis	0.0036957985
esophageal carcinoma	0.0036957985
rectal neoplasm	0.0036957985
liver and intrahepatic bile duct neoplasm	0.0036957985
skin infection	0.0036957985
viral encephalitis	0.0036957985
Dilated cardiomyopathy	0.0036957985
arthus reaction	0.0036957985
anterior uveitis	0.0036957985
Pulmonary hemorrhage	0.0036957985
Reunion Island's Larsen syndrome	0.0036957985
ischemia reperfusion injury	0.0036957985
allergic respiratory disease	0.0036957985
LMNA-related cardiocutaneous progeria syndrome	0.0036957985
macular retinal edema	0.0036957985
cutaneous melanoma	0.0036957985
endometrial cancer	0.0036957985
chronic inflammatory demyelinating polyradiculoneuropathy	0.0036957985
typhoid fever	0.0036957985
Netherton syndrome	0.0036957985
Reunion island Larsen syndrome	0.0036957985
urothelial carcinoma	0.0036957985
uveal cancer	0.0036957985
Neoplasm of the liver	0.0036957985
vision disorder	0.0036957985
cognitive disorder	0.0036957985
congenital secretory chloride diarrhea 1	0.0036957985
pancreatic adenocarcinoma	0.0036957985
Hypoalbuminemia	0.0036957985
glomerulosclerosis	0.0036752663
systemic mastocytosis	0.0036752663
brain injury	0.0036752663
Pallister-Hall syndrome	0.0035828714
angina unstable	0.0035110086
meningoencephalitis	0.0035110086
HIV-1 infection	0.0035110086
kidney injury	0.0035110086
cutaneous lupus erythematosus	0.0035086168
astrocytoma	0.0035001874
metastatic neoplasm	0.0034904764
gastric carcinoma	0.0034511915
cold agglutinin disease	0.0033262187
brain ischemia	0.0033262187
ischemic disease	0.0033262187
urticaria	0.0032640962
Cerebral ischemia	0.0032409974
type III hypersensitivity reaction disease	0.0031697632
skin disease	0.0030876344
nervous system disease	0.0030285016
bipolar disorder	0.0030285016
hypotonia-cystinuria syndrome	0.0030182355
Hypotonia - cystinuria syndrome	0.0030182355
swine influenza	0.0029566388
vascular hemostatic disease	0.0029566388
necrotizing vasculitis	0.0029566388
rhabdomyolysis	0.0029566388
pulpitis	0.0029566388
endometrial carcinoma	0.0029566388
joint disease	0.0029566388
papilloma	0.0029566388
chronic hepatitis B virus infection	0.0029566388
impaired renal function disease	0.0029566388
chronic thromboembolic pulmonary hypertension	0.0029566388
Vogt-Koyanagi-Harada disease	0.0029566388
oculocutaneous albinism type 1	0.0029566388
uremia	0.0029566388
immunoglobulin G4-related sclerosing disease	0.0029566388
Aarskog-Scott syndrome, X-linked	0.0029566388
major depressive disorder	0.0029566388
Hyperkalemia	0.0029566388
neuropathic pain	0.0029361066
Anxiety	0.0029361066
Uveitis	0.0029028444
Disseminated intravascular coagulation	0.0028437117
Increased total eosinophil count	0.0027718489
Psoriasiform dermatitis	0.0027718489
hyperinsulinemic hypoglycemia, familial, 4	0.0027718489
breast benign neoplasm	0.0027718489
pulmonary hypertension	0.0027513167
allergic contact dermatitis	0.0027513167
psychosis	0.0027513167
adrenal cortex carcinoma	0.002740993
brain infarction	0.002587059
polyarteritis nodosa	0.002587059
skin cancer	0.002587059
retinitis	0.002587059
endophthalmitis	0.002587059
Chronic colitis	0.002587059
Ureteral obstruction	0.002587059
acute graft versus host disease	0.002587059
peripheral nerve injury	0.002587059
Atrophy	0.002587059
intracerebral hemorrhage	0.002587059
intracerebral hemorrhage	0.002587059
acute graft versus host disease	0.002587059
lysosomal storage disease	0.002587059
AIDS	0.002587059
Hepatitis, Alcoholic	0.002587059
long COVID-19	0.0022174791
brain edema	0.0022174791
verrucous carcinoma	0.0022174791
adult T-cell leukemia/lymphoma	0.0022174791
lung neoplasm	0.0022174791
Delirium	0.0022174791
Lymphadenopathy	0.0022174791
Pancreatic cysts	0.0022174791
senile cataract	0.0022174791
tonsillitis	0.0022174791
impulse control disorder	0.0022174791
psoriasis vulgaris	0.0022174791
Peripheral demyelination	0.0022174791
childhood gender nonconformity	0.0022174791
cryptococcosis	0.0022174791
leukocyte adhesion deficiency	0.0022174791
Edema	0.0022174791
hemolytic anemia	0.0022174791
Peritoneal Fibrosis	0.0022174791
obstructive sleep apnea	0.0022174791
adenoma	0.0022174791
pneumothorax	0.0022174791
Down syndrome	0.0022174791
Anorexia	0.0022174791
Balkan nephropathy	0.0022174791
cervical squamous cell carcinoma	0.0022174791
Hypertension	0.0022174791
capillary leak syndrome	0.0022174791
choroidal neovascularization	0.0022174791
familial hypercholesterolemia	0.0022174791
lipoid nephrosis	0.0022174791
sexually transmitted disease	0.0022174791
colorectal adenocarcinoma	0.0022174791
aseptic meningitis	0.0022174791
folate deficiency	0.0022174791
cerebral amyloid angiopathy	0.0022174791
Schwartz-Jampel syndrome	0.0022174791
brain cancer	0.0022174791
pericarditis	0.0022174791
clostridium difficile infection	0.0022174791
Ventricular fibrillation	0.0022174791
Thromboembolism	0.0022174791
edema	0.0022174791
Disorder of lipid metabolism	0.0022174791
Granuloma	0.0022174791
lactic acidosis	0.0022174791
Encephalopathy	0.0022174791
Henoch-Schoenlein purpura	0.0022174791
primary ciliary dyskinesia	0.0022174791
Retinal hemorrhage	0.0022174791
emphysema	0.0022174791
Osteopenia	0.0022174791
hematopoietic and lymphoid cell neoplasm	0.0022174791
complement deficiency	0.002012157
central nervous system disease	0.002012157
cardiac arrest	0.002012157
respiratory system disease	0.002012157
Candidemia	0.0018478993
Decreased liver function	0.0018478993
prostate intraepithelial neoplasia	0.0018478993
intracranial hemorrhage	0.0018478993
Methicillin-Resistant Staphylococcus Aureus Infection	0.0018478993
Abdominal Aortic Aneurysm	0.0014783194
Erythroid hypoplasia	0.0014783194
autoinflammatory syndrome	0.0014783194
Hyalitis	0.0014783194
allergic rhinitis	0.0014783194
eye disease	0.0014783194
idiopathic membranous glomerulonephritis	0.0014783194
genetic disorder	0.0014783194
crescentic glomerulonephritis	0.0014783194
Respiratory tract infection	0.0014783194
streptococcal infection	0.0014783194
cervical carcinoma	0.0014783194
Ehlers-Danlos syndrome, dermatosparaxis type	0.0014783194
diabetic retinopathy	0.0014783194
Felty's syndrome	0.0014783194
Cholecystitis, Acute	0.0014783194
rapidly progressive glomerulonephritis	0.0014783194
Treacher-Collins syndrome	0.0014783194
deep vein thrombosis	0.0014783194
meconium aspiration syndrome	0.0014783194
Hepatitis	0.0014783194
adult-onset Still's disease	0.0014783194
interstitial nephritis	0.0014783194
respiratory paralysis	0.0014783194
laryngotracheoesophageal cleft	0.0014783194
complication	0.0014783194
influenza A (H1N1)	0.0014783194
Columnar Cell Hyperplasia of the Breast	0.0014783194
familial amyloid neuropathy	0.0014783194
colonic neoplasm	0.0014783194
Muscular dystrophy	0.0014783194
adenocarcinoma	0.0014783194
hyperuricemia	0.0014783194
dense deposit disease	0.0014783194
cold urticaria	0.0014783194
Friedreich ataxia	0.0014783194
bronchopulmonary dysplasia	0.0014783194
muscular dystrophy	0.0014783194
Pick disease	0.0014783194
acrocallosal syndrome	0.0014783194
colorectal adenoma	0.0014783194
cognition	0.0014783194
migraine disorder	0.0014783194
Autosomal dominant polycystic kidney disease	0.0014783194
Glomerular sclerosis	0.0014783194
Neu-Laxova syndrome	0.0014783194
breast adenocarcinoma	0.0014783194
Gliosis	0.0014783194
immunodeficiency-related disorder	0.0014783194
inherited lipid metabolism disorder	0.0014783194
acute pharyngitis	0.0014783194
optic neuritis	0.0014783194
rheumatic disease	0.0014783194
hypertrophic cardiomyopathy	0.0014783194
Hyperinsulinemia	0.0014783194
anorexia nervosa	0.0014783194
Hypereosinophilic syndrome	0.0014783194
pulmonary alveolar proteinosis	0.0014783194
rhinitis	0.0014783194
metastatic malignant neoplasm	0.0014783194
pemphigus vulgaris	0.0014783194
myositis	0.0014783194
Hyperlipidemia	0.0014783194
Spinal Cord Ischemia	0.0014783194
acute kidney tubular necrosis	0.0014783194
autoimmune thyroid disease	0.0014783194
Posterior Leukoencephalopathy Syndrome	0.0014783194
ichthyosis prematurity syndrome	0.0014783194
retinitis pigmentosa	0.0014783194
Neurodevelopmental disorder	0.0014783194
ear infection	0.0014783194
Angel-shaped phalango-epiphyseal dysplasia	0.0014783194
viral pneumonia	0.0014783194
ovarian carcinoma	0.0014783194
bacterial vaginosis	0.0014783194
viral myocarditis	0.0014783194
primary membranoproliferative glomerulonephritis	0.0014783194
adrenal gland pheochromocytoma	0.0014783194
animal viral hepatitis	0.0014783194
Achalasia	0.0014783194
psychiatric disorder	0.0014783194
staphylococcal skin infections	0.0014783194
bone disease	0.0014783194
panic disorder	0.0014783194
drug dependence	0.0014783194
pneumocystosis	0.0014783194
