# Supplementary material for: Peripheral Transcriptomic Signatures Reveal Convergent Neuroinflammatory, Metabolic, and miRNA Dysregulation in Major Psychiatric Disorders
Source: Biology (Basel). 2026 Apr 24;15(9):673. doi: 10.3390/biology15090673 (PMC13162896; doi:10.3390/biology15090673)
Supplement: Supplementary file 1 [file biology-15-00673-s001.zip › Supplementary Files/Dataset S4. Hub genes GWAS results/CALML4.tsv]

disease	globalScore
hemorrhoid	0.1398080429
Anisometropia	0.0751997592
liver disease	0.0743159082
alcohol drinking	0.0552613898
coronary artery bypass	0.0357673774
Pelvic Inflammatory Disease	0.0317838675
uterine fibroid	0.0309591122
Abnormality of the skeletal system	0.0285099224
restless legs syndrome	0.0282101182
Alzheimer disease	0.0269587972
Abruptio Placentae	0.0260237856
malignant renal pelvis neoplasm	0.0241077451
heart failure	0.0236287013
bipolar disorder	0.0217598063
morbid obesity	0.0186457391
glioma	0.0184789927
microphthalmia with limb anomalies	0.0110873956
COVID-19–associated multisystem inflammatory syndrome in adults	0.0088699165
Reunion island Larsen syndrome	0.0088699165
Reunion Island's Larsen syndrome	0.0088699165
glioblastoma multiforme	0.0073915971
squamous cell carcinoma	0.0073915971
neuronal ceroid lipofuscinosis	0.0073915971
polycystic ovary syndrome	0.005174118
Parkinson disease	0.005174118
Helicobacter pylori infectious disease	0.0044349583
breast cancer	0.0036957985
gastric cancer	0.0036957985
Usher syndrome	0.0036957985
lung cancer	0.0029566388
depressive disorder	0.0022174791
fetal growth restriction	0.0014783194
infection	0.0014783194
nasopharyngeal carcinoma	0.0014783194
