# Supplementary material for: Peripheral Transcriptomic Signatures Reveal Convergent Neuroinflammatory, Metabolic, and miRNA Dysregulation in Major Psychiatric Disorders
Source: Biology (Basel). 2026 Apr 24;15(9):673. doi: 10.3390/biology15090673 (PMC13162896; doi:10.3390/biology15090673)
Supplement: Supplementary file 1 [file biology-15-00673-s001.zip › Supplementary Files/Dataset S4. Hub genes GWAS results/CBL.tsv]

disease	globalScore
Noonan syndrome-like disorder with juvenile myelomonocytic leukemia	0.8048338511
CBL-related disorder	0.7988770587
Juvenile Myelomonocytic Leukemia	0.7278299589
Noonan syndrome	0.6534182496
rasopathy	0.5629396971
listeriosis	0.5409211818
cancer	0.5199779088
Abnormality of the cardiovascular system	0.4879011866
Noonan syndrome and Noonan-related syndrome	0.4669491822
genetic disorder	0.4546130139
Myelodysplastic/Myeloproliferative Neoplasm	0.4275320291
myeloproliferative disorder	0.412782074
rhabdomyosarcoma	0.3991462431
melanoma	0.3904785049
chronic myelogenous leukemia	0.3843628958
chronic myelomonocytic leukemia	0.3812722609
Chronic Neutrophilic Leukemia	0.3706372637
desmoplastic melanoma	0.3699494345
Angiomatous Meningioma	0.3695798547
cutaneous melanoma	0.3695798547
skin squamous cell carcinoma	0.3695798547
Fibrous Meningioma	0.3695798547
carcinoma of liver and intrahepatic biliary tract	0.3695798547
Atypical Meningioma	0.3695798547
Endometrial Endometrioid Adenocarcinoma	0.3695798547
bile duct carcinoma	0.3695798547
Meningothelial Meningioma	0.3695798547
therapy related acute myeloid leukemia and myelodysplastic syndrome	0.3695798547
kidney neoplasm	0.3695798547
skin basal cell carcinoma	0.3695798547
Transitional Meningioma	0.3695798547
hemangioblastoma	0.3695798547
Ovarian Endometrioid Adenocarcinoma with Squamous Differentiation	0.3695798547
Hepatobiliary Neoplasm	0.3695798547
acute myeloid leukemia	0.3510131775
Neurodevelopmental disorder	0.3405678361
acute lymphoblastic leukemia	0.3090647894
chronic lymphocytic leukemia	0.2973135445
non-small cell lung carcinoma	0.2967946489
hepatocellular carcinoma	0.2945027726
head and neck squamous cell carcinoma	0.2928991185
essential thrombocythemia	0.2908213882
polycythemia vera	0.2867032833
myeloid neoplasm	0.2863932819
myelofibrosis	0.286297232
gastric carcinoma	0.2852313117
myelodysplastic syndrome	0.2842763608
oral squamous cell carcinoma	0.2837141351
papillary thyroid carcinoma	0.2810543228
osteosarcoma	0.2805862063
small cell lung carcinoma	0.2801107315
diffuse large B-cell lymphoma	0.2799567399
multiple myeloma	0.2796487567
T-cell acute lymphoblastic leukemia	0.2795871601
lung adenocarcinoma	0.2793048421
gastric adenocarcinoma	0.2790327903
breast carcinoma	0.2781088407
anaplastic astrocytoma	0.2781088407
colon adenocarcinoma	0.2781088407
colorectal adenocarcinoma	0.2779240507
gastrointestinal stromal tumor	0.2779189177
pancreatic ductal adenocarcinoma	0.2776468658
lung carcinoma	0.2775544709
prostate carcinoma	0.2775544709
brain glioblastoma	0.277184891
Digestive System Carcinoma	0.277184891
breast ductal adenocarcinoma	0.277184891
bile duct adenocarcinoma	0.277184891
Uterine Carcinosarcoma	0.277184891
acute myeloid leukemia, t(3;5)(q25;q34)	0.277184891
esophageal squamous cell carcinoma	0.277184891
B-cell acute lymphoblastic leukemia	0.277184891
lobular breast carcinoma	0.277184891
Merkel cell skin cancer	0.277184891
meningioma	0.277184891
pancreatic neuroendocrine tumor	0.277184891
mucoepidermoid carcinoma of parotid gland	0.277184891
female breast carcinoma	0.277184891
acral lentiginous melanoma	0.277184891
mixed germ cell tumor	0.277184891
Chronic Eosinophilic Leukemia, Not Otherwise Specified	0.277184891
Breast Carcinoma by Gene Expression Profile	0.277184891
nodular melanoma	0.277184891
acute leukemia of ambiguous lineage	0.277184891
Chordoid Meningioma	0.277184891
Mixed Lobular and Ductal Breast Carcinoma	0.277184891
HER2 Positive Breast Carcinoma	0.277184891
lymphoid neoplasm	0.277184891
bladder transitional cell carcinoma	0.277184891
prostate adenocarcinoma	0.277184891
squamous cell lung carcinoma	0.277184891
Anaplastic (Malignant) Meningioma	0.277184891
testicular seminoma	0.277184891
esophageal adenocarcinoma	0.277184891
Conjunctival Melanoma	0.277184891
Gallbladder Adenocarcinoma	0.277184891
skin carcinoma	0.277184891
Mast Cell Neoplasm	0.277184891
mixed liposarcoma	0.277184891
cecum adenocarcinoma	0.277184891
oral cavity carcinoma	0.277184891
gastric intestinal type adenocarcinoma	0.277184891
testicular mixed germ cell tumor	0.277184891
extragonadal seminoma	0.277184891
Hepatoblastoma	0.277184891
thyroid carcinoma	0.277184891
urothelial carcinoma	0.277184891
central nervous system primitive neuroectodermal neoplasm	0.277184891
benign melanocytic skin nevus	0.277184891
leiomyosarcoma	0.277184891
pancreatic carcinoma	0.277184891
mediastinal yolk sac tumor	0.277184891
extragonadal nonseminomatous germ cell tumor	0.277184891
Secretory Meningioma	0.277184891
rectal adenocarcinoma	0.277184891
neoplasm of mature B-cells	0.277184891
Granulocytic Sarcoma	0.277184891
pulmonary large cell neuroendocrine carcinoma	0.277184891
urinary bladder carcinoma	0.277184891
ovarian clear cell adenocarcinoma	0.277184891
superficial spreading melanoma	0.277184891
acute myeloid leukemia with mutated NPM1	0.277184891
ovarian serous adenocarcinoma	0.277184891
Ewing sarcoma/peripheral primitive neuroectodermal tumor of bone	0.277184891
cervical squamous cell carcinoma	0.277184891
Vaginal Melanoma	0.277184891
extranodal nasal NK/T cell lymphoma	0.277184891
clear cell renal carcinoma	0.277184891
Hepatosplenomegaly	0.2664670752
malignant germ cell tumor of ovary	0.2660974954
colon carcinoma	0.1914423647
Moyamoya disease	0.1875104457
Systemic Mastocytosis with Associated Clonal Hematological non-Mast-Cell Lineage Disease	0.1853442971
renal cell carcinoma	0.1851595072
Anal Melanoma	0.1847899273
thyroid gland oncocytic adenoma	0.1847899273
Colorectal Diffuse Large B-Cell Lymphoma	0.1847899273
bladder urachal adenocarcinoma	0.1847899273
Tonsillar Squamous Cell Carcinoma	0.1847899273
benign neoplasm of pancreas	0.1847899273
luminal B breast carcinoma	0.1847899273
Small Intestinal Tubulovillous Adenoma	0.1847899273
Testicular Sertoli Cell Tumor	0.1847899273
Peritoneal Mesothelioma	0.1847899273
chordoma	0.1847899273
cerebral arterial disease	0.1847899273
Cecum Villous Adenoma	0.1847899273
large cell medulloblastoma	0.1847899273
ovarian mucinous adenocarcinoma	0.1847899273
Gallbladder Biliary Intraepithelial Neoplasia	0.1847899273
adult T-cell leukemia/lymphoma	0.1847899273
epithelioid sarcoma	0.1847899273
endodermal sinus tumor	0.1847899273
T-cell large granular lymphocyte leukemia	0.1847899273
mucosal melanoma	0.1847899273
myeloproliferative neoplasm, unclassifiable	0.1847899273
Bladder Small Cell Neuroendocrine Carcinoma	0.1847899273
Invasive Breast Carcinoma	0.1847899273
pharyngeal squamous cell carcinoma	0.1847899273
digestive system melanoma	0.1847899273
angiosarcoma	0.1847899273
Wolffian duct adenocarcinoma	0.1847899273
Parathyroid Gland Carcinoma	0.1847899273
Dysplasia in Ulcerative Colitis	0.1847899273
gastroesophageal junction adenocarcinoma	0.1847899273
papillary renal cell carcinoma	0.1847899273
Adrenal Gland Neuroblastoma	0.1847899273
malignant peripheral nerve sheath tumor	0.1847899273
Pleural Epithelioid Mesothelioma	0.1847899273
Testicular Choriocarcinoma	0.1847899273
Brain Stem Glioblastoma	0.1847899273
Olfactory Neuroblastoma	0.1847899273
solitary fibrous tumor	0.1847899273
bronchoalveolar adenocarcinoma	0.1847899273
Thyroid Gland Undifferentiated (Anaplastic) Carcinoma	0.1847899273
ependymoma	0.1847899273
testicular sex cord-stromal neoplasm	0.1847899273
Extramammary Paget Disease	0.1847899273
Testicular Large Cell Calcifying Sertoli Cell Tumor	0.1847899273
diffuse gastric adenocarcinoma	0.1847899273
laryngeal squamous cell carcinoma	0.1847899273
Gastric Adenoma	0.1847899273
Blast Phase Chronic Myelogenous Leukemia, BCR-ABL1 Positive	0.1847899273
Rhabdoid Meningioma	0.1847899273
Ovarian Endometrioid Adenocarcinoma	0.1847899273
embryonal carcinoma of the central nervous system	0.1847899273
Testicular Embryonal Carcinoma	0.1847899273
nasopharyngeal squamous cell carcinoma	0.1847899273
esophageal cancer	0.1548799084
Intellectual disability	0.1482015217
clonal hematopoiesis	0.1372819155
left ventricular noncompaction	0.1302477944
hereditary neoplastic syndrome	0.1209347413
Inherited cancer-predisposing syndrome	0.1209347413
congenital heart disease	0.1186351334
hereditary cancer	0.1182655535
epilepsy, early-onset	0.1182655535
Microcephaly	0.1137382003
microcephaly	0.1108739564
neoplasm	0.105405824
gastric cancer	0.0994628561
breast cancer	0.0912913538
glioma	0.087895888
Parkinson disease	0.0831708665
colorectal carcinoma	0.0780959288
neuroblastoma	0.0717703546
colitis	0.0708028766
Familial progressive cardiac conduction defect	0.070674386
Griscelli disease	0.0672804342
Brugada syndrome	0.0667927299
Romano-Ward syndrome	0.0653477671
immunodeficiency 99 with hypogammaglobulinemia and autoimmune cytopenias	0.0648491505
hypertrophic cardiomyopathy	0.0648321272
familial atrial fibrillation	0.0629832342
Atrial septal defect - atrioventricular conduction defects	0.0629634719
Griscelli disease type 2	0.0628745161
Griscelli syndrome type 2	0.0628745161
Arrhythmogenic right ventricular dysplasia	0.0622612702
dilated cardiomyopathy	0.0612229561
obesity due to melanocortin 4 receptor deficiency	0.0607404635
beta-thalassemia-X-linked thrombocytopenia syndrome	0.0606576858
Beta-thalassemia - X-linked thrombocytopenia	0.0606576858
Rare familial disorder with hypertrophic cardiomyopathy	0.0604238424
activated PI3K-delta syndrome	0.0583547475
BENTA disease	0.0574540629
reticular dysgenesis	0.0574499565
dominant beta-thalassemia	0.0571337316
acute erythroleukemia	0.0570481287
erythroleukemia, familial, susceptibility to	0.0570481287
hemoglobin H disease	0.0569315037
diabetes mellitus	0.0567122864
Atrial stand still	0.0559063446
hemoglobin C-beta-thalassemia syndrome	0.0553035701
Hemoglobin C - beta-thalassemia	0.0553035701
atrial fibrillation	0.0549602202
combined immunodeficiency due to OX40 deficiency	0.0546353492
MODY	0.0545943361
immunodeficiency 64	0.0544483521
hemolytic anemia due to diphosphoglycerate mutase deficiency	0.0544274092
autoimmune lymphoproliferative syndrome type 2B	0.0541877983
Autoimmune lymphoproliferative syndrome with recurrent viral infections	0.0541877983
immunodeficiency 118	0.0541210686
glycoprotein storage disease	0.0540841106
severe combined immunodeficiency due to LAT deficiency	0.0537798232
Sea-blue histiocytosis	0.0534825106
hereditary persistence of fetal hemoglobin-sickle cell disease syndrome	0.0534348799
Griscelli disease type 1	0.0532121075
Griscelli syndrome type 1	0.0532121075
lung cancer	0.0531261232
congenital neutropenia-myelofibrosis-nephromegaly syndrome	0.0526804771
Recurrent infections-myelofibrosis-nephromegaly syndrome	0.0526804771
severe combined immunodeficiency due to DCLRE1C deficiency	0.0526275553
immunodeficiency 72 with autoinflammation	0.0524764896
Familial dilated cardiomyopathy with conduction defect due to LMNA mutation	0.0522733746
RAS-associated autoimmune leukoproliferative disease	0.0518242325
autoimmune lymphoproliferative syndrome type 4	0.0518242325
thrombocythemia 1	0.0517270124
TCR-alpha-beta-positive T-cell deficiency	0.0510502706
short-limb skeletal dysplasia with severe combined immunodeficiency	0.0510445216
hyper-IgM syndrome type 3	0.0510094115
immunodeficiency 109 with lymphoproliferation	0.0508034734
immunodeficiency 78 with autoimmunity and developmental delay	0.0507253484
progressive familial heart block, type 1A	0.0499893711
bundle branch block	0.0499893711
autoinflammation with episodic fever and lymphadenopathy	0.0499129913
hereditary neutrophilia	0.0498870181
immunodeficiency, common variable, 7	0.0497302546
type 2 diabetes mellitus	0.049408332
immunodeficiency 84	0.0490076233
severe combined immunodeficiency due to CTPS1 deficiency	0.0489802128
Hereditary persistence of fetal hemoglobin - beta-thalassemia	0.0488958254
hereditary persistence of fetal hemoglobin-beta-thalassemia syndrome	0.0488958254
Obesity	0.048841084
congenital dyserythropoietic anemia type 2	0.0487962442
Congenital dyserythropoietic anemia type II	0.0487962442
immunodeficiency 75	0.0487383433
Hyperlipoproteinemia type 1	0.0487200697
autoimmune lymphoproliferative syndrome	0.048610017
autoimmune lymphoproliferative syndrome type 1	0.048610017
immunoproliferative small intestinal disease	0.048590922
T-B+ severe combined immunodeficiency due to JAK3 deficiency	0.0485646408
cryohydrocytosis	0.0485490363
Hereditary cryohydrocytosis with normal stomatin	0.0485490363
Thrombocytopenia	0.0482884825
immunodeficiency 18	0.0482714408
lipodystrophy, congenital generalized, type 5	0.0480749475
thrombocytopenia, anemia, and myelofibrosis	0.0476417178
severe combined immunodeficiency due to CD70 deficiency	0.0475094903
Mast Cell Sarcoma	0.0474029281
Cutaneous T-cell lymphoma	0.0470048085
severe combined immunodeficiency, autosomal recessive, T cell-negative, B cell-negative, NK cell-positive	0.0465910844
dilated cardiomyopathy 1U	0.0462566146
pulmonary alveolar proteinosis with hypogammaglobulinemia	0.0461662729
long QT syndrome 10	0.0458870348
inherited obesity	0.0457465944
obesity	0.0457465944
congenital heart defects, multiple types, 3	0.0457392028
familial sick sinus syndrome	0.0456948532
hypoinsulinemic hypoglycemia and body hemihypertrophy	0.0455728919
dehydrated hereditary stomatocytosis	0.0452070078
primary immunodeficiency syndrome due to p14 deficiency	0.0445629123
hypertrophic cardiomyopathy 6	0.0442904498
combined immunodeficiency due to ZAP70 deficiency	0.044268275
sick sinus syndrome 1	0.0441426178
atrioventricular dissociation	0.0440760935
overhydrated hereditary stomatocytosis	0.043846954
dilated cardiomyopathy 1AA	0.0438173876
gamma chain deficiency	0.0438063002
long QT syndrome 16	0.0437656464
immunodeficiency 76	0.0436473808
neuronal ceroid lipofuscinosis 1	0.0434921573
dilated cardiomyopathy 1A	0.0434330245
familial cardiomyopathy	0.0434330245
ventricular tachycardia, familial	0.0433960665
Wolff-Parkinson-White Syndrome	0.0432556262
Kimura disease	0.0432168203
severe combined immunodeficiency due to CARD11 deficiency	0.0431077943
long QT syndrome 14	0.0430486615
cardiomyopathy, dilated, 100	0.0430190951
immunodeficiency 98 with autoinflammation, X-linked	0.0429932245
sea-blue histiocyte syndrome	0.042525706
atrial septal defect 7	0.0421690614
atrial heart septal defect	0.0421690614
Familial hemophagocytic lymphohistiocytosis	0.0420637312
dilated cardiomyopathy 1G	0.0420507959
dilated cardiomyopathy 1E	0.0418438311
dilated cardiomyopathy 1V	0.0418142648
hereditary spherocytosis type 4	0.0416590412
AKT2-related familial partial lipodystrophy	0.0416091479
Familial partial lipodystrophy due to AKT2 mutations	0.0416091479
familial isolated congenital asplenia	0.0416073
immunodeficiency 105	0.0415851252
Felty's syndrome	0.0415315362
Omenn syndrome	0.0415296883
arrhythmogenic right ventricular dysplasia 10	0.0411638042
severe congenital hypochromic anemia with ringed sideroblasts	0.0410991277
portal hypertension	0.0410843445
sick sinus syndrome 2, autosomal dominant	0.0409716227
Ichthyosis - hepatosplenomegaly - cerebellar degeneration	0.0409383605
ichthyosis-hepatosplenomegaly-cerebellar degeneration syndrome	0.0409383605
long QT syndrome 13	0.0409346647
immunodeficiency 122	0.0408681403
hypertrophic cardiomyopathy 26	0.0408385739
hypercoagulability syndrome due to glycosylphosphatidylinositol deficiency	0.0408182471
arrhythmogenic right ventricular dysplasia, familial, 14	0.0408090076
congenital generalized lipodystrophy type 3	0.0407738975
Generalized congenital lipodystrophy with myopathy	0.0407738975
refractory anemia with ringed sideroblasts	0.0407572664
X-linked sideroblastic anemia 1	0.0406242176
X-linked immunodeficiency with magnesium defect, Epstein-Barr virus infection and neoplasia	0.0405355185
Familial short QT syndrome	0.0404689941
primary myelofibrosis	0.040433884
catecholaminergic polymorphic ventricular tachycardia 1	0.0403802949
hyper-IgM syndrome type 1	0.0403377932
X-linked hyper-IgM syndrome	0.0403377932
Brugada syndrome 9	0.0402989874
neutropenia, severe congenital, 9, autosomal dominant	0.0400772394
immunodeficiency 117	0.0399811487
LIPE-related familial partial lipodystrophy	0.039957126
Hemolytic anemia due to red cell pyruvate kinase deficiency	0.0398776663
hypertrophic cardiomyopathy 14	0.0395672192
autoinflammatory syndrome with immunodeficiency	0.0393768856
harderoporphyria	0.0393768856
hereditary elliptocytosis	0.0393528629
protozoa infectious disease	0.0391976057
hemochromatosis type 2B	0.039112636
congenital heart block	0.0391015486
Brugada syndrome 3	0.0389093671
Atrial tachyarrhythmia with short PR interval	0.0388428427
Lown-Ganong-Levine syndrome	0.0388428427
CIDEC-related familial partial lipodystrophy	0.0388206679
autoimmune disease	0.0387774372
Ebstein anomaly	0.0387024024
pulmonary fibrosis and/or bone marrow failure, telomere-related, 6	0.0385915284
atrial conduction disease	0.0385176125
long QT syndrome 15	0.0385028293
Brugada syndrome 1	0.0384363049
Burkitts lymphoma	0.038323583
immunodeficiency 73c with defective neutrophil chemotaxis and hypogammaglobulinemia	0.0383032561
hypertrophic cardiomyopathy 11	0.0379632427
heart-hand syndrome, Slovenian type	0.0376601872
cardiomyopathy, familial restrictive, 3	0.0373497401
hemoglobin D disease	0.0373497401
Sezary's disease	0.0373201737
immunodeficiency, common variable, 1	0.0373127821
common variable immunodeficiency	0.0373127821
immunodeficiency 121 with autoinflammation	0.0369062443
infection	0.0368608442
agammaglobulinemia 8b, autosomal recessive	0.0368249367
hemoglobin E disease	0.0366844964
atrial septal defect 1	0.0366253636
MHC class II deficiency 4	0.0365736224
Griscelli syndrome	0.0364997064
acute tonsillitis	0.0364668292
Lung fibrosis - immunodeficiency - 46,XX gonadal dysgenesis	0.0363888325
lung fibrosis-immunodeficiency-46,XX gonadal dysgenesis syndrome	0.0363888325
immunodeficiency 69	0.0362410006
T-B+ severe combined immunodeficiency due to IL-7Ralpha deficiency	0.0361744762
immunodeficiency 73b with defective neutrophil chemotaxis and lymphopenia	0.0360709938
Leukocyte adhesion deficiency type III	0.0357605467
leukocyte adhesion deficiency 3	0.0357605467
Nezelof syndrome	0.0357531551
Thymic aplasia	0.0357531551
lung disease, immunodeficiency, and chromosome breakage syndrome;	0.0356422812
immunodeficiency, common variable, 2	0.035627498
Brugada syndrome 8	0.0355240156
Immunodeficiency syndrome with autoimmunity	0.035516624
non-spherocytic hemolytic anemia due to hexokinase deficiency	0.035516624
congenitally corrected transposition of the great arteries	0.0351396526
Severe combined immunodeficiency due to adenosine deaminase deficiency	0.0350879114
Brugada syndrome 5	0.0350066038
immunodeficiency 36 with lymphoproliferation	0.0348292055
retinopathy of prematurity	0.0347405063
proteasome-associated autoinflammatory syndrome 4	0.0347035484
Chronic mucocutaneous candidosis	0.034489192
Myelofibrosis	0.0344631843
hyperinsulinemic hypoglycemia, familial, 1	0.0344078845
primary immunodeficiency with natural-killer cell deficiency and adrenal insufficiency	0.0342452693
Immunodeficiency with natural-killer cell deficiency and adrenal insufficiency	0.0342452693
immunodeficiency 97 with autoinflammation	0.0342378777
X-linked lymphoproliferative disease	0.0340900458
autoimmune lymphoproliferative syndrome type 2A	0.0340900458
immunodeficiency 80 with or without congenital cardiomyopathy	0.033993955
gray platelet syndrome	0.0339052559
Blackfan-Diamond anemia	0.033683508
Mantle cell lymphoma	0.0335061096
obesity due to pro-opiomelanocortin deficiency	0.0334765432
obesity due to prohormone convertase I deficiency	0.0334765432
Congenital dyserythropoietic anemia type I	0.0334691516
MHC class II deficiency 3	0.0332547953
autoinflammation with episodic fever and immune dysregulation	0.0330626138
lymphoproliferative syndrome 1	0.0330182642
pulmonary arterial hypertension	0.0328778239
pulmonary hypertension, primary, 4	0.0328778239
Hepatic veno-occlusive disease - immunodeficiency	0.0328260827
hepatic veno-occlusive disease-immunodeficiency syndrome	0.0328260827
alpha thalassemia spectrum	0.0328039079
Alpha-thalassemia	0.0328039079
sideroblastic anemia 3	0.0327595583
Adult-onset autosomal recessive sideroblastic anemia	0.0327595583
hyperinsulinemic hypoglycemia, familial, 2	0.0327004255
short stature due to primary acid-labile subunit deficiency	0.032656076
atrial septal defect, sinus venosus type	0.0326412928
atrial standstill	0.0325969432
Alpha-thalassemia - myelodysplastic syndrome	0.0325599852
alpha-thalassemia-myelodysplastic syndrome	0.0325599852
hypertrophic cardiomyopathy 4	0.0323751953
Chédiak-Higashi syndrome	0.0322088843
enteritis	0.0320952522
autoimmune disease with susceptibility to mycobacterium tuberculosis	0.032049965
hyper-IgM syndrome type 2	0.0319908322
Hermansky-Pudlak syndrome 2	0.0318430003
Hermansky-Pudlak syndrome with neutropenia	0.0318430003
immunodeficiency 104	0.0317469095
obesity due to congenital leptin deficiency	0.0316729935
dehydrated hereditary stomatocytosis with or without pseudohyperkalemia and/or perinatal edema	0.0316212524
pyruvate kinase deficiency of red cells	0.0314586372
PLIN1-related familial partial lipodystrophy	0.0313403717
transient neonatal diabetes mellitus	0.0313255885
lymphoproliferative syndrome	0.0312738473
Hermansky-Pudlak syndrome 9	0.0312516725
Hermansky-Pudlak syndrome type 9	0.0312516725
combined immunodeficiency due to STIM1 deficiency	0.0312442809
Chediak-Higashi syndrome	0.0311925397
immunodeficiency due to CD25 deficiency	0.0311851481
Ataxia - pancytopenia	0.0311112322
ataxia-pancytopenia syndrome	0.0311112322
pyogenic arthritis-pyoderma gangrenosum-acne syndrome	0.0310447078
Pyogenic arthritis - pyoderma gangrenosum - acne	0.0310447078
proteasome-associated autoinflammatory syndrome 5	0.0309707918
X-Linked Combined Immunodeficiency Diseases	0.0309707918
obesity due to leptin receptor gene deficiency	0.0309707918
orotic aciduria	0.0309634002
Hereditary orotic aciduria	0.0309634002
lymphoproliferative syndrome 2	0.0309042674
Waardenburg syndrome, IIa 2F	0.0308968759
Subcutaneous Panniculitis-Like T-Cell Lymphoma	0.0308377431
Berardinelli-Seip congenital lipodystrophy	0.0308377431
autoimmune lymphoproliferative syndrome due to CTLA4 haploinsufficiency	0.0308081767
idiopathic hypereosinophilic syndrome	0.0307120859
Autosomal recessive malignant osteopetrosis	0.0306825195
Combined immunodeficiency T+ B+ due to partial RAG1 deficiency	0.03063817
combined immunodeficiency due to partial RAG1 deficiency	0.03063817
hyper-IgM syndrome type 4	0.0304755548
hyper-IgM syndrome type 5	0.0303572893
immunodeficiency 115 with autoinflammation	0.0303425061
short fifth metacarpals-insulin resistance syndrome	0.0303277229
Short fifth metacarpals - insulin resistance	0.0303277229
trimethylaminuria	0.0303129397
Trimethylaminuria	0.0303129397
Hepatitis	0.0286424387
childhood leukemia	0.0283447216
leukemia	0.0282907318
liver cancer	0.0280367384
prostate cancer	0.0277320753
scrapie	0.0277184891
malignant colon neoplasm	0.0266097495
myeloid sarcoma	0.0256840421
bacterial disease	0.0249877046
polycystic ovary syndrome	0.0229858137
cirrhosis of liver	0.0223595812
Miyoshi myopathy	0.0219900014
COVID-19	0.0213048414
colonic neoplasm	0.0212303094
ulcerative colitis	0.02057419
hyperinsulinemic hypoglycemia, familial, 4	0.0201672504
Nijmegen breakage syndrome	0.0191976202
glioblastoma multiforme	0.0170014361
HIV-1 infection	0.0170006733
Alzheimer disease	0.016622245
viral disease	0.0166001571
arterial disorder	0.0162615136
congenital diaphragmatic hernia	0.0162615136
endothelial dysfunction	0.0158919338
nonpapillary renal cell carcinoma	0.0155634183
Myocardial Ischemia	0.0155506884
microscopic polyangiitis	0.0149679841
Jacobsen syndrome	0.014898162
experimental autoimmune encephalomyelitis	0.014762662
myeloid leukemia	0.0143125976
Splenomegaly	0.0141134334
potassium deficiency	0.0139007869
subarachnoid hemorrhage	0.0133048748
Dilated cardiomyopathy	0.0131816815
nasopharyngeal carcinoma	0.0130584882
Congestive heart failure	0.0129352949
depressive disorder	0.0129352949
Smith-Magenis syndrome	0.0128609683
venous thromboembolism	0.0125657151
epilepsy	0.012560582
Acute Leukemia	0.0125319501
pancreatic adenocarcinoma	0.012175603
hematopoietic and lymphoid cell neoplasm	0.0120542349
childhood onset asthma	0.0118265553
ovarian cancer	0.0117752248
Ewing sarcoma	0.0114569755
Pallister-Hall syndrome	0.0110873956
systemic mastocytosis	0.0110873956
endometriosis	0.0110873956
thyroid nodule	0.0110873956
Mastocytosis	0.0109744685
Insulin resistance	0.0109357212
acute myeloid leukemia by FAB classification	0.0107178158
colorectal cancer	0.0101885302
exocrine pancreatic insufficiency	0.0099786561
Autism	0.0099786561
colorectal neoplasm	0.0099351278
B-cell non-Hodgkins lymphoma	0.0099009703
Immunodeficiency	0.0096090762
cardiac hypertrophy	0.0096090762
choroidal neovascularization	0.0096090762
Pleural effusion	0.0096090762
teratoma	0.0096090762
epidermolysis bullosa	0.0092394964
seminoma	0.0092394964
vasculitis	0.009185702
Autoimmunity	0.0090865986
breast neoplasm	0.0089951504
glioblastoma	0.008898251
sexually transmitted disease	0.0088699165
renal carcinoma	0.008726191
peripheral neuropathy	0.0085003367
Friedreich ataxia	0.0083155467
Homocystinuria	0.0081478658
diabetic nephropathy	0.0081307568
Pick disease	0.0081238928
Melnick-Needles syndrome	0.0081102246
Thymoma	0.0081102246
periodontitis	0.0081102246
cystic fibrosis	0.0081102246
cyst	0.0079459669
synovial sarcoma	0.0079459669
Kaposi's sarcoma	0.0079254347
bone neoplasm	0.0079254347
Herpesviridae infectious disease	0.0079254347
Increased total leukocyte count	0.0078227736
inflammation	0.0077611769
Diabetes mellitus	0.0077611769
Systemic lupus erythematosus	0.0075071935
sarcoma	0.0073915971
Saethre-Chotzen syndrome	0.0073915971
supranuclear palsy, progressive, 1	0.0073915971
childhood cancer	0.0073915971
Wiedemann-Steiner syndrome	0.0073915971
Marburg hemorrhagic fever	0.0073915971
syndrome caused by partial chromosomal deletion	0.0073915971
primary lymphedema	0.0073915971
Lymphadenopathy	0.0073915971
paraneoplastic neurologic syndrome	0.0073915971
systemic scleroderma	0.0073915971
Bjornstad syndrome	0.0073915971
T-cell leukemia	0.0073915971
digestive system neoplasm	0.0073915971
liver disease	0.007363468
lymphoma	0.0071525189
adenocarcinoma	0.0070220172
Delirium	0.0070220172
enthesitis-related juvenile idiopathic arthritis	0.0066524374
non-Hodgkins lymphoma	0.0066524374
Wilms tumor	0.0066524374
acute kidney injury	0.0061596642
Acute kidney injury	0.0061596642
nervous system disease	0.0060757776
schizophrenia	0.0059286768
Sepsis	0.0059132777
triple-negative breast cancer	0.0058325861
Methylmalonic aciduria	0.0058280564
folate deficiency	0.0057079555
neuropathy	0.0056432665
atypical chronic myeloid leukemia, BCR-ABL1 negative	0.0056130967
chronic rhinosinusitis with nasal polyps	0.0055436978
adenoma	0.0055436978
vitamin B12 deficiency	0.0053872423
atherosclerosis	0.0053589079
Cognitive impairment	0.0053281096
Stroke	0.0052459807
Dravet syndrome	0.0052357146
Mental deterioration	0.005174118
tauopathy	0.005174118
Global developmental delay	0.0051581929
Anxiety	0.0051535858
endometrial cancer	0.004989328
polyneuropathy	0.0048045381
ischemia	0.0048045381
germ cell tumor	0.0048045381
hematologic disease	0.0047840059
Down syndrome	0.0046916109
multiple sclerosis	0.0045659538
cerebrotendinous xanthomatosis	0.0044349583
Chordoma	0.0044349583
myocardial infarction	0.0044349583
hemolytic-uremic syndrome	0.0044349583
histiocytic sarcoma	0.0044349583
Abnormal autonomic nervous system physiology	0.0044349583
mycosis fungoides	0.0044349583
bone disease	0.0044349583
ovarian carcinoma	0.0044349583
Rheumatoid arthritis	0.004414426
cardiofaciocutaneous syndrome	0.0043811639
methylmalonic acidemia	0.0042501683
Pancytopenia	0.0042501683
psoriasis	0.0042501683
multiminicore myopathy	0.0042501683
Methylmalonic acidemia	0.0042501683
metabolic disease	0.0042501683
refractory anemia	0.0042501683
neurofibromatosis type 1	0.0042501683
autoimmune thrombocytopenic purpura	0.0040653784
squamous cell carcinoma	0.0040653784
Cerebral ischemia	0.0040653784
parasitic infection	0.0040653784
Parkinsonism	0.0036957985
lobular neoplasia	0.0036957985
precursor B-cell acute lymphoblastic leukemia	0.0036957985
alexithymia	0.0036957985
xanthoma	0.0036957985
fragile X syndrome	0.0036957985
hyperpigmentation of the skin	0.0036957985
salmonellosis	0.0036957985
prion disease	0.0036957985
astrocytoma	0.0036957985
fungal infectious disease	0.0036957985
BAP1-related tumor predisposition syndrome	0.0036957985
Aarskog-Scott syndrome, X-linked	0.0036957985
epidermolysis bullosa simplex	0.0036957985
leprosy	0.0036957985
uremia	0.0036957985
CHARGE syndrome	0.0036957985
brain disease	0.0036957985
gonorrhea	0.0036957985
inborn error of immunity	0.0036957985
Epileptic encephalopathy	0.0036957985
aneurysmal bone cyst	0.0036957985
prostate neoplasm	0.0036957985
Legius syndrome	0.0036957985
nervous system injury	0.0036957985
hemangioma	0.0036957985
homocystinuria	0.0036957985
hereditary sensory and autonomic neuropathy	0.0036957985
Osteoporosis	0.0036957985
Skin ulcer	0.0036957985
metachromatic leukodystrophy	0.0036957985
mucous membrane pemphigoid	0.0036957985
neural tube defect	0.0036957985
VEXAS syndrome	0.0036957985
acute basophilic leukemia	0.0033262187
cryptorchidism	0.0030285016
endometrium adenocarcinoma	0.0029566388
Malignant Pancreatic Neoplasm	0.0029566388
glycogen storage disease VI	0.0029566388
generalised epilepsy	0.0029566388
Hyperinsulinemia	0.0029566388
Ischemic stroke	0.0029566388
retinitis pigmentosa	0.0029566388
brain glioma	0.0029566388
erythroleukemia	0.0029566388
Pelvic Inflammatory Disease	0.0029566388
thyroid cancer	0.0029361066
neurodegenerative disease	0.0029361066
Thrombocytosis	0.0029361066
Failure to thrive	0.0029361066
vascular disease	0.0028437117
vitamin deficiency	0.0027718489
vascular dementia	0.0027718489
Crohn's disease	0.0027718489
Cirrhosis	0.0027718489
Rett syndrome	0.0027718489
immune system disease	0.0027513167
type 1 diabetes mellitus	0.002587059
acute promyelocytic leukemia	0.002587059
thyroid neoplasm	0.002587059
megaloblastic anemia	0.002587059
cerebrovascular disorder	0.002587059
Hyperglycemia	0.002587059
Netherton syndrome	0.002587059
lichen planus	0.0022174791
pityriasis rosea	0.0022174791
Imerslund-Grasbeck syndrome	0.0022174791
glomerular disease	0.0022174791
alcoholic liver disease	0.0022174791
Hydrops fetalis	0.0022174791
teratocarcinoma	0.0022174791
lymphoid leukemia	0.0022174791
Malignant Bone Neoplasm	0.0022174791
peripheral primitive neuroectodermal tumor	0.0022174791
cardiovascular disease	0.0022174791
embryonal rhabdomyosarcoma	0.0022174791
peeling skin syndrome	0.0022174791
Acute hepatitis	0.0022174791
ptosis	0.0022174791
Chylothorax	0.0022174791
popliteal pterygium syndrome	0.0022174791
liver dysplastic nodule	0.0022174791
Atrophy	0.0022174791
Hyperammonemia	0.0022174791
Sensory neuropathy	0.0022174791
osteonecrosis	0.0022174791
chronic kidney disease	0.0022174791
Severe short stature	0.0022174791
Sensorimotor neuropathy	0.0022174791
macrocytic anemia	0.0022174791
steatosis	0.0022174791
congenital isolated hyperinsulinism	0.0022174791
metastatic neoplasm	0.0022174791
hypertrophy	0.0022174791
psoriasis vulgaris	0.0022174791
allergic contact dermatitis	0.0022174791
acute graft versus host disease	0.0022174791
pneumocystosis	0.0022174791
ischemic cardiomyopathy	0.0022174791
injury	0.0022174791
toxoplasmosis	0.0022174791
atopic eczema	0.0022174791
head and neck malignant neoplasia	0.0022174791
movement disorder	0.0022174791
Peripheral arterial stenosis	0.0022174791
lymphopenia	0.0022174791
autism spectrum disorder	0.0022174791
Spastic paraparesis	0.0022174791
Sjogren syndrome	0.0021014766
Cowden syndrome 1	0.002012157
Neoplasm of the lung	0.0018478993
T-cell non-Hodgkin lymphoma	0.0018478993
hepatitis C virus infection	0.0018478993
cervical cancer	0.0018478993
pernicious anemia	0.0018478993
central nervous system disease	0.0018478993
Megaloblastic anemia	0.0014783194
neurofibromatosis	0.0014783194
multiple endocrine neoplasia	0.0014783194
Uveal melanoma	0.0014783194
vascular malformation	0.0014783194
preeclampsia	0.0014783194
Guillain-Barre syndrome	0.0014783194
cervical carcinoma	0.0014783194
intracranial hypertension	0.0014783194
Lynch syndrome	0.0014783194
graft versus host disease	0.0014783194
celiac disease	0.0014783194
malignant pleural mesothelioma	0.0014783194
lissencephaly with cerebellar hypoplasia	0.0014783194
Hepatic fibrosis	0.0014783194
chondrosarcoma	0.0014783194
Li-Fraumeni syndrome	0.0014783194
Hyperplastic Polyp	0.0014783194
Brain Stem Glioma	0.0014783194
carcinoma	0.0014783194
heart disease	0.0014783194
laryngotracheoesophageal cleft	0.0014783194
skin aging	0.0014783194
freckles	0.0014783194
hypospadias	0.0014783194
lymph node metastatic carcinoma	0.0014783194
optic papillitis	0.0014783194
infectious disease	0.0014783194
Costello syndrome	0.0014783194
multiple endocrine neoplasia type 2A	0.0014783194
sinus histiocytosis with massive lymphadenopathy	0.0014783194
thrombotic microangiopathy	0.0014783194
Ureteral obstruction	0.0014783194
Brain Stem Glioma	0.0014783194
retinal detachment	0.0014783194
rheumatoid arthritis	0.0014783194
Takayasu arteritis	0.0014783194
preeclampsia	0.0014783194
freckles	0.0014783194
kidney cancer	0.0014783194
poisoning	0.0014783194
Infectious encephalitis	0.0014783194
gastrointestinal disease	0.0014783194
skin aging	0.0014783194
laryngotracheoesophageal cleft	0.0014783194
Sturge-Weber syndrome	0.0014783194
Increased total eosinophil count	0.0014783194
chondrosarcoma	0.0014783194
pseudolymphoma	0.0014783194
Posterior Leukoencephalopathy Syndrome	0.0014783194
carcinoma	0.0014783194
Hypereosinophilic syndrome	0.0014783194
cardiomyopathy	0.0014783194
heart failure	0.0014783194
Hyperplastic Polyp	0.0014783194
Overgrowth	0.0014783194
congenital bilateral aplasia of vas deferens from CFTR mutation	0.0014783194
Myelopathy	0.0014783194
monocytic leukemia	0.0014783194
heart disease	0.0014783194
lymphedema	0.0014783194
vascular malformation	0.0014783194
intracranial hypertension	0.0014783194
Hypertension	0.0014783194
metastatic colorectal cancer	0.0014783194
Bone marrow hypocellularity	0.0014783194
congenital bilateral aplasia of vas deferens from CFTR mutation	0.0014783194
