# Supplementary material for: Peripheral Transcriptomic Signatures Reveal Convergent Neuroinflammatory, Metabolic, and miRNA Dysregulation in Major Psychiatric Disorders
Source: Biology (Basel). 2026 Apr 24;15(9):673. doi: 10.3390/biology15090673 (PMC13162896; doi:10.3390/biology15090673)
Supplement: Supplementary file 1 [file biology-15-00673-s001.zip › Supplementary Files/Dataset S4. Hub genes GWAS results/CCR1.tsv]

disease	globalScore
COVID-19	0.4121032632
Abnormality of the skeletal system	0.386888569
systemic lupus erythematosus	0.3700593187
celiac disease	0.357090232
Behcet's syndrome	0.3449537018
ovarian neoplasm	0.3026747566
alcohol drinking	0.301193196
osteoporosis	0.2669697314
vasculitis	0.2452526873
ventricular fibrillation	0.2130487975
proctitis	0.1117744134
Malabsorption	0.1099081466
rheumatoid arthritis	0.1088675049
neoplasm	0.1084910837
ulcer disease	0.1036214819
chronic obstructive pulmonary disease	0.1026385072
hepatocellular carcinoma	0.1022484237
esophageal squamous cell carcinoma	0.0930253026
obesity	0.091751462
glioma	0.0857177202
infection	0.0826319929
breast cancer	0.0781808414
autoimmune disease	0.0738464584
Candidiasis, Invasive	0.0701072452
non-alcoholic fatty liver disease	0.0661767635
nephrotic syndrome	0.0647600898
candidiasis	0.0641093748
cancer	0.0608928733
isolated agammaglobulinemia	0.0583468157
colorectal carcinoma	0.0581324533
Recurrent infection due to specific granule deficiency	0.0579094674
focal segmental glomerulosclerosis	0.0557994827
familial idiopathic steroid-resistant nephrotic syndrome	0.0557498741
immunodeficiency, common variable, 4	0.0543495921
agammaglobulinemia 7, autosomal recessive	0.0543467176
Rheumatoid arthritis	0.053802652
immunodeficiency due to MASP-2 deficiency	0.0526133881
experimental autoimmune encephalomyelitis	0.052574702
Autosomal recessive hyper-IgE syndrome	0.0524988184
immunodeficiency 18	0.0520497788
Autosomal recessive early-onset inflammatory bowel disease	0.0513826872
ovarian cancer	0.050758379
primary ciliary dyskinesia	0.0505934289
Chronic mucocutaneous candidosis	0.050555239
common variable immunodeficiency	0.050081185
hyper-IgE recurrent infection syndrome 5, autosomal recessive	0.0497971896
hyper-IgM syndrome type 2	0.0497269694
activated PI3K-delta syndrome	0.0492137668
X-linked agammaglobulinemia	0.0490939613
Wiskott-Aldrich syndrome	0.0490303114
immunodeficiency 89 and autoimmunity	0.0488658484
familial juvenile hyperuricemic nephropathy type 1	0.0486200778
X-linked severe congenital neutropenia	0.0478794808
multiple myeloma	0.0475720231
X-Linked Combined Immunodeficiency Diseases	0.0474023122
immunodeficiency 73b with defective neutrophil chemotaxis and lymphopenia	0.0473226472
Miyoshi myopathy	0.0470846047
immunodeficiency 51	0.0470844735
agammaglobulinemia 8, autosomal dominant	0.0468331592
immunodeficiency 62	0.0464303171
immunodeficiency due to ficolin3 deficiency	0.0461826986
gamma chain deficiency	0.0460740832
severe combined immunodeficiency due to CARD11 deficiency	0.0450924381
nephrotic syndrome, type 24	0.0450610238
Dent disease	0.0447468809
immunodeficiency 15a	0.0446822044
severe combined immunodeficiency due to IKK2 deficiency	0.0446822044
C1Q deficiency 1	0.0444161069
IgAD1	0.044379149
immunodeficiency 86	0.0439578279
immunodeficiency 35	0.0438986951
Autosomal recessive hyper-IgE syndrome due to TYK2 deficiency	0.0438986951
immunodeficiency 32B	0.0435734649
combined immunodeficiency with skin granulomas	0.0434921573
immunodeficiency, common variable, 6	0.0434108497
coronary artery disease	0.0433948346
lung adenocarcinoma	0.043273682
IGA glomerulonephritis	0.0425627153
immunodeficiency 102	0.0424536379
combined immunodeficiency due to DOCK8 deficiency	0.0423815698
nephrotic syndrome, type 23	0.0421542782
complement component 3 deficiency	0.0418345917
autoimmune lymphoproliferative syndrome type 2B	0.0415795816
Autoimmune lymphoproliferative syndrome with recurrent viral infections	0.0415795816
severe combined immunodeficiency due to CTPS1 deficiency	0.0414354454
immunodeficiency, common variable, 3	0.0412894614
immunodeficiency, common variable, 1	0.0410621698
Neutropenia - monocytopenia - deafness	0.0410085807
neutropenia-monocytopenia-deafness syndrome	0.0410085807
nephronophthisis	0.0406667193
inflammatory bowel disease 25	0.0404320361
immunodeficiency 81	0.0402398546
immunodeficiency 72 with autoinflammation	0.0402213756
immunodeficiency 78 with autoimmunity and developmental delay	0.0401696344
autosomal systemic lupus erythematosus type 16	0.0398628831
Autosomal recessive systemic lupus erythematosus	0.0398628831
ulcerative colitis	0.0398446902
immunoglobulin-mediated membranoproliferative glomerulonephritis	0.0398407083
immunodeficiency 119	0.0397945109
Blackfan-Diamond anemia	0.0389611083
non-immunoglobulin-mediated membranoproliferative glomerulonephritis	0.0387541436
immunodeficiency 120	0.0386765318
Hyperuricemia - anemia - renal failure	0.0384732629
familial juvenile hyperuricemic nephropathy type 2	0.0384732629
immunodeficiency 112	0.0384363049
subarachnoid hemorrhage	0.0384363049
C3 glomerulonephritis	0.0381849906
neutropenia, severe congenital, 2, autosomal dominant	0.038140641
type 2 diabetes mellitus	0.0378679732
chronic lymphocytic leukemia	0.0378063766
Felty's syndrome	0.0377636696
immunodeficiency, common variable, 15	0.0375567048
combined immunodeficiency due to moesin deficiency	0.0375419216
synovial sarcoma	0.0375020891
non-small cell lung carcinoma	0.0374641155
karyomegalic interstitial nephritis	0.0373940897
immunoglobulin A deficiency 2	0.0373719149
ciliary dyskinesia, primary, 46	0.0373349569
Mantle cell lymphoma	0.037296767
nail-patella-like renal disease	0.0372019082
cryptosporidiosis-chronic cholangitis-liver disease syndrome	0.0368914611
Cryptosporidiosis - chronic cholangitis - liver disease	0.0368914611
hyper-IgM syndrome type 5	0.0367510207
neutropenia, severe congenital, 1, autosomal dominant	0.0367362376
primary membranoproliferative glomerulonephritis	0.0365514476
hyper-IgM syndrome type 4	0.0365366644
Pelger-Huet-like anomaly and episodic fever with abdominal pain	0.0364110073
nonimmune chronic idiopathic neutropenia of adults	0.0363888325
nephrotic syndrome 15	0.036233609
proteinuria, low molecular weight, with hypercalciuria and nephrocalcinosis	0.0362040426
MHC class I deficiency 2	0.036085777
hyper-IgM syndrome type 3	0.036048819
Crohn's disease	0.036021996
MHC class I deficiency 3	0.0359822947
Burkitts lymphoma	0.0359108425
immunodeficiency 96	0.0358714207
idiopathic CD4 lymphocytopenia	0.0357235888
inflammatory bowel disease 30	0.0356940224
tubulointerstitial kidney disease, autosomal dominant, 2	0.0356496728
Raynaud disease	0.0354180769
immunodeficiency due to a classical component pathway complement deficiency	0.0354057501
acute lung injury	0.0352045344
neutropenia, severe congenital, 11, autosomal dominant	0.0349770374
immunodeficiency 11b with atopic dermatitis	0.0348735551
inflammatory bowel disease	0.0347395894
immune system disease	0.0345709103
recurrent infections associated with rare immunoglobulin isotypes deficiency	0.0345187584
Young syndrome	0.0345113668
systemic scleroderma	0.034501922
Immunodeficiency due to a complement cascade protein anomaly	0.0343857097
immunodeficiency, common variable, 7	0.0342970105
nephrotic syndrome 16	0.0342896189
nephrotic syndrome, type 22	0.0341935282
X-linked immunodeficiency with magnesium defect, Epstein-Barr virus infection and neoplasia	0.034178745
Dent disease type 1	0.0341713534
immunodeficiency 109 with lymphoproliferation	0.034104829
immunodeficiency 19	0.0340974374
chronic myelogenous leukemia	0.0340953842
type II hypersensitivity reaction disease	0.034067871
severe combined immunodeficiency due to DCLRE1C deficiency	0.033993955
focal segmental glomerulosclerosis 1	0.0339496055
complement factor I deficiency	0.0338978643
inflammatory bowel disease 29	0.0338756895
T-B+ severe combined immunodeficiency due to JAK3 deficiency	0.0338535147
severe combined immunodeficiency, autosomal recessive, T cell-negative, B cell-negative, NK cell-positive	0.0338535147
hyperuricemic nephropathy, familial juvenile type 4	0.0337056827
atypical hemolytic-uremic syndrome with C3 anomaly	0.0336243752
autosomal dominant Alport syndrome	0.0335800256
Transcobalamin deficiency	0.033572634
transcobalamin I deficiency	0.033572634
nephrotic syndrome, type 2	0.033535676
congenital nephrotic syndrome, Finnish type	0.0335282844
nephrotic syndrome, type 3	0.0335282844
facial dysmorphism-immunodeficiency-livedo-short stature syndrome	0.0334765432
Facial dysmorphism - immunodeficiency - livedo - short stature	0.0334765432
Hashimoto's thyroiditis	0.0334395853
T-B+ severe combined immunodeficiency due to IL-7Ralpha deficiency	0.0334174105
atypical hemolytic-uremic syndrome with MCP/CD46 anomaly	0.0333804525
atypical hemolytic-uremic syndrome with I factor anomaly	0.0333804525
atypical hemolytic-uremic syndrome with thrombomodulin anomaly	0.0333804525
congenital membranous nephropathy due to maternal anti-neutral endopeptidase alloimmunization	0.0333434945
nephrotic syndrome, type 20	0.0333434945
immunodeficiency 99 with hypogammaglobulinemia and autoimmune cytopenias	0.0333361029
combined immunodeficiency due to ZAP70 deficiency	0.0330921802
Linear IgA Dermatosis	0.0329813062
Nephronophthisis	0.0328408659
Cernunnos-XLF deficiency	0.0328186911
X-linked sideroblastic anemia 1	0.0328112995
T-B+ severe combined immunodeficiency due to CD3delta/CD3epsilon/CD3zeta	0.0327965163
MHC class II deficiency 3	0.0327595583
purine nucleoside phosphorylase deficiency	0.0326486844
focal segmental glomerulosclerosis 7	0.0325969432
diffuse large B-cell lymphoma	0.032408028
complement component C1s deficiency	0.0323973701
autoinflammatory disease, multisystem, with immune dysregulation, X-linked	0.0322273633
severe combined immunodeficiency due to LAT deficiency	0.0322051885
lens disease	0.0320613913
combined immunodeficiency due to CD3gamma deficiency	0.0320203986
inflammatory bowel disease 1	0.0319538742
agammaglobulinemia 10, autosomal dominant	0.0319169163
selective IgM deficiency	0.0317764759
familial steroid-resistant nephrotic syndrome with sensorineural deafness	0.0317616927
pemphigus vulgaris	0.0317395179
ciliary dyskinesia, primary, 47, and lissencephaly	0.0316803851
familial visceral myopathy	0.0316803851
visceral myopathy 2	0.0316803851
immunodeficiency disease	0.0316729935
immunodeficiency 65, susceptibility to viral infections	0.0316729935
autosomal dominant progressive nephropathy with hypertension	0.0315103784
Thymic aplasia	0.0314882036
immunodeficiency 25	0.0313847213
Non-acquired isolated growth hormone deficiency	0.0313551549
isolated growth hormone deficiency type III	0.0313551549
susceptibility to partial acquired lipodystrophy	0.0313181969
acquired partial lipodystrophy	0.0313181969
immunodeficiency, common variable, 2	0.0313108053
nephronophthisis-like nephropathy 2	0.0313034137
neutropenia, severe congenital, 10, autosomal recessive	0.0312812389
Nezelof syndrome	0.0312221061
autoimmune interstitial lung disease-arthritis syndrome	0.0311925397
interstitial lung disease	0.0311925397
neutrophil immunodeficiency syndrome	0.0311260154
MHC class II deficiency	0.031096449
Immunodeficiency by defective expression of HLA class 2	0.031096449
autosomal recessive severe congenital neutropenia due to CSF3R deficiency	0.0310299246
immunodeficiency 113 with autoimmunity and autoinflammation	0.0310077498
nasopharyngeal carcinoma	0.0308393857
severe combined immunodeficiency, autosomal recessive, T cell-negative, B cell-negative, NK cell-negative, due to adenosine deaminase deficiency	0.0307712187
Severe combined immunodeficiency due to adenosine deaminase deficiency	0.0307712187
chronic granulomatous disease	0.0307638271
atypical hemolytic-uremic syndrome with B factor anomaly	0.0307490439
immunodeficiency 14b, autosomal recessive	0.0307194775
immunodeficiency 95	0.0307046943
Bruton-type agammaglobulinemia	0.0306825195
proteasome-associated autoinflammatory syndrome 6	0.0306825195
granulomatous disease, chronic, autosomal recessive, 5	0.0306529531
immunodeficiency 97 with autoinflammation	0.0306455616
WHIM syndrome 1	0.030601212
WHIM syndrome	0.030601212
glomerulopathy with fibronectin deposits 2	0.0305938204
MHC class II deficiency 5	0.0305346876
autoinflammatory syndrome with immunodeficiency	0.0304977296
lysinuric protein intolerance	0.0304829464
hereditary renal hypouricemia	0.0304829464
primary ciliary dyskinesia 21	0.0304312052
Oral ulcer	0.0303816201
myocardial infarction	0.0301886852
Respiratory Syncytial Virus Infection	0.0295850531
myeloid sarcoma	0.0282752494
non-alcoholic steatohepatitis	0.0270750996
acute myocardial infarction	0.0260553798
mouth disease	0.0249287209
mucocutaneous lymph node syndrome	0.0240842872
Townes-Brocks syndrome	0.0240132332
melanoma	0.0237578722
retinal degeneration	0.0235171874
allergic rhinitis	0.0234477886
lymphoma	0.0230065096
thromboangiitis obliterans	0.0221747913
preeclampsia	0.0221735517
oral squamous cell carcinoma	0.0219772714
congenital secretory chloride diarrhea 1	0.0216204215
Alzheimer disease	0.0216038567
endometriosis	0.0213469163
colorectal cancer	0.0207334717
Sepsis	0.0203761466
adenomyosis	0.020326892
breast carcinoma	0.0195672001
anaplastic large cell lymphoma	0.0192181524
acute respiratory distress syndrome	0.0190128303
chronic hepatitis C virus infection	0.0184584605
periodontitis	0.0183027111
pulmonary fibrosis	0.0182952967
renal fibrosis	0.0179973688
COVID-19–associated multisystem inflammatory syndrome in adults	0.0178979311
influenza	0.0177821459
atherosclerosis	0.0177073235
liver cancer	0.0174130275
acute myeloid leukemia	0.0163091862
oral lichen planus	0.0157790066
glioblastoma multiforme	0.015709374
gastric cancer	0.0156450267
colitis	0.015565459
microphthalmia with limb anomalies	0.0149488892
acne	0.014940137
lung carcinoma	0.0147462362
prostate cancer	0.0145980285
nail-patella syndrome	0.0138035606
malaria	0.0136744546
narcolepsy	0.0134153381
Narcolepsy	0.0134153381
dengue disease	0.0132843426
Crouzon syndrome-acanthosis nigricans syndrome	0.0130995526
head and neck squamous cell carcinoma	0.0126375778
Acute hepatic failure	0.012605618
kidney failure	0.0125657151
achalasia-alacrima syndrome	0.0124913884
triple-negative breast cancer	0.0124297918
diabetic nephropathy	0.0122857229
Ischemic stroke	0.0121961352
glioblastoma	0.0121961352
Hepatic fibrosis	0.0121029862
graft versus host disease	0.012083208
Sjogren syndrome	0.0120656655
pulmonary sarcoidosis	0.0118265553
Nasal polyposis	0.0118265553
Systemic lupus erythematosus	0.0117015397
carcinoma	0.011681072
cutaneous lupus erythematosus	0.011652588
abscess	0.0116417654
classic Hodgkin lymphoma	0.0116417654
Granuloma	0.011202992
juvenile idiopathic arthritis	0.0110873956
Graves ophthalmopathy	0.0110873956
immunoglobulin G4-related sclerosing disease	0.0110873956
nervous system disease	0.0110127257
multiple sclerosis	0.0109919239
invasive breast ductal carcinoma	0.0108820735
hemolytic-uremic syndrome	0.0107486141
Nasal Cavity Polyp	0.0106972836
intracerebral hemorrhage	0.0105124936
lymph node metastatic carcinoma	0.0102353088
Increased total eosinophil count	0.0101326477
Epstein-Barr virus infection	0.0099786561
Marchiafava-Bignami Disease	0.0099786561
lupus nephritis	0.0098119345
chronic kidney disease	0.0097811362
idiopathic pulmonary arterial hypertension	0.0096090762
osteoarthritis	0.0096090762
Stroke	0.0095474796
Glomerulonephritis	0.0092318994
neuropathy	0.0090676417
Stress urinary incontinence	0.0088699165
familial Mediterranean fever	0.0088699165
Obesity	0.0088668241
relapsing-remitting multiple sclerosis	0.0088366543
coronavirus infectious disease	0.0086440622
Tetralogy of Fallot	0.0086010347
Duane retraction syndrome	0.0085003367
Acute kidney injury	0.0085003367
acute kidney injury	0.0085003367
Respiratory tract infection	0.0084798044
osteosarcoma	0.0084695383
age-related macular degeneration	0.0083309459
juvenile dermatomyositis	0.0083301631
Plasmodium falciparum malaria	0.0082708136
myocarditis	0.0082052887
endothelial dysfunction	0.0082026196
Huntington disease	0.0082026196
fungal infectious disease	0.0079254347
PFAPA syndrome	0.0077611769
glomerulosclerosis	0.0077611769
Pneumovirus Infections	0.0077611769
glomerular disease	0.0077611769
autoimmune myocarditis	0.0077611769
peritonitis	0.0077611769
metastatic neoplasm	0.0075949333
bone disease	0.0075325154
severe congenital neutropenia	0.0073915971
Duodenal Adenocarcinoma	0.0073915971
Osteopenia	0.0073915971
atopic eczema	0.0073915971
esophageal adenocarcinoma	0.0073915971
cardiac transplant	0.0073915971
injury	0.0073915971
simian immunodeficiency virus infection	0.0073915971
facioscapulohumeral muscular dystrophy	0.0073915971
meningoencephalitis	0.0073915971
osteoarthritis, knee	0.0073915971
rosacea	0.00716096
pancreatic carcinoma	0.0070678671
Myocardial Ischemia	0.0068166951
spindle cell hemangioma	0.0066524374
congenital bilateral aplasia of vas deferens from CFTR mutation	0.0066524374
arthritis	0.0066524374
serum lipopolysaccharide activity	0.0066524374
diabetes mellitus	0.006598643
diabetic neuropathy	0.0065395102
posterior cortical atrophy	0.0065087119
aphthous ulcer	0.0062828575
thrombotic disease	0.0059132777
Salmonella Infections	0.0059132777
Hyperlipidemia	0.0059132777
chronic rhinosinusitis with nasal polyps	0.0059132777
thanatophoric dysplasia	0.0059132777
esophageal cancer	0.0059132777
scrapie	0.0059132777
leukemia	0.0059044585
chronic interstitial cystitis	0.0058990667
Guillain-Barre syndrome	0.0057900844
viral disease	0.0056144229
brain ischemia	0.0055436978
lung cancer	0.0053850511
lung adenoma	0.0053589079
carotid atherosclerosis	0.005174118
schistosomiasis	0.005174118
scrub typhus	0.005174118
Malignant Mesothelioma	0.005174118
squamous cell carcinoma	0.005174118
pancreatic adenocarcinoma	0.0050303925
psoriatic arthritis	0.0050047272
type 1 diabetes mellitus	0.0048199373
Nephropathy	0.0048045381
cerebral creatine deficiency syndrome	0.0048045381
colon carcinoma	0.0047507437
fibrosis	0.0046197482
Hepatitis	0.0045659538
HIV infection	0.004506821
hepatitis C virus induced hepatocellular carcinoma	0.0044486507
AIDS	0.0044349583
arthus reaction	0.0044349583
secondary progressive multiple sclerosis	0.0044349583
silicosis	0.0044349583
chronic inflammatory demyelinating polyradiculoneuropathy	0.0044349583
B-cell non-Hodgkins lymphoma	0.0044349583
atrial fibrillation	0.0044349583
Pneumonia	0.004414426
infarction	0.004414426
neuroinflammatory disorder	0.004414426
astrocytoma	0.0043294844
non-alcoholic fatty liver	0.0043220311
toxoplasmosis	0.0043220311
Inflammatory abnormality of the skin	0.0042501683
Macular degeneration	0.0042501683
Bronchiolitis	0.0042501683
visceral Leishmaniasis	0.0042390798
neutropenia	0.0040653784
lymphopenia	0.0040653784
ischemia	0.0040653784
infectious disease	0.0040653784
meningococcal infection	0.0039894578
MALT lymphoma	0.0037858465
psoriasis	0.0037132384
brain aneurysm	0.0036957985
sarcoidosis	0.0036957985
peripheral arterial disease	0.0036957985
Osteoblastoma	0.0036957985
obstructive sleep apnea	0.0036957985
mastitis	0.0036957985
abortion	0.0036957985
heart disease	0.0036957985
Mungan syndrome	0.0036957985
sexually transmitted disease	0.0036957985
colonic neoplasm	0.0036957985
cryohydrocytosis	0.0036957985
multiminicore myopathy	0.0036957985
Escherichia coli Infections	0.0036957985
partial androgen insensitivity syndrome	0.0036957985
hypertrophic cardiomyopathy	0.0036957985
neonatal abstinence syndrome	0.0036957985
liver dysplastic nodule	0.0036957985
Patent ductus arteriosus	0.0036957985
Gout	0.0036957985
Peutz-Jeghers syndrome	0.0036957985
schizophrenia	0.0036957985
exstrophy-epispadias complex	0.0036957985
mycobacterial infectious disease	0.0036957985
precursor B-cell acute lymphoblastic leukemia	0.0036957985
colorectal neoplasm	0.0036957985
bipolar disorder	0.0036957985
cytomegalovirus infection	0.0036957985
tropical spastic paraparesis	0.0036957985
tarsal-carpal coalition syndrome	0.0036957985
granular corneal dystrophy type II	0.0036957985
Increased total leukocyte count	0.0036957985
Ehlers-Danlos syndrome, musculocontractural type	0.0036957985
Bloom syndrome	0.0036957985
mucopolysaccharidosis type 7	0.0036957985
breast neoplasm	0.0036957985
Cachexia	0.0036957985
follicular lymphoma	0.0035110086
congenital rubella	0.0035110086
allergic disease	0.0035110086
Insulin resistance	0.0034904764
kidney disease	0.0031697632
inflammation	0.0030876344
hepatitis C virus infection	0.0030876344
pulmonary arterial hypertension	0.0030285016
cirrhosis of liver	0.0030285016
acute basophilic leukemia	0.0030182355
head and neck malignant neoplasia	0.0029566388
cystic fibrosis	0.0029566388
corneal ulcer	0.0029566388
ocular onchocerciasis	0.0029566388
hepatitis B virus infection	0.0029566388
Shock	0.0029566388
Keloid	0.0029566388
central nervous system disease	0.0029566388
allergic asthma	0.0028437117
neurodegenerative disease	0.0028437117
pulmonary tuberculosis	0.0027718489
cutaneous melanoma	0.0027718489
mycosis fungoides	0.0027718489
glucocorticoid resistance	0.0027718489
hematopoietic and lymphoid cell neoplasm	0.0027718489
airway hyperresponsiveness	0.0027718489
pneumonitis	0.0027513167
Ureteral obstruction	0.0027513167
Hepatic steatosis	0.002587059
severe acute respiratory syndrome	0.002587059
Takayasu arteritis	0.002587059
metastatic melanoma	0.002587059
bronchiolitis obliterans	0.0022174791
liver and intrahepatic bile duct neoplasm	0.0022174791
angiosarcoma	0.0022174791
X-linked retinoschisis	0.0022174791
Chronic Eosinophilic Leukemia, Not Otherwise Specified	0.0022174791
liver disease	0.0022174791
acute lymphoblastic leukemia	0.0022174791
Neoplasm of the liver	0.0022174791
arterial disorder	0.0022174791
Heat Stroke	0.0022174791
Chagas disease	0.0022174791
hairy cell leukemia	0.0022174791
metastasis	0.0022174791
Hypercholesterolemia	0.0022174791
generalized anxiety disorder	0.0022174791
disease arising from reactivation of latent virus	0.0022174791
cervical cancer	0.0022174791
esophageal carcinoma	0.0022174791
chronic hepatitis B virus infection	0.0022174791
alopecia universalis congenita	0.0022174791
xerostomia	0.0022174791
Autoimmunity	0.0022174791
urothelial carcinoma	0.0022174791
colorectal adenocarcinoma	0.0022174791
enteritis	0.0022174791
cyst	0.0022174791
pneumococcal pneumonia	0.0022174791
tuberculosis	0.0022174791
prion disease	0.0022174791
urinary bladder carcinoma	0.0022174791
extranodal nasal NK/T cell lymphoma	0.0022174791
Kaposi's sarcoma	0.0022174791
primary progressive multiple sclerosis	0.0022174791
sarcoma	0.0022174791
adult T-cell leukemia/lymphoma	0.0022174791
nephritis	0.002104552
HIV-1 infection	0.002012157
gastric carcinoma	0.0019590826
adrenal cortex carcinoma	0.0019536571
lobular neoplasia	0.0018478993
adenoma	0.0018478993
allergic contact dermatitis	0.0018478993
vascular disease	0.0018478993
Uveitis	0.0018478993
cardiovascular disease	0.0018478993
glycogen storage disease VI	0.0018478993
Allergy	0.0018478993
hepatitis B virus induced hepatocellular carcinoma	0.0018351917
clear cell renal carcinoma	0.001516103
animal disease	0.0014783194
osteoporosis-pseudoglioma syndrome	0.0014783194
Esophageal atresia	0.0014783194
Bartsocas-Papas syndrome 1	0.0014783194
Osteoporosis	0.0014783194
carotid artery disease	0.0014783194
ovarian carcinoma	0.0014783194
heart failure	0.0014783194
early-infantile DEE	0.0014783194
Fever	0.0014783194
pulmonary alveolar proteinosis	0.0014783194
mucous membrane pemphigoid	0.0014783194
small cell lung carcinoma	0.0014783194
septic peritonitis	0.0014783194
cerebral infarction	0.0014783194
Invasive Breast Carcinoma	0.0014783194
Uterine leiomyoma	0.0014783194
Hodgkins lymphoma	0.0014783194
Conjunctivitis	0.0014783194
retinitis pigmentosa	0.0014783194
peripheral nerve injury	0.0014783194
fusariosis	0.0014783194
cerebral malaria	0.0014783194
adenocarcinoma	0.0014783194
neuropathic pain	0.0014783194
bone neoplasm	0.0014783194
Myelofibrosis	0.0014783194
rhinitis	0.0014783194
corneal neovascularization	0.0014783194
adenocarcinoma	0.0014783194
animal disease	0.0014783194
fucosidosis	0.0014783194
respiratory failure	0.0014783194
chronic rhinosinusitis	0.0014783194
bone neoplasm	0.0014783194
acute graft versus host disease	0.0014783194
hydronephrosis	0.0014783194
fetal growth restriction	0.0014783194
crescentic glomerulonephritis	0.0014783194
fibrosarcoma	0.0014783194
neuropathic pain	0.0014783194
pemphigus foliaceus	0.0014783194
intestinal neoplasm	0.0014783194
metabolic disease	0.0014783194
aneurysm	0.0014783194
bacterial disease	0.0014783194
cerebral malaria	0.0014783194
Thymoma	0.0014783194
Retinal dystrophy	0.0014783194
cervical squamous intraepithelial neoplasia	0.0014783194
myelofibrosis	0.0014783194
Hyperglycemia	0.0014783194
dry age related macular degeneration	0.0014783194
Graves disease	0.0014783194
fetal growth restriction	0.0014783194
