# Supplementary material for: Peripheral Transcriptomic Signatures Reveal Convergent Neuroinflammatory, Metabolic, and miRNA Dysregulation in Major Psychiatric Disorders
Source: Biology (Basel). 2026 Apr 24;15(9):673. doi: 10.3390/biology15090673 (PMC13162896; doi:10.3390/biology15090673)
Supplement: Supplementary file 1 [file biology-15-00673-s001.zip › Supplementary Files/Dataset S4. Hub genes GWAS results/CD274.tsv]

disease	globalScore
non-small cell lung carcinoma	0.6712286923
small cell lung carcinoma	0.6130790385
neoplasm	0.5842224407
Merkel cell skin cancer	0.5839606459
breast cancer	0.5508106995
urothelial carcinoma	0.521744568
lung cancer	0.5097412948
hepatocellular carcinoma	0.4955228287
breast neoplasm	0.4892237695
cancer	0.4663469677
head and neck squamous cell carcinoma	0.4657515366
bladder transitional cell carcinoma	0.4551761275
esophageal squamous cell carcinoma	0.4499336881
hypothyroidism	0.4448795945
gastric adenocarcinoma	0.4408221138
cutaneous melanoma	0.4284532373
breast carcinoma	0.420303488
renal cell carcinoma	0.4161228582
ovarian cancer	0.4138374634
triple-negative breast cancer	0.4087597969
neuroendocrine neoplasm	0.4027250442
urinary bladder cancer	0.3925034102
myxedema	0.3892980034
ulcerative colitis	0.384380993
Transitional Cell Carcinoma	0.3782042796
biliary tract cancer	0.3766962216
osteosarcoma	0.3700701304
benign urinary system neoplasm	0.3695798547
pancreatic ductal adenocarcinoma	0.3674724924
colorectal cancer	0.3672390838
prostate adenocarcinoma	0.3671173262
malignant pleural mesothelioma	0.3621379555
mesothelioma	0.3561479063
transitional cell carcinoma of kidney	0.3521274727
ureter urothelial carcinoma	0.3521274727
urogenital neoplasm	0.3460129434
melanoma	0.3449090958
biliary tract neoplasm	0.3419640267
urinary bladder carcinoma	0.3408144891
ovarian carcinoma	0.3403758309
cervical cancer	0.329188893
gastric cancer	0.3270722289
esophageal cancer	0.32646763
papillary renal cell carcinoma	0.3258455541
rectum cancer	0.322551372
lung adenocarcinoma	0.3180518475
acute myeloid leukemia	0.3165402577
multiple myeloma	0.3165072661
papillary thyroid carcinoma	0.3136922848
immune system disease	0.3130539542
endometrial cancer	0.3124196747
esophageal adenocarcinoma	0.3115496886
pancreatic carcinoma	0.3096532148
squamous cell lung carcinoma	0.3073619263
soft tissue sarcoma	0.3034938027
lung carcinoma	0.3033359673
prostate carcinoma	0.3029497169
colorectal adenocarcinoma	0.3024419979
clear cell renal carcinoma	0.3023036965
extranodal nasal NK/T cell lymphoma	0.3007336455
skin basal cell carcinoma	0.3003636461
gastric carcinoma	0.2999713356
thyroid carcinoma	0.2997769753
gastroesophageal junction adenocarcinoma	0.2994530689
lung neoplasm	0.2964445746
lymphoid neoplasm	0.2962927414
malignant colon neoplasm	0.2910338695
cervical squamous cell carcinoma	0.2876019573
cervical carcinoma	0.2874605829
breast adenocarcinoma	0.2873096873
oropharynx cancer	0.286175181
colon adenocarcinoma	0.2858937597
rectal adenocarcinoma	0.2838433201
renal cell adenocarcinoma	0.2830114943
lobular breast carcinoma	0.2821742191
superficial spreading melanoma	0.2806958996
pancreatic neuroendocrine tumor	0.2804899851
breast ductal adenocarcinoma	0.279734969
nodular melanoma	0.2795185311
skin carcinoma	0.2780164457
Endometrial Endometrioid Adenocarcinoma	0.2776468658
bile duct carcinoma	0.2775544709
Hepatobiliary Neoplasm	0.2775544709
hemangioblastoma	0.277184891
Ovarian Endometrioid Adenocarcinoma with Squamous Differentiation	0.277184891
central nervous system primitive neuroectodermal neoplasm	0.277184891
brain glioblastoma	0.277184891
cecum adenocarcinoma	0.277184891
carcinoma of liver and intrahepatic biliary tract	0.277184891
invasive breast ductal carcinoma	0.2724430667
fallopian tube cancer	0.2690079367
peritoneal neoplasm	0.2587058983
endometrial neoplasm	0.2587058983
renal carcinoma	0.2528734778
diffuse large B-cell lymphoma	0.2525390589
chronic lymphocytic leukemia	0.2227410059
skin squamous cell carcinoma	0.2171190833
angiosarcoma	0.2149593185
glioma	0.2145408428
pulmonary large cell neuroendocrine carcinoma	0.2068609169
neoplasm of mature B-cells	0.2060920995
Digestive System Carcinoma	0.2057841163
Poorly Differentiated Thyroid Gland Carcinoma	0.2037788034
undifferentiated pleomorphic sarcoma	0.2002978727
plasmacytoma	0.1941936814
chordoma	0.1940294237
kidney neoplasm	0.193125442
acral lentiginous melanoma	0.1923805846
ovarian serous adenocarcinoma	0.1919163738
basal cell carcinoma	0.1906078894
female breast carcinoma	0.1890862932
vulvar melanoma	0.1887494622
marginal zone B-cell lymphoma	0.1887494622
gastric intestinal type adenocarcinoma	0.1865864961
Duodenal Adenocarcinoma	0.1862220493
Small Intestinal Diffuse Large B-Cell Lymphoma	0.1847899273
Small Intestinal Tubulovillous Adenoma	0.1847899273
hepatocellular adenoma	0.1847899273
HER2 Positive Breast Carcinoma	0.1847899273
B-cell acute lymphoblastic leukemia	0.1847899273
benign melanocytic skin nevus	0.1847899273
Breast Carcinoma by Gene Expression Profile	0.1847899273
glioblastoma multiforme	0.1475433279
colorectal carcinoma	0.1475168162
nasopharyngeal carcinoma	0.1456557462
intrahepatic cholangiocarcinoma	0.1451469071
prostate cancer	0.1449389669
cholangiocarcinoma	0.1421542952
squamous cell carcinoma	0.1418097339
oral squamous cell carcinoma	0.1413774176
neurodegenerative disease	0.1404540654
lymphoma	0.1384312965
myelodysplastic syndrome	0.1361804715
Hodgkins lymphoma	0.1350632388
non-Hodgkins lymphoma	0.1346464568
sarcoma	0.1334190299
adenocarcinoma	0.1289566164
colorectal neoplasm	0.1266988619
chronic hepatitis B virus infection	0.1252304966
thyroid cancer	0.124816608
metastatic colorectal cancer	0.1236364776
pancreatic adenocarcinoma	0.122230819
meningioma	0.1204051317
Thymoma	0.1182633836
gastrointestinal stromal tumor	0.1160973266
Sepsis	0.1156232364
Miyoshi myopathy	0.1141627569
neuroendocrine carcinoma	0.1132145228
Thymic Carcinoma	0.1131059651
metastatic melanoma	0.1124017323
inflammatory breast carcinoma	0.1117994319
idiopathic pulmonary fibrosis	0.1117039449
pachyonychia congenita	0.1116552566
glioblastoma	0.1114841038
chronic obstructive pulmonary disease	0.111298274
gallbladder cancer	0.1112870083
posterior cortical atrophy	0.1108860564
follicular lymphoma	0.1108042899
carcinoma	0.1100345118
nonpapillary renal cell carcinoma	0.1096307006
liver cancer	0.1078777677
bile duct cancer	0.1078730706
experimental autoimmune encephalomyelitis	0.1077495596
Systemic lupus erythematosus	0.1072713203
Rheumatoid arthritis	0.1071696325
metastatic malignant neoplasm	0.1071585181
infection	0.1067467772
mature T-cell and NK-cell non-Hodgkin lymphoma	0.1057367869
ovarian neoplasm	0.1054208827
Townes-Brocks syndrome	0.1053011705
Nijmegen breakage syndrome	0.1047450717
renal pelvis/ureter urothelial carcinoma	0.1045415701
acute respiratory distress syndrome	0.1042500289
Chordoma	0.1038314413
colitis	0.1036987256
type 1 diabetes mellitus	0.1036668456
AIDS dementia	0.1035061618
colonic neoplasm	0.1029364659
thymic epithelial neoplasm	0.1023873726
diabetes mellitus	0.1023404729
COVID-19	0.1020640519
nasopharyngeal neoplasm	0.1017073062
kidney cancer	0.1008778648
chronic myelogenous leukemia	0.1007976855
Malignant Pancreatic Neoplasm	0.1004578568
Alzheimer disease	0.0989556099
cutaneous squamous cell carcinoma	0.0982819116
AIDS	0.0970645473
upper aerodigestive tract neoplasm	0.0965014065
polycystic ovary syndrome	0.095972702
graft versus host disease	0.0956192034
leukemia	0.0955948498
bladder tumor	0.0953420365
gallbladder carcinoma	0.0950788032
large cell lung carcinoma	0.0950444102
seminoma	0.0948282758
skin cancer	0.0946919123
periodontitis	0.0942735231
gestational trophoblastic neoplasm	0.0939984118
neuroblastoma	0.0939418146
synovial sarcoma	0.0938326659
autoimmune thyroid disease	0.0935787689
Mobius syndrome	0.0935606571
common variable immunodeficiency	0.0933692774
obstructive sleep apnea	0.0929892322
inflammatory bowel disease	0.0919576428
adrenal cortex carcinoma	0.0919001391
metastatic prostate cancer	0.0912254302
atrial fibrillation	0.0910346931
penile cancer	0.0908031618
oropharynx squamous cell carcinoma	0.0907483972
acute lung injury	0.090609374
primary peritoneal carcinoma	0.0889657919
angioimmunoblastic T-cell lymphoma	0.0886856767
venous thromboembolism	0.0883832228
Neoplasm of the lung	0.0881923451
Autoimmune Hepatitis	0.0878945656
esophageal carcinoma	0.0877877775
Central Nervous System Lymphoma	0.0873810993
myeloid sarcoma	0.0872675668
Paraganglioma	0.0872084615
adult T-cell leukemia/lymphoma	0.0871694899
pancreatic neoplasm	0.0870494564
human papilloma virus infection	0.0869922951
digestive system cancer	0.0866239108
Invasive Breast Carcinoma	0.0858424731
thyroid cancer, nonmedullary, 2	0.0857609864
Patent ductus arteriosus	0.085483072
anal carcinoma	0.0854736397
breast ductal carcinoma in situ	0.0853486518
acute kidney injury	0.0852202847
Acute kidney injury	0.0852202847
HIV infection	0.0845157964
Pleural effusion	0.0844530997
Fallopian Tube Carcinoma	0.0840794169
Ischemic stroke	0.08388999
Ehlers-Danlos syndrome, musculocontractural type	0.0834400231
dysgerminoma	0.0834223861
Pallister-Hall syndrome	0.0833514655
bladder carcinoma in situ	0.0831554673
luminal B breast carcinoma	0.0831554673
refractory malignant neoplasm	0.0831554673
astrocytoma	0.0828728069
Genital neoplasm, female	0.0828367907
large cell neuroendocrine carcinoma	0.0825039287
Helicobacter pylori infectious disease	0.0824159595
aneurysmal bone cyst	0.0821747267
Cirrhosis	0.0815898371
pulmonary tuberculosis	0.0815215995
germ cell tumor	0.0811360554
oculopharyngeal muscular dystrophy	0.0809995111
leiomyosarcoma	0.0808183567
tuberculosis	0.0806914621
HIV-1 infection	0.0804239691
stomach neoplasm	0.08022601
lymph node metastatic carcinoma	0.0800293699
leukoplakia	0.0799388949
Uterine Carcinosarcoma	0.0797648383
Mungan syndrome	0.0796081009
post-transplant lymphoproliferative disease	0.079450314
squamous cell carcinoma of penis	0.0789230277
isolated agammaglobulinemia	0.0788500434
adenoid cystic carcinoma	0.0788286307
malignant peritoneal mesothelioma	0.0786204145
metastasis	0.0785916407
mucosal melanoma	0.078495199
follicular thyroid carcinoma	0.0784323141
alveolar soft part sarcoma	0.0781253182
immunoglobulin A deficiency 2	0.0779271833
cervical adenocarcinoma	0.0779255139
pulmonary neuroendocrine tumor	0.0778288618
Malignant Bone Neoplasm	0.0777197273
van der Woude syndrome	0.0768244429
classic Hodgkin lymphoma	0.076770682
clear cell adenocarcinoma	0.0766018631
small intestinal adenocarcinoma	0.0765905653
Cachexia	0.0764293201
esophageal small cell neuroendocrine carcinoma	0.0762900082
neoplasm of esophagus	0.0762736251
Escherichia coli Infections	0.0762463772
Appendix Adenocarcinoma	0.0761334501
severe combined immunodeficiency due to CTPS1 deficiency	0.0760716481
Barrett's esophagus	0.0760110655
leptomeningeal metastasis	0.0759486601
gallbladder neoplasm	0.0758973296
autoimmune disease	0.0758197831
systemic lupus erythematosus	0.0758049346
immunodeficiency 18	0.0757335852
osteoarthritis	0.0752840324
female reproductive system neoplasm	0.0749964787
Richter syndrome	0.0742855508
endometriosis	0.0742223372
anaplastic large cell lymphoma	0.0739879417
malignant pineal area germ cell neoplasm	0.0739159709
neoplastic syndrome	0.0739159709
nongerminomatous germ cell tumor	0.0739159709
reproductive system neoplasm	0.0739159709
anus cancer	0.0739159709
tumor of parathyroid gland	0.073731181
Oral leukoplakia	0.0735401385
severe combined immunodeficiency due to CARD11 deficiency	0.0733413256
Stroke	0.0724140532
emphysema	0.0723540825
interstitial lung disease	0.0720443156
immunodeficiency, common variable, 4	0.070631638
papilloma	0.0702600761
Okt4 epitope deficiency	0.0701240816
ichthyosis prematurity syndrome	0.0701214323
Wilms tumor	0.0700246992
coronary artery disease	0.0699895018
combined immunodeficiency with skin granulomas	0.0696221203
oral lichen planus	0.0690031347
immunodeficiency 112	0.0688502631
cervical squamous intraepithelial neoplasia	0.0688181731
immunodeficiency, common variable, 3	0.0687584841
immunodeficiency 25	0.068601002
malignant peripheral nerve sheath tumor	0.0683419239
non-alcoholic steatohepatitis	0.068182111
severe combined immunodeficiency, autosomal recessive, T cell-negative, B cell-negative, NK cell-positive	0.0681519505
Cernunnos-XLF deficiency	0.0676762311
immunodeficiency 72 with autoinflammation	0.0673412816
Zika virus infectious disease	0.0668939537
Chronic mucocutaneous candidosis	0.0667271356
activated PI3K-delta syndrome	0.0665216533
pulmonary fibrosis	0.0657361731
myocarditis	0.0655447744
head and neck malignant neoplasia	0.0654878228
endometrial carcinoma	0.0649916319
Severe combined immunodeficiency due to adenosine deaminase deficiency	0.0649141288
immunodeficiency 64	0.0648489452
bone neoplasm	0.0648355992
immunodeficiency 99 with hypogammaglobulinemia and autoimmune cytopenias	0.0646701096
Immunodeficiency due to interleukin-1 receptor-associated kinase-4 deficiency	0.0646049711
X-Linked Combined Immunodeficiency Diseases	0.0641956101
T-B+ severe combined immunodeficiency due to JAK3 deficiency	0.0641322917
agammaglobulinemia 8, autosomal dominant	0.0639465544
myocardial infarction	0.0638836139
primitive neuroectodermal tumor	0.0637901944
immunodeficiency 62	0.0634587089
gamma chain deficiency	0.0633740649
ulnar-mammary syndrome	0.0632291693
severe combined immunodeficiency due to LAT deficiency	0.0629478675
non-alcoholic fatty liver disease	0.0628221637
severe combined immunodeficiency due to DCLRE1C deficiency	0.0627691345
Testicular Germ Cell Tumor	0.0627564876
Wiskott-Aldrich syndrome	0.0624989819
autoimmune lymphoproliferative syndrome	0.0622111203
autoimmune lymphoproliferative syndrome type 1	0.0622111203
malignant glioma	0.0621469709
immunodeficiency 67	0.0621300694
autoimmune thrombocytopenic purpura	0.0617770713
X-linked immunodeficiency with magnesium defect, Epstein-Barr virus infection and neoplasia	0.0617255848
metastatic neoplasm	0.061585372
reticular dysgenesis	0.0615184147
immunodeficiency 81	0.0615161562
hyper-IgM syndrome type 3	0.0614463466
immunodeficiency 73c with defective neutrophil chemotaxis and hypogammaglobulinemia	0.0612740814
immunodeficiency 36 with lymphoproliferation	0.0611669032
ICF syndrome	0.060889051
agammaglobulinemia 7, autosomal recessive	0.0607256659
severe combined immunodeficiency due to IKK2 deficiency	0.0606519553
immunodeficiency 89 and autoimmunity	0.0604353917
medullary thyroid gland carcinoma	0.0601890625
autoimmune lymphoproliferative syndrome type 4	0.0601357754
RAS-associated autoimmune leukoproliferative disease	0.0601357754
immunodeficiency 119	0.0594029807
hyper-IgE recurrent infection syndrome 5, autosomal recessive	0.05936746
immunodeficiency 96	0.0592393389
combined immunodeficiency due to moesin deficiency	0.059164191
Extramammary Paget Disease	0.0588888612
fibromyalgia	0.0584595254
autoimmune lymphoproliferative syndrome type 2B	0.058301838
Autoimmune lymphoproliferative syndrome with recurrent viral infections	0.058301838
Immunodeficiency by defective expression of HLA class 2	0.0582336711
colon carcinoma	0.057942423
T-B+ severe combined immunodeficiency due to IL-7Ralpha deficiency	0.0579287677
BENTA disease	0.057660001
Cutaneous T-cell lymphoma	0.0575231644
anogenital venereal wart	0.0569152976
combined immunodeficiency due to ZAP70 deficiency	0.0567931309
hypopharyngeal carcinoma	0.0565299122
psoriasis	0.0560580004
agammaglobulinemia 10, autosomal dominant	0.0559063446
hypophysitis	0.0557575066
laryngotracheoesophageal cleft	0.0555021608
immunodeficiency, common variable, 14	0.0554794799
IgAD1	0.055226523
Ewing sarcoma	0.0551569062
immunodeficiency 105	0.0546312941
immunodeficiency, common variable, 15	0.0546275983
severe combined immunodeficiency due to CD70 deficiency	0.0545924882
type II hypersensitivity reaction disease	0.0544775078
immunodeficiency, common variable, 1	0.0544502
immunodeficiency due to selective anti-polysaccharide antibody deficiency	0.0543485655
immunodeficiency 37	0.0542506269
X-linked agammaglobulinemia	0.0541782508
dysplasia	0.0540508888
Immunodeficiency syndrome with autoimmunity	0.0539789857
Hypohidrotic ectodermal dysplasia with immunodeficiency	0.0539190316
pancytopenia due to IKZF1 mutations	0.0537184319
B-cell non-Hodgkins lymphoma	0.0536268559
immunodeficiency, common variable, 2	0.0536260369
immunodeficiency 95	0.0536001663
viral disease	0.0534007428
non-functioning pituitary adenoma	0.053391559
immunodeficiency 78 with autoimmunity and developmental delay	0.0532010201
Cervical Small Cell Carcinoma	0.0528655237
MHC class II deficiency 2	0.0528406797
combined immunodeficiency due to CD3gamma deficiency	0.0527815469
immunodeficiency 120	0.0527094789
acute lymphoblastic leukemia	0.0526801288
combined immunodeficiency due to DOCK8 deficiency	0.0524230545
hyper-IgM syndrome type 2	0.0524082713
Autosomal recessive hyper-IgE syndrome	0.0523491385
neutropenia, severe congenital, 1, autosomal dominant	0.05210152
immunodeficiency 102	0.0520978242
immunodeficiency, common variable, 7	0.0517522671
immunodeficiency 14b, autosomal recessive	0.0516321536
MHC class II deficiency 4	0.051478778
Infertility	0.0514204665
liver and intrahepatic bile duct neoplasm	0.0513335222
Neoplasm of the liver	0.0513335222
cryopyrin-associated periodic syndrome	0.0513263155
Autosomal dominant polycystic kidney disease	0.0513100032
myelofibrosis	0.0511491029
autosomal systemic lupus erythematosus type 16	0.0511334261
Autosomal recessive systemic lupus erythematosus	0.0511334261
T-B+ severe combined immunodeficiency due to CD3delta/CD3epsilon/CD3zeta	0.0508800586
severe combined immunodeficiency due to CORO1A deficiency	0.0508246216
MHC class II deficiency 3	0.0507765762
Obesity	0.0507245868
autoimmune lymphoproliferative syndrome type 2A	0.0506971166
immunodeficiency 57	0.0503497115
immunodeficiency 73b with defective neutrophil chemotaxis and lymphopenia	0.0503460157
immunodeficiency 109 with lymphoproliferation	0.0502628602
pneumonitis	0.0501548179
autoinflammatory disease, multisystem, with immune dysregulation, X-linked	0.0501507543
immunodeficiency 70	0.0500854619
macroglobulinemia, Waldenstrom, 1	0.0500337207
primary immunodeficiency with post-measles-mumps-rubella vaccine viral infection	0.0500207854
proteasome-associated autoinflammatory syndrome 2	0.0499653485
immunodeficiency 98 with autoinflammation, X-linked	0.0497934938
immunodeficiency 85 and autoimmunity	0.0497454484
Thymic aplasia	0.0495846812
agammaglobulinemia 8b, autosomal recessive	0.0495606585
preeclampsia	0.0494990814
Hashimoto's thyroiditis	0.0494965541
Autosomal recessive early-onset inflammatory bowel disease	0.0493851081
lung fibrosis-immunodeficiency-46,XX gonadal dysgenesis syndrome	0.0493171465
Lung fibrosis - immunodeficiency - 46,XX gonadal dysgenesis	0.0493171465
immunodeficiency 86	0.0492224929
Nezelof syndrome	0.049074661
X-linked lymphoproliferative disease	0.0490494064
immunodeficiency, common variable, 6	0.0486404047
alopecia	0.0484142979
Alopecia	0.0484142979
agammaglobulinemia 9, autosomal recessive	0.0483207181
Combined immunodeficiency T+ B+ due to partial RAG1 deficiency	0.0482691822
combined immunodeficiency due to partial RAG1 deficiency	0.0482691822
immunoglobulin G4-related sclerosing disease	0.0482069183
adenoma	0.0481472342
gliosarcoma	0.0480453811
benign neoplasm	0.0478477005
type 2 diabetes mellitus	0.0477638477
Immunodeficiency due to a late component of complements deficiency	0.0477556716
immunodeficiency 121 with autoinflammation	0.0476480828
immunodeficiency 122	0.0472674155
Kaposi's sarcoma	0.0471412273
severe combined immunodeficiency due to LCK deficiency	0.047075234
hereditary sensory and autonomic neuropathy	0.0469296918
brain neoplasm	0.0468816817
hyper-IgM syndrome type 5	0.0467352205
juvenile polyposis syndrome	0.0467005211
autoimmune disease with susceptibility to mycobacterium tuberculosis	0.0464949936
immunodeficiency 92	0.0463065079
pemphigus vulgaris	0.0462898768
transcobalamin I deficiency	0.0462750936
Transcobalamin deficiency	0.0462750936
lung disease, immunodeficiency, and chromosome breakage syndrome;	0.046249223
hepatitis B virus infection	0.0461425775
pituitary tumor	0.0461109741
chromophobe renal cell carcinoma	0.046080603
Recurrent infections-myelofibrosis-nephromegaly syndrome	0.0460718247
congenital neutropenia-myelofibrosis-nephromegaly syndrome	0.0460718247
ovarian serous carcinoma	0.0458702349
Methicillin-Resistant Staphylococcus Aureus Infection	0.045827902
chronic periodontitis	0.045602959
TFRC-related combined immunodeficiency	0.0453308171
autoimmune lymphoproliferative syndrome due to CTLA4 haploinsufficiency	0.0453123381
immunodeficiency 60	0.0450887423
maternal uniparental disomy of chromosome 20	0.0450115509
Bartsocas-Papas syndrome 1	0.0449502521
hematopoietic and lymphoid cell neoplasm	0.0448720245
Ehlers-Danlos syndrome, dermatosparaxis type	0.0448347588
combined immunodeficiency and megaloblastic anemia with or without hyperhomocysteinemia	0.0443495826
immunodeficiency 97 with autoinflammation	0.0442608834
immune deficiency, familial variable	0.0442571876
immunodeficiency 115 with autoinflammation	0.0441666405
isolated growth hormone deficiency type III	0.0441537052
Non-acquired isolated growth hormone deficiency	0.0441537052
Skin rash	0.0441026701
Bruton-type agammaglobulinemia	0.0439763069
infiltrating bladder urothelial carcinoma	0.0439338052
malaria	0.0432458301
thyroiditis	0.0430940028
Vitiligo	0.0430763751
Mycoplasmoides infection	0.0428995976
thromboangiitis obliterans	0.0428712631
short-limb skeletal dysplasia with severe combined immunodeficiency	0.0428638715
nonimmune chronic idiopathic neutropenia of adults	0.0428121304
C1 inhibitor deficiency	0.0427696287
immunodeficiency 35	0.042745606
Autosomal recessive hyper-IgE syndrome due to TYK2 deficiency	0.042745606
rhabdomyosarcoma	0.0427340738
laryngeal squamous cell carcinoma	0.0427164571
X-linked hyper-IgM syndrome	0.042690169
hyper-IgM syndrome type 1	0.042690169
Granular Cell Tumor	0.0426603675
severe combined immunodeficiency, autosomal recessive, T cell-negative, B cell-negative, NK cell-negative, due to adenosine deaminase deficiency	0.0423409161
primary ciliary dyskinesia	0.042326968
hyper-IgM syndrome type 4	0.0421247118
Treacher-Collins syndrome	0.0421054835
immunodeficiency 23	0.0415259925
polycythemia vera	0.041350596
hyper-IgE recurrent infection syndrome 4A, autosomal dominant	0.041350442
mycosis fungoides	0.0410319073
immunodeficiency 51	0.0409568395
Sezary's disease	0.0406396681
head and neck neoplasia	0.0405923418
autoinflammatory disease, X-linked	0.0405355185
Vulvar Squamous Cell Carcinoma	0.0403691847
Pituitary Gland Adenoma	0.0403391275
selective IgM deficiency	0.0401363722
combined immunodeficiency due to STIM1 deficiency	0.040084631
immunodeficiency 15a	0.0398998411
permanent neonatal diabetes mellitus-pancreatic and cerebellar agenesis syndrome	0.0397093022
metastatic squamous cell carcinoma	0.0396890948
rectal carcinoma	0.0396528386
Recurrent infection due to specific granule deficiency	0.0394119957
parasitic infection	0.0393103759
MHC class II deficiency	0.039241989
Hypercholesterolemia	0.0392385009
neutropenia	0.0391953813
sarcopenia	0.0390734513
immunodeficiency 117	0.0390350243
immunodeficiency 19	0.0390128495
immunodeficiency 84	0.0386950108
Allergy	0.0386115475
WHIM syndrome 1	0.0386063116
WHIM syndrome	0.0386063116
lymphoproliferative syndrome 1	0.0385323956
infantile convulsions and choreoathetosis	0.0385000019
malignant epithelioid mesothelioma	0.0383861261
pulmonary alveolar proteinosis with hypogammaglobulinemia	0.0383476057
Central Nervous System Neoplasm	0.0381230572
vaginal cancer	0.0380532764
Langerhans Cell Histiocytosis	0.0378398441
peritoneum cancer	0.0376458146
pancreatic intraductal papillary-mucinous neoplasm	0.0375406897
Epstein-Barr virus infection	0.0375206702
Mantle cell lymphoma	0.0373503437
primary myelofibrosis	0.0373275653
Thyroid Gland Mucosa-Associated Lymphoid Tissue Lymphoma	0.0373275653
malignant tumor of neck	0.0373275653
immunodeficiency 93 and hypertrophic cardiomyopathy	0.0370910342
influenza	0.0369745393
Biphasic Mesothelioma	0.0369579855
high grade B-cell lymphoma	0.0369579855
human papillomavirus-related penile squamous cell carcinoma	0.0369579855
Uveal Melanoma	0.0369579855
infiltrating urothelial carcinoma	0.0369579855
uterine corpus cancer	0.0369579855
HPV-associated cervical carcinoma	0.0369579855
medulloblastoma	0.0368553509
hyperinsulinemic hypoglycemia, familial, 4	0.0367389119
inflammatory myofibroblastic tumor	0.0365479383
cerebral amyloid angiopathy	0.0364210555
primary immunodeficiency syndrome due to p14 deficiency	0.0363740493
Uveal melanoma	0.0362632374
combined immunodeficiency due to MALT1 deficiency	0.0362040426
juvenile idiopathic arthritis	0.0358992688
idiopathic CD4 lymphocytopenia	0.0358122879
choriocarcinoma	0.0357307917
X-linked severe congenital neutropenia	0.0355831484
Chédiak-Higashi syndrome	0.0354921949
lymphoproliferative syndrome	0.0354331208
Burkitts lymphoma	0.0353737865
immunodeficiency 33	0.0352283517
autosomal recessive severe congenital neutropenia due to JAGN1 deficiency	0.0351544358
autoinflammation-PLCG2-associated antibody deficiency-immune dysregulation	0.0349622543
PLCG2-associated antibody deficiency and immune dysregulation	0.0349622543
ameloblastoma	0.034802103
neutropenia, severe congenital, 11, autosomal dominant	0.0347996391
Hydrocephalus with stenosis of the aqueduct of Sylvius	0.0347405063
primary biliary cirrhosis	0.0347323809
immunodeficiency due to CD25 deficiency	0.0347183315
dry eye syndrome	0.03463966
mucous membrane pemphigoid	0.0344530928
cirrhosis of liver	0.0344252334
MHC class II deficiency 5	0.0343931013
MHC class II deficiency 5	0.0343931013
teratoma	0.0342996141
T-cell non-Hodgkin lymphoma	0.0342969148
Hyponatremia	0.0342180288
immunodeficiency 11b with atopic dermatitis	0.0341861366
Griscelli syndrome type 2	0.0341196122
Griscelli disease type 2	0.0341196122
Griscelli disease	0.0341196122
dermatitis	0.034041748
immunodeficiency, common variable, 10	0.0337500323
purine nucleoside phosphorylase deficiency	0.0337130743
monocytopenia with susceptibility to infections	0.0337056827
chilblain lupus	0.0336317668
autoinflammation with episodic fever and immune dysregulation	0.0333582777
polyarticular juvenile idiopathic arthritis, rheumatoid factor positive	0.0332843617
immunodeficiency 32B	0.0332252289
ectodermal dysplasia and immunodeficiency 1	0.0331217466
Vestibular schwannoma	0.0330722639
autoinflammatory syndrome with immunodeficiency	0.0329739146
DDX41-related hematologic malignancy predisposition syndrome	0.0328482575
C1Q deficiency 1	0.0327965163
Crohn's disease	0.0327533397
inflammatory bowel disease, immunodeficiency, and encephalopathy	0.0326117264
recurrent Neisseria infections due to factor D deficiency	0.032508244
pulmonary fibrosis and/or bone marrow failure, telomere-related, 6	0.0324121533
Acute Leukemia	0.0323548591
hyper-IgE syndrome 6, autosomal dominant, with recurrent infections	0.0323456289
recurrent infections associated with rare immunoglobulin isotypes deficiency	0.0322938877
proteasome-associated autoinflammatory syndrome 6	0.0319686574
neutropenia, severe congenital, 8, autosomal dominant	0.0319686574
leprosy	0.0319221394
visceral Leishmaniasis	0.0318982838
pulmonary arterial hypertension	0.0318964734
temporal arteritis	0.0318834393
chondrosarcoma	0.0318148587
immunodeficiency 113 with autoimmunity and autoinflammation	0.0316434272
dyskeratosis congenita, autosomal recessive 5	0.031554728
keratosis pilaris	0.0314350252
Asthma	0.031260296
oligoarticular juvenile idiopathic arthritis	0.0312590641
combined immunodeficiency due to ORAI1 deficiency	0.0312590641
pyoderma gangrenosum	0.0311112322
salivary gland cancer	0.0310662022
myositis	0.0309295304
cytomegalovirus infection	0.0309004459
salivary gland carcinoma	0.0308781861
juvenile arthritis due to defect in LACC1	0.0308525263
TCR-alpha-beta-positive T-cell deficiency	0.0306529531
Pneumonia	0.0306033215
invasive carcinoma	0.0305752275
Chronic colitis	0.0304981403
subcorneal pustular dermatosis	0.0304977296
neurodevelopmental disorder with dysmorphic facies and ischiopubic hypoplasia	0.0303868557
type II complement component 8 deficiency	0.0303720725
telomere syndrome	0.0303049955
bacterial disease	0.0302957654
neurofibromatosis type 1	0.0301832662
vascular disease	0.0301728974
gestational diabetes	0.0299359682
supranuclear palsy, progressive, 1	0.029915436
Cervical polyp	0.0299138502
Hepatitis	0.029330911
cyst	0.0288997267
cervical intraepithelial neoplasia	0.0287418958
Posterior Leukoencephalopathy Syndrome	0.0286292565
lissencephaly with cerebellar hypoplasia	0.0286022857
myeloid leukemia	0.0284050893
Brain Stem Glioma	0.028088069
embryonal carcinoma	0.0280786116
multiple sclerosis	0.027811079
gonorrhea	0.0277642914
in situ carcinoma	0.0274960404
chronic myelomonocytic leukemia	0.0274799048
Bladder Small Cell Neuroendocrine Carcinoma	0.027225716
Adenosquamous Carcinoma	0.0272247491
cystic fibrosis	0.0271442412
cardiovascular disease	0.0270870036
thyroid disease	0.0268738426
chronic rhinosinusitis	0.0268664022
salivary duct carcinoma	0.0268025662
oculocutaneous albinism	0.0267945395
histiocytic sarcoma	0.0267132193
digestive system neoplasm	0.0266962147
ependymoma	0.0266930127
essential thrombocythemia	0.026540556
germinoma	0.0264528418
liver neoplasm	0.0264348025
retinal degeneration	0.0264249596
choroidal melanoma	0.0263147016
endometrium neoplasm	0.0263126526
Autism	0.0262401697
invasive lobular carcinoma	0.0262171736
atherosclerosis	0.0260907716
Marinesco-Sjogren syndrome	0.0260863505
intracerebral hemorrhage	0.0258289995
colorectal adenoma	0.0257371304
long COVID-19	0.0257371304
pneumocystosis	0.025608141
peeling skin syndrome	0.025472355
silicosis	0.0254544919
acute coronary syndrome	0.025402112
abortion	0.0253943097
Desmoid-type fibromatosis	0.0252956878
Tumor Lysis Syndrome	0.0252882066
placenta praevia	0.0251585736
stomach disease	0.0251314301
retinoblastoma	0.0249931075
nasopharyngeal type undifferentiated carcinoma	0.0248800007
polymyositis	0.024528399
childhood leukemia	0.0243655785
Huntington disease	0.0240867119
cerebral creatine deficiency syndrome	0.0240253597
Thyroid Gland Undifferentiated (Anaplastic) Carcinoma	0.0239705566
systemic scleroderma	0.0239539749
tongue squamous cell carcinoma	0.0239256692
depressive disorder	0.0237682043
adenoviridae infectious disease	0.0236017802
Graves disease	0.0235870287
endometrioid carcinoma	0.0235866393
chronic apical periodontitis	0.0235504496
prostate neoplasm	0.023544347
septic shock	0.0234402283
laryngeal carcinoma	0.0233573038
ovarian clear cell cancer	0.0233244927
Deltaretrovirus Infections	0.023321584
congenital rubella	0.0232827069
small cell carcinoma	0.0232640291
dentatorubral-pallidoluysian atrophy	0.0232629986
prostatitis	0.0230884748
bone sarcoma	0.0229932403
tauopathy	0.0229843419
tropical spastic paraparesis	0.0229833499
brain germinoma	0.0228934188
tonsil carcinoma	0.0227985599
monoclonal gammopathy	0.0225808575
lymphangioleiomyomatosis	0.0225755801
encephalitis	0.0225618584
Autoimmunity	0.0225109657
non-small cell squamous lung carcinoma	0.022500065
laryngeal neoplasm	0.0224547241
asthma	0.0222821248
asbestosis	0.0222158557
urinary system neoplasm	0.0221825935
cystic kidney disease	0.0221747913
Mastocytosis	0.0221747913
anaplastic meningioma	0.0219567392
respiratory tract infectious disorder	0.0219125449
ganglioneuroblastoma	0.0218052114
Hantavirus infectious disease	0.0218052114
allergic rhinitis	0.0217811535
Salmonella Infections	0.0216340629
Disseminated Peritoneal Leiomyomatosis	0.0215061438
astrocytic tumor	0.0214972282
liposarcoma	0.0214898992
granular corneal dystrophy type II	0.0214510307
thanatophoric dysplasia	0.0214356316
mouth disease	0.0214356316
acute graft versus host disease	0.021374632
endodermal sinus tumor	0.0212376089
proliferative diabetic retinopathy	0.0210660517
ampulla of vater cancer	0.0210660517
Lung Sarcomatoid Carcinoma	0.0210172523
Pleural Mesothelioma	0.0209704957
precursor B-cell acute lymphoblastic leukemia	0.0209095962
Parathyroid Gland Carcinoma	0.0207478024
nephritis	0.0206484276
mucoepidermoid carcinoma	0.0206457877
kidney disease	0.0205510116
hepatitis C virus infection	0.0205139997
chronic rhinosinusitis with nasal polyps	0.0205003812
rheumatic disease	0.0204911497
bone metastasis	0.0204890292
Anxiety	0.020388694
Adrenal insufficiency	0.0202859992
dengue disease	0.0201164368
chronic hepatitis	0.0199702474
small cell osteogenic sarcoma	0.0199573122
histiocytoma, Angiomatoid fibrous	0.0199573122
necrotizing enterocolitis	0.0199573122
nail-patella syndrome	0.0198545341
Myelofibrosis	0.0198064842
peripheral neuropathy	0.0197679572
Leishmaniasis	0.0197422548
mesenchymal cell neoplasm	0.019667822
Parotid Gland Carcinoma	0.0195877323
thoracic cancer	0.0194980065
bacteriemia	0.0194830853
Candidemia	0.0194748051
Carcinoma, Lewis Lung	0.0194594264
bronchoalveolar adenocarcinoma	0.0193413457
hyperthyroidism	0.0192631226
Hidradenocarcinoma	0.0192181524
orbit neoplasm	0.0192181524
chronic hepatitis C virus infection	0.0191846724
lichen planus	0.0191522315
Graves ophthalmopathy	0.0190949592
susceptibility to familial cutaneous melanoma	0.0190462978
pemphigus foliaceus	0.0190333625
Malignant Mesothelioma	0.0189584618
Hyperglycemia	0.0188975013
endocervical adenocarcinoma	0.018767495
Spinal Chordoma	0.0186196258
mismatch repair cancer syndrome 1	0.0186188774
Pruritus	0.0185988611
Cognitive impairment	0.0185851026
Potocki-Lupski syndrome	0.0185799289
retinopathy	0.0184789927
Peripheral edema	0.0184789927
Familial adenomatous polyposis	0.0183763317
hemophagocytic syndrome	0.0183496398
halo nevus	0.0182942028
relapsing-remitting multiple sclerosis	0.0182533437
Uveitis	0.0182313697
enteritis	0.0182089815
collecting duct carcinoma	0.0181731246
clostridium difficile infection	0.0181555789
nosocomial infection	0.0181419211
Nephroblastoma	0.0181094129
Pelvic Inflammatory Disease	0.0179954591
carcinosarcoma	0.0179532719
Hepatoblastoma	0.017924623
gastritis	0.01791141
squamous cell intraepithelial neoplasia	0.0178995548
hereditary leiomyomatosis and renal cell cancer	0.0178759616
bone disease	0.0178732924
acrocephalopolysyndactyly	0.0178002369
hereditary angioedema	0.017739833
oxyphilic adenoma	0.017739833
Nasal polyposis	0.017739833
sinus histiocytosis with massive lymphadenopathy	0.017739833
Keratitis	0.0177193008
autoimmune uveitis	0.0175550431
Mixed Tumor of the Salivary Gland	0.0174509102
chronic primary adrenal insufficiency	0.0173702532
Immunodeficiency	0.0173686544
metabolic syndrome	0.0173402636
osteomyelitis	0.0172902676
migraine disorder	0.017257326
lymphopenia	0.0172531741
benign prostatic hyperplasia	0.0171658424
lupus nephritis	0.0171406837
cutaneous vasculitis	0.0170006733
Central precocious puberty	0.0170006733
proctitis	0.0170006733
coronary atherosclerosis	0.0169801411
Chlamydia trachomatis infectious disease	0.0169468789
Parkinson disease	0.0169398854
trophoblastic neoplasm	0.0169314798
psoriatic arthritis	0.0168877461
brain injury	0.0168877461
sarcoidosis	0.0167212005
liver disease	0.0166884507
lumbar disc degeneration	0.0166721579
hypopituitarism	0.0165651725
myeloid neoplasm	0.0164060953
cutaneous Leishmaniasis	0.0163623133
solitary fibrous tumor	0.016302578
Hypocholesterolemia	0.0162615136
Colorectal Serrated Adenocarcinoma	0.0162615136
blastic plasmacytoid dendritic cell neoplasm	0.0162615136
Dilated cardiomyopathy	0.0162328586
acute myocardial infarction	0.0162212579
peritonitis	0.0160767237
adenosquamous lung carcinoma	0.0158471735
Berardinelli-Seip congenital lipodystrophy	0.0157388535
Anal Squamous Cell Carcinoma	0.015725248
acinar cell carcinoma	0.0156465321
alveolar rhabdomyosarcoma	0.0155942166
paracoccidioidomycosis	0.0155839505
Melnick-Needles syndrome	0.0155634183
renal fibrosis	0.0155634183
infectious disease	0.0154830534
MALT lymphoma	0.0154710234
bladder urachal carcinoma	0.015337564
chronic kidney disease	0.0152523427
head and neck carcinoma	0.0152413898
mastocytoma	0.015152774
Vaginal Melanoma	0.015152774
Ocular Melanoma	0.0151143788
lobular neoplasia	0.0151100545
Smith-Magenis syndrome	0.0150926147
neoplasm of oropharynx	0.0150449799
Nasal Cavity Polyp	0.0150156189
Ehlers-Danlos syndrome	0.0150126284
hypopharyngeal squamous cell carcinoma	0.0150094428
listeriosis	0.0149624278
rosacea	0.0149033537
uterine corpus endometrial carcinoma	0.0148463569
macrophage activation syndrome	0.0147831942
Unclassified Renal Cell Carcinoma	0.0147831942
Neurodevelopmental delay	0.0147831942
Splenomegaly	0.014691939
Lynch syndrome	0.0146421373
male infertility	0.0145984043
tongue neoplasm	0.0145881382
aging	0.0145560251
toxoplasmosis	0.0145360536
apocrine adenocarcinoma	0.0145292107
Granuloma	0.0144546167
retroperitoneal sarcoma	0.0144136143
Adrenal Gland Myelolipoma	0.0144136143
polyp	0.0144047855
Decreased total leukocyte count	0.0143845259
diabetic ketoacidosis	0.0142825843
nevus	0.0142288244
cryohydrocytosis	0.0142092267
grade III meningioma	0.0141980261
Laurence-Moon syndrome	0.0141946311
Respiratory Syncytial Virus Infection	0.0141886944
autoimmune myocarditis	0.0141752781
uterine cervix neoplasm	0.0141158972
embryonal rhabdomyosarcoma	0.0141056311
scrub typhus	0.0140440345
pheochromocytoma	0.0138821237
Thrombocytopenia	0.0138631086
lip and oral cavity carcinoma	0.013849663
serous adenocarcinoma	0.0137786091
acute promyelocytic leukemia	0.0137360513
epithelioid sarcoma	0.0137303923
Myasthenia gravis	0.0136852533
Friedreich ataxia	0.0136744546
thyroid neoplasm	0.0136683081
gastric ulcer	0.0136668577
neoplasm of testis	0.0136142952
hematologic disease	0.0135219003
dermatomyositis	0.0134615356
reading	0.013359703
mesenchymal chondrosarcoma	0.0133332092
steatosis	0.0133202739
carcinoid tumor	0.0132589982
actinic keratosis	0.0131816815
Guillain-Barre syndrome	0.0131444859
keratoacanthoma	0.0131215221
Charlevoix-Saguenay spastic ataxia	0.0131200848
Anemia, Hemolytic, Autoimmune	0.0129681339
common wart	0.0129352949
Craniopharyngioma	0.0129168034
Sjogren syndrome	0.0129119555
myxoid liposarcoma	0.0128942305
inflammation	0.0128227286
burning mouth syndrome	0.012728215
penile neoplasm	0.0126698134
serum lipopolysaccharide activity	0.0126652837
Mast Cell Neoplasm	0.0126351139
reticulum cell sarcoma	0.0126273117
vulvar carcinoma	0.0125969913
angina pectoris	0.0125657151
Lafora disease	0.0125657151
Keloid	0.0125657151
X-linked myotubular myopathy	0.0125657151
Decreased liver function	0.0125375859
childhood cancer	0.0125119207
sebaceous adenocarcinoma	0.0125117028
IGA glomerulonephritis	0.0124876696
digestive system neuroendocrine neoplasm	0.0124783151
tuberous sclerosis	0.0123501268
allergic asthma	0.0123343519
allergic disease	0.0123249395
chronic graft versus host disease	0.0122850397
vasculitis	0.0121994553
pancreatic adenosquamous carcinoma	0.0121961352
mucinous carcinoma	0.0121389095
fungal infectious disease	0.0120927214
impulse control disorder	0.0120729419
Osteoporosis	0.0120602119
discoid lupus erythematosus	0.0120113453
Smith-Lemli-Opitz syndrome	0.0120113453
encephalomyelitis	0.011980547
Renal Cell Carcinoma Associated with Xp11.2 Translocations/TFE3 Gene Fusions	0.0119152059
COVID-19–associated multisystem inflammatory syndrome in adults	0.0119015817
Pituitary prolactin cell adenoma	0.011888152
cystitis	0.0118778859
intracranial meningioma	0.0118265553
breast fibrocystic disease	0.0118265553
thymic lymphoma	0.0118265553
Periapical Periodontitis	0.0118265553
paroxysmal nocturnal hemoglobinuria	0.0118265553
Oral ulcer	0.0118265553
retinal hemangioblastoma	0.0118265553
childhood testicular germ cell tumor	0.0118265553
Andersen-Tawil syndrome	0.0118060231
Myalgia	0.0117136282
fibrosarcoma	0.0117080517
Fatigable weakness	0.0117033621
Meningitis	0.0116618453
Anemia	0.0116304727
Åland Islands eye disease	0.0116281953
Pancoast tumor	0.0116212332
gray platelet syndrome	0.0116212332
rheumatoid arthritis	0.0115231793
brain cancer	0.011479937
candidiasis	0.0114569755
pleomorphic rhabdomyosarcoma	0.0114569755
Hepatoid Adenocarcinoma	0.0114569755
uterine cancer	0.0113445262
T-cell leukemia	0.0112750446
Tonsillar Squamous Cell Carcinoma	0.0112721856
glycogen storage disease VI	0.0112009067
Airway obstruction	0.0111875928
cutaneous lupus erythematosus	0.0110978891
spinal cord injury	0.0110873956
agammaglobulinemia	0.0110873956
hypertrophic cardiomyopathy	0.0110873956
Hepatic fibrosis	0.0110336012
Chagas disease	0.0110313284
Thyrotoxicosis	0.0109960946
pleomorphic liposarcoma	0.0109642024
Sarcomatoid Carcinoma	0.010956962
paraneoplastic neurologic syndrome	0.0109206741
cerebral malaria	0.0109182102
intraepithelial neoplasia	0.0109132408
congenital isolated hyperinsulinism	0.0109026057
interstitial cystitis	0.0108820735
cryptococcal meningitis	0.0108820735
necrotizing vasculitis	0.0108820735
Myocardial Ischemia	0.0108820735
toxic epidermal necrolysis	0.0108789811
heart failure	0.010823763
acanthosis nigricans	0.0107794124
Diabetes mellitus	0.0107321479
skin appendage carcinoma	0.0107178158
ampulla of Vater adenocarcinoma	0.0107178158
acute myeloid leukemia by FAB classification	0.0107178158
inborn error of immunity	0.0107148882
congenital secretory chloride diarrhea 1	0.0106972836
respiratory system disease	0.0106972836
differentiated thyroid carcinoma	0.0106493283
autosomal dominant cerebellar ataxia	0.0106358923
bullous pemphigoid	0.0106258987
eosinophilic esophagitis	0.0106120623
arterial disorder	0.0104792315
tongue cancer	0.0104210711
Cowden syndrome 1	0.0104207832
optic neuritis	0.0104200987
Aarskog-Scott syndrome, X-linked	0.0103907376
signet ring cell carcinoma	0.0103876452
giant cell tumor	0.0103379698
acne	0.0103361288
myxofibrosarcoma	0.0103210421
Leigh syndrome	0.0102778841
metaplastic breast carcinoma	0.010276656
xeroderma pigmentosum	0.0102353088
adrenal gland pheochromocytoma	0.0102143533
undifferentiated sarcoma	0.0101917805
uterine neoplasm	0.0101802824
Ampulla of Vater Carcinoma	0.0101770874
Undifferentiated Pancreatic Carcinoma	0.0101732889
chronic pancreatitis	0.0101687844
adenocarcinoma in situ	0.0101680861
Amyotrophic lateral sclerosis	0.010163446
Conjunctival Melanoma	0.0101521533
brucellosis	0.0101429138
Neonatal sepsis	0.0101423984
malnutrition	0.0100505188
fibrosis	0.0100384949
Inflammatory abnormality of the skin	0.0100111079
Ovarian Small Cell Carcinoma	0.0099786561
large cell carcinoma	0.0099755656
Lentivirus Infections	0.0099698272
injury	0.0099652976
leiomyoma	0.0098965272
Staphylococcus aureus infection	0.0098811281
anti-neutrophil cytoplasmic antibody-associated vasculitis	0.0098143984
Bladder Squamous Cell Carcinoma	0.0098016684
lentigo maligna melanoma	0.0097938661
Lyme disease	0.0097923135
ganglioneuroma	0.0097733339
ovarian epithelial tumor	0.0097733339
oral cavity cancer	0.0097317436
autoimmune polyendocrinopathy	0.0096501407
Lung Abscess	0.0096090762
myeloproliferative disorder	0.0096090762
glaucoma	0.0096090762
Tinnitus	0.0096090762
Pancreatic Acinar Cell Carcinoma	0.0096090762
neoplasm of mediastinum	0.0096090762
urethra adenocarcinoma	0.0096090762
Olfactory Neuroblastoma	0.0096090762
ovarian melanoma	0.0096090762
Peritoneal Mesothelioma	0.009594219
periampullary adenocarcinoma	0.0095680118
ischemia	0.0095577457
radiation pneumonitis	0.0095033227
digestive system neuroendocrine tumor, grade 1/2	0.009496149
dendritic cell tumor	0.0094858829
progressive multifocal leukoencephalopathy	0.0094764255
schwannoma	0.0094572279
villitis	0.0094242863
neoplasm of hypopharynx	0.0094088871
lung carcinoid tumor	0.0094037541
carcinoma of urethra	0.0094037541
Keratocystic odontogenic tumor	0.0094037541
Bronchiolitis	0.0094037541
disease arising from reactivation of latent virus	0.0093406856
animal viral hepatitis	0.0093343207
punctate palmoplantar keratoderma type III	0.0093127964
Bloom syndrome	0.0092885267
diabetic foot	0.0092394964
atrophic gastritis	0.0092394964
Cholestatic liver disease	0.0092394964
Venous thrombosis	0.0092394964
Otitis media	0.0092394964
androgenetic alopecia	0.0092394964
skin neoplasm	0.0092228845
Cerebral ischemia	0.0092189642
coinfection	0.0091937768
viral pneumonia	0.0091778997
nodular sclerosis Hodgkin lymphoma	0.0091703028
Soft Tissue Neoplasm	0.0091497706
Nephropathy	0.0091475793
age-related macular degeneration	0.0091419683
dermatofibrosarcoma protuberans	0.0091265692
ovarian serous cystadenocarcinoma	0.0091050104
undifferentiated carcinoma	0.0090927529
Hepatomegaly	0.0090547064
brain glioma	0.0089417793
neuropathy	0.0089187832
celiac disease	0.008903384
Shwachman-Diamond syndrome	0.0088777188
infectious colitis	0.0088699165
chronic intestinal pseudoobstruction	0.0088699165
chronic cystitis	0.0088699165
hereditary clear cell renal cell carcinoma	0.0088699165
aphthous ulcer	0.0088699165
nutritional disorder	0.0088699165
erythema multiforme major	0.0088699165
Hepatitis, Alcoholic	0.0088699165
episodic ataxia type 2	0.0088699165
microscopic colitis	0.0088699165
prostate intraepithelial neoplasia	0.0088647835
idiopathic pulmonary arterial hypertension	0.0088493843
Lung Giant Cell Carcinoma	0.0088288521
mouth neoplasm	0.008818586
mucinous neoplasm	0.0087569893
amebiasis	0.008726191
kidney injury	0.008726191
exstrophy-epispadias complex	0.0086851266
breast phyllodes tumor	0.0086851266
papillary carcinoma	0.0086851266
Hydatidiform Mole	0.0086851266
pulmonary hypertension	0.0086820342
glomerular disease	0.0086645944
Central diabetes insipidus	0.0086645944
metastatic carcinoma	0.0085954008
Haim-Munk syndrome	0.0085721994
major depressive disorder	0.0085619333
systemic inflammatory response syndrome	0.0085286711
Ovarian Carcinosarcoma	0.0085003367
Encephalopathy	0.0085003367
hyperkeratosis lenticularis perstans	0.0085003367
bone osteosarcoma	0.0084798044
cysticercosis	0.0084798044
musculoskeletal system disease	0.0084798044
disease of peritoneum	0.0084798044
Lymphadenopathy	0.0084781493
endocrine system disease	0.008332644
Reoviridae infectious disease	0.0083155467
idiopathic inflammatory myopathy	0.0082950145
alopecia areata	0.0082026196
non-small cell lung adenocarcinoma	0.0081923534
nasal cavity and paranasal sinus carcinoma	0.0081307568
Heavy Chain Disease	0.0081307568
chronic lung disease	0.0081102246
kidney transplant	0.0081102246
Timothy syndrome	0.0080769624
metabolic disease	0.0080663529
impaired renal function disease	0.0080178296
interstitial nephritis	0.0080178296
growth hormone-producing pituitary gland neoplasm	0.0079972974
prostatic acinar adenocarcinoma	0.0079459669
Pleuritis	0.0079459669
fatty liver disease	0.0079459669
Disseminated intravascular coagulation	0.0079459669
diabetic retinopathy	0.0079459669
hereditary spastic paraplegia	0.0079459669
Conjunctival Squamous Cell Carcinoma	0.0079459669
allergic respiratory disease	0.0079459669
radiodermatitis	0.0079459669
mucormycosis	0.0079254347
Lung Lymphangioleiomyomatosis	0.0079254347
cardiac arrest	0.0079254347
hereditary diffuse gastric adenocarcinoma	0.0079254347
viral encephalitis	0.0079254347
Vogt-Koyanagi-Harada disease	0.0079254347
inflammatory skin disease	0.0079254347
neoplasm of thorax	0.0077765761
autoimmune glomerulonephritis	0.0077611769
hereditary chronic pancreatitis	0.0077611769
tubular adenocarcinoma	0.0077611769
diffuse midline glioma	0.0077611769
Vaginal Squamous Cell Carcinoma	0.0077611769
proliferative glomerulonephritis	0.0077611769
Diarrhea	0.0077611769
macrothrombocytopenia and granulocyte inclusions with or without nephritis or sensorineural hearing loss	0.0077611769
polyradiculoneuropathy	0.0077611769
hepatobiliary disease	0.0077611769
thrombotic disease	0.0077227817
schistosomiasis	0.007701621
NUT midline carcinoma	0.0076233641
autosomal erythropoietic protoporphyria	0.007576387
autosomal erythropoietic protoporphyria	0.007576387
lung disease	0.0075553609
neurofibroma	0.0075147904
adult astrocytic tumor	0.0073915971
Gastric Diffuse Large B-Cell Lymphoma	0.0073915971
Thyroid Gland Oncocytic Follicular Carcinoma	0.0073915971
Dengue Hemorrhagic Fever	0.0073915971
chronic thromboembolic pulmonary hypertension	0.0073915971
nasopharyngeal squamous cell carcinoma	0.0073915971
central nervous system infection	0.0073915971
paraneoplastic pemphigus	0.0073915971
lactic acidosis	0.0073915971
pulpitis	0.0073915971
optic papillitis	0.0073915971
Erdheim-Chester disease	0.0073915971
lepromatous leprosy	0.0073915971
diphtheria	0.0073915971
hemangiopericytoma	0.0073915971
Dyggve-Melchior-Clausen disease	0.0073915971
epithelioid cell melanoma	0.0073915971
pancreas lymphoma	0.0073915971
Apnea	0.0073915971
Hydrocephalus	0.0073915971
lipoid nephrosis	0.0073915971
mucin-producing carcinoma	0.0073915971
esophageal varices	0.0073915971
cicatricial alopecia	0.0073915971
anus disease	0.0073915971
pulmonary blastoma	0.0073915971
actinomycosis	0.0073915971
lichen disease	0.0073915971
squamous cell carcinoma of rectum	0.0073915971
peripartum cardiomyopathy	0.0073915971
central nervous system germ cell tumor	0.0073915971
focal segmental glomerulosclerosis	0.0073915971
crescentic glomerulonephritis	0.0073915971
primary ovarian insufficiency	0.0073915971
membranous glomerulonephritis	0.0073915971
jejunal cancer	0.0073915971
gastric lymphoma	0.0073915971
anaplastic oligodendroglioma	0.0073915971
urinary schistosomiasis	0.0073915971
small intestine neuroendocrine tumor	0.0073915971
malignant giant cell tumor	0.0073915971
Crouzon syndrome-acanthosis nigricans syndrome	0.0073915971
gastric cardia adenocarcinoma	0.0073915971
Prostate Small Cell Carcinoma	0.0073915971
blastoma	0.0073915971
T-cell large granular lymphocyte leukemia	0.0073915971
intracranial thrombosis	0.0073915971
hemoglobinuria	0.0073915971
cystic teratoma	0.0073915971
inverted papilloma	0.0073915971
Saethre-Chotzen syndrome	0.0073756721
hereditary nonpolyposis colon cancer	0.0073607988
mitochondrial DNA depletion syndrome 4a	0.0073402666
Angel-shaped phalango-epiphyseal dysplasia	0.0073363277
Hepatic failure	0.0072684038
congenital T-cell immunodeficiency	0.0072581377
vascular cancer	0.0072222063
meningeal tuberculosis	0.0072068072
Ovarian Germ Cell Tumor	0.0072068072
aggressive NK-cell leukemia	0.0071530128
endometrium adenocarcinoma	0.00709388
liver dysplastic nodule	0.0070220172
basaloid squamous cell carcinoma	0.0070220172
eosinophilic gastroenteritis	0.0070220172
intestinal neoplasm	0.0070023964
diffuse intrinsic pontine glioma	0.0069912189
mucositis	0.0069419513
papillary adenocarcinoma	0.0069207934
skin reaction	0.0069090901
Acute hepatitis	0.006898824
heart disease	0.0068980699
thymus neoplasm	0.0068017739
atrial flutter	0.006714034
generalized anxiety disorder	0.0066935018
pyogenic arthritis-pyoderma gangrenosum-acne syndrome	0.0066524374
osteochondritis dissecans	0.0066524374
Primary Effusion Lymphoma	0.0066524374
morbid obesity	0.0066524374
central centrifugal cicatricial alopecia	0.0066524374
fleck corneal dystrophy	0.0066524374
duodenum cancer	0.0066524374
nervous system disease	0.00664298
Herpes Zoster	0.0066216391
Shock	0.0065781108
epilepsy	0.0064830466
Klebsiella Infections	0.0064676475
endothelial dysfunction	0.0064676475
isolated cleft palate	0.0064471152
lymph node disorder	0.0064368491
systemic juvenile idiopathic arthritis	0.0064189813
ulcer disease	0.0063573895
Fever	0.0062962707
deep vein thrombosis	0.0062828575
oral submucous fibrosis	0.0062828575
Schwartz-Jampel syndrome	0.0062355918
Arrhythmia	0.0061707391
ovarian adenocarcinoma	0.0061264021
craniosynostosis 2	0.0060980676
low grade glioma	0.0060841057
Hyperplastic Polyp	0.0060775354
asthenia	0.0060616104
endometrioid tumor	0.0059672774
viral myocarditis	0.0059210799
schizophrenia	0.0059132777
alcohol dependence	0.0059132777
PEComa	0.0059132777
sensory peripheral neuropathy	0.0059132777
neonatal abstinence syndrome	0.0059132777
rotavirus infection	0.0059132777
chronic rhinosinusitis without nasal polyps	0.0059132777
ileum cancer	0.0059132777
mammary Paget disease	0.0059132777
skin disease	0.0058030197
thyroid nodule	0.0057284877
colon adenoma	0.0057284877
spontaneous abortion	0.0057284877
rhinitis	0.0057079555
urinary tract infection	0.0057079555
Adrenocorticotropic hormone deficiency	0.0056993993
aplastic anemia	0.0056976894
Gallbladder Adenocarcinoma	0.0056746933
phyllodes tumor	0.0055436978
melorheostosis	0.0055436978
uterine corpus adenosarcoma	0.0055436978
eye disease	0.0055436978
eye infection	0.0055436978
Thrombocytosis	0.0055436978
stomatitis	0.0055436978
cerebral infarction	0.0055436978
lupus erythematosus	0.0055231656
cardiomyopathy	0.0055150428
von Hippel-Lindau disease	0.0055128995
Increased total eosinophil count	0.0054899034
parathyroid adenoma	0.0054205045
Lambert-Eaton myasthenic syndrome	0.0054205045
early-infantile DEE	0.0054187467
Glomerulonephritis	0.0054164654
coronavirus infectious disease	0.0053917469
Hypoalbuminemia	0.0053872423
erythema multiforme	0.0053872423
autoimmune pancreatitis	0.0053872423
Herpesviridae infectious disease	0.0053796454
Ovarian cyst	0.0053589079
Headache	0.0053589079
epidermolysis bullosa simplex	0.0053589079
thrombotic thrombocytopenic purpura	0.0053589079
diabetic nephropathy	0.0053589079
megalencephaly-capillary malformation-polymicrogyria syndrome	0.0053383757
gastroesophageal reflux disease	0.0053281096
measles	0.0051819202
acrodermatitis enteropathica	0.005174118
peritoneal carcinoma	0.005174118
pregnancy disorder	0.005174118
Papillon-Lefevre disease	0.005174118
Kidney Cyst	0.005174118
female infertility	0.005174118
Toriello-Lacassie-Droste syndrome	0.005174118
open-angle glaucoma	0.005174118
hemophilia	0.005174118
chronic gingivitis	0.005174118
bacterial pneumonia	0.005174118
epithelioid hemangioendothelioma	0.005174118
nephrotoxicity	0.005174118
pneumonia	0.005174118
Paroxysmal atrial fibrillation	0.005174118
carotid artery thrombosis	0.005174118
Behcet's syndrome	0.005174118
lymphatic system disease	0.0051408558
enterocolitis	0.0051350942
Ascites	0.0051227874
Decreased total lymphocyte count	0.0051203236
pancreatic serous cystadenoma	0.0051033491
acute hepatitis B virus infection	0.0050611908
Pericardial effusion	0.0050587269
pericardial effusion	0.0050587269
hematopoietic and lymphoid system neoplasm	0.0050176625
Benign Ovarian Neoplasm	0.0050047272
Hyperinsulinemia	0.004989328
bronchioloalveolar carcinoma	0.004989328
bacterial urinary tract infection	0.0049687958
dermatological toxicity	0.0049687958
chronic otitis media	0.0049687958
Sensory neuropathy	0.0049687958
Insulin resistance	0.0049585297
Penile Carcinoma	0.0049503043
tooth and nail syndrome	0.0049482636
Opportunistic infection	0.0049272055
anaplastic astrocytoma	0.0048764009
Primary progressive aphasia	0.0048045381
Acute tubulointerstitial nephritis	0.0048045381
ovarian serous tumor	0.0048045381
Rhabdoviridae infectious disease	0.0048045381
Sleep Disorder	0.0048045381
pneumothorax	0.0048045381
myopericytoma	0.0048045381
vulvar intraepithelial neoplasia	0.0048045381
plexiform neurofibroma	0.0048045381
Acute tubulointerstitial nephritis	0.0048045381
periodontal disorder	0.0047840059
mucocutaneous lymph node syndrome	0.0047840059
oligodendroglioma	0.0047840059
Duane retraction syndrome	0.0047840059
hypertension	0.0047840059
Yersinia infectious disease	0.0047840059
complicated disease course	0.0047275423
uterine leiomyosarcoma	0.0046916109
dedifferentiated liposarcoma	0.0046916109
tarsal-carpal coalition syndrome	0.0046916109
hilar cholangiocarcinoma	0.0046813448
hemorrhage	0.0046813448
Renal insufficiency	0.0046813448
inherited lipid metabolism disorder	0.0046197482
partial androgen insensitivity syndrome	0.0046197482
transient ischemic attack	0.0046197482
Hemoptysis	0.0046197482
Growth Hormone-Producing Pituitary Gland Adenoma	0.0046197482
oculocutaneous albinism type 1	0.0046197482
whooping cough	0.0046197482
clear cell sarcoma	0.0046197482
conduct disorder	0.0046197482
popliteal pterygium syndrome	0.0046197482
osteopathia striata with cranial sclerosis	0.0046197482
insulinoma	0.0046197482
ovarian mucinous adenocarcinoma	0.004599216
respiratory failure	0.0045659538
anaphylaxis	0.0045659538
Q fever	0.0044349583
inclusion body myositis	0.0044349583
Head and Neck Paraganglioma	0.0044349583
sweat gland carcinoma	0.0044349583
Bladder Adenocarcinoma	0.0044349583
Malignant Urinary System Neoplasm	0.0044349583
infantile myofibromatosis	0.0044349583
anterior segment dysgenesis	0.0044349583
sexually transmitted disease	0.0044349583
anaplastic ependymoma	0.0044349583
pulmonary venoocclusive disease	0.0044349583
chronic cervicitis	0.0044349583
cardiotoxicity	0.0044349583
skull base meningioma	0.0044349583
Arterial thrombosis	0.0044349583
Pleuropulmonary blastoma	0.0044349583
Wilson disease	0.0044349583
connective tissue disease	0.004414426
gestational choriocarcinoma	0.004414426
brain disease	0.004414426
small intestine carcinoma	0.004414426
Lymphatic Metastasis	0.004414426
Atrophy	0.004414426
oral cavity carcinoma	0.0043220311
Gerstmann syndrome	0.0043220311
uterine sarcoma	0.0042932734
Barrett adenocarcinoma	0.0042501683
dyskeratosis congenita	0.0042501683
sudden infant death syndrome	0.0042501683
severe acute respiratory syndrome	0.0042501683
pleural neoplasm	0.0042501683
bronchiectasis	0.0042501683
lung adenocarcinoma in situ	0.0042501683
Pancytopenia	0.0042501683
epidermodysplasia verruciformis	0.0042501683
hypersensitivity pneumonitis	0.0042501683
Bronchiectasis	0.0042501683
hematoma	0.0042501683
T-cell acute lymphoblastic leukemia	0.0042296361
peripheral arterial disease	0.0042296361
Hyperlipidemia	0.0042296361
brain infarction	0.0042296361
demyelinating disease	0.0042296361
atopic eczema	0.0041517515
intestinal obstruction	0.0040653784
classic lissencephaly	0.0040653784
ACTH-Producing Pituitary Gland Adenoma	0.0040653784
amyloidosis	0.0040653784
spindle cell sarcoma	0.0040653784
Gout	0.0040653784
Endometrial Serous Adenocarcinoma	0.0040653784
chronic mucocutaneous candidiasis	0.0040653784
functioning gonadotropic adenoma	0.0040653784
Alstrom syndrome	0.0040653784
Thromboembolism	0.0040653784
extraskeletal myxoid chondrosarcoma	0.0040653784
pancreatic endocrine carcinoma	0.0040653784
Absence of circulating granulocytes	0.0040653784
Nausea	0.0040653784
breast angiosarcoma	0.0040345801
diffuse cutaneous Leishmaniasis	0.0039524512
primary adrenal insufficiency	0.0039499874
mucinous ovarian cancer	0.0039499874
Takotsubo cardiomyopathy	0.0038678585
oropharyngeal carcinoma	0.0038600563
dysplastic oral keratinocyte	0.0038600563
myopathy	0.0038497902
Ito hypomelanosis	0.0037676613
Tracheal neoplasm	0.0037676613
Myocardial fibrosis	0.0036957985
xeroderma pigmentosum group D	0.0036957985
ganglioglioma	0.0036957985
legionellosis	0.0036957985
pancreatic signet ring cell adenocarcinoma	0.0036957985
malignant renal pelvis neoplasm	0.0036957985
Interstitial pneumonitis	0.0036957985
gallstones	0.0036957985
scleritis	0.0036957985
Sjogren-Larsson syndrome	0.0036957985
intestinal disease	0.0036957985
lymph node neoplasm	0.0036957985
swine influenza	0.0036957985
American trypanosomiasis	0.0036957985
Ventricular arrhythmia	0.0036957985
renal pelvis carcinoma	0.0036957985
adrenal gland neoplasm	0.0036957985
pheochromocytoma-paraganglioma	0.0036957985
urinary tract obstruction	0.0036957985
pharynx cancer	0.0036957985
juxtacortical osteosarcoma	0.0036957985
jejunal neoplasm	0.0036957985
esophagus carcinoma in situ	0.0036957985
choroid neoplasm	0.0036957985
holoprosencephaly	0.0036957985
ovarian clear cell adenocarcinoma	0.0036957985
cerebritis	0.0036957985
Henoch-Schoenlein purpura	0.0036957985
Impaired glucose tolerance	0.0036957985
TSH-secreting pituitary adenoma	0.0036957985
Myocardial fibrosis	0.0036957985
subcutaneous tissue disorder	0.0036957985
ovarian clear cell adenocarcinoma	0.0036957985
Interstitial pneumonitis	0.0036957985
xeroderma pigmentosum group D	0.0036957985
holoprosencephaly	0.0036957985
benign neoplasm of thymus	0.0036957985
gastrointestinal disease	0.0036957985
Endocarditis	0.0036957985
tonsil cancer	0.0036957985
leukoplakia of tongue	0.0036957985
adrenocortical adenoma	0.0036957985
pleomorphic xanthoastrocytoma	0.0036957985
ovarian cystadenocarcinoma	0.0036957985
short stature-onychodysplasia-facial dysmorphism-hypotrichosis syndrome	0.0036957985
Osteopetrosis	0.0036957985
Cholecystitis	0.0036957985
hydronephrosis	0.0036957985
ischemia reperfusion injury	0.0036957985
hereditary mucoepithelial dysplasia	0.0036957985
chorea	0.0036957985
thymoma type B	0.0036957985
thymoma type A	0.0036957985
achalasia-alacrima syndrome	0.0036957985
Telangiectasia	0.0036957985
Acidosis	0.0036957985
hepatorenal syndrome	0.0036957985
immunodeficiency-related disorder	0.0036957985
subcutaneous tissue disorder	0.0036957985
polyostotic fibrous dysplasia	0.0036957985
ureteral neoplasm	0.0036957985
anus adenocarcinoma	0.0036957985
infectious arthritis	0.0036957985
AA amyloidosis	0.0036957985
Hypoxemia	0.0036957985
angle-closure glaucoma	0.0036957985
enteropathy-associated T-cell lymphoma	0.0036957985
xanthomatosis	0.0036957985
neural tube defect	0.0036957985
Episcleritis	0.0036957985
thyroid lymphoma	0.0036957985
Cestode infectious disease	0.0036957985
Peutz-Jeghers syndrome	0.0036957985
eye neoplasm	0.0036957985
cerebellar ataxia	0.0036957985
malignant phyllodes tumor	0.0036957985
benign peripheral nerve sheath tumor	0.0036957985
intracranial hemorrhage	0.0036957985
papillary serous cystadenocarcinoma	0.0036957985
severe congenital neutropenia	0.0036957985
memory impairment	0.0036957985
Dysmenorrhea	0.0036957985
embryonal neoplasm	0.0036957985
medullary breast carcinoma	0.0036957985
carcinogenicity	0.0036957985
appendix carcinoma	0.0036957985
Prolactin-Producing Pituitary Gland Adenoma	0.0036957985
childhood neoplasm	0.0036957985
acute erythroleukemia	0.0036957985
xanthoma	0.0036957985
Hepatosplenomegaly	0.0036957985
autosomal recessive polycystic kidney disease	0.0036957985
myelosuppression	0.0036957985
shigellosis	0.0036957985
Anosmia	0.0036957985
Sciatica	0.0036957985
Respiratory insufficiency	0.0036957985
bilateral multicystic dysplastic kidney	0.0036957985
Basaloid Carcinoma	0.0036957985
bipolar disorder	0.0036957985
hemophilia A	0.0036957985
Prolactin-Producing Pituitary Gland Carcinoma	0.0036957985
TCF12-related craniosynostosis	0.0036957985
Ageusia	0.0036957985
adrenal gland hyperfunction	0.0036957985
TWIST1-related craniosynostosis	0.0036957985
Cough	0.0036957985
hypotrichosis 1	0.0036957985
pituitary adenocarcinoma	0.0036752663
Pulmonary embolism	0.0036752663
Stevens-Johnson syndrome	0.0036752663
meningococcal infection	0.0035847061
testicular seminoma	0.0035828714
Peripheral demyelination	0.0035110086
bone giant cell tumor	0.0035110086
Kabuki syndrome	0.0034904764
autoimmune encephalitis	0.0034904764
Helminthiasis	0.0034904764
left ventricular hypertrophy	0.0034904764
autism spectrum disorder - epilepsy - arthrogryposis syndrome	0.0033262187
squamous cell carcinoma of pancreas	0.0033262187
adrenocortical carcinoma, hereditary	0.0033262187
Persistent Müllerian duct syndrome	0.0033262187
tetanus	0.0033262187
vulval Paget disease	0.0033262187
Norrie disease	0.0033262187
endocervical carcinoma	0.0033262187
Coronary Vasospasm	0.0033262187
inappropriate ADH syndrome	0.0033262187
pleural tuberculosis	0.0033262187
Gingival bleeding	0.0033262187
cyclic hematopoiesis	0.0030285016
mixed germ cell tumor	0.0029566388
pituitary gland disease	0.0029566388
hemolytic anemia	0.0029566388
limb-girdle muscular dystrophy	0.0029566388
mediastinitis	0.0029566388
Bowen disease of the skin	0.0029566388
undifferentiated carcinoma of stomach	0.0029566388
melanocytic nevus	0.0029566388
placenta disease	0.0029566388
cystic fibrosis-related diabetes	0.0029566388
central nervous system disease	0.0029566388
pulmonary alveolar proteinosis	0.0029566388
Intestinal Type Adenocarcinoma	0.0029566388
vulva cancer	0.0029566388
enhanced S-cone syndrome	0.0029566388
epistaxis	0.0029566388
inflammatory bowel disease 10	0.0029566388
fibromatosis	0.0029566388
erythroplasia	0.0029566388
adrenomyeloneuropathy	0.0029566388
bronchiolitis obliterans	0.0029566388
Columnar Cell Hyperplasia of the Breast	0.0029566388
severe malarial anemia	0.0029566388
Werner syndrome	0.0029566388
bone benign neoplasm	0.0029566388
giant cell reparative granuloma	0.0029566388
acquired idiopathic inflammatory myopathy	0.0029566388
keratosis	0.0029566388
Meckel syndrome, type 1	0.0029566388
coccidioidomycosis	0.0029566388
amelanotic melanoma	0.0029566388
progressive pseudorheumatoid arthropathy of childhood	0.0029566388
intestinal cancer	0.0029566388
blood coagulation disease	0.0029566388
allergic contact dermatitis	0.0029361066
toxicity	0.0029361066
rectal neoplasm	0.0029361066
Gastric Adenoma	0.0029361066
abscess	0.0029361066
histiocytic neoplasm	0.0028437117
squamous cell neoplasm	0.0028437117
polyp of colon	0.0027718489
follicular dendritic cell sarcoma	0.0027718489
cutaneous mastocytosis	0.0027718489
bladder urachal adenocarcinoma	0.0027718489
Sarcomatoid Mesothelioma	0.0027718489
Ureteral obstruction	0.0027718489
acute kidney tubular necrosis	0.0027513167
nephrotic syndrome	0.0027513167
B-cell neoplasm	0.0027513167
Malignant Germ Cell Tumor	0.0027513167
metopic craniosynostosis	0.0026334621
dysplasia of cervix	0.002587059
Hypoglycemia	0.002587059
liver failure	0.002587059
vulvar neoplasm	0.002587059
angiomyolipoma	0.002587059
unspecified peripheral T-cell lymphoma	0.002587059
sympathetic ophthalmia	0.002587059
Decreased total monocyte count	0.002587059
desmoplastic small round cell tumor	0.002587059
psoriasis vulgaris	0.002587059
swine disease	0.002587059
cryptococcosis	0.002587059
airway hyperresponsiveness	0.002587059
Increased total leukocyte count	0.002587059
Hypercalcemia	0.002587059
Mental deterioration	0.002587059
malignant rhabdoid tumour	0.002587059
pericarditis	0.002587059
chronic interstitial cystitis	0.0025724924
hypoparathyroidism-retardation-dysmorphism syndrome	0.0022580177
central core myopathy	0.0022174791
central nervous system cancer	0.0022174791
Adamantinomatous Craniopharyngioma	0.0022174791
plasma cell neoplasm	0.0022174791
Subcutaneous Panniculitis-Like T-Cell Lymphoma	0.0022174791
congenital mesoblastic nephroma	0.0022174791
C syndrome	0.0022174791
microphthalmia with limb anomalies	0.0022174791
autoimmune bullous skin disease	0.0022174791
Other metabolic disease	0.0022174791
primary hypophysitis	0.0022174791
dry age related macular degeneration	0.0022174791
hepatotoxicity	0.0022174791
subacute thyroiditis	0.0022174791
cranial nerve neuropathy	0.0022174791
Histiocytosis	0.0022174791
ocular toxoplasmosis	0.0022174791
lip disorder	0.0022174791
syndromic X-linked intellectual disability 5	0.0022174791
round cell liposarcoma	0.0022174791
urinary system disease	0.0022174791
demyelinating polyneuropathy	0.0022174791
Krabbe disease	0.0022174791
thymic neuroendocrine tumor	0.0022174791
chronic atrial and intestinal dysrhythmia	0.0022174791
familial infantile myoclonic epilepsy	0.0022174791
chronic cholangitis	0.0022174791
endometrial endometrioid carcinoma	0.0022174791
NF2-related schwannomatosis	0.0022174791
central core myopathy	0.0022174791
Histiocytosis	0.0022174791
thymic neuroendocrine tumor	0.0022174791
pineal region germinoma	0.0022174791
chronic cutaneous lupus erythematosus	0.0022174791
lip disorder	0.0022174791
odontogenic neoplasm	0.0022174791
Krabbe disease	0.0022174791
subacute thyroiditis	0.0022174791
tonsillitis	0.0022174791
retinitis pigmentosa	0.0022174791
lymphedema	0.0022174791
elephantiasis	0.0022174791
pustulosis palmaris et plantaris	0.0022174791
Osteochondroma	0.0022174791
Gingivitis	0.0022174791
peripheral nerve injury	0.0022174791
Optic neuropathy	0.0022174791
corneal infection	0.0022174791
polyneuropathy	0.0022174791
empyema	0.0022174791
MIT family translocation renal cell carcinoma	0.0022174791
lipoma	0.0022174791
odontogenic neoplasm	0.0022174791
granulosa cell tumor	0.0022174791
vulva verrucous carcinoma	0.0022174791
CDH1-related diffuse gastric and lobular breast cancer syndrome	0.0022174791
Venous malformation	0.0022174791
Arthralgia	0.0022174791
cerebral cavernous malformation	0.0022174791
Vaginal neoplasm	0.0022174791
subarachnoid hemorrhage	0.0022174791
dystonia 5	0.0022174791
breast apocrine carcinoma	0.0022174791
wet macular degeneration	0.0022174791
posterior uveitis	0.0022174791
arteriosclerosis	0.0022174791
mediastinal malignant lymphoma	0.0022174791
Varicose veins	0.0022174791
Hydrocele testis	0.0022174791
autoimmune pancreatitis type 1	0.0022174791
recessive dystrophic epidermolysis bullosa	0.0022174791
Hypotonia - cystinuria syndrome	0.0022174791
dermal neurofibroma	0.0022174791
isolated focal cortical dysplasia type I	0.0022174791
ovarian mucinous neoplasm	0.0022174791
thymoma, familial	0.0022174791
hypotonia-cystinuria syndrome	0.0022174791
neurotic disorder	0.0022174791
congenital heart disease	0.0022174791
Hematochezia	0.0022174791
neuromyelitis optica	0.0022174791
vulvar squamous neoplasm	0.0022174791
Cataract	0.0022174791
Skin ulcer	0.0022174791
Neu-Laxova syndrome	0.0022174791
inclusion conjunctivitis	0.0022174791
chronic cutaneous lupus erythematosus	0.0022174791
meningeal neoplasm	0.0022174791
Greig cephalopolysyndactyly syndrome	0.0022174791
multinodular goiter	0.0022174791
goblet cell carcinoma	0.0022174791
autoimmune vasculitis	0.0022174791
monocytic leukemia	0.0022174791
Gastric Papillary Adenocarcinoma	0.0022174791
Aggressive behavior	0.0022174791
pineal region germinoma	0.0022174791
calcification	0.0022174791
aggressive behavior	0.0022174791
Alpha-thalassemia	0.0022174791
Renal transitional cell carcinoma	0.0022174791
Leukoencephalopathy	0.0022174791
Paget disease	0.0022174791
post-traumatic stress disorder	0.0022174791
systemic mastocytosis	0.0022174791
X-linked syndromic intellectual disability	0.0022174791
spongiotic dermatitis	0.0022174791
capillary hemangioma	0.0022174791
human granulocytic anaplasmosis	0.002104552
Cardiac Tamponade	0.002012157
autoimmune type 1 diabetes	0.002012157
islet cell tumor	0.0018478993
mastitis	0.0018478993
renal nutcracker syndrome	0.0018478993
Down syndrome	0.0018478993
ciliopathy	0.0018478993
terminal osseous dysplasia-pigmentary defects syndrome	0.0018478993
Fontaine progeroid syndrome	0.0018478993
occult macular dystrophy	0.0018478993
ovarian endometrioid carcinoma	0.0018478993
cattle disease	0.0018478993
pharyngeal squamous cell carcinoma	0.0018478993
Hypoparathyroidism	0.0018478993
carcinoma of supraglottis	0.0018478993
anterior uveitis	0.0018478993
autoimmune cardiomyopathy	0.0018478993
Fulminant hepatitis	0.0018478993
acute liver failure	0.0018478993
Arteritis	0.0018478993
vascular neoplasm	0.0018478993
syphilis	0.0018478993
sialadenitis	0.0018478993
Esophageal atresia	0.0018478993
squamous cell carcinoma of lip	0.0018478993
echinococcosis	0.0018478993
immune system toxicity	0.0018478993
hypoparathyroidism	0.0018478993
hepatitis C virus induced hepatocellular carcinoma	0.0017549556
arthritis	0.0014783194
rhabdomyolysis	0.0014783194
Subcutaneous nodule	0.0014783194
genetic disorder	0.0014783194
oculocerebrocutaneous syndrome	0.0014783194
miliary tuberculosis	0.0014783194
Iron deficiency anemia	0.0014783194
acneiform dermatitis	0.0014783194
leukocyte adhesion deficiency	0.0014783194
oral mucositis	0.0014783194
Tracheal Adenoid Cystic Carcinoma	0.0014783194
Crohn ileitis	0.0014783194
Edema	0.0014783194
sclerosing cholangitis	0.0014783194
multiple endocrine neoplasia	0.0014783194
CINCA syndrome	0.0014783194
central nervous system germinoma	0.0014783194
cortical thymoma	0.0014783194
pneumococcal infection	0.0014783194
bacterial meningitis	0.0014783194
hantavirus hemorrhagic fever with renal syndrome	0.0014783194
granular cell carcinoma	0.0014783194
Langer mesomelic dysplasia	0.0014783194
Fascioliasis	0.0014783194
dyspepsia	0.0014783194
maculopapular eruption	0.0014783194
Ovarian Endometriosis	0.0014783194
ovarian cystic teratoma	0.0014783194
acute adrenal insufficiency	0.0014783194
SATB2 associated disorder	0.0014783194
Duchenne muscular dystrophy	0.0014783194
uterine disorder	0.0014783194
viral hemorrhagic fever	0.0014783194
gastroparesis	0.0014783194
X-linked retinoschisis	0.0014783194
corneal ulcer	0.0014783194
kidney angiomyolipoma	0.0014783194
B cell deficiency	0.0014783194
Erythema	0.0014783194
iridocyclitis	0.0014783194
Zinc deficiency	0.0014783194
isolated congenital adermatoglyphia	0.0014783194
postherpetic neuralgia	0.0014783194
carcinoid heart disease	0.0014783194
smallpox	0.0014783194
idiopathic interstitial pneumonia	0.0014783194
Hematuria	0.0014783194
adenosarcoma	0.0014783194
acinar lung adenocarcinoma	0.0014783194
ankylosing spondylitis	0.0014783194
nasopharyngeal carcinoma, susceptibility to, 1	0.0014783194
eyelid neoplasm	0.0014783194
fetal growth restriction	0.0014783194
chronic inflammatory demyelinating polyneuropathy	0.0014783194
Large vessel vasculitis	0.0014783194
gastrin-producing neuroendocrine tumor	0.0014783194
Paraparesis	0.0014783194
Zollinger-Ellison Syndrome	0.0014783194
eccrine carcinoma	0.0014783194
diffuse large B-cell lymphoma of the central nervous system	0.0014783194
purpura	0.0014783194
Follicular Variant Thyroid Gland Papillary Carcinoma	0.0014783194
arthrogryposis multiplex congenita	0.0014783194
cardiac transplant	0.0014783194
osteoporosis	0.0014783194
familial hyperaldosteronism	0.0014783194
gonadal germ cell tumor	0.0014783194
Digestive System Mixed Adenoneuroendocrine Carcinoma	0.0014783194
rectum adenoma	0.0014783194
Crohn's colitis	0.0014783194
Pain	0.0014783194
Peripheral schwannoma	0.0014783194
bronchitis	0.0014783194
eosinophilic pneumonia	0.0014783194
Fanconi anemia	0.0014783194
urethritis	0.0014783194
Chylothorax	0.0014783194
endometrial stromal sarcoma	0.0014783194
skin infection	0.0014783194
Superior Vena Cava Syndrome	0.0014783194
obesity	0.0014783194
primary cutaneous T-cell lymphoma	0.0014783194
urethra squamous cell carcinoma	0.0014783194
Ebola hemorrhagic fever	0.0014783194
skin sensitization	0.0014783194
acute myocarditis	0.0014783194
Hypertension	0.0014783194
lung sarcoma	0.0014783194
Bone marrow hypocellularity	0.0014783194
theileriasis	0.0014783194
edema	0.0014783194
prion disease	0.0014783194
filariasis	0.0014783194
Krukenberg Tumor	0.0014783194
Iridocyclitis	0.0014783194
Peripheral neuropathy	0.0014783194
prediabetes syndrome	0.0014783194
acute graft vs. host disease	0.0014783194
choroideremia	0.0014783194
Combined immunodeficiency	0.0014783194
paranasal sinus cancer	0.0014783194
testicular carcinoma	0.0014783194
prostate sarcoma	0.0014783194
duodenitis	0.0014783194
combined hepatocellular carcinoma and cholangiocarcinoma	0.0014783194
Liver abscess	0.0014783194
Fibrolamellar Carcinoma	0.0014783194
Postural instability	0.0014783194
nodular goiter	0.0014783194
postmenopausal osteoporosis	0.0014783194
babesiosis	0.0014783194
lassa virus infectious disease	0.0014783194
small intestine cancer	0.0014783194
3MC syndrome 2	0.0014783194
Alzheimer disease 3	0.0014783194
anaplastic cancer	0.0014783194
larynx squamous papilloma	0.0014783194
seasonal allergic rhinitis	0.0014783194
angioosteohypertrophic syndrome	0.0014783194
hemangioma	0.0014783194
diabetes insipidus	0.0014783194
food allergy	0.0014783194
hemoglobinopathy	0.0014783194
Klebsiella pneumonia	0.0014783194
carotid artery disease	0.0014783194
infectious mononucleosis	0.0014783194
alcohol abuse	0.0014783194
Granulomatosis with Polyangiitis	0.0014783194
uterine corpus perivascular epithelioid cell tumor	0.0014783194
chronic leukemia	0.0014783194
Mycobacterium avium complex disease	0.0014783194
Hand-foot syndrome	0.0014783194
McLeod neuroacanthocytosis syndrome	0.0014783194
gastroenteritis	0.0014783194
Tuberculosis, Bovine	0.0014783194
urticaria	0.0014783194
Ochoa syndrome	0.0014783194
Paralytic ileus	0.0014783194
Cestode Infections	0.0014783194
familial atrioventricular septal defect	0.0014783194
neuronal ceroid lipofuscinosis	0.0014783194
acute respiratory failure	0.0014783194
acromegaly	0.0014783194
polymyalgia rheumatica	0.0014783194
Parkinsonism	0.0014783194
trichinosis	0.0014783194
chromoblastomycosis	0.0014783194
Purpura	0.0014783194
Hip dysplasia	0.0014783194
malignant ovarian serous tumor	0.0014783194
vitamin D deficiency	0.0014783194
ischemic colitis	0.0014783194
Hypokalemia	0.0014783194
parotid neoplasm	0.0014783194
liver transplant	0.0014783194
Adams-Oliver syndrome	0.0013976364
sessile serrated polyp	0.0012964868
