# Supplementary material for: Peripheral Transcriptomic Signatures Reveal Convergent Neuroinflammatory, Metabolic, and miRNA Dysregulation in Major Psychiatric Disorders
Source: Biology (Basel). 2026 Apr 24;15(9):673. doi: 10.3390/biology15090673 (PMC13162896; doi:10.3390/biology15090673)
Supplement: Supplementary file 1 [file biology-15-00673-s001.zip › Supplementary Files/Dataset S4. Hub genes GWAS results/CEBPB.tsv]

disease	globalScore
neurodegenerative disease	0.5351867531
neuroinflammatory disorder	0.3701342245
bile duct disorder	0.2480337541
benign colon neoplasm	0.2053060621
type 2 diabetes mellitus	0.1609259292
diabetes mellitus	0.1513223339
neoplasm	0.1184795073
Alzheimer disease	0.1147879507
breast cancer	0.1115287199
triple-negative breast cancer	0.1104408898
hepatocellular carcinoma	0.1094304977
colorectal carcinoma	0.1064412977
non-small cell lung carcinoma	0.106149138
acute myeloid leukemia	0.1052475071
cancer	0.1037161184
Parkinson disease	0.1016688507
Rheumatoid arthritis	0.0995854145
glioma	0.0936195419
glioblastoma multiforme	0.0927631629
anaplastic large cell lymphoma	0.0908127385
Sepsis	0.0874517484
nonpapillary renal cell carcinoma	0.0853050724
pulmonary fibrosis	0.0847644485
glioblastoma	0.0802837778
depressive disorder	0.0801442966
cirrhosis of liver	0.079885597
cervical cancer	0.0797943216
cardiac hypertrophy	0.0797660176
non-alcoholic fatty liver disease	0.0793286364
dry eye syndrome	0.079271183
renal cell carcinoma	0.0785775923
achalasia-alacrima syndrome	0.0774245157
acute lymphoblastic leukemia	0.0772952519
skin neoplasm	0.0766539766
Ewing sarcoma	0.0760488573
Chronic mucocutaneous candidosis	0.0748738316
Behcet's syndrome	0.0742855508
ovarian cancer	0.0735237294
lung cancer	0.0722942674
acute lung injury	0.0692867363
Scapuloperoneal spinal muscular atrophy	0.0620302828
Hyperlipidemia	0.0619586254
isolated agammaglobulinemia	0.0616187803
ulcerative colitis	0.0601589666
gastric cancer	0.0594124149
hyper-IgM syndrome type 2	0.0582683705
lung adenocarcinoma	0.0576235099
spinal muscular atrophy, facioscapulohumeral type	0.0574918422
Autosomal recessive hyper-IgE syndrome	0.0573828161
infection	0.05718333
Townes-Brocks syndrome	0.0567856204
Hepatic fibrosis	0.056005307
lobular neoplasia	0.0559825191
Distal myopathy, Nonaka type	0.0557928015
gallstones	0.0550827975
common variable immunodeficiency	0.0539747252
polycystic ovary syndrome	0.0535775479
Obesity	0.0530383883
Neoplasm of the lung	0.0529936447
X-linked agammaglobulinemia	0.0529663369
inflammatory bowel disease	0.0523491642
supranuclear palsy, progressive, 1	0.0523366139
heart failure	0.0522659297
cyst	0.0521631839
chronic obstructive pulmonary disease	0.0521282849
nasopharyngeal carcinoma	0.0513661455
46,XX gonadal dysgenesis	0.0504687983
colitis	0.0501920437
posterior cortical atrophy	0.0501682552
immunodeficiency 72 with autoinflammation	0.0500996805
Breast hypertrophy	0.0500618795
myopathy, distal, 5	0.0499875232
Skeletal muscle hypertrophy	0.0497971896
myostatin-related muscle hypertrophy	0.0497971896
Autosomal recessive hyper-IgE syndrome due to TYK2 deficiency	0.049294561
immunodeficiency 35	0.049294561
infectious meningitis	0.048971564
breast carcinoma	0.0485316658
Familial hemophagocytic lymphohistiocytosis	0.0484560254
COVID-19–associated multisystem inflammatory syndrome in adults	0.0483560335
Immunodeficiency by defective expression of HLA class 2	0.0479991836
severe combined immunodeficiency due to DCLRE1C deficiency	0.0474078559
hyper-IgM syndrome type 5	0.0474023122
Autoimmune lymphoproliferative syndrome with recurrent viral infections	0.0472002238
autoimmune lymphoproliferative syndrome type 2B	0.0472002238
Familial hyperprolactinemia	0.0468996836
familial hyperprolactinemia	0.0468996836
colorectal cancer	0.0468610315
X-linked immunodeficiency with magnesium defect, Epstein-Barr virus infection and neoplasia	0.0468072886
agammaglobulinemia 8, autosomal dominant	0.0465227121
hypogonadotropic hypogonadism	0.0464494121
GNE myopathy	0.0464432524
Immunodeficiency due to interleukin-1 receptor-associated kinase-4 deficiency	0.0464395566
immunodeficiency 51	0.0460866079
mannose-binding lectin deficiency	0.0458057272
osteoarthritis	0.0455864532
tibial muscular dystrophy	0.0455193028
immunodeficiency, common variable, 4	0.0454657137
osteoarthritis, hip	0.0453896117
oral squamous cell carcinoma	0.0451159715
severe combined immunodeficiency, autosomal recessive, T cell-negative, B cell-negative, NK cell-positive	0.0449881344
Thymic aplasia	0.044689596
HIV-1 infection	0.0445255436
activated PI3K-delta syndrome	0.0444752397
squamous cell carcinoma	0.0444696137
myofibrillar myopathy 3	0.0443939321
exercise intolerance, riboflavin-responsive	0.0443865405
immunodeficiency 66	0.043699122
selective IgM deficiency	0.0435198758
Oral ulcer	0.0433090478
T-B+ severe combined immunodeficiency due to JAK3 deficiency	0.0432843713
Kallmann syndrome	0.0431761665
Immunodeficiency due to a late component of complements deficiency	0.0431595354
autoimmune lymphoproliferative syndrome due to CTLA4 haploinsufficiency	0.0431262732
pemphigus foliaceus	0.042855864
Hereditary proximal myopathy with early respiratory failure	0.0423908093
gamma chain deficiency	0.042342764
X-linked lymphoproliferative disease	0.042287327
primary ovarian insufficiency	0.0422725438
immune dysregulation-polyendocrinopathy-enteropathy-X-linked syndrome	0.0421986278
myopathy, distal, 6, adult-onset, autosomal dominant	0.0420434043
autosomal dominant distal myopathy	0.0420434043
distal myopathy, Welander type	0.0419694883
Wiskott-Aldrich syndrome	0.0416073
myopathy	0.0414151185
Cachexia	0.0411511415
acute promyelocytic leukemia	0.0411356169
immunodeficiency, common variable, 2	0.0409087941
immunodeficiency, common variable, 1	0.0407147647
autosomal recessive limb-girdle muscular dystrophy type 2L	0.0406833504
lipodystrophy, congenital generalized, type 5	0.0406390008
autosomal recessive limb-girdle muscular dystrophy type 2G	0.040616826
Severe combined immunodeficiency due to adenosine deaminase deficiency	0.0404024697
hyper-IgM syndrome type 1	0.0403340974
X-linked hyper-IgM syndrome	0.0403340974
polyglucosan body myopathy type 2	0.0401511554
hyper-IgM syndrome type 3	0.0401437638
experimental autoimmune encephalomyelitis	0.0401357827
myopathy, sarcoplasmic body	0.0400181067
ulnar-mammary syndrome	0.0399146243
endometriosis	0.0399097526
immunodeficiency, common variable, 3	0.0399072327
MHC class II deficiency	0.0398333167
Hypohidrotic ectodermal dysplasia with immunodeficiency	0.0397815756
melanoma	0.0397552232
immune deficiency, familial variable	0.0397076596
hyper-IgM syndrome type 4	0.039626352
spinal muscular atrophy, type IV	0.0392198142
Proximal spinal muscular atrophy type 4	0.0392198142
tubular aggregate myopathy	0.0391902478
glycogen storage disease VI	0.0391093509
muscular dystrophy, limb-girdle, autosomal recessive 26	0.0390719822
muscular dystrophy, limb-girdle, autosomal recessive 23	0.0390719822
inclusion body myopathy with Paget disease of bone and frontotemporal dementia	0.0389684999
inclusion body myopathy with early-onset Paget disease with or without frontotemporal dementia 3	0.0389684999
immunodeficiency due to ficolin3 deficiency	0.0387319688
autosomal dominant limb-girdle muscular dystrophy type 1G	0.0385767452
Immunodeficiency due to a complement cascade protein anomaly	0.0384289133
immunodeficiency 109 with lymphoproliferation	0.0383919553
severe combined immunodeficiency due to CTPS1 deficiency	0.0383919553
severe combined immunodeficiency due to CARD11 deficiency	0.038251515
combined immunodeficiency due to STIM1 deficiency	0.0381628158
diffuse large B-cell lymphoma	0.0380989606
inclusion body myopathy and brain white matter abnormalities	0.0380962914
immunodeficiency 31B	0.0379632427
Susceptibility to viral and mycobacterial infections	0.0379632427
sarcopenia	0.0379308018
bile acid conjugation defect 1	0.0377710611
Bethlem myopathy 1B	0.0377119284
metabolic syndrome	0.0374703354
tuberculosis	0.0373259102
myopathy, distal, 7, adult-onset, X-linked	0.0372388662
immunodeficiency due to CD25 deficiency	0.0372314746
immunodeficiency 96	0.0371427754
Autosomal dominant limb-girdle muscular dystrophy type 1D	0.0369801603
autosomal recessive limb-girdle muscular dystrophy type 2A	0.0369801603
osteitis deformans	0.0369727687
obesity due to melanocortin 4 receptor deficiency	0.0366771048
immunodeficiency 98 with autoinflammation, X-linked	0.036581014
talo-patello-scaphoid osteolysis	0.0365588392
immunodeficiency 97 with autoinflammation	0.0365514476
proteasome-associated autoinflammatory syndrome 3	0.0365514476
Distal myotilinopathy	0.0364997064
inclusion body myopathy with early-onset Paget disease with or without frontotemporal dementia 2	0.0360266442
myopathy, centronuclear, 6, with fiber-type disproportion	0.0358788123
Scapuloperoneal amyotrophy	0.0358492459
neurogenic scapuloperoneal syndrome, Kaeser type	0.0358492459
Hypergonadotropic hypogonadism - cataract syndrome	0.0358048963
hypergonadotropic hypogonadism-cataract syndrome	0.0358048963
immunodeficiency 64	0.0356718476
Hyperlipoproteinemia type 1	0.03559054
phosphoenolpyruvate carboxykinase deficiency, mitochondrial	0.0355609736
Systemic lupus erythematosus	0.0353971045
oculopharyngodistal myopathy 2	0.0353761837
autosomal dominant limb-girdle muscular dystrophy type 1F	0.0353761837
immunodeficiency 33	0.0353318341
autoimmune disease with susceptibility to mycobacterium tuberculosis	0.0353244425
Familial partial lipodystrophy, Köbberling type	0.0352948761
familial partial lipodystrophy, Kobberling type	0.0352948761
autosomal recessive hypophosphatemic rickets	0.0350731282
immunodeficiency 18	0.0350066038
severe combined immunodeficiency due to LAT deficiency	0.0349992122
lipodystrophy, familial partial, type 8	0.0349918206
46 XX gonadal dysgenesis	0.0349696459
familial idiopathic inflammatory myopathy	0.0348661635
juvenile dermatomyositis	0.0348661635
myositis	0.0348661635
progressive scapulohumeroperoneal distal myopathy	0.0348439887
autosomal recessive limb-girdle muscular dystrophy type 2C	0.0348070307
immunodeficiency 122	0.0347700727
lymphoproliferative syndrome	0.0347529283
liver disease	0.0346797565
distal myopathy	0.034637024
immunodeficiency 73b with defective neutrophil chemotaxis and lymphopenia	0.0345926744
autosomal recessive distal osteolysis syndrome	0.0345778912
hyaline fibromatosis syndrome	0.0345557164
combined immunodeficiency due to LRBA deficiency	0.0344004929
vacuolar Neuromyopathy	0.0343857097
Myocardial Ischemia	0.0343503943
autosomal recessive limb-girdle muscular dystrophy type 2H	0.0342674441
recurrent infections associated with rare immunoglobulin isotypes deficiency	0.0342378777
hereditary hemophagocytic lymphohistiocytosis	0.0342378777
Becker muscular dystrophy	0.0342083113
inclusion body myositis	0.034141787
immunodeficiency 117	0.033956997
polyarteritis nodosa, childhoood-onset	0.0339348223
vasculitis due to ADA2 deficiency	0.0339348223
vasculitis	0.0339348223
T-B+ severe combined immunodeficiency due to IL-7Ralpha deficiency	0.0339126475
immunodeficiency 78 with autoimmunity and developmental delay	0.0339052559
central core myopathy	0.0338387315
Central core disease	0.0338387315
Pyogenic arthritis - pyoderma gangrenosum - acne	0.0338239483
pyogenic arthritis-pyoderma gangrenosum-acne syndrome	0.0338239483
agammaglobulinemia 9, autosomal recessive	0.0337500323
Perrault syndrome 4	0.0337130743
aromatase deficiency	0.0337056827
hypogonadotropic hypogonadism 8 with or without anosmia	0.033683508
purine nucleoside phosphorylase deficiency	0.0336761164
Proteasome disability syndrome	0.0336613332
46,XY partial gonadal dysgenesis	0.0335874172
facioscapulohumeral muscular dystrophy 4, digenic	0.0334543684
sinus histiocytosis with massive lymphadenopathy	0.0334174105
total hip arthroplasty	0.0334000878
familial expansile osteolysis	0.0333656693
muscular dystrophy, limb-girdle, autosomal dominant 4	0.0333065365
temporomandibular joint disorder	0.0332353683
osteoarthritis, knee	0.0331250975
isolated growth hormone deficiency type III	0.033114355
Non-acquired isolated growth hormone deficiency	0.033114355
immunodeficiency 81	0.0329517398
Immunodeficiency syndrome with autoimmunity	0.0329295651
severe combined immunodeficiency due to CD70 deficiency	0.0328852155
46,XY disorder of sex development due to isolated 17,20 lyase deficiency	0.0327891247
lymphoproliferative syndrome 1	0.0327743415
total joint arthroplasty	0.0327555177
proteasome-associated autoinflammatory syndrome 2	0.0327152087
MHC class II deficiency 3	0.0326708592
lymphoproliferative syndrome 2	0.0326412928
combined immunodeficiency due to MALT1 deficiency	0.0326412928
hypogonadotropic hypogonadism 4 with or without anosmia	0.0326043348
autosomal recessive limb-girdle muscular dystrophy type 2J	0.0325378104
muscular dystrophy-dystroglycanopathy (congenital with impaired intellectual development), type B, 15	0.0325008524
immunodeficiency 67	0.0324860692
autosomal recessive limb-girdle muscular dystrophy type 2B	0.0324786776
adult hypophosphatasia	0.0324195449
mild hypophosphatasia	0.0324195449
autosomal recessive limb-girdle muscular dystrophy type 2Y	0.0324047617
neonatal intrahepatic cholestasis due to citrin deficiency	0.0323899785
Miyoshi muscular dystrophy 1	0.0323751953
combined immunodeficiency due to DOCK8 deficiency	0.0323530205
multiple sclerosis	0.0323405631
clear cell renal carcinoma	0.0323329952
complement factor I deficiency	0.0322938877
immunodeficiency 99 with hypogammaglobulinemia and autoimmune cytopenias	0.0322791045
adenomyosis	0.032215044
myofibrillar myopathy 9 with early respiratory failure	0.0321977969
immunodeficiency 112	0.0321977969
myopathy, myofibrillar, 9, with early respiratory failure	0.0321977969
hypogonadotropic hypogonadism-retinitis pigmentosa syndrome	0.0321904053
Hypogonadotropic hypogonadism - retinitis pigmentosa	0.0321904053
autoimmune lymphoproliferative syndrome type 2A	0.0321534474
ovarian dysgenesis 8	0.0320721398
Charcot-Marie-Tooth disease axonal type 2CC	0.0319982238
Generalized congenital lipodystrophy with myopathy	0.0319834406
congenital generalized lipodystrophy type 3	0.0319834406
autoimmune lymphoproliferative syndrome	0.0319686574
ectodermal dysplasia and immunodeficiency 1	0.031939091
WHIM syndrome 1	0.0319169163
WHIM syndrome	0.0319169163
functioning gonadotropic adenoma	0.0319169163
PPARG-related familial partial lipodystrophy	0.0318873499
Leishmaniasis	0.0318430003
RAS-associated autoimmune leukoproliferative disease	0.0318134339
autoimmune lymphoproliferative syndrome type 4	0.0318134339
myofibrillar myopathy 11	0.0317099515
autoimmune enteropathy and endocrinopathy - susceptibility to chronic infections syndrome	0.0317025599
combined immunodeficiency due to ZAP70 deficiency	0.0316434272
Estrogen resistance syndrome	0.0315473364
immunodeficiency 115 with autoinflammation	0.0315399448
immunodeficiency 121 with autoinflammation	0.0314660288
hereditary sensory and autonomic neuropathy type 2	0.0314586372
immunodeficiency 105	0.0313477633
autosomal recessive limb-girdle muscular dystrophy type 2D	0.0313255885
Hepatic veno-occlusive disease - immunodeficiency	0.0313034137
hepatic veno-occlusive disease-immunodeficiency syndrome	0.0313034137
autosomal recessive severe congenital neutropenia due to JAGN1 deficiency	0.0312738473
immunodeficiency 118	0.0312738473
Emery-Dreifuss muscular dystrophy	0.0312664557
autosomal dominant hypophosphatemic rickets	0.031133407
congenital muscular dystrophy due to integrin alpha-7 deficiency	0.031096449
Congenital muscular dystrophy with integrin alpha-7 deficiency	0.031096449
exercise-induced hyperinsulinism	0.0310816658
Glycogen storage disease due to hepatic glycogen synthase deficiency	0.0310373162
amyotrophic lateral sclerosis type 20	0.0310077498
amyotrophic lateral sclerosis	0.0310077498
familial amyotrophic lateral sclerosis	0.0310077498
Duane retraction syndrome	0.0310063126
severe combined immunodeficiency, autosomal recessive, T cell-negative, B cell-negative, NK cell-negative, due to adenosine deaminase deficiency	0.030985575
hyperinsulinemic hypoglycemia, familial, 2	0.0309338338
zebra body myopathy	0.0308968759
Sea-blue histiocytosis	0.0307490439
sea-blue histiocyte syndrome	0.0307490439
diabetes mellitus, permanent neonatal 4	0.0306825195
juvenile hyaline fibromatosis	0.03063817
autoinflammation, panniculitis, and dermatosis syndrome, autosomal recessive	0.0305790372
nemaline myopathy 7	0.0305494708
autosomal dominant limb-girdle muscular dystrophy type 1H	0.0305051212
immunoproliferative small intestinal disease	0.0304385968
Bruton-type agammaglobulinemia	0.0303868557
nemaline myopathy 5B, autosomal recessive, childhood-onset	0.0303646809
Congenital myasthenic syndromes	0.0303277229
diabetic nephropathy	0.0302245131
toxoplasmosis	0.0289608934
Dilated cardiomyopathy	0.0288139728
atherosclerosis	0.0283774545
myeloid sarcoma	0.0280862403
colorectal adenocarcinoma	0.0279892494
ischemia	0.027977811
autoimmune pancreatitis	0.0278416824
esophageal squamous cell carcinoma	0.027820833
Nephroblastoma	0.0277184891
osteosarcoma	0.0272191111
HIV infection	0.0269146626
chronic granulomatous disease	0.0266791484
leukemia	0.0258854952
Crohn's disease	0.0256150925
brain neoplasm	0.0247022943
influenza	0.0244462701
myocardial infarction	0.0243500173
Mobius syndrome	0.0242485449
pulmonary arterial hypertension	0.0242358149
Pallister-Hall syndrome	0.0240703441
papillary thyroid carcinoma	0.0236223124
graft versus host disease	0.0234683208
malignant glioma	0.0230687513
neuroendocrine neoplasm	0.022913951
mild neurocognitive disorder	0.0227291611
in situ carcinoma	0.0223493151
Cognitive impairment	0.0223229653
prostate cancer	0.0222308066
gestational diabetes	0.0222158557
kidney neoplasm	0.0221747913
malignant pleural mesothelioma	0.0217846792
breast disease	0.0210960727
urinary bladder carcinoma	0.0210527959
liver cancer	0.020983574
Bloom syndrome	0.0209711929
HIV-associated neurocognitive disorder	0.020896661
hyperuricemia	0.0208752027
fibrosis	0.0199827304
cerebral creatine deficiency syndrome	0.0199573122
endometrial carcinoma	0.0198419211
Hepatitis	0.0198419211
joint disease	0.0196087791
chronic kidney disease	0.0195927741
Osteopenia	0.0186432504
coronary artery disease	0.0186043903
Osteoporosis	0.01859542
facioscapulohumeral muscular dystrophy	0.0184789927
gastrointestinal stromal tumor	0.0184789927
Ehlers-Danlos syndrome	0.0184584605
head and neck squamous cell carcinoma	0.0183939351
non-alcoholic steatohepatitis	0.0182911579
myelodysplastic syndrome	0.0182736706
Down syndrome	0.0182736706
stomach neoplasm	0.0181710095
idiopathic pulmonary fibrosis	0.0181487195
renal carcinoma	0.0181094129
Wilson disease	0.0179842502
multiple myeloma	0.0179644406
neuroblastoma	0.0178863539
thyroid carcinoma	0.0175345109
adenocarcinoma	0.0173538371
glaucoma	0.0171443988
pachyonychia congenita	0.0168578592
gastric carcinoma	0.0168313576
hypertension	0.0164463035
periodontitis	0.0164373964
chronic myelogenous leukemia	0.0164009425
viral disease	0.0162871664
subarachnoid hemorrhage	0.0161383203
lung carcinoma	0.0161100349
prediabetes syndrome	0.0158611354
Zika virus infectious disease	0.0157071438
Ischemic stroke	0.0155968858
lymphoma	0.0155661518
Heavy Chain Disease	0.0155223539
bacterial disease	0.0155101698
mucocutaneous lymph node syndrome	0.0155018217
skin cancer	0.0155018217
Hepatic steatosis	0.01511982
candidiasis	0.0148550569
congenital primary aphakia	0.0147831942
steatosis	0.0146932054
Insulin resistance	0.0145286848
preeclampsia	0.0145071032
acute respiratory distress syndrome	0.0144253177
renal fibrosis	0.014318127
endodermal sinus tumor	0.0140440345
mucous membrane pemphigoid	0.0140044073
colorectal neoplasm	0.0139337765
liposarcoma	0.0139311073
microphthalmia with limb anomalies	0.0137988865
bone disease	0.0137785529
kidney injury	0.0136744546
obstructive sleep apnea	0.0136539224
psoriasis	0.0136379637
hepatitis C virus infection	0.013612858
osteoporosis-pseudoglioma syndrome	0.0133664714
neonatal diabetes mellitus	0.0133048748
rheumatoid arthritis	0.0133048748
Plasmodium falciparum malaria	0.0130051687
sarcoidosis	0.0129763593
chronic lymphocytic leukemia	0.0129058628
Diabetes mellitus	0.012750505
ganglioneuroma	0.0126889083
Hepatoblastoma	0.0125811142
Guillain-Barre syndrome	0.0125657151
bacteriemia	0.0125349167
carcinoma	0.012451199
Mungan syndrome	0.0123809251
Gout	0.0123809251
osteogenesis imperfecta	0.0123113084
amyloidosis	0.0122577318
Candidemia	0.0121961352
cardiovascular disease	0.0120180312
reading	0.0120113453
acute kidney injury	0.0119633348
Acute kidney injury	0.0119633348
epilepsy	0.0119497486
nail-patella syndrome	0.0118916299
type 1 diabetes mellitus	0.0118735325
cerebral amyloid angiopathy	0.0118265553
Uterine leiomyoma	0.0118265553
large cell medulloblastoma	0.0117010413
benign prostatic hyperplasia	0.0116906321
sexually transmitted disease	0.0116417654
Bartsocas-Papas syndrome 1	0.0114569755
Granuloma	0.0114569755
systemic scleroderma	0.0114185803
essential thrombocythemia	0.0112736228
tauopathy	0.0112721856
monoclonal gammopathy	0.0112516534
Alopecia	0.0110873956
Fanconi anemia complementation group I	0.0110873956
susceptibility to familial cutaneous melanoma	0.0110873956
osteoporosis	0.0110873956
alopecia	0.0110873956
congenital adrenal hyperplasia	0.0110873956
refractory anemia	0.0110873956
disseminated candidiasis	0.0110873956
Cerebral ischemia	0.0110336012
IGA glomerulonephritis	0.0109857414
pulmonary tuberculosis	0.0107930538
coinfection	0.0107794124
colon carcinoma	0.0107178158
lupus nephritis	0.0104714292
fungal infectious disease	0.0104369351
Autoimmunity	0.0102235366
monocytic leukemia	0.010163446
COVID-19	0.0101438482
endometrial cancer	0.0101172485
myxoid liposarcoma	0.0099786561
age-related macular degeneration	0.0098657289
hyperinsulinemic hypoglycemia, familial, 4	0.0098349306
endometrium adenocarcinoma	0.0096706729
Lipodystrophy	0.0096501407
kidney disease	0.0096398745
lattice corneal dystrophy type I	0.0096090762
interstitial lung disease	0.0096090762
Kaposi's sarcoma	0.0096090762
gestational trophoblastic neoplasm	0.0096090762
Salmonella Infections	0.0094921099
liver dysplastic nodule	0.009478286
gastric adenocarcinoma	0.0094653507
Granular Cell Tumor	0.0094242863
pancreatic ductal adenocarcinoma	0.0094037541
myeloid leukemia	0.009397777
medulloblastoma	0.0092849372
acute coronary syndrome	0.0092394964
Huntington disease	0.0090660664
Decreased total leukocyte count	0.0090547064
neutropenia	0.0090547064
Hyperglycemia	0.0090145765
Stroke	0.008948953
Invasive Breast Carcinoma	0.0089239162
Cirrhosis	0.0088797594
solitary fibrous tumor	0.0088699165
Neurodevelopmental delay	0.0088699165
polycythemia vera	0.0088699165
progressive multifocal leukoencephalopathy	0.0088699165
urea cycle disorder	0.0088699165
spondylolisthesis	0.0088699165
nervous system injury	0.0088699165
refractory anemia with excess blasts	0.0088699165
cervical carcinoma	0.0087467232
Burkitts lymphoma	0.008713461
Amyotrophic lateral sclerosis	0.0085697355
tetrasomy 12p	0.0085619333
nephritis	0.0085619333
disease arising from reactivation of latent virus	0.0085619333
seminoma	0.008513272
embryonal carcinoma	0.0085003367
ovarian serous adenocarcinoma	0.0084798044
Carcinoma, Lewis Lung	0.008354956
laryngotracheoesophageal cleft	0.0083155467
Testicular Germ Cell Tumor	0.0083155467
cytomegalovirus infection	0.0083155467
liver and intrahepatic bile duct neoplasm	0.0082143229
Neoplasm of the liver	0.0082143229
psychiatric disorder	0.0082026196
esophageal cancer	0.0081923534
aneurysm	0.0081923534
brain aneurysm	0.0081307568
periodontal disorder	0.0081307568
heroin dependence	0.0081307568
obstructive jaundice	0.0081102246
childhood leukemia	0.0081102246
major depressive disorder	0.0081102246
pituitary cancer	0.0079822755
hemophilia	0.0079459669
female infertility	0.0079459669
adenoid cystic carcinoma	0.0079459669
vascular dementia	0.0079459669
atopic eczema	0.0079254347
autoimmune disease	0.007798779
male infertility	0.0077611769
epidermodysplasia verruciformis	0.0077611769
skin carcinoma	0.0077611769
Keloid	0.0077611769
prostate adenocarcinoma	0.0077611769
liver failure	0.0076482498
appendicitis	0.0073915971
cleidocranial dysplasia 1	0.0073915971
anterior ischemic optic neuropathy	0.0073915971
B-cell acute lymphoblastic leukemia	0.0073915971
Parathyroid Hyperplasia	0.0073915971
ocular hypertension	0.0073915971
azoospermia	0.0073915971
bone giant cell tumor	0.0073915971
lip and oral cavity carcinoma	0.0073915971
signet ring cell carcinoma	0.0073915971
Uveal melanoma	0.0073915971
Hutchinson-Gilford progeria syndrome	0.0073915971
leprosy	0.0073915971
chronic cervicitis	0.0073915971
dyskeratosis congenita	0.0073915971
urinary tract obstruction	0.0073915971
spondylolysis	0.0073915971
neoplastic disease or syndrome	0.0073915971
hemophilia A	0.0073915971
Grade I preterm intraventricular hemorrhage	0.0073915971
spinal cord injury	0.0073915971
squamous cell lung carcinoma	0.0073915971
myxoma	0.0073915971
bile duct carcinoma	0.0073915971
hematopoietic and lymphoid cell neoplasm	0.0073915971
breast ductal carcinoma in situ	0.0073915971
coronary atherosclerosis	0.0073915971
Vitiligo	0.0073915971
Neonatal sepsis	0.0073607988
Endometrial Endometrioid Adenocarcinoma	0.0072068072
Wilms tumor	0.0070220172
precursor B-cell acute lymphoblastic leukemia	0.0070220172
dysplasia	0.0068440217
dentin dysplasia	0.0068372273
metabolic disease	0.0068072377
psoriatic arthritis	0.0066524374
nephrolithiasis	0.0066524374
muscular dystrophy-dystroglycanopathy (congenital with brain and eye anomalies), type A, 4	0.0066524374
insulinoma	0.0066524374
peripheral arterial disease	0.0066524374
listeriosis	0.0064729442
lymphopenia	0.0064676475
congenital secretory chloride diarrhea 1	0.0064676475
Mental deterioration	0.0064676475
lung disease	0.0064471152
lymph node metastatic carcinoma	0.0062623253
mastitis	0.0062266678
parasitic infection	0.006220735
AIDS	0.0062063562
emphysema	0.0061596642
Epstein-Barr virus infection	0.0060005396
Hypoglycemia	0.0059794815
Helicobacter pylori infectious disease	0.0059543421
maple syrup urine disease	0.0059132777
Miyoshi myopathy	0.0059101853
metastatic neoplasm	0.0059038203
Nephropathy	0.0058742539
endothelial dysfunction	0.0057900844
injury	0.0057568222
Acute Leukemia	0.0057284877
PTEN hamartoma tumor syndrome	0.0057284877
iron poisoning	0.0056976894
breast neoplasm	0.0055624507
idiopathic pulmonary arterial hypertension	0.0055436978
cognitive disorder	0.0055342404
Infertility	0.0054830119
atrial fibrillation	0.0054178008
chronic liver failure	0.0053589079
ovarian neoplasm	0.0053205127
infectious disease	0.0053051135
acute myocardial infarction	0.005174118
recessive dystrophic epidermolysis bullosa	0.005174118
rosacea	0.005174118
allergic asthma	0.005174118
Prader-Willi syndrome	0.005174118
telomere syndrome	0.005174118
pancreatic carcinoma	0.005056875
Glucose intolerance	0.004989328
malaria	0.0049827232
colonic neoplasm	0.0049687958
colon adenocarcinoma	0.0049585297
adenoma	0.0049585297
pancreatic neoplasm	0.0048661348
prostate carcinoma	0.0048045381
cryopyrin-associated periodic syndrome	0.0048045381
leiomyoma	0.0048045381
dental caries	0.0048045381
adenoviridae infectious disease	0.0048045381
synovial sarcoma	0.0047840059
Pneumonia	0.0047737398
sarcoma	0.0047507437
nervous system disease	0.0046916109
cystic fibrosis	0.0046813448
Other metabolic disease	0.0046602867
bladder transitional cell carcinoma	0.0046197482
chronic hepatitis B virus infection	0.0046197482
X-linked retinoschisis	0.0046197482
autoimmune thrombocytopenic purpura	0.0046197482
rectal adenocarcinoma	0.0046197482
dermatitis	0.0046197482
Shwachman-Diamond syndrome	0.004599216
invasive breast ductal carcinoma	0.0045889499
immune system disease	0.0045659538
heart disease	0.004506821
hypertrophic cardiomyopathy	0.004506821
pancreatic adenocarcinoma	0.004506821
Splenomegaly	0.004506821
oligodendroglioma	0.0044349583
larynx squamous papilloma	0.0044349583
keratoconus	0.0044349583
migraine disorder	0.0044349583
cystadenoma	0.0044349583
Hernia	0.0044349583
cholesteryl ester storage disease	0.0044349583
rectum cancer	0.0044349583
prostate neoplasm	0.0044349583
squamous cell intraepithelial neoplasia	0.0044349583
Borderline Ovarian Surface Epithelial-Stromal Tumor	0.0044349583
oculocerebrocutaneous syndrome	0.0044349583
photosensitivity disease	0.0044349583
demyelinating disease	0.0044349583
Abdominal Aortic Aneurysm	0.0044349583
hemolytic-uremic syndrome	0.0044349583
Barrett's esophagus	0.0044349583
idiopathic hemiconvulsion-hemiplegia syndrome	0.0044349583
urolithiasis	0.0044349583
Decreased circulating vitamin B2 concentration	0.0044349583
juvenile neuronal ceroid lipofuscinosis	0.0044349583
chronic bronchitis	0.0044349583
persistent truncus arteriosus	0.0044349583
rotavirus infection	0.0044349583
connective tissue disease	0.0042501683
cardiomyopathy	0.0042501683
Respiratory Syncytial Virus Infection	0.0042501683
Decreased liver function	0.0042296361
prion disease	0.0042296361
oral candidiasis	0.0042296361
Immunodeficiency	0.0042296361
myeloid neoplasm	0.0042296361
Fascioliasis	0.0040824874
overactive bladder	0.0040653784
Castleman disease	0.0040653784
Andersen-Tawil syndrome	0.0040653784
Anxiety	0.0040653784
Benign Ovarian Neoplasm	0.0040653784
small cell lung carcinoma	0.0040653784
esophageal carcinoma	0.0040653784
autoimmune myocarditis	0.0037676613
hearing loss	0.0036957985
scrub typhus	0.0036957985
diabetic cardiomyopathy	0.0036957985
squamous papilloma	0.0036957985
deafness	0.0036957985
ulcer disease	0.0036957985
blepharophimosis, ptosis, and epicanthus inversus syndrome	0.0036957985
Delirium	0.0036957985
atrophic gastritis	0.0036957985
alcohol abuse	0.0036957985
placental insufficiency	0.0036957985
Hyperkeratosis	0.0036957985
Nasal congestion	0.0036957985
Zinc deficiency	0.0036957985
nevus	0.0036957985
Dowling-Degos disease 1	0.0036957985
mesenchymal cell neoplasm	0.0036957985
urticaria	0.0036957985
primitive neuroectodermal tumor	0.0036957985
multiple system atrophy	0.0036957985
Herpesviridae infectious disease	0.0036957985
Azoospermia	0.0036957985
Ovarian cyst	0.0036957985
bile duct cancer	0.0036957985
Hepatitis, Alcoholic	0.0036957985
proliferative diabetic retinopathy	0.0036957985
Chédiak-Higashi syndrome	0.0036957985
hemophilia B	0.0036957985
pneumococcal infection	0.0036957985
cervical lymphadenitis	0.0036957985
Mantle cell lymphoma	0.0036957985
Norrie disease	0.0036957985
CADASIL	0.0036957985
primary angle closure glaucoma	0.0036957985
cutaneous melanoma	0.0036957985
glomerulosclerosis	0.0036957985
pulmonary vascular congestion	0.0036957985
esophageal adenocarcinoma	0.0036957985
malignant rhabdoid tumour	0.0036957985
open-angle glaucoma	0.0036957985
brucellosis	0.0036957985
asymptomatic neurocognitive impairment	0.0036957985
breast angiosarcoma	0.0036957985
infarction	0.0036957985
insomnia	0.0036957985
schizophrenia	0.0036957985
autoinflammatory syndrome	0.0036957985
Methicillin-Resistant Staphylococcus Aureus Infection	0.0036957985
laminopathy	0.0036957985
Classical progressive supranuclear palsy	0.0036957985
ovarian adenocarcinoma	0.0036957985
histiocytic sarcoma	0.0036957985
Uterine Carcinosarcoma	0.0036957985
AIDS dementia	0.0036957985
retinopathy of prematurity	0.0036957985
neonatal abstinence syndrome	0.0036957985
Dupuytren Contracture	0.0036957985
ankylosing spondylitis	0.0034904764
cholangiocarcinoma	0.0034904764
inflammation	0.0034207287
biliary liver cirrhosis	0.0033262187
Cholestasis	0.0032159607
vascular disease	0.0030285016
myocarditis	0.0029566388
alcoholic liver disease	0.0029566388
carpal tunnel syndrome	0.0029566388
Chagas disease	0.0029566388
Peripheral arterial stenosis	0.0029566388
dendritic cell tumor	0.0029566388
acrodermatitis enteropathica	0.0029566388
encephalitis	0.0029566388
Autism	0.0029566388
brain cancer	0.0029566388
thyroid cancer	0.0029566388
coronary stenosis	0.0029566388
systemic inflammatory response syndrome	0.0029566388
non-Hodgkins lymphoma	0.0029566388
adult acute respiratory distress syndrome	0.0029566388
plasma cell neoplasm	0.0029566388
hematopoietic and lymphoid system neoplasm	0.0029361066
Thymoma	0.0029361066
fibrosarcoma	0.0029361066
astrocytoma	0.0028719109
Hodgkins lymphoma	0.0028437117
Escherichia coli Infections	0.0027718489
Fever	0.0027718489
paroxysmal nocturnal hemoglobinuria	0.0027718489
fatty liver disease	0.0027513167
Parkinsonism	0.002587059
Acute hepatitis	0.002587059
thrombotic disease	0.002587059
cerebrovascular disorder	0.002587059
B-cell non-Hodgkins lymphoma	0.002587059
hypogonadism	0.002587059
focal segmental glomerulosclerosis	0.002587059
Encephalopathy	0.002587059
hypertrophy	0.002587059
Allergy	0.002587059
Camurati-Engelmann disease	0.002587059
MALT lymphoma	0.0025072809
metastatic melanoma	0.0024276092
dysgerminoma	0.0022174791
brain injury	0.0022174791
malignant tumor of nasopharynx	0.0022174791
colorectal adenoma	0.0022174791
Ehlers-Danlos syndrome, dermatosparaxis type	0.0022174791
impulse control disorder	0.0022174791
genetic disorder	0.0022174791
Cholestatic liver disease	0.0022174791
pituitary tumor	0.0022174791
Thrombocytopenia	0.0022174791
SATB2 associated disorder	0.0022174791
post-traumatic stress disorder	0.0022174791
benign neoplasm	0.0022174791
Polyuria	0.0022174791
salmonellosis	0.0022174791
cystadenocarcinoma	0.0022174791
serous adenocarcinoma	0.0022174791
pheochromocytoma	0.0022174791
medullary thyroid gland carcinoma	0.0022174791
hepatitis B virus infection	0.0022174791
pneumonic pasteurellosis	0.0022174791
specific granule deficiency	0.0022174791
End Stage Liver Disease	0.0022174791
Jaundice	0.0022174791
chondrosarcoma	0.0022174791
ameloblastoma	0.0022174791
lipoprotein glomerulopathy	0.0022174791
Premature rupture of membranes	0.0022174791
breast ductal adenocarcinoma	0.0022174791
diabetic angiopathy	0.0022174791
distal colitis	0.0022174791
corneal infection	0.0022174791
Wolman disease	0.0022174791
Hydatidiform Mole	0.0022174791
chronic lung disease	0.0022174791
noise-induced hearing loss	0.0022174791
non-proliferative diabetic retinopathy	0.0022174791
chorioamnionitis	0.0022174791
rotator cuff tear	0.0022174791
Aplastic anemia	0.0022174791
secondary hyperparathyroidism	0.0022174791
hyperamylasemia	0.0022174791
cryohydrocytosis	0.0022174791
anthrax infection	0.0022174791
Juvenile Polyp	0.0022174791
Pleural effusion	0.0022174791
calcification	0.0022174791
neuronal ceroid lipofuscinosis	0.0022174791
breast adenocarcinoma	0.0022174791
pericarditis	0.0022174791
neural tube defect	0.0022174791
lipoma	0.0022174791
hypopharynx cancer	0.0022174791
mucolipidosis type II	0.0022174791
postmenopausal osteoporosis	0.0022174791
gonorrhea	0.0022174791
Inflammatory abnormality of the skin	0.0022174791
mood disorder	0.0022174791
simple cystadenoma	0.0022174791
Primary Effusion Lymphoma	0.0022174791
peeling skin syndrome	0.0022174791
Duchenne muscular dystrophy	0.0022174791
Malignant Bone Neoplasm	0.0022174791
drug dependence	0.0022174791
parasitic eye infection	0.0022174791
trophoblastic neoplasm	0.0022174791
ischemic cardiomyopathy	0.0022174791
dysplasia of cervix	0.0022174791
uterine cancer	0.0022174791
Epiphora	0.0022174791
brain infarction	0.0022174791
Hypocalcemia	0.0022174791
cerebrotendinous xanthomatosis	0.0022174791
fungal keratitis	0.0022174791
Senile plaques	0.0022174791
Hypoalbuminemia	0.0022174791
invasive carcinoma	0.0022174791
human HOXA1 syndromes	0.0022174791
endometrioid carcinoma	0.0022174791
Mycobacterium avium complex disease	0.0022174791
angina pectoris	0.0022174791
Myocardial fibrosis	0.0022174791
hemangioma	0.0022174791
schistosomiasis	0.002104552
Lymphadenopathy	0.0018478993
bacterial urinary tract infection	0.0018478993
Ascites	0.0018478993
arteriosclerosis	0.0018478993
retinopathy	0.0018478993
aging	0.0018478993
autoimmune encephalitis	0.0018478993
ovarian carcinoma	0.0018478993
acute myeloid leukemia by FAB classification	0.0018478993
Hyperinsulinemia	0.0018478993
papilloma	0.0018478993
dendritic cell sarcoma	0.0018478993
synucleinopathy	0.0018478993
Atrophy	0.0018478993
meningococcal infection	0.0014883315
hypoxia	0.0014783194
Primary hypothyroidism	0.0014783194
otitis media with effusion	0.0014783194
amnesia	0.0014783194
cyclic hematopoiesis	0.0014783194
non-alcoholic fatty liver	0.0014783194
fibromyalgia	0.0014783194
Genital neoplasm, female	0.0014783194
multiminicore myopathy	0.0014783194
exfoliation syndrome	0.0014783194
overnutrition	0.0014783194
pancreatic neuroendocrine tumor	0.0014783194
Cataract	0.0014783194
skin papilloma	0.0014783194
ovarian epithelial tumor	0.0014783194
diabetic neuropathy	0.0014783194
stroke	0.0014783194
benign neoplasm of prostate	0.0014783194
Soft Tissue Neoplasm	0.0014783194
primary brain neoplasm	0.0014783194
nephrotic syndrome	0.0014783194
episodic ataxia type 2	0.0014783194
intrahepatic cholestasis	0.0014783194
abortion	0.0014783194
Peritoneal Fibrosis	0.0014783194
infertility	0.0014783194
lymphoid neoplasm	0.0014783194
encephalomyelitis	0.0014783194
Rett syndrome	0.0014783194
astrocytic tumor	0.0014783194
neoplasm of testis	0.0014783194
autosomal dominant cerebellar ataxia	0.0014783194
freckles	0.0014783194
Vibrio infectious disease	0.0014783194
Lipedema	0.0014783194
peripheral nervous system disease	0.0014783194
severe acute respiratory syndrome	0.0014783194
visceral Leishmaniasis	0.0014783194
serum lipopolysaccharide activity	0.0014783194
Fanconi anemia, complementation group S	0.0014783194
hyperandrogenism	0.0014783194
muscle atrophy	0.0014783194
thyroid neoplasm	0.0014783194
familial hyperaldosteronism	0.0014783194
lumbar disc degeneration	0.0014783194
Hepatosplenomegaly	0.0014783194
gallbladder cancer	0.0014783194
Myasthenia gravis	0.0014783194
acne	0.0014783194
head and neck malignant neoplasia	0.0014783194
inherited lipid metabolism disorder	0.0014783194
gallbladder carcinoma	0.0014783194
Aarskog-Scott syndrome, X-linked	0.0014783194
Myelofibrosis	0.0014783194
folate deficiency	0.0014783194
mucormycosis	0.0014783194
pulmonary alveolar proteinosis	0.0014783194
musculoskeletal system disease	0.0014783194
muscular atrophy	0.0014783194
Helminthiasis	0.0014783194
primary myelofibrosis	0.0014783194
oculocutaneous albinism type 1	0.0014783194
Thalassemia	0.0014783194
enteritis	0.0014783194
Infectious encephalitis	0.0014783194
Thyrotoxicosis	0.0014783194
Dravet syndrome	0.0014783194
myelofibrosis	0.0014783194
Patent ductus arteriosus	0.0014783194
retinal degeneration	0.0014783194
Brain atrophy	0.0014783194
benign neoplasm of testis	0.0014783194
human papilloma virus infection	0.0014783194
coronavirus infectious disease	0.0014783194
intraepithelial neoplasia	0.0014783194
thoracic aortic aneurysm	0.0014783194
vulvovaginal candidiasis	0.0014783194
respiratory system disease	0.0014783194
hematologic disease	0.0014783194
malignant tumor of extrahepatic bile duct	0.0014783194
salivary gland adenoid cystic carcinoma	0.0014783194
kidney cancer	0.0014783194
severe malarial anemia	0.0014783194
Recurrent infections	0.0014783194
adrenal cortex carcinoma	0.0014783194
anaphylaxis	0.0014783194
follicular lymphoma	0.0014783194
leiomyosarcoma	0.0014783194
acute kidney tubular necrosis	0.0014783194
pneumonitis	0.0014783194
ebv-positive nodal t- and nk-cell lymphoma	0.0
