# Supplementary material for: Peripheral Transcriptomic Signatures Reveal Convergent Neuroinflammatory, Metabolic, and miRNA Dysregulation in Major Psychiatric Disorders
Source: Biology (Basel). 2026 Apr 24;15(9):673. doi: 10.3390/biology15090673 (PMC13162896; doi:10.3390/biology15090673)
Supplement: Supplementary file 1 [file biology-15-00673-s001.zip › Supplementary Files/Dataset S4. Hub genes GWAS results/CFL1.tsv]

disease	globalScore
neurodegenerative disease	0.5136339529
neuroblastoma	0.1571279608
basal cell carcinoma	0.1347432449
atherosclerosis	0.1189206975
Abnormality of the skeletal system	0.117789438
neoplasm	0.1122780782
hepatocellular carcinoma	0.1082949476
Alzheimer disease	0.1010726629
breast cancer	0.0996339589
urinary bladder carcinoma	0.0984641153
gastric cancer	0.0923564288
Miyoshi myopathy	0.0908796035
triple-negative breast cancer	0.0856648648
Acute kidney injury	0.0820335746
acute kidney injury	0.0820335746
melanoma	0.0801543782
lymphoma	0.07821584
Huntington disease	0.0777179914
psoriasis	0.0756782917
inflammatory bowel disease	0.0754767313
IGA glomerulonephritis	0.0744703407
chronic myelogenous leukemia	0.0744703407
tauopathy	0.074368877
cancer	0.0705477945
colorectal carcinoma	0.0669749864
glioma	0.0648619588
posterior cortical atrophy	0.0647084608
Stroke	0.0639290726
esophageal squamous cell carcinoma	0.0586958891
psoriasis vulgaris	0.0558504091
infection	0.0555033336
neural tube defects, folate-sensitive	0.0507431087
head and neck squamous cell carcinoma	0.0485650611
nasopharyngeal carcinoma	0.0474284522
isolated spina bifida	0.0472969819
acute respiratory distress syndrome	0.0471214315
anencephaly 1	0.0465947802
Isolated anencephaly/exencephaly	0.0465947802
lymphangioleiomyomatosis	0.0465670617
Spina bifida - hypospadias	0.0461475886
spina bifida-hypospadias syndrome	0.0461475886
muscular dystrophy-dystroglycanopathy (congenital with brain and eye anomalies), type a, 10	0.046010844
laryngotracheoesophageal cleft	0.0457047087
metabolic syndrome	0.0452749189
lung adenocarcinoma	0.0437828426
tropical spastic paraparesis	0.042708648
leukemia	0.0419244819
spina bifida	0.0400920226
colon adenocarcinoma	0.037389162
Townes-Brocks syndrome	0.0369579855
endometriosis	0.0363816336
asthma	0.0358201884
B-cell non-Hodgkins lymphoma	0.0354591338
squamous cell carcinoma	0.0349464256
Parkinson disease	0.0346315826
medullary thyroid gland carcinoma	0.0346181218
type 2 diabetes mellitus	0.0343753221
viral disease	0.0336218954
carcinoma	0.0334965872
glioblastoma multiforme	0.0333193362
retinal detachment	0.0332621869
isolated hemihyperplasia	0.0325969432
Hemihypertrophy	0.0325969432
congenital vertical talus	0.0316951683
subependymal nodular heterotopia	0.0309412254
dysraphism-cleft lip/palate-limb reduction defects syndrome	0.0308820927
Medeira-Dennis-Donnai syndrome	0.0308820927
skin disease	0.0308428118
Hirschsprung disease	0.0303055481
prostate cancer	0.0301189941
ovarian cancer	0.0300393691
lung cancer	0.0298346232
Anxiety	0.0292290441
obesity	0.0289774896
dry eye syndrome	0.0273489092
non-small cell lung carcinoma	0.0254962019
juvenile nasopharyngeal angiofibroma	0.0251314301
breast carcinoma	0.025052604
ischemia	0.0233001251
teratoma	0.0230987409
esophageal carcinoma	0.0229755476
HIV infection	0.0229312666
astrocytoma	0.0228474266
hypertension	0.0228385671
acute lymphoblastic leukemia	0.0222314602
Obesity	0.0221209969
fragile X syndrome	0.0219923272
pancreatic ductal adenocarcinoma	0.0215131417
senile cataract	0.0214173678
legionellosis	0.0206964719
meningioma	0.0206400083
chronic lymphocytic leukemia	0.0203129301
pulmonary arterial hypertension	0.0199573122
lymph node metastatic carcinoma	0.0196893764
skin cancer	0.019573401
Ischemic stroke	0.0195532365
Sepsis	0.0186791818
Cerebral ischemia	0.0186432504
oral squamous cell carcinoma	0.0186333185
glioblastoma	0.018595492
lip and oral cavity carcinoma	0.0184789927
cocaine dependence	0.0184789927
chronic obstructive pulmonary disease	0.0180940137
cardiomyopathy	0.0179400221
adenocarcinoma	0.0172682398
Pituitary Gland Adenoma	0.0170117481
Infertility	0.0167850851
brain ischemia	0.0161512556
colorectal cancer	0.0158978542
mucous membrane pemphigoid	0.0158714015
pulmonary hypertension	0.015722543
alcohol abuse	0.015337564
gastric adenocarcinoma	0.0152143707
Epstein-Barr virus infection	0.0148936575
Lymphatic Metastasis	0.0147831942
cystic fibrosis	0.0147831942
monoclonal gammopathy	0.0147831942
prostate intraepithelial neoplasia	0.0147831942
intrahepatic cholangiocarcinoma	0.0147831942
acute myeloid leukemia	0.014670267
brain injury	0.0140467037
atopic eczema	0.0140440345
multiple myeloma	0.0138038748
bladder tumor	0.0136744546
Pallister-Hall syndrome	0.0135512613
osteosarcoma	0.0133794244
Emery-Dreifuss muscular dystrophy	0.0133048748
ovarian carcinoma	0.0132510804
nemaline myopathy	0.013205612
cervical cancer	0.0131667602
Cognitive impairment	0.0130375893
Lyme disease	0.0129352949
cervical squamous intraepithelial neoplasia	0.0129147627
myeloid sarcoma	0.0126632431
Ehlers-Danlos syndrome	0.012652977
COVID-19	0.0126492812
thyroid cancer	0.0125735173
Mantle cell lymphoma	0.0125451828
kidney disease	0.0124527879
hemorrhagic stroke	0.0124527879
memory impairment	0.0123117316
liver cancer	0.0122652942
pulmonary fibrosis	0.0121961352
allergic disease	0.0121961352
experimental autoimmune encephalomyelitis	0.0120113453
Cutaneous T-cell lymphoma	0.0118265553
adrenal cortex neoplasm	0.0118265553
AIDS	0.0117033621
Hepatoblastoma	0.0117033621
muscular dystrophy	0.0116417654
Muscular dystrophy	0.0116417654
pancreatic neuroendocrine tumor	0.0116212332
nervous system disease	0.0114440057
HIV-1 infection	0.0113334334
Allergy	0.0110873956
allergic rhinitis	0.0110873956
hypothyroidism	0.0110873956
synucleinopathy	0.0110565973
nonpapillary renal cell carcinoma	0.0109026057
Neoplasm of the lung	0.0108820735
myocardial infarction	0.0107314571
neuroendocrine neoplasm	0.0105613603
cardiovascular disease	0.0103765704
keratoconus	0.0103482359
acrodermatitis enteropathica	0.0103482359
breast neoplasm	0.0100988314
congenital rubella	0.0097938661
chronic pancreatitis	0.0097938661
disease arising from reactivation of latent virus	0.0096784751
status epilepticus	0.0096090762
diabetic retinopathy	0.0096090762
Dent disease	0.0096090762
Ascending tubular aorta aneurysm	0.0096090762
acute promyelocytic leukemia	0.0096090762
myelodysplastic syndrome	0.0096090762
cyclic hematopoiesis	0.0092394964
Dilated cardiomyopathy	0.0091265692
myopathy	0.0091163031
Respiratory Syncytial Virus Infection	0.0088699165
Columnar Cell Hyperplasia of the Breast	0.0088699165
metastatic malignant neoplasm	0.0088308927
depressive disorder	0.0086987679
in situ carcinoma	0.0086851266
endometrial cancer	0.0086313322
adenoma	0.0085983591
medulloblastoma	0.0085003367
metastatic carcinoma	0.0085003367
pancreatic adenocarcinoma	0.0084798044
neurotoxicity	0.0083155467
colon carcinoma	0.0082950145
Guillain-Barre syndrome	0.0081307568
intraepithelial neoplasia	0.0081102246
adrenal cortex carcinoma	0.0081102246
Macrothrombocytopenia	0.0079254347
glomerular disease	0.0078229789
multiple endocrine neoplasia type 1	0.0077611769
laminopathy	0.0077611769
laryngeal squamous cell carcinoma	0.007576387
cerebral malaria	0.0073915971
Angelman syndrome	0.0073915971
Proteinuria	0.0073915971
myeloid leukemia	0.0073915971
emphysema	0.0073915971
von Willebrand disease type 2B	0.0073915971
sporadic amyotrophic lateral sclerosis	0.0073915971
erythroleukemia	0.0073915971
breast ductal adenocarcinoma	0.0073915971
Sjogren syndrome	0.0073915971
gastroesophageal reflux disease	0.0073915971
sporadic amyotrophic lateral sclerosis	0.0073915971
emphysema	0.0073915971
pheochromocytoma	0.0073915971
MALT lymphoma	0.0073710649
atrial fibrillation	0.0070220172
lymphoid neoplasm	0.0066524374
vulvar carcinoma	0.0066524374
colitis	0.0066524374
periodontitis	0.0066524374
brain disease	0.0065421794
hematoma	0.0063444542
non-Hodgkins lymphoma	0.0062828575
schizophrenia	0.0061966213
metastatic neoplasm	0.006068078
pituitary tumor	0.0060590438
papillary thyroid carcinoma	0.0059851404
prostate neoplasm	0.0059286768
tongue neoplasm	0.0059132777
pachyonychia congenita	0.0058325861
parathyroid adenoma	0.0057900844
Lewy body dementia	0.0057284877
liver disease	0.0057079555
multiple endocrine neoplasia	0.0055026334
cyst	0.0053589079
Systemic lupus erythematosus	0.0053051135
Methicillin-Resistant Staphylococcus Aureus Infection	0.005174118
corneal disease	0.005174118
early-infantile DEE	0.005174118
Mobius syndrome	0.0051535858
oligodendroglioma	0.0051535858
diabetic nephropathy	0.0051535858
scrapie	0.0050303925
malaria	0.0049687958
schwannoma	0.0049687958
lupus nephritis	0.0048045381
invasive breast ductal carcinoma	0.0048045381
Amyotrophic lateral sclerosis	0.0048045381
lung carcinoma	0.0048045381
prion disease	0.0047737398
Hepatic fibrosis	0.004599216
bacterial disease	0.004599216
autoimmune disease	0.0045659538
adult T-cell leukemia/lymphoma	0.0044349583
invasive carcinoma	0.0044349583
ventricular ectopy	0.0044349583
acute lung injury	0.0044349583
Friedreich ataxia	0.0044349583
Åland Islands eye disease	0.0044349583
laryngeal neoplasm	0.0044349583
mucositis	0.0044349583
intestinal disease	0.0044349583
idiopathic pulmonary fibrosis	0.0044349583
polycystic ovary syndrome	0.0044349583
sarcoma	0.0044349583
Pituitary prolactin cell adenoma	0.0044349583
preeclampsia	0.0044349583
Coma	0.0044349583
focal segmental glomerulosclerosis	0.0044349583
aneurysm	0.004414426
esophageal cancer	0.004414426
breast adenocarcinoma	0.004414426
bipolar disorder	0.0042501683
Pneumonia	0.0042501683
serum lipopolysaccharide activity	0.0042501683
Nijmegen breakage syndrome	0.0042501683
Immunodeficiency	0.0042501683
Lymphadenopathy	0.0042501683
interstitial lung disease	0.0042501683
pancreatic carcinoma	0.0042403865
cholangiocarcinoma	0.0042296361
liver dysplastic nodule	0.0042296361
amyloidosis	0.0042296361
Mental deterioration	0.0042111446
Granular Cell Tumor	0.0040653784
stomach neoplasm	0.0040653784
psychiatric disorder	0.0040653784
renal cell carcinoma	0.0040653784
mastitis	0.0040653784
Rett syndrome	0.0040653784
diabetic encephalopathy	0.0040653784
Nephropathy	0.0038959876
Parkinsonism	0.0037132384
laryngeal carcinoma	0.0036957985
hemorrhage	0.0036957985
attention deficit hyperactivity disorder	0.0036957985
thymus atrophy	0.0036957985
hairy cell leukemia	0.0036957985
ocular hypertension	0.0036957985
corneal ulcer	0.0036957985
nevus	0.0036957985
Treacher-Collins syndrome	0.0036957985
osteogenesis imperfecta	0.0036957985
edema	0.0036957985
fungal keratitis	0.0036957985
childhood onset asthma	0.0036957985
Duchenne muscular dystrophy	0.0036957985
adrenal gland pheochromocytoma	0.0036957985
pneumonitis	0.0036957985
systemic scleroderma	0.0036957985
peeling skin syndrome	0.0036957985
Atrophy	0.0036957985
irritable bowel syndrome	0.0036957985
Duane retraction syndrome	0.0036957985
gonorrhea	0.0036957985
dengue disease	0.0036957985
Edema	0.0036957985
Yersinia infectious disease	0.0036957985
myocarditis	0.0036957985
pseudolymphoma	0.0036957985
T-cell non-Hodgkin lymphoma	0.0036752663
cirrhosis of liver	0.0035110086
Autism	0.0035110086
hypertensive nephropathy	0.0035110086
primitive neuroectodermal tumor	0.0035110086
retinitis pigmentosa 1	0.0034904764
intracerebral hemorrhage	0.0033262187
listeriosis	0.0033262187
gallbladder cancer	0.0030182355
Charcot-Marie-Tooth disease, axonal, type 2FF	0.0029566388
infarction	0.0029566388
Pick disease	0.0029566388
Myocardial fibrosis	0.0029566388
Osteoporosis	0.0029566388
Adenosquamous Carcinoma	0.0029566388
head and neck carcinoma	0.0029566388
post-traumatic stress disorder	0.0029566388
Sleep Disorder	0.0029566388
cutaneous melanoma	0.0029566388
cervical carcinoma	0.0029566388
Hantavirus infectious disease	0.0029566388
fibrosarcoma	0.0029361066
injury	0.0029361066
Acute Leukemia	0.0028437117
diabetes mellitus	0.0027904559
erectile dysfunction	0.0027718489
lymphoproliferative syndrome	0.0027718489
brain neoplasm	0.002587059
myeloid neoplasm	0.002587059
hyperinsulinemic hypoglycemia, familial, 4	0.002587059
benign prostatic hyperplasia	0.002587059
osteoarthritis	0.002587059
neuropathy	0.002587059
ovarian neoplasm	0.002587059
glaucoma	0.002587059
infectious disease	0.002587059
prostate carcinoma	0.002587059
hematopoietic and lymphoid cell neoplasm	0.002587059
hepatitis B virus infection	0.002587059
T-cell leukemia	0.002587059
endothelial dysfunction	0.002587059
type 1 diabetes mellitus	0.0024552698
hypopituitarism	0.0022174791
swine influenza	0.0022174791
membranous glomerulonephritis	0.0022174791
astrocytic tumor	0.0022174791
idiopathic pulmonary arterial hypertension	0.0022174791
embryonal carcinoma	0.0022174791
alveolar rhabdomyosarcoma	0.0022174791
Glanzmann thrombasthenia	0.0022174791
dissection	0.0022174791
hyperplasia	0.0022174791
muscle cramp	0.0022174791
lymphoblastic lymphoma	0.0022174791
benign neoplasm	0.0022174791
anaplastic astrocytoma	0.0022174791
rhabdomyosarcoma	0.0022174791
Pain	0.0022174791
idiopathic dilated cardiomyopathy	0.0022174791
cerebral infarction	0.0022174791
tongue cancer	0.0022174791
Hyperlipidemia	0.0022174791
Aortic dissection	0.0022174791
leiomyosarcoma	0.0022174791
neuromyelitis optica	0.0022174791
aortic aneurysm	0.0022174791
breast angiosarcoma	0.0022174791
pneumonia	0.0022174791
angiosarcoma	0.0022174791
follicular lymphoma	0.0022174791
inherited Creutzfeldt-Jakob disease	0.0022174791
lipoid nephrosis	0.0022174791
autoimmune thyroid disease	0.0022174791
squamous cell lung carcinoma	0.0022174791
leptospirosis	0.0022174791
Neurodevelopmental delay	0.0022174791
renal pelvis/ureter urothelial carcinoma	0.0022174791
Testicular Choriocarcinoma	0.0022174791
seminoma	0.0022174791
congenital myopathy	0.0022174791
epilepsy	0.002104552
Abnormality of neuronal migration	0.002012157
Rheumatoid arthritis	0.002012157
Rheumatoid arthritis	0.002012157
Vulvar Squamous Cell Carcinoma	0.002012157
dermatomyositis	0.0018478993
malignant glioma	0.0018478993
polymyositis	0.0018478993
metastatic melanoma	0.0018478993
HIV-associated neurocognitive disorder	0.0018478993
synovial sarcoma	0.0018478993
Behcet's syndrome	0.0018478993
central nervous system disease	0.0018478993
primary biliary cirrhosis	0.0018478993
microphthalmia with limb anomalies	0.0018478993
neural tube defect	0.0014783194
chronic kidney disease	0.0014783194
thoracic aortic aneurysm	0.0014783194
influenza	0.0014783194
rectal adenocarcinoma	0.0014783194
epidermolysis bullosa simplex	0.0014783194
Creutzfeldt Jacob Disease	0.0014783194
hematologic disease	0.0014783194
Malignant Pancreatic Neoplasm	0.0014783194
alpha-actinopathy	0.0014783194
deafness	0.0014783194
osteoarthritis, knee	0.0014783194
leprosy	0.0014783194
aging	0.0014783194
Other metabolic disease	0.0014783194
Cirrhosis	0.0014783194
Diamond-Blackfan anemia	0.0014783194
lichen planus	0.0014783194
ulnar-mammary syndrome	0.0014783194
encephalitis	0.0014783194
cerebellar ataxia, intellectual disability, and dysequilibrium	0.0014783194
osteomyelitis	0.0014783194
differentiated thyroid carcinoma	0.0014783194
nephrolithiasis	0.0014783194
mental or behavioural disorder	0.0014783194
Williams syndrome	0.0014783194
poliovirus infection	0.0014783194
seasonal allergic rhinitis	0.0014783194
neoplasm of testis	0.0014783194
retinal degeneration	0.0014783194
retinoblastoma	0.0014783194
Dystonia	0.0014783194
cryptococcosis	0.0014783194
gastric carcinoma	0.0014783194
coronavirus infectious disease	0.0014783194
fibrosis	0.0014783194
Vestibular schwannoma	0.0014783194
Thrombocytopenia	0.0014783194
cryopyrin-associated periodic syndrome	0.0014783194
myositis	0.0014783194
Salmonella Infections	0.0014783194
heart disease	0.0014783194
psoriatic arthritis	0.0014783194
non-alcoholic steatohepatitis	0.0014783194
Hutchinson-Gilford progeria syndrome	0.0014783194
kidney injury	0.0014783194
channelopathy	0.0014783194
Ewing sarcoma	0.0014783194
esophageal adenocarcinoma	0.0014783194
vulvar neoplasm	0.0014783194
Right ventricular hypertrophy	0.0014783194
Dravet syndrome	0.0014783194
cocaine abuse	0.0014783194
Invasive Breast Carcinoma	0.0014783194
chronic periodontitis	0.0014783194
cardiac hypertrophy	0.0014783194
small cell lung carcinoma	0.0014783194
periventricular leukomalacia	0.0014783194
follicular thyroid carcinoma	0.0014783194
Hepatomegaly	0.0014783194
Intellectual disability	0.0014783194
Autoimmunity	0.0014783194
folate deficiency	0.0014783194
cerebral artery occlusion	0.0014783194
primary pulmonary hypertension	0.0014783194
red-green color blindness	0.0014783194
kidney cancer	0.0014783194
severe malarial anemia	0.0014783194
bronchopulmonary dysplasia	0.0014783194
germ cell tumor	0.0014783194
digestive system neoplasm	0.0014783194
oligodendroglial tumor	0.0014783194
Carcinoma, Lewis Lung	0.0014783194
Myocardial Ischemia	0.0014783194
schistosomiasis	0.0014783194
malignant renal pelvis neoplasm	0.0014783194
