# Supplementary material for: Peripheral Transcriptomic Signatures Reveal Convergent Neuroinflammatory, Metabolic, and miRNA Dysregulation in Major Psychiatric Disorders
Source: Biology (Basel). 2026 Apr 24;15(9):673. doi: 10.3390/biology15090673 (PMC13162896; doi:10.3390/biology15090673)
Supplement: Supplementary file 1 [file biology-15-00673-s001.zip › Supplementary Files/Dataset S4. Hub genes GWAS results/CREBBP.tsv]

disease	globalScore
Rubinstein-Taybi syndrome due to CREBBP mutations	0.8442229871
Menke-Hennekam syndrome 1	0.7865530483
Rubinstein-Taybi syndrome	0.7572018908
diffuse large B-cell lymphoma	0.65135362
cancer	0.5940100761
genetic disorder	0.5488412232
urinary bladder cancer	0.5225564988
Intellectual disability	0.5117393807
Menke-Hennekam syndrome	0.4560561339
acute lymphoblastic leukemia	0.4478407165
lymphoma	0.3921011433
Tip-toe gait	0.3893215786
urinary bladder carcinoma	0.3890699866
colorectal adenocarcinoma	0.3885516206
esophageal squamous cell carcinoma	0.3787021487
B-cell acute lymphoblastic leukemia	0.3720745187
non-Hodgkins lymphoma	0.3720033233
cutaneous melanoma	0.3717973338
skin squamous cell carcinoma	0.3715201489
COVID-19	0.3707065599
Neurodevelopmental disorder	0.3705961993
bladder transitional cell carcinoma	0.3705961993
urothelial carcinoma	0.3702266194
kidney neoplasm	0.3701342245
skin basal cell carcinoma	0.3699494345
lymphoid neoplasm	0.3699494345
bile duct carcinoma	0.3695798547
carcinoma of liver and intrahepatic biliary tract	0.3695798547
Bladder Small Cell Neuroendocrine Carcinoma	0.3695798547
Hepatobiliary Neoplasm	0.3695798547
Ovarian Endometrioid Adenocarcinoma with Squamous Differentiation	0.3695798547
pilocytic astrocytoma	0.3695798547
neoplasm of mature B-cells	0.3695798547
Endometrial Endometrioid Adenocarcinoma	0.3695798547
salivary gland carcinoma	0.3578615377
multiple myeloma	0.3488178428
small cell lung carcinoma	0.3460824258
medulloblastoma	0.3452019512
Noonan syndrome	0.3400134663
Abnormality of the nervous system	0.3400134663
Agenesis of corpus callosum	0.3400134663
Abnormal cerebral morphology	0.3326218692
Abnormal thumb morphology	0.3326218692
neoplasm	0.3315963125
chronic lymphocytic leukemia	0.3312639483
squamous cell lung carcinoma	0.329959922
head and neck squamous cell carcinoma	0.3289625533
gastric carcinoma	0.3277352037
Rare genetic intellectual disability	0.3233823728
non-small cell lung carcinoma	0.3224762406
Cleft palate	0.3194908137
cleft lip	0.3194908137
hepatocellular carcinoma	0.3174247004
clear cell renal carcinoma	0.3160707028
acute myeloid leukemia	0.3083772585
chronic myelogenous leukemia	0.3074141933
Malignant Pancreatic Neoplasm	0.3065558538
obesity	0.3032662143
neurodegenerative disease	0.3026531051
glioma	0.2988338936
myelodysplastic syndrome	0.2946157402
melanoma	0.2946009973
lung adenocarcinoma	0.2901396167
atrial fibrillation	0.2879861023
nutritional deficiency disease	0.2873778678
pancreatic carcinoma	0.2872456759
osteosarcoma	0.2867473746
Merkel cell skin cancer	0.286700289
oral squamous cell carcinoma	0.2856571509
meningioma	0.2831694155
ulcerative colitis	0.2831578424
B-cell non-Hodgkins lymphoma	0.282867061
esophageal carcinoma	0.2811476083
breast carcinoma	0.2806189038
Mantle cell lymphoma	0.2805984125
colon adenocarcinoma	0.2805329252
prostate adenocarcinoma	0.2797578341
Central Nervous System Lymphoma	0.2794562672
nodal marginal zone B-cell lymphoma	0.2794023701
Burkitts lymphoma	0.2793748056
prostate carcinoma	0.2793715718
marginal zone B-cell lymphoma	0.2793279409
chronic myelomonocytic leukemia	0.2791251853
head and neck carcinoma	0.2791251853
ovarian serous adenocarcinoma	0.2790327903
lung carcinoma	0.2790327903
Hodgkins lymphoma	0.2788480004
hairy cell leukemia	0.2788428673
adrenal cortex carcinoma	0.278687153
astrocytoma	0.2786497425
papillary thyroid carcinoma	0.278649676
angioimmunoblastic T-cell lymphoma	0.2786118799
leiomyosarcoma	0.2781088407
Adenoid Cystic Breast Carcinoma	0.2781088407
rectal adenocarcinoma	0.2781088407
anaplastic astrocytoma	0.2781088407
pancreatic neuroendocrine tumor	0.2781088407
breast ductal adenocarcinoma	0.2781088407
ovarian carcinoma	0.2781037076
gastric adenocarcinoma	0.2780626432
esophageal adenocarcinoma	0.2779394499
cervical squamous cell carcinoma	0.2779189177
carcinosarcoma	0.2777392608
ganglioneuroblastoma	0.2777392608
Hepatoblastoma	0.2777392608
laryngeal squamous cell carcinoma	0.2776468658
myeloid neoplasm	0.2776468658
extranodal nasal NK/T cell lymphoma	0.2775544709
pancreatic ductal adenocarcinoma	0.2775544709
Gallbladder Adenocarcinoma	0.277184891
nodular melanoma	0.277184891
small intestinal neuroendocrine tumor G1	0.277184891
testicular Leydig cell tumor	0.277184891
Gastric Neuroendocrine Tumor G1	0.277184891
papillary renal cell carcinoma	0.277184891
Ovarian Sertoli-Leydig Cell Tumor	0.277184891
Lung Sarcomatoid Carcinoma	0.277184891
desmoplastic melanoma	0.277184891
mucosal melanoma	0.277184891
hemangioblastoma	0.277184891
HER2 Positive Breast Carcinoma	0.277184891
kidney Wilms tumor	0.277184891
angiosarcoma	0.277184891
Malignant Laryngeal Neoplasm	0.277184891
Small Intestinal Diffuse Large B-Cell Lymphoma	0.277184891
Chronic Neutrophilic Leukemia	0.277184891
thyroid carcinoma	0.277184891
Mixed Lobular and Ductal Breast Carcinoma	0.277184891
cecum adenocarcinoma	0.277184891
Pleural Epithelioid Mesothelioma	0.277184891
Anal Squamous Cell Carcinoma	0.277184891
digestive system melanoma	0.277184891
Digestive System Carcinoma	0.277184891
central nervous system primitive neuroectodermal neoplasm	0.277184891
Meningothelial Meningioma	0.277184891
T-Cell Prolymphocytic Leukemia	0.277184891
Breast Diffuse Large B-Cell Lymphoma	0.277184891
minor salivary gland adenoid cystic carcinoma	0.277184891
ovarian teratoma	0.277184891
Breast Diffuse Large B-Cell Lymphoma	0.277184891
Eccrine Porocarcinoma	0.277184891
Endometrial Undifferentiated Carcinoma	0.277184891
salivary gland adenoid cystic carcinoma	0.277184891
post-transplant lymphoproliferative disease	0.277184891
diffuse large B-cell lymphoma of the central nervous system	0.277184891
Rectal Tubulovillous Adenoma	0.277184891
Thyroid Gland Undifferentiated (Anaplastic) Carcinoma	0.277184891
testicular mixed germ cell tumor	0.277184891
Adrenal Gland Neuroblastoma	0.277184891
gastric intestinal type adenocarcinoma	0.277184891
conjunctival intraepithelial neoplasm	0.277184891
oral cavity carcinoma	0.277184891
Cervical Small Cell Carcinoma	0.277184891
Extramammary Paget Disease	0.277184891
Sinonasal Undifferentiated Carcinoma	0.277184891
bile duct adenocarcinoma	0.277184891
Maxillary Sinus Adenoid Cystic Carcinoma	0.277184891
pulmonary large cell neuroendocrine carcinoma	0.277184891
metaplastic breast carcinoma	0.277184891
skin carcinoma	0.277184891
brain oligodendroglioma	0.277184891
Atypical Meningioma	0.277184891
Ovarian Endometrioid Adenocarcinoma	0.277184891
Vulvar Squamous Cell Carcinoma	0.277184891
Rectal Tubular Adenoma	0.277184891
Gastric Adenoma	0.277184891
kidney oncocytoma	0.277184891
Dysplasia in Ulcerative Colitis	0.277184891
female breast carcinoma	0.277184891
nasopharyngeal squamous cell carcinoma	0.277184891
anaplastic oligodendroglioma	0.277184891
carcinoid tumor	0.277184891
Gastric Diffuse Large B-Cell Lymphoma	0.277184891
gliomatosis cerebri	0.277184891
minor salivary gland adenoid cystic carcinoma	0.277184891
Pleural Biphasic Mesothelioma	0.277184891
Poorly Differentiated Thyroid Gland Carcinoma	0.277184891
Ovarian Endometriosis	0.277184891
skin angiosarcoma	0.277184891
ovarian clear cell adenocarcinoma	0.277184891
brain glioblastoma	0.277184891
Small Intestinal Tubulovillous Adenoma	0.277184891
T-cell acute lymphoblastic leukemia	0.277184891
Ewing sarcoma/peripheral primitive neuroectodermal tumor of bone	0.277184891
Breast Carcinoma by Gene Expression Profile	0.277184891
gastroesophageal junction adenocarcinoma	0.277184891
Testicular Teratoma	0.277184891
lobular breast carcinoma	0.277184891
Splenic Diffuse Large B-Cell Lymphoma	0.277184891
Uterine Carcinosarcoma	0.277184891
Richter syndrome	0.277184891
superficial spreading melanoma	0.277184891
B-Cell Prolymphocytic Leukemia	0.277184891
lentigo maligna melanoma	0.277184891
Transitional Meningioma	0.277184891
unspecified peripheral T-cell lymphoma	0.277184891
Major Salivary Gland Carcinoma	0.277184891
pharyngeal squamous cell carcinoma	0.277184891
ovarian teratoma	0.277184891
nasal cavity and paranasal sinus carcinoma	0.277184891
lung carcinoid tumor	0.277184891
Duodenal Adenocarcinoma	0.277184891
Prostate Small Cell Carcinoma	0.277184891
glaucoma	0.2680377896
Cone rod dystrophy	0.2660974954
Morphological central nervous system abnormality	0.2660974954
tethered spinal cord syndrome	0.2660974954
Thin vermilion border	0.2660974954
Synophrys	0.2660974954
cone-rod dystrophy	0.2660974954
Spasticity	0.2660974954
hypothyroidism	0.2634269264
Global developmental delay	0.2596016161
scoliosis	0.2592602681
breast adenocarcinoma	0.2525431118
injury	0.2451014964
corneal ulcer	0.2416825296
esophageal cancer	0.2139511117
colorectal carcinoma	0.2114627497
hepatocellular adenoma	0.1988140969
desmoplastic small round cell tumor	0.1926860009
renal cell carcinoma	0.1901424239
colonic neoplasm	0.1884857259
gastrointestinal stromal tumor	0.187053604
anaplastic large cell lymphoma	0.1868271336
Thymoma	0.1866378266
rhabdomyosarcoma	0.1859910619
myeloproliferative neoplasm, unclassifiable	0.1858986669
Chordoid Meningioma	0.1858935339
adult T-cell leukemia/lymphoma	0.185713877
embryonal rhabdomyosarcoma	0.1853442971
colon carcinoma	0.1853160653
neuroendocrine carcinoma	0.1852519022
thyroid neoplasm	0.1851595072
endometrial stromal sarcoma	0.1851595072
soft tissue sarcoma	0.1851595072
aggressive NK-cell leukemia	0.1851595072
testicular seminoma	0.1847899273
Fibrous Meningioma	0.1847899273
vulvar intraepithelial neoplasia	0.1847899273
Gastric Small Cell Neuroendocrine Carcinoma	0.1847899273
nasal cavity and paranasal sinus squamous cell carcinoma	0.1847899273
pancreatic neoplasm	0.1847899273
ganglioglioma	0.1847899273
brain sarcoma	0.1847899273
urethra transitional cell carcinoma	0.1847899273
uterine corpus adenosarcoma	0.1847899273
Spindle Cell Melanoma	0.1847899273
Wolffian adnexal tumor	0.1847899273
Cecum Villous Adenoma	0.1847899273
Blast Phase Chronic Myelogenous Leukemia, BCR-ABL1 Positive	0.1847899273
bronchoalveolar adenocarcinoma	0.1847899273
sebaceous adenocarcinoma	0.1847899273
luminal B breast carcinoma	0.1847899273
extrarenal rhabdoid tumor	0.1847899273
Thyroid Gland Oncocytic Follicular Carcinoma	0.1847899273
non-functional pancreatic neuroendocrine tumor	0.1847899273
esophageal melanoma	0.1847899273
small cell carcinoma	0.1847899273
Pancreatic Acinar Cell Carcinoma	0.1847899273
alveolar rhabdomyosarcoma	0.1847899273
Anaplastic (Malignant) Meningioma	0.1847899273
breast phyllodes tumor	0.1847899273
Lung Sclerosing Hemangioma	0.1847899273
cervical adenocarcinoma	0.1847899273
follicular thyroid carcinoma	0.1847899273
gallbladder carcinoma	0.1847899273
Fibroadenoma	0.1847899273
endometrial mixed adenocarcinoma	0.1847899273
adenosquamous lung carcinoma	0.1847899273
Testicular Sertoli Cell Tumor	0.1847899273
hepatosplenic T-cell lymphoma	0.1847899273
Peritoneal Mesothelioma	0.1847899273
Atypical Endometrial Hyperplasia	0.1847899273
breast adenosis	0.1847899273
epithelioid hemangioendothelioma	0.1847899273
Thymic Squamous Cell Carcinoma	0.1847899273
extragonadal seminoma	0.1847899273
Salivary Gland Basal Cell Adenocarcinoma	0.1847899273
Cortisol-Producing Adrenal Cortex Adenoma	0.1847899273
Gallbladder Adenoma	0.1847899273
colon medullary carcinoma	0.1847899273
lung benign neoplasm	0.1847899273
Langerhans Cell Histiocytosis	0.1847899273
Tonsillar Squamous Cell Carcinoma	0.1847899273
Gallbladder Biliary Intraepithelial Neoplasia	0.1847899273
pancreatic insulinoma	0.1847899273
Spinal Cord Astrocytoma	0.1847899273
Basaloid Carcinoma	0.1847899273
Endometrial Clear Cell Adenocarcinoma	0.1847899273
major salivary gland adenoid cystic carcinoma	0.1847899273
Medullomyoblastoma with Myogenic Differentiation	0.1847899273
pleomorphic rhabdomyosarcoma	0.1847899273
carcinoma of pharynx	0.1847899273
urethra adenocarcinoma	0.1847899273
Uveal Melanoma	0.1847899273
Placental Choriocarcinoma	0.1847899273
Appendix Goblet Cell Carcinoid	0.1847899273
adrenocortical adenoma	0.1847899273
ovarian neoplasm	0.1847899273
medullary thyroid gland carcinoma	0.1847899273
Myelodysplastic/Myeloproliferative Neoplasm	0.1847899273
Benign Adrenal Gland Pheochromocytoma	0.1847899273
Ocular Sebaceous Carcinoma	0.1847899273
mediastinal yolk sac tumor	0.1847899273
Vaginal Melanoma	0.1847899273
Unclassified Renal Cell Carcinoma	0.1847899273
Ovarian Transitional Cell Carcinoma	0.1847899273
prostate neuroendocrine neoplasm	0.1847899273
Wolffian duct adenocarcinoma	0.1847899273
Poroma	0.1847899273
leiomyoma	0.1847899273
Parathyroid Gland Carcinoma	0.1847899273
ovarian sarcoma	0.1847899273
Joint stiffness	0.1792149871
male infertility	0.173149656
alcohol drinking	0.1648075061
cellulitis	0.1638245976
abscess	0.1638245976
basal cell carcinoma	0.1622445266
placental retention	0.140733049
teratoma	0.1385924455
hypertension	0.1377538315
vaginal cancer	0.1349320487
breast cancer	0.1338887641
differentiated thyroid carcinoma	0.1235671495
primary ciliary dyskinesia	0.1186351334
Hearing impairment	0.1186351334
marfanoid habitus and intellectual disability	0.1182655535
Alzheimer disease	0.1066083962
autism spectrum disorder	0.1003665958
lung cancer	0.0999375246
ovarian epithelial tumor	0.0958983021
spinal stenosis	0.0949413685
prostate cancer	0.0933601686
posterior cortical atrophy	0.0907091389
essential hypertension	0.0898528533
cirrhosis of liver	0.0880006304
diabetes mellitus	0.0863644553
MODY	0.0861284588
glioblastoma multiforme	0.0843949221
ovarian cancer	0.0827063044
triple-negative breast cancer	0.0821393394
type 2 diabetes mellitus	0.0804290202
type 1 diabetes mellitus	0.0795772929
retinoblastoma	0.0780277631
Nijmegen breakage syndrome	0.0756708404
hyperinsulinism due to glucokinase deficiency	0.0745261883
experimental autoimmune encephalomyelitis	0.0740194407
oculocutaneous albinism	0.0739159709
hyperinsulinism due to INSR deficiency	0.0734624143
Increased blood pressure	0.072716859
bile duct disorder	0.0722876123
autoimmune disease	0.0712591486
Hashimoto's thyroiditis	0.0687481328
diabetes mellitus, transient neonatal, 2	0.0682225933
GCGR-related hyperglucagonemia	0.0679714843
exercise-induced hyperinsulinism	0.0677310521
maturity-onset diabetes of the young type 4	0.0674353882
maturity-onset diabetes of the young type 3	0.0650737729
maturity-onset diabetes of the young type 6	0.0650090964
maturity-onset diabetes of the young type 2	0.0650090964
maturity-onset diabetes of the young type 10	0.0643493964
hyperinsulinemic hypoglycemia, familial, 2	0.0638208972
short stature due to primary acid-labile subunit deficiency	0.0628987955
leukemia	0.0614239693
islet cell adenomatosis	0.0611248122
renal cysts and diabetes syndrome	0.0610453525
acanthosis nigricans-insulin resistance-muscle cramps-acral enlargement syndrome	0.0609977178
Acanthosis nigricans - Insulin resistance - muscle cramps - acral enlargement	0.0609977178
chronic pancreatitis	0.0606134594
hyperproinsulinemia	0.060411523
autosomal recessive spondylocostal dysostosis	0.0601459902
diabetic ketoacidosis	0.0586116692
hypoinsulinemic hypoglycemia and body hemihypertrophy	0.0585072115
hyperinsulinism-hyperammonemia syndrome	0.0583839669
phosphoenolpyruvate carboxykinase deficiency, mitochondrial	0.0579205548
hyperinsulinemic hypoglycemia, familial, 1	0.0567933363
hyperinsulinemic hypoglycemia, familial, 4	0.0564223192
spondylometaphyseal dysplasia, A4 type	0.0554369782
transient neonatal diabetes mellitus	0.055311475
hereditary chronic pancreatitis	0.0546016764
lipodystrophy, congenital generalized, type 5	0.0545721613
Hyperinsulinism due to short chain 3-hydroxylacyl-CoA dehydrogenase deficiency	0.0544409605
Bruck syndrome	0.054328444
Male hypergonadotropic hypogonadism - intellectual disability - skeletal anomalies	0.0534264638
male hypergonadotropic hypogonadism-intellectual disability-skeletal anomalies syndrome	0.0534264638
autosomal dominant spondylocostal dysostosis	0.0522715267
Partial pancreatic agenesis	0.0518621144
pancreatic beta cell agenesis with neonatal diabetes mellitus	0.0518372704
diabetes mellitus, permanent neonatal 4	0.051293988
infection	0.0510095304
glycogen storage disorder due to hepatic glycogen synthase deficiency	0.0509964762
Glycogen storage disease due to hepatic glycogen synthase deficiency	0.0509964762
Reduced insulin like growth factor binding protein acid labile subunit concentration	0.0509354956
Familial partial lipodystrophy, Köbberling type	0.0503885174
familial partial lipodystrophy, Kobberling type	0.0503885174
spondylometaphyseal dysplasia, 'corner fracture' type	0.0494922862
maturity-onset diabetes of the young type 13	0.0491910787
spondyloepimetaphyseal dysplasia with multiple dislocations	0.0490413988
thyroid disease	0.049012284
permanent neonatal diabetes mellitus 1	0.0489434602
familial primary pulmonary hypoplasia	0.0486367089
neuroblastoma	0.0486135693
spondyloepimetaphyseal dysplasia, Isidor-Toutain type	0.0485276828
Preaxial foot polydactyly	0.048047229
pancreatic agenesis 2	0.0478476559
axial spondylometaphyseal dysplasia	0.0476702576
Huntington disease	0.0474356236
rhizomelic syndrome, Urbach type	0.0466557609
diabetes mellitus, transient neonatal, 3	0.0464728188
Stroke	0.0462303208
Estrogen resistance syndrome	0.046121718
autosomal recessive hyperinsulinism due to Kir6.2 deficiency	0.0459480154
metatropic dysplasia	0.0456726784
autosomal dominant brachyolmia	0.0455618045
progressive pseudorheumatoid arthropathy of childhood	0.045258749
NUT midline carcinoma	0.0447019154
spondyloepiphyseal dysplasia tarda, Kohn type	0.0446008969
spondyloepiphyseal dysplasia tarda, X-linked	0.0443126246
primary myelofibrosis	0.044048375
brachyolmia type 1, Hobaek type	0.0439652195
spondylocostal dysostosis 5	0.043699122
kyphomelic dysplasia	0.0432630178
tauopathy	0.043228113
spondylometaphyseal dysplasia, Kozlowski type	0.0430930111
spondyloepiphyseal dysplasia tarda	0.0429303959
3-hydroxy-3-methylglutaryl-CoA synthase deficiency	0.042745606
craniometadiaphyseal dysplasia, wormian bone type	0.0426439715
Hyperlipoproteinemia type 4	0.0424795085
colorectal cancer	0.0423315205
anencephaly 1	0.0421690614
Isolated anencephaly/exencephaly	0.0421690614
pseudoachondroplasia	0.0420581875
Short fifth metacarpals - insulin resistance	0.0420452522
short fifth metacarpals-insulin resistance syndrome	0.0420452522
spondyloepimetaphyseal dysplasia with joint laxity	0.0419029639
spondyloepimetaphyseal dysplasia with joint laxity, type 3	0.0419029639
erythroleukemia, familial, susceptibility to	0.0418438311
acute erythroleukemia	0.0418438311
Metaphyseal chondrodysplasia, Schmid type	0.0417033908
Schmid metaphyseal chondrodysplasia	0.0417033908
Smith-McCort dysplasia 1	0.041681216
pelvic dysplasia-arthrogryposis of lower limbs syndrome	0.0416146916
Pelvic dysplasia - arthrogryposis of lower limbs	0.0416146916
hip dysplasia, Beukes type	0.0415038177
Cole-Carpenter syndrome	0.0414594681
Autism	0.0413119088
BDV syndrome	0.0412672866
mesomelic dysplasia, Kantaputra type	0.0412525034
osteogenesis imperfecta, type 21	0.041185979
spondyloepimetaphyseal dysplasia, matrilin-3 type	0.0409864059
Hypoglycemia	0.0409402084
polyendocrine-polyneuropathy syndrome	0.0409402084
leucine-induced hypoglycemia	0.0409402084
obesity due to prohormone convertase I deficiency	0.0408496613
Sepsis	0.0408272909
Miyoshi myopathy	0.0408245553
obesity due to melanocortin 4 receptor deficiency	0.0408145513
multiple symmetric lipomatosis	0.0408090076
pycnodysostosis	0.0407886807
isolated spina bifida	0.0407277
neural tube defects, folate-sensitive	0.0407277
autosomal recessive Kenny-Caffey syndrome	0.0406112823
Rabson-Mendenhall syndrome	0.0405373664
spondylo-megaepiphyseal-metaphyseal dysplasia	0.0405059521
osteogenesis imperfecta type 9	0.0404246445
acrocapitofemoral dysplasia	0.0404246445
obesity and hypopigmentation	0.0403470327
3M syndrome	0.0400809352
spondylocostal dysostosis 1, autosomal recessive	0.0397298344
Acromesomelic dysplasia, Maroteaux type	0.0396337436
hyperinsulinism due to HNF1A deficiency	0.0396060251
hyperinsulinemic hypoglycemia, familial, 8	0.0395635234
RAS-associated autoimmune leukoproliferative disease	0.0394785201
autoimmune lymphoproliferative syndrome type 4	0.0394785201
osteogenesis imperfecta type 8	0.0394341705
Spondyloepimetaphyseal dysplasia congenita, Strudwick type	0.0394341705
FRAXE intellectual disability	0.0394341705
spondyloepimetaphyseal dysplasia, Strudwick type	0.0394341705
maturity-onset diabetes of the young type 9	0.0393861251
multiple epiphyseal dysplasia	0.0393824293
epiphyseal dysplasia, multiple, 6	0.0392272058
multiple epiphyseal dysplasia type 5	0.0390350243
spondyloepimetaphyseal dysplasia, Shohat type	0.0389906747
African iron overload	0.0389537167
Desbuquois syndrome	0.0389167587
Recurrent infections-myelofibrosis-nephromegaly syndrome	0.0388354511
congenital neutropenia-myelofibrosis-nephromegaly syndrome	0.0388354511
immunodeficiency 76	0.0387911015
autosomal dominant hyperinsulinism due to Kir6.2 deficiency	0.0387781663
renal fibrosis	0.0387466139
spondyloepimetaphyseal dysplasia, Irapa type	0.038635878
spondyloepimetaphyseal dysplasia, Missouri type	0.0386284864
Dyggve-Melchior-Clausen disease	0.0386137032
thoracomelic dysplasia	0.0386137032
spina bifida-hypospadias syndrome	0.03859892
Spina bifida - hypospadias	0.03859892
hypochondroplasia	0.0385545704
osteochondrodysplasia, brachydactyly, and overlapping malformed digits	0.0382662982
Combined pituitary hormone deficiencies, genetic forms	0.0382589066
pituitary hormone deficiency, combined, 6	0.0382589066
immunodeficiency 84	0.0381849906
dysspondyloenchondromatosis	0.0381110746
Congenital dyserythropoietic anemia type I	0.0380704208
X-linked spondyloepimetaphyseal dysplasia	0.0379484595
Greenberg dysplasia	0.0379336763
CHST3-related skeletal dysplasia	0.0379115015
multiple epiphyseal dysplasia type 4	0.0378597603
thoracolaryngopelvic dysplasia	0.0378523687
Fanconi anemia complementation group G	0.0377858443
osteogenesis imperfecta type 3	0.0377636696
osteogenesis imperfecta type 7	0.0377341032
DDX41-related hematologic malignancy predisposition syndrome	0.03771932
refractory anemia with ringed sideroblasts	0.0376897536
monocytopenia with susceptibility to infections	0.0375123553
osteogenesis imperfecta type 5	0.0374606141
spondyloepimetaphyseal dysplasia, Maroteaux type	0.0374606141
Spondyloepiphyseal dysplasia, Maroteaux type	0.0374606141
short-rib thoracic dysplasia 17 with or without polydactyly	0.0374310477
parastremmatic dwarfism	0.0374088729
AKT2-related familial partial lipodystrophy	0.0371575586
Familial partial lipodystrophy due to AKT2 mutations	0.0371575586
multiple epiphyseal dysplasia, Lowry type	0.0371353838
spondylometaphyseal dysplasia, Schmidt type	0.0369949435
Li-Fraumeni syndrome	0.0369801603
pancreatic adenocarcinoma	0.0369579855
myelodysplastic syndrome associated with isolated del(5q)	0.0369505939
Hyperandrogenism due to cortisone reductase deficiency	0.0369432023
metaphyseal chondrodysplasia, Spahr type	0.0368988527
Synostosis - microcephaly - scoliosis	0.0367731955
radioulnar synostosis-microcephaly-scoliosis syndrome	0.0367731955
alpha-thalassemia-myelodysplastic syndrome	0.0367362376
Alpha-thalassemia - myelodysplastic syndrome	0.0367362376
Abnormality of the skeletal system	0.0367249263
schneckenbecken dysplasia	0.0366771048
rhizomelic dysplasia, Ain-Naz type	0.036617972
Permanent neonatal diabetes mellitus - pancreatic and cerebellar agenesis	0.0364405737
permanent neonatal diabetes mellitus-pancreatic and cerebellar agenesis syndrome	0.0364405737
chronic myeloproliferative disorder	0.0363666577
osteogenesis imperfecta type 2	0.0362631753
Acromesomelic dysplasia, Hunter-Thomson type	0.0362114342
regressive spondylometaphyseal dysplasia	0.0361744762
immunodeficiency 36 with lymphoproliferation	0.036159693
pancreatic agenesis 1	0.0361301266
AMED syndrome, digenic	0.0360266442
idiopathic hypereosinophilic syndrome	0.0359970778
Myelofibrosis	0.0359896862
myelofibrosis	0.0359896862
monosomy 7 myelodysplasia and leukemia syndrome 2	0.0359453367
Pick disease	0.0359379451
dysostosis multiplex, Ain-Naz type	0.0359305535
platyspondylic dysplasia, Torrance type	0.0358640291
Acropectorovertebral dysplasia	0.0358566375
hereditary neutrophilia	0.0357531551
spondylocostal dysostosis 2, autosomal recessive	0.0357161972
macroglobulinemia, Waldenstrom, 1	0.0356792392
immunodeficiency 75	0.0356792392
ulnar hemimelia	0.035627498
immunodeficiency 105	0.035479666
metaphyseal dysostosis-intellectual disability-conductive deafness syndrome	0.0354353165
Metaphyseal dysostosis - intellectual disability - conductive deafness	0.0354353165
immunodeficiency 19	0.0354205333
behavioral variant of frontotemporal dementia	0.0352357433
immunodeficiency 69	0.0350879114
osteogenesis imperfecta, type 19	0.0349696459
neutropenia, severe congenital, 1, autosomal dominant	0.0347478979
Richieri Costa-da Silva syndrome	0.0345778912
severe combined immunodeficiency due to LAT deficiency	0.0345704996
Leri pleonosteosis	0.0345409332
spondylometaphyseal dysplasia, Sedaghatian type	0.0344078845
transient myeloproliferative syndrome	0.0343635349
osteogenesis imperfecta type 4	0.0343265769
mild spondyloepiphyseal dysplasia due to COL2A1 mutation with early-onset osteoarthritis	0.0342526609
pulmonary alveolar proteinosis with hypogammaglobulinemia	0.0342009198
immunodeficiency 99 with hypogammaglobulinemia and autoimmune cytopenias	0.0341935282
Spondyloepimetaphyseal dysplasia - short limb - abnormal calcification	0.034141787
spondyloepimetaphyseal dysplasia-short limb-abnormal calcification syndrome	0.034141787
geroderma osteodysplastica	0.0339348223
bent bone dysplasia syndrome 2	0.0339126475
autosomal dominant osteosclerosis, Worth type	0.0338830811
Fanconi anemia	0.0338609063
acute lung injury	0.0337960245
mucopolysaccharidosis type 4	0.0337795987
Mast Cell Sarcoma	0.0337574239
atelosteogenesis type II	0.0336243752
osteogenesis imperfecta, IIA 22	0.0335652424
arthrogryposis-like syndrome	0.0335430676
15q11q13 microduplication syndrome	0.033535676
Ehlers-Danlos syndrome type 7A	0.0335208928
Ehlers-Danlos syndrome, arthrochalasic type	0.0335208928
mucopolysaccharidosis type 4A	0.0334691516
combined immunodeficiency due to ZAP70 deficiency	0.0334543684
Systemic Mastocytosis with Associated Clonal Hematological non-Mast-Cell Lineage Disease	0.0334248021
mandibuloacral dysplasia with type A lipodystrophy	0.0334174105
symbrachydactyly of hands and feet	0.0334174105
Nodulosis-arthropathy-osteolysis syndrome	0.0333952357
Torg-Winchester syndrome	0.0333952357
Sillence syndrome	0.0333361029
parietal foramina with cleidocranial dysplasia	0.0332991449
diaphanospondylodysostosis	0.0331587046
Immunodeficiency with natural-killer cell deficiency and adrenal insufficiency	0.0331069634
odontochondrodysplasia 1	0.0331069634
primary immunodeficiency with natural-killer cell deficiency and adrenal insufficiency	0.0331069634
brachydactyly type B1	0.0330847886
achondroplasia	0.0330108726
childhood disintegrative disorder	0.0329886978
MHC class II deficiency 4	0.032966523
childhood leukemia	0.0329219336
Grant syndrome	0.0329147819
mucolipidosis type III, alpha/beta	0.0329147819
lethal Kniest-like dysplasia	0.0328630407
fibrochondrogenesis 1	0.0328482575
Osteodysplasty, Melnick-Needles type	0.0328334743
Melnick-Needles syndrome	0.0328334743
dysosteosclerosis	0.0328334743
classic Hodgkin lymphoma	0.0327965163
ataxia-pancytopenia syndrome	0.0327817331
Ataxia - pancytopenia	0.0327817331
combined immunodeficiency due to GINS1 deficiency	0.0327669499
osteogenesis imperfecta, type 18	0.0327447751
fibrochondrogenesis	0.0326634676
Juberg-Hayward syndrome	0.0326486844
severe combined immunodeficiency due to CD70 deficiency	0.0326486844
Hypocalcemic vitamin D-resistant rickets	0.032619118
achondrogenesis type IA	0.0325747684
Achondrogenesis type 1A	0.0325747684
Weismann-Netter syndrome	0.0325599852
monosomy 7 myelodysplasia and leukemia syndrome 1	0.0325304188
brachydactyly type A1	0.0325230272
X-linked dominant chondrodysplasia, Chassaing-Lacombe type	0.0324638944
metaphyseal dysplasia, Braun-Tinschert type	0.0324269365
mandibuloacral dysplasia	0.0324047617
neurodevelopmental disorder with poor growth, large ears, and dysmorphic facies	0.0323825869
combined immunodeficiency due to OX40 deficiency	0.0323012793
OSLAM syndrome	0.0322864961
intellectual developmental disorder with hypertelorism and distinctive facies	0.0322791045
Skeletal dysplasia - intellectual disability	0.0322495381
skeletal dysplasia-intellectual disability syndrome	0.0322495381
lymphoproliferative syndrome 1	0.0322125801
immunodeficiency 73c with defective neutrophil chemotaxis and hypogammaglobulinemia	0.0321977969
intellectual developmental disorder, autosomal dominant 63, with macrocephaly	0.0321830137
PPARG-related familial partial lipodystrophy	0.0321830137
Cernunnos-XLF deficiency	0.032160839
autism	0.0321534474
microcephalic primordial dwarfism-insulin resistance syndrome	0.0321164894
3-M syndrome	0.0321090978
hemoglobin E disease	0.0321017062
pseudoleprechaunism syndrome, Patterson type	0.0320647482
pulmonary fibrosis and/or bone marrow failure syndrome, telomere-related, 9	0.0320425734
mandibuloacral dysplasia with type B lipodystrophy	0.0320277902
immunodeficiency 117	0.032013007
Lethal congenital contracture syndrome type 1	0.0319908322
congenital disorder of glycosylation with defective fucosylation	0.0319834406
thanatophoric dysplasia type 2	0.0318799583
lipodystrophy, familial partial, type 9	0.0318725667
acute panmyelosis with myelofibrosis	0.0318725667
Hypocalcemic vitamin D-dependent rickets	0.0318577835
immunodeficiency 98 with autoinflammation, X-linked	0.0317838675
spondylocostal dysostosis 4, autosomal recessive	0.0317469095
heart defects-limb shortening syndrome	0.0317173431
spondyloepimetaphyseal dysplasia, sponastrime type	0.0317173431
SPONASTRIME dysplasia	0.0317173431
Heart defects - limb shortening	0.0317173431
obesity due to congenital leptin deficiency	0.0317099515
isolated agammaglobulinemia	0.0316508188
immunodeficiency 64	0.0316138608
pyknoachondrogenesis	0.031554728
immunodeficiency 119	0.0315325532
pancytopenia due to IKZF1 mutations	0.0315029868
Fanconi anemia complementation group D1	0.031480812
agammaglobulinemia 8b, autosomal recessive	0.0312294977
acute monocytic leukemia	0.0311777565
autoinflammatory syndrome with immunodeficiency	0.0311703649
Desbuquois dysplasia 1	0.0311703649
autosomal recessive spondylometaphyseal dysplasia, Megarbane type	0.0311481902
Autosomal recessive spondylometaphyseal dysplasia, Mégarbané type	0.0311481902
severe combined immunodeficiency due to DCLRE1C deficiency	0.0311407986
Bangstad syndrome	0.0311038406
X-linked immunodeficiency with magnesium defect, Epstein-Barr virus infection and neoplasia	0.0310742742
osteogenesis imperfecta type 10	0.0310151414
Desbuquois dysplasia 2	0.030985575
glioma susceptibility 3	0.030985575
Omenn syndrome	0.0309707918
spondyloepiphyseal dysplasia, Cantu type	0.030948617
diabetes mellitus, permanent neonatal 3	0.0309042674
severe combined immunodeficiency due to CTPS1 deficiency	0.0309042674
multiple epiphyseal dysplasia, Al-Gazali type	0.0308968759
Kostmann syndrome	0.0308894843
osteomesopyknosis	0.0308599179
immunodeficiency 18	0.0308451347
obesity due to leptin receptor gene deficiency	0.0308155683
Oligodontia	0.0308081767
tooth agenesis	0.0308081767
deafness-lymphedema-leukemia syndrome	0.0307860019
leukocyte adhesion deficiency 3	0.0307860019
Leukocyte adhesion deficiency type III	0.0307860019
Deafness - lymphedema - leukemia	0.0307860019
anauxetic dysplasia 3	0.0307712187
Blomstrand lethal chondrodysplasia	0.0307194775
bone marrow failure syndrome 6	0.0307194775
chondrodysplasia Blomstrand type	0.0307194775
dislocation of the hip-dysmorphism syndrome	0.0306899111
Dislocation of the hip - dysmorphism	0.0306899111
ossification anomalies-psychomotor developmental delay syndrome	0.0306307784
Ossification anomalies - psychomotor development delay	0.0306307784
immunoproliferative small intestinal disease	0.0306086036
hemoglobin D disease	0.030564254
spondyloepimetaphyseal dysplasia, Bieganski type	0.0305125128
CIDEC-related familial partial lipodystrophy	0.0304829464
reticular dysgenesis	0.0304829464
diastrophic dysplasia	0.0304681632
Diastrophic dwarfism	0.0304681632
platelet storage pool deficiency	0.0304607716
Platelet storage pool disease	0.0304607716
PLIN1-related familial partial lipodystrophy	0.03045338
severe early-onset obesity-insulin resistance syndrome due to SH2B1 deficiency	0.0304385968
Holt-Oram syndrome	0.0304385968
Achondrogenesis type 2	0.0304090304
acth-independent macronodular adrenal hyperplasia 2	0.0304090304
coronary artery disease, autosomal dominant 2	0.0304090304
achondrogenesis type II	0.0304090304
dominant beta-thalassemia	0.0303498977
RAB23-related Carpenter syndrome	0.0303425061
van der Woude syndrome 1	0.0303277229
hematopoietic and lymphoid cell neoplasm	0.0301447781
morbid obesity	0.0296765435
Neoplasm of the lung	0.0288594642
Dilated cardiomyopathy	0.0282728589
precursor B-cell acute lymphoblastic leukemia	0.0277514538
overnutrition	0.0273678697
Hepatic fibrosis	0.0269259268
achalasia-alacrima syndrome	0.0256652677
colitis	0.025200829
hematologic disease	0.0251226013
Central Nervous System Neoplasm	0.0248994161
Ewing sarcoma	0.0238604735
mesothelioma	0.0234477886
endometriosis	0.023378595
preeclampsia	0.0229036849
squamous cell carcinoma	0.022250032
Mobius syndrome	0.0222469414
schizophrenia	0.022042319
pulmonary fibrosis	0.0218321355
polycystic ovary syndrome	0.0214869621
nasopharyngeal carcinoma	0.0214505076
metabolic syndrome	0.0206426295
Osteoporosis	0.0204008176
gastric cancer	0.0202844261
brain neoplasm	0.0200291749
high grade B-cell lymphoma	0.0199573122
nervous system disease	0.0199277112
human african trypanosomiasis	0.0197597923
major depressive disorder	0.0187999112
Rett syndrome	0.0185451966
dental caries	0.0185015656
Cholestatic liver disease	0.0184789927
cardiac hypertrophy	0.0184094558
neuroendocrine neoplasm	0.0183979578
Cerebral ischemia	0.0182942028
Hemophagocytosis	0.0177193008
cryopyrin-associated periodic syndrome	0.0174318498
viral disease	0.0171829738
Disseminated Peritoneal Leiomyomatosis	0.0170006733
diabetic nephropathy	0.0170006733
cervical cancer	0.0164651515
ischemia	0.0164181744
benign prostatic hyperplasia	0.016302578
follicular lymphoma	0.0161951537
tongue cancer	0.0160561915
hemorrhage	0.0160561915
Cognitive impairment	0.0155550763
Juvenile Myelomonocytic Leukemia	0.015152774
acute respiratory distress syndrome	0.0150398469
myocardial infarction	0.0149757864
cervical squamous intraepithelial neoplasia	0.0148447908
acrocephalopolysyndactyly	0.0147831942
allergic rhinitis	0.0140440345
muscular dystrophy	0.0140440345
Muscular dystrophy	0.0140440345
Neurodevelopmental delay	0.0136025919
telomere syndrome	0.0133048748
Parkinson disease	0.0131854446
serum lipopolysaccharide activity	0.012750505
non-alcoholic steatohepatitis	0.0125657151
head and neck malignant neoplasia	0.012083208
primitive neuroectodermal tumor	0.0120113453
nail-patella syndrome	0.0117752248
epilepsy	0.0116913381
skeletal dysplasia	0.0116417654
Skeletal dysplasia	0.0116417654
primary biliary cirrhosis	0.0114569755
acute myeloid leukemia by FAB classification	0.011220855
myeloid leukemia	0.0111849237
insomnia	0.0110873956
coronary artery disease	0.0110873956
metastatic neoplasm	0.0110182021
hepatitis B virus infection	0.0107178158
lupus nephritis	0.0107178158
Cirrhosis	0.0105466672
microphthalmia with limb anomalies	0.0104176348
fibrosis	0.0104100379
silicosis	0.0103482359
intrahepatic cholestasis	0.0103482359
Chiari malformation	0.0103482359
diabetic cardiomyopathy	0.0103482359
adenoma	0.0103482359
chronic kidney disease	0.0102917723
Obesity	0.0101613945
inflammatory bowel disease	0.0101429138
hemorrhagic stroke	0.0100505188
deafness	0.0099786561
osteoarthritis	0.0099632569
acute promyelocytic leukemia	0.0098719558
gallstones	0.0098554628
glioblastoma	0.0097857171
Rheumatoid arthritis	0.0097854804
liver cancer	0.0097574089
Filippi syndrome	0.0096090762
microphthalmia	0.0095680118
breast neoplasm	0.0095240186
Myocardial Ischemia	0.0094037541
ulnar-mammary syndrome	0.0093729558
sarcoma	0.0093267583
juvenile idiopathic arthritis	0.0092394964
mucous membrane pemphigoid	0.0092394964
spinal cord injury	0.0092394964
liver disease	0.0092189642
Inflammatory abnormality of the skin	0.0091292384
synovial sarcoma	0.0090957709
Bloom syndrome	0.0090187405
carcinoma	0.008942588
lumbar disc degeneration	0.0089315132
pulmonary arterial hypertension	0.0089109809
lymph node metastatic carcinoma	0.0089109809
Photophobia	0.0088699165
psoriasis	0.008818586
chronic obstructive pulmonary disease	0.008818586
Myelodysplasia	0.008818586
prostate neoplasm	0.0087892249
aneurysmal bone cyst	0.0086723966
liposarcoma	0.0085619333
Leigh syndrome	0.0085619333
Timothy syndrome	0.0085003367
Cholestasis	0.0085003367
rectum cancer	0.0083155467
skin infection	0.0081923534
Autoimmunity	0.0081820873
Dravet syndrome	0.0081307568
breast neuroendocrine neoplasm	0.0081307568
large cell neuroendocrine carcinoma	0.0081307568
bone disease	0.0081102246
bipolar disorder	0.0081102246
heart failure	0.0080178296
thyroid cancer	0.0079459669
cholangiocarcinoma	0.0079459669
hypopharyngeal squamous cell carcinoma	0.0077611769
pulmonary hypertension	0.0077611769
stomach neoplasm	0.0077611769
Coffin-Lowry syndrome	0.0077611769
malignant pleural mesothelioma	0.0077611769
Takotsubo cardiomyopathy	0.0073915971
steroid-resistant nephrotic syndrome	0.0073915971
neuromuscular disease	0.0073915971
fetal growth restriction	0.0073915971
meningococcal infection	0.0073915971
inflammatory breast carcinoma	0.0073915971
hypopituitarism	0.0073915971
multiple congenital anomalies/dysmorphic syndrome	0.0073915971
aortic valve calcification	0.0073915971
kidney disease	0.0073915971
latent autoimmune diabetes in adults	0.0073915971
Meningitis	0.0073915971
vitamin A deficiency	0.0073915971
postmenopausal osteoporosis	0.0073915971
male reproductive system disease	0.0073915971
cervical intraepithelial neoplasia	0.0073915971
Ischemic stroke	0.0073915971
aortic valve disease	0.0073915971
uremia	0.0073915971
liver dysplastic nodule	0.0073710649
Cornelia de Lange syndrome	0.0073378027
pachyonychia congenita	0.0069669909
cyst	0.0066807718
prostatitis	0.0064959819
Cataract	0.0064676475
coinfection	0.0064676475
nonpapillary renal cell carcinoma	0.0063683616
plasmacytoma	0.0060980676
Microcephaly	0.0060874258
dentin dysplasia	0.0060775354
bone neoplasm	0.0059132777
yang deficiency	0.0059132777
Shock	0.0059132777
Other metabolic disease	0.0058927455
diffuse intrinsic pontine glioma	0.0058594833
dry eye syndrome	0.0057438869
familial hyperaldosteronism	0.0057003586
Anxiety	0.0055971947
oligodendroglioma	0.0055436978
malaria	0.005469644
Ossifying Fibromyxoid Tumor	0.0054307706
memory impairment	0.0054283068
infective endocarditis	0.0053872423
complex regional pain syndrome	0.0053589079
pneumocystosis	0.0053589079
IGA glomerulonephritis	0.0052459807
poliovirus infection	0.0052357146
migraine disorder	0.005174118
malignant rhabdoid tumour	0.005174118
epithelioid sarcoma	0.005174118
Cowden syndrome 1	0.005174118
uterine cervix neoplasm	0.005174118
cystic fibrosis	0.0051535858
in situ carcinoma	0.0050303925
metastatic melanoma	0.004989328
Mental deterioration	0.0049482636
Thrombocytopenia	0.0049482636
depressive disorder	0.00487907
mature T-cell and NK-cell non-Hodgkin lymphoma	0.004873937
non-alcoholic fatty liver disease	0.004873937
glycogen storage disease VI	0.0048045381
psoriasis vulgaris	0.0048045381
cardiovascular disease	0.0047655143
Amyotrophic lateral sclerosis	0.0047655143
adenocarcinoma	0.0047353445
Acute Leukemia	0.0047353445
tongue squamous cell carcinoma	0.0046813448
Glucose intolerance	0.0046480826
Splenic Marginal Zone Lymphoma	0.0046197482
Infertility	0.0045889499
Down syndrome	0.0045659538
splenic diffuse red pulp small B-cell lymphoma	0.0044965549
red color blindness	0.0044523981
metastasis	0.0044349583
Leishmaniasis	0.0044349583
corneal disease	0.0044349583
Hypoinsulinemia	0.0044349583
pneumococcal meningitis	0.0044349583
infarction	0.0044349583
histiocytic sarcoma	0.0044349583
interstitial lung disease	0.0044349583
skin disease	0.0044349583
dermatophytosis	0.0044349583
multiple sclerosis	0.0044349583
gestational diabetes	0.004414426
myeloid sarcoma	0.004414426
cutaneous squamous cell carcinoma	0.0043220311
Floating-Harbor syndrome	0.0040653784
Cutaneous T-cell lymphoma	0.0040653784
bacteriemia	0.0040653784
Zika virus infectious disease	0.0040653784
inflammation	0.0040653784
Townes-Brocks syndrome	0.0040653784
Pallister-Hall syndrome	0.0040653784
fibrosarcoma	0.0040653784
Pancytopenia	0.0040653784
Increased total granulocyte count	0.0040653784
Epstein-Barr virus infection	0.0040653784
Insulin resistance	0.0039499874
Systemic lupus erythematosus	0.0039089229
Lipodystrophy	0.0038497902
AIDS	0.0037676613
Hyperglycemia	0.0037573952
Developmental cataract	0.0036957985
narcolepsy	0.0036957985
cholesteatoma	0.0036957985
parkinsonism-dystonia, infantile	0.0036957985
intrahepatic cholangiocarcinoma	0.0036957985
steatosis	0.0036957985
Salmonella Infections	0.0036957985
campylobacteriosis	0.0036957985
dermatitis	0.0036957985
intrahepatic cholangiocarcinoma	0.0036957985
parkinsonism-dystonia, infantile	0.0036957985
Smith-Magenis syndrome	0.0036957985
Thrombocytosis	0.0036957985
lymphoblastic lymphoma	0.0036957985
Chordoma	0.0036957985
Splenomegaly	0.0036957985
heart septal defect	0.0036957985
Developmental cataract	0.0036957985
central core myopathy	0.0036957985
gliosarcoma	0.0036957985
brain infarction	0.0036957985
encephalomyelitis	0.0036957985
cystic kidney disease	0.0036957985
Narcolepsy	0.0036957985
Thrombocytosis	0.0036957985
Thymic Carcinoma	0.0036957985
cytomegalovirus infection	0.0036957985
Splenomegaly	0.0036957985
autosomal dominant disease	0.0036957985
subarachnoid hemorrhage	0.0036957985
reading	0.0036957985
neoplastic syndrome	0.0036957985
Anorexia	0.0036957985
Alpers syndrome	0.0036957985
Smith-Magenis syndrome	0.0036957985
tetrasomy 12p	0.0036957985
central core myopathy	0.0036957985
spindle cell hemangioma	0.0036957985
adrenocortical carcinoma, hereditary	0.0036957985
interstitial nephritis	0.0036957985
Uveitis	0.0036957985
intellectual disability, autosomal dominant 14	0.0036957985
Infantile dystonia-parkinsonism	0.0036957985
severe malarial anemia	0.0036957985
motor neuron disease	0.0036957985
otopalatodigital syndrome type 1	0.0036957985
Kabuki syndrome	0.0036957985
metastatic malignant neoplasm	0.0036957985
cardiac arrest	0.0036957985
brain infarction	0.0036957985
cystic kidney disease	0.0036957985
encephalomyelitis	0.0036957985
Duane retraction syndrome	0.0036752663
spinocerebellar ataxia 7	0.0036752663
Rothmund-Thomson syndrome	0.0035828714
psychiatric disorder	0.0035110086
heart disease	0.0033262187
brain ischemia	0.0033262187
colorectal neoplasm	0.0033262187
atherosclerosis	0.0031697632
status epilepticus	0.0030182355
CHARGE syndrome	0.0029566388
facioscapulohumeral muscular dystrophy	0.0029566388
Sotos syndrome	0.0029566388
keratinocyte carcinoma	0.0029566388
sexual dysfunction	0.0029566388
Meckel syndrome, type 1	0.0029566388
skin cancer	0.0029566388
liver neoplasm	0.0029566388
drug dependence	0.0029566388
mixed phenotype acute leukemia	0.0029566388
Nephropathy	0.0029566388
metabolic disease	0.0028437117
invasive breast ductal carcinoma	0.0027718489
adenoviridae infectious disease	0.0027718489
Keloid	0.0027718489
Machado-Joseph disease	0.0027718489
Emery-Dreifuss muscular dystrophy	0.0027718489
Spinocerebellar ataxia type 3	0.0027718489
prostate intraepithelial neoplasia	0.0027718489
osteoporosis-pseudoglioma syndrome	0.0027718489
Strabismus	0.0027513167
fragile X syndrome	0.002587059
Hypercalciuria	0.002587059
Hepatic steatosis	0.002587059
endometrial cancer	0.002587059
ventricular septal defect	0.002587059
aortic stenosis	0.002587059
cerebellar ataxia	0.002587059
Coffin-Siris syndrome	0.002587059
morphine dependence	0.002587059
HIV-associated neurocognitive disorder	0.002587059
coloboma	0.002587059
uterine sarcoma	0.002587059
tarsal-carpal coalition syndrome	0.0022174791
keratoconus	0.0022174791
Intervertebral disk degeneration	0.0022174791
premature aging syndrome	0.0022174791
Azoospermia	0.0022174791
Autoimmune Hepatitis	0.0022174791
acute myelomonocytic leukemia	0.0022174791
Posterior Leukoencephalopathy Syndrome	0.0022174791
T-cell non-Hodgkin lymphoma	0.0022174791
cerebral infarction	0.0022174791
liver and intrahepatic bile duct neoplasm	0.0022174791
cerebral creatine deficiency syndrome	0.0022174791
undifferentiated carcinoma	0.0022174791
thyroiditis	0.0022174791
transient ischemic attack	0.0022174791
double outlet right ventricle	0.0022174791
Senile plaques	0.0022174791
stress-related disorder	0.0022174791
peripheral nerve injury	0.0022174791
breast ductal carcinoma in situ	0.0022174791
laryngeal carcinoma	0.0022174791
autoimmune pancreatitis	0.0022174791
skin papilloma	0.0022174791
Cockayne syndrome	0.0022174791
pituitary tumor	0.0022174791
neural tube defect	0.0022174791
atrial heart septal defect	0.0022174791
impulse control disorder	0.0022174791
spinocerebellar ataxia type 1	0.0022174791
chronic prostatitis	0.0022174791
Juvenile glaucoma	0.0022174791
retinopathy	0.0022174791
corneal dystrophy	0.0022174791
pituitary adenocarcinoma	0.0022174791
periodontitis	0.0022174791
acute basophilic leukemia	0.0022174791
mood disorder	0.0022174791
Columnar Cell Hyperplasia of the Breast	0.0022174791
follicular thyroid adenoma	0.0022174791
vaginal carcinoma	0.0022174791
endometrial carcinoma	0.0022174791
septic shock	0.0022174791
myeloproliferative disorder	0.0022174791
brain disease	0.0022174791
cystinosis	0.0022174791
hypospadias	0.0022174791
Wilson disease	0.0022174791
chorea	0.0022174791
transposition of the great arteries	0.0022174791
congenital bilateral aplasia of vas deferens from CFTR mutation	0.0022174791
ptosis	0.0022174791
Neoplasm of the liver	0.0022174791
chondrosarcoma	0.0022174791
parasitic infection	0.0022174791
Congestive heart failure	0.0022174791
hypotrichosis 1	0.0022174791
peeling skin syndrome	0.0022174791
pemphigus foliaceus	0.0022174791
hyperplasia	0.0022174791
thyroid hormone resistance syndrome	0.0022174791
adrenal cortex neoplasm	0.0022174791
Hyperlipidemia	0.0022174791
acute kidney injury	0.002104552
Acute kidney injury	0.002012157
Nematoda infectious disease	0.002012157
Bartsocas-Papas syndrome 1	0.002012157
endothelial dysfunction	0.0018478993
idiopathic pulmonary fibrosis	0.0018478993
benign neoplasm	0.0018478993
influenza	0.0018478993
immune system disease	0.0018478993
amyloidosis	0.0018478993
Malignant Bone Neoplasm	0.0018478993
Pilomatrixoma	0.0018478993
hematopoietic and lymphoid system neoplasm	0.0018478993
learning disability	0.0018478993
Atrophy	0.0018478993
bacterial disease	0.0018478993
histoplasmosis	0.0014783194
congenital glaucoma	0.0014783194
pneumococcal pneumonia	0.0014783194
aging	0.0014783194
pneumococcal infection	0.0014783194
fibromyxoid tumor	0.0014783194
metastatic prostate cancer	0.0014783194
Disseminated intravascular coagulation	0.0014783194
Benign Brain Neoplasm	0.0014783194
alopecia	0.0014783194
cone dystrophy	0.0014783194
mesenchymal cell neoplasm	0.0014783194
Increased total leukocyte count	0.0014783194
Char syndrome	0.0014783194
Transitional Cell Carcinoma	0.0014783194
post-traumatic stress disorder	0.0014783194
Alopecia	0.0014783194
genitopatellar syndrome	0.0014783194
aging	0.0014783194
Arrhythmogenic right ventricular dysplasia	0.0014783194
cleft palate	0.0014783194
Cerebral cortical atrophy	0.0014783194
Cohen syndrome	0.0014783194
Mixed Tumor of the Salivary Gland	0.0014783194
Mayer-Rokitansky-Kuster-Hauser syndrome	0.0014783194
Wiskott-Aldrich syndrome	0.0014783194
MALT lymphoma	0.0014783194
eye disease	0.0014783194
Friedreich ataxia	0.0014783194
mental or behavioural disorder	0.0014783194
malignant glioma	0.0014783194
Christianson syndrome	0.0014783194
systemic scleroderma	0.0014783194
Q fever	0.0014783194
Dupuytren Contracture	0.0014783194
Seizure	0.0014783194
COVID-19–associated multisystem inflammatory syndrome in children	0.0014783194
Chediak-Higashi syndrome	0.0014783194
open-angle glaucoma	0.0014783194
adenoid cystic carcinoma	0.0014783194
mucinous neoplasm	0.0014783194
Tenosynovial Giant Cell Tumor	0.0014783194
Enterovirus infectious disease	0.0014783194
syndromic intellectual disability	0.0014783194
hypophosphatemic rickets, X-linked recessive	0.0014783194
Cohen syndrome	0.0014783194
ischemia reperfusion injury	0.0014783194
blepharophimosis - intellectual disability syndrome, Ohdo type	0.0014783194
Asthma	0.0014783194
systemic scleroderma	0.0014783194
progeroid syndrome	0.0014783194
neuroepithelial neoplasm	0.0014783194
impaired renal function disease	0.0014783194
cone dystrophy	0.0014783194
T-cell leukemia	0.0014783194
Dupuytren Contracture	0.0014783194
familial atrioventricular septal defect	0.0014783194
monocytic leukemia	0.0014783194
progeroid syndrome	0.0014783194
retinal detachment	0.0014783194
Wiskott-Aldrich syndrome	0.0014783194
Opportunistic infection	0.0014783194
lymphoproliferative syndrome	0.0014783194
Pitt-Hopkins syndrome	0.0014783194
mesenchymal cell neoplasm	0.0014783194
inherited lipid metabolism disorder	0.0014783194
snowflake vitreoretinal degeneration	0.0014783194
Christianson syndrome	0.0014783194
Postnatal growth retardation	0.0014783194
venous thromboembolism	0.0014783194
malignant glioma	0.0014783194
Henoch-Schoenlein purpura	0.0014783194
mental or behavioural disorder	0.0014783194
neuroepithelial neoplasm	0.0014783194
histoplasmosis	0.0014783194
Adams-Oliver syndrome	0.0014783194
cryptorchidism	0.0014783194
Arrhythmia	0.0014783194
Beckwith-Wiedemann syndrome	0.0014783194
hypophosphatemic rickets, X-linked recessive	0.0014783194
childhood cancer	0.0014783194
Patent ductus arteriosus	0.0014783194
HIV-1 infection	0.0014783194
Mungan syndrome	0.0014783194
congenital glaucoma	0.0014783194
Disorder of energy metabolism	0.0014783194
calcification	0.0014783194
Q fever	0.0014783194
MALT lymphoma	0.0014783194
Mayer-Rokitansky-Kuster-Hauser syndrome	0.0014783194
Asthma	0.0014783194
Transitional Cell Carcinoma	0.0014783194
Cone dystrophy	0.0014783194
Blepharophimosis-intellectual disability syndrome, Ohdo type	0.0014783194
Cervical polyp	0.0014783194
pneumococcal infection	0.0014783194
Increased total leukocyte count	0.0014783194
small intestine carcinoma	0.0014783194
Char syndrome	0.0014783194
Kleefstra syndrome	0.0014783194
pleomorphic liposarcoma	0.0014783194
sarcopenia	0.0014783194
Wilms tumor	0.0014783194
HIV infection	0.0014783194
alcohol abuse	0.0014783194
disease arising from reactivation of latent virus	0.0014783194
Ehlers-Danlos syndrome, musculocontractural type	0.0014783194
systemic inflammatory response syndrome	0.0014783194
left ventricular noncompaction	0.0
hypertrophic cardiomyopathy 11	0.0
Neurodevelopmental abnormality	0.0
atrial septal defect 5	0.0
