# Supplementary material for: Peripheral Transcriptomic Signatures Reveal Convergent Neuroinflammatory, Metabolic, and miRNA Dysregulation in Major Psychiatric Disorders
Source: Biology (Basel). 2026 Apr 24;15(9):673. doi: 10.3390/biology15090673 (PMC13162896; doi:10.3390/biology15090673)
Supplement: Supplementary file 1 [file biology-15-00673-s001.zip › Supplementary Files/Dataset S4. Hub genes GWAS results/CSF3R.tsv]

disease	globalScore
autosomal recessive severe congenital neutropenia due to CSF3R deficiency	0.7718296197
severe congenital neutropenia	0.6883691719
neoplasm	0.6302235985
hereditary neutrophilia	0.6095571996
neutropenia	0.5968557736
cancer	0.5397799355
infection	0.5334942721
acute myeloid leukemia	0.5256752339
multiple myeloma	0.4829776857
myelodysplastic syndrome	0.4647070992
acanthosis nigricans	0.4619748184
neonatal abstinence syndrome	0.4619748184
cutaneous melanoma	0.4553093325
functional neutrophil defect	0.4481184012
melanoma	0.4444828092
diffuse large B-cell lymphoma	0.4385836563
leukemia	0.4271786201
breast cancer	0.4270414938
acute lymphoblastic leukemia	0.4213999201
lymphoma	0.4194870041
sarcoma	0.4190908162
non-small cell lung carcinoma	0.4165435703
neuroblastoma	0.4088955816
chronic myelogenous leukemia	0.4007168501
early T cell progenitor acute lymphoblastic leukemia	0.3972983438
major depressive disorder	0.3942444698
Hodgkins lymphoma	0.3889181054
Chronic Neutrophilic Leukemia	0.3852562149
lung cancer	0.3810503778
Endometrial Endometrioid Adenocarcinoma	0.3695798547
superficial spreading melanoma	0.3695798547
nodular melanoma	0.3695798547
skin squamous cell carcinoma	0.3695798547
skin basal cell carcinoma	0.3695798547
chronic lymphocytic leukemia	0.3686987755
uterine corpus cancer	0.3682965913
urinary bladder cancer	0.3673469858
retinoblastoma	0.3648767788
brain neoplasm	0.3635392197
ovarian cancer	0.363529262
myeloproliferative disorder	0.3631401036
kidney cancer	0.3600063956
medulloblastoma	0.3591276744
urinary bladder carcinoma	0.3579625572
chronic myelomonocytic leukemia	0.3570440397
classic Hodgkin lymphoma	0.3548993216
soft tissue sarcoma	0.3546939994
mathematical ability	0.3538483095
endometrial cancer	0.3521274727
uterine leiomyosarcoma	0.3508493423
non-Hodgkins lymphoma	0.3494305704
Central Nervous System Neoplasm	0.34882069
triple-negative breast cancer	0.3479029696
breast neoplasm	0.3386172757
testicular neoplasm	0.3315952585
insomnia	0.3314690117
childhood acute myeloid leukemia	0.3297986898
metastatic malignant neoplasm	0.3286437527
T-cell acute lymphoblastic leukemia	0.3276941378
acute myelomonocytic leukemia	0.3248144948
adrenal cortex carcinoma	0.3243063225
germ cell tumor	0.3233823728
uterine neoplasm	0.3233823728
acute myeloblastic leukemia without maturation	0.3233823728
endometrial endometrioid adenocarcinoma, variant with squamous differentiation	0.3233823728
childhood acute myeloid leukemia with maturation	0.3233823728
endometrial adenosquamous carcinoma	0.3233823728
mediastinal malignant lymphoma	0.3233823728
acute megakaryoblastic leukaemia	0.3233823728
Endometrial Clear Cell Adenocarcinoma	0.3233823728
acute monocytic leukemia	0.3233823728
Endometrial Serous Adenocarcinoma	0.3233823728
acute erythroleukemia	0.3233823728
head and neck squamous cell carcinoma	0.3107332457
small cell lung carcinoma	0.3076216171
adult T-cell leukemia/lymphoma	0.3049033801
hepatocellular carcinoma	0.3046594884
pancreatic carcinoma	0.3043065841
plasma cell neoplasm	0.3027667288
therapy related acute myeloid leukemia and myelodysplastic syndrome	0.3018877112
prostate cancer	0.3016115684
head and neck malignant neoplasia	0.3015939494
urothelial carcinoma	0.3002836319
Mantle cell lymphoma	0.2993917201
B-cell acute lymphoblastic leukemia	0.299265006
lung adenocarcinoma	0.296295594
breast carcinoma	0.2956638837
Burkitts lymphoma	0.2951916428
Aplastic anemia	0.294662624
cirrhosis of liver	0.2914034493
follicular lymphoma	0.2912555598
AL amyloidosis	0.2910441356
systemic scleroderma	0.2906180921
esophageal cancer	0.2900175249
acute myocardial infarction	0.28955555
rhabdomyosarcoma	0.2891859702
colorectal adenocarcinoma	0.2886780032
childhood B acute lymphoblastic leukemia	0.2877076508
childhood acute lymphoblastic leukemia	0.2877076508
adult acute lymphoblastic leukemia	0.2877076508
bipolar disorder	0.287156017
attention deficit hyperactivity disorder	0.287156017
anorexia nervosa	0.287156017
obsessive-compulsive disorder	0.287156017
schizophrenia	0.287156017
neurotic disorder	0.287156017
Digestive System Carcinoma	0.2864243874
refractory anemia	0.2855780495
esophageal adenocarcinoma	0.2855152209
myeloid neoplasm	0.2825532133
lung carcinoma	0.2820744325
childhood T acute lymphoblastic leukemia	0.2812913338
essential thrombocythemia	0.2802294591
gastric carcinoma	0.2799567399
bladder transitional cell carcinoma	0.2795512287
Chronic Eosinophilic Leukemia, Not Otherwise Specified	0.2790327903
rectal adenocarcinoma	0.2782936306
esophageal squamous cell carcinoma	0.2782936306
gastric adenocarcinoma	0.2781088407
squamous cell lung carcinoma	0.2777392608
colon adenocarcinoma	0.277184891
Ovarian Endometrioid Adenocarcinoma with Squamous Differentiation	0.277184891
Breast Carcinoma by Gene Expression Profile	0.277184891
pancreatic neuroendocrine tumor	0.277184891
desmoplastic melanoma	0.277184891
female breast carcinoma	0.277184891
Hepatobiliary Neoplasm	0.277184891
oral squamous cell carcinoma	0.277184891
lentigo maligna melanoma	0.277184891
clear cell renal carcinoma	0.277184891
prostate carcinoma	0.277184891
Myelodysplastic/Myeloproliferative Neoplasm	0.277184891
brain glioblastoma	0.277184891
Mixed Lobular and Ductal Breast Carcinoma	0.277184891
kidney neoplasm	0.277184891
cecum adenocarcinoma	0.277184891
bile duct adenocarcinoma	0.277184891
breast ductal adenocarcinoma	0.277184891
ovarian serous adenocarcinoma	0.277184891
acute myeloid leukemia, t(3;5)(q25;q34)	0.277184891
prostate adenocarcinoma	0.277184891
Merkel cell skin cancer	0.277184891
bile duct carcinoma	0.277184891
pancreatic ductal adenocarcinoma	0.277184891
acral lentiginous melanoma	0.277184891
anaplastic astrocytoma	0.277184891
gastroesophageal junction adenocarcinoma	0.277184891
T-Cell Prolymphocytic Leukemia	0.277184891
Eccrine Porocarcinoma	0.277184891
cervical squamous cell carcinoma	0.277184891
carcinoma of liver and intrahepatic biliary tract	0.277184891
thyroid carcinoma	0.277184891
Duodenal Adenocarcinoma	0.277184891
nodular sclerosis Hodgkin lymphoma	0.277184891
graft versus host disease	0.2749160814
mixed phenotype acute leukemia	0.2683149745
childhood germ cell tumor	0.2679453946
immunodeficiency disease	0.2660974954
liver disease	0.2610157724
Hepatitis, Alcoholic	0.2601842177
restless legs syndrome	0.2595791326
refractory anemia with excess blasts	0.2593988605
adrenal gland pheochromocytoma	0.2587058983
ST Elevation Myocardial Infarction	0.2587058983
Hepatic failure	0.2587058983
Fever	0.2587058983
ependymoma	0.2587058983
extragonadal germ cell tumor	0.2587058983
acute basophilic leukemia	0.2587058983
primitive neuroectodermal tumor	0.2587058983
mediastinal cancer	0.2587058983
Premature ovarian insufficiency	0.2587058983
relapsing-remitting multiple sclerosis	0.2587058983
Hot flashes	0.2587058983
anaplastic ependymoma	0.2587058983
anemia (phenotype)	0.2587058983
refractory anemia with ringed sideroblasts	0.2587058983
adult malignant mesenchymoma	0.2587058983
hyperpituitarism	0.243319855
Abruptio Placentae	0.2337176873
bone fracture	0.2314133557
autism spectrum disorder	0.2300943934
major depressive episode	0.2297248136
Tourette syndrome	0.2297248136
obesity	0.2297248136
Hypervolemia	0.2278718935
lymphoid neoplasm	0.2125378529
adenosquamous lung carcinoma	0.2099418897
large cell lung carcinoma	0.2078886683
myelofibrosis	0.1956566017
Richter syndrome	0.1940294237
genetic disorder	0.1924211771
astrocytoma	0.1910727849
male reproductive organ cancer	0.1890050484
atypical chronic myeloid leukemia, BCR-ABL1 negative	0.1888245226
undifferentiated pleomorphic sarcoma	0.1860834568
Parathyroid Gland Carcinoma	0.1847899273
Medullomyoblastoma with Myogenic Differentiation	0.1847899273
Gallbladder Small Cell Neuroendocrine Carcinoma	0.1847899273
lung sarcoma	0.1847899273
Ewing sarcoma/peripheral primitive neuroectodermal tumor of bone	0.1847899273
digestive system melanoma	0.1847899273
Sarcomatoid Mesothelioma	0.1847899273
thyroid neoplasm	0.1847899273
hepatosplenic T-cell lymphoma	0.1847899273
Atypical Meningioma	0.1847899273
Olfactory Neuroblastoma	0.1847899273
pulmonary large cell neuroendocrine carcinoma	0.1847899273
Gastric Small Cell Neuroendocrine Carcinoma	0.1847899273
Cecum Villous Adenoma	0.1847899273
acute myeloid leukemia with mutated NPM1	0.1847899273
B-cell non-Hodgkins lymphoma	0.1847899273
luminal B breast carcinoma	0.1847899273
dedifferentiated chondrosarcoma	0.1847899273
Extramammary Paget Disease	0.1847899273
Anal Melanoma	0.1847899273
Pleural Epithelioid Mesothelioma	0.1847899273
Vaginal Melanoma	0.1847899273
central nervous system primitive neuroectodermal neoplasm	0.1847899273
adrenocortical adenoma	0.1847899273
Parathyroid Gland Carcinoma	0.1847899273
hepatosplenic T-cell lymphoma	0.1847899273
digestive system melanoma	0.1847899273
Medullomyoblastoma with Myogenic Differentiation	0.1847899273
Gallbladder Adenocarcinoma	0.1847899273
Ocular Melanoma	0.1847899273
gastrointestinal stromal tumor	0.1847899273
Malignant Laryngeal Neoplasm	0.1847899273
small intestinal adenocarcinoma	0.1847899273
marginal zone B-cell lymphoma	0.1847899273
metaplastic breast carcinoma	0.1847899273
rectal neoplasm	0.1847899273
skin carcinoma	0.1847899273
Therapy-Related Myeloid Neoplasm	0.1847899273
T-cell large granular lymphocyte leukemia	0.1847899273
liver cavernous hemangioma	0.1847899273
Psammomatous Meningioma	0.1847899273
vulvar melanoma	0.1847899273
Vulvar Squamous Cell Carcinoma	0.1847899273
uterine sarcoma	0.1616911864
Chagas cardiomyopathy	0.1478319419
glioblastoma multiforme	0.1134276505
colorectal cancer	0.1112850282
renal pelvis/ureter urothelial carcinoma	0.1105425602
peritoneum cancer	0.1104521826
fallopian tube cancer	0.1072106381
Lymphoma, AIDS-Related	0.1067059169
myocardial infarction	0.1058692292
male breast carcinoma	0.1043960428
gastric cancer	0.103565332
Fanconi anemia	0.1026479238
Ischemic stroke	0.1018911127
Crohn's disease	0.1013176711
unspecified peripheral T-cell lymphoma	0.1006078493
renal cell carcinoma	0.1006078493
Ewing sarcoma	0.0992732554
myeloid leukemia	0.0992372346
HIV infection	0.0991808604
lymphoblastic lymphoma	0.0988112806
type 1 diabetes mellitus	0.0972594172
chronic myeloproliferative disorder	0.0966584779
systemic lupus erythematosus	0.0965014065
myelodysplastic/myeloproliferative disease	0.0965014065
amyotrophic lateral sclerosis	0.0923949637
dilated cardiomyopathy	0.0923949637
nasopharyngeal carcinoma	0.0923949637
malignant pleural mesothelioma	0.0923949637
cervical cancer	0.0923949637
inflammatory breast carcinoma	0.0923949637
Wilms tumor	0.0923949637
malignant colon neoplasm	0.0923949637
urethra cancer	0.0923949637
osteosarcoma	0.0905179087
infertility	0.0899413641
neoplasm of mature B-cells	0.0852086887
Blackfan-Diamond anemia	0.0848506006
glioma	0.0846329175
neuromyelitis optica	0.0831554673
gliosarcoma	0.0831554673
sickle cell disease	0.0831554673
peripheral arterial disease	0.0831554673
liver cancer	0.0831554673
neutrophil immunodeficiency syndrome	0.0828252478
nonimmune chronic idiopathic neutropenia of adults	0.0793858197
rectum cancer	0.0776117695
cyclic hematopoiesis	0.0775750938
COVID-19	0.0774391962
neutropenia, severe congenital, 2, autosomal dominant	0.0770026567
pemphigus	0.0766878198
carcinoma	0.0765819763
ovarian neoplasm	0.0755328828
Parkinson disease	0.0752095004
endometriosis	0.0746551306
stroke	0.0742855508
biliary atresia	0.0739159709
Dystrophic epidermolysis bullosa	0.0739159709
Diamond-Blackfan anemia	0.0739159709
malignant glioma	0.0739159709
lymphopenia	0.0739159709
pancreatic endocrine carcinoma	0.0739159709
Abnormality of blood and blood-forming tissues	0.0739159709
infiltrating bladder urothelial carcinoma	0.0739159709
metastatic prostate cancer	0.0739159709
thymic epithelial neoplasm	0.0739159709
appendicitis	0.0739159709
varicose ulcer	0.0739159709
Langerhans Cell Histiocytosis	0.0739159709
nasopharyngeal neoplasm	0.0739159709
anaplastic large cell lymphoma	0.0739159709
severe aplastic anemia	0.0739159709
cerebral palsy	0.0739159709
malignant tumor of extrahepatic bile duct	0.0739159709
acquired aplastic anemia	0.0739159709
Central Nervous System Lymphoma	0.0739159709
pulmonary alveolar proteinosis	0.0739159709
Bone pain	0.0739159709
gallbladder cancer	0.0739159709
mast-cell leukemia	0.0739159709
acute respiratory failure	0.0739159709
metastatic colorectal cancer	0.0739159709
digestive system neuroendocrine neoplasm	0.0739159709
colitis	0.073242877
myeloperoxidase deficiency	0.072699427
X-linked severe congenital neutropenia	0.0723917211
Recurrent infection due to specific granule deficiency	0.0719286145
immunodeficiency 86	0.0693093983
neutropenia, severe congenital, 10, autosomal recessive	0.0651059592
Neutropenia - monocytopenia - deafness	0.0649771257
neutropenia-monocytopenia-deafness syndrome	0.0649771257
X-linked sideroblastic anemia 1	0.0648869154
Sepsis	0.0638871727
Cyclic neutropenia	0.0636914703
neutropenia, severe congenital, 1, autosomal dominant	0.0633413324
46,XX testicular disorder of sex development	0.0609178474
Felty's syndrome	0.0598846418
combined immunodeficiency due to moesin deficiency	0.0596629698
azoospermia	0.0581145842
46,XY complete gonadal dysgenesis	0.0580388204
amegakaryocytic thrombocytopenia, congenital, 2	0.0563157672
DIAPH1-related sensorineural hearing loss-thrombocytopenia syndrome	0.0557082416
WHIM syndrome 2	0.0554882328
monosomy 7 myelodysplasia and leukemia syndrome 2	0.0552389286
agammaglobulinemia 7, autosomal recessive	0.0538621574
46,XY disorder of sex development due to 5-alpha-reductase 2 deficiency	0.0533174377
46,XX ovotesticular disorder of sex development	0.053147431
immunodeficiency 81	0.0529471495
isolated congenital hypogonadotropic hypogonadism	0.0517485713
hypogonadotropic hypogonadism 11 with or without anosmia	0.0517485713
Miyoshi myopathy	0.0515849044
Cirrhosis	0.0514331964
reticular dysgenesis	0.0513808393
constitutional neutropenia	0.0510640082
familial male-limited precocious puberty	0.0510463695
primary immunodeficiency syndrome due to p14 deficiency	0.0508200019
experimental autoimmune encephalomyelitis	0.0507891009
Testicular regression syndrome	0.050395909
small intestine cancer	0.0503039247
cryptorchidism	0.0492354282
hyper-IgM syndrome type 3	0.0487826929
spermatogenic failure 71	0.047771892
X-linked dyserythropoetic anemia with abnormal platelets and neutropenia	0.0472885637
metastasis	0.0465670617
Familial hemophagocytic lymphohistiocytosis	0.0464173818
acute leukemia of ambiguous lineage	0.0461974818
brain cancer	0.0461974818
central nervous system cancer	0.0461974818
multiple sclerosis	0.0461974818
plasma cell leukemia	0.0461974818
spermatogenic failure, X-linked, 2	0.0452291826
partial chromosome Y deletion	0.0448448196
X-linked intellectual disability-macrocephaly-macroorchidism syndrome	0.0440391355
X-linked intellectual disability - macrocephaly - macroorchidism	0.0440391355
agammaglobulinemia 10, autosomal dominant	0.0439984817
hypogonadotropic hypogonadism 14 with or without anosmia	0.0437952128
monocytopenia with susceptibility to infections	0.0435217237
Transcobalamin deficiency	0.0428324573
transcobalamin I deficiency	0.0428324573
Pelger-Huet-like anomaly and episodic fever with abdominal pain	0.0426402757
isolated agammaglobulinemia	0.0426014698
46,XY disorder of sex development due to isolated 17,20 lyase deficiency	0.0420803623
familial adrenal hypoplasia with absent pituitary luteinizing hormone	0.0418660059
thrombocytopenia 5	0.0417015429
MALT lymphoma	0.0415777337
Waldenstrom macroglobulinemia	0.0415777337
Immunodeficiency due to interleukin-1 receptor-associated kinase-4 deficiency	0.0413615294
non-alcoholic fatty liver disease	0.0411389602
autosomal recessive severe congenital neutropenia due to JAGN1 deficiency	0.0409605353
hematopoietic and lymphoid cell neoplasm	0.0406375451
immunodeficiency 88	0.0404394277
Alpha-thalassemia - myelodysplastic syndrome	0.0404191008
alpha-thalassemia-myelodysplastic syndrome	0.0404191008
immunodeficiency 53	0.0402768126
spinocerebellar ataxia type 32	0.0398536436
Alzheimer disease	0.0398304391
autoimmune lymphoproliferative syndrome type 4	0.0397316823
RAS-associated autoimmune leukoproliferative disease	0.0397316823
eosinophil peroxidase deficiency	0.039626352
acute promyelocytic leukemia	0.0392058235
testicular agenesis	0.0382884729
Persistent Müllerian duct syndrome	0.0381332494
Persistent Müllerian duct syndrome	0.0381332494
hematopoietic and lymphoid system neoplasm	0.038066725
Blast Phase Chronic Myelogenous Leukemia, BCR-ABL1 Positive	0.038066725
Leydig cell hypoplasia	0.0380593334
synovial sarcoma	0.0378819351
colorectal neoplasm	0.0378819351
angiosarcoma	0.0378819351
coronary artery disease	0.0373275653
vasculitis	0.0373275653
chronic granulomatous disease	0.0369579855
T-cell non-Hodgkin lymphoma	0.0369579855
menopause	0.0369579855
ovarian clear cell cystadenocarcinoma	0.0369579855
Malignant Ovarian Brenner Tumor	0.0369579855
Splenic Marginal Zone Lymphoma	0.0369579855
Cutaneous T-cell lymphoma	0.0369579855
necrotizing enterocolitis	0.0369579855
malignant peripheral nerve sheath tumor	0.0369579855
Immunodeficiency	0.0369579855
endometrioid carcinoma	0.0369579855
toxicity	0.0369579855
HIV-1 infection	0.0369579855
ganglioneuroblastoma	0.0369579855
post-transplant lymphoproliferative disease	0.0369579855
Beta-thalassemia	0.0369579855
nodal marginal zone B-cell lymphoma	0.0369579855
ovarian mucinous cystadenocarcinoma	0.0369579855
chordoma	0.0369579855
high grade B-cell lymphoma	0.0369579855
ovarian serous cystadenocarcinoma	0.0369579855
severe combined immunodeficiency	0.0369579855
Myasthenia gravis	0.0369579855
spermatogenic failure 96	0.0365366644
partial androgen insensitivity syndrome	0.0363666577
linear and whorled nevoid hypermelanosis	0.0363370913
congenital neutropenia-myelofibrosis-nephromegaly syndrome	0.0360783854
Recurrent infections-myelofibrosis-nephromegaly syndrome	0.0360783854
severe combined immunodeficiency due to CARD11 deficiency	0.0357753299
ulcerative colitis	0.0352973106
Isolated follicle stimulating hormone deficiency	0.0341861366
lymphatic malformation 10	0.0340161298
immunodeficiency 67	0.0336317668
combined immunodeficiency due to partial RAG1 deficiency	0.0334321937
Combined immunodeficiency T+ B+ due to partial RAG1 deficiency	0.0334321937
Fanconi anemia complementation group V	0.0327891247
Trimethylaminuria	0.0326412928
trimethylaminuria	0.0326412928
ichthyosis prematurity syndrome	0.0319982238
bacterial disease	0.031856539
DDX41-related hematologic malignancy predisposition syndrome	0.0317395179
Fanconi anemia complementation group G	0.0317025599
Acute Leukemia	0.0310199257
COVID-19–associated multisystem inflammatory syndrome in adults	0.02852212
cerebral creatine deficiency syndrome	0.0273489092
colorectal carcinoma	0.0271462563
Myelodysplasia	0.0239148964
thromboangiitis obliterans	0.0238379006
hypertrophic cardiomyopathy	0.0227452123
Pallister-Hall syndrome	0.0214356316
diabetes mellitus	0.020326892
cervical squamous intraepithelial neoplasia	0.0202730976
ulcer disease	0.0199573122
hyperinsulinemic hypoglycemia, familial, 4	0.0198829855
primary myelofibrosis	0.0188485726
oligodendroglioma	0.0184789927
oligoastrocytoma	0.0184789927
myopathy	0.0184789927
optic nerve disorder	0.0184789927
Stiff-Person syndrome	0.0184789927
peripheral vascular disease	0.0184789927
colon carcinoma	0.0182942028
Systemic lupus erythematosus	0.0173702532
glioblastoma	0.0172599952
cystic fibrosis	0.0166926901
Kostmann syndrome	0.0163847069
venous thromboembolism	0.0162615136
age-related macular degeneration	0.0162615136
infarction	0.0160561915
colonic neoplasm	0.0157071438
gestational diabetes	0.0155223539
idiopathic pulmonary fibrosis	0.0147831942
myelosuppression	0.0147831942
autoimmune disease	0.0147831942
acute myeloid leukemia by FAB classification	0.0144298159
polycythemia vera	0.0133999389
Stroke	0.0128736983
Bloom syndrome	0.0124219896
Alphavirus infectious disease	0.0122577318
emphysema	0.0120113453
aplastic anemia	0.0119497486
pancreatic neoplasm	0.0118265553
Escherichia coli Infections	0.0110873956
digestive system neoplasm	0.0108718074
ovarian carcinoma	0.0108502486
Nijmegen breakage syndrome	0.0104049048
measles	0.0096090762
complex regional pain syndrome	0.009588544
monoclonal gammopathy	0.0094396855
Splenomegaly	0.0093840306
pulmonary arterial hypertension	0.009013642
chronic obstructive pulmonary disease	0.0089315132
cardiomyopathy	0.0088699165
Increased total granulocyte count	0.0088699165
viral disease	0.0087596585
Cerebral ischemia	0.0085516672
paroxysmal nocturnal hemoglobinuria	0.0085003367
squamous cell carcinoma	0.0083746795
lymph node metastatic carcinoma	0.0082539501
pilocytic astrocytoma	0.0081307568
Chédiak-Higashi syndrome	0.0079459669
Hepatoblastoma	0.0079254347
periodontitis	0.0078227736
Tetralogy of Fallot	0.0077917092
benign neoplasm	0.0073915971
gas gangrene	0.0073915971
Huntington disease	0.0073915971
hidradenitis suppurativa	0.0073915971
myxoma	0.0073915971
Cohen syndrome	0.0073915971
Barth syndrome	0.0073915971
childhood leukemia	0.007186275
Decreased total leukocyte count	0.0064471152
spondyloepimetaphyseal dysplasia, Strudwick type	0.0062828575
myeloproliferative neoplasm, unclassifiable	0.0060980676
cutaneous lupus erythematosus	0.0060215341
Pneumonia	0.0057695522
stomach neoplasm	0.0055231656
Rheumatoid arthritis	0.0055026334
hematologic disease	0.0054205045
infectious disease	0.0053589079
thrombotic disease	0.005174118
nonpapillary renal cell carcinoma	0.005174118
juvenile polyposis syndrome	0.005174118
influenza	0.0051535858
inflammatory bowel disease	0.005020153
Amyotrophic lateral sclerosis	0.004989328
pneumococcal infection	0.0049482636
Thrombocytosis	0.0049355336
Lyme disease	0.0048100607
Uveitis	0.0048045381
Juvenile Myelomonocytic Leukemia	0.0048045381
polycystic ovary syndrome	0.0046197482
Hepatic steatosis	0.0044349583
chorioamnionitis	0.0044349583
fibrosarcoma	0.0044349583
precursor B-cell acute lymphoblastic leukemia	0.0044349583
acute lung injury	0.0044349583
Neurodegeneration	0.0044349583
malignant tumor of neck	0.0044349583
Shwachman-Diamond syndrome	0.0042501683
neuroendocrine neoplasm	0.0042501683
Myelofibrosis	0.0042501683
in situ carcinoma	0.0042501683
atherosclerosis	0.0042296361
lymphoid leukemia	0.0040653784
skin neoplasm	0.0040653784
dry eye syndrome	0.0036957985
leiomyosarcoma	0.0036957985
primary cutaneous amyloidosis	0.0036957985
myocarditis	0.0036957985
myxofibrosarcoma	0.0036957985
encephalitis	0.0036957985
nervous system injury	0.0036957985
liposarcoma	0.0036957985
IGA glomerulonephritis	0.0036957985
Granuloma	0.0036957985
alcoholic liver disease	0.0036957985
preeclampsia	0.0036957985
pachyonychia congenita	0.0036957985
polyp	0.0036957985
liver and intrahepatic bile duct neoplasm	0.0036957985
non-alcoholic fatty liver	0.0036957985
congenital primary aphakia	0.0036957985
atrial fibrillation	0.0036957985
metabolic syndrome	0.0036957985
head and neck neoplasia	0.0036957985
bacterial pneumonia	0.0036957985
neuropathic pain	0.0036957985
aneurysm	0.0036957985
Chordoma	0.0036957985
Down syndrome	0.0036957985
Neoplasm of the liver	0.0036957985
Salmonella Infections	0.0036957985
neuritis	0.0036957985
psoriatic arthritis	0.0030668749
intrahepatic cholangiocarcinoma	0.0030285016
infection due to clostridium perfringens	0.0029566388
inflammatory skin disease	0.0029566388
nervous system disease	0.0029566388
neoplasm of testis	0.0029566388
dysplasia	0.0029566388
Impaired glucose tolerance	0.0029566388
Wiskott-Aldrich syndrome	0.0029566388
Mobius syndrome	0.0029566388
seminoma	0.0029566388
Aarskog-Scott syndrome, X-linked	0.0029566388
cyst	0.0029566388
Mungan syndrome	0.0029361066
meningococcal infection	0.0027699813
Increased total leukocyte count	0.0027513167
acne	0.0027426905
Duchenne muscular dystrophy	0.002587059
visceral Leishmaniasis	0.0022181528
T-cell leukemia	0.0022174791
Friedreich ataxia	0.0022174791
psoriasis	0.0022174791
ischemia	0.0022174791
bladder tumor	0.0022174791
Thrombocytopenia	0.0022174791
laryngotracheoesophageal cleft	0.0022174791
cryopyrin-associated periodic syndrome	0.0022174791
bone marrow failure syndrome	0.0022174791
peripheral nerve lesion	0.0022174791
thymic lymphoma	0.0022174791
CDH1-related diffuse gastric and lobular breast cancer syndrome	0.0022174791
monocytic leukemia	0.0022174791
posterior cortical atrophy	0.0018478993
inborn error of immunity	0.0018478993
choriocarcinoma	0.0014783194
Infertility	0.0014783194
adult-onset Still's disease	0.0014783194
Peri-Implantitis	0.0014783194
Bowen disease of the skin	0.0014783194
Mastocytosis	0.0014783194
malnutrition	0.0014783194
familial hyperaldosteronism	0.0014783194
retinopathy	0.0014783194
B-cell neoplasm	0.0014783194
urogenital neoplasm	0.0014783194
Leigh syndrome	0.0014783194
depressive disorder	0.0014783194
polyneuropathy	0.0014783194
Ventricular arrhythmia	0.0014783194
hairy cell leukemia	0.0014783194
serum lipopolysaccharide activity	0.0014783194
Insulin resistance	0.0014783194
epithelial skin neoplasm	0.0014783194
periodontal disorder	0.0014783194
angina pectoris	0.0014783194
human papilloma virus infection	0.0014783194
drug dependence	0.0014783194
Decreased total monocyte count	0.0014783194
Increased total eosinophil count	0.0014783194
blood disease	0.0014783194
nail-patella syndrome	0.0014783194
fungal infectious disease	0.0014783194
Hepatosplenomegaly	0.0014783194
amyloidosis	0.0014783194
Gastric Metaplasia	0.0014783194
Neoplasm of the lung	0.0014783194
Neurodevelopmental disorder	0.0014783194
cerebral infarction	0.0014783194
psychiatric disorder	0.0014783194
actinic keratosis	0.0014783194
Autoimmunity	0.0014783194
Duane retraction syndrome	0.0014783194
heart failure	0.0014783194
viral pneumonia	0.0014783194
streptococcal pneumonia	0.0014783194
mastitis	0.0014783194
