# Supplementary material for: Peripheral Transcriptomic Signatures Reveal Convergent Neuroinflammatory, Metabolic, and miRNA Dysregulation in Major Psychiatric Disorders
Source: Biology (Basel). 2026 Apr 24;15(9):673. doi: 10.3390/biology15090673 (PMC13162896; doi:10.3390/biology15090673)
Supplement: Supplementary file 1 [file biology-15-00673-s001.zip › Supplementary Files/Dataset S4. Hub genes GWAS results/CTSS.tsv]

disease	globalScore
basal cell carcinoma	0.5282762437
squamous cell carcinoma	0.4745454295
skin cancer	0.4527312092
cutaneous melanoma	0.4230996068
skin neoplasm	0.3779180506
melanoma	0.3364768033
coronary artery disease	0.3351420952
Nasal Cavity Polyp	0.3126368817
neurodegenerative disease	0.300850641
atrial fibrillation	0.2958456267
actinic keratosis	0.2604209346
neuroinflammatory disorder	0.2278898394
cancer	0.2233980709
atopic eczema	0.2042001647
atrial flutter	0.192250357
mathematical ability	0.1587519057
cutaneous squamous cell carcinoma	0.157829912
metabolic syndrome	0.1565058685
non-melanoma skin carcinoma	0.1448873317
skin disease	0.1319985636
inflammatory bowel disease	0.1133842091
neoplasm	0.1111031571
facial morphology	0.1090591394
upper respiratory tract disorder	0.1060039823
prostate cancer	0.102022743
chronic obstructive pulmonary disease	0.0996831224
hepatocellular carcinoma	0.0996755179
Rheumatoid arthritis	0.0995928592
infection	0.0984619452
breast cancer	0.0942120621
IGA glomerulonephritis	0.0936065696
cardiovascular disease	0.0920007716
colorectal carcinoma	0.0909250538
Alzheimer disease	0.0884128065
synovial sarcoma	0.0866749491
triple-negative breast cancer	0.0866272211
keratinocyte carcinoma	0.0842440672
Sjogren syndrome	0.0841379158
papillary thyroid carcinoma	0.0834708069
sarcoidosis	0.0825583453
lung cancer	0.0801488725
pulmonary arterial hypertension	0.0798660568
Parkinson disease	0.0784577214
glioma	0.0784533037
endometriosis	0.0777928636
MODY	0.0764204444
age-related macular degeneration	0.0755684929
skin carcinoma	0.0748488975
myeloid sarcoma	0.07175825
Blackfan-Diamond anemia	0.0683537941
systemic scleroderma	0.067022142
glioblastoma multiforme	0.0665706955
cholelithiasis	0.066438382
subarachnoid hemorrhage	0.0654156343
prostate carcinoma	0.0653686268
nonpapillary renal cell carcinoma	0.0645867488
osteoarthritis	0.0636821537
maturity-onset diabetes of the young type 3	0.0633164207
ovarian cancer	0.0629523458
chronic kidney disease	0.0626760243
primary familial polycythemia due to EPO receptor mutation	0.0619243366
exercise-induced hyperinsulinism	0.060633271
cervical cancer	0.0598722424
non-alcoholic steatohepatitis	0.0590173857
chronic pancreatitis	0.0588756518
hemolytic anemia due to diphosphoglycerate mutase deficiency	0.058009254
inosine triphosphatase deficiency	0.0577948977
digestive system neoplasm	0.0577263201
immune deficiency, familial variable	0.057550975
Sepsis	0.0570970119
depressive disorder	0.056956362
Crohn's disease	0.056785079
Chronic mucocutaneous candidosis	0.05657898
hyper-IgM syndrome type 3	0.0564685166
atherosclerosis	0.05646316
maturity-onset diabetes of the young type 10	0.055586658
hyperproinsulinemia	0.0548881521
Myocardial Ischemia	0.0542989324
diabetes mellitus	0.0541283855
MHC class II deficiency 5	0.0540806201
immunodeficiency 86	0.0540270311
hyperinsulinemic hypoglycemia, familial, 2	0.0537997394
experimental autoimmune encephalomyelitis	0.0533697949
Alpha-thalassemia - intellectual disability syndrome linked to chromosome 16	0.0530347091
alpha thalassemia-intellectual disability syndrome type 1	0.0530347091
autoimmune disease	0.0528065718
type 2 diabetes mellitus	0.0524726948
Hemoglobin C - beta-thalassemia	0.0523694654
hemoglobin C-beta-thalassemia syndrome	0.0523694654
GCGR-related hyperglucagonemia	0.0520368435
hyper-IgM syndrome type 2	0.0518674528
dominant beta-thalassemia	0.0518150956
immunodeficiency, common variable, 14	0.0513389536
glycogen storage disorder due to hepatic glycogen synthase deficiency	0.0510666964
Glycogen storage disease due to hepatic glycogen synthase deficiency	0.0510666964
chondrocalcinosis 2	0.0507580972
Hyperlipoproteinemia type 1	0.0500005612
hyper-IgM syndrome type 5	0.0498951283
hemoglobin H disease	0.0488436736
hemoglobin D disease	0.0485701845
female infertility	0.0480453811
erythrocytosis, familial, 3	0.047734934
cardiomyopathy	0.0475193458
erythrocytosis, familial, 6	0.0474023122
Heinz body anemia	0.0471509979
severe combined immunodeficiency due to CARD11 deficiency	0.0466945667
hereditary chronic pancreatitis	0.0466659243
diabetic ketoacidosis	0.0458057272
familial isolated congenital asplenia	0.0456726784
immunodeficiency, common variable, 15	0.0456320247
Stroke	0.0455962488
X-linked sideroblastic anemia 1	0.0450370011
multiple myeloma	0.0449722102
delta-beta-thalassemia	0.0446082885
cerebral infarction	0.0445473078
maturity-onset diabetes of the young type 13	0.0445417641
common variable immunodeficiency	0.0445269809
BENTA disease	0.0443311036
immunodeficiency, common variable, 4	0.0441740321
immunodeficiency, common variable, 7	0.0440705498
bladder transitional cell carcinoma	0.0440340024
Duchenne muscular dystrophy	0.0437438822
isolated agammaglobulinemia	0.0435005755
Autosomal recessive systemic lupus erythematosus	0.0431743186
autosomal systemic lupus erythematosus type 16	0.0431743186
Autoimmune lymphoproliferative syndrome with recurrent viral infections	0.0426624505
autoimmune lymphoproliferative syndrome type 2B	0.0426624505
overhydrated hereditary stomatocytosis	0.0424129841
diabetic nephropathy	0.0423159322
cryohydrocytosis	0.0418068732
agammaglobulinemia 10, autosomal dominant	0.0415703421
celiac disease	0.0414853387
Hashimoto's thyroiditis	0.0414816429
achalasia-alacrima syndrome	0.041452738
Hereditary cryohydrocytosis with normal stomatin	0.0414372933
immunoglobulin A deficiency 2	0.0414299017
immunodeficiency 89 and autoimmunity	0.0408090076
immunodeficiency due to a classical component pathway complement deficiency	0.0406704151
IgAD1	0.0403729033
erythrocytosis, familial, 4	0.0402250714
myocardial infarction	0.0400778861
complement component C1s deficiency	0.0397150512
autoimmune lymphoproliferative syndrome type 1	0.0390424158
autoimmune lymphoproliferative syndrome	0.0390424158
ulcerative colitis	0.038521809
pyropoikilocytosis, hereditary	0.0384363049
Pyropoikilocytosis	0.0384363049
Vitiligo	0.0383747082
immunodeficiency due to MASP-2 deficiency	0.038214557
glioblastoma	0.0380727698
irritable bowel syndrome	0.0374815569
immunodeficiency 25	0.0370614678
diabetes mellitus, transient neonatal, 3	0.0368249367
Hodgkins lymphoma	0.0367879787
classic Hodgkin lymphoma	0.0367879787
immune system disease	0.0365065816
hereditary spherocytosis type 3	0.0364849233
cystic fibrosis	0.0362061129
cutaneous lupus erythematosus	0.035839776
3-hydroxy-3-methylglutaryl-CoA synthase deficiency	0.0357827215
southeast Asian ovalocytosis	0.0357753299
severe combined immunodeficiency due to CTPS1 deficiency	0.0354427081
C1Q deficiency 1	0.0353540089
hyper-IgE recurrent infection syndrome 5, autosomal recessive	0.0353540089
sarcopenia	0.0352743439
periodontitis	0.0351315865
immunodeficiency 62	0.0350657366
immunoglobulin G4-related sclerosing disease	0.0349031215
microphthalmia with limb anomalies	0.0348162627
clear cell renal carcinoma	0.0346363439
immunodeficiency 64	0.0342970105
Angel-shaped phalango-epiphyseal dysplasia	0.0342230945
phosphoenolpyruvate carboxykinase deficiency, mitochondrial	0.0341491786
type II hypersensitivity reaction disease	0.034067871
polycythemia vera	0.0338609063
Hepatic veno-occlusive disease - immunodeficiency	0.0337278575
hepatic veno-occlusive disease-immunodeficiency syndrome	0.0337278575
diabetes mellitus, permanent neonatal 4	0.0337056827
X-linked agammaglobulinemia	0.0336243752
macroglobulinemia, Waldenstrom, 1	0.0334469768
glycoprotein storage disease	0.0334469768
immunodeficiency 96	0.0333952357
non-Hodgkins lymphoma	0.0333135175
epilepsy-telangiectasia syndrome	0.0332621869
Epilepsy telangiectasia	0.0332621869
lung carcinoma	0.0328136259
primary immunodeficiency with post-measles-mumps-rubella vaccine viral infection	0.0327965163
Neuronal intestinal pseudoobstruction	0.0327669499
ICF syndrome	0.0327078171
autoimmune disease with susceptibility to mycobacterium tuberculosis	0.0326265096
talo-patello-scaphoid osteolysis	0.0325969432
chilblain lupus	0.0323160625
immunodeficiency 78 with autoimmunity and developmental delay	0.0322864961
autoimmune lymphoproliferative syndrome type 2A	0.0321460558
agammaglobulinemia 8, autosomal dominant	0.0321312726
Congenital dyserythropoietic anemia type IV	0.031939091
congenital dyserythropoietic anemia type 4	0.031939091
transient neonatal diabetes mellitus	0.0317912591
pemphigus vulgaris	0.0317395179
immunodeficiency 99 with hypogammaglobulinemia and autoimmune cytopenias	0.0317321263
short-limb skeletal dysplasia with severe combined immunodeficiency	0.0316064692
immunodeficiency 73c with defective neutrophil chemotaxis and hypogammaglobulinemia	0.0315695112
skin basal cell carcinoma	0.0314015577
subcorneal pustular dermatosis	0.0313181969
combined immunodeficiency with skin granulomas	0.031096449
schizophrenia	0.0310744795
primary immunodeficiency syndrome due to p14 deficiency	0.0310447078
autoinflammatory disease, multisystem, with immune dysregulation, X-linked	0.0310077498
Camptodactyly-arthropathy-coxa-vara-pericarditis syndrome	0.0310003582
colorectal cancer	0.0309840988
immunodeficiency, common variable, 3	0.0308673095
influenza	0.0307079669
severe combined immunodeficiency due to IKK2 deficiency	0.0306973027
immunodeficiency 18	0.0304829464
Severe combined immunodeficiency due to adenosine deaminase deficiency	0.0304385968
emphysema	0.0291101516
chronic lymphocytic leukemia	0.0288272287
proliferative diabetic retinopathy	0.0288066965
obstructive sleep apnea	0.0282728589
Systemic lupus erythematosus	0.0282537523
type 1 diabetes mellitus	0.02752548
renal fibrosis	0.0269551014
gastric cancer	0.0266568606
nervous system disease	0.026411657
Oral ulcer	0.0258955923
COVID-19	0.0251372734
Hernia of the abdominal wall	0.0251314301
post-traumatic stress disorder	0.0240226906
lymphatic system disease	0.0236853921
fetal growth restriction	0.0236531107
carpal tunnel syndrome	0.0236531107
Mental deterioration	0.0236325785
colitis	0.0235100697
hypertension	0.0232718386
bronchiolitis obliterans	0.0230987409
lung disease	0.0219098727
Melnick-Needles syndrome	0.0218052114
Gout	0.0216204215
viral disease	0.021443326
aneurysm	0.0206925884
graft versus host disease	0.0206554074
hypertrophic cardiomyopathy	0.0205732786
Abnormality of the skeletal system	0.0204363083
Dravet syndrome	0.0203063598
neuroblastoma	0.0197890553
Unverricht-Lundborg disease	0.0197725222
bacterial disease	0.0196936337
esophageal squamous cell carcinoma	0.0190128303
liver cancer	0.018683789
Obesity	0.0186357329
non-alcoholic fatty liver disease	0.018634979
acute myeloid leukemia	0.0181531465
mouth disease	0.017739833
pulmonary fibrosis	0.0177147114
coronary stenosis	0.0175550431
hydronephrosis	0.0175345109
sarcoma	0.0173106972
Abdominal Aortic Aneurysm	0.0169531069
osteosarcoma	0.0169493428
peeling skin syndrome	0.0167774881
metabolic disease	0.0163925091
Langerhans Cell Histiocytosis	0.0162615136
ovarian serous adenocarcinoma	0.0162615136
nasopharyngeal carcinoma	0.0160070042
idiopathic pulmonary fibrosis	0.0159613326
colon carcinoma	0.0156763455
neuronal ceroid lipofuscinosis	0.0155839505
posterior cortical atrophy	0.0154915556
psychiatric disorder	0.0154812895
Diabetes mellitus	0.0153758212
transitional cell carcinoma of kidney	0.0152119068
glaucoma	0.0149941273
Hyperglycemia	0.0148525931
digestive system cancer	0.0147831942
Yersinia pestis infectious disease	0.0147831942
esophageal adenocarcinoma	0.0147810481
psoriasis	0.0146390262
Uterine leiomyoma	0.0144136143
osteoarthritis, hip	0.0144033482
Miyoshi myopathy	0.0141980261
oral squamous cell carcinoma	0.0141891972
Genital neoplasm, female	0.0140440345
infectious disease	0.0139311073
Guillain-Barre syndrome	0.0138592446
status epilepticus	0.0136744546
myositis	0.0132740764
lymph node metastatic carcinoma	0.0130995526
bipolar disorder	0.0130892865
angina pectoris	0.0129147627
pelvic organ prolapse	0.012750505
renal carcinoma	0.012640247
peripheral arterial disease	0.0125657151
ovarian clear cell cancer	0.0125657151
Autoimmunity	0.0124781418
brain neoplasm	0.0124708562
lupus nephritis	0.0124469008
gastric adenocarcinoma	0.0124425218
Osteoporosis	0.0124004905
chondrosarcoma	0.0123603929
gastric carcinoma	0.0123501268
non-small cell lung carcinoma	0.0123123526
follicular lymphoma	0.0122039374
Uveal melanoma	0.0119575509
Granuloma	0.0118984181
aspergillosis	0.0118265553
Macular dystrophy	0.0118265553
lattice corneal dystrophy type I	0.0118060231
small cell lung carcinoma	0.0116828299
infarction	0.0116212332
kidney disease	0.0115732196
in situ carcinoma	0.0114569755
carotid atherosclerosis	0.0113029839
Amyotrophic lateral sclerosis	0.0111619276
Pruritus	0.0110565973
pulmonary sarcoidosis	0.0109026057
sickle cell disease	0.0107178158
interstitial lung disease	0.0106640214
astrocytoma	0.0106047828
nail-patella syndrome	0.010524197
Fascioliasis	0.0104728665
breast neoplasm	0.0104588629
toxic diffuse goiter	0.0103482359
Laurence-Moon syndrome	0.0103482359
tuberculosis	0.0103276652
multiple sclerosis	0.0102909669
carcinoma	0.0102154611
vascular disease	0.0101902052
multiminicore myopathy	0.010163446
acute lung injury	0.0100839863
breast carcinoma	0.0100827544
urinary bladder carcinoma	0.0099698272
Gaucher disease	0.0099191001
Insulin resistance	0.0099053215
neuropathy	0.009863265
Thymoma	0.0098554628
diabetic retinopathy	0.0097733339
acute respiratory distress syndrome	0.0097503379
Cerebral ischemia	0.0097086449
joint disease	0.0096374107
essential thrombocythemia	0.0096090762
dermatomyositis	0.0096090762
Behcet's syndrome	0.0096090762
Cervical polyp	0.0096090762
Invasive Breast Carcinoma	0.009588544
Myasthenia gravis	0.0095552818
bone giant cell tumor	0.0094242863
toxoplasmosis	0.0094037541
progressive myoclonus epilepsy	0.0094037541
lung adenocarcinoma	0.0093224339
leukemia	0.0092913214
Lewy body dementia	0.0092394964
airway hyperresponsiveness	0.0092394964
fibromyalgia	0.0092394964
aortic stenosis	0.0092394964
acute coronary syndrome	0.009185702
lysosomal storage disease	0.0091683726
Congestive heart failure	0.0091163031
colorectal neoplasm	0.0090830409
liver disease	0.0089951504
lymphoma	0.0089549691
Helicobacter pylori infectious disease	0.0089315132
intestinal neoplasm	0.0088699165
colonic neoplasm	0.0088699165
coronary artery calcification	0.0088699165
prediabetes syndrome	0.0088699165
lissencephaly with cerebellar hypoplasia	0.0088699165
myocarditis	0.0088699165
narcolepsy-cataplexy syndrome	0.0088699165
soft tissue sarcoma	0.0087826546
rosacea	0.0087726211
keratoconus	0.0087364571
hyperinsulinemic hypoglycemia, familial, 4	0.0087005257
kidney cancer	0.0086851266
pulmonary tuberculosis	0.0086851266
amyloidosis	0.0086440622
acute promyelocytic leukemia	0.0085619333
meningioma	0.0085414011
endothelial dysfunction	0.0085177765
relapsing-remitting multiple sclerosis	0.0085003367
peripheral neuropathy	0.0085003367
mucopolysaccharidosis	0.0085003367
lip and oral cavity carcinoma	0.0085003367
cholangiocarcinoma	0.0084798044
Anxiety	0.0084798044
diffuse large B-cell lymphoma	0.0084798044
Neoplasm of the lung	0.0084798044
Other metabolic disease	0.0084798044
Acute kidney injury	0.0083900787
acute kidney injury	0.0083900787
SATB2 associated disorder	0.0083155467
pancreatic adenocarcinoma	0.0083155467
myoclonic epilepsy	0.0083155467
thyroid carcinoma	0.0083155467
acne	0.0082324941
heart failure	0.0082026196
brain ischemia	0.0081923534
urogenital neoplasm	0.0081307568
papillary renal cell carcinoma	0.0081227843
acute myocardial infarction	0.0081102246
Dilated cardiomyopathy	0.0081102246
inflammation	0.0080769624
prostate adenocarcinoma	0.0079737434
pancreatic neuroendocrine tumor	0.0079459669
retinopathy	0.0079459669
Ebola hemorrhagic fever	0.0077611769
acute lymphoblastic leukemia	0.0077611769
chronic myelogenous leukemia	0.0077611769
thymic epithelial neoplasm	0.0077611769
Ischemic stroke	0.007650919
esophageal cancer	0.0076047215
juvenile dermatomyositis	0.0074638006
adenocarcinoma	0.0074404638
dry eye syndrome	0.0073993993
bronchitis	0.0073915971
inherited Creutzfeldt-Jakob disease	0.0073915971
Hepatic steatosis	0.0073915971
laryngeal squamous cell carcinoma	0.0073915971
carotid artery thrombosis	0.0073915971
skin squamous cell carcinoma	0.0073915971
retinitis pigmentosa 1	0.0073915971
Hermansky-Pudlak syndrome	0.0073915971
testicular carcinoma	0.0073915971
hereditary spastic paraplegia	0.0073915971
visceral Leishmaniasis	0.0073915971
thyroid disease	0.0073915971
hepatitis E virus infection	0.0073915971
Down syndrome	0.0073915971
postmenopausal osteoporosis	0.0073915971
seborrheic dermatitis	0.0073915971
testicular seminoma	0.0073915971
galactosialidosis	0.0073915971
ankylosing spondylitis	0.0073915971
endometrial cancer	0.0073915971
Thyroid Gland Undifferentiated (Anaplastic) Carcinoma	0.0073915971
Unverricht-Lundborg syndrome	0.0073915971
spinal cord injury	0.0073915971
diabetic foot	0.0073915971
nephrosis	0.0073915971
salivary gland neoplasm	0.0073915971
proliferative vitreoretinopathy	0.0073915971
progressive supranuclear palsy	0.0073915971
chromophobe renal cell carcinoma	0.0073915971
Graves disease	0.0073915971
Salmonella Infections	0.0073915971
erectile dysfunction	0.0073915971
inflammatory breast carcinoma	0.0073915971
malignant renal pelvis neoplasm	0.0073915971
monocytic leukemia	0.0073915971
Niemann-Pick disease, type C1	0.0073915971
gastrointestinal mucositis	0.0073915971
pancreatic ductal adenocarcinoma	0.0072987536
Uveitis	0.0070220172
bacterial urinary tract infection	0.0070220172
liver dysplastic nodule	0.0070220172
prion disease	0.0069090901
retinopathy of prematurity	0.0068372273
preeclampsia	0.0067064371
Pancreatitis	0.0066524374
gestational diabetes	0.0066524374
dysplasia	0.0066524374
dental caries	0.0066216391
Ehlers-Danlos syndrome, musculocontractural type	0.0064676475
coinfection	0.0064471152
Reoviridae infectious disease	0.0064368491
Duane retraction syndrome	0.0063195976
peripheral vascular disease	0.0062828575
Ovarian Endometrioid Adenocarcinoma	0.0060980676
pneumonitis	0.0060980676
periodontal disorder	0.0059543421
Townes-Brocks syndrome	0.0059307175
restrictive cardiomyopathy	0.0059132777
Hypertension	0.0059132777
focal segmental glomerulosclerosis	0.0059132777
rotavirus infection	0.0059132777
aortic aneurysm	0.0058280564
rheumatoid arthritis	0.0058104695
Ehlers-Danlos syndrome	0.0057079555
lobular neoplasia	0.0056976894
HIV infection	0.0056976894
mucous membrane pemphigoid	0.0056182298
retinal degeneration	0.0056052945
mental or behavioural disorder	0.0055436978
Barrett's esophagus	0.0055053362
brain disease	0.0054334398
telomere syndrome	0.0052357146
mucopolysaccharidosis type 7	0.0052357146
psoriatic arthritis	0.005229506
medulloblastoma	0.005174118
lumbar disc degeneration	0.005174118
Developmental cataract	0.005174118
Bloom syndrome	0.005174118
pneumococcal infection	0.005174118
breast carcinoma in situ	0.005174118
Pallister-Hall syndrome	0.005174118
colon adenocarcinoma	0.0050303925
fibrosis	0.0050047272
AA amyloidosis	0.004989328
mucositis	0.004989328
schistosomiasis	0.0049687958
severe acute respiratory syndrome	0.0048661348
pancreatic carcinoma	0.0048537227
muscular dystrophy	0.0048045381
Muscular dystrophy	0.0048045381
juvenile idiopathic arthritis	0.0047890707
bronchopulmonary dysplasia	0.0046351473
migraine disorder	0.0046197482
autoimmune thrombocytopenic purpura	0.0046197482
dacryoadenitis	0.0046197482
rectal adenocarcinoma	0.0046197482
arterial disorder	0.0046197482
major depressive disorder	0.004599216
cyst	0.0045889499
cerebral creatine deficiency syndrome	0.0044349583
pulmonary hypertension	0.0044349583
Cognitive impairment	0.0044349583
myxofibrosarcoma	0.0044349583
Creutzfeldt Jacob Disease	0.0044349583
pneumoconiosis	0.0044349583
brain glioma	0.0044349583
mucopolysaccharidosis type 4	0.0044349583
injury	0.0044349583
non-functioning pituitary adenoma	0.0044349583
tongue cancer	0.0044349583
Papillon-Lefèvre syndrome	0.0044349583
Respiratory Syncytial Virus Infection	0.0044349583
Thymic Carcinoma	0.0044349583
undifferentiated pleomorphic sarcoma	0.0044349583
muscular disease	0.0044349583
ovarian carcinoma	0.004414426
Hepatitis	0.004414426
invasive breast ductal carcinoma	0.0043126845
synovitis	0.0042501683
Pneumonia	0.0042501683
peripheral nerve injury	0.0042296361
neuropathic pain	0.0042296361
tauopathy	0.0042296361
primary biliary cirrhosis	0.0040937129
Ehlers-Danlos syndrome, dermatosparaxis type	0.0040653784
stomach neoplasm	0.0040653784
Leukoencephalopathy	0.0040653784
polyp	0.0040653784
Airway obstruction	0.0040653784
bone neoplasm	0.0040653784
head and neck malignant neoplasia	0.0040653784
anorexia nervosa	0.0040653784
coronary atherosclerosis	0.0040526484
colorectal adenocarcinoma	0.0039616163
Cirrhosis	0.0039551204
Pick disease	0.0039421851
benign prostatic hyperplasia	0.0038959876
respiratory system disease	0.0038600563
BK-virus nephropathy	0.0038055029
ischemia	0.0037676613
Infertility	0.0037573952
diabetic maculopathy	0.0036957985
Marinesco-Sjogren syndrome	0.0036957985
tooth and nail syndrome	0.0036957985
mitochondrial encephalomyopathy	0.0036957985
early-infantile DEE	0.0036957985
medullary thyroid gland carcinoma	0.0036957985
viral myocarditis	0.0036957985
Delirium	0.0036957985
attention deficit hyperactivity disorder	0.0036957985
squamous cell lung carcinoma	0.0036957985
cervical squamous cell carcinoma	0.0036957985
invasive lobular carcinoma	0.0036957985
Ovarian Endometriosis	0.0036957985
brain infarction	0.0036957985
coronavirus infectious disease	0.0036957985
invasive carcinoma	0.0036957985
aging	0.0036957985
oligoarticular juvenile idiopathic arthritis	0.0036957985
MELAS	0.0036957985
inborn error of immunity	0.0036957985
hypotonia-cystinuria syndrome	0.0036957985
Neurodevelopmental delay	0.0036957985
lactic acidosis	0.0036957985
polyarteritis nodosa	0.0036957985
Thyrotoxicosis	0.0036957985
scrapie	0.0036957985
adrenal cortex carcinoma	0.0036957985
uterine corpus endometrial carcinoma	0.0036957985
Nijmegen breakage syndrome	0.0036957985
pterygium	0.0036957985
isolated cleft palate	0.0036957985
myotonic dystrophy type 1	0.0036957985
Wilson disease	0.0036957985
Escherichia coli Infections	0.0036957985
mucinous ovarian cancer	0.0036957985
Cachexia	0.0036957985
tuberous sclerosis	0.0036957985
neuroendocrine neoplasm	0.0036957985
leukocyte adhesion deficiency	0.0036957985
brain cancer	0.0036957985
breast disease	0.0036957985
Vascular dilatation	0.0036957985
Hypotonia - cystinuria syndrome	0.0036957985
uveal cancer	0.0036957985
reading	0.0036957985
cardiac hypertrophy	0.0036752663
Aarskog-Scott syndrome, X-linked	0.0036752663
retinal detachment	0.0036752663
Aarskog-Scott syndrome, X-linked	0.0036752663
brain aneurysm	0.0035828714
Chronic colitis	0.0035110086
Shwachman-Diamond syndrome	0.0033262187
brain injury	0.0033262187
Ataxia	0.0033262187
liver and intrahepatic bile duct neoplasm	0.0033262187
Mungan syndrome	0.0033262187
Fabry disease	0.0033262187
Neoplasm of the liver	0.0033262187
Huntington disease	0.0032570251
heart disease	0.0031588686
metastatic neoplasm	0.0030285016
cirrhosis of liver	0.0030285016
Hepatic fibrosis	0.0030285016
Hyperplastic Polyp	0.0030285016
pycnodysostosis	0.0030285016
ulcer disease	0.0030182355
epilepsy	0.0030182355
chronic hepatitis B virus infection	0.0029566388
myopathy	0.0029566388
thyroiditis	0.0029566388
Ureteral obstruction	0.0029566388
infantile myofibromatosis	0.0029566388
arteriosclerosis	0.0029566388
polyposis	0.0029566388
Macular degeneration	0.0029566388
Smith-Magenis syndrome	0.0029566388
Senile plaques	0.0029361066
mucolipidosis type II	0.0029361066
glycogen storage disease VI	0.0029028444
silicosis	0.0027718489
aortic disease	0.0027718489
Allergy	0.0027513167
glomerulosclerosis	0.0027513167
Scheie syndrome	0.0027513167
polycystic ovary syndrome	0.0027513167
Cowden syndrome 1	0.0027513167
Nephropathy	0.0027513167
genetic disorder	0.002587059
B-cell non-Hodgkins lymphoma	0.002587059
fungal infectious disease	0.002587059
acanthosis nigricans	0.002587059
Ovarian cyst	0.002587059
parasitic infection	0.002587059
head and neck squamous cell carcinoma	0.002587059
metastatic melanoma	0.002587059
hypertrophy	0.002587059
adenoma	0.002587059
duodenal ulcer	0.0022174791
hearing loss	0.0022174791
Glomerulonephritis	0.0022174791
grade III meningioma	0.0022174791
chronic hepatitis	0.0022174791
Columnar Cell Hyperplasia of the Breast	0.0022174791
gastric ulcer	0.0022174791
Keloid	0.0022174791
COVID-19–associated multisystem inflammatory syndrome in adults	0.0022174791
vertebral column disorder	0.0022174791
gonorrhea	0.0022174791
neurotic disorder	0.0022174791
Arthritis	0.0022174791
alternating hemiplegia of childhood	0.0022174791
chronic lung disease	0.0022174791
Autosomal dominant polycystic kidney disease	0.0022174791
prostate neoplasm	0.0022174791
Peritoneal Fibrosis	0.0022174791
Proteinuria	0.0022174791
choroidal neovascularization	0.0022174791
gastroenteritis	0.0022174791
peritonitis	0.0022174791
diphtheria	0.0022174791
breast ductal carcinoma in situ	0.0022174791
steatosis	0.0022174791
ichthyosis prematurity syndrome	0.0022174791
human african trypanosomiasis	0.0022174791
Atypical Meningioma	0.0022174791
lung neoplasm	0.0022174791
Pituitary Gland Adenoma	0.0022174791
acromegaly	0.0022174791
islet cell tumor	0.0022174791
arthritis	0.0022174791
intracerebral hemorrhage	0.0022174791
gingival overgrowth	0.0022174791
halo nevus	0.0022174791
Dengue Hemorrhagic Fever	0.0022174791
inclusion body myositis	0.0022174791
cerebral amyloid angiopathy	0.0022174791
lipoid nephrosis	0.0022174791
Hernia	0.0022174791
Niemann-Pick disease type A	0.0022174791
blepharitis	0.0022174791
chronic pyelonephritis	0.0022174791
female breast carcinoma	0.0022174791
acute graft versus host disease	0.0022174791
chronic bronchitis	0.0022174791
rotator cuff tear	0.0022174791
multiple system atrophy	0.0022174791
membranous glomerulonephritis	0.0022174791
giardiasis	0.0022174791
papillary carcinoma	0.0022174791
biliary tract cancer	0.0022174791
aortic valve disease	0.0022174791
hepatitis B virus infection	0.0022174791
spleen neoplasm	0.0022174791
Pulmonary embolism	0.0022174791
dentatorubral-pallidoluysian atrophy	0.0022174791
non-alcoholic fatty liver	0.0022174791
neoplasm of esophagus	0.0022174791
malignant pleural mesothelioma	0.0022174791
asthma	0.0021076453
thyroid cancer	0.002012157
angina unstable	0.0018478993
aortic valve calcification	0.0018478993
reticulum cell sarcoma	0.0018478993
bone disease	0.0018478993
fibrosarcoma	0.0018478993
Chagas disease	0.0018478993
renal cell carcinoma	0.0018478993
congenital bilateral aplasia of vas deferens from CFTR mutation	0.0018478993
eosinophilic pneumonia	0.0018478993
encephalomyelitis	0.0018478993
Plasmodium falciparum malaria	0.0017534789
MALT lymphoma	0.0016040436
chronic hepatitis C virus infection	0.0014783194
Herpesviridae infectious disease	0.0014783194
Periapical Periodontitis	0.0014783194
spinocerebellar ataxia type 2	0.0014783194
protein S deficiency	0.0014783194
lymphangioleiomyomatosis	0.0014783194
fucosidosis	0.0014783194
nervous system injury	0.0014783194
inflammatory skin disease	0.0014783194
HIV-1 infection	0.0014783194
von Willebrand disease (hereditary or acquired)	0.0014783194
rheumatic disease	0.0014783194
heart valve disease	0.0014783194
Lysosomal disease	0.0014783194
Peripheral demyelination	0.0014783194
ischemic disease	0.0014783194
Immunodeficiency	0.0014783194
mucopolysaccharidosis type 3B	0.0014783194
Seborrheic dermatitis	0.0014783194
cathepsin a-related arteriopathy-strokes-leukoencephalopathy	0.0014783194
distal myopathy	0.0014783194
temporal lobe epilepsy	0.0014783194
aortic valve insufficiency	0.0014783194
mucopolysaccharidosis type 4A	0.0014783194
varicose ulcer	0.0014783194
neoplasm of major salivary gland	0.0014783194
supranuclear palsy, progressive, 1	0.0014783194
Odontogenic Cyst	0.0014783194
ameloblastoma	0.0014783194
laryngotracheoesophageal cleft	0.0014783194
idiopathic inflammatory myopathy	0.0014783194
sialidosis	0.0014783194
ovarian serous cystadenocarcinoma	0.0014783194
nephrosclerosis	0.0014783194
malaria	0.0014783194
head and neck neoplasia	0.0014783194
Atherosclerotic lesion	0.0014783194
human granulocytic anaplasmosis	0.0014783194
myeloid neoplasm	0.0014783194
Vulvar Squamous Cell Carcinoma	0.0014783194
familial hyperaldosteronism	0.0014783194
Helminthiasis	0.0014783194
benign neoplasm	0.0014783194
snowflake vitreoretinal degeneration	0.0014783194
gastroesophageal reflux disease	0.0014783194
Autoimmune Hepatitis	0.0014783194
phakomatosis pigmentovascularis	0.0014783194
Leber congenital amaurosis	0.0014783194
nephrosclerosis	0.0014783194
mucopolysaccharidosis type 4A	0.0014783194
Chronic Neutrophilic Leukemia	0.0014783194
Atherosclerotic lesion	0.0014783194
Asthma	0.0014783194
ovarian serous cystadenocarcinoma	0.0014783194
Atrophy	0.0014783194
bronchiectasis	0.0014783194
sialidosis	0.0014783194
Keratoconjunctivitis sicca	0.0014783194
idiopathic inflammatory myopathy	0.0014783194
Inflammatory abnormality of the skin	0.0014783194
Lennox-Gastaut syndrome	0.0014783194
Bronchiectasis	0.0014783194
ameloblastoma	0.0014783194
Odontogenic Cyst	0.0014783194
Erythema	0.0014783194
malnutrition	0.0014783194
human granulocytic anaplasmosis	0.0014783194
Chordoma	0.0014783194
Vulvar Squamous Cell Carcinoma	0.0014783194
hyperhomocysteinemia	0.0014783194
supranuclear palsy, progressive, 1	0.0014783194
autoimmune type 1 diabetes	0.0014783194
calcification	0.0014783194
Patent ductus arteriosus	0.0014783194
Primary progressive aphasia	0.0014783194
idiopathic pulmonary arterial hypertension	0.0014783194
chronic periodontitis	0.0014783194
laryngotracheoesophageal cleft	0.0014783194
periventricular leukomalacia	0.0014783194
Cataract	0.0014783194
Postural instability	0.0014783194
clostridium difficile infection	0.0014783194
myeloid neoplasm	0.0014783194
Keratocystic odontogenic tumor	0.0014783194
head and neck neoplasia	0.0014783194
varicose ulcer	0.0014783194
pemphigus foliaceus	0.0014783194
neoplasm of major salivary gland	0.0014783194
urinary bladder cancer	0.0014783194
systemic mastocytosis	0.0014783194
meningococcal infection	0.001143533
