# Supplementary material for: Peripheral Transcriptomic Signatures Reveal Convergent Neuroinflammatory, Metabolic, and miRNA Dysregulation in Major Psychiatric Disorders
Source: Biology (Basel). 2026 Apr 24;15(9):673. doi: 10.3390/biology15090673 (PMC13162896; doi:10.3390/biology15090673)
Supplement: Supplementary file 1 [file biology-15-00673-s001.zip › Supplementary Files/Dataset S4. Hub genes GWAS results/CXCL1.tsv]

disease	globalScore
neoplasm	0.1189634719
breast cancer	0.1169277663
oral squamous cell carcinoma	0.1146960676
colorectal carcinoma	0.1139179837
hepatocellular carcinoma	0.1137989737
cancer	0.1111407395
ovarian cancer	0.1080677289
triple-negative breast cancer	0.1052664799
glioblastoma multiforme	0.1036239137
IGA glomerulonephritis	0.095969344
osteosarcoma	0.0941701788
non-small cell lung carcinoma	0.0933019692
chronic obstructive pulmonary disease	0.0928518103
attention deficit hyperactivity disorder	0.0920549502
colorectal cancer	0.0897292122
Townes-Brocks syndrome	0.0880524357
Systemic lupus erythematosus	0.0879767226
colitis	0.0873291006
cervical cancer	0.0868152648
prostate cancer	0.0865678916
Alzheimer disease	0.0863956595
urinary bladder carcinoma	0.0858536232
head and neck squamous cell carcinoma	0.0858161892
type 2 diabetes mellitus	0.0844112582
Obesity	0.0824900292
posterior cortical atrophy	0.0811308719
gastric cancer	0.0802395509
systemic scleroderma	0.0775579751
ulcerative colitis	0.0767851037
Behcet's syndrome	0.0753532259
chronic lymphocytic leukemia	0.0752378349
movement disorder	0.0742855508
attention deficit-hyperactivity disorder 8	0.0739159709
intellectual disability, autosomal recessive 59	0.0739159709
schizophrenia 15	0.0739159709
hereditary attention deficit-hyperactivity disorder	0.0739159709
breast carcinoma	0.0734666643
esophageal squamous cell carcinoma	0.0731336225
essential thrombocythemia	0.0728169716
acute myeloid leukemia	0.0722667658
Rheumatoid arthritis	0.0689139226
lung adenocarcinoma	0.0675327348
psoriasis	0.0671916051
chronic myelogenous leukemia	0.0663190517
infection	0.064370873
lung cancer	0.0638188583
gastritis	0.0617481702
cholangiocarcinoma	0.0598753853
Osteoporosis	0.0592542858
experimental autoimmune encephalomyelitis	0.0568278717
autism	0.0552768851
acute kidney injury	0.0548767243
Acute kidney injury	0.0548755525
melanoma	0.0546947633
AIDS dementia	0.0535890789
Phelan-McDermid syndrome	0.0535373377
atrial fibrillation	0.052316487
Tourette syndrome	0.0519259696
Crohn's disease	0.049549741
endometriosis	0.0490773656
Sepsis	0.047060006
microphthalmia with limb anomalies	0.0468251751
nasopharyngeal carcinoma	0.0465596701
Cirrhosis	0.0458585541
lobular neoplasia	0.0452016694
acute lymphoblastic leukemia	0.0441245369
X-linked non-syndromic intellectual disability	0.0435808565
Potocki-Lupski syndrome	0.0432732839
nail-patella syndrome	0.0427721544
colorectal adenocarcinoma	0.0426138389
COVID-19	0.0424764304
intellectual disability, autosomal dominant 50	0.0419620967
small cell lung carcinoma	0.0418446524
alcoholic liver cirrhosis	0.0414648065
pulmonary tuberculosis	0.0402695523
diabetes mellitus	0.0402593494
COVID-19–associated multisystem inflammatory syndrome in adults	0.0397988632
depressive disorder	0.0394087781
epilepsy	0.0389710868
achalasia-alacrima syndrome	0.0387363478
FRAXE intellectual disability	0.038489894
squamous cell carcinoma	0.0384630438
hyperprolinemia type 1	0.0384363049
Insulin resistance	0.0366239613
liver dysplastic nodule	0.0363223982
type 1 diabetes mellitus	0.0360907033
non-alcoholic steatohepatitis	0.0355871916
X-linked dominant intellectual disability - epilepsy syndrome	0.0349548627
frozen shoulder	0.0349161425
glioma	0.0347880974
ghosal hematodiaphyseal dysplasia	0.0346961568
lung carcinoma	0.0343567628
pancreatic adenocarcinoma	0.0340114975
pachyonychia congenita	0.0339407757
Nasal Cavity Polyp	0.032887474
renal cell carcinoma	0.0327029234
immunodeficiency 75	0.0325230272
ovarian carcinoma	0.0324016047
joint contractures, osteochondromas, and B-cell lymphoma	0.0322273633
liver cancer	0.0321496977
intellectual developmental disorder, X-linked, syndromic, Pilorge type	0.0318651751
gallstones	0.0315990776
Smith-Magenis syndrome	0.031480812
Stroke	0.0313592106
reading	0.0311986994
breast ductal carcinoma in situ	0.0310935745
Cachexia	0.0309009823
immunodeficiency 99 with hypogammaglobulinemia and autoimmune cytopenias	0.0308968759
intellectual developmental disorder with epilepsy, behavioral abnormalities, and coarse facies	0.0303720725
psoriasis vulgaris	0.0300218602
retinopathy	0.030007831
inflammatory bowel disease	0.0293523633
myeloid sarcoma	0.0292588671
clostridium difficile infection	0.0292368948
Hypercalcemia	0.0288272287
peripheral arterial disease	0.028088069
glioblastoma	0.027824451
dysplasia	0.0277917891
Duchenne muscular dystrophy	0.0276876908
nonpapillary renal cell carcinoma	0.0275907724
chronic kidney disease	0.0273920311
gastric carcinoma	0.0273779679
interstitial lung disease	0.0273291398
psoriatic arthritis	0.0266522512
neuroendocrine neoplasm	0.0266055509
brain aneurysm	0.0265789512
bacterial urinary tract infection	0.0264884891
cryohydrocytosis	0.026466024
Miyoshi myopathy	0.026131455
Åland Islands eye disease	0.0260194484
Sjogren syndrome	0.0259424046
gastroesophageal reflux disease	0.0258192593
chronic rhinosinusitis without nasal polyps	0.0256936021
laryngeal squamous cell carcinoma	0.0256449408
periodontitis	0.0255365237
bladder transitional cell carcinoma	0.02550101
cystic fibrosis	0.0253975272
rectum cancer	0.0252854217
Helicobacter pylori infectious disease	0.0252675654
chronic hepatitis B virus infection	0.0251226013
idiopathic pulmonary fibrosis	0.0250886079
endophthalmitis	0.0249544424
neuromyelitis optica	0.0248577231
Barrett's esophagus	0.0246906676
influenza	0.0244714341
idiopathic pulmonary arterial hypertension	0.0243922704
acute myocardial infarction	0.0241756555
stroke	0.0240664242
osteonecrosis	0.0240226906
dry eye syndrome	0.0240151522
status epilepticus	0.0237044412
colon carcinoma	0.0234979431
esophageal adenocarcinoma	0.0229995913
carcinoma	0.0229790165
prostatitis	0.0225238389
diabetic nephropathy	0.0224450907
pancreatic intraductal papillary-mucinous neoplasm	0.0221747913
cutaneous squamous cell carcinoma	0.0221747913
hand, foot and mouth disease	0.0218670134
breast neoplasm	0.0216991864
synovial sarcoma	0.021599174
oculotrichodysplasia	0.0214356316
mucous membrane pemphigoid	0.0213691946
Patent ductus arteriosus	0.0212378718
Asthma	0.0210660517
non-alcoholic fatty liver disease	0.0210571104
pancreatic neoplasm	0.0210455195
behavioral variant of frontotemporal dementia	0.0206964719
skin infection	0.0205535551
multiple myeloma	0.0205523231
metabolic syndrome	0.0202709063
wet macular degeneration	0.0201421021
bathing suit ichthyosis	0.0201215699
tuberculosis	0.0198619954
acne	0.0196498535
hypertension	0.0195877323
Barth syndrome	0.0193002813
atherosclerosis	0.0192805414
meningioma	0.0192181524
papillary thyroid carcinoma	0.0191851965
sessile serrated polyp	0.0190259709
Treacher-Collins syndrome	0.0190128303
lymph node metastatic carcinoma	0.0189436255
colonic neoplasm	0.0185453275
Charcot-Marie-Tooth disease type 1A	0.0181094129
Pneumonia	0.0180905655
myocardial infarction	0.0180252297
rectal adenocarcinoma	0.017924623
hepatitis C virus infection	0.0178541975
peritonitis	0.0178023148
ileus	0.0177938327
bronchopulmonary dysplasia	0.017739833
Vitiligo	0.017739833
benign prostatic hyperplasia	0.0177090347
irritable bowel syndrome	0.0174139868
alcoholic liver disease	0.0173973557
mitochondrial DNA depletion syndrome 4a	0.0173298928
endometrial cancer	0.0172959266
adenocarcinoma	0.0172814381
Anxiety	0.0171898129
renal fibrosis	0.0169674111
acute lung injury	0.0168835034
multiple sclerosis	0.0168447379
primary biliary cirrhosis	0.0167953512
Malignant Bone Neoplasm	0.0167611297
idiopathic interstitial pneumonia	0.0167563274
otitis media with effusion	0.0166310935
keratosis pilaris	0.0162615136
Colon Sessile Serrated Adenoma/Polyp	0.0160988985
pneumocystosis	0.0160767237
Meckel syndrome, type 1	0.0160229293
Aarskog-Scott syndrome, X-linked	0.0159432643
hypertensive retinopathy	0.0158919338
Mobius syndrome	0.0157071438
gallbladder cancer	0.0157071438
hypopigmentation, organomegaly, and delayed myelination and development	0.0155223539
proliferative diabetic retinopathy	0.01551989
metastatic prostate cancer	0.0154685595
Encephalitis, Tick-Borne	0.0154295066
Uveitis	0.0153800657
steatosis	0.0153686682
dermatitis	0.015203078
Ischemic stroke	0.0150102136
cerebral creatine deficiency syndrome	0.0149800627
squamous cell intraepithelial neoplasia	0.0149679841
necrotizing enterocolitis	0.014865323
diabetic ketoacidosis	0.0147831942
Frontotemporal dementia	0.0147831942
breast angiosarcoma	0.0147831942
cyst	0.0147555595
Hepatitis	0.0145025861
inflammation	0.0144938184
central nervous system cancer	0.0144580731
nervous system disease	0.0144455065
Respiratory Syncytial Virus Infection	0.0144223228
chronic rhinosinusitis with nasal polyps	0.0144084813
sarcoma	0.0143725499
cardiac hypertrophy	0.0141337278
cardiovascular disease	0.0141330631
cryopyrin-associated periodic syndrome	0.0139300807
mastitis	0.0139107387
sclerosing cholangitis	0.0139035941
post-traumatic stress disorder	0.013887579
pneumococcal pneumonia	0.0138465146
adenomyosis	0.0138350165
Andersen-Tawil syndrome	0.0136539224
endometrium adenocarcinoma	0.0136206602
autoimmune disease	0.0134976561
acrodermatitis enteropathica	0.0134383342
neutropenia	0.0134295053
pneumonia	0.0132535442
osteoarthritis	0.0132268178
myocarditis	0.0131894837
acute liver failure	0.0130995526
gastric adenocarcinoma	0.0130568331
cutaneous lupus erythematosus	0.0129517341
graft versus host disease	0.0129071658
primary ciliary dyskinesia	0.0128693739
viral disease	0.012834759
dengue disease	0.0128253942
respiratory failure	0.012750505
mucocutaneous lymph node syndrome	0.012750505
Pallister-Hall syndrome	0.0126717514
esophageal cancer	0.012649696
Abdominal Aortic Aneurysm	0.012640247
Myocardial Ischemia	0.012560582
diabetic retinopathy	0.0125119207
neuroblastoma	0.0124965215
astrocytoma	0.0124554571
intrahepatic cholangiocarcinoma	0.0124219896
papilloma	0.0124219896
colon adenocarcinoma	0.0124131607
thyroid cancer	0.0123917332
metastatic melanoma	0.012288107
lung disease	0.0122005142
hemangioendothelioma	0.0121961352
fungal infectious disease	0.012159678
schizophrenia	0.0121193031
Gout	0.0121046613
temporal lobe epilepsy	0.0120524097
Invasive Breast Carcinoma	0.0119294217
gestational diabetes	0.0118940938
ichthyosis prematurity syndrome	0.0118265553
Henoch-Schoenlein purpura	0.0118265553
Hypercholesterolemia	0.0118265553
preeclampsia	0.0118060231
Allergy	0.0117727609
chronic interstitial cystitis	0.0116945838
head and neck malignant neoplasia	0.0116939047
Hepatic fibrosis	0.0115794148
migraine disorder	0.0115288382
tongue cancer	0.0114569755
legionellosis	0.0114569755
anorexia nervosa	0.0114569755
oligodendroglioma	0.0114569755
obstructive sleep apnea	0.0113440483
bacterial vaginosis	0.0112721856
Ehlers-Danlos syndrome	0.0110873956
Majeed syndrome	0.0110873956
pancreatic neuroendocrine tumor	0.0110873956
Ebola hemorrhagic fever	0.0110873956
brain cancer	0.0110873956
Cavernous Hemangioma	0.0110873956
primitive neuroectodermal tumor	0.0110873956
acute respiratory distress syndrome	0.0110651934
hemolytic-uremic syndrome	0.0110565973
Keloid	0.0110360651
lymphoma	0.0110241439
prostate neoplasm	0.0109847375
ischemia	0.0108892906
Delirium	0.0108820735
hepatitis B virus infection	0.0108820735
Inflammatory abnormality of the skin	0.0108446377
subarachnoid hemorrhage	0.0108303197
Neoplasm of the lung	0.0107722934
bladder tumor	0.0107571224
Adams-Oliver syndrome	0.0107410251
encephalitis	0.0107358761
fibrosis	0.010718186
aneurysm	0.0106794205
acanthosis nigricans	0.0106781886
focal segmental glomerulosclerosis	0.0106640214
major depressive disorder	0.0106582598
peripheral nerve injury	0.0105946225
chronic endometritis	0.0105330259
cirrhosis of liver	0.010488471
Central precocious puberty	0.0104816953
rheumatoid arthritis	0.0103568544
malaria	0.0103562018
Columnar Cell Hyperplasia of the Breast	0.0103482359
childhood gender nonconformity	0.0103482359
ulnar-mammary syndrome	0.0103071715
congenital rubella	0.0102120728
Dilated cardiomyopathy	0.0101429138
infarction	0.0100942524
Cerebral ischemia	0.0100685872
hypotrichosis 1	0.0099786561
bacterial disease	0.0099761656
familial Mediterranean fever	0.0099581239
chorioamnionitis	0.0099155876
leukemia	0.0098950554
vasculitis	0.0098657289
hypertrophic cardiomyopathy	0.0098478659
polycystic ovary syndrome	0.0097811362
proliferative vitreoretinopathy	0.0097733339
bacterial meningitis	0.0096881127
viral encephalitis	0.0096419152
pneumonitis	0.0096404905
macrophage activation syndrome	0.0096090762
age-related macular degeneration	0.0094552996
overactive bladder	0.0093311373
Bartsocas-Papas syndrome 1	0.0092856593
ovarian neoplasm	0.0092805263
Hepatoblastoma	0.0092394964
enteritis	0.0092394964
alopecia areata	0.0092394964
Uveal melanoma	0.0092394964
acrocephalopolysyndactyly	0.0092189642
emphysema	0.0091584614
skin squamous cell carcinoma	0.0091549036
coronary artery disease	0.0091392646
severe acute respiratory syndrome	0.0091165084
Nephropathy	0.0090826975
pancreatic ductal adenocarcinoma	0.0090818518
malignant hyperthermia, susceptibility to, 1	0.0090547064
Glucose intolerance	0.0090547064
dermatomyositis	0.0090341742
Guillain-Barre syndrome	0.0090341742
Meningitis	0.0090247168
Methicillin-Resistant Staphylococcus Aureus Infection	0.0090163112
leptospirosis	0.0088828518
familial hyperaldosteronism	0.0088699165
tarsal-carpal coalition syndrome	0.0088699165
medullary thyroid gland carcinoma	0.0088699165
telomere syndrome	0.0088699165
Netherton syndrome	0.0088699165
neurosyphilis	0.0088699165
fetal growth restriction	0.0088493843
candidiasis	0.008818586
pulmonary fibrosis	0.0088012009
laryngotracheoesophageal cleft	0.0087826546
HIV infection	0.0087467232
chronic rhinosinusitis	0.0087364571
hypersensitivity pneumonitis	0.0087364571
Melnick-Needles syndrome	0.0086851266
peripheral neuropathy	0.0086723966
Hyperglycemia	0.0086692015
nervous system injury	0.0085697355
Aortic dissection	0.0085516672
pneumococcal infection	0.0085400311
inflammation of heart layer	0.0084798044
Staphylococcus aureus infection	0.0084798044
Myelofibrosis	0.0084798044
myelofibrosis	0.0084798044
portal hypertension	0.0083329865
diffuse large B-cell lymphoma	0.0083155467
Japanese encephalitis	0.0083155467
Diabetes mellitus	0.0083155467
aging	0.0083155467
fleck corneal dystrophy	0.0083155467
adenoma	0.0081797339
keratoconus	0.0081307568
glycogen storage disease VI	0.0081307568
diabetic neuropathy	0.0081307568
glaucoma	0.0081307568
benign neoplasm	0.0081307568
pulpitis	0.0081307568
pyelonephritis	0.0081102246
metabolic disease	0.0081102246
corneal infection	0.0081102246
punctate palmoplantar keratoderma type III	0.0081102246
fibromyalgia	0.0081102246
retinitis pigmentosa 1	0.0080178296
colorectal neoplasm	0.0080019046
cervical squamous cell carcinoma	0.0079651291
allergic disease	0.0079459669
diabetic foot	0.0079459669
juxtacortical osteosarcoma	0.0079459669
cystitis	0.0079254347
Tendinopathy	0.0079254347
Duane retraction syndrome	0.0078761448
Lyme disease	0.0078436582
encephalomyelitis	0.0077611769
Hypotonia - cystinuria syndrome	0.0077611769
staphylococcus aureus pneumonia	0.0077611769
exstrophy-epispadias complex	0.0077611769
hypotonia-cystinuria syndrome	0.0077611769
familial episodic pain syndrome	0.007576387
Peutz-Jeghers syndrome	0.007576387
inflammatory breast carcinoma	0.0074634598
polyneuropathy	0.0073915971
Bohring-Opitz syndrome	0.0073915971
pancreatic serous cystadenoma	0.0073915971
hypophysitis	0.0073915971
Mixed Tumor of the Salivary Gland	0.0073915971
osteoporosis	0.0073915971
polyostotic fibrous dysplasia	0.0073915971
Klebsiella Infections	0.0073915971
sickle cell disease	0.0073915971
retinal detachment	0.0073915971
Mycoplasma pneumoniae pneumonia	0.0073915971
otopalatodigital syndrome type 2	0.0073915971
Seizure	0.0073915971
Immunodeficiency	0.0073915971
Miller-Dieker lissencephaly syndrome	0.0073915971
head and neck carcinoma	0.0073915971
invasive carcinoma	0.0073915971
hyperparathyroidism	0.0073915971
acute-on-chronic liver failure	0.0073915971
Diarrhea	0.0073915971
alcoholic neuropathy	0.0073915971
gastrointestinal stromal tumor	0.0073915971
Hyperparathyroidism	0.0073915971
kidney injury	0.0073915971
Cushing syndrome	0.0073915971
colorectal adenoma	0.0073710649
gastric cardia carcinoma	0.0072972362
atopic eczema	0.0071869342
Cataract	0.007186275
rosacea	0.0071295641
Lewy body dementia	0.0070836139
ganglioneuroma	0.0070220172
Thrombocytosis	0.0070220172
skin cancer	0.006936796
metastatic neoplasm	0.0069066262
synovitis	0.0067360035
Escherichia coli Infections	0.0067013041
lattice corneal dystrophy type I	0.0066524374
Kaposi's sarcoma	0.0066524374
Keratitis	0.0066319052
chronic hepatitis C virus infection	0.0066319052
Benign Ovarian Neoplasm	0.0063444542
ovarian clear cell cancer	0.0062828575
pancreatic carcinoma	0.0062828575
amebiasis	0.0062623253
prostate adenocarcinoma	0.006237821
Huntington disease	0.0061853295
bacteriemia	0.0061134668
in situ carcinoma	0.0060980676
sexually transmitted disease	0.0060980676
cervical squamous intraepithelial neoplasia	0.0059543421
prion disease	0.0059132777
Myocardial fibrosis	0.0059132777
hepatotoxicity	0.0059132777
Thalassemia	0.0059132777
Erythema	0.0059081446
lumbar disc degeneration	0.0058927455
oral lichen planus	0.0058722132
metastatic malignant neoplasm	0.0058003505
clear cell renal carcinoma	0.0057079555
juvenile polyposis syndrome	0.0056976894
systemic juvenile idiopathic arthritis	0.0056329013
Autoimmunity	0.0056130967
female infertility	0.0056052945
Infertility	0.0056052945
heart failure	0.0055959628
Down syndrome	0.0055907287
oral mucositis	0.0055436978
neuroinflammatory disorder	0.0055436978
osteomyelitis	0.0055436978
chronic graft versus host disease	0.0055436978
coinfection	0.0055420427
serum lipopolysaccharide activity	0.0055309678
stomach neoplasm	0.005524077
gonorrhea	0.0055231656
paraneoplastic neurologic syndrome	0.0055128995
kidney disease	0.0054999297
kidney neoplasm	0.0053589079
pterygium	0.0053589079
Bloom syndrome	0.0053589079
Granuloma	0.0053407015
Ehlers-Danlos syndrome, dermatosparaxis type	0.0053383757
abscess	0.0053153796
meningococcal infection	0.0052547915
bacterial pneumonia	0.0052166196
myopia	0.005174118
opioid dependence	0.005174118
Myopia	0.005174118
microscopic polyangiitis	0.005174118
visceral Leishmaniasis	0.005174118
cerebral cavernous malformation	0.005174118
Mungan syndrome	0.0051535858
Cervical polyp	0.0051459888
toxoplasmosis	0.0051227874
liver disease	0.0051076542
Friedreich ataxia	0.0050886833
Salmonella Infections	0.0050406586
esophageal carcinoma	0.0050303925
osteogenesis imperfecta	0.0050303925
concussion	0.0050303925
Hepatic steatosis	0.0050176625
cutaneous melanoma	0.0050176625
Dravet syndrome	0.004989328
Neoplasm of the liver	0.0049687958
liver and intrahepatic bile duct neoplasm	0.0049687958
metastatic colorectal cancer	0.0049687958
ulcer disease	0.0049585297
Increased total eosinophil count	0.0049585297
Respiratory tract infection	0.0049482636
Hydrocephalus	0.0049482636
Cognitive impairment	0.0049355336
pulmonary arterial hypertension	0.0049355336
colon adenoma	0.0048764009
Parkinson disease	0.0048764009
skin basal cell carcinoma	0.0048661348
lung neoplasm	0.0048661348
viral pneumonia	0.0048661348
Chronic colitis	0.0048558686
Endometritis	0.0048045381
brain neoplasm	0.0048045381
intestinal neoplasm	0.0048045381
Pelvic Inflammatory Disease	0.0048045381
Pleural effusion	0.0048045381
parasitic infection	0.0047840059
persistent truncus arteriosus	0.0047840059
spondylo-ocular syndrome	0.0047840059
Crohn ileitis	0.0047840059
nephritis	0.0047737398
Zika virus infectious disease	0.0047634737
injury	0.0047424156
granular corneal dystrophy type II	0.0047238465
heart disease	0.0046916109
lymphangioleiomyomatosis	0.0046813448
periodontal disorder	0.0046480826
popliteal pterygium syndrome	0.0046197482
oral candidiasis	0.0046197482
colonic disorder	0.0046197482
congenital bilateral aplasia of vas deferens from CFTR mutation	0.0046197482
breast adenocarcinoma	0.0046197482
impulse control disorder	0.0046197482
systemic inflammatory response syndrome	0.004599216
Burkitts lymphoma	0.0044349583
hemophagocytic syndrome	0.0044349583
pelvic organ prolapse	0.0044349583
autoimmune thrombocytopenic purpura	0.0044349583
cerebral malaria	0.0044349583
Vogt-Koyanagi-Harada disease	0.0044349583
empyema	0.0044349583
Gingivitis	0.0044349583
Nephroblastoma	0.0044349583
scrub typhus	0.0044349583
orchitis	0.0044349583
Erythema nodosum	0.0044349583
Opportunistic infection	0.0044349583
chronic bronchitis	0.0044349583
mental or behavioural disorder	0.0044349583
spotted fever	0.0044349583
pemphigus vulgaris	0.0044349583
nephrotic syndrome	0.0044349583
typhus	0.0044349583
myeloid leukemia	0.0044349583
Bovine mastitis	0.0044349583
mesothelioma	0.0044349583
Cough	0.0044349583
skin neoplasm	0.004414426
Arthritis	0.004414426
hearing loss	0.004414426
thromboangiitis obliterans	0.004414426
mucositis	0.004414426
urothelial carcinoma	0.004414426
eosinophilic esophagitis	0.004414426
metastasis	0.004414426
amyloidosis	0.004414426
mucositis	0.004414426
occult macular dystrophy	0.0042501683
neuropathy	0.0042501683
epidermolysis bullosa acquisita	0.0042501683
ichthyosis	0.0042501683
congenital secretory chloride diarrhea 1	0.0042501683
sialadenitis	0.0042501683
chronic prostatitis	0.0042501683
serous adenocarcinoma	0.0042501683
Peripheral demyelination	0.0042296361
open-angle glaucoma	0.0040653784
pneumonic plague	0.0040653784
cerebral amyloid angiopathy	0.0040653784
SATB2 associated disorder	0.0040653784
prostate carcinoma	0.0040653784
polyp	0.0040653784
Posterior Leukoencephalopathy Syndrome	0.0040653784
malignant pleural mesothelioma	0.0040653784
Helminthiasis	0.0040653784
osteoarthritis, knee	0.0040653784
Periapical Periodontitis	0.0040653784
megalencephaly-capillary malformation-polymicrogyria syndrome	0.0040653784
chromophobe renal cell carcinoma	0.0040653784
Chlamydia trachomatis infectious disease	0.0040653784
Airway obstruction	0.0040653784
Atrophy	0.0040653784
Ito hypomelanosis	0.0039524512
Pain	0.0037676613
invasive breast ductal carcinoma	0.0037242608
tibia fracture	0.0036957985
autism spectrum disorder	0.0036957985
sitosterolemia	0.0036957985
non-alcoholic fatty liver	0.0036957985
Ovarian cyst	0.0036957985
endocervical adenocarcinoma	0.0036957985
scrapie	0.0036957985
adult-onset Still's disease	0.0036957985
clear cell adenocarcinoma	0.0036957985
kidney failure	0.0036957985
B-cell non-Hodgkins lymphoma	0.0036957985
male infertility	0.0036957985
pneumoconiosis	0.0036957985
female reproductive system neoplasm	0.0036957985
Carcinoma, Lewis Lung	0.0036957985
Fabry disease	0.0036957985
Adenoma sebaceum	0.0036957985
alopecia	0.0036957985
multiminicore myopathy	0.0036957985
undifferentiated pleomorphic sarcoma	0.0036957985
diabetic eye disease	0.0036957985
temporal arteritis	0.0036957985
thanatophoric dysplasia	0.0036957985
large cell neuroendocrine carcinoma	0.0036957985
gastroenteritis	0.0036957985
diarrheal disease	0.0036957985
Atherosclerotic lesion	0.0036957985
familial atrioventricular septal defect	0.0036957985
early-infantile DEE	0.0036957985
shigellosis	0.0036957985
morbid obesity	0.0036957985
reflex sympathetic dystrophy	0.0036957985
Hashimoto's thyroiditis	0.0036957985
interstitial cystitis	0.0036957985
carcinoid tumor	0.0036957985
uterine cancer	0.0036957985
Autism	0.0036957985
Acute otitis media	0.0036957985
bipolar disorder	0.0036957985
basal cell carcinoma	0.0036957985
dry age related macular degeneration	0.0036957985
bulimia nervosa	0.0036957985
hand-foot-genital syndrome	0.0036957985
Schwartz-Jampel syndrome	0.0036957985
syndromic X-linked intellectual disability 5	0.0036957985
benign female reproductive system neoplasm	0.0036957985
precursor B-cell acute lymphoblastic leukemia	0.0036957985
pharynx cancer	0.0036957985
nodular goiter	0.0036957985
Infectious encephalitis	0.0036957985
medullary breast carcinoma	0.0036957985
Extramammary Paget Disease	0.0036957985
Alopecia	0.0036957985
hypogonadism	0.0036957985
West Nile fever	0.0036957985
endocrine-cerebro-osteodysplasia syndrome	0.0036957985
brain disease	0.0036957985
silicosis	0.0036957985
Esophageal atresia	0.0036957985
skin aging	0.0036957985
allergic asthma	0.0036957985
Crush Syndrome	0.0036957985
insomnia	0.0036957985
adenoviridae infectious disease	0.0036957985
Disseminated Peritoneal Leiomyomatosis	0.0036957985
polyarteritis nodosa	0.0036957985
breast ductal adenocarcinoma	0.0036957985
papillary renal cell carcinoma	0.0036957985
inborn error of immunity	0.0036957985
Nijmegen breakage syndrome	0.0036957985
streptococcal pneumonia	0.0036957985
Cowden syndrome 1	0.0036957985
gonadal disorder	0.0036957985
gastric ulcer	0.0036957985
scalp-ear-nipple syndrome	0.0036957985
laryngeal neoplasm	0.0036957985
Respiratory insufficiency	0.0036957985
vascular neoplasm	0.0036957985
infectious colitis	0.0036957985
giardiasis	0.0036957985
hematoma	0.0036957985
vascular disease	0.0036420041
xeroderma pigmentosum	0.0035110086
rhegmatogenous retinal detachment	0.0034904764
Malignant Pancreatic Neoplasm	0.0033262187
ataxia telangiectasia	0.0032054801
eye disease	0.0031568279
airway hyperresponsiveness	0.0031106304
Hepatitis, Alcoholic	0.0030876344
lupus nephritis	0.0030876344
prostate intraepithelial neoplasia	0.0030285016
brain injury	0.0030285016
sweet syndrome	0.0030182355
nasopharyngeal neoplasm	0.0029817607
Dowling-Degos disease 1	0.0029566388
diabetic macular edema	0.0029566388
Convulsive status epilepticus	0.0029566388
chronic hepatitis	0.0029566388
postmenopausal osteoporosis	0.0029566388
Aortic Rupture	0.0029566388
alcohol abuse	0.0029566388
hematopoietic and lymphoid cell neoplasm	0.0029566388
chronic cystitis	0.0029566388
magnesium deficiency	0.0029566388
Mumps virus infectious disease	0.0029566388
familial isolated congenital asplenia	0.0029566388
Pruritus	0.0029566388
Coronary Vasospasm	0.0029566388
measles	0.0029566388
oropharynx squamous cell carcinoma	0.0029566388
cervical intraepithelial neoplasia	0.0029566388
dermatological toxicity	0.0029566388
Pneumovirus Infections	0.0029566388
congenital vertical talus	0.0029566388
penile cancer	0.0029566388
plexiform neurofibroma	0.0029566388
infectious disease	0.0028437117
Glomerulonephritis	0.0028437117
immune system disease	0.0028437117
neurodegenerative disease	0.0028437117
urinary tract infection	0.0028437117
dysplastic nevus	0.0027718489
Ehlers-Danlos syndrome, musculocontractural type	0.0027718489
common wart	0.0027718489
herpes simplex encephalitis	0.0027718489
chronic liver failure	0.0027513167
hypertensive heart disease	0.0027513167
anaphylaxis	0.0027513167
osteochondritis dissecans	0.0027513167
Hyperlipidemia	0.0027513167
Acute hepatitis	0.0027513167
allergic rhinitis	0.002587059
Increased total leukocyte count	0.002587059
Norrie disease	0.002587059
dental caries	0.002587059
punctate palmoplantar keratoderma type 2	0.002587059
Thrombocytopenia	0.002587059
Bronchiectasis	0.002587059
Takotsubo cardiomyopathy	0.002587059
Other metabolic disease	0.002587059
Cholestasis	0.002587059
bronchiectasis	0.002587059
Granulomatosis with Polyangiitis	0.002587059
polyp of colon	0.002587059
Cellulitis	0.002587059
coronavirus infectious disease	0.002587059
Encephalopathy	0.002587059
chronic gastritis	0.002587059
contact dermatitis	0.002587059
relapsing-remitting multiple sclerosis	0.002587059
Syringocystadenoma Papilliferum	0.0022174791
dysplasia of cervix	0.0022174791
Ureteral obstruction	0.0022174791
Recurrent long bone fractures	0.0022174791
digestive system neoplasm	0.0022174791
hemorrhage	0.0022174791
Dent disease	0.0022174791
hypoparathyroidism-retardation-dysmorphism syndrome	0.0022174791
Reunion Island's Larsen syndrome	0.0022174791
cervical carcinoma	0.0022174791
brain ischemia	0.0022174791
Reunion island Larsen syndrome	0.0022174791
brain infarction	0.0022174791
Genital neoplasm, female	0.0022174791
corneal disease	0.0022174791
CINCA syndrome	0.0022174791
hyperinsulinemic hypoglycemia, familial, 4	0.0022174791
sunburn	0.0022174791
uterine cervix neoplasm	0.0022174791
arterial disorder	0.0022174791
arteriosclerosis	0.0022174791
eosinophilic pneumonia	0.0022174791
spinal cord injury	0.0022174791
memory	0.0022174791
folliculitis	0.0022174791
uterine corpus endometrial carcinoma	0.0022174791
Dry skin	0.0022174791
spinal cord injury	0.0022174791
Holt-Oram syndrome	0.0022174791
Syringocystadenoma Papilliferum	0.0022174791
brain ischemia	0.0022174791
inclusion body myositis	0.0022174791
Hypoglycemia	0.0022174791
Fusobacterium infectious disease	0.0022174791
Genital neoplasm, female	0.0022174791
Reunion island Larsen syndrome	0.0022174791
corneal disease	0.0022174791
Decreased total monocyte count	0.0022174791
uterine corpus endometrial carcinoma	0.0022174791
memory	0.0022174791
cerebral infarction	0.0022174791
lip and oral cavity carcinoma	0.0022174791
Hypoalbuminemia	0.0022174791
tumor predisposition syndrome 2	0.0022174791
Feingold syndrome	0.0022174791
Hypoglycemia	0.0022174791
episodic ataxia type 1	0.0022174791
nevus	0.0022174791
episodic ataxia type 1	0.0022174791
CINCA syndrome	0.0022174791
eosinophilic pneumonia	0.0022174791
lip and oral cavity carcinoma	0.0022174791
BK-virus nephropathy	0.0021782107
endothelial dysfunction	0.002104552
psoriasis 14, pustular	0.002012157
retinal degeneration	0.002012157
ovarian adenocarcinoma	0.0018478993
neuropathic pain	0.0018478993
pneumococcal meningitis	0.0018478993
X-linked retinoschisis	0.0018478993
Pseudomonas infection	0.0018478993
autoimmune myocarditis	0.0018478993
gastrointestinal disease	0.0018478993
demyelinating disease	0.0018478993
metopic craniosynostosis	0.0017090246
mucinous carcinoma	0.0014783194
cryptococcosis	0.0014783194
Epstein-Barr virus infection	0.0014783194
streptococcal infection	0.0014783194
carcinogenicity	0.0014783194
pseudotumor cerebri	0.0014783194
Thymoma	0.0014783194
Autoimmune lymphoproliferative syndrome with recurrent viral infections	0.0014783194
tauopathy	0.0014783194
auditory system disease	0.0014783194
ovarian serous carcinoma	0.0014783194
cystic fibrosis-related diabetes	0.0014783194
respiratory syncytial virus bronchiolitis	0.0014783194
thyroid carcinoma	0.0014783194
choroid plexus papilloma	0.0014783194
aortic aneurysm	0.0014783194
Autosomal dominant polycystic kidney disease	0.0014783194
keratosis	0.0014783194
osteosclerosis	0.0014783194
disseminated candidiasis	0.0014783194
listeriosis	0.0014783194
acute pyelonephritis	0.0014783194
Gastrointestinal dysmotility	0.0014783194
nephrosis	0.0014783194
neonatal abstinence syndrome	0.0014783194
fragile X syndrome	0.0014783194
meningitis	0.0014783194
acrodermatitis chronica atrophicans	0.0014783194
Rett syndrome	0.0014783194
autoimmune lymphoproliferative syndrome type 2B	0.0014783194
chondrosarcoma	0.0014783194
atrophic macular degeneration	0.0014783194
cardiac arrhythmia	0.0014783194
liver failure	0.0014783194
ornithosis	0.0014783194
Bardet-Biedl syndrome	0.0014783194
head and neck neoplasia	0.0014783194
Merkel cell skin cancer	0.0014783194
optic papillitis	0.0014783194
pustulosis palmaris et plantaris	0.0014783194
Wilson disease	0.0014783194
Costello syndrome	0.0014783194
bronchitis	0.0014783194
Abnormality of the pancreas	0.0014783194
common variable immunodeficiency	0.0014783194
pulmonary edema	0.0014783194
cutaneous Leishmaniasis	0.0014783194
polycystic kidney disease 4	0.0014783194
viral meningitis	0.0014783194
foot and mouth disease	0.0014783194
Yersinia infectious disease	0.0014783194
food allergy	0.0014783194
brucellosis	0.0014783194
Neonatal sepsis	0.0014783194
Hypertension	0.0014783194
angina unstable	0.0014783194
gram-positive bacterial infections	0.0014783194
Psoriasiform dermatitis	0.0014783194
Tularemia	0.0014783194
neuritis	0.0014783194
Gingival bleeding	0.0014783194
prediabetes syndrome	0.0014783194
PTEN hamartoma tumor syndrome	0.0014783194
rhabdomyosarcoma	0.0014783194
acute promyelocytic leukemia	0.0014783194
chronic otitis media	0.0014783194
memory impairment	0.0014783194
babesiosis	0.0014783194
amyloidoma	0.0014783194
pulmonary hypertension	0.0014783194
mood disorder	0.0014783194
Richter syndrome	0.0014783194
hereditary angioedema	0.0014783194
Herpes Zoster	0.0014783194
Fibroadenoma	0.0014783194
pemphigus foliaceus	0.0014783194
skin disease	0.0014783194
Pulmonary embolism	0.0014783194
Osteopetrosis	0.0014783194
infectious meningitis	0.0014783194
stomach disease	0.0014783194
refractory anemia with ringed sideroblasts	0.0014783194
Hyperkeratosis	0.0014783194
radiculitis	0.0014783194
autism spectrum disorder - epilepsy - arthrogryposis syndrome	0.0014783194
hepatobiliary disease	0.0014783194
respiratory system disease	0.0014783194
urticaria	0.0014783194
acute cystitis	0.0014783194
Recurrent lower respiratory tract infections	0.0014783194
eye inflammation	0.0014783194
Autoimmune Hepatitis	0.0014783194
Hodgkins lymphoma	0.0014783194
leprosy	0.0014783194
Bronchiolitis	0.0014783194
Klebsiella pneumonia	0.0014783194
trichomoniasis	0.0014783194
sarcoidosis	0.0014783194
meningoencephalitis	0.0014783194
psychiatric disorder	0.0014783194
cardiomyopathy	0.0014783194
lysosomal storage disease	0.0014783194
stomach polyp	0.0014783194
