# Supplementary material for: Peripheral Transcriptomic Signatures Reveal Convergent Neuroinflammatory, Metabolic, and miRNA Dysregulation in Major Psychiatric Disorders
Source: Biology (Basel). 2026 Apr 24;15(9):673. doi: 10.3390/biology15090673 (PMC13162896; doi:10.3390/biology15090673)
Supplement: Supplementary file 1 [file biology-15-00673-s001.zip › Supplementary Files/Dataset S4. Hub genes GWAS results/CXCR1.tsv]

disease	globalScore
type 1 diabetes mellitus	0.3551120148
pneumonia	0.277184891
COVID-19	0.2627112418
viral pneumonia	0.2587058983
HIV-1 infection	0.1677471121
breast cancer	0.133388399
cholangiocarcinoma	0.1304950536
neoplasm	0.116467278
non-small cell lung carcinoma	0.1090773957
chronic obstructive pulmonary disease	0.107572934
melanoma	0.1063074428
asthma	0.1022709587
head and neck squamous cell carcinoma	0.0996306625
ulcerative colitis	0.0993811034
ischemia reperfusion injury	0.0935037032
gastric cancer	0.0887979205
pancreatic carcinoma	0.0831554673
psoriasis	0.0821845576
experimental autoimmune encephalomyelitis	0.079772384
glioblastoma	0.0768611147
liver cancer	0.075053045
chronic pancreatitis	0.0748399206
bacterial urinary tract infection	0.0740371183
adult acute respiratory distress syndrome	0.0739159709
Crohn's disease	0.0696730428
glioblastoma multiforme	0.0665364184
posterior cortical atrophy	0.0661270882
infection	0.0651327436
gastric carcinoma	0.0643647956
osteosarcoma	0.0614964179
Townes-Brocks syndrome	0.0610617468
colitis	0.0596568261
squamous cell carcinoma	0.0549776726
acute respiratory distress syndrome	0.0535820784
mastitis	0.0525917619
hyperinsulinism due to INSR deficiency	0.0521144553
nonpapillary renal cell carcinoma	0.05052266
idiopathic pulmonary fibrosis	0.0488846
nervous system disease	0.04834904
Rheumatoid arthritis	0.0477594901
colorectal carcinoma	0.0473928514
ovarian cancer	0.046970856
Mobius syndrome	0.0465670617
Keloid	0.043240843
MODY	0.0431410564
lung cancer	0.0418399929
lung adenocarcinoma	0.0416737137
cancer	0.0413393554
exercise-induced hyperinsulinism	0.0403655117
influenza	0.0396074498
Alzheimer disease	0.0392768188
rectum cancer	0.0392759185
pancreatic ductal adenocarcinoma	0.0391158185
colon adenocarcinoma	0.0388058847
hyperproinsulinemia	0.0379854175
metastatic malignant neoplasm	0.0378768021
myelodysplastic syndrome	0.0376920121
colorectal adenocarcinoma	0.0373201737
hyperinsulinism due to glucokinase deficiency	0.037224083
metastatic colorectal cancer	0.0369579855
bullous pemphigoid	0.0369579855
tropical spastic paraparesis	0.0358492459
maturity-onset diabetes of the young type 3	0.0347257231
thrombocytopenia 9	0.0346887652
endometriosis	0.0338994652
maturity-onset diabetes of the young type 10	0.0336613332
esophageal adenocarcinoma	0.033438148
chronic hepatitis B virus infection	0.0332621869
myeloid sarcoma	0.0322590986
hyperinsulinemic hypoglycemia, familial, 4	0.0314664395
diabetes mellitus, permanent neonatal 4	0.0314512456
acute myeloid leukemia	0.0310592016
hepatocellular carcinoma	0.0308077722
Hyperinsulinism due to short chain 3-hydroxylacyl-CoA dehydrogenase deficiency	0.0307786103
thrombocytopenia 7	0.0307638271
sarcopenia	0.0306545957
mucocutaneous lymph node syndrome	0.0306367327
Systemic lupus erythematosus	0.0304234185
Miyoshi myopathy	0.030300736
allergic rhinitis	0.0295047917
ovarian dysfunction	0.0293844198
ankylosing spondylitis	0.0291141445
sclerosing cholangitis	0.0291141445
Sepsis	0.0286446315
breast neoplasm	0.0285086305
acute lung injury	0.0270346601
papillary thyroid carcinoma	0.0265503969
pachyonychia congenita	0.0257545702
acute myocardial infarction	0.0252648895
infective vaginitis	0.0251314301
dengue disease	0.0243922704
gastrointestinal stromal tumor	0.0243922704
chronic periodontitis	0.0236531107
triple-negative breast cancer	0.0232668256
Guillain-Barre syndrome	0.0230987409
intestinal cancer	0.022913951
renal cell carcinoma	0.0228934188
arthritis	0.0227291611
microphthalmia with limb anomalies	0.0224246558
Ischemic stroke	0.0223343131
diabetic nephropathy	0.0222698554
Pilomatrixoma	0.0221747913
urinary bladder carcinoma	0.0220618641
cystic fibrosis	0.022026417
inflammatory bowel disease	0.0218172118
ischemia	0.0215971856
cataract	0.021469836
lens disease	0.021469836
peritonitis	0.0214356316
Neoplasm of the lung	0.0208607296
breast carcinoma	0.0205661596
cirrhosis of liver	0.0204808836
peripheral neuropathy	0.0204527545
benign prostatic hyperplasia	0.019686069
Pneumonia	0.0194884465
COVID-19–associated multisystem inflammatory syndrome in adults	0.0194569421
diabetes mellitus	0.0194456511
gastritis	0.0194029424
immunoglobulin G4-related sclerosing disease	0.0194029424
neuroblastoma	0.0192900152
chorioamnionitis	0.0192181524
prostate cancer	0.0191667022
mucous membrane pemphigoid	0.0191489589
cardiovascular disease	0.018987643
renal fibrosis	0.018876907
Bartsocas-Papas syndrome 1	0.0186801768
esophageal squamous cell carcinoma	0.0186032799
urinary tract infection	0.0184673253
ovarian serous adenocarcinoma	0.0181094129
Behcet's syndrome	0.0179426913
brain aneurysm	0.0178708286
Stroke	0.0178393402
pneumococcal infection	0.017739833
small cell lung carcinoma	0.0174146928
Glomerulonephritis	0.0173702532
subarachnoid hemorrhage	0.0169867114
visceral Leishmaniasis	0.016590945
type 2 diabetes mellitus	0.0164674559
epilepsy	0.0164599449
Lipodystrophy	0.0162615136
brain cancer	0.0162615136
hemolytic anemia	0.0162615136
major depressive disorder	0.0160561915
gastric adenocarcinoma	0.0159637965
pulmonary arterial hypertension	0.0159241693
acute promyelocytic leukemia	0.0157790066
Insulin resistance	0.015617418
diffuse large B-cell lymphoma	0.0155506884
primary biliary cirrhosis	0.0155301561
periodontitis	0.0154135332
Obesity	0.0153771566
colorectal cancer	0.0151190837
glioma	0.0149861726
Cirrhosis	0.0149252354
multidrug-resistant tuberculosis	0.0147831942
idiopathic bronchiectasis	0.0147831942
pancreatic adenocarcinoma	0.014475211
thyroid carcinoma	0.0144136143
coronary artery disease	0.0143881544
Acute kidney injury	0.0142366266
acute kidney injury	0.0142366266
primary ciliary dyskinesia	0.0140440345
systemic scleroderma	0.01398068
lymph node metastatic carcinoma	0.013677521
congenital secretory chloride diarrhea 1	0.0133048748
Helicobacter pylori infectious disease	0.0129147627
hepatitis B virus infection	0.0127942386
Myelofibrosis	0.0127580893
myelofibrosis	0.0127580893
lymphoma	0.0126954787
pyelonephritis	0.0120050812
tuberculosis	0.0119600147
ventilator-associated pneumonia	0.0118265553
infectious arthritis	0.0118265553
multiminicore myopathy	0.0118111562
temporal lobe epilepsy	0.0115366405
multiple sclerosis	0.011529647
Fever	0.0114569755
polyarteritis nodosa	0.0114569755
acute pyelonephritis	0.0113345212
appendicitis	0.0112105889
neuroendocrine neoplasm	0.0111806737
pulmonary tuberculosis	0.0111157301
ovarian neoplasm	0.0111036035
peritoneal carcinoma	0.0110873956
acute cystitis	0.0110873956
Duane retraction syndrome	0.0109744685
autism spectrum disorder	0.0107178158
clear cell renal carcinoma	0.010622957
chronic kidney disease	0.0106153184
osteoarthritis	0.0106048886
age-related macular degeneration	0.0105400308
nasopharyngeal carcinoma	0.010248244
allergic disease	0.010163446
multiple myeloma	0.010150716
colonic neoplasm	0.0100410614
lung disease	0.0100177346
acute-on-chronic liver failure	0.0099786561
astrocytoma	0.0099786561
neurodegenerative disease	0.0099691987
head and neck malignant neoplasia	0.0099402608
depressive disorder	0.0097938661
Staphylococcus aureus infection	0.0097425356
Huntington disease	0.0096416126
atopic asthma	0.0096090762
Syringocystadenoma Papilliferum	0.0096090762
idiopathic pulmonary arterial hypertension	0.0096090762
atherosclerosis	0.0095930415
prostate carcinoma	0.0095552818
carcinoma	0.0094527844
Autoimmunity	0.009393488
Amyotrophic lateral sclerosis	0.0093636003
invasive breast ductal carcinoma	0.0092394964
adenocarcinoma	0.009179337
schizophrenia	0.0091504766
thyroid cancer	0.0091402105
cervical cancer	0.0091171118
bronchiectasis	0.0090547064
Bronchiectasis	0.0090547064
liver dysplastic nodule	0.0090214443
listeriosis	0.008942588
metabolic disease	0.0088777188
Lassa fever	0.0088699165
systemic inflammatory response syndrome	0.0088699165
retinopathy	0.008800723
adrenal cortex carcinoma	0.008713461
Arrhythmia	0.0085748686
Asthma	0.0085003367
Other metabolic disease	0.0083329865
dry eye syndrome	0.0083104137
glomerular disease	0.0082950145
vascular disease	0.0082617523
Myocardial Ischemia	0.0081307568
peeling skin syndrome	0.0081307568
Treacher-Collins syndrome	0.0080999585
viral disease	0.0080733947
metastatic melanoma	0.0080178296
hidradenitis suppurativa	0.0079459669
pneumococcal pneumonia	0.0079459669
transient ischemic attack	0.0079459669
retinal degeneration	0.0079254347
heart failure	0.0077611769
Anxiety	0.0077611769
deep vein thrombosis	0.0077611769
Invasive Breast Carcinoma	0.0077611769
Malignant Bone Neoplasm	0.0077611769
soft tissue sarcoma	0.0077611769
Uveal melanoma	0.0074917943
uterine corpus endometrial carcinoma	0.0073915971
Myelopathy	0.0073915971
idiopathic inflammatory myopathy	0.0073915971
erythema multiforme	0.0073915971
essential hypertension	0.0073915971
teratoma	0.0073915971
prostate adenocarcinoma	0.0073915971
breast ductal adenocarcinoma	0.0073915971
autonomic dysreflexia	0.0073915971
leprosy	0.0073915971
head and neck carcinoma	0.0073915971
essential hypertension, genetic	0.0073915971
follicular thyroid adenoma	0.0073915971
serous adenocarcinoma	0.0073915971
experimental arthritis	0.0073915971
hilar cholangiocarcinoma	0.0073915971
cutaneous Leishmaniasis	0.0073915971
nephritis	0.0073915971
Seizure	0.0073915971
follicular thyroid carcinoma	0.0073915971
hypersensitivity pneumonitis	0.0073915971
bacteriemia	0.0073915971
Hodgkins lymphoma	0.0073915971
oral submucous fibrosis	0.0073915971
interstitial cystitis	0.0073915971
genital herpes	0.0073915971
pancreatic intraductal papillary-mucinous neoplasm	0.0073915971
gestational diabetes	0.0073915971
malignant pleural mesothelioma	0.0073915971
prostatitis	0.0073915971
renal cell adenocarcinoma	0.0073915971
Pleural effusion	0.0073915971
medulloblastoma	0.0073915971
candidiasis	0.0072786699
polycystic ovary syndrome	0.0070652481
acute lymphoblastic leukemia	0.0070220172
esophageal cancer	0.007001485
Parkinson disease	0.0069322915
non-alcoholic fatty liver disease	0.006879729
Laurence-Moon syndrome	0.0066524374
malignant colon neoplasm	0.0066524374
Aarskog-Scott syndrome, X-linked	0.0066524374
pulmonary fibrosis	0.0064959819
prostate neoplasm	0.0064471152
primary progressive multiple sclerosis	0.0062828575
colon carcinoma	0.0062444623
gastroesophageal reflux disease	0.0062341962
central nervous system cancer	0.0062223453
cryopyrin-associated periodic syndrome	0.0061520673
oral squamous cell carcinoma	0.0061438419
diabetic retinopathy	0.0060775354
bacterial disease	0.0060420819
cyst	0.0059672774
Lyme disease	0.0059436551
endometrial carcinoma	0.0059132777
HIV infection	0.005869406
Dilated cardiomyopathy	0.0057695522
cystitis	0.0057284877
fungal infectious disease	0.0057284877
aneurysm	0.0057079555
Respiratory Syncytial Virus Infection	0.0056976894
chronic lymphocytic leukemia	0.0056155606
adenoma	0.005559097
essential thrombocythemia	0.0055436978
Gout	0.0055436978
Barrett's esophagus	0.0055436978
familial hyperaldosteronism	0.0055436978
Autism	0.0053872423
Granuloma	0.0053589079
spindle cell hemangioma	0.0053589079
MALT lymphoma	0.0053583504
Colon Sessile Serrated Adenoma/Polyp	0.0053023429
non-alcoholic steatohepatitis	0.0051870533
achalasia-alacrima syndrome	0.0051755552
bronchopneumonia	0.005174118
adult-onset Still's disease	0.005174118
proliferative diabetic retinopathy	0.005174118
Nager acrofacial dysostosis	0.005174118
hypertrophic cardiomyopathy	0.005174118
motor neuron disease	0.0051535858
inflammation	0.0050369628
aggressive NK-cell leukemia	0.004989328
cytomegalovirus infection	0.004989328
hepatitis C virus infection	0.004989328
leukemia	0.0049687958
psychiatric disorder	0.0049687958
graft versus host disease	0.0049687958
liver disease	0.0049355336
AIDS	0.0048364303
Platelet storage pool disease	0.0048045381
abscess	0.0048045381
leiomyoma	0.0048045381
alcoholic liver disease	0.0048045381
acrodermatitis enteropathica	0.0048045381
disseminated candidiasis	0.0048045381
Wilson disease	0.0047840059
Low back pain	0.0046197482
coinfection	0.0046197482
cervical squamous intraepithelial neoplasia	0.0046197482
Mental deterioration	0.004506821
myocardial infarction	0.0044937477
Meningitis	0.0044349583
rosacea	0.0044349583
pustulosis palmaris et plantaris	0.0044349583
brain neoplasm	0.0044349583
peripheral arterial disease	0.0044349583
thyroid cancer, nonmedullary, 2	0.0044349583
partial epilepsy	0.0044349583
pulmonary hypertension	0.0044349583
adrenomyeloneuropathy	0.0044349583
Sjogren syndrome	0.0044349583
chronic lung disease	0.0044349583
fragile X-associated tremor/ataxia syndrome	0.0044349583
denture stomatitis	0.0044349583
metastasis	0.0044349583
nail-patella syndrome	0.004414426
endothelial dysfunction	0.0043220311
malaria	0.0042501683
cerebral amyloid angiopathy	0.0042501683
Pallister-Hall syndrome	0.0042501683
neonatal abstinence syndrome	0.0042501683
skin basal cell carcinoma	0.0042501683
meningioma	0.0042501683
coronavirus infectious disease	0.0042501683
fibrosis	0.0042296361
myopia	0.0040653784
diabetic eye disease	0.0040653784
concussion	0.0040653784
Myopia	0.0040653784
Neoplasm of the liver	0.0040653784
Friedreich ataxia	0.0040653784
osteogenesis imperfecta	0.0040653784
liver and intrahepatic bile duct neoplasm	0.0040653784
respiratory system disease	0.0038959876
laryngotracheoesophageal cleft	0.0038600563
atrial fibrillation	0.0036957985
scrapie	0.0036957985
Carcinoma, Lewis Lung	0.0036957985
Epstein-Barr virus infection	0.0036957985
breast angiosarcoma	0.0036957985
Leber plus disease	0.0036957985
ovarian serous carcinoma	0.0036957985
clear cell adenocarcinoma	0.0036957985
Fabry disease	0.0036957985
ureterocele	0.0036957985
bronchopulmonary dysplasia	0.0036957985
hematoma	0.0036957985
Peutz-Jeghers syndrome	0.0036957985
endodermal sinus tumor	0.0036957985
metabolic syndrome	0.0036957985
Cataract	0.0036957985
polyp	0.0036957985
systemic juvenile idiopathic arthritis	0.0036957985
Cowden syndrome 1	0.0036957985
brain injury	0.0036957985
dentin dysplasia	0.0036957985
abortion	0.0036957985
popliteal pterygium syndrome	0.0036957985
disease arising from reactivation of latent virus	0.0036957985
hypotonia-cystinuria syndrome	0.0036957985
acanthosis nigricans	0.0036957985
ovarian serous cystadenocarcinoma	0.0036957985
Cataract	0.0036957985
Hypotonia - cystinuria syndrome	0.0036957985
epidermolysis bullosa acquisita	0.0036957985
anti-neutrophil cytoplasmic antibody-associated vasculitis	0.0036957985
thoracic cancer	0.0036957985
bronchopulmonary dysplasia	0.0036957985
testicular carcinoma	0.0036957985
brain injury	0.0036957985
ureterocele	0.0036957985
epidermolysis bullosa acquisita	0.0036957985
scrapie	0.0036957985
hematoma	0.0036957985
carcinoid tumor	0.0036957985
inborn error of immunity	0.0036957985
Ewing sarcoma	0.0036957985
atrial fibrillation	0.0036957985
endodermal sinus tumor	0.0036957985
ichthyosis prematurity syndrome	0.0036957985
supranuclear palsy, progressive, 1	0.0036957985
liposarcoma	0.0036957985
Chronic Eosinophilic Leukemia, Not Otherwise Specified	0.0036957985
chondrosarcoma	0.0036957985
Cervical polyp	0.0036957985
inborn error of immunity	0.0036957985
Infantile dystonia-parkinsonism	0.0036957985
syringomyelia	0.0036957985
chondrosarcoma	0.0036957985
migraine disorder	0.0035110086
injury	0.0035110086
retinitis pigmentosa	0.0035110086
acute basophilic leukemia	0.0034904764
Respiratory tract infection	0.0033262187
enteritis	0.0033262187
vasculitis	0.0033262187
post-traumatic stress disorder	0.0033262187
Mantle cell lymphoma	0.0033262187
Acute Leukemia	0.0033262187
atopic eczema	0.0033262187
Infertility	0.0031588686
endometrial cancer	0.0031106304
cerebral creatine deficiency syndrome	0.0030285016
Cognitive impairment	0.0030285016
septic shock	0.003020376
Diabetes mellitus	0.0030182355
holoprosencephaly	0.0029566388
clostridium difficile infection	0.0029566388
pulmonary venoocclusive disease	0.0029566388
Kaposi's sarcoma	0.0029566388
ventricular tachycardia	0.0029566388
Brugada syndrome	0.0029566388
malignant epithelial tumor of ovary	0.0029566388
Thalassemia	0.0029566388
invasive lobular carcinoma	0.0029566388
Gingivitis	0.0029566388
Ebola hemorrhagic fever	0.0029566388
Dravet syndrome	0.0029566388
pulmonary edema	0.0029566388
rheumatic disease	0.0029566388
chronic liver failure	0.0029566388
thromboangiitis obliterans	0.0029566388
non-alcoholic fatty liver	0.0029566388
parasitic infection	0.0029566388
intrahepatic cholangiocarcinoma	0.0029566388
neutropenia	0.0029439089
Cerebral ischemia	0.0029361066
familial amyotrophic lateral sclerosis	0.0029361066
autoimmune disease	0.0028437117
ovarian carcinoma	0.0028437117
Encephalitis, Tick-Borne	0.0027718489
Nematoda infectious disease	0.0027718489
ulcer disease	0.0027718489
Åland Islands eye disease	0.0027718489
mycosis fungoides	0.0027718489
lupus nephritis	0.0027513167
dry age related macular degeneration	0.0027513167
brain disease	0.0027513167
steatosis	0.0027513167
Opportunistic infection	0.002587059
cerebral infarction	0.002587059
preeclampsia	0.002587059
infarction	0.002587059
sarcoidosis	0.002587059
bacterial pneumonia	0.002587059
cardiac arrhythmia	0.002587059
membranous glomerulonephritis	0.002587059
recessive dystrophic epidermolysis bullosa	0.002587059
Hepatic steatosis	0.002587059
mucocutaneous Leishmaniasis	0.002587059
open-angle glaucoma	0.002587059
rhabdomyosarcoma	0.002587059
MEDNIK syndrome	0.0022174791
myeloid neoplasm	0.0022174791
hematologic disease	0.0022174791
C syndrome	0.0022174791
emphysema	0.0022174791
thrombocytopenia 4	0.0022174791
relapsing-remitting multiple sclerosis	0.0022174791
choroideremia	0.0022174791
alexithymia	0.0022174791
familial episodic pain syndrome	0.0022174791
pycnodysostosis	0.0022174791
Hepatic fibrosis	0.0022174791
chronic bronchitis	0.0022174791
autoimmune thyroid disease	0.0022174791
tubular adenocarcinoma	0.0022174791
choroid plexus papilloma	0.0022174791
Leigh syndrome	0.0022174791
chronic gastritis	0.0022174791
psychosis	0.0022174791
animal disease	0.0022174791
T-cell non-Hodgkin lymphoma	0.0022174791
granular corneal dystrophy type II	0.0022174791
nevoid basal cell carcinoma syndrome	0.0022174791
ependymoma	0.0022174791
Burkitts lymphoma	0.0022174791
hereditary diffuse gastric adenocarcinoma	0.0022174791
primitive neuroectodermal tumor	0.0022174791
demyelinating polyneuropathy	0.0022174791
Ventricular arrhythmia	0.0022174791
conduction system disorder	0.0022174791
lung adenoma	0.0022174791
carcinosarcoma	0.0022174791
Hypertriglyceridemia	0.0022174791
meningeal neoplasm	0.0022174791
meningoencephalitis	0.0022174791
prostate intraepithelial neoplasia	0.0022174791
telomere syndrome	0.0022174791
van der Woude syndrome	0.0022174791
progressive cerebello-cerebral atrophy	0.0022174791
thymic lymphoma	0.0022174791
Anemia, Hemolytic, Autoimmune	0.0022174791
metastatic carcinoma	0.0022174791
Gaucher disease	0.0022174791
gastric ulcer	0.0022174791
reading	0.0022174791
amyloidosis	0.0022174791
inherited lipid metabolism disorder	0.0022174791
Andersen-Tawil syndrome	0.0022174791
ischemic disease	0.0022174791
Uveitis	0.0022174791
skin disease	0.0022174791
Hypercholesterolemia	0.0022174791
rotavirus infection	0.0022174791
heart disease	0.0022174791
epidermolysis bullosa simplex	0.0022174791
primary membranoproliferative glomerulonephritis	0.0022174791
anaplastic ependymoma	0.0022174791
bathing suit ichthyosis	0.0022174791
Periapical Periodontitis	0.0022174791
squamous cell lung carcinoma	0.0022174791
Ureteral obstruction	0.0022174791
oligodendroglioma	0.0022174791
Pituitary Gland Adenoma	0.0022174791
vesicoureteral reflux	0.0022174791
pancreatic neuroendocrine tumor	0.0022174791
anaplastic oligodendroglioma	0.0022174791
mesothelioma	0.0022174791
chronic granulomatous disease	0.0022174791
childhood gender nonconformity	0.0022174791
anaplastic astrocytoma	0.0022174791
oligoastrocytoma	0.0022174791
fibromyalgia	0.0022174791
hemorrhage	0.0022174791
metastatic neoplasm	0.002012157
kidney disease	0.002012157
hematopoietic and lymphoid cell neoplasm	0.002012157
campylobacteriosis	0.002012157
Endometritis	0.0018478993
adenomyosis	0.0018478993
neuropathy	0.0018478993
Inflammatory abnormality of the skin	0.0018478993
liver failure	0.0018478993
Immunodeficiency	0.0018478993
glycogen storage disease VI	0.0018478993
Hypertension	0.0018478993
neuropathic pain	0.0018478993
proteostasis deficiencies	0.0018478993
chronic myelogenous leukemia	0.0018478993
attention deficit hyperactivity disorder	0.0018478993
Mungan syndrome	0.0018478993
Duchenne muscular dystrophy	0.0018478993
Allergy	0.0018478993
infectious disease	0.0018478993
southeast Asian ovalocytosis	0.0014783194
Endocarditis	0.0014783194
immunodeficiency disease	0.0014783194
Thymoma	0.0014783194
Ehlers-Danlos syndrome	0.0014783194
alcohol dependence	0.0014783194
mesenchymal cell neoplasm	0.0014783194
fetal akinesia deformation sequence	0.0014783194
Marinesco-Sjogren syndrome	0.0014783194
Thrombocytopenia	0.0014783194
central serous retinopathy	0.0014783194
Chronic colitis	0.0014783194
fibrosarcoma	0.0014783194
IGA glomerulonephritis	0.0014783194
ovarian epithelial tumor	0.0014783194
stroke	0.0014783194
cerebrovascular disorder	0.0014783194
Yersinia infectious disease	0.0014783194
encephalitis	0.0014783194
human papilloma virus infection	0.0014783194
choledocholithiasis	0.0014783194
proliferative vitreoretinopathy	0.0014783194
crescentic glomerulonephritis	0.0014783194
malnutrition	0.0014783194
pulmonary artery enlargement	0.0014783194
malignant glioma	0.0014783194
childhood leukemia	0.0014783194
Microcephaly	0.0014783194
myeloproliferative disorder	0.0014783194
Krabbe disease	0.0014783194
Aeromonas hydrophila infection	0.0014783194
serum lipopolysaccharide activity	0.0014783194
hypertension	0.0014783194
osteoarthritis, knee	0.0014783194
common variable immunodeficiency	0.0014783194
retinitis pigmentosa 1	0.0014783194
thyroid neoplasm	0.0014783194
obstructive sleep apnea	0.0014783194
acrocallosal syndrome	0.0014783194
polyarticular arthritis	0.0014783194
kidney failure	0.0014783194
nephrosis	0.0014783194
endophthalmitis	0.0014783194
McLeod neuroacanthocytosis syndrome	0.0014783194
synovitis	0.0014783194
leukodystrophy	0.0014783194
intestinal disease	0.0014783194
Nephropathy	0.0014783194
Melnick-Needles syndrome	0.0014783194
seasonal allergic rhinitis	0.0014783194
pleural neoplasm	0.0014783194
Shock	0.0014783194
Greenberg dysplasia	0.0014783194
geroderma osteodysplastica	0.0014783194
discoid lupus erythematosus	0.0014783194
Timothy syndrome	0.0014783194
clear cell sarcoma	0.0014783194
Cachexia	0.0014783194
Granulomatosis with Polyangiitis	0.0014783194
disorder of copper metabolism	0.0014783194
pathological myopia	0.0014783194
pathological myopia	0.0014783194
fibrosarcoma	0.0014783194
disorder of copper metabolism	0.0014783194
Bovine mastitis	0.0014783194
malignant glioma	0.0014783194
endophthalmitis	0.0014783194
Fibroadenoma	0.0014783194
immune system disease	0.0014783194
cocaine dependence	0.0014783194
adrenocortical adenoma	0.0014783194
pneumonitis	0.0014783194
synovial sarcoma	0.0014783194
nervous system injury	0.0014783194
membranoproliferative glomerulonephritis	0.0014783194
inflammatory skin disease	0.0014783194
Hepatitis, Alcoholic	0.0014783194
infantile convulsions and choreoathetosis	0.0014783194
mitochondrial DNA depletion syndrome 4a	0.0014783194
Epididymitis	0.0014783194
idiopathic dilated cardiomyopathy	0.0014783194
Global developmental delay	0.0014783194
scrub typhus	0.0014783194
sick sinus syndrome	0.0014783194
Achalasia	0.0014783194
small cell carcinoma	0.0014783194
psoriatic arthritis	0.0014783194
hypogonadism	0.0014783194
status epilepticus	0.0014783194
oral cavity cancer	0.0014783194
heart conduction disease	0.0014783194
tongue cancer	0.0014783194
