# Supplementary material for: Peripheral Transcriptomic Signatures Reveal Convergent Neuroinflammatory, Metabolic, and miRNA Dysregulation in Major Psychiatric Disorders
Source: Biology (Basel). 2026 Apr 24;15(9):673. doi: 10.3390/biology15090673 (PMC13162896; doi:10.3390/biology15090673)
Supplement: Supplementary file 1 [file biology-15-00673-s001.zip › Supplementary Files/Dataset S4. Hub genes GWAS results/CXCR2.tsv]

disease	globalScore
WHIM syndrome 2	0.4956521666
ulcerative colitis	0.4249779579
type 1 diabetes mellitus	0.3483182885
inflammatory bowel disease	0.3163409944
psoriasis	0.2943668895
Crohn's disease	0.2844121191
pneumonia	0.277184891
COVID-19	0.2766135765
sclerosing cholangitis	0.2721476339
ankylosing spondylitis	0.2715932641
viral pneumonia	0.2587058983
breast cancer	0.1340998233
chronic obstructive pulmonary disease	0.1205266481
neoplasm	0.1200777132
melanoma	0.1135104366
hepatocellular carcinoma	0.1127524946
chronic myelogenous leukemia	0.1108739028
non-small cell lung carcinoma	0.1082249992
triple-negative breast cancer	0.1075833127
ovarian cancer	0.1058300407
cancer	0.104654596
asthma	0.1022709587
colorectal carcinoma	0.1012467699
viral disease	0.0984195506
experimental autoimmune encephalomyelitis	0.0971813772
glioblastoma multiforme	0.0963573944
Sepsis	0.0955336165
nasopharyngeal carcinoma	0.0946817668
cystic fibrosis	0.0938747577
ischemia reperfusion injury	0.0935037032
renal cell carcinoma	0.0922983345
posterior cortical atrophy	0.0919542082
glioma	0.0917762091
cholangiocarcinoma	0.0904709517
acute myeloid leukemia	0.0874757021
pancreatic carcinoma	0.0874230089
osteosarcoma	0.08734984
chronic pancreatitis	0.0836585066
clostridium difficile infection	0.0835250472
Alzheimer disease	0.0832195201
squamous cell carcinoma	0.0822871234
lung cancer	0.0820869747
liver cancer	0.0814763777
non-alcoholic fatty liver disease	0.0802836644
infection	0.0793320657
diabetic nephropathy	0.0787014141
colon carcinoma	0.0774648261
gastric cancer	0.0753547085
Hypertension	0.0750041783
pachyonychia congenita	0.0749876201
adult acute respiratory distress syndrome	0.0739159709
esophageal squamous cell carcinoma	0.0724414896
acute respiratory distress syndrome	0.0717206436
prostate adenocarcinoma	0.0707055708
atrial fibrillation	0.0706573664
oral squamous cell carcinoma	0.0681985966
cervical cancer	0.0678602411
polycystic ovary syndrome	0.0678513708
Mantle cell lymphoma	0.0669604781
neutrophil immunodeficiency syndrome	0.0643900064
Chronic mucocutaneous candidosis	0.06356461
common variable immunodeficiency	0.0633875282
activated PI3K-delta syndrome	0.0608850267
immunodeficiency 72 with autoinflammation	0.0608760833
interstitial lung disease	0.0608266844
RAS-associated autoimmune leukoproliferative disease	0.0604704505
autoimmune lymphoproliferative syndrome type 4	0.0604704505
adamantinoma	0.0604558726
breast carcinoma	0.0598694726
Familial hemophagocytic lymphohistiocytosis	0.0593534262
renal fibrosis	0.0582262669
Recurrent infections-myelofibrosis-nephromegaly syndrome	0.058100725
congenital neutropenia-myelofibrosis-nephromegaly syndrome	0.058100725
isolated agammaglobulinemia	0.0580011526
Autosomal dominant primary hypomagnesemia with hypocalciuria	0.057495538
familial primary hypomagnesemia with normocalciuria and normocalcemia	0.057495538
immunodeficiency 99 with hypogammaglobulinemia and autoimmune cytopenias	0.0568136632
severe combined immunodeficiency due to IKK2 deficiency	0.0567325609
immunodeficiency 69	0.0562153544
Recurrent infection due to specific granule deficiency	0.0558974809
autoimmune disease	0.0558662555
hereditary neutrophilia	0.0557895163
BENTA disease	0.0556022625
severe combined immunodeficiency due to LAT deficiency	0.055563046
severe combined immunodeficiency, autosomal recessive, T cell-negative, B cell-negative, NK cell-positive	0.0554675126
urinary bladder carcinoma	0.055381463
severe combined immunodeficiency due to CTPS1 deficiency	0.0553470471
severe combined immunodeficiency due to DCLRE1C deficiency	0.0552749421
immunodeficiency 84	0.0544169378
Blackfan-Diamond anemia	0.0544142686
immunodeficiency 75	0.0543245428
head and neck squamous cell carcinoma	0.054321851
immunodeficiency 18	0.0543192045
Cernunnos-XLF deficiency	0.0541323613
immunodeficiency 98 with autoinflammation, X-linked	0.0539771378
neutropenia, severe congenital, 1, autosomal dominant	0.053771405
Immunodeficiency by defective expression of HLA class 2	0.053752926
immunodeficiency 105	0.0531363436
autoimmune lymphoproliferative syndrome type 1	0.0529008391
autoimmune lymphoproliferative syndrome	0.0529008391
immunodeficiency 64	0.0528883145
immunodeficiency 73c with defective neutrophil chemotaxis and hypogammaglobulinemia	0.0527538285
refractory anemia with ringed sideroblasts	0.0527300111
tropical spastic paraparesis	0.0526240649
immunodeficiency 112	0.0524513889
T-B+ severe combined immunodeficiency due to JAK3 deficiency	0.0524315851
hyperinsulinism due to INSR deficiency	0.0521144553
X-linked lymphoproliferative disease	0.0519703192
X-linked immunodeficiency with magnesium defect, Epstein-Barr virus infection and neoplasia	0.0519171407
immunodeficiency 32B	0.0518877797
Severe combined immunodeficiency due to adenosine deaminase deficiency	0.0517270124
immunodeficiency 81	0.0516155225
immunodeficiency 73b with defective neutrophil chemotaxis and lymphopenia	0.0516142906
Alymphoid cystic thymic dysgenesis	0.0513032275
combined immunodeficiency due to ZAP70 deficiency	0.0509301572
Autosomal recessive hyper-IgE syndrome	0.0508817012
Mendelian susceptibility to mycobacterial diseases due to complete IFNgammaR2 deficiency	0.0507950552
immunodeficiency 28	0.0507950552
severe combined immunodeficiency due to CARD11 deficiency	0.0506952687
Obesity	0.0506475671
immunodeficiency 79	0.0506398317
hyper-IgM syndrome type 3	0.0504642813
reticular dysgenesis	0.0503480689
autoimmune lymphoproliferative syndrome type 2A	0.0503345177
combined immunodeficiency due to partial RAG1 deficiency	0.0500725266
Combined immunodeficiency T+ B+ due to partial RAG1 deficiency	0.0500725266
immunodeficiency 76	0.049789798
immunodeficiency, common variable, 1	0.0497577678
T-B+ severe combined immunodeficiency due to IL-7Ralpha deficiency	0.0495269857
aplasia cutis congenita-intestinal lymphangiectasia syndrome	0.0494109787
Aplasia cutis congenita - intestinal lymphangiectasia	0.0494109787
lymphoproliferative syndrome 1	0.0493795644
immunodeficiency 62	0.0493604694
severe combined immunodeficiency due to CD70 deficiency	0.0492742341
immunodeficiency 97 with autoinflammation	0.0491910787
immunodeficiency 86	0.0489859618
immunodeficiency 119	0.0489600912
X-linked severe congenital neutropenia	0.0489138938
myelofibrosis	0.0488004245
Myelofibrosis	0.0488004245
combined immunodeficiency with skin granulomas	0.0487863887
immunodeficiency 78 with autoimmunity and developmental delay	0.0487845408
immunodeficiency 36 with lymphoproliferation	0.0487268453
myelodysplastic syndrome	0.0486429805
combined immunodeficiency due to moesin deficiency	0.0486237736
Thrombocytopenia	0.0484297442
essential thrombocythemia	0.0483320621
Primary hypomagnesemia with secondary hypocalcemia	0.0481266887
intestinal hypomagnesemia 1	0.0481266887
autoinflammatory syndrome with immunodeficiency	0.0480952744
Omenn syndrome	0.0479659214
Hereditary persistence of fetal hemoglobin - beta-thalassemia	0.0479418987
hereditary persistence of fetal hemoglobin-beta-thalassemia syndrome	0.0479418987
immunodeficiency 117	0.0479386136
Castleman-Kojima disease	0.0478384164
Hemolytic anemia due to red cell pyruvate kinase deficiency	0.0477764091
anemia, nonspherocytic hemolytic, due to G6PD deficiency	0.0475907979
anemia (phenotype)	0.0475907979
agammaglobulinemia 7, autosomal recessive	0.0474762281
combined immunodeficiency and megaloblastic anemia with or without hyperhomocysteinemia	0.0474170954
immunodeficiency 109 with lymphoproliferation	0.0474097038
idiopathic hypereosinophilic syndrome	0.0474041601
lung adenocarcinoma	0.0473510582
Wiskott-Aldrich syndrome	0.0473000617
pulmonary alveolar proteinosis with hypogammaglobulinemia	0.0472803508
purine nucleoside phosphorylase deficiency	0.047276655
macrophage activation syndrome	0.0472008911
periodic fever, immunodeficiency, and thrombocytopenia syndrome	0.047130671
combined immunodeficiency due to DOCK8 deficiency	0.0471076749
immunodeficiency 14b, autosomal recessive	0.0470031659
primary intestinal lymphangiectasia	0.0469569684
hereditary persistence of fetal hemoglobin-sickle cell disease syndrome	0.0469567631
Immunodeficiency syndrome with autoimmunity	0.046922269
immunodeficiency 67	0.0467851138
Immunodeficiency due to interleukin-1 receptor-associated kinase-4 deficiency	0.0467851138
immunodeficiency 80 with or without congenital cardiomyopathy	0.0467721785
immunodeficiency 122	0.0467399429
Peri-Implantitis	0.0466183922
agammaglobulinemia 8, autosomal dominant	0.046029323
Subcutaneous Panniculitis-Like T-Cell Lymphoma	0.0459720381
hyper-IgE recurrent infection syndrome 5, autosomal recessive	0.0459387759
non-alcoholic steatohepatitis	0.0458776215
immunodeficiency, common variable, 3	0.0458722516
proteasome-associated autoinflammatory syndrome 2	0.0458574684
classic Hodgkin lymphoma	0.0458500768
TCR-alpha-beta-positive T-cell deficiency	0.0458260541
hemoglobin D disease	0.0457521381
primary myelofibrosis	0.045661591
immunodeficiency 25	0.0456209373
endometriosis	0.045576546
trimethylaminuria	0.0455728919
Trimethylaminuria	0.0455728919
bone marrow failure syndrome 6	0.0454915843
nonimmune chronic idiopathic neutropenia of adults	0.0454084288
erythroleukemia, familial, susceptibility to	0.0454010372
acute erythroleukemia	0.0454010372
immunodeficiency 102	0.0451866809
dehydrated hereditary stomatocytosis	0.0451616316
immunodeficiency 96	0.0450425448
MHC class II deficiency 3	0.0450400809
immunodeficiency 115 with autoinflammation	0.045038849
leukocyte adhesion deficiency 3	0.045001891
Leukocyte adhesion deficiency type III	0.045001891
transient myeloproliferative syndrome	0.0448097095
dominant beta-thalassemia	0.044781991
colorectal cancer	0.0446946168
gamma chain deficiency	0.0446914439
pyogenic bacterial infections due to MyD88 deficiency	0.0446101364
beta-thalassemia-X-linked thrombocytopenia syndrome	0.0444770876
Beta-thalassemia - X-linked thrombocytopenia	0.0444770876
polycythemia vera	0.0444087153
X-linked agammaglobulinemia	0.0444050195
familial cold autoinflammatory syndrome 2	0.0443736053
NLRP12-associated hereditary periodic fever syndrome	0.0443736053
Autoimmune lymphoproliferative syndrome with recurrent viral infections	0.0443477347
autoimmune lymphoproliferative syndrome type 2B	0.0443477347
agammaglobulinemia 10, autosomal dominant	0.044342191
immunodeficiency, common variable, 4	0.0441333783
inflammatory bowel disease (infantile ulcerative colitis) 31, autosomal recessive	0.0441056599
ICF syndrome	0.0440658274
CINCA syndrome	0.0439596758
Rheumatoid arthritis	0.0437286928
refractory anemia	0.0436954262
Autosomal recessive early-onset inflammatory bowel disease	0.0436843388
T-B+ severe combined immunodeficiency due to CD3delta/CD3epsilon/CD3zeta	0.043680643
hemoglobin H disease	0.0435956397
Mobius syndrome	0.0435796245
Thymic aplasia	0.0435549859
immunodeficiency, common variable, 2	0.043553138
amegakaryocytic thrombocytopenia, congenital, 2	0.0434921573
MHC class II deficiency 4	0.0433831312
agammaglobulinemia 8b, autosomal recessive	0.0433757396
immunodeficiency 88	0.0433628044
Kimura disease	0.0433295422
recurrent infections associated with rare immunoglobulin isotypes deficiency	0.0432075808
MODY	0.0431410564
Hemoglobin C - beta-thalassemia	0.0430967069
hemoglobin C-beta-thalassemia syndrome	0.0430967069
immunodeficiency 15a	0.0430560531
22q11.2 deletion syndrome	0.0429895287
immunodeficiency 121 with autoinflammation	0.0429765934
X-linked hyper-IgM syndrome	0.0429156127
hyper-IgM syndrome type 1	0.0429156127
depressive disorder	0.0428977371
Fanconi anemia complementation group V	0.0428509363
autoinflammation, panniculitis, and dermatosis syndrome, autosomal recessive	0.0428232178
immunodeficiency 19	0.0427382144
autoinflammatory disease, multisystem, with immune dysregulation, X-linked	0.0427160396
acute panmyelosis with myelofibrosis	0.0426365799
alpha-thalassemia-myelodysplastic syndrome	0.0425053791
Alpha-thalassemia - myelodysplastic syndrome	0.0425053791
sideroblastic anemia 3	0.0424979875
Adult-onset autosomal recessive sideroblastic anemia	0.0424979875
colitis	0.0423166872
Hypohidrotic ectodermal dysplasia with immunodeficiency	0.0422743917
immune dysregulation-polyendocrinopathy-enteropathy-X-linked syndrome	0.0422244984
X-Linked Combined Immunodeficiency Diseases	0.0421838446
DDX41-related hematologic malignancy predisposition syndrome	0.0421616698
neutropenia, severe congenital, 10, autosomal recessive	0.042102537
MHC class II deficiency 2	0.0418752454
achalasia-alacrima syndrome	0.0417690939
juvenile idiopathic arthritis	0.0417477404
juvenile arthritis due to defect in LACC1	0.0417477404
Schnitzler syndrome	0.0417255656
acute myelomonocytic leukemia	0.041644258
autoinflammation with episodic fever and immune dysregulation	0.0415851252
immunodeficiency, common variable, 6	0.0415574068
TFRC-related combined immunodeficiency	0.0414594681
monosomy 7 myelodysplasia and leukemia syndrome 2	0.0413781605
immunodeficiency 37	0.0413485941
Burkitts lymphoma	0.0411675
psoriasis 14, pustular	0.0411213025
Aicardi-Goutières syndrome	0.0409642311
Aicardi-Goutieres syndrome 2	0.0409642311
hereditary chronic pancreatitis	0.0409198815
hyper-IgM syndrome type 4	0.0409069462
hemoglobin E disease	0.0408792277
monocytopenia with susceptibility to infections	0.0408459655
Sea-blue histiocytosis	0.0407812891
Ataxia - pancytopenia	0.040653784
ataxia-pancytopenia syndrome	0.040653784
pancreatic ductal adenocarcinoma	0.0405975991
immunodeficiency 85 and autoimmunity	0.0405780201
immunodeficiency 95	0.040526279
immunodeficiency 113 with autoimmunity and autoinflammation	0.040489321
immunodeficiency 23	0.0404135571
exercise-induced hyperinsulinism	0.0403655117
primary immunodeficiency syndrome due to p14 deficiency	0.0402102882
pancytopenia due to IKZF1 mutations	0.0400569126
disabling pansclerotic morphea of childhood	0.0399959319
Autosomal recessive malignant osteopetrosis	0.0398370125
hemolytic anemia due to glucophosphate isomerase deficiency	0.0396041772
hyper-IgM syndrome type 2	0.0395376529
myelodysplastic syndrome associated with isolated del(5q)	0.0395302613
idiopathic CD4 lymphocytopenia	0.0395006949
Anal fistula	0.0394933033
immunodeficiency, common variable, 15	0.0394119957
dysplasia of head of femur, Meyer type	0.0393972125
autoimmune lymphoproliferative syndrome due to CTLA4 haploinsufficiency	0.0393787335
severe combined immunodeficiency due to LCK deficiency	0.039369494
immunodeficiency 53	0.0393159049
short-limb skeletal dysplasia with severe combined immunodeficiency	0.0393011217
Respiratory Syncytial Virus Infection	0.0392582608
thrombocytopenia, anemia, and myelofibrosis	0.039241989
neutropenia, severe congenital, 2, autosomal dominant	0.0390645906
Mast Cell Sarcoma	0.0386654444
intestinal lymphangiectasia	0.038635878
IGA glomerulonephritis	0.0386210948
hypoparathyroidism, familial isolated, 2	0.0386210948
Autosomal recessive hyper-IgE syndrome due to TYK2 deficiency	0.0385102209
immunodeficiency 35	0.0385102209
Congenital dyserythropoietic anemia type I	0.0384917419
thrombocytopenia 13, syndromic	0.0384806545
eosinophilic esophagitis	0.0384363049
rectum cancer	0.0383849744
selective IgM deficiency	0.0383328225
combined immunodeficiency due to CD3gamma deficiency	0.0382662982
refractory celiac disease	0.0380519418
pancytopenia-developmental delay syndrome	0.0380519418
hyperproinsulinemia	0.0379854175
acquired partial lipodystrophy	0.0379706343
MHC class II deficiency	0.0378597603
hemolytic uremic syndrome, atypical, 8, with rhizomelic short stature	0.0378597603
systemic lupus erythematosus 17	0.0378228023
systemic lupus erythematosus	0.0378228023
T-cell lymphopenia, infantile, with or without nail dystrophy, autosomal dominant	0.0377636696
immunoglobulin A deficiency 2	0.03771932
metastatic malignant neoplasm	0.0376509477
colon adenocarcinoma	0.0376047502
refractory anemia with excess blasts	0.0375123553
metastatic colorectal cancer	0.0374989067
ichthyosis prematurity syndrome	0.0374827889
hemochromatosis type 3	0.0374310477
retinopathy	0.0373969642
autoinflammation with episodic fever and lymphadenopathy	0.0373053905
mucous membrane pemphigoid	0.0372943031
hyperinsulinism due to glucokinase deficiency	0.037224083
intrahepatic cholangiocarcinoma	0.0371505776
T-cell immunodeficiency, congenital alopecia, and nail dystrophy	0.0371279922
severe combined immunodeficiency due to CORO1A deficiency	0.037113209
histidinemia	0.0370171182
immunodeficiency 89 and autoimmunity	0.0369727687
respiratory tract infectious disorder	0.0369579855
bullous pemphigoid	0.0369579855
Helicobacter pylori infectious disease	0.0368369355
myeloid sarcoma	0.0368011238
thrombocytopenia 2	0.0367510207
autoinflammatory syndrome, familial, X-linked, Behcet-like 2	0.0367362376
cyclic hematopoiesis	0.0367029754
Stroke	0.0366899842
immunodeficiency 118	0.03665493
preeclampsia	0.0365678734
cryohydrocytosis	0.0365662308
autoinflammatory syndrome, familial, Behcet-like 1	0.036544056
familial Behcet-like autoinflammatory syndrome	0.036544056
hyper-IgM syndrome type 5	0.0364110073
neutropenia, severe congenital, 11, autosomal dominant	0.0363740493
ghosal hematodiaphyseal dysplasia	0.0362631753
papillary thyroid carcinoma	0.0360769501
Hereditary cryohydrocytosis with normal stomatin	0.036011861
sinus histiocytosis with massive lymphadenopathy	0.0359453367
immunoproliferative small intestinal disease	0.0357975047
Gout	0.035749254
Cyclic neutropenia	0.0356866308
Felty's syndrome	0.0356792392
eosinophilic gastroenteritis	0.0356570644
autosomal recessive severe congenital neutropenia due to CSF3R deficiency	0.0356422812
immunodeficiency 92	0.035627498
pseudo-TORCH syndrome 3	0.035627498
megaloblastic anemia, folate-responsive	0.0356127148
X-linked sideroblastic anemia 1	0.035516624
hemolytic anemia due to diphosphoglycerate mutase deficiency	0.0353540089
platelet abnormalities with eosinophilia and immune-mediated inflammatory disease	0.0352579181
relapsing fever	0.0352209602
acute monocytic leukemia	0.0352135686
obesity due to congenital leptin deficiency	0.0351840022
bipolar disorder	0.0351789472
immunodeficiency 120	0.0349326879
immunodeficiency 57	0.0348735551
amebic dysentery	0.0347885517
obesity due to leptin receptor gene deficiency	0.0347774643
Bruton-type agammaglobulinemia	0.0347257231
maturity-onset diabetes of the young type 3	0.0347257231
pulmonary fibrosis and/or bone marrow failure syndrome, telomere-related, 7	0.0347183315
periodic fever-infantile enterocolitis-autoinflammatory syndrome	0.0347035484
thrombocytopenia 9	0.0346887652
Genu varum	0.0346590459
Genu valgum	0.0346590459
dyshidrosis	0.0346590459
formiminoglutamic aciduria	0.0345557164
neuropathy	0.034514652
retinitis pigmentosa and erythrocytic microcytosis	0.0343857097
Fanconi anemia complementation group G	0.0343783181
non-spherocytic hemolytic anemia due to hexokinase deficiency	0.0342970105
herpes simplex encephalitis	0.0342822273
Herpetic encephalitis	0.0342822273
autoimmune disease with susceptibility to mycobacterium tuberculosis	0.0342822273
autosomal recessive primary immunodeficiency with defective spontaneous natural killer cell cytotoxicity	0.0342157029
Non-acquired isolated growth hormone deficiency	0.0342083113
isolated growth hormone deficiency type III	0.0342083113
autosomal recessive severe congenital neutropenia due to JAGN1 deficiency	0.0341122206
proteasome-associated autoinflammatory syndrome 6	0.0340974374
nonpapillary renal cell carcinoma	0.0340422542
metastatic carcinoma	0.0340013466
combined immunodeficiency due to OX40 deficiency	0.0339791718
postinfectious vasculitis	0.0339717802
WHIM syndrome	0.0339496055
kidney disease	0.0338908833
autosomal dominant severe congenital neutropenia	0.0337943819
hereditary spherocytosis type 4	0.0337869903
maturity-onset diabetes of the young type 10	0.0336613332
hemoglobin E-beta-thalassemia syndrome	0.0336317668
Hemoglobin E - beta-thalassemia	0.0336317668
congenital dyserythropoietic anemia type 4	0.0336243752
Congenital dyserythropoietic anemia type IV	0.0336243752
autosomal recessive limb-girdle muscular dystrophy type 2A	0.0335874172
WHIM syndrome 1	0.0335800256
Wolfram syndrome	0.0335800256
familial cold autoinflammatory syndrome 1	0.0335282844
Familial cold urticaria	0.0335282844
X-linked dyserythropoetic anemia with abnormal platelets and neutropenia	0.0334691516
immunodeficiency 51	0.03346176
allergic rhinitis	0.0334469768
Leishmaniasis	0.0334026273
bronchopulmonary dysplasia	0.0333956463
pulmonary fibrosis and/or bone marrow failure, telomere-related, 6	0.0333952357
congenital dyserythropoietic anemia type 2	0.0333361029
Congenital dyserythropoietic anemia type II	0.0333361029
Nezelof syndrome	0.0333361029
Hyperlipoproteinemia type 1	0.0333287113
chronic myeloproliferative disorder	0.0333065365
familial hemophagocytic lymphohistiocytosis type 1	0.0332917533
familial isolated hypoparathyroidism due to agenesis of parathyroid gland	0.0332843617
polycystic kidney disease 5	0.0332030541
primary ciliary dyskinesia	0.0332005903
urachal cyst	0.0331808794
transcobalamin I deficiency	0.0331587046
Transcobalamin deficiency	0.0331587046
insulin-resistance syndrome type B	0.0331291382
lung fibrosis-immunodeficiency-46,XX gonadal dysgenesis syndrome	0.0330552222
Lung fibrosis - immunodeficiency - 46,XX gonadal dysgenesis	0.0330552222
immune dysregulation, autoimmunity, and autoinflammation	0.0330182642
immunodeficiency 49	0.032966523
Wolcott-Rallison syndrome	0.0329147819
sea-blue histiocyte syndrome	0.0328704323
spinocerebellar ataxia, autosomal recessive 23	0.0328704323
Autosomal recessive cerebellar ataxia-epilepsy-intellectual disability syndrome due to TUD deficiency	0.0328704323
combined immunodeficiency due to GINS1 deficiency	0.0328260827
intellectual developmental disorder with speech delay, dysmorphic facies, and t-cell abnormalities	0.0328112995
immunodeficiency 33	0.0326856423
overhydrated hereditary stomatocytosis	0.0326708592
ectodermal dysplasia and immunodeficiency 1	0.032619118
inflammatory bowel disease, immunodeficiency, and encephalopathy	0.0326043348
pyruvate kinase deficiency of red cells	0.0325378104
hereditary folate malabsorption	0.0324638944
combined immunodeficiency due to STIM1 deficiency	0.0324047617
primary immunodeficiency with post-measles-mumps-rubella vaccine viral infection	0.0323973701
ataxia telangiectasia	0.0323913691
combined immunodeficiency due to MALT1 deficiency	0.0323825869
thrombocythemia 3	0.0323086709
thrombocythemia 1	0.0322791045
Helminthiasis	0.0321534474
hyper-IgE syndrome 6, autosomal dominant, with recurrent infections	0.032123881
polymyositis	0.0320795314
liver dysplastic nodule	0.032046462
agammaglobulinemia 9, autosomal recessive	0.0320351818
DIAPH1-related sensorineural hearing loss-thrombocytopenia syndrome	0.0319686574
Hepatic veno-occlusive disease - immunodeficiency	0.031939091
hepatic veno-occlusive disease-immunodeficiency syndrome	0.031939091
linear and whorled nevoid hypermelanosis	0.0318947415
Ziegler-Huang syndrome	0.0318873499
hyper-IgE syndrome	0.0318651751
hyper-IgE recurrent infection syndrome 3, autosomal recessive	0.0318651751
sickle cell disease	0.0318503919
beta-thalassemia intermedia	0.0318503919
Griscelli disease	0.0317838675
Griscelli disease type 2	0.0317838675
Griscelli syndrome type 2	0.0317838675
Radio-ulnar synostosis - amegakaryocytic thrombocytopenia	0.0317616927
radioulnar synostosis with amegakaryocytic thrombocytopenia 2	0.0317616927
leukodystrophy, hypomyelinating, 24	0.0317543011
immunodeficiency 70	0.0317099515
dehydrated hereditary stomatocytosis with or without pseudohyperkalemia and/or perinatal edema	0.0316508188
Pelger-Huet-like anomaly and episodic fever with abdominal pain	0.031628644
immunodeficiency 104	0.0315842944
Cryptogenic Organizing Pneumonia	0.0315695112
Deafness - lymphedema - leukemia	0.031554728
deafness-lymphedema-leukemia syndrome	0.031554728
Leukocyte adhesion deficiency type I	0.0315325532
leukocyte adhesion deficiency 1	0.0315325532
diabetes mellitus, permanent neonatal 4	0.0314512456
severe combined immunodeficiency due to DNA-PKcs deficiency	0.031443854
autoinflammatory disease, X-linked	0.0313921129
STING-associated vasculopathy with onset in infancy	0.0313699381
lung disease, immunodeficiency, and chromosome breakage syndrome;	0.0313329801
Glutathione synthetase deficiency	0.0313255885
glutathione synthetase deficiency with 5-oxoprolinuria	0.0313255885
granulomatous disease, chronic, autosomal recessive, 5	0.0313255885
severe congenital hypochromic anemia with ringed sideroblasts	0.0312738473
autosomal recessive osteopetrosis 4	0.0312664557
hyperinsulinemic hypoglycemia, familial, 4	0.0312405851
Fish-eye disease	0.0311925397
fish eye disease	0.0311925397
Senior-Boichis syndrome	0.0311481902
Rh deficiency syndrome	0.0310890574
Langerhans Cell Histiocytosis	0.0310890574
growth hormone insensitivity syndrome with immune dysregulation 2, autosomal dominant	0.0310447078
immunodeficiency due to CD25 deficiency	0.0309338338
thrombocythemia 2	0.0309042674
hepatorenocardiac degenerative fibrosis	0.0308894843
Hyperinsulinism due to short chain 3-hydroxylacyl-CoA dehydrogenase deficiency	0.0307786103
thrombocytopenia 7	0.0307638271
immunodeficiency 93 and hypertrophic cardiomyopathy	0.0307046943
Kostmann syndrome	0.0306751279
Pyomyositis	0.0306603447
Ataxia-telangiectasia	0.0306307784
Reynolds syndrome	0.0305346876
influenza	0.0304975463
familial hypocalciuric hypercalcemia 1	0.0304755548
Familial hypocalciuric hypercalcemia type 1	0.0304755548
DOCK2 deficiency	0.0304607716
Pyogenic arthritis - pyoderma gangrenosum - acne	0.0304459884
pyogenic arthritis-pyoderma gangrenosum-acne syndrome	0.0304459884
deficiency in anterior pituitary function - variable immunodeficiency syndrome	0.0304385968
Deficiency in anterior pituitary function-variable immunodeficiency syndrome	0.0304385968
Muckle-Wells syndrome	0.0304312052
proteasome-associated autoinflammatory syndrome 5	0.030416422
aggressive systemic mastocytosis	0.0303720725
thrombocytopenia 5	0.0303572893
gray platelet syndrome	0.0303572893
congenital enterovirus infection	0.0303498977
autoinflammatory disease, systemic, with vasculitis	0.0303425061
SLC35A1-congenital disorder of glycosylation	0.0303425061
nephrotic syndrome 14	0.0303203313
harderoporphyria	0.0303055481
immunodeficiency 66	0.0303055481
ovarian dysfunction	0.0301955295
Barrett's esophagus	0.0300653212
metastatic melanoma	0.0299611816
endometrial cancer	0.0297460452
Pilomatrixoma	0.0295663884
immunoglobulin G4-related sclerosing disease	0.0295663884
Ischemic stroke	0.0294596881
laryngeal squamous cell carcinoma	0.0293688685
chronic kidney disease	0.0283571028
sarcopenia	0.028088069
diffuse large B-cell lymphoma	0.0279311107
acropectoral syndrome	0.0273489092
cataract	0.0273057901
lymph node metastatic carcinoma	0.0270988653
pancreatic adenocarcinoma	0.0270683012
ulcerative proctosigmoiditis	0.0268492827
subarachnoid hemorrhage	0.0266688823
Pneumonia	0.026440979
lens disease	0.0260988401
Miyoshi myopathy	0.0260809727
systemic scleroderma	0.0254878277
glioblastoma	0.0249100496
peripheral arterial disease	0.0246181248
peripheral nerve injury	0.0244103388
peeling skin syndrome	0.0243922704
thyroid neoplasm	0.024351206
prostate cancer	0.0242601961
bronchiolitis obliterans	0.0236531107
Lipodystrophy	0.0236531107
Mungan syndrome	0.0232835308
Systemic lupus erythematosus	0.0227954898
breast neoplasm	0.0227165178
Townes-Brocks syndrome	0.0226877692
Behcet's syndrome	0.0225033067
esophageal cancer	0.022275456
chronic hepatitis B virus infection	0.0221747913
Asthma	0.0219002756
Otitis media	0.0215928854
nail-patella syndrome	0.021460662
hypertensive retinopathy	0.0212303094
Mixed Tumor of the Salivary Gland	0.0206964719
lung carcinoma	0.0206420787
Methicillin-Resistant Staphylococcus Aureus Infection	0.0205116819
Hepatic fibrosis	0.0202782307
visceral Leishmaniasis	0.0201984162
Insulin resistance	0.0201033955
in situ carcinoma	0.0199265138
cytomegalovirus infection	0.0197725222
malignant pleural mesothelioma	0.01975199
deep vein thrombosis	0.0192564096
acute kidney injury	0.0189535394
Acute kidney injury	0.0189535394
bladder transitional cell carcinoma	0.0189358345
AIDS dementia	0.0188485726
Guillain-Barre syndrome	0.0184789927
colorectal adenocarcinoma	0.0184196109
arthritis	0.0182942028
ovarian serous adenocarcinoma	0.0182736706
atherosclerosis	0.0182069668
mastitis	0.0181944805
chronic lymphocytic leukemia	0.0181710095
gastric carcinoma	0.018095451
esophageal carcinoma	0.0179435
pneumonitis	0.0177679276
urinary tract infection	0.0175857262
neuroendocrine neoplasm	0.0175432821
Pruritus	0.0173702532
epilepsy	0.0167953512
systemic inflammatory response syndrome	0.0166325307
type 2 diabetes mellitus	0.0166025528
acute lung injury	0.016588834
neuroblastoma	0.0163333764
toxic epidermal necrolysis	0.0162615136
acute myocardial infarction	0.0162204492
skin infection	0.0158919338
major depressive disorder	0.0158919338
osteogenesis imperfecta	0.0157071438
polyp	0.0157071438
cerebral amyloid angiopathy	0.0157071438
graft versus host disease	0.0156406195
prostate neoplasm	0.0155357671
COVID-19–associated multisystem inflammatory syndrome in adults	0.0153888945
inflammation	0.0152136668
idiopathic pulmonary fibrosis	0.0150051129
multiple sclerosis	0.0147920963
skin aging	0.0147831942
hearing loss	0.0147831942
clear cell renal carcinoma	0.0145881382
Cervical polyp	0.014577872
Myocardial Ischemia	0.0144136143
nervous system disease	0.0142571589
Nijmegen breakage syndrome	0.0142288244
leukemia	0.0141655435
cardiac hypertrophy	0.0141625726
microphthalmia with limb anomalies	0.0139325542
Patent ductus arteriosus	0.0138074908
esophageal adenocarcinoma	0.013708599
persistent truncus arteriosus	0.0136744546
neuromyelitis optica	0.0136744546
bacterial urinary tract infection	0.0133999389
aging	0.0133048748
Jaundice	0.0133048748
congenital secretory chloride diarrhea 1	0.0133048748
Pancreatitis	0.0133048748
chronic periodontitis	0.0132305482
coronary artery disease	0.0132045395
lung disease	0.0128994584
synovial sarcoma	0.0127410476
Neoplasm of the lung	0.012729624
pulmonary arterial hypertension	0.0126967106
thoracic aortic aneurysm	0.0125657151
Smith-Magenis syndrome	0.0125657151
Krabbe disease	0.0125657151
brain aneurysm	0.0125657151
Lyme disease	0.012239519
Inflammatory abnormality of the skin	0.0120191475
demyelinating disease	0.0119904925
Cerebral ischemia	0.0119575509
tuberculosis	0.0119177356
silicosis	0.0118265553
benign prostatic hyperplasia	0.011795757
Sjogren syndrome	0.011777894
periodontitis	0.0117687218
Duane retraction syndrome	0.0117136282
oral mucositis	0.0116212332
obstructive sleep apnea	0.0116212332
mesothelioma	0.0114569755
ovarian neoplasm	0.0114414383
steatosis	0.0114364433
gastric adenocarcinoma	0.0113313183
bronchiectasis	0.0113210522
Bronchiectasis	0.0113210522
sarcoma	0.0112896254
carcinoma	0.0111235495
Anxiety	0.0110873956
serous adenocarcinoma	0.0110873956
intestinal neoplasm	0.0110873956
metastatic neoplasm	0.0110335691
multiple myeloma	0.0109744685
MALT lymphoma	0.0109026057
lymphoma	0.0108615413
pulmonary fibrosis	0.0107467435
heart failure	0.0107314571
injury	0.0104720048
idiopathic pulmonary arterial hypertension	0.0103482359
mucositis	0.0103482359
septic peritonitis	0.0103482359
temporal lobe epilepsy	0.0103482359
Hypercholesterolemia	0.0103277037
Cholestasis	0.0103092122
fibrosis	0.0102028553
cerebral palsy	0.010163446
Encephalitis, Tick-Borne	0.010163446
Huntington disease	0.0100700244
small cell lung carcinoma	0.0100402527
Acute Leukemia	0.0099786561
Pallister-Hall syndrome	0.0099581239
pyelonephritis	0.0099067933
Cirrhosis	0.0098999025
myocardial infarction	0.009861623
brain injury	0.0098462906
permanent neonatal diabetes mellitus-pancreatic and cerebellar agenesis syndrome	0.009765737
adenocarcinoma	0.0097345272
colonic neoplasm	0.0097195395
prostate carcinoma	0.0096604068
HIV infection	0.0096090762
infectious arthritis	0.0096090762
Hepatic cysts	0.0096090762
Autosomal dominant polycystic kidney disease	0.0096090762
Keratitis	0.0096090762
Fever	0.0096090762
peripheral neuropathy	0.009496149
Peripheral demyelination	0.0093910241
bacteriemia	0.0093127964
brain neoplasm	0.0093113591
Autism	0.0092394964
Opportunistic infection	0.0092394964
bacterial disease	0.009208008
osteoarthritis	0.0091497061
liver and intrahepatic bile duct neoplasm	0.009137644
Neoplasm of the liver	0.009137644
cardiovascular disease	0.0090825143
neutropenia	0.0090722482
Hepatitis	0.0090341742
Malignant Bone Neoplasm	0.0090239081
airway hyperresponsiveness	0.0089694852
skin neoplasm	0.0088713538
Endometritis	0.0088699165
cystitis	0.0088493843
Cowden syndrome 1	0.008818586
metabolic disease	0.0086543283
diabetes mellitus	0.008502206
bacterial pneumonia	0.0085003367
endometrium adenocarcinoma	0.0085003367
prostatitis	0.0085003367
astrocytic tumor	0.0085003367
skin squamous cell carcinoma	0.0085003367
rosacea	0.0084736118
vascular disease	0.0083438812
Abdominal Aortic Aneurysm	0.0083155467
cervical squamous cell carcinoma	0.0083155467
Thymoma	0.0083155467
encephalomyelitis	0.0082950145
chorioamnionitis	0.0082026196
neuropathic pain	0.0082026196
gastroesophageal reflux disease	0.0081307568
Other metabolic disease	0.0081307568
Ureteral obstruction	0.0081307568
Chédiak-Higashi syndrome	0.0081102246
hepatitis C virus infection	0.0081102246
corneal infection	0.0081102246
adenoma	0.0080999585
Treacher-Collins syndrome	0.0080896924
pneumococcal infection	0.0080769624
head and neck malignant neoplasia	0.0080178296
atopic eczema	0.0080178296
acute liver failure	0.0079459669
constitutional neutropenia	0.0079459669
acute pyelonephritis	0.0077611769
hepatitis B virus infection	0.0077611769
nephritis	0.0077611769
adrenal cortex carcinoma	0.0077611769
inflammation of heart layer	0.0077611769
congenital rubella	0.0077611769
infarction	0.0075455887
uterine cervix carcinoma in situ	0.0073915971
transient ischemic attack	0.0073915971
paraneoplastic neurologic syndrome	0.0073915971
Autoimmune Hepatitis	0.0073915971
Myocardial fibrosis	0.0073915971
Hepatopulmonary Syndrome	0.0073915971
coccidioidomycosis	0.0073915971
aneurysmal bone cyst	0.0073915971
Abnormality of the liver	0.0073915971
gastric cardia adenocarcinoma	0.0073915971
Encephalopathy	0.0073915971
chronic mucus hypersecretion	0.0073915971
radiation-induced gastrointestinal mucositis	0.0073915971
essential hypertension	0.0073915971
Mycobacterium avium complex disease	0.0073915971
Myelopathy	0.0073915971
gastrointestinal disease	0.0073915971
gonorrhea	0.0073915971
cutaneous squamous cell carcinoma	0.0073915971
hypersensitivity pneumonitis	0.0073915971
ocular onchocerciasis	0.0073915971
angioimmunoblastic T-cell lymphoma	0.0073915971
autonomic dysreflexia	0.0073915971
glycogen storage disease VI	0.0072068072
Wilms tumor	0.0070220172
acne	0.006917846
central nervous system cancer	0.0069012105
cryopyrin-associated periodic syndrome	0.0068680256
stomach neoplasm	0.0068232654
inflammatory breast carcinoma	0.0066524374
bladder tumor	0.0066524374
rhabdomyosarcoma	0.0063048876
endometrial carcinoma	0.0062828575
Ascites	0.0060980676
Bartsocas-Papas syndrome 1	0.0060108057
thyroid cancer	0.0059851404
dysplasia	0.0059543421
pulmonary hypertension	0.0059543421
concussion	0.0059132777
fibromyalgia	0.0059132777
hereditary sensory and autonomic neuropathy	0.0059132777
schistosomiasis	0.0059132777
Dravet syndrome	0.0059132777
breast angiosarcoma	0.0059081446
acute promyelocytic leukemia	0.0058722132
cutaneous lupus erythematosus	0.0057890845
Epstein-Barr virus infection	0.0057284877
pustulosis palmaris et plantaris	0.0057157578
metastasis	0.0056155606
Carcinoma, Lewis Lung	0.0055436978
atrophic gastritis	0.0055436978
serum lipopolysaccharide activity	0.0055231656
ovarian serous carcinoma	0.0055231656
Airway obstruction	0.0053589079
kidney injury	0.0053589079
skin basal cell carcinoma	0.0053589079
Hepatic steatosis	0.0052357146
breast ductal carcinoma in situ	0.005174118
monoclonal gammopathy	0.005174118
malignant colon neoplasm	0.005174118
sexually transmitted disease	0.005174118
malaria	0.005174118
astrocytoma	0.0050934264
nervous system injury	0.0050619995
peritonitis	0.0050176625
endothelial dysfunction	0.0049765981
mucocutaneous lymph node syndrome	0.0049482636
appendicitis	0.0048661348
Escherichia coli Infections	0.0048661348
Hyperlipidemia	0.0048045381
adenomyosis	0.0048045381
Uveitis	0.0048045381
proliferative diabetic retinopathy	0.0048045381
dry eye syndrome	0.0048045381
colorectal neoplasm	0.0047840059
cutaneous melanoma	0.0047840059
Hypotonia - cystinuria syndrome	0.0047840059
Allergy	0.0047840059
hypotonia-cystinuria syndrome	0.0047840059
Chronic colitis	0.0047634737
HIV-1 infection	0.0046942801
pneumococcal pneumonia	0.0046813448
Infertility	0.0046813448
lung neoplasm	0.0046197482
age-related macular degeneration	0.004599216
cyst	0.0045889499
neuroinflammatory disorder	0.0044965549
invasive breast ductal carcinoma	0.0044446022
Erythema	0.0044349583
rheumatic disease	0.0044349583
malignant epithelial tumor of ovary	0.0044349583
oligodendroglioma	0.0044349583
cirrhosis of liver	0.0044349583
Zinc deficiency	0.0044349583
Chlamydia trachomatis infectious disease	0.0044349583
skin disease	0.0044349583
tauopathy	0.0044349583
macrothrombocytopenia and granulocyte inclusions with or without nephritis or sensorineural hearing loss	0.0044349583
leptospirosis	0.0044349583
Invasive Breast Carcinoma	0.0044349583
mitochondrial DNA depletion syndrome 4a	0.0044349583
laryngotracheoesophageal cleft	0.0044349583
thyroid carcinoma	0.0044349583
cholestasis	0.0044349583
pheochromocytoma	0.004414426
liver disease	0.0043811639
squamous cell lung carcinoma	0.0043220311
Increased total eosinophil count	0.0042501683
amebiasis	0.0042501683
septic shock	0.0042296361
lobular neoplasia	0.0040653784
coronary stenosis	0.0040653784
Shock	0.0040653784
alcohol dependence	0.0040653784
keratosis pilaris	0.0040653784
pemphigus foliaceus	0.0040653784
B-cell non-Hodgkins lymphoma	0.0040653784
central nervous system disease	0.0040653784
neonatal abstinence syndrome	0.0040653784
pulmonary aspergillosis	0.0040653784
respiratory system disease	0.0040215067
reflex sympathetic dystrophy	0.0036957985
brain glioma	0.0036957985
eye infection	0.0036957985
hematoma	0.0036957985
invasive carcinoma	0.0036957985
aortic aneurysm	0.0036957985
anti-neutrophil cytoplasmic antibody-associated vasculitis	0.0036957985
endocervical adenocarcinoma	0.0036957985
human HOXA1 syndromes	0.0036957985
respiratory failure	0.0036957985
listeriosis	0.0036957985
angiosarcoma	0.0036957985
dermatitis	0.0036957985
heart disease	0.0036957985
colonic disorder	0.0036957985
encephalitis	0.0036957985
sarcoidosis	0.0036957985
Gliosis	0.0036957985
radiculopathy	0.0036957985
Pelvic Inflammatory Disease	0.0036957985
primary biliary cirrhosis	0.0036957985
Cataract	0.0036957985
telomere syndrome	0.0036957985
hand, foot and mouth disease	0.0036957985
food allergy	0.0036957985
Failure to thrive	0.0036957985
ovarian serous cystadenocarcinoma	0.0036957985
brain cancer	0.0036957985
breast ductal adenocarcinoma	0.0036957985
osteoarthritis, knee	0.0036957985
Peutz-Jeghers syndrome	0.0036957985
human african trypanosomiasis	0.0036957985
Chronic Eosinophilic Leukemia, Not Otherwise Specified	0.0036957985
chondrosarcoma	0.0036957985
kidney neoplasm	0.0036957985
Hernia	0.0036957985
neuroendocrine carcinoma	0.0036957985
tibia fracture	0.0036957985
Methicillin-Resistant Staphylococcus Aureus Pneumonia	0.0036957985
Crush Syndrome	0.0036957985
Neonatal sepsis	0.0036957985
infectious disease	0.0034904764
Malignant Pancreatic Neoplasm	0.0033262187
Respiratory tract infection	0.0033262187
Bovine mastitis	0.0033262187
neurodegenerative disease	0.0032108276
sessile serrated polyp	0.0031625811
AIDS	0.0031286988
ischemia	0.0030876344
pulmonary tuberculosis	0.0030182355
tongue neoplasm	0.0029566388
hepatobiliary disease	0.0029566388
Hepatitis, Alcoholic	0.0029566388
abortion	0.0029566388
tongue cancer	0.0029566388
pulmonary venoocclusive disease	0.0029566388
Mental deterioration	0.0029566388
Increased total leukocyte count	0.0029566388
Splenomegaly	0.0029566388
non-alcoholic fatty liver	0.0029566388
coronavirus infectious disease	0.0029566388
Pain	0.0029361066
ovarian carcinoma	0.0028437117
limb ischemia	0.0027718489
mycosis fungoides	0.0027718489
respiratory syncytial virus bronchiolitis	0.0027718489
Nematoda infectious disease	0.0027513167
allergic asthma	0.0027513167
hypertensive heart disease	0.0027513167
acute lymphoblastic leukemia	0.0027513167
Pituitary Gland Adenoma	0.0027513167
renal cell adenocarcinoma	0.0027513167
Colon Sessile Serrated Adenoma/Polyp	0.0026303075
mucocutaneous Leishmaniasis	0.002587059
aneurysm	0.002587059
cerebral creatine deficiency syndrome	0.002587059
leprosy	0.002587059
bile duct cancer	0.002587059
kidney cancer	0.002587059
medullary thyroid gland carcinoma	0.002587059
benign neoplasm	0.002587059
gastrointestinal stromal tumor	0.002587059
Yersinia pestis infectious disease	0.002587059
metabolic syndrome	0.002587059
idiopathic interstitial pneumonia	0.002587059
juvenile polyposis syndrome	0.002587059
glaucoma	0.002587059
urothelial carcinoma	0.0024637528
autism	0.0024129405
meningococcal infection	0.0022794164
van der Woude syndrome	0.0022174791
Lymphadenopathy	0.0022174791
epidermolysis bullosa simplex	0.0022174791
neoplasm of esophagus	0.0022174791
fibrosarcoma	0.0022174791
Laurence-Moon syndrome	0.0022174791
paroxysmal nocturnal hemoglobinuria	0.0022174791
epidermolysis bullosa simplex	0.0022174791
fibrosarcoma	0.0022174791
neoplasm of esophagus	0.0022174791
human granulocytic anaplasmosis	0.0022174791
chronic bronchitis	0.0022174791
Keloid	0.0022174791
Nephroblastoma	0.0022174791
parasitic infection	0.0022174791
reading	0.0022174791
fatty liver disease	0.0022174791
Hypertriglyceridemia	0.0022174791
infective vaginitis	0.0022174791
congenital bilateral aplasia of vas deferens from CFTR mutation	0.0022174791
van der Woude syndrome	0.0022174791
chronic prostatitis	0.0022174791
endometrioid carcinoma	0.0022174791
allergic disease	0.0022174791
Hypertriglyceridemia	0.0022174791
digestive system neoplasm	0.0022174791
cerebral infarction	0.0022174791
Hepatoblastoma	0.0022174791
parasitic infection	0.0022174791
human granulocytic anaplasmosis	0.0022174791
Nephroblastoma	0.0022174791
fatty liver disease	0.0022174791
Bloom syndrome	0.0022174791
Keloid	0.0022174791
infective vaginitis	0.0022174791
stricture	0.0022174791
chronic prostatitis	0.0022174791
inflammatory skin disease	0.0022174791
chronic hepatitis C virus infection	0.0022174791
cardiomyopathy	0.0022174791
bronchopneumonia	0.0022174791
Infectious encephalitis	0.0022174791
congenital bilateral aplasia of vas deferens from CFTR mutation	0.0022174791
hematopoietic and lymphoid cell neoplasm	0.002012157
familial Mediterranean fever	0.002012157
Duchenne muscular dystrophy	0.002012157
acute basophilic leukemia	0.0018478993
Ito hypomelanosis	0.0018478993
periodontal disorder	0.0018478993
Candidiasis, Invasive	0.0018478993
nasopharyngitis	0.0018478993
laryngeal neoplasm	0.0018478993
Kaposi's sarcoma	0.0018478993
Parkinson disease	0.0014783194
whooping cough	0.0014783194
Amyotrophic lateral sclerosis	0.0014783194
eye disease	0.0014783194
metastatic prostate cancer	0.0014783194
digestive system cancer	0.0014783194
ulcer disease	0.0014783194
post-traumatic stress disorder	0.0014783194
toxoplasmosis	0.0014783194
ovarian epithelial tumor	0.0014783194
leiomyoma	0.0014783194
ovarian melanoma	0.0014783194
Pituitary prolactin cell adenoma	0.0014783194
adult-onset Still's disease	0.0014783194
candidiasis	0.0014783194
thyroiditis	0.0014783194
thrombotic disease	0.0014783194
diabetic retinopathy	0.0014783194
cardiac arrhythmia	0.0014783194
polyarticular arthritis	0.0014783194
chronic hepatitis	0.0014783194
synovitis	0.0014783194
animal disease	0.0014783194
Central Nervous System Neoplasm	0.0014783194
bone neoplasm	0.0014783194
myeloproliferative disorder	0.0014783194
non-Hodgkins lymphoma	0.0014783194
Malignant Urinary System Neoplasm	0.0014783194
optic papillitis	0.0014783194
skin cancer	0.0014783194
nocardiosis	0.0014783194
aspergillosis	0.0014783194
Bjornstad syndrome	0.0014783194
penile cancer	0.0014783194
pneumococcal meningitis	0.0014783194
Pick disease	0.0014783194
rectal adenocarcinoma	0.0014783194
CNS demyelination	0.0014783194
choroidal neovascularization	0.0014783194
Hyperglycemia	0.0014783194
vasculitis	0.0014783194
pharyngitis	0.0014783194
alcoholic fatty liver disease	0.0014783194
fungal infectious disease	0.0014783194
Central precocious puberty	0.0014783194
papilloma	0.0014783194
cervical squamous intraepithelial neoplasia	0.0014783194
Nephropathy	0.0014783194
colon adenoma	0.0014783194
Cachexia	0.0014783194
brain disease	0.0014783194
Diabetes mellitus	0.0014783194
Malignant Mesothelioma	0.0014783194
aortic stenosis	0.0014783194
infectious colitis	0.0014783194
pleural neoplasm	0.0014783194
immune system disease	0.0014783194
angina pectoris	0.0014783194
paraneoplastic pemphigus	0.0014783194
emphysema	0.0014783194
Hodgkins lymphoma	0.0014783194
Pseudomonas infection	0.0014783194
viral myocarditis	0.0014783194
eumycotic mycetoma	0.0014783194
soft tissue sarcoma	0.0014783194
Immunodeficiency	0.0014783194
animal viral hepatitis	0.0014783194
metastatic squamous cell carcinoma	0.0014783194
endometrial disorder	0.0014783194
small cell carcinoma	0.0014783194
viral encephalitis	0.0014783194
status epilepticus	0.0014783194
type 2 diabetes nephropathy	0.0014783194
myocarditis	0.0014783194
malignant glioma	0.0014783194
