# Supplementary material for: Peripheral Transcriptomic Signatures Reveal Convergent Neuroinflammatory, Metabolic, and miRNA Dysregulation in Major Psychiatric Disorders
Source: Biology (Basel). 2026 Apr 24;15(9):673. doi: 10.3390/biology15090673 (PMC13162896; doi:10.3390/biology15090673)
Supplement: Supplementary file 1 [file biology-15-00673-s001.zip › Supplementary Files/Dataset S4. Hub genes GWAS results/CXCR4.tsv]

disease	globalScore
WHIM syndrome	0.813827248
WHIM syndrome 1	0.6613504837
multiple myeloma	0.6326943863
HIV infection	0.5648692756
non-Hodgkins lymphoma	0.5396345617
lymphoma	0.5390888145
severe congenital neutropenia	0.4625291881
acute lymphoblastic leukemia	0.4271306143
neoplasm	0.4111252169
skin neoplasm	0.4012708449
B-cell non-Hodgkins lymphoma	0.378928787
lymphoid neoplasm	0.3734325707
lymphoplasmacytic lymphoma	0.3723441819
benign monoclonal gammopathy	0.3695798547
immunodeficiency disease	0.3422432601
neurodegenerative disease	0.3375255142
diffuse large B-cell lymphoma	0.3295516306
skin cancer	0.3251238801
multiple sclerosis	0.3240726554
acute myeloid leukemia	0.3189978743
actinic keratosis	0.3130493157
chronic lymphocytic leukemia	0.311802731
Hodgkins lymphoma	0.3111010635
juvenile idiopathic arthritis	0.3071282172
hepatocellular carcinoma	0.3068153481
osteosarcoma	0.3062369904
non-small cell lung carcinoma	0.3061374302
glioma	0.3054055562
esophageal squamous cell carcinoma	0.3047859624
melanoma	0.3038252954
head and neck squamous cell carcinoma	0.302794197
lung adenocarcinoma	0.3008080687
gastric adenocarcinoma	0.2985606681
breast carcinoma	0.2947087172
clear cell renal carcinoma	0.2937813623
gastric carcinoma	0.2904406853
skin basal cell carcinoma	0.2897765773
urinary bladder carcinoma	0.2880152222
Burkitts lymphoma	0.2872124502
esophageal adenocarcinoma	0.2836138162
bladder transitional cell carcinoma	0.2835302147
pancreatic ductal adenocarcinoma	0.282791137
cutaneous melanoma	0.2819865271
cervical squamous cell carcinoma	0.2818688024
marginal zone B-cell lymphoma	0.2810920274
squamous cell lung carcinoma	0.2805884648
Merkel cell skin cancer	0.2805422673
colon adenocarcinoma	0.2803481353
T-cell acute lymphoblastic leukemia	0.279915234
lung carcinoma	0.2795680662
B-cell acute lymphoblastic leukemia	0.2794947651
colorectal adenocarcinoma	0.2792560781
breast ductal adenocarcinoma	0.2791662497
nodular melanoma	0.2790327903
ovarian serous adenocarcinoma	0.2787710046
rectal adenocarcinoma	0.2781088407
skin squamous cell carcinoma	0.2778316558
urothelial carcinoma	0.2778316558
central nervous system primitive neuroectodermal neoplasm	0.277184891
nodal marginal zone B-cell lymphoma	0.277184891
Colorectal Diffuse Large B-Cell Lymphoma	0.277184891
Hepatobiliary Neoplasm	0.277184891
lentigo maligna melanoma	0.277184891
pulmonary large cell neuroendocrine carcinoma	0.277184891
cecum adenocarcinoma	0.277184891
carcinoma of liver and intrahepatic biliary tract	0.277184891
desmoplastic melanoma	0.277184891
Duodenal Adenocarcinoma	0.277184891
bile duct adenocarcinoma	0.277184891
lobular breast carcinoma	0.277184891
Endometrial Endometrioid Adenocarcinoma	0.277184891
neoplasm of mature B-cells	0.277184891
gastric intestinal type adenocarcinoma	0.277184891
brain glioblastoma	0.277184891
B-Cell Prolymphocytic Leukemia	0.277184891
Ocular Sebaceous Carcinoma	0.277184891
digestive system melanoma	0.277184891
superficial spreading melanoma	0.277184891
neutropenia	0.2759891818
coronary artery disease	0.2345323065
myocardial infarction	0.2252895477
connective tissue neoplasm	0.2170232525
rhinitis	0.2134683297
oral squamous cell carcinoma	0.2111862392
pancreatic carcinoma	0.2070275757
esophageal carcinoma	0.2040456706
type 2 diabetes mellitus	0.1958109138
astrocytoma	0.192628175
Central Nervous System Lymphoma	0.1922952365
colon carcinoma	0.1911749321
bone neoplasm	0.1879996888
prostate adenocarcinoma	0.1869535094
leiomyosarcoma	0.1866378266
papillary renal cell carcinoma	0.1863472269
male reproductive organ cancer	0.186070983
pancreatic neuroendocrine tumor	0.1855290871
kidney neoplasm	0.1852519022
bile duct carcinoma	0.1851595072
Richter syndrome	0.1851595072
Brain Stem Glioblastoma	0.1847899273
oral cavity carcinoma	0.1847899273
T-cell large granular lymphocyte leukemia	0.1847899273
classic medulloblastoma	0.1847899273
nasopharyngeal squamous cell carcinoma	0.1847899273
T-Cell Prolymphocytic Leukemia	0.1847899273
Endometrial Clear Cell Adenocarcinoma	0.1847899273
female breast carcinoma	0.1847899273
Gastric Adenoma	0.1847899273
blastic plasmacytoid dendritic cell neoplasm	0.1847899273
diffuse large B-cell lymphoma of the central nervous system	0.1847899273
Gastric Diffuse Large B-Cell Lymphoma	0.1847899273
extranodal nasal NK/T cell lymphoma	0.1847899273
Gastric Neuroendocrine Tumor G1	0.1847899273
Splenic Diffuse Large B-Cell Lymphoma	0.1847899273
Placental Choriocarcinoma	0.1847899273
diffuse gastric adenocarcinoma	0.1847899273
Tonsillar Squamous Cell Carcinoma	0.1847899273
liver disease	0.1833335461
genetic disorder	0.1812870385
breast cancer	0.1749566123
secondary malignant neoplasm	0.173618602
spondylolisthesis	0.173618602
musculoskeletal system disease	0.173618602
Precordial pain	0.1690292688
pancreatic adenocarcinoma	0.1375774978
drug allergy	0.1353116267
glioblastoma multiforme	0.1255048531
chronic myelogenous leukemia	0.1221503894
prostate cancer	0.1188471659
systemic scleroderma	0.1181955985
cancer	0.1175428418
colorectal carcinoma	0.116581854
gastric cancer	0.1151825008
atrial fibrillation	0.1138326179
posterior cortical atrophy	0.1133607398
Miyoshi myopathy	0.1128079012
triple-negative breast cancer	0.1121569268
nasopharyngeal carcinoma	0.110633633
myelodysplastic syndrome	0.1105757613
Rheumatoid arthritis	0.1097492859
leukemia	0.1095158831
renal cell carcinoma	0.1072027799
neuroblastoma	0.1059916366
lung cancer	0.1059330794
sickle cell disease	0.103779213
Nijmegen breakage syndrome	0.1030693799
nonpapillary renal cell carcinoma	0.1028076629
ovarian cancer	0.1008173794
small cell lung carcinoma	0.0992732158
neuroendocrine neoplasm	0.0982929227
chronic granulomatous disease	0.0970557763
Ewing sarcoma	0.0962267878
pulmonary arterial hypertension	0.0958201346
papillary thyroid carcinoma	0.0957935897
adrenal cortex carcinoma	0.0952582809
sleep apnea	0.0950037939
subarachnoid hemorrhage	0.0948682742
Sepsis	0.0942519728
glioblastoma	0.0915917517
Fanconi anemia	0.0910501036
Systemic lupus erythematosus	0.0900193219
renal fibrosis	0.08924324
squamous cell carcinoma	0.0885762708
seborrheic dermatitis	0.0877004546
Mobius syndrome	0.0873413714
permanent neonatal diabetes mellitus-pancreatic and cerebellar agenesis syndrome	0.0862669065
erythematosquamous dermatosis	0.0860845259
achalasia-alacrima syndrome	0.0858894901
periodontitis	0.0858239816
idiopathic pulmonary fibrosis	0.08579076
HIV-1 infection	0.0857668831
Mantle cell lymphoma	0.0845131854
chondrosarcoma	0.0838464294
gliosarcoma	0.0835250472
lymphopenia	0.0830051257
medulloblastoma	0.0804910223
preeclampsia	0.0789891777
hematopoietic and lymphoid cell neoplasm	0.0788648444
diabetes mellitus	0.0787530267
Duchenne muscular dystrophy	0.0781065833
head and neck malignant neoplasia	0.0769947719
pneumonitis	0.0769332579
aneurysmal bone cyst	0.076875279
pachyonychia congenita	0.0765779958
experimental autoimmune encephalomyelitis	0.0760456511
Aplastic anemia	0.0758562652
childhood cancer	0.0755790803
cardiovascular disease	0.0755787258
cerebral creatine deficiency syndrome	0.0750863071
Langerhans Cell Histiocytosis	0.0748193884
lymphoblastic lymphoma	0.0742855508
rhabdomyosarcoma	0.0736119648
pulmonary hypertension	0.0733685081
ulnar-mammary syndrome	0.0729286668
infection	0.0717801484
endometriosis	0.0701486314
Respiratory insufficiency	0.0695697418
colorectal cancer	0.0685870068
lissencephaly with cerebellar hypoplasia	0.068166951
chronic obstructive pulmonary disease	0.0680450803
esophageal cancer	0.0664376474
hemangioblastoma	0.066371191
neuroendocrine carcinoma	0.0662211005
childhood leukemia	0.0656868878
placenta praevia	0.0652308444
immunodeficiency 72 with autoinflammation	0.0646122601
common variable immunodeficiency	0.0638597236
hypertension, pregnancy-induced	0.0637914928
non-alcoholic fatty liver disease	0.0637853521
Aortic Coarctation	0.063250307
immunodeficiency 105	0.0630558669
open-angle glaucoma	0.0626232532
acute lung injury	0.0622975529
activated PI3K-delta syndrome	0.0616292887
age-related macular degeneration	0.0611081429
severe combined immunodeficiency, autosomal recessive, T cell-negative, B cell-negative, NK cell-positive	0.0602766264
Heterotaxia	0.0599553999
Inflammatory abnormality of the skin	0.0599331843
T-B+ severe combined immunodeficiency due to JAK3 deficiency	0.0596760591
acute respiratory distress syndrome	0.0588664471
cervical cancer	0.058591354
severe combined immunodeficiency due to LAT deficiency	0.05852297
diabetic nephropathy	0.0583946993
asthma	0.0581311437
medullary thyroid gland carcinoma	0.0574682974
precursor B-cell acute lymphoblastic leukemia	0.0574422499
pulmonary fibrosis	0.057187103
congenital heart disease	0.0571736955
Alzheimer disease	0.0571503841
immunodeficiency 18	0.0569337766
isolated agammaglobulinemia	0.0567756724
microphthalmia with limb anomalies	0.0567651676
congenital heart defects, multiple types, 4	0.0563960379
X-linked lymphoproliferative disease	0.0561890732
megabladder, congenital	0.0560135228
hyper-IgM syndrome type 3	0.055917432
mycosis fungoides	0.0551865525
Rare genetic vascular disease	0.0550997879
cholangiocarcinoma	0.0550842358
lip and oral cavity carcinoma	0.0545848913
Waldenstrom macroglobulinemia	0.0545765589
lymph node metastatic carcinoma	0.0541795396
malignant peripheral nerve sheath tumor	0.0541397529
immunodeficiency 99 with hypogammaglobulinemia and autoimmune cytopenias	0.0534560302
Severe combined immunodeficiency due to adenosine deaminase deficiency	0.0534338554
physical activity	0.0530681653
gamma chain deficiency	0.0530328612
graft versus host disease	0.0530223481
rheumatoid arthritis	0.0530140215
autoimmune disease	0.0527126055
acute myocardial infarction	0.0526665581
severe combined immunodeficiency due to CD70 deficiency	0.0516303057
combined immunodeficiency due to ZAP70 deficiency	0.0512681174
Familial hemophagocytic lymphohistiocytosis	0.0511978973
combined immunodeficiency with skin granulomas	0.0511147418
immunodeficiency 73c with defective neutrophil chemotaxis and hypogammaglobulinemia	0.0511128939
22q11.2 deletion syndrome	0.0508853682
classic Hodgkin lymphoma	0.0507285309
type 1 diabetes mellitus	0.0507278434
congenital unilateral hypoplasia of depressor anguli oris	0.0506936261
Congenitally uncorrected transposition of the great arteries	0.0505622199
COVID-19–associated multisystem inflammatory syndrome in adults	0.0505211329
heterotaxy, visceral, 12, autosomal	0.0503866695
congenital left-sided heart lesions	0.0503755821
adenomyosis	0.0501782675
joint disease	0.0499242599
Chordoma	0.0495237005
immunodeficiency 64	0.0492428198
familial thoracic aortic aneurysm and aortic dissection	0.0492352229
short-limb skeletal dysplasia with severe combined immunodeficiency	0.0492058619
follicular lymphoma	0.0486345481
immunodeficiency, common variable, 3	0.0484297442
heart failure	0.0482597187
atrial septal defect 1	0.0481433198
laryngeal squamous cell carcinoma	0.0479096824
thyroid cancer	0.0479087906
supranuclear palsy, progressive, 1	0.0476983741
congenital heart defects, multiple types, 7	0.0474984029
acanthosis nigricans	0.0472908222
Chronic mucocutaneous candidosis	0.047276655
colitis	0.0471987204
genito-palato-cardiac syndrome	0.0469957743
severe combined immunodeficiency due to CTPS1 deficiency	0.0468331592
reticular dysgenesis	0.0467592432
BENTA disease	0.0466114113
autoimmune lymphoproliferative syndrome type 4	0.0463157474
RAS-associated autoimmune leukoproliferative disease	0.0463157474
immunodeficiency 109 with lymphoproliferation	0.0463083558
patent ductus arteriosus-bicuspid aortic valve-hand anomalies syndrome	0.0463028121
Patent ductus arteriosus - bicuspid aortic valve - hand anomalies	0.0463028121
primary intestinal lymphangiectasia	0.0462141129
Autoimmune lymphoproliferative syndrome with recurrent viral infections	0.0461679154
autoimmune lymphoproliferative syndrome type 2B	0.0461679154
Ulbright-Hodes syndrome	0.046066281
autoimmune lymphoproliferative syndrome due to CTLA4 haploinsufficiency	0.0460071482
endometrial cancer	0.0458551252
immunodeficiency 73b with defective neutrophil chemotaxis and lymphopenia	0.0455618045
Extramammary Paget Disease	0.0455328541
atrial heart septal defect	0.0448115574
immunodeficiency 78 with autoimmunity and developmental delay	0.0447930784
chronic pancreatitis	0.0444241145
ICF syndrome	0.0443569742
X-linked immunodeficiency with magnesium defect, Epstein-Barr virus infection and neoplasia	0.0441204431
immunodeficiency, common variable, 14	0.0441001162
atherosclerosis	0.0439501528
immunodeficiency 36 with lymphoproliferation	0.0439208699
severe combined immunodeficiency due to DCLRE1C deficiency	0.0438395624
T-B+ severe combined immunodeficiency due to IL-7Ralpha deficiency	0.043809996
Lung fibrosis - immunodeficiency - 46,XX gonadal dysgenesis	0.043699122
lung fibrosis-immunodeficiency-46,XX gonadal dysgenesis syndrome	0.043699122
immunodeficiency 117	0.0436547724
immunodeficiency, common variable, 1	0.0436473808
chronic kidney disease	0.0434907612
polyp	0.0434410321
immunodeficiency 122	0.0433369338
T-cell non-Hodgkin lymphoma	0.0432843868
Autosomal dominant polycystic kidney disease	0.0432168203
autoimmune lymphoproliferative syndrome type 1	0.043203885
autoimmune lymphoproliferative syndrome	0.043203885
sarcoma	0.0429934319
immunodeficiency 112	0.0429599623
Laubry-Pezzi syndrome	0.0429248522
MHC class II deficiency 4	0.0429156127
agammaglobulinemia 7, autosomal recessive	0.0427677808
Vestibular schwannoma	0.042758336
chronic prostatitis	0.0427172715
congenital heart defects, multiple types, 6	0.0425460329
immunodeficiency 121 with autoinflammation	0.0421986278
immunodeficiency 98 with autoinflammation, X-linked	0.042139495
Keloid	0.0421044687
cardiac valvular defect, developmental	0.0420729707
immunodeficiency 97 with autoinflammation	0.0420434043
tricuspid atresia	0.0419473135
Immunodeficiency syndrome with autoimmunity	0.0417403488
Recurrent infections-myelofibrosis-nephromegaly syndrome	0.0417107824
congenital neutropenia-myelofibrosis-nephromegaly syndrome	0.0417107824
severe combined immunodeficiency due to CARD11 deficiency	0.0416368664
pulmonary alveolar proteinosis with hypogammaglobulinemia	0.0414816429
agammaglobulinemia 8b, autosomal recessive	0.0414816429
hepatic veno-occlusive disease-immunodeficiency syndrome	0.0414335975
Hepatic veno-occlusive disease - immunodeficiency	0.0414335975
autoimmune lymphoproliferative syndrome type 2A	0.0413633773
acute erythroleukemia	0.0412672866
X-Linked Combined Immunodeficiency Diseases	0.0412377202
atrial septal defect 2	0.041185979
Parkinson disease	0.0411090899
ulcerative colitis	0.0409579302
ventricular septal defect 1	0.0409568395
hypoplastic left heart syndrome	0.0409198815
aortic aneurysm, familial thoracic 4	0.0408977067
immunodeficiency 62	0.0406759588
left ventricular noncompaction	0.0406408487
lymphoproliferative syndrome 1	0.0406316092
aortic valve disease	0.0405281269
MHC class II deficiency 3	0.0405059521
combined immunodeficiency due to moesin deficiency	0.0404911689
Meacham syndrome	0.0404394277
immunodeficiency 81	0.0403950781
lung disease, immunodeficiency, and chromosome breakage syndrome;	0.0403802949
severe combined immunodeficiency due to IKK2 deficiency	0.0402250714
Uveal melanoma	0.0401834296
immunodeficiency 80 with or without congenital cardiomyopathy	0.0401289806
macroglobulinemia, Waldenstrom, 1	0.0401141974
immunodeficiency, common variable, 2	0.0400033235
immunodeficiency 120	0.0399959319
immunodeficiency 67	0.0398185335
Immunodeficiency due to interleukin-1 receptor-associated kinase-4 deficiency	0.0398185335
diabetic ketoacidosis	0.0397689029
kidney disease	0.0397004388
diabetic foot	0.0395399114
Kimura disease	0.0394637369
immunodeficiency 76	0.0394563453
immunodeficiency 102	0.0394415621
severe combined immunodeficiency due to CORO1A deficiency	0.039241989
immunodeficiency 19	0.0391754646
Cernunnos-XLF deficiency	0.0390128495
IGA glomerulonephritis	0.0389317472
agammaglobulinemia 10, autosomal dominant	0.0389019755
fallot complex-intellectual disability-growth delay syndrome	0.0388428427
Fallot complex - intellectual disability - growth delay	0.0388428427
abscess	0.0388409954
ventricular septal defect 3	0.0387393604
agammaglobulinemia 8, autosomal dominant	0.0387245772
aortic valve disease 2	0.038672836
autoinflammatory disease, X-linked	0.0386506612
intestinal lymphangiectasia	0.0385767452
ciliary dyskinesia, primary, 52	0.0384677192
nephronophthisis 16	0.0384510881
immunodeficiency 75	0.0384289133
aortic stenosis	0.0383919553
COVID-19	0.0383249446
hyper-IgM syndrome type 1	0.0383180393
X-linked hyper-IgM syndrome	0.0383180393
autoinflammation, panniculitis, and dermatosis syndrome, autosomal recessive	0.0383106477
immunodeficiency 14b, autosomal recessive	0.0382589066
psoriasis	0.038162325
immunodeficiency, common variable, 4	0.0381480326
primary immunodeficiency with post-measles-mumps-rubella vaccine viral infection	0.0381258578
Thymic aplasia	0.0381110746
Nezelof syndrome	0.0381110746
congenital heart defects, multiple types, 5	0.0379558511
congenital heart malformation	0.0379188931
cellulitis	0.0379170457
synovial sarcoma	0.037850199
myeloid sarcoma	0.0377853566
transcobalamin I deficiency	0.037756278
Transcobalamin deficiency	0.037756278
immunodeficiency 85 and autoimmunity	0.037571488
sarcoidosis	0.0375677922
familial bicuspid aortic valve	0.0375123553
autoinflammation with episodic fever and immune dysregulation	0.0374901805
Hypohidrotic ectodermal dysplasia with immunodeficiency	0.0374606141
Schnitzler syndrome	0.0374310477
autosomal recessive primary immunodeficiency with defective spontaneous natural killer cell cytotoxicity	0.0373571317
immunodeficiency 25	0.0373423485
gastroesophageal junction adenocarcinoma	0.0373275653
Thalassemia	0.0373275653
fibromuscular dysplasia	0.0373201737
visceral heterotaxy	0.0372979989
breast neoplasm	0.0372840138
lymphoproliferative syndrome	0.037271615
Ataxia - pancytopenia	0.037224083
ataxia-pancytopenia syndrome	0.037224083
immunodeficiency 57	0.0372092998
disease arising from reactivation of latent virus	0.0371399
structural heart defects and renal anomalies syndrome	0.037113209
gestational diabetes	0.0370298482
chronic liver failure	0.0369579855
Beta-thalassemia	0.0369579855
acute graft vs. host disease	0.0369579855
acute leukemia of ambiguous lineage	0.0369579855
adult acute lymphoblastic leukemia	0.0369579855
childhood acute lymphoblastic leukemia	0.0369579855
therapy related acute myeloid leukemia and myelodysplastic syndrome	0.0369579855
pulmonary fibrosis and/or bone marrow failure, telomere-related, 6	0.0368397199
immunoglobulin A deficiency 2	0.0368027619
immunodeficiency 84	0.0367953703
bone marrow failure syndrome	0.0367731955
immunodeficiency 119	0.0367436292
immunodeficiency 95	0.0367214544
combined immunodeficiency due to STIM1 deficiency	0.0367214544
T-B+ severe combined immunodeficiency due to CD3delta/CD3epsilon/CD3zeta	0.0367140628
proteasome-associated autoinflammatory syndrome 2	0.0367066712
pulmonary atresia with ventricular septal defect	0.0366992796
Autosomal recessive early-onset inflammatory bowel disease	0.03665493
hyper-IgE recurrent infection syndrome 5, autosomal recessive	0.0365144896
Laurence-Moon syndrome	0.0364923149
immunodeficiency 118	0.0363888325
deafness, congenital heart defects, and posterior embryotoxon	0.0363001333
Leishmaniasis	0.0362705669
neutropenia, severe congenital, 2, autosomal dominant	0.036233609
interstitial lung disease	0.0361525102
immunodeficiency 60	0.0360709938
Wiskott-Aldrich syndrome	0.0360178154
immunodeficiency 70	0.0359305535
immunodeficiency, common variable, 7	0.0359231619
Pituitary Gland Adenoma	0.0359047173
immunodeficiency due to selective anti-polysaccharide antibody deficiency	0.0358492459
vertebral, cardiac, renal, and limb defects syndrome 3	0.0358122879
pancytopenia-developmental delay syndrome	0.0358122879
immunodeficiency 115 with autoinflammation	0.0357235888
Myocardial Ischemia	0.0355392222
immunodeficiency 92	0.0355387988
Recurrent infection due to specific granule deficiency	0.035479666
mucocutaneous lymph node syndrome	0.0354693999
hyper-IgM syndrome type 4	0.0354574913
persistent truncus arteriosus	0.0353919935
autoimmune disease with susceptibility to mycobacterium tuberculosis	0.0352431349
lymphoproliferative syndrome 2	0.0352209602
immunodeficiency 32B	0.0351913938
boutonneuse fever	0.0351544358
periodic fever, immunodeficiency, and thrombocytopenia syndrome	0.0351396526
immunoglobulin G4-related sclerosing disease	0.0351378047
pyogenic bacterial infections due to MyD88 deficiency	0.0351248694
combined immunodeficiency due to ORAI1 deficiency	0.0350361702
granulomatous disease, chronic, autosomal recessive, 5	0.0349992122
neurodevelopmental disorder with dysmorphic facies and ischiopubic hypoplasia	0.034984429
immunodeficiency, common variable, 15	0.0349400795
ventriculomegaly-cystic kidney disease	0.0348587719
immunodeficiency 86	0.0348513803
severe combined immunodeficiency, autosomal recessive, T cell-negative, B cell-negative, NK cell-negative, due to adenosine deaminase deficiency	0.0348292055
Sezary's disease	0.0347983045
congenital heart defects, multiple types, 9	0.0347700727
immunoproliferative small intestinal disease	0.0347183315
cardiomyopathy	0.0346809503
grange syndrome	0.0346296324
ovarian carcinoma	0.0346021547
immunodeficiency due to CD25 deficiency	0.0344965836
hyper-IgM syndrome type 2	0.0344818004
neutropenia, severe congenital, 1, autosomal dominant	0.0344448425
sinus histiocytosis with massive lymphadenopathy	0.0344374509
supravalvular aortic stenosis	0.0344300593
Supravalvular aortic stenosis	0.0344300593
metastatic neoplasm	0.0343658557
immunodeficiency 96	0.0343117937
refractory anemia with ringed sideroblasts	0.0341491786
aortic aneurysm, familial thoracic 7	0.0340087382
immunodeficiency 93 and hypertrophic cardiomyopathy	0.0339791718
neutrophil immunodeficiency syndrome	0.0339791718
8p23.1 duplication syndrome	0.0339717802
8p23.1 microduplication syndrome	0.0339717802
Truncus arteriosus	0.0339496055
nonimmune chronic idiopathic neutropenia of adults	0.0338461231
dyskeratosis congenita, autosomal recessive 5	0.0338313399
Mast Cell Sarcoma	0.0338017735
osteitis deformans	0.0336687248
pancytopenia due to IKZF1 mutations	0.03364655
neutropenia, severe congenital, 11, autosomal dominant	0.0336391584
Decreased total leukocyte count	0.0336353191
Aplasia cutis congenita - intestinal lymphangiectasia	0.0335282844
aplasia cutis congenita-intestinal lymphangiectasia syndrome	0.0335282844
primary immunodeficiency syndrome due to p14 deficiency	0.0334839348
proteasome-associated autoinflammatory syndrome 3	0.03346176
Bruton-type agammaglobulinemia	0.0334543684
X-linked agammaglobulinemia	0.0334543684
congenitally corrected transposition of the great arteries	0.0334100189
combined immunodeficiency due to partial RAG1 deficiency	0.0333508861
Combined immunodeficiency T+ B+ due to partial RAG1 deficiency	0.0333508861
Alagille syndrome due to a NOTCH2 point mutation	0.0332769701
combined immunodeficiency due to CD3gamma deficiency	0.0331734878
DDX41-related hematologic malignancy predisposition syndrome	0.0331587046
myelodysplastic syndrome associated with isolated del(5q)	0.0330921802
aortic aneurysm, familial thoracic 6	0.0330921802
hereditary neutrophilia	0.0329886978
immunodeficiency, common variable, 6	0.0329591314
hyperimmunoglobulinemia D with periodic fever	0.0329295651
Gout	0.0328926071
aortic arch anomaly-facial dysmorphism-intellectual disability syndrome	0.0328852155
Aortic arch anomaly - peculiar facies - intellectual disability	0.0328852155
proteasome-associated autoinflammatory syndrome 6	0.0328852155
immunodeficiency 37	0.0328408659
immunodeficiency 114, folate-responsive	0.0325230272
hyper-IgM syndrome type 5	0.032471286
chronic rhinosinusitis with nasal polyps	0.0323382373
atrial septal defect 7	0.0323308457
Atrial septal defect - atrioventricular conduction defects	0.0323308457
purine nucleoside phosphorylase deficiency	0.0323086709
Cirrhosis	0.0322560605
immune dysregulation-polyendocrinopathy-enteropathy-X-linked syndrome	0.0322347549
hyper-IgE recurrent infection syndrome 4A, autosomal dominant	0.0322199717
acute panmyelosis with myelofibrosis	0.0321534474
umbilical cord ulceration-intestinal atresia syndrome	0.0321164894
Umbilical cord ulceration - intestinal atresia	0.0321164894
periodic fever-infantile enterocolitis-autoinflammatory syndrome	0.0320795314
combined immunodeficiency due to GINS1 deficiency	0.0319095247
Townes-Brocks syndrome	0.0318986889
bone marrow failure syndrome 6	0.0318356087
carcinoma	0.031833738
nasopharyngitis	0.0317838675
hypoplastic left heart syndrome 2	0.0317616927
Lung agenesis - heart defect - thumb anomalies	0.0317247347
lung agenesis-heart defect-thumb anomalies syndrome	0.0317247347
neutropenia, severe congenital, 8, autosomal dominant	0.0317247347
agammaglobulinemia 9, autosomal recessive	0.0316729935
Tularemia	0.0315990776
renal tubular dysgenesis	0.031591686
heterotaxy, visceral, 5, autosomal	0.0315528801
autoinflammatory syndrome with immunodeficiency	0.0315473364
immunodeficiency 104	0.0314216792
moyamoya disease 7	0.0313329801
severe combined immunodeficiency due to LCK deficiency	0.0312294977
monosomy 7 myelodysplasia and leukemia syndrome 2	0.0311925397
congenital aortic valve stenosis	0.0311925397
Wilson disease	0.0311781672
Griscelli disease	0.031133407
Griscelli syndrome	0.031133407
Sleep Disorder	0.0311263291
Omenn syndrome	0.0311038406
right atrial isomerism	0.0310742742
Ivemark syndrome	0.0310742742
Stroke	0.0310570423
combined immunodeficiency due to LRBA deficiency	0.0310373162
Immunodeficiency by defective expression of HLA class 2	0.0309634002
combined immunodeficiency and megaloblastic anemia with or without hyperhomocysteinemia	0.0309634002
conotruncal heart malformations	0.0309634002
Microphthalmia - ankyloblepharon - intellectual disability	0.0308968759
retinoblastoma	0.0308053695
Congenital alveolar capillary dysplasia	0.0307046943
macrophage activation syndrome	0.0306899111
monoclonal gammopathy	0.030659502
arterial calcification, generalized, of infancy, 1	0.0305568624
Generalized arterial calcification of infancy	0.0305568624
16p13.11 microduplication syndrome	0.0305420792
Feingold syndrome type 1	0.0305346876
congenital afibrinogenemia	0.0305051212
Familial afibrinogenemia	0.0305051212
MHC class II deficiency 2	0.0305051212
thyroid carcinoma	0.03046633
polycystic kidney disease 3 with or without polycystic liver disease	0.0304459884
congenital plasminogen activator inhibitor type 1 deficiency	0.030416422
Noonan syndrome	0.0303942472
Noonan syndrome 9	0.0303942472
aortic arch interruption	0.0303646809
Interrupted aortic arch	0.0303646809
ciliary dyskinesia, primary, 40	0.0303203313
pterygium	0.0300716862
stroke	0.0297524775
endometrial carcinoma	0.0296775808
Otitis media	0.0295663884
renal cell adenocarcinoma	0.0295324977
malignant pleural mesothelioma	0.0295318274
in situ carcinoma	0.0292644496
mesothelioma	0.029241636
silicosis	0.0291968085
Crouzon syndrome-acanthosis nigricans syndrome	0.0291738124
Huntington disease	0.0290265666
Hepatic fibrosis	0.028682615
brain neoplasm	0.0286020691
Åland Islands eye disease	0.0280675367
pulpitis	0.0280188754
thyroid cancer, nonmedullary, 2	0.0278827468
liver cancer	0.0274385591
cytomegalovirus infection	0.0270953689
meningioma	0.026729247
adult-onset Still's disease	0.0265892173
Lewy body dementia	0.0261272425
malignant glioma	0.0259613382
peritonitis	0.0259520556
inflammatory bowel disease	0.0258279134
Down syndrome	0.0257375411
laryngotracheoesophageal cleft	0.0255787854
adenoma	0.0254757613
Pallister-Hall syndrome	0.0254119105
Obesity	0.0253632971
atopic eczema	0.0252885006
laryngeal carcinoma	0.0251314301
cervical adenocarcinoma	0.0250462089
Thrombocytopenia	0.0249933156
ischemia	0.0248215679
serum lipopolysaccharide activity	0.0242793432
dry eye syndrome	0.0241869483
renal carcinoma	0.0240990477
osteoarthritis	0.0240175508
metastatic malignant neoplasm	0.0238500297
dermatomyositis	0.0237119001
chronic hepatitis B virus infection	0.023594992
prostate neoplasm	0.0234408955
intrahepatic cholangiocarcinoma	0.0232129319
Helicobacter pylori infectious disease	0.0232028392
influenza	0.0230545693
retinal hemangioblastoma	0.022913951
paraneoplastic pemphigus	0.022913951
nail-patella syndrome	0.0228730948
Acute hepatic failure	0.0225578908
proliferative diabetic retinopathy	0.0225443711
deep vein thrombosis	0.0225238389
idiopathic pulmonary arterial hypertension	0.0225135728
seminoma	0.0221248666
atypical teratoid rhabdoid tumor	0.0220814125
dental caries	0.0220347286
obstructive sleep apnea	0.022032503
periodontal disorder	0.0220029366
hereditary hemorrhagic telangiectasia	0.0217179495
adenocarcinoma	0.0216527086
myeloid leukemia	0.0216077412
Patent ductus arteriosus	0.0215326768
Ischemic stroke	0.0215130903
tooth hard tissue disease	0.0214803588
Osteoporosis	0.0214585413
Smith-Lemli-Opitz syndrome	0.0214356316
neuropathy	0.0211348221
metastatic melanoma	0.0211303052
AIDS	0.0210654683
myelofibrosis	0.0209300292
Myelofibrosis	0.0209300292
Potocki-Lupski syndrome	0.0206964719
breast ductal carcinoma in situ	0.0206509202
primary biliary cirrhosis	0.0204578875
Werner syndrome	0.0202718657
mucous membrane pemphigoid	0.0201746043
Barrett's esophagus	0.0200907715
cerebral cavernous malformation	0.0200907715
Bartsocas-Papas syndrome 1	0.0200301094
Right ventricular hypertrophy	0.0199727113
endometrioid carcinoma	0.0199388206
non-functioning pituitary adenoma	0.0198829855
Acute Leukemia	0.0198590398
autoimmune thrombocytopenic purpura	0.0198068081
Ehlers-Danlos syndrome, musculocontractural type	0.0196253024
Uveitis	0.0196160668
acute kidney injury	0.0195080559
Dilated cardiomyopathy	0.0194432528
oral lichen planus	0.0194423517
Invasive Breast Carcinoma	0.0192152097
bone metastasis	0.0191378988
benign prostatic hyperplasia	0.0191250254
rosacea	0.019091492
autosomal dominant cerebellar ataxia	0.0190333625
focal segmental glomerulosclerosis	0.0189333706
Bloom syndrome	0.018896176
kidney cancer	0.0188454802
non-alcoholic steatohepatitis	0.018734512
blood platelet disease	0.0184789927
Acute kidney injury	0.0183962965
diabetic retinopathy	0.0181884493
neuropathic pain	0.0180133221
cryopyrin-associated periodic syndrome	0.0179568585
hematologic disease	0.0178686373
Kaposi's sarcoma	0.0177681675
Osteochondroma	0.017739833
sinusitis	0.017739833
alopecia	0.017739833
Alopecia	0.017739833
clostridium difficile infection	0.017739833
fibrosis	0.0177341533
adrenocortical carcinoma, hereditary	0.0175550431
rectum cancer	0.0174861041
pituitary tumor	0.0174396521
paroxysmal nocturnal hemoglobinuria	0.0173702532
rectal neoplasm	0.017349721
cervical squamous intraepithelial neoplasia	0.0172137977
Malignant Bone Neoplasm	0.0172079869
multiminicore myopathy	0.0171546649
kidney benign neoplasm	0.0170006733
allergic contact dermatitis	0.0169801411
Granuloma	0.0169219197
depressive disorder	0.0169168893
bone sarcoma	0.0167953512
osteoarthritis, knee	0.0167056254
endometrium neoplasm	0.0166926901
Lymphadenopathy	0.0165582041
liver and intrahepatic bile duct neoplasm	0.016454412
Neoplasm of the liver	0.016454412
brain glioma	0.0162615136
salivary gland neoplasm	0.0162615136
Keratitis	0.0162615136
ovarian neoplasm	0.0161305675
gastrointestinal stromal tumor	0.0159608068
myelofibrosis with myeloid metaplasia	0.0158919338
Ehlers-Danlos syndrome, dermatosparaxis type	0.0158919338
basal cell carcinoma	0.0158697907
Hyperglycemia	0.0158312716
human papilloma virus infection	0.0157682466
Hypotonia - cystinuria syndrome	0.0157071438
hypotonia-cystinuria syndrome	0.0157071438
allergic rhinitis	0.0156484992
schizophrenia	0.0155239548
Encephalopathy	0.0155018217
prostatitis	0.0154929928
cirrhosis of liver	0.0153537718
HHV-7 infectious disease	0.015337564
Insulin resistance	0.0153216389
macroglobulinemia	0.0153170318
Thymoma	0.0153043018
Cognitive impairment	0.0150371431
Increased circulating aldosterone concentration	0.0149474519
ulcer disease	0.0149225954
psoriatic arthritis	0.0149177475
Pseudoxanthoma elasticum	0.0147831942
Immunodeficiency	0.0146511556
insulinoma	0.0145984043
atrophic gastritis	0.0145984043
Duane retraction syndrome	0.0145684147
cystitis	0.0144830132
pemphigus foliaceus	0.0144442746
congenital isolated hyperinsulinism	0.0144136143
Cerebral ischemia	0.0142837188
autoimmune thyroid disease	0.0142791283
malaria	0.0140837677
pharyngitis	0.0140440345
cyst	0.0140255429
Granular Cell Tumor	0.0140235023
essential thrombocythemia	0.0140132362
Neonatal sepsis	0.01400297
gonorrhea	0.0139618118
germ cell tumor	0.0139208412
invasive lobular carcinoma	0.013900309
granular corneal dystrophy type II	0.0138592446
hypertrophic cardiomyopathy	0.0137360513
gallbladder cancer	0.0137360513
Moyamoya disease	0.0136744546
soft tissue sarcoma	0.0136379974
tongue squamous cell carcinoma	0.0135040372
visceral Leishmaniasis	0.0134845316
primitive neuroectodermal tumor	0.0134731177
common wart	0.0134587427
aneurysm	0.0134358703
inflammatory breast carcinoma	0.0134296855
lumbar disc degeneration	0.0133767375
ependymoma	0.0132636704
von Hippel-Lindau disease	0.0131816815
cardiac hypertrophy	0.0131739389
Aarskog-Scott syndrome, X-linked	0.0131691152
temporal lobe epilepsy	0.0131484193
primary aldosteronism	0.0130784903
Cutaneous T-cell lymphoma	0.0129489363
viral myocarditis	0.0129352949
bacterial disease	0.0129345422
ischemic cardiomyopathy	0.0129225649
polycystic ovary syndrome	0.0129156741
glomerulosclerosis	0.0129147627
acute myeloid leukemia by FAB classification	0.0129034283
cervical carcinoma	0.0127461744
breast adenocarcinoma	0.0127108778
cerebral infarction	0.0125998886
diffuse intrinsic pontine glioma	0.0125657151
Neoplasm of the lung	0.0125493984
leprosy	0.0125451828
brain injury	0.012543572
mitochondrial DNA depletion syndrome 4a	0.0124850235
cutaneous lupus erythematosus	0.0124483427
digestive system neoplasm	0.0124062682
acute coronary syndrome	0.0123603929
lobular neoplasia	0.0123404703
Epstein-Barr virus infection	0.0122881292
Increased total eosinophil count	0.0122706671
Pleural Mesothelioma	0.0121961352
Peripheral demyelination	0.0121961352
ovarian epithelial tumor	0.0121936713
coronary stenosis	0.012175603
liver dysplastic nodule	0.012175603
Anxiety	0.0121650394
epilepsy	0.0121411089
endometrium adenocarcinoma	0.0121064094
Vulvar Squamous Cell Carcinoma	0.0120113453
laryngeal neoplasm	0.0119908131
Malignant Pancreatic Neoplasm	0.0119752759
Hepatoblastoma	0.0119511859
plasmacytoma	0.0119010873
adenoid cystic carcinoma	0.011896346
aplastic anemia	0.0118292245
neurofibroma	0.0118265553
post-traumatic stress disorder	0.0118265553
chronic rhinitis	0.0118265553
Chronic rhinitis	0.0118265553
AIDS dementia	0.0118263286
idiopathic inflammatory myopathy	0.0117727609
Myocardial fibrosis	0.0117557865
viral disease	0.0117287508
peripheral neuropathy	0.0117162974
agammaglobulinemia	0.0117136282
Sjogren syndrome	0.0116057825
Hepatitis	0.0116016355
pituitary cancer	0.0115385932
lymphoid leukemia	0.0114569755
Paraganglioma	0.0112721856
acute promyelocytic leukemia	0.0112435306
hepatitis B virus infection	0.0110959039
digestive system neuroendocrine neoplasm	0.0110873956
anorexia nervosa	0.0110873956
chondroma	0.0110873956
TWIST1-related craniosynostosis	0.0110873956
Ochoa syndrome	0.0110873956
prostate carcinoma	0.0109720046
bladder tumor	0.0109309402
allergic disease	0.010910408
stomach neoplasm	0.0107835874
maternal uniparental disomy of chromosome 20	0.0107461502
Keratocystic odontogenic tumor	0.0107178158
Abdominal Aortic Aneurysm	0.0106443998
vascular disease	0.0106398398
colorectal neoplasm	0.0106001258
ankylosing spondylitis	0.0105818925
carotid atherosclerosis	0.0105330259
demyelinating disease	0.0105330259
angiosarcoma	0.0104816953
Cowden syndrome 1	0.0104677334
Nephropathy	0.0104144398
pulmonary tuberculosis	0.0103743956
colonic neoplasm	0.0103631146
Fibroadenoma	0.0103482359
thrombotic thrombocytopenic purpura	0.0103482359
erythroleukemia	0.0103482359
diabetic neuropathy	0.0101761414
acne	0.0101382008
metastatic colorectal cancer	0.0101096516
Diabetes mellitus	0.0100641602
MALT lymphoma	0.0100631108
cervical intraepithelial neoplasia	0.0099786561
oxyphilic adenoma	0.0099786561
Psoriasiform dermatitis	0.0099786561
polycythemia vera	0.0099786561
thyroiditis	0.0099595611
coinfection	0.0099329365
undifferentiated pleomorphic sarcoma	0.0098349306
lung neoplasm	0.0097938661
Mungan syndrome	0.0097850373
inflammatory skin disease	0.0097799042
astrocytic tumor	0.0097733339
hilar cholangiocarcinoma	0.0097733339
nephritis	0.0097548424
inflammation	0.0096688045
large cell lung carcinoma	0.0096501407
adrenal cortex neoplasm	0.0096090762
Respiratory Syncytial Virus Infection	0.0096090762
Mycoplasma pneumoniae pneumonia	0.0096090762
Takayasu arteritis	0.0096090762
infarction	0.0096044757
injury	0.009594219
Amyotrophic lateral sclerosis	0.0095782779
primary myelofibrosis	0.009496149
vulvovaginal candidiasis	0.009496149
Leigh syndrome	0.0094037541
peripheral arterial disease	0.009393488
invasive breast ductal carcinoma	0.0093554763
abortion	0.0093140283
acrocephalopolysyndactyly	0.0093113591
immune system disease	0.0093109834
goblet cell carcinoma	0.0092394964
Primary hyperaldosteronism	0.0092394964
retinopathy of prematurity	0.0092394964
Conjunctival Melanoma	0.0092394964
hypopharyngeal squamous cell carcinoma	0.0092394964
metastasis	0.0092223217
glycogen storage disease VI	0.0092088617
Chédiak-Higashi syndrome	0.0091881658
hearing loss	0.0090547064
inborn error of immunity	0.0089649807
hemolytic-uremic syndrome	0.008898251
uremia	0.0088699165
maxillary sinus carcinoma	0.0088699165
follicular thyroid carcinoma	0.0088391182
neurofibromatosis type 1	0.0088288521
infectious disease	0.0088260449
arteriosclerosis	0.0087467232
Lentivirus Infections	0.008726191
T-cell leukemia	0.0086543283
mucoepidermoid carcinoma	0.0085619333
ischemic disease	0.0085527611
cystic fibrosis	0.0085165445
Dravet syndrome	0.0085003367
red-green color blindness	0.0085003367
childhood supratentorial ependymoma	0.0084565853
tuberculosis	0.0083849456
Mastocytosis	0.0083155467
hepatitis C virus infection	0.0083155467
Glomerulonephritis	0.0083028168
bronchiolitis obliterans	0.0082950145
glomerular disease	0.0082874176
peeling skin syndrome	0.0082412201
osteogenesis imperfecta	0.0082026196
rapidly progressive glomerulonephritis	0.0081923534
dengue disease	0.0081307568
myocarditis	0.0081307568
lymphangioleiomyomatosis	0.0081307568
angiomyolipoma	0.0081307568
chromophobe renal cell carcinoma	0.0081307568
bacteriemia	0.0081159736
Decreased total lymphocyte count	0.0080999585
Mental deterioration	0.0080178296
salivary gland cancer	0.0079459669
Cavernous Hemangioma	0.0079459669
rheumatic disease	0.0079459669
dermatitis	0.0079254347
spinal cord injury	0.0079254347
polymyositis	0.0079254347
fetal growth restriction	0.0079151686
Guillain-Barre syndrome	0.0078864109
Hyperplastic Polyp	0.0078227736
dysplasia	0.0078227736
adenosquamous lung carcinoma	0.0077611769
congenital bilateral aplasia of vas deferens from CFTR mutation	0.0077611769
autism spectrum disorder	0.0077611769
acute liver failure	0.0077611769
Adamantinomatous Craniopharyngioma	0.0077611769
susceptibility to familial cutaneous melanoma	0.0077611769
pharyngeal squamous cell carcinoma	0.0077611769
tooth and nail syndrome	0.0077611769
gallbladder carcinoma	0.0077611769
ovarian dysfunction	0.0077611769
Hepatitis, Alcoholic	0.0077611769
Mycobacterium avium complex disease	0.0077611769
anogenital venereal wart	0.0077611769
hemorrhagic stroke	0.0077611769
Desmoid-type fibromatosis	0.0073915971
sarcopenia	0.0073915971
T-lymphoblastic lymphoma	0.0073915971
Genital neoplasm, female	0.0073915971
endometrial endometrioid carcinoma	0.0073915971
estrogen-receptor negative breast cancer	0.0073915971
Cerebral arteriovenous malformation	0.0073915971
salivary gland mucoepidermoid carcinoma	0.0073915971
metaplastic breast carcinoma	0.0073915971
venous thromboembolism	0.0073915971
Myasthenia gravis	0.0073915971
Meckel syndrome, type 1	0.0073915971
Syringocystadenoma Papilliferum	0.0073915971
luminal B breast carcinoma	0.0073915971
Sinonasal Undifferentiated Carcinoma	0.0073915971
Premature ovarian insufficiency	0.0073915971
neural tube defect	0.0073915971
Atherosclerotic lesion	0.0073915971
Hirschsprung disease	0.0073915971
hypersplenism	0.0073915971
Benign Ovarian Neoplasm	0.0073915971
gallbladder neoplasm	0.0073915971
Craniopharyngioma	0.0073915971
respiratory failure	0.0073915971
van der Woude syndrome	0.0073915971
Renal neoplasm	0.0073915971
Clouston syndrome	0.0073915971
pseudoxanthoma elasticum (inherited or acquired)	0.0073915971
coronary atherosclerosis	0.0073915971
type 1 diabetes nephropathy	0.0073915971
vascular dementia	0.0073915971
Tracheal neoplasm	0.0073710649
Plasmodium falciparum malaria	0.0072941296
temporal arteritis	0.0072068072
metastatic prostate cancer	0.0070793915
oligodendroglioma	0.0070220172
Lafora disease	0.0070220172
Andersen-Tawil syndrome	0.0070220172
Thyroid Gland Undifferentiated (Anaplastic) Carcinoma	0.0069451851
brain cancer	0.0068896517
toxoplasmosis	0.006714034
oculocutaneous albinism type 1	0.0066524374
altitude sickness	0.0066524374
endodermal sinus tumor	0.0066524374
lesion of sciatic nerve	0.0066524374
gastroenteritis	0.0066524374
nasal cavity neoplasm	0.0066524374
schwannoma	0.0066524374
dental fluorosis	0.0066524374
alveolar rhabdomyosarcoma	0.006598643
hairy cell leukemia	0.0064237758
idiopathic interstitial pneumonia	0.0063547203
geroderma osteodysplastica	0.0063444542
lung disease	0.006220735
allergic asthma	0.0061699304
mature T-cell and NK-cell non-Hodgkin lymphoma	0.0061405693
Hashimoto's thyroiditis	0.0061134668
adrenocortical adenoma	0.0060541959
tauopathy	0.0060442732
Lennox-Gastaut syndrome	0.0059748743
lymphatic system disease	0.0059672774
angina pectoris	0.0059451699
Thrombocytosis	0.0059416121
large cell neuroendocrine carcinoma	0.0059132777
Helminthiasis	0.0059132777
Hydrocephalus with stenosis of the aqueduct of Sylvius	0.0059132777
Central Nervous System Neoplasm	0.0058851485
Central precocious puberty	0.0058389511
ichthyosis prematurity syndrome	0.0057798183
myositis	0.0057695522
heart disease	0.0057568222
portal hypertension	0.0057284877
HIV-associated neurocognitive disorder	0.0057125627
nervous system disease	0.0056445418
undifferentiated carcinoma	0.0056052945
breast fibrocystic disease	0.0055436978
serous adenocarcinoma	0.0055436978
fibromyalgia	0.0055436978
Splenomegaly	0.0054727573
Autoimmunity	0.0054385453
juvenile dermatomyositis	0.0053696017
osteoporosis-pseudoglioma syndrome	0.0053589079
limb ischemia	0.0053461779
lupus nephritis	0.0053293591
indolent B-cell non-Hodgkin lymphoma	0.0052357146
retinopathy	0.0051941243
Cleft palate	0.005174118
Hearing impairment	0.005174118
Greig cephalopolysyndactyly syndrome	0.005174118
cleft palate	0.005174118
cutaneous fibrous histiocytoma	0.005174118
cerebral toxoplasmosis	0.005174118
neuroinflammatory disorder	0.0051535858
invasive carcinoma	0.0051227874
Crohn's disease	0.0050744488
acquired idiopathic inflammatory myopathy	0.0050406586
monocytic leukemia	0.0050406586
Increased total leukocyte count	0.0050186546
leiomyoma	0.004989328
carcinoid tumor	0.004989328
glaucoma	0.0049687958
hematopoietic and lymphoid system neoplasm	0.0049497009
urticaria	0.0048661348
Cushing syndrome	0.0048558686
Ehlers-Danlos syndrome	0.0048328726
nephrolithiasis	0.0048045381
vascular neoplasm	0.0048045381
pulmonary neuroendocrine tumor	0.0048045381
squamous cell intraepithelial neoplasia	0.0048045381
pancreatic neoplasm	0.0048045381
pelvic organ prolapse	0.0048045381
myeloid neoplasm	0.0047737398
bone disease	0.0046891471
gastritis	0.0046891471
Hypercholesterolemia	0.0046813448
inherited lipid metabolism disorder	0.0046813448
endothelial dysfunction	0.004637188
pancreatic endocrine carcinoma	0.0046197482
primary ciliary dyskinesia	0.0046197482
relapsing-remitting multiple sclerosis	0.004506821
deafness	0.004506821
brain disease	0.004506821
Ureteral obstruction	0.004506821
schistosomiasis	0.004506821
metastatic carcinoma	0.004506821
Asthma	0.004506821
congenital secretory chloride diarrhea 1	0.0044965549
follicular thyroid adenoma	0.0044965549
nephrosclerosis	0.0044651195
Marinesco-Sjogren syndrome	0.0044349583
adrenal gland pheochromocytoma	0.0044349583
hypertensive heart disease	0.0044349583
Posterior Leukoencephalopathy Syndrome	0.0044349583
Endometrial Intraepithelial Neoplasia	0.0044349583
pancreatic intraductal papillary-mucinous neoplasm	0.0044349583
chronic ulcer of skin	0.0044349583
Lymphatic Metastasis	0.0044349583
generalised epilepsy	0.0044349583
fibromatosis	0.0044349583
neoplasm of cerebral hemisphere	0.0044349583
desmoplastic small round cell tumor	0.0044349583
breast disease	0.0044349583
Shwachman-Diamond syndrome	0.0044349583
Parkinsonism	0.0044349583
Peritoneal Fibrosis	0.0044349583
chronic periodontitis	0.0044349583
aging	0.0044349583
Autism	0.004414426
intracerebral hemorrhage	0.004414426
Gastric Mucosa-Associated Lymphoid Tissue Lymphoma	0.004414426
adenoviridae infectious disease	0.004414426
angina unstable	0.0042501683
clear cell adenocarcinoma	0.0042501683
ovarian adenocarcinoma	0.0042501683
bronchiectasis	0.0042501683
cognitive disorder	0.0042501683
cyclic hematopoiesis	0.0042501683
enteropathy-associated T-cell lymphoma	0.0042501683
plasma cell leukemia	0.0042501683
liver neoplasm	0.0042501683
Bronchiectasis	0.0042501683
emphysema	0.0042296361
Arterial thrombosis	0.0042296361
Opportunistic infection	0.0041347773
allergic bronchopulmonary aspergillosis	0.0040653784
mitral valve disease	0.0040653784
ankylosis	0.0040653784
autosomal recessive Robinow syndrome	0.0040653784
Atrophy	0.0040653784
Autoimmune Hepatitis	0.0040653784
pheochromocytoma	0.0040653784
CDH1-related diffuse gastric and lobular breast cancer syndrome	0.0040653784
adult T-cell leukemia/lymphoma	0.0039089229
Congestive heart failure	0.0039089229
ventricular septal defect	0.0038497902
central nervous system disease	0.0037676613
left ventricular hypertrophy	0.0037676613
skin disease	0.0037573952
Iron deficiency anemia	0.0036957985
Ascites	0.0036957985
retinal degeneration	0.0036957985
prostate intraepithelial neoplasia	0.0036957985
Yersinia pestis infectious disease	0.0036957985
central nervous system leukemia	0.0036957985
Therapy-Related Myeloid Neoplasm	0.0036957985
Disorder of lipid metabolism	0.0036957985
Melnick-Needles syndrome	0.0036957985
post-transplant lymphoproliferative disease	0.0036957985
refractory anemia with excess blasts	0.0036957985
Paroxysmal atrial fibrillation	0.0036957985
Strabismus	0.0036957985
hereditary sensory and autonomic neuropathy	0.0036957985
non-proliferative diabetic retinopathy	0.0036957985
urethra transitional cell carcinoma	0.0036957985
eye neoplasm	0.0036957985
hematoma	0.0036957985
osteonecrosis	0.0036957985
facioscapulohumeral muscular dystrophy	0.0036957985
pneumothorax	0.0036957985
colon adenoma	0.0036957985
histiocytic sarcoma	0.0036957985
alcohol dependence	0.0036957985
neuromyelitis optica	0.0036957985
polyp of colon	0.0036957985
Neurofibrillary tangles	0.0036957985
colon adenoma	0.0036957985
endometrial disorder	0.0036957985
reading	0.0036957985
congenital rubella	0.0036957985
Pulmonary artery atresia	0.0036957985
cerebellar malformation	0.0036957985
Tetralogy of Fallot	0.0036957985
hyperplasia	0.0036957985
hypertensive nephropathy	0.0036957985
idiopathic membranous glomerulonephritis	0.0036957985
secondary progressive multiple sclerosis	0.0036957985
pemphigus	0.0036957985
myeloproliferative neoplasm, unclassifiable	0.0036957985
Splenic Marginal Zone Lymphoma	0.0036957985
cerebellar neoplasm	0.0036957985
endometrial disorder	0.0036957985
Osteopenia	0.0036957985
Inguinal hernia	0.0036957985
arteriovenous hemangioma/malformation	0.0036957985
reading	0.0036957985
Prader-Willi syndrome	0.0036957985
infectious mononucleosis	0.0036957985
Cerebellar malformation	0.0036957985
insomnia	0.0036957985
human african trypanosomiasis	0.0036957985
recessive dystrophic epidermolysis bullosa	0.0036957985
progressive multifocal leukoencephalopathy	0.0036957985
enteritis	0.0036957985
polyp of colon	0.0036957985
membranous glomerulonephritis	0.0036957985
Neurodevelopmental disorder	0.0036957985
vascular insufficiency disorder	0.0036957985
Von Willebrand disease	0.0036957985
diabetes insipidus	0.0036957985
ganglioneuroma	0.0036957985
Zika virus infectious disease	0.0036957985
neoplasm of esophagus	0.0036752663
hyperinsulinemic hypoglycemia, familial, 4	0.0036752663
myxosarcoma	0.0036652963
tropical spastic paraparesis	0.0033262187
Allergy	0.0033262187
Timothy syndrome	0.0033262187
psychiatric disorder	0.0033262187
Vitiligo	0.0033262187
bipolar disorder	0.0033262187
gastric ulcer	0.0032570251
metabolic syndrome	0.0031106304
nervous system injury	0.0029740786
wet macular degeneration	0.0029566388
impulse control disorder	0.0029566388
hereditary angioedema	0.0029566388
neuritis	0.0029566388
Abnormality of the pancreas	0.0029566388
cardiac arrhythmia	0.0029566388
NF2-related schwannomatosis	0.0029566388
Facioscapulohumeral dystrophy	0.0029566388
ischemia reperfusion injury	0.0029566388
Odontogenic Cyst	0.0029566388
normal pressure hydrocephalus	0.0029566388
Disseminated Peritoneal Leiomyomatosis	0.0029566388
differentiated thyroid carcinoma	0.0029566388
Periapical Periodontitis	0.0029566388
telangiectasia, hereditary hemorrhagic, type 1	0.0029566388
tongue cancer	0.0029566388
Gerstmann syndrome	0.0029566388
brain ischemia	0.0029439089
choroidal neovascularization	0.0029361066
peripheral nerve injury	0.0029361066
telomere syndrome	0.0029028444
B-cell neoplasm	0.0029028444
pregnancy disorder	0.0029028444
ovarian serous carcinoma	0.0027718489
head and neck neoplasia	0.0027718489
mesenchymal cell neoplasm	0.0027718489
reflex sympathetic dystrophy	0.0027718489
metabolic disease	0.0027718489
paraneoplastic neurologic syndrome	0.0027718489
Lipodystrophy	0.0027718489
nodular goiter	0.0027718489
tumor of parathyroid gland	0.0027718489
sexually transmitted disease	0.0027718489
Hepatic steatosis	0.0027718489
Malignant Mesothelioma	0.0027513167
aldosterone-producing adenoma	0.0027513167
chronic leukemia	0.0027513167
uterine cancer	0.0027513167
Pain	0.0027513167
Pneumonia	0.0027513167
hereditary diffuse gastric adenocarcinoma	0.0027513167
bacterial urinary tract infection	0.0027513167
hemorrhage	0.0027513167
ST Elevation Myocardial Infarction	0.002587059
synovitis	0.002587059
low grade glioma	0.002587059
Encephalitis, Tick-Borne	0.002587059
Motor neuron atrophy	0.002587059
Carcinoma, Lewis Lung	0.002587059
Nasal Cavity Polyp	0.002587059
Hyperlipidemia	0.002587059
Thyroid adenoma	0.002587059
Graves disease	0.002587059
pneumocystosis	0.002587059
alcoholic liver disease	0.002587059
acute graft versus host disease	0.002587059
airway hyperresponsiveness	0.002587059
paracoccidioidomycosis	0.002587059
thyroid neoplasm	0.002587059
anaplastic large cell lymphoma	0.002587059
Testicular Germ Cell Tumor	0.002587059
crescentic glomerulonephritis	0.002587059
hypertrophy	0.002587059
drug dependence	0.002587059
childhood gender nonconformity	0.002587059
diabetic cardiomyopathy	0.002587059
constitutional neutropenia	0.002587059
Interstitial pneumonitis	0.0022174791
peripheral nervous system disease	0.0022174791
Skin ulcer	0.0022174791
chronic pyelonephritis	0.0022174791
Tumor Lysis Syndrome	0.0022174791
alcoholic fatty liver disease	0.0022174791
Sensory neuropathy	0.0022174791
diffuse midline glioma	0.0022174791
epidermodysplasia verruciformis	0.0022174791
embryonal carcinoma	0.0022174791
membranoproliferative glomerulonephritis	0.0022174791
steatosis	0.0022174791
respiratory system neoplasm	0.0022174791
dermatofibrosarcoma protuberans	0.0022174791
Hermansky-Pudlak syndrome	0.0022174791
simian immunodeficiency virus infection	0.0022174791
severe acute respiratory syndrome	0.0022174791
coxopodopatellar syndrome	0.0022174791
T-cell and NK-cell neoplasm	0.0022174791
proliferative glomerulonephritis	0.0022174791
Skeletal myopathy	0.0022174791
Low back pain	0.0022174791
premature menopause	0.0022174791
ring chromosome 6	0.0022174791
Glomerular sclerosis	0.0022174791
arthritis	0.0022174791
thromboangiitis obliterans	0.0022174791
Mixed Tumor of the Salivary Gland	0.0022174791
muscular disease	0.0022174791
colorectal adenoma	0.0022174791
salivary gland adenoid cystic carcinoma	0.0022174791
heart valve disease	0.0022174791
primary progressive multiple sclerosis	0.0022174791
keratinocyte carcinoma	0.0022174791
germinoma	0.0022174791
peripheral vascular disease	0.0022174791
malignant peritoneal mesothelioma	0.0022174791
Peri-Implantitis	0.0022174791
Decreased total granulocyte count	0.0022174791
Bone marrow hypocellularity	0.0022174791
vulvar neoplasm	0.0022174791
kidney oncocytoma	0.0022174791
hand, foot and mouth disease	0.0022174791
X-linked retinoschisis	0.0022174791
lipoid nephrosis	0.0022174791
Respiratory tract infection	0.0022174791
anxiety disorder	0.0022174791
gastric lymphoma	0.0022174791
Friedreich ataxia	0.0022174791
familial melanoma	0.0022174791
acute kidney tubular necrosis	0.0022174791
pediatric osteosarcoma	0.0022174791
bronchopulmonary dysplasia	0.0022174791
meningeal neoplasm	0.0022174791
attention deficit hyperactivity disorder	0.0022174791
spontaneous abortion	0.0022174791
Chlamydia trachomatis infectious disease	0.0022174791
childhood testicular germ cell tumor	0.0022174791
Nematoda infectious disease	0.0022174791
congenital T-cell immunodeficiency	0.0022174791
Pleural effusion	0.0022174791
intestinal cancer	0.0022174791
clubfoot	0.0022174791
progressive supranuclear palsy	0.002012157
hypotrichosis 1	0.002012157
Cachexia	0.002012157
Pelvic Inflammatory Disease	0.0018478993
adrenal gland neoplasm	0.0018478993
Muscular dystrophy	0.0018478993
Treacher-Collins syndrome	0.0018478993
Other metabolic disease	0.0018478993
enthesitis-related juvenile idiopathic arthritis	0.0018478993
Gliosis	0.0018478993
mouth neoplasm	0.0018478993
animal viral hepatitis	0.0018478993
Endometritis	0.0018478993
Frontotemporal dementia	0.0018478993
bone marrow disorder	0.0018478993
Cervical polyp	0.0018478993
Pruritus	0.0018478993
alopecia areata	0.0018478993
proliferative vitreoretinopathy	0.0018478993
muscular dystrophy	0.0018478993
familial hyperaldosteronism	0.0018478993
chronic interstitial cystitis	0.0017821607
kidney injury	0.0014783194
hyperphosphatemia	0.0014783194
autoimmune encephalitis	0.0014783194
systemic lupus erythematosus	0.0014783194
biliary tract cancer	0.0014783194
Chagas disease	0.0014783194
burning mouth syndrome	0.0014783194
myxoma	0.0014783194
major depressive disorder	0.0014783194
rectal carcinoma	0.0014783194
Granulocytic Sarcoma	0.0014783194
pulmonary sarcoidosis	0.0014783194
sclerosing cholangitis	0.0014783194
hemolytic anemia	0.0014783194
hypoxia	0.0014783194
Saethre-Chotzen syndrome	0.0014783194
appendicitis	0.0014783194
Ventricular hypertrophy	0.0014783194
Persistent Müllerian duct syndrome	0.0014783194
ACTH-Producing Pituitary Gland Adenoma	0.0014783194
lymph node cancer	0.0014783194
acquired von willebrand syndrome	0.0014783194
cerebral artery occlusion	0.0014783194
SATB2 associated disorder	0.0014783194
benign neoplasm	0.0014783194
Dandy-Walker syndrome	0.0014783194
Chronic colitis	0.0014783194
Arthritis	0.0014783194
Sarcomatoid Mesothelioma	0.0014783194
bile duct cancer	0.0014783194
systemic mastocytosis	0.0014783194
heritable pulmonary arterial hypertension	0.0014783194
childhood acute myeloid leukemia	0.0014783194
Glucose intolerance	0.0014783194
Chronic Obstructive Asthma	0.0014783194
aldosterone-producing adenoma with seizures and neurological abnormalities	0.0014783194
Genital ulcers	0.0014783194
neuropathy, small fiber	0.0014783194
attenuated familial adenomatous polyposis	0.0014783194
complex regional pain syndrome	0.0014783194
connective tissue disease	0.0014783194
animal disease	0.0014783194
uterine corpus endometrial carcinoma	0.0014783194
mammary Paget disease	0.0014783194
Renal insufficiency	0.0014783194
renal nutcracker syndrome	0.0014783194
Q fever	0.0014783194
Pancreatitis	0.0014783194
hypertension	0.0014783194
noise-induced hearing loss	0.0014783194
Ventricular arrhythmia	0.0014783194
Vascular dilatation	0.0014783194
Urinary incontinence	0.0014783194
inherited thrombocytopenia	0.0014783194
urolithiasis	0.0014783194
bronchogenic carcinoma	0.0014783194
parasitic infection	0.0014783194
mucinous neoplasm	0.0014783194
female reproductive system neoplasm	0.0014783194
Enterovirus infectious disease	0.0014783194
lupus erythematosus	0.0014783194
arterial disorder	0.0014783194
Ileal Neuroendocrine Tumor G1	0.0014783194
ovarian clear cell cancer	0.0014783194
choroiditis	0.0014783194
chromosomal disorder	0.0014783194
autoimmune pancreatitis	0.0014783194
Kabuki syndrome	0.0014783194
Urinary incontinence	0.0014783194
mammary Paget disease	0.0014783194
Ventricular arrhythmia	0.0014783194
iron metabolism disease	0.0014783194
hypersensitivity pneumonitis	0.0014783194
hypertension	0.0014783194
uterine corpus endometrial carcinoma	0.0014783194
Renal insufficiency	0.0014783194
renal nutcracker syndrome	0.0014783194
Glucose intolerance	0.0014783194
Q fever	0.0014783194
Pancreatitis	0.0014783194
inherited thrombocytopenia	0.0014783194
dyskeratosis congenita	0.0014783194
bronchogenic carcinoma	0.0014783194
Genital ulcers	0.0014783194
neuropathy, small fiber	0.0014783194
Hyperphosphatemia	0.0014783194
attenuated familial adenomatous polyposis	0.0014783194
urolithiasis	0.0014783194
Combined immunodeficiency	0.0014783194
vulvitis	0.0014783194
potassium-aggravated myotonia	0.0014783194
animal disease	0.0014783194
heritable pulmonary arterial hypertension	0.0014783194
urinary tract infection	0.0014783194
complex regional pain syndrome	0.0014783194
Blindness	0.0014783194
aldosterone-producing adenoma with seizures and neurological abnormalities	0.0014783194
Hyperparathyroidism	0.0014783194
filariasis	0.0014783194
Soft Tissue Neoplasm	0.0014783194
neurosarcoidosis	0.0014783194
brain infarction	0.0014783194
cerebrovascular disorder	0.0014783194
encephalitis	0.0014783194
bullous pemphigoid	0.0014783194
Juvenile Myelomonocytic Leukemia	0.0014783194
brain aneurysm	0.0014783194
lymph node disorder	0.0014783194
Myalgia	0.0014783194
plasma cell neoplasm	0.0014783194
Pseudomonas infection	0.0014783194
viral pneumonia	0.0014783194
hemangioma	0.0014783194
early-infantile DEE	0.0014783194
Stress urinary incontinence	0.0014783194
urea cycle disorder	0.0014783194
chronic hepatitis C virus infection	0.0014783194
teratoma	0.0014783194
synucleinopathy	0.0014783194
scrub typhus	0.0014783194
Esophageal atresia	0.0014783194
Salmonella Infections	0.0014783194
vitamin D deficiency	0.0014783194
hyperaldosteronism	0.0014783194
hyperparathyroidism	0.0014783194
Anemia, Hemolytic, Autoimmune	0.0014783194
osteomyelitis	0.0014783194
syphilis	0.0014783194
acromegaly	0.0014783194
neuronal ceroid lipofuscinosis	0.0014783194
hepatitis C virus induced hepatocellular carcinoma	0.0014704695
