# Supplementary material for: Peripheral Transcriptomic Signatures Reveal Convergent Neuroinflammatory, Metabolic, and miRNA Dysregulation in Major Psychiatric Disorders
Source: Biology (Basel). 2026 Apr 24;15(9):673. doi: 10.3390/biology15090673 (PMC13162896; doi:10.3390/biology15090673)
Supplement: Supplementary file 1 [file biology-15-00673-s001.zip › Supplementary Files/Dataset S4. Hub genes GWAS results/Cyan_Neuropsychiatric_Diseases.csv]

Disease	NumGenes
depressive disorder	9
major depressive disorder	8
post-traumatic stress disorder	5
schizophrenia	5
attention deficit hyperactivity disorder	4
Anxiety	3
bipolar disorder	3
Anorexia	2
Autism	2
Neurodevelopmental disorder	2
anorexia nervosa	2
autism spectrum disorder	2
autism spectrum disorder - epilepsy - arthrogryposis syndrome	2
postpartum depression	2
autism	1
major depressive episode	1
neurodevelopmental disorder with dysmorphic facies and ischiopubic hypoplasia	1
