# Supplementary material for: Peripheral Transcriptomic Signatures Reveal Convergent Neuroinflammatory, Metabolic, and miRNA Dysregulation in Major Psychiatric Disorders
Source: Biology (Basel). 2026 Apr 24;15(9):673. doi: 10.3390/biology15090673 (PMC13162896; doi:10.3390/biology15090673)
Supplement: Supplementary file 1 [file biology-15-00673-s001.zip › Supplementary Files/Dataset S4. Hub genes GWAS results/DDX3X.tsv]

disease	globalScore
X-linked non-syndromic intellectual disability	0.8361857126
X-linked intellectual disability-hypotonia-movement disorder syndrome	0.6668172841
medulloblastoma	0.6633514261
Intellectual disability	0.631940493
genetic disorder	0.5528858392
Burkitts lymphoma	0.4985790272
melanoma	0.4747445246
ebv-positive nodal t- and nk-cell lymphoma	0.4735241888
Neurodevelopmental disorder	0.4713416268
neurodegenerative disease	0.4627775253
Pleural Mesothelioma	0.4408696689
chronic lymphocytic leukemia	0.4352344673
Global developmental delay	0.4270296552
Rare genetic intellectual disability	0.4260434436
Neurodevelopmental abnormality	0.4157773365
Neurodevelopmental delay	0.4145034885
lymphoid neoplasm	0.4026471534
X-linked syndromic intellectual disability	0.3991462431
extranodal nasal NK/T cell lymphoma	0.373081643
Toriello-Carey syndrome	0.3717973338
cutaneous melanoma	0.3716998058
aggressive NK-cell leukemia	0.3699494345
central nervous system primitive neuroectodermal neoplasm	0.3695798547
pilocytic astrocytoma	0.3695798547
nodular melanoma	0.3695798547
lung carcinoma	0.3695798547
superficial spreading melanoma	0.3695798547
Endometrial Endometrioid Adenocarcinoma	0.3695798547
Transitional Meningioma	0.3695798547
Microcephaly	0.3456154397
microcephaly	0.3400134663
Delayed speech and language development	0.3400134663
Cerebellar vermis hypoplasia	0.3326218692
parp inhibitor response	0.3326218692
diffuse large B-cell lymphoma	0.3267171543
isolated cerebellar hypoplasia/agenesis	0.3233823728
acute myeloid leukemia	0.3215105193
Abnormality of refraction	0.3211773685
head and neck squamous cell carcinoma	0.3150089577
hepatocellular carcinoma	0.2996187021
glioma	0.2980216548
oral squamous cell carcinoma	0.2868382394
lung adenocarcinoma	0.2821655955
meningioma	0.2808415757
non-small cell lung carcinoma	0.280188959
pancreatic ductal adenocarcinoma	0.2797304461
Gallbladder Adenocarcinoma	0.2790327903
multiple myeloma	0.2787481981
acute lymphoblastic leukemia	0.2787289303
cervical squamous cell carcinoma	0.2782936306
Hepatoblastoma	0.2782936306
small cell lung carcinoma	0.2782474331
breast carcinoma	0.2781088407
prostate adenocarcinoma	0.2781088407
squamous cell lung carcinoma	0.2781088407
colorectal adenocarcinoma	0.2781088407
urinary bladder carcinoma	0.2781088407
cervical adenocarcinoma	0.2781088407
adult T-cell leukemia/lymphoma	0.2779240507
pancreatic carcinoma	0.2775544709
T-cell acute lymphoblastic leukemia	0.2775544709
esophageal squamous cell carcinoma	0.2775544709
clear cell renal carcinoma	0.2775544709
thyroid carcinoma	0.277184891
bile duct carcinoma	0.277184891
Small Intestinal Diffuse Large B-Cell Lymphoma	0.277184891
bladder transitional cell carcinoma	0.277184891
papillary thyroid carcinoma	0.277184891
carcinoma of liver and intrahepatic biliary tract	0.277184891
large cell medulloblastoma	0.277184891
skin squamous cell carcinoma	0.277184891
Atypical Meningioma	0.277184891
ovarian serous adenocarcinoma	0.277184891
papillary renal cell carcinoma	0.277184891
oral cavity carcinoma	0.277184891
pharyngeal squamous cell carcinoma	0.277184891
female breast carcinoma	0.277184891
B-cell acute lymphoblastic leukemia	0.277184891
Gastric Diffuse Large B-Cell Lymphoma	0.277184891
Cervical Adenosquamous Carcinoma	0.277184891
Pleural Epithelioid Mesothelioma	0.277184891
salivary gland adenoid cystic carcinoma	0.277184891
gastric adenocarcinoma	0.277184891
brain glioblastoma	0.277184891
bile duct adenocarcinoma	0.277184891
gastric carcinoma	0.277184891
Merkel cell skin cancer	0.277184891
Hodgkins lymphoma	0.277184891
ovarian teratoma	0.277184891
prostate carcinoma	0.277184891
nasopharyngeal squamous cell carcinoma	0.277184891
malignant epithelioid mesothelioma	0.277184891
Mantle cell lymphoma	0.277184891
Medullomyoblastoma with Myogenic Differentiation	0.277184891
gastric intestinal type adenocarcinoma	0.277184891
cecum adenocarcinoma	0.277184891
breast ductal adenocarcinoma	0.277184891
Uterine Carcinosarcoma	0.277184891
rectal adenocarcinoma	0.277184891
Hepatobiliary Neoplasm	0.277184891
colon adenocarcinoma	0.277184891
kidney neoplasm	0.277184891
Ovarian Endometrioid Adenocarcinoma with Squamous Differentiation	0.277184891
bronchoalveolar adenocarcinoma	0.277184891
hairy cell leukemia	0.277184891
skin basal cell carcinoma	0.277184891
HER2 Positive Breast Carcinoma	0.277184891
marfanoid habitus and intellectual disability	0.2660974954
non-Hodgkins lymphoma	0.248995385
neoplasm	0.2264672473
lymphoma	0.205973802
breast adenocarcinoma	0.1970458681
undifferentiated pleomorphic sarcoma	0.1847899273
Chordoid Meningioma	0.1847899273
laryngeal squamous cell carcinoma	0.1847899273
Anaplastic (Malignant) Meningioma	0.1847899273
embryonal rhabdomyosarcoma	0.1847899273
skin carcinoma	0.1847899273
Placental Choriocarcinoma	0.1847899273
adenosquamous lung carcinoma	0.1847899273
angioimmunoblastic T-cell lymphoma	0.1847899273
uterine corpus adenosarcoma	0.1847899273
Lacrimal Gland Adenoid Cystic Carcinoma	0.1847899273
metaplastic breast carcinoma	0.1847899273
conjunctival intraepithelial neoplasm	0.1847899273
soft tissue sarcoma	0.1847899273
Endometrial Clear Cell Adenocarcinoma	0.1847899273
astrocytoma	0.1847899273
Gastric Adenoma	0.1847899273
Vaginal Melanoma	0.1847899273
Breast Carcinoma by Gene Expression Profile	0.1847899273
unspecified peripheral T-cell lymphoma	0.1847899273
digestive system melanoma	0.1847899273
Duodenal Adenocarcinoma	0.1847899273
salivary duct carcinoma	0.1847899273
ovarian mucinous adenocarcinoma	0.1847899273
Fibrous Meningioma	0.1847899273
Anal Squamous Cell Carcinoma	0.1847899273
esophageal carcinoma	0.1847899273
Extramammary Paget Disease	0.1847899273
craniosynostosis	0.1847899273
Myelodysplastic/Myeloproliferative Neoplasm	0.1847899273
Thyroid Gland Oncocytic Follicular Carcinoma	0.1847899273
Splenic Diffuse Large B-Cell Lymphoma	0.1847899273
Pleural Biphasic Mesothelioma	0.1847899273
Gallbladder Adenoma	0.1847899273
pulmonary large cell neuroendocrine carcinoma	0.1847899273
desmoplastic melanoma	0.1847899273
Eccrine Porocarcinoma	0.1847899273
skin angiosarcoma	0.1847899273
Richter syndrome	0.1847899273
neoplasm of mature B-cells	0.1847899273
Abnormal cerebral morphology	0.1108739564
cancer	0.1073580057
colorectal cancer	0.10488571
breast cancer	0.0928031332
colorectal carcinoma	0.0902149749
azoospermia	0.0863487816
ovarian cancer	0.0804255942
Sepsis	0.0787841463
triple-negative breast cancer	0.0777852667
Mobius syndrome	0.0754142967
partial chromosome Y deletion	0.066631552
lung cancer	0.0655010208
renal cell carcinoma	0.065097385
male infertility with teratozoospermia due to single gene mutation	0.0649082833
dengue disease	0.0602756899
Male infertility with spermatogenesis disorder due to single gene mutation	0.0593175667
congenital bilateral absence of vas deferens	0.0591075221
spermatogenic failure 57	0.0584601414
spermatogenic failure, X-linked, 2	0.0584084002
spermatogenic failure 71	0.0583418759
spermatogenic failure 50	0.0582310019
inflammatory bowel disease	0.0569152976
spermatogenic failure 63	0.0560726556
spermatogenic failure 25	0.0546756437
spermatogenic failure 3	0.0526873041
spermatogenic failure 55	0.0526873041
isochromosomy Yp	0.0522881578
spermatogenic failure 62	0.0517337881
spermatogenic failure 88	0.0517337881
spermatogenic failure 61	0.0517337881
spermatogenic failure 73	0.0515342149
spermatogenic failure 74	0.0515342149
spermatogenic failure 60	0.0515342149
spermatogenic failure 59	0.0515342149
spermatogenic failure 26	0.0507211393
spermatogenic failure 53	0.0507211393
spermatogenic failure 87	0.0507211393
spermatogenic failure 31	0.0507211393
spermatogenic failure 23	0.0501002451
habitual abortion	0.0501002451
spermatogenic failure 52	0.0501002451
spinocerebellar ataxia type 32	0.0499173031
non-alcoholic steatohepatitis	0.0491541207
spermatogenic failure 44	0.0488954148
Persistent Müllerian duct syndrome	0.0488880232
persistent Mullerian duct syndrome	0.0488880232
Testicular regression syndrome	0.0487845408
spermatogenic failure 5	0.0482079962
Male infertility due to large-headed multiflagellar polyploid spermatozoa	0.0482079962
spermatogenic failure 29	0.0481045139
spermatogenic failure 16	0.0480823391
spermatogenic failure 21	0.0480823391
spermatogenic failure 48	0.0479492903
spermatogenic failure 1	0.0477571088
spermatogenic failure 20	0.0476684097
spermatogenic failure 83	0.0475205777
isochromosomy Yq	0.0474614449
nail-patella syndrome	0.0471214315
spermatogenic failure 22	0.0470844735
spermatogenic failure 7	0.0465966281
spermatogenic failure 79	0.0465670617
spermatogenic failure 78	0.0463453138
spermatogenic failure 10	0.046249223
spermatogenic failure 11	0.046249223
spermatogenic failure 68	0.0461900902
male infertility due to globozoospermia	0.0461900902
spermatogenic failure 69	0.0461900902
spermatogenic failure 67	0.0461900902
spermatogenic failure 66	0.0461900902
spermatogenic failure 82	0.0459831255
spermatogenic failure 45	0.0459831255
spermatogenic failure 49	0.0459831255
spermatogenic failure 19	0.0459831255
spermatogenic failure 43	0.0459831255
46,XX testicular disorder of sex development	0.0458722516
spermatogenic failure 64	0.0454509305
spermatogenic failure 47	0.0453622314
spermatogenic failure 70	0.045221791
spermatogenic failure 27	0.0448817776
spermatogenic failure 18	0.0448817776
spermatogenic failure 46	0.0448817776
spermatogenic failure 41	0.0446008969
spermatogenic failure 40	0.044342191
spermatogenic failure, X-linked, 8	0.044305233
spermatogenic failure 58	0.0442978414
vas deferens, congenital bilateral aplasia of, X-linked	0.0442387086
congenital bilateral aplasia of vas deferens from CFTR mutation	0.0442387086
spermatogenic failure 80	0.0442165338
spermatogenic failure 76	0.0442165338
spermatogenic failure 96	0.0440982683
spermatogenic failure, X-linked, 5	0.0440687019
spermatogenic failure 72	0.0440243523
spermatogenic failure, X-linked, 3	0.0434330245
spermatogenic failure 12	0.0432482346
spermatogenic failure 86	0.0432112766
spermatogenic failure 75	0.0431817102
spermatogenic failure, X-linked, 7	0.0429673539
spermatogenic failure 42	0.0429673539
spermatogenic failure 56	0.0428564799
spermatogenic failure 94	0.0428564799
spermatogenic failure 92	0.0428564799
spermatogenic failure 39	0.0428343052
spermatogenic failure 85	0.0426790816
infection	0.0426418365
spermatogenic failure 84	0.0423390682
spermatogenic failure 93	0.0423390682
spermatogenic failure 65	0.042250369
spermatogenic failure 91	0.0420360127
hypergonadotropic hypogonadism-cataract syndrome	0.0419473135
Hypergonadotropic hypogonadism - cataract syndrome	0.0419473135
spermatogenic failure 54	0.0419177471
hearing loss, autosomal recessive	0.0417255656
deafness-infertility syndrome	0.0413042446
leukocyte adhesion deficiency	0.0399146243
azoospermia, obstructive, with nephrolithiasis	0.0391089402
liver cancer	0.0390570421
spermatogenic failure 28	0.0389684999
ring chromosome Y	0.0386063116
spermatogenic failure 81	0.0384215217
spermatogenic failure 90	0.0384215217
spermatogenic failure 77	0.0378523687
spermatogenic failure 15	0.0367805871
spermatogenic failure, X-linked, 6	0.0367805871
hepatitis C virus infection	0.036331325
cryopyrin-associated periodic syndrome	0.035479666
Isolated follicle stimulating hormone deficiency	0.035169219
non-alcoholic fatty liver disease	0.034514652
spermatogenic failure 2	0.0344374509
Arenaviridae infectious disease	0.0339808144
spermatogenic failure 14	0.0327595583
familial male-limited precocious puberty	0.0322347549
Kennedy disease	0.0321164894
ciliary dyskinesia, primary, 50	0.0319095247
placental insufficiency	0.0315473364
46,XY partial gonadal dysgenesis	0.0314882036
spermatogenic failure 13	0.0307046943
maternal 14q32.2 hypermethylation syndrome	0.0303794641
maternal uniparental disomy of chromosome 20	0.0293815984
type 2 diabetes mellitus	0.0277057591
posterior cortical atrophy	0.0275620336
viral disease	0.0265057289
chronic hepatitis B virus infection	0.0251314301
osteoarthritis	0.0243717382
chronic myelogenous leukemia	0.0234477886
chronic obstructive pulmonary disease	0.0221747913
Alzheimer disease	0.0206656735
pulmonary fibrosis	0.0204911497
periodontitis	0.0199573122
osteosarcoma	0.0189418789
Ewing sarcoma	0.0187225721
cervical cancer	0.0184554425
subarachnoid hemorrhage	0.017924623
Epstein-Barr virus infection	0.0179194899
head and neck malignant neoplasia	0.017164931
female infertility	0.0170006733
B-cell non-Hodgkins lymphoma	0.0163008202
Dilated cardiomyopathy	0.0147831942
glioblastoma	0.0145789659
lymph node metastatic carcinoma	0.0138189888
glioblastoma multiforme	0.0125037927
pancreatic adenocarcinoma	0.012175603
hematopoietic and lymphoid cell neoplasm	0.0117727609
microphthalmia with limb anomalies	0.0116417654
sarcoma	0.0114364433
Nijmegen breakage syndrome	0.0110873956
Abnormal sperm morphology	0.0108673773
leukemia	0.0107923477
Autism	0.010771781
prostate cancer	0.0106184172
male infertility	0.0103277037
hepatitis B virus infection	0.0102428711
HIV-1 infection	0.0102059653
X-linked intellectual disability	0.0097425356
Cerebral ischemia	0.0094037541
cerebral palsy	0.0092394964
lumbar disc degeneration	0.0092394964
metastatic malignant neoplasm	0.0092189642
Neoplasm of the lung	0.0090709143
liver failure	0.0088699165
Autoimmune Hepatitis	0.0088699165
myotonic dystrophy type 1	0.0088699165
aneurysm	0.0088699165
epilepsy	0.0088260449
Crohn's disease	0.0087812173
cytomegalovirus infection	0.0084798044
Anxiety	0.0084695383
nonpapillary renal cell carcinoma	0.0083155467
Infertility	0.0082771515
breast neoplasm	0.0082143229
acute respiratory distress syndrome	0.0081307568
T-cell non-Hodgkin lymphoma	0.0081180268
neuroblastoma	0.0081102246
HIV infection	0.0080455355
influenza	0.0079972974
pachyonychia congenita	0.0079459669
brain neoplasm	0.0077611769
retinoblastoma	0.0077611769
hypertension	0.0073915971
Brachycephaly	0.0073915971
Abdominal Aortic Aneurysm	0.0073915971
Bartsocas-Papas syndrome 1	0.0073915971
neurotoxicity	0.0073915971
Flavivirus Infections	0.0073915971
male breast carcinoma	0.0073915971
cholangiocarcinoma	0.0073915971
status epilepticus	0.0073915971
visceral Leishmaniasis	0.0073915971
intraepithelial neoplasia	0.0073915971
Gout	0.0073915971
HIV-associated neurocognitive disorder	0.0072068072
autoimmune disease	0.0072068072
Malignant Mesothelioma	0.0070220172
Dravet syndrome	0.0068372273
skin disease	0.0066524374
Hepatic steatosis	0.0066524374
acute lung injury	0.0066524374
Autoimmunity	0.0059132777
teratoma	0.0059132777
fragile X-associated tremor/ataxia syndrome	0.0059132777
medium chain acyl-CoA dehydrogenase deficiency	0.0059132777
steatosis	0.0058722132
colitis	0.0053589079
hypothyroidism	0.005174118
disease arising from reactivation of latent virus	0.005174118
gastric cancer	0.00506386
malignant pleural mesothelioma	0.0050587269
autism spectrum disorder	0.0050235016
Down syndrome	0.0049687958
Invasive Breast Carcinoma	0.0048045381
kidney cancer	0.0047840059
metastatic neoplasm	0.0047840059
gallbladder cancer	0.0046480826
ulcerative colitis	0.0044349583
squamous cell carcinoma	0.0044349583
Ischemic stroke	0.0044349583
Zika virus infectious disease	0.0044349583
cerebellar neoplasm	0.0044349583
mucous membrane pemphigoid	0.0044349583
liver disease	0.004414426
Pick disease	0.0042501683
Rett syndrome	0.0040653784
hearing loss	0.0036957985
metastatic colorectal cancer	0.0036957985
Cowden syndrome 1	0.0036957985
malignant glioma	0.0036957985
polyp	0.0036957985
laryngotracheoesophageal cleft	0.0036957985
polycystic ovary syndrome	0.0036957985
developmental disability	0.0036957985
gastroenteritis	0.0036957985
adenoma	0.0036957985
tauopathy	0.0036957985
thymus atrophy	0.0036957985
cerebral creatine deficiency syndrome	0.0036957985
lymphoid leukemia	0.0036957985
Cowden syndrome 1	0.0036957985
acral lentiginous melanoma	0.0036957985
cystic lymphangioma	0.0036957985
adenoma	0.0036957985
polyp	0.0036957985
polycystic ovary syndrome	0.0036957985
intestinal infectious disease	0.0036957985
gastroenteritis	0.0036957985
tauopathy	0.0036957985
liver and intrahepatic bile duct neoplasm	0.0033262187
colorectal neoplasm	0.0033262187
Neoplasm of the liver	0.0033262187
brain cancer	0.0033262187
embryonal carcinoma	0.0033262187
movement disorder	0.0030876344
hereditary diffuse gastric adenocarcinoma	0.0029566388
cyst	0.0029566388
psoriasis	0.0029566388
Cornelia de Lange syndrome	0.0029566388
pulmonary arterial hypertension	0.0029566388
nervous system disease	0.0029566388
hematopoietic and lymphoid system neoplasm	0.0029566388
liver neoplasm	0.0029361066
Amyotrophic lateral sclerosis	0.0028437117
polymicrogyria	0.0027718489
premature menopause	0.0027718489
renal nutcracker syndrome	0.0027718489
infectious disease	0.0027513167
aging	0.002587059
gallbladder carcinoma	0.002587059
Guillain-Barre syndrome	0.002587059
Frontotemporal dementia	0.002587059
cardiomyopathy	0.002587059
attention deficit hyperactivity disorder	0.002587059
periventricular nodular heterotopia	0.0022174791
major depressive disorder	0.0022174791
isovaleric acidemia	0.0022174791
inflammation	0.0022174791
tubulinopathy	0.0022174791
Rheumatoid arthritis	0.0022174791
speech disorder	0.0022174791
Muscular dystrophy	0.0022174791
Spasticity	0.0022174791
endothelial dysfunction	0.0022174791
fetal growth restriction	0.0022174791
Systemic lupus erythematosus	0.0022174791
van Maldergem syndrome	0.0022174791
Non-syndromic pontocerebellar hypoplasia	0.0022174791
muscular dystrophy	0.0022174791
myeloid sarcoma	0.0022174791
hemophagocytic syndrome	0.0022174791
achalasia-alacrima syndrome	0.0022174791
inflammatory breast carcinoma	0.0022174791
benign neoplasm of meninges	0.0022174791
Sertoli Cell-Only Syndrome	0.0022174791
human african trypanosomiasis	0.0022174791
cerebral malformation	0.002012157
adenocarcinoma	0.002012157
syndromic intellectual disability	0.0018478993
Cutaneous T-cell lymphoma	0.0018478993
Hepatitis	0.0018478993
Bloom syndrome	0.0018478993
skin cancer	0.0014783194
Timothy syndrome	0.0014783194
hematologic disease	0.0014783194
MALT lymphoma	0.0014783194
dentin dysplasia	0.0014783194
Motor neuron atrophy	0.0014783194
Miyoshi myopathy	0.0014783194
human papilloma virus infection	0.0014783194
carcinoma	0.0014783194
vascular disease	0.0014783194
Koolen-de Vries syndrome	0.0014783194
coloboma	0.0014783194
listeriosis	0.0014783194
inflammatory skin disease	0.0014783194
pseudorabies	0.0014783194
Alphavirus infectious disease	0.0014783194
Asperger syndrome	0.0014783194
metabolic syndrome	0.0014783194
cutaneous squamous cell carcinoma	0.0014783194
pneumonitis	0.0014783194
ischemic cardiomyopathy	0.0014783194
childhood apraxia of speech	0.0014783194
cirrhosis of liver	0.0014783194
Kabuki syndrome	0.0014783194
Allergy	0.0014783194
syndromic microphthalmia	0.0014783194
congenital heart disease	0.0014783194
brain glioma	0.0014783194
Alpha-thalassemia	0.0014783194
Peritoneal Mesothelioma	0.0014783194
mesothelioma	0.0014783194
hyperplasia	0.0014783194
B-cell neoplasm	0.0014783194
syndromic X-linked intellectual disability Claes-Jensen type	0.0
