# Supplementary material for: Peripheral Transcriptomic Signatures Reveal Convergent Neuroinflammatory, Metabolic, and miRNA Dysregulation in Major Psychiatric Disorders
Source: Biology (Basel). 2026 Apr 24;15(9):673. doi: 10.3390/biology15090673 (PMC13162896; doi:10.3390/biology15090673)
Supplement: Supplementary file 1 [file biology-15-00673-s001.zip › Supplementary Files/Dataset S4. Hub genes GWAS results/EEF1B2.tsv]

disease	globalScore
neurodegenerative disease	0.4707462698
Global developmental delay	0.4250168329
autosomal recessive non-syndromic intellectual disability	0.4157773365
Intellectual disability	0.3427383446
Moderate global developmental delay	0.3400134663
Seizure	0.3400134663
Abnormality of the skeletal system	0.3339703532
genetic disorder	0.1863860202
attention deficit hyperactivity disorder	0.0954222333
hereditary attention deficit-hyperactivity disorder	0.0831554673
intellectual disability, autosomal recessive 59	0.0739159709
attention deficit-hyperactivity disorder 8	0.0739159709
schizophrenia 15	0.0739159709
movement disorder	0.0739159709
Phelan-McDermid syndrome	0.0535373377
autism	0.0528573108
Tourette syndrome	0.0519259696
X-linked non-syndromic intellectual disability	0.0435808565
cervical disc degenerative disorder	0.0420947649
intellectual disability, autosomal dominant 50	0.0419620967
Potocki-Lupski syndrome	0.0410233639
FRAXE intellectual disability	0.038489894
melorheostosis	0.0368988527
12q14 microdeletion syndrome	0.0368618947
pyknoachondrogenesis	0.0353540089
X-linked dominant intellectual disability - epilepsy syndrome	0.0349548627
osteomesopyknosis	0.0348292055
Low back pain	0.0340530452
intellectual developmental disorder, X-linked, syndromic, Pilorge type	0.0318651751
autosomal recessive hypophosphatemic rickets	0.0318430003
dacryocystitis-osteopoikilosis syndrome	0.0318356087
Dacryocystitis - osteopoikilosis	0.0318356087
isolated osteopoikilosis	0.0313847213
Smith-Magenis syndrome	0.0309264422
spinal stenosis	0.0308221627
intellectual developmental disorder with epilepsy, behavioral abnormalities, and coarse facies	0.0303720725
alcohol drinking	0.0292394161
cancer	0.0265830686
neoplasm	0.0256811667
musculoskeletal system disease	0.0238212182
cholelithiasis	0.0236975987
flatulence	0.0236110618
vertebral disorder	0.0233480477
Genu varum	0.0223380811
Genu valgum	0.0223380811
Azoospermia	0.0221747913
femoral neck fracture	0.0215928854
osteoarthritis	0.0205579823
food allergy	0.0196200619
Osteoporosis	0.0160767237
lung cancer	0.0124554571
breast ductal carcinoma in situ	0.0110873956
Alzheimer disease	0.0107178158
cyst	0.0092394964
viral disease	0.0088391182
breast cancer	0.0084798044
male infertility	0.0073915971
ovarian neoplasm	0.0073915971
ovarian cancer	0.0073915971
hepatocellular carcinoma	0.0057079555
glioma	0.0046813448
Invasive Breast Carcinoma	0.0046197482
visceral Leishmaniasis	0.0044349583
Stroke	0.0044349583
Ascites	0.0044349583
Neurodevelopmental disorder	0.0042501683
COVID-19	0.0040653784
infection	0.0039524512
cervical cancer	0.0036957985
salivary gland adenoid cystic carcinoma	0.0036957985
clear cell renal carcinoma	0.0036957985
peeling skin syndrome	0.0036957985
follicular lymphoma	0.0036957985
Nematoda infectious disease	0.0036957985
COVID-19–associated multisystem inflammatory syndrome in adults	0.0036957985
oligodendroglioma	0.0036957985
malignant rhabdoid tumour	0.0036957985
diffuse large B-cell lymphoma	0.0036957985
tongue squamous cell carcinoma	0.0036957985
invasive breast ductal carcinoma	0.0036957985
colorectal cancer	0.0036957985
persistent truncus arteriosus	0.0036957985
hypopharyngeal squamous cell carcinoma	0.0036957985
Burkitts lymphoma	0.0036957985
adenocarcinoma	0.0036957985
serous adenocarcinoma	0.0036957985
preeclampsia	0.0036957985
clear cell adenocarcinoma	0.0036957985
endometrioid carcinoma	0.0036957985
lung carcinoma	0.0029566388
leukemia	0.0029566388
intellectual disability, autosomal recessive	0.0018478993
lung adenocarcinoma	0.0014783194
allergic disease	0.0014783194
osteosarcoma	0.0014783194
spindle cell hemangioma	0.0014783194
glioblastoma multiforme	0.0014783194
Hepatitis	0.0014783194
nervous system disease	0.0014783194
Disorder of lipid metabolism	0.0014783194
gastric cancer	0.0014783194
Autism	0.0014783194
