# Supplementary material for: Peripheral Transcriptomic Signatures Reveal Convergent Neuroinflammatory, Metabolic, and miRNA Dysregulation in Major Psychiatric Disorders
Source: Biology (Basel). 2026 Apr 24;15(9):673. doi: 10.3390/biology15090673 (PMC13162896; doi:10.3390/biology15090673)
Supplement: Supplementary file 1 [file biology-15-00673-s001.zip › Supplementary Files/Dataset S4. Hub genes GWAS results/FAU.tsv]

disease	globalScore
neurodegenerative disease	0.5190898902
Duchenne muscular dystrophy	0.50293456
influenza	0.4619748184
cystic fibrosis	0.3804499353
severe acute respiratory syndrome	0.3695798547
COVID-19	0.3695798547
Becker muscular dystrophy	0.2877076508
neuromuscular disease caused by qualitative or quantitative defects of dystrophin	0.2587058983
aniridia	0.0923949637
diffuse large B-cell lymphoma	0.0831554673
cystinosis	0.0739159709
Alport syndrome	0.0739159709
hemophilia A	0.0739159709
non-Hodgkins lymphoma	0.0739159709
epilepsy	0.0739159709
hemophilia B	0.0739159709
primary ovarian insufficiency	0.0535218359
Testicular regression syndrome	0.0486219257
genetic disorder	0.0461974818
lymphoid leukemia	0.0461974818
46,XX gonadal dysgenesis	0.0437231447
kidney disease	0.0384363049
46,XX ovotesticular disorder of sex development	0.0383771721
neoplasm of mature B-cells	0.0369579855
chronic lymphocytic leukemia	0.0369579855
Disorder of amino acid and other organic acid metabolism	0.0369579855
46,XY complete gonadal dysgenesis	0.0363296997
Perrault syndrome 6	0.035095303
Perrault syndrome	0.035095303
Alzheimer disease	0.033652299
premature ovarian failure 13	0.0329739146
Mayer-Rokitansky-Küster-Hauser syndrome	0.0318651751
Mayer-Rokitansky-Kuster-Hauser syndrome	0.0318651751
Mayer-Rokitansky-Kuster-Hauser syndrome type 1	0.0318651751
46,XY sex reversal 11	0.0309560086
premature ovarian failure 7	0.0308525263
breast cancer	0.0303531828
hyperuricemia	0.0210995615
prostate cancer	0.0206964719
myocardial infarction	0.0170006733
melanoma	0.0138592446
neoplasm	0.0106669623
venous thromboembolism	0.0090547064
osteosarcoma	0.0088391182
type 1 diabetes mellitus	0.0073915971
Blackfan-Diamond anemia	0.0059132777
variant Creutzfeldt-Jakob disease	0.0059132777
cancer	0.0053911435
chronic obstructive pulmonary disease	0.0046197482
infection	0.0045889499
Stroke	0.0044349583
benign prostatic hyperplasia	0.0044349583
ovarian cancer	0.004414426
Large for gestational age	0.0036957985
hepatocellular carcinoma	0.0036957985
lung adenocarcinoma	0.0036957985
major depressive disorder	0.0036957985
acute lymphoblastic leukemia	0.0036957985
Ischemic stroke	0.0029566388
relapsing-remitting multiple sclerosis	0.0026783819
Thymoma	0.002587059
squamous cell lung carcinoma	0.0022174791
ovarian neoplasm	0.0022174791
Autoimmunity	0.0014783194
Tinnitus	0.0014783194
colorectal cancer	0.0014783194
ischemia	0.0014783194
colorectal carcinoma	0.0014783194
hyperinsulinemic hypoglycemia, familial, 4	0.0014783194
