# Supplementary material for: Peripheral Transcriptomic Signatures Reveal Convergent Neuroinflammatory, Metabolic, and miRNA Dysregulation in Major Psychiatric Disorders
Source: Biology (Basel). 2026 Apr 24;15(9):673. doi: 10.3390/biology15090673 (PMC13162896; doi:10.3390/biology15090673)
Supplement: Supplementary file 1 [file biology-15-00673-s001.zip › Supplementary Files/Dataset S4. Hub genes GWAS results/FCER1G.tsv]

disease	globalScore
respiratory system disease	0.2068614766
asthma	0.1828372341
allergic rhinitis	0.1784864285
neuroinflammatory disorder	0.1665996698
Eczematoid dermatitis	0.15770342
allergic disease	0.147138696
childhood onset asthma	0.1380715802
deep vein thrombosis	0.1252994162
rhinitis	0.1121597196
atopic asthma	0.1116482798
Abnormal thrombosis	0.1089573338
Anemia, Hemolytic, Autoimmune	0.0739159709
Blackfan-Diamond anemia	0.0728786321
Heinz body anemia	0.0724561305
hemoglobin D disease	0.0655375956
thrombocytopenia 7	0.0624091022
hyper-IgE recurrent infection syndrome 5, autosomal recessive	0.0620809974
hemolytic anemia due to adenylate kinase deficiency	0.0620228912
isolated agammaglobulinemia	0.0617020364
Beta-thalassemia - X-linked thrombocytopenia	0.0613891644
beta-thalassemia-X-linked thrombocytopenia syndrome	0.0613891644
Thromboembolism	0.0603647512
hereditary persistence of fetal hemoglobin-sickle cell disease syndrome	0.06034582
severe combined immunodeficiency due to CARD11 deficiency	0.0601183744
Rare hemorrhagic disorder due to a constitutional platelet anomaly	0.0601000494
Glanzmann thrombasthenia 1	0.0588943464
Chronic mucocutaneous candidosis	0.0584348868
immunodeficiency 81	0.0582811005
delta-beta-thalassemia	0.0579759918
bleeding disorder, platelet-type, 24	0.057733917
hemoglobin E disease	0.0574487245
dominant beta-thalassemia	0.0569762783
autoimmune disease	0.0566304686
common variable immunodeficiency	0.0565460073
hemoglobin H disease	0.0564785774
Hemoglobin E - beta-thalassemia	0.0562001606
hemoglobin E-beta-thalassemia syndrome	0.0562001606
Hereditary persistence of fetal hemoglobin - beta-thalassemia	0.0559562379
hereditary spherocytosis type 3	0.0558176455
inosine triphosphatase deficiency	0.0554739362
Hemoglobin C - beta-thalassemia	0.0552318614
hemoglobin C-beta-thalassemia syndrome	0.0552318614
alpha-thalassemia-myelodysplastic syndrome	0.055037832
Alpha-thalassemia - myelodysplastic syndrome	0.055037832
southeast Asian ovalocytosis	0.0547310807
Familial hemophagocytic lymphohistiocytosis	0.0546502638
multiple myeloma	0.0545217548
platelet-type bleeding disorder 15	0.0540861638
Wiskott-Aldrich syndrome	0.0537475876
immunodeficiency 89 and autoimmunity	0.0536514969
immunodeficiency 86	0.0535816873
hyper-IgM syndrome type 5	0.0528647024
essential thrombocythemia	0.0527686117
thrombocythemia 1	0.0527686117
Hodgkins lymphoma	0.0527390453
classic Hodgkin lymphoma	0.0527390453
immunoglobulin A deficiency 2	0.0526207797
hyper-IgM syndrome type 3	0.05250621
hyper-IgM syndrome type 2	0.052376857
immunodeficiency, common variable, 4	0.0519315133
immunodeficiency, common variable, 14	0.0518372704
autoimmune lymphoproliferative syndrome type 2B	0.0518206393
Autoimmune lymphoproliferative syndrome with recurrent viral infections	0.0518206393
immunoglobulin G4-related sclerosing disease	0.0518021603
immunodeficiency 25	0.0517910729
immune deficiency, familial variable	0.0516524805
agammaglobulinemia 8, autosomal dominant	0.0516136746
ICF syndrome	0.051245532
neoplasm	0.0511115272
pyropoikilocytosis, hereditary	0.051092567
Pyropoikilocytosis	0.051092567
gamma chain deficiency	0.0508597317
Alpha-thalassemia - intellectual disability syndrome linked to chromosome 16	0.050743314
alpha thalassemia-intellectual disability syndrome type 1	0.050743314
combined immunodeficiency due to moesin deficiency	0.0506305922
autosomal dominant macrothrombocytopenia	0.0505872692
T-B+ severe combined immunodeficiency due to JAK3 deficiency	0.0505868114
severe combined immunodeficiency due to CTPS1 deficiency	0.0505825468
immunodeficiency, common variable, 15	0.0504033006
Hypohidrotic ectodermal dysplasia with immunodeficiency	0.0502001857
IgAD1	0.0500244812
X-linked agammaglobulinemia	0.0499782837
immunodeficiency 72 with autoinflammation	0.0498460563
hepatic veno-occlusive disease-immunodeficiency syndrome	0.0498193644
Hepatic veno-occlusive disease - immunodeficiency	0.0498193644
MHC class II deficiency 5	0.0496087039
immunodeficiency 18	0.0495846812
infection	0.0493808116
severe combined immunodeficiency, autosomal recessive, T cell-negative, B cell-negative, NK cell-positive	0.049380437
immunodeficiency 96	0.0489009585
short-limb skeletal dysplasia with severe combined immunodeficiency	0.0487642139
immunodeficiency, common variable, 7	0.048706929
Severe combined immunodeficiency due to adenosine deaminase deficiency	0.0484722458
BENTA disease	0.0484389837
agammaglobulinemia 7, autosomal recessive	0.0484094173
severe combined immunodeficiency due to IKK2 deficiency	0.0482782164
agammaglobulinemia 10, autosomal dominant	0.0482523458
immunodeficiency due to selective anti-polysaccharide antibody deficiency	0.048230171
immunodeficiency 62	0.0480601643
immunodeficiency, common variable, 3	0.0479086366
immunodeficiency 37	0.0476610181
macroglobulinemia, Waldenstrom, 1	0.0474799239
Autosomal dominant methemoglobinemia	0.0473616584
immunodeficiency 64	0.0472452407
immunodeficiency 14b, autosomal recessive	0.04718426
chilblain lupus	0.047038276
primary immunodeficiency with post-measles-mumps-rubella vaccine viral infection	0.0470290365
bleeding diathesis due to thromboxane synthesis deficiency	0.0467389163
immunodeficiency 119	0.046689023
autoimmune lymphoproliferative syndrome due to CTLA4 haploinsufficiency	0.0466847626
atopic eczema	0.0465064917
primary immunodeficiency syndrome due to p14 deficiency	0.0463286827
autoinflammatory disease, X-linked	0.0463120516
combined immunodeficiency with skin granulomas	0.0463083558
immunodeficiency 118	0.0461568281
immunodeficiency 78 with autoimmunity and developmental delay	0.0460755205
immunodeficiency 73c with defective neutrophil chemotaxis and hypogammaglobulinemia	0.0459073616
Constitutional sideroblastic anemia	0.0458500768
autosomal dominant sideroblastic anemia	0.0458500768
immunodeficiency 70	0.0457743129
immunodeficiency 99 with hypogammaglobulinemia and autoimmune cytopenias	0.0456135457
IgE responsiveness, atopic	0.0455876751
Autosomal recessive hyper-IgE syndrome due to TYK2 deficiency	0.0455063675
immunodeficiency 35	0.0455063675
Autosomal recessive hyper-IgE syndrome	0.0455063675
severe combined immunodeficiency due to CD70 deficiency	0.0455008238
epidermolytic palmoplantar keratoderma, 1	0.0452273347
immunodeficiency 95	0.0449058002
ectodermal dysplasia and immunodeficiency 1	0.044781991
platelet-type bleeding disorder 11	0.0447339456
Bleeding diathesis due to glycoprotein VI deficiency	0.0447339456
reticular dysgenesis	0.0447339456
immunodeficiency 11b with atopic dermatitis	0.0446470943
autoimmune disease with susceptibility to mycobacterium tuberculosis	0.0445510036
immunodeficiency 109 with lymphoproliferation	0.0444253464
macrothrombocytopenia and granulocyte inclusions with or without nephritis or sensorineural hearing loss	0.0443846926
MYH9-related disease	0.0443846926
pulmonary alveolar proteinosis with hypogammaglobulinemia	0.0443218641
severe combined immunodeficiency due to LCK deficiency	0.0441888153
autosomal recessive primary immunodeficiency with defective spontaneous natural killer cell cytotoxicity	0.0440908767
autoimmune lymphoproliferative syndrome	0.04373608
neutrophil immunodeficiency syndrome	0.04373608
gluthathione peroxidase deficiency	0.0434551993
immunodeficiency, common variable, 1	0.0433387817
transcobalamin I deficiency	0.0433221506
Transcobalamin deficiency	0.0433221506
immunodeficiency 57	0.0432888884
Autosomal recessive early-onset inflammatory bowel disease	0.0432796489
immunodeficiency, common variable, 2	0.0432611699
platelet-type bleeding disorder 18	0.0432574741
Rare hemorrhagic disorder due to a platelet receptor defect	0.0432574741
autoimmune lymphoproliferative syndrome type 1	0.0431817102
MHC class II deficiency 3	0.0430431178
agammaglobulinemia 9, autosomal recessive	0.0429784413
immunodeficiency 105	0.0428786547
activated PI3K-delta syndrome	0.0428694152
immunodeficiency 60	0.0425460329
thrombocytopenia 9	0.0424610295
lung disease, immunodeficiency, and chromosome breakage syndrome;	0.0423002623
severe combined immunodeficiency due to LAT deficiency	0.0422706959
Alpha-thalassemia	0.042213411
alpha thalassemia spectrum	0.042213411
Beta-thalassemia	0.042213411
beta thalassemia	0.042213411
beta-thalassemia HBB/LCRB	0.042213411
X-Linked Combined Immunodeficiency Diseases	0.0422097152
X-linked lymphoproliferative disease	0.0417883942
bone marrow failure syndrome	0.0416756723
T-B+ severe combined immunodeficiency due to CD3delta/CD3epsilon/CD3zeta	0.0414927303
TFRC-related combined immunodeficiency	0.0411601084
subcorneal pustular dermatosis	0.0409716227
X-linked hyper-IgM syndrome	0.0408348781
hyper-IgM syndrome type 1	0.0408348781
hereditary thrombocytopenia and hematological cancer predisposition syndrome associated with RUNX1	0.0408145513
immunodeficiency 93 and hypertrophic cardiomyopathy	0.0407443311
MHC class II deficiency 4	0.0406888941
X-linked immunodeficiency with magnesium defect, Epstein-Barr virus infection and neoplasia	0.0406704151
severe combined immunodeficiency due to DCLRE1C deficiency	0.0406205218
immunodeficiency 102	0.040489321
bleeding disorder, platelet-type, 25	0.0404782336
MHC class II deficiency 2	0.0403433369
immunodeficiency 92	0.0403377932
Immunodeficiency by defective expression of HLA class 2	0.0403008353
agammaglobulinemia 8b, autosomal recessive	0.0400273462
Immunodeficiency syndrome with autoimmunity	0.0396503747
immunodeficiency 85 and autoimmunity	0.0394341705
hemolytic anemia due to erythrocyte adenosine deaminase overproduction	0.0392124226
X-linked dyserythropoetic anemia with abnormal platelets and neutropenia	0.0390719822
Alzheimer disease	0.0388971376
autoimmune lymphoproliferative syndrome type 2A	0.0388724091
recurrent infections associated with rare immunoglobulin isotypes deficiency	0.038672836
glioma	0.0386385346
autosomal dominant nonsyndromic hearing loss 1	0.0386303343
immunodeficiency 112	0.0383716284
monosomy 7 myelodysplasia and leukemia syndrome 1	0.0383032561
autoinflammatory disease, multisystem, with immune dysregulation, X-linked	0.0380741166
epilepsy-telangiectasia syndrome	0.0379041099
Epilepsy telangiectasia	0.0379041099
hemoglobin M disease	0.0378893267
Recurrent infection due to specific granule deficiency	0.037150167
hereditary elliptocytosis	0.0371206006
facial dysmorphism-immunodeficiency-livedo-short stature syndrome	0.0367140628
Facial dysmorphism - immunodeficiency - livedo - short stature	0.0367140628
combined immunodeficiency due to OX40 deficiency	0.036691888
immunodeficiency 33	0.0366697132
neutropenia, severe congenital, 1, autosomal dominant	0.036544056
autoimmune lymphoproliferative syndrome type 4	0.0364849233
RAS-associated autoimmune leukoproliferative disease	0.0364849233
Hereditary cryohydrocytosis with normal stomatin	0.0363001333
cryohydrocytosis	0.0363001333
Cernunnos-XLF deficiency	0.0359601199
Nijmegen breakage syndrome-like disorder	0.0359231619
Pyogenic arthritis - pyoderma gangrenosum - acne	0.0359157703
pyogenic arthritis-pyoderma gangrenosum-acne syndrome	0.0359157703
elliptocytosis 2	0.0357605467
WHIM syndrome 1	0.0356127148
WHIM syndrome	0.0356127148
Neuronal intestinal pseudoobstruction	0.0354131417
Rh deficiency syndrome	0.0354057501
hemolytic anemia due to glutathione reductase deficiency	0.0353170509
Ataxia - pancytopenia	0.0352505265
ataxia-pancytopenia syndrome	0.0352505265
nonpapillary renal cell carcinoma	0.0352241073
dehydrated hereditary stomatocytosis	0.035206177
hyper-IgM syndrome type 4	0.0351544358
RIDDLE syndrome	0.0350805198
PLCG2-associated antibody deficiency and immune dysregulation	0.0348883383
autoinflammation-PLCG2-associated antibody deficiency-immune dysregulation	0.0348883383
immunodeficiency 66	0.0348513803
neutropenia, severe congenital, 8, autosomal dominant	0.0348218139
Glutathione synthetase deficiency	0.0343635349
aplasia cutis congenita-intestinal lymphangiectasia syndrome	0.0343413601
Aplasia cutis congenita - intestinal lymphangiectasia	0.0343413601
immunodeficiency 98 with autoinflammation, X-linked	0.0342748357
Bernard-Soulier syndrome	0.0342157029
overhydrated hereditary stomatocytosis	0.0341565702
Lung fibrosis - immunodeficiency - 46,XX gonadal dysgenesis	0.034141787
lung fibrosis-immunodeficiency-46,XX gonadal dysgenesis syndrome	0.034141787
primary ciliary dyskinesia	0.0337869903
spastic ataxia-corneal dystrophy syndrome	0.0337574239
Spastic ataxia - corneal dystrophy	0.0337574239
familial pseudohyperkalemia	0.0337352491
combined immunodeficiency due to partial RAG1 deficiency	0.0337204659
Combined immunodeficiency T+ B+ due to partial RAG1 deficiency	0.0337204659
systemic lupus erythematosus	0.033683508
Quebec platelet disorder	0.0335430676
intestinal lymphangiectasia	0.0335208928
primary intestinal lymphangiectasia	0.0335208928
immunodeficiency, developmental delay, and hypohomocysteinemia	0.0334913264
X-linked thrombocytopenia with normal platelets	0.03346176
thrombocytopenia 1	0.03346176
immunodeficiency 120	0.0334469768
Sepsis	0.0332418624
combined immunodeficiency due to ZAP70 deficiency	0.0332400121
lymphoproliferative syndrome 1	0.0332326205
proteasome-associated autoinflammatory syndrome 2	0.0332252289
dyskeratosis congenita, autosomal recessive 5	0.0331587046
immunodeficiency 115 with autoinflammation	0.0331365298
combined immunodeficiency and megaloblastic anemia with or without hyperhomocysteinemia	0.0331291382
Systemic lupus erythematosus	0.0331225855
pyoderma gangrenosum	0.0327891247
proteasome-associated autoinflammatory syndrome 6	0.0327669499
immunodeficiency, common variable, 10	0.0327447751
platelet-type bleeding disorder 17	0.0327447751
Immunodeficiency due to interleukin-1 receptor-associated kinase-4 deficiency	0.0327226003
immunodeficiency 67	0.0327226003
cyanosis, transient neonatal	0.0326117264
systemic lupus erythematosus 17	0.0325747684
Respiratory Syncytial Virus Infection	0.0325230272
Cryptosporidiosis - chronic cholangitis - liver disease	0.0324934608
cryptosporidiosis-chronic cholangitis-liver disease syndrome	0.0324934608
sinus histiocytosis with massive lymphadenopathy	0.0324786776
autoinflammation with episodic fever and immune dysregulation	0.0324491112
hereditary persistence of fetal hemoglobin-beta-thalassemia syndrome	0.0323234541
gray platelet syndrome	0.0322495381
alopecia antibody deficiency	0.0322495381
MHC class II deficiency	0.0321460558
congenital neutropenia-myelofibrosis-nephromegaly syndrome	0.032013007
Recurrent infections-myelofibrosis-nephromegaly syndrome	0.032013007
acute erythroleukemia	0.0319243078
monosomy 7 myelodysplasia and leukemia syndrome 2	0.0317986507
immunodeficiency 32B	0.0317543011
Caffey disease	0.0317469095
immunodeficiency 36 with lymphoproliferation	0.0317247347
hyper-IgE recurrent infection syndrome 4A, autosomal dominant	0.031480812
T-B+ severe combined immunodeficiency due to IL-7Ralpha deficiency	0.0313108053
Autoimmune Hepatitis	0.0311999313
immunodeficiency 97 with autoinflammation	0.0311629733
Say-Barber-Miller syndrome	0.0311555817
pancytopenia due to IKZF1 mutations	0.0311407986
immunodeficiency 73b with defective neutrophil chemotaxis and lymphopenia	0.0309634002
Moyamoya disease with early-onset achalasia	0.0309560086
inflammatory bowel disease, immunodeficiency, and encephalopathy	0.0309560086
IgA pemphigus	0.0308155683
hereditary hemophagocytic lymphohistiocytosis	0.0307194775
Kimura disease	0.0307046943
idiopathic pulmonary fibrosis	0.0306455616
Pelger-Huet-like anomaly and episodic fever with abdominal pain	0.0306086036
fungal infectious disease	0.0295663884
esophageal squamous cell carcinoma	0.0294226629
myeloid sarcoma	0.0282112622
lung carcinoma	0.0281207449
ulcerative colitis	0.0279971691
experimental autoimmune encephalomyelitis	0.0259451218
clear cell renal carcinoma	0.025880936
Crohn's disease	0.0257238074
non-alcoholic steatohepatitis	0.0255420744
cryptococcosis	0.0236531107
heart failure	0.0235602224
Krabbe disease	0.022913951
Acute hepatic failure	0.0222739126
cancer	0.0217221154
IGA glomerulonephritis	0.0213605161
benign soft tissue neoplasm	0.0208765831
hepatocellular carcinoma	0.0180743619
diabetic nephropathy	0.0178625004
fetal growth restriction	0.0170006733
lipoprotein glomerulopathy	0.0169930764
leukemia	0.0163565778
glioblastoma multiforme	0.0157225294
cytomegalovirus infection	0.0154444901
type 2 diabetes mellitus	0.0154094267
rheumatoid arthritis	0.0151503061
Rheumatoid arthritis	0.0148550569
chronic obstructive pulmonary disease	0.0147831942
Helminthiasis	0.0140440345
Helicobacter pylori infectious disease	0.0136744546
Cirrhosis	0.0129352949
non-small cell lung carcinoma	0.0126252585
Zika virus infectious disease	0.0123809251
bacterial disease	0.0120113453
myocardial infarction	0.0118265553
malaria	0.0115263744
bacteriemia	0.0115068688
chronic lymphocytic leukemia	0.0113373898
acne	0.01091147
Miyoshi myopathy	0.0106972836
viral disease	0.0103795122
papillary thyroid carcinoma	0.0103482359
COVID-19–associated multisystem inflammatory syndrome in adults	0.0099659261
acute myeloid leukemia	0.0099015222
gastric adenocarcinoma	0.0096090762
HIV infection	0.0094653507
graft versus host disease	0.0094242863
hypertrophic cardiomyopathy	0.009301093
COVID-19	0.0092560929
oral squamous cell carcinoma	0.0092247132
pneumocystosis	0.0088699165
systemic scleroderma	0.0088699165
microphthalmia with limb anomalies	0.0088493843
pancreatic ductal adenocarcinoma	0.0088167611
osteosarcoma	0.008800723
Leishmaniasis	0.0087826437
septic shock	0.0086605908
Parkinson disease	0.0086313322
Glomerulonephritis	0.0081718212
Sandhoff disease	0.0081307568
chronic rhinosinusitis with nasal polyps	0.0081307568
influenza	0.0081026277
acute myocardial infarction	0.0079459669
Plasmodium falciparum malaria	0.0077719955
atrial fibrillation	0.0077560439
osteoarthritis	0.007576387
posterior cortical atrophy	0.007576387
HIV-1 infection	0.0075558548
atherosclerosis	0.0075020604
vasculitis	0.0074531937
Keloid	0.0073915971
airway hyperresponsiveness	0.0073915971
Hepatic fibrosis	0.0073915971
malnutrition	0.0073915971
nervous system disease	0.0073915971
mucocutaneous lymph node syndrome	0.0073915971
acute basophilic leukemia	0.0073915971
psoriasis	0.0073912322
rosacea	0.0073045217
cutaneous lupus erythematosus	0.0069220688
inflammation of heart layer	0.0066524374
Myocardial Ischemia	0.0066524374
primary membranoproliferative glomerulonephritis	0.0066524374
Obesity	0.0061058698
Osteopetrosis	0.0059731396
obstructive sleep apnea	0.0059132777
nail-patella syndrome	0.0058927455
chronic interstitial cystitis	0.0057526599
lung cancer	0.0057284877
Arthritis	0.0057079555
Nasal Cavity Polyp	0.005174118
non-alcoholic fatty liver disease	0.0051227874
childhood leukemia	0.004873937
peritonitis	0.0048661348
achalasia-alacrima syndrome	0.0048045381
parasitic infection	0.0048045381
papillary renal cell carcinoma	0.0047278664
chronic graft versus host disease	0.0046813448
Alphavirus infectious disease	0.0046197482
nephritis	0.0045889499
hypothyroidism	0.0044349583
glomerular disease	0.0044349583
kidney injury	0.0044349583
coinfection	0.0044349583
Mastocytosis	0.0044349583
cystitis	0.0044349583
Dilated cardiomyopathy	0.0044349583
glycogen storage disease VI	0.0044349583
gastric cancer	0.0044349583
liver cancer	0.0044349583
ganglioneuroma	0.0044349583
lobular neoplasia	0.0044349583
squamous cell carcinoma	0.0043220311
neurodegenerative disease	0.0043220311
invasive breast ductal carcinoma	0.0042852768
Nephropathy	0.0042501683
Acute kidney injury	0.0042501683
colitis	0.0042501683
fibrosis	0.0042501683
Arterial thrombosis	0.0042501683
acute kidney injury	0.0042501683
juvenile dermatomyositis	0.0041116172
head and neck squamous cell carcinoma	0.0040653784
chronic kidney disease	0.0040653784
meningioma	0.0039801571
juvenile idiopathic arthritis	0.0039569231
hepatitis C virus induced hepatocellular carcinoma	0.0037789496
kidney disease	0.0037676613
astrocytoma	0.0037423002
type 1 diabetes mellitus	0.0036957985
malignant glioma	0.0036957985
supranuclear palsy, progressive, 1	0.0036957985
carotid atherosclerosis	0.0036957985
pneumococcal pneumonia	0.0036957985
depressive disorder	0.0036957985
congenital adrenal hyperplasia	0.0036957985
bipolar disorder	0.0036957985
periodontitis	0.0036957985
lymphedema	0.0036957985
dry eye syndrome	0.0036957985
chronic myelogenous leukemia	0.0036957985
breast cancer	0.0036957985
Senile plaques	0.0036957985
monoclonal gammopathy	0.0036957985
nervous system injury	0.0036957985
allergic asthma	0.0036957985
Ehlers-Danlos syndrome, musculocontractural type	0.0036957985
Increased total eosinophil count	0.0036957985
diabetes mellitus	0.0036957985
allergic bronchopulmonary aspergillosis	0.0036957985
autoimmune thrombocytopenic purpura	0.0036957985
Granuloma	0.0036957985
Gliosis	0.0036957985
Bartsocas-Papas syndrome 1	0.0036957985
schizophrenia	0.0036957985
secondary progressive multiple sclerosis	0.0036957985
Splenomegaly	0.0036957985
meningococcal infection	0.0036505407
BK-virus nephropathy	0.0036146379
lung adenocarcinoma	0.0035798141
hepatitis B virus infection	0.0035049349
obesity	0.0034859614
MALT lymphoma	0.0033891513
anti-neutrophil cytoplasmic antibody-associated vasculitis	0.0029566388
focal segmental glomerulosclerosis	0.0029566388
metastatic melanoma	0.0029361066
lupus nephritis	0.0028437117
anaphylaxis	0.0027513167
Lyme disease	0.0026790437
oligodendroglioma	0.002587059
pilocytic astrocytoma	0.002587059
adrenal cortex carcinoma	0.0023704812
Allergy	0.0022174791
Hypertriglyceridemia	0.0022174791
melanoma	0.0022174791
aging	0.0022174791
Lymphadenopathy	0.0022174791
Thrombocytopenia	0.0022174791
mucous membrane pemphigoid	0.0022174791
Gout	0.0022174791
nephrotic syndrome	0.0022174791
demyelinating disease	0.0022174791
Endocarditis	0.0022174791
blood coagulation disease	0.0022174791
thrombotic disease	0.0022174791
pulmonary tuberculosis	0.0022174791
immune system disease	0.0022174791
neural tube defect	0.0022174791
acute liver failure	0.0022174791
neuroblastoma	0.0022174791
Columnar Cell Hyperplasia of the Breast	0.0022174791
hematopoietic and lymphoid cell neoplasm	0.002104552
relapsing-remitting multiple sclerosis	0.0019901015
multiple sclerosis	0.0018478993
pancreatic carcinoma	0.001579903
multiple system atrophy	0.0014783194
peritoneum cancer	0.0014783194
cardiovascular disease	0.0014783194
dengue disease	0.0014783194
renal carcinoma	0.0014783194
schistosomiasis	0.0014783194
Ischemic stroke	0.0014783194
urticaria	0.0014783194
renal fibrosis	0.0014783194
urinary bladder carcinoma	0.0014783194
endometrial cancer	0.0014783194
Perrault syndrome	0.0014783194
prostate cancer	0.0014783194
lymphoma	0.0014783194
Shwachman-Diamond syndrome	0.0014783194
autoimmune glomerulonephritis	0.0014783194
esophageal cancer	0.0014783194
gastroenteritis	0.0014783194
myeloid leukemia	0.0014783194
Decreased total leukocyte count	0.0014783194
gonorrhea	0.0014783194
renal cell carcinoma	0.0014783194
peripheral neuropathy	0.0014783194
prion disease	0.0014783194
Melnick-Needles syndrome	0.0014783194
hepatitis C virus infection	0.0014783194
AIDS	0.0014783194
heart valve disease	0.0014783194
metastasis	0.0014783194
sarcoidosis	0.0014783194
kidney cancer	0.0014783194
Autoimmunity	0.0014783194
hematologic disease	0.0014783194
Down syndrome	0.0013685094
esophageal adenocarcinoma	0.0013190981
breast carcinoma	0.0013174574
