# Supplementary material for: Peripheral Transcriptomic Signatures Reveal Convergent Neuroinflammatory, Metabolic, and miRNA Dysregulation in Major Psychiatric Disorders
Source: Biology (Basel). 2026 Apr 24;15(9):673. doi: 10.3390/biology15090673 (PMC13162896; doi:10.3390/biology15090673)
Supplement: Supplementary file 1 [file biology-15-00673-s001.zip › Supplementary Files/Dataset S4. Hub genes GWAS results/FCGR2A.tsv]

disease	globalScore
ulcerative colitis	0.5682359516
systemic lupus erythematosus	0.5603326078
inflammatory bowel disease	0.5449163056
mucocutaneous lymph node syndrome	0.4517694477
rheumatoid arthritis	0.4311891224
ulcerative proctosigmoiditis	0.427353582
Crohn's disease	0.3791867626
cutaneous Leishmaniasis	0.3710735733
ankylosing spondylitis	0.3691545455
Parkinson disease	0.3555031559
colitis	0.3485274627
enteritis	0.3450417601
intestinal disease	0.3441128769
schizophrenia	0.3425697738
peripheral neuropathy	0.3030435166
cystic fibrosis	0.2369725496
Systemic lupus erythematosus	0.1678013241
psoriasis	0.1197652304
neoplasm	0.1045185461
Rheumatoid arthritis	0.0990993183
sclerosing cholangitis	0.0972100357
nonpapillary renal cell carcinoma	0.0940705851
Romano-Ward syndrome	0.0918944102
immunodeficiency 86	0.0842889482
breast cancer	0.0837081345
hepatocellular carcinoma	0.0807606517
common variable immunodeficiency	0.0791764444
catecholaminergic polymorphic ventricular tachycardia	0.0784223813
Hodgkins lymphoma	0.0777674037
Familial short QT syndrome	0.0775579751
achalasia-alacrima syndrome	0.0770266014
osteoarthritis	0.0767060935
isolated agammaglobulinemia	0.0765732392
classic Hodgkin lymphoma	0.0765252047
HIV infection	0.0761618752
Familial progressive cardiac conduction defect	0.0760015347
autoimmune disease	0.0755424263
Brugada syndrome	0.0752454256
familial atrial fibrillation	0.0751660153
Arrhythmogenic right ventricular dysplasia	0.074388023
glioblastoma multiforme	0.0725810763
atrial fibrillation	0.072117657
hypersensitivity pneumonitis	0.0716984918
neutrophil immunodeficiency syndrome	0.0702943204
macroglobulinemia, Waldenstrom, 1	0.0695974303
severe combined immunodeficiency due to CARD11 deficiency	0.0694440547
hyper-IgM syndrome type 3	0.0693717813
hypertrophic cardiomyopathy	0.0688751623
immunodeficiency 25	0.0687842007
Rare familial disorder with hypertrophic cardiomyopathy	0.0685177244
Young adult-onset Parkinsonism	0.0669958815
immune deficiency, familial variable	0.0663691503
immunoglobulin A deficiency 2	0.0658034878
immunodeficiency 78 with autoimmunity and developmental delay	0.065652268
multiple myeloma	0.0654488677
immunodeficiency 72 with autoinflammation	0.0651895185
combined immunodeficiency due to moesin deficiency	0.0644808026
immunodeficiency, common variable, 4	0.0638338325
agammaglobulinemia 10, autosomal dominant	0.0637660762
activated PI3K-delta syndrome	0.0637304795
adult-onset Still's disease	0.0634541919
chondrocalcinosis 2	0.0630891291
Recurrent infection due to specific granule deficiency	0.0630447795
hyper-IgM syndrome type 5	0.0630096694
X-linked agammaglobulinemia	0.062926514
immunodeficiency 18	0.0628544459
combined immunodeficiency with skin granulomas	0.0628267274
immunodeficiency, common variable, 14	0.0627768341
agammaglobulinemia 7, autosomal recessive	0.0626780742
MHC class II deficiency 5	0.0623314904
autoimmune lymphoproliferative syndrome	0.0621905881
Spinocerebellar ataxia type 40	0.0619914769
gamma chain deficiency	0.0619021536
hyper-IgM syndrome type 2	0.0613132979
Rapid-onset dystonia-parkinsonism	0.0612892752
atopic eczema	0.0611784012
immunodeficiency 64	0.0610602897
immunodeficiency 81	0.0610379609
Hepatic veno-occlusive disease - immunodeficiency	0.0608291483
hepatic veno-occlusive disease-immunodeficiency syndrome	0.0608291483
autoimmune lymphoproliferative syndrome type 1	0.060778793
spinocerebellar ataxia type 15/16	0.0604614163
immunodeficiency 14b, autosomal recessive	0.0604307207
Idiopathic ventricular fibrillation, not Brugada type	0.0602747785
immunodeficiency, common variable, 3	0.060138034
essential tremor	0.0600680191
Autosomal recessive hyper-IgE syndrome	0.0600162779
neutropenia, severe congenital, 1, autosomal dominant	0.0599941031
Autoimmune lymphoproliferative syndrome with recurrent viral infections	0.0599333278
autoimmune lymphoproliferative syndrome type 2B	0.0599333278
Felty's syndrome	0.0595772992
hyper-IgE recurrent infection syndrome 5, autosomal recessive	0.0595079003
severe combined immunodeficiency due to CTPS1 deficiency	0.0593009356
IgE responsiveness, atopic	0.0591919095
immunodeficiency 62	0.0591420162
agammaglobulinemia 8, autosomal dominant	0.0591087541
immunodeficiency, common variable, 15	0.0589732414
BENTA disease	0.0589017893
Guillain-Barre syndrome	0.0587892094
immunodeficiency, common variable, 7	0.0585042857
Severe combined immunodeficiency due to adenosine deaminase deficiency	0.0584969122
torsion dystonia 2	0.0583640507
left ventricular noncompaction	0.0582392148
Hereditary late-onset Parkinson disease	0.0581143789
myoclonus-dystonia syndrome	0.0579796876
Autosomal dominant striatal neurodegeneration	0.05767848
Transcobalamin deficiency	0.0574920475
Brugada syndrome 9	0.0572479195
autoimmune thrombocytopenic purpura	0.0572164919
autoinflammatory disease, X-linked	0.0570797607
ICF syndrome	0.056920636
autoimmune lymphoproliferative syndrome due to CTLA4 haploinsufficiency	0.0569041117
autoimmune lymphoproliferative syndrome type 2A	0.0568765821
immunodeficiency 73c with defective neutrophil chemotaxis and hypogammaglobulinemia	0.0568321422
autosomal systemic lupus erythematosus type 16	0.0565900673
Autosomal recessive systemic lupus erythematosus	0.0565900673
Hypohidrotic ectodermal dysplasia with immunodeficiency	0.0564582505
spinocerebellar ataxia type 37	0.0563775589
long QT syndrome 11	0.0562944035
Atrial stand still	0.0562757192
spinocerebellar ataxia type 20	0.0559821085
severe combined immunodeficiency, autosomal recessive, T cell-negative, B cell-negative, NK cell-positive	0.0559688359
immunodeficiency 67	0.0559088085
Immunodeficiency due to interleukin-1 receptor-associated kinase-4 deficiency	0.0559088085
long QT syndrome 9	0.0559026488
X-Linked Combined Immunodeficiency Diseases	0.0558102539
T-B+ severe combined immunodeficiency due to JAK3 deficiency	0.055791896
immunodeficiency 119	0.0557373645
Familial hemophagocytic lymphohistiocytosis	0.0557316668
long QT syndrome 1	0.0556513345
Jervell and Lange-Nielsen syndrome 1	0.0556143765
spinocerebellar ataxia type 35	0.0555071984
primary immunodeficiency with post-measles-mumps-rubella vaccine viral infection	0.0554794799
atrial fibrillation, familial, 9	0.0554148034
dilated cardiomyopathy	0.0553577239
immunodeficiency 96	0.0550248967
early-onset generalized limb-onset dystonia	0.054853042
immunoglobulin G4-related sclerosing disease	0.0548382588
spastic paraplegia 72b, autosomal recessive	0.0548013009
malaria	0.054751333
immunodeficiency 95	0.0547477118
immunodeficiency 105	0.0547292328
autoimmune lymphoproliferative syndrome type 4	0.0545981859
RAS-associated autoimmune leukoproliferative disease	0.0545981859
Primary dystonia, DYT13 type	0.0545296597
dystonia 27	0.0543725882
urocanic aciduria	0.0543337823
immunodeficiency 109 with lymphoproliferation	0.0540506431
transcobalamin I deficiency	0.0540048563
atypical juvenile parkinsonism	0.0539717994
immunodeficiency due to selective anti-polysaccharide antibody deficiency	0.0539697462
long QT syndrome 5	0.0538921344
long QT syndrome 10	0.0538847428
short QT syndrome type 3	0.0538773512
immunodeficiency, common variable, 1	0.053874682
atrial fibrillation, familial, 3	0.05382561
long QT syndrome 14	0.0535225546
severe combined immunodeficiency due to IKK2 deficiency	0.0534708134
severe combined immunodeficiency due to LAT deficiency	0.0534157357
Brugada syndrome 3	0.0533081982
MHC class II deficiency 3	0.0533008066
glycoprotein storage disease	0.053239826
infantile-onset generalized dyskinesia with orofacial involvement	0.0531363436
hereditary spastic paraplegia 24	0.0530273176
Autosomal recessive spastic paraplegia type 24	0.0530273176
acute erythroleukemia	0.0528443755
infection	0.0527160153
long QT syndrome 12	0.0526725209
short QT syndrome 7	0.0525986049
Wolff-Parkinson-White Syndrome	0.052487731
sick sinus syndrome 1	0.0523620738
immunodeficiency 99 with hypogammaglobulinemia and autoimmune cytopenias	0.0522937015
X-linked dystonia-parkinsonism	0.052265983
sinoatrial node dysfunction and deafness	0.0521994587
familial sick sinus syndrome	0.0521846755
cardiac conduction defect	0.0521551091
sudden cardiac arrest	0.0521551091
short QT syndrome type 2	0.0520664099
atrial conduction disease	0.0519629276
Brugada syndrome 1	0.0517485713
Cernunnos-XLF deficiency	0.0515867774
immunodeficiency 11b with atopic dermatitis	0.0515637813
dilated cardiomyopathy 1L	0.0515416065
immunodeficiency 70	0.0515046485
spinocerebellar ataxia type 12	0.0512071368
arrhythmogenic right ventricular dysplasia 10	0.0510685443
dystonia 16	0.0510168031
arrhythmogenic right ventricular dysplasia 5	0.0510020199
Immunodeficiency syndrome with autoimmunity	0.0509857995
long QT syndrome 13	0.0509724536
Jervell and Lange-Nielsen syndrome 2	0.0509207124
dystonia 12	0.0508837544
immunodeficiency 98 with autoinflammation, X-linked	0.0508478743
Behcet's syndrome	0.0507523482
autoinflammatory disease, multisystem, with immune dysregulation, X-linked	0.0505675583
Autosomal recessive early-onset inflammatory bowel disease	0.0505104787
agammaglobulinemia 8b, autosomal recessive	0.0504447757
Townes-Brocks syndrome	0.0503385875
immunodeficiency 112	0.0503275367
combined immunodeficiency due to ZAP70 deficiency	0.0503267154
Hydrocephalus	0.0503049047
acute myeloid leukemia	0.0502865086
ventricular fibrillation, paroxysmal familial, type 1	0.0500706787
Cranio-cervical dystonia with laryngeal and upper-limb involvement	0.0500448081
immunodeficiency 102	0.0500242759
acquired long QT syndrome	0.0499671964
long QT syndrome 8	0.0499671964
X-linked lymphoproliferative disease	0.0499248097
Familial dilated cardiomyopathy with conduction defect due to LMNA mutation	0.049900672
immune dysregulation-polyendocrinopathy-enteropathy-X-linked syndrome	0.0498797805
dystonia 22, adult-onset	0.0497676232
chilblain lupus	0.0496834412
immunodeficiency 89 and autoimmunity	0.0496733804
severe combined immunodeficiency due to DCLRE1C deficiency	0.0496530535
Chronic mucocutaneous candidosis	0.0496058294
dystonia 23	0.0494719593
cardiomyopathy, dilated, 2F	0.0493758686
Wiskott-Aldrich syndrome	0.0493093442
Pyogenic arthritis - pyoderma gangrenosum - acne	0.0492674585
pyogenic arthritis-pyoderma gangrenosum-acne syndrome	0.0492674585
severe combined immunodeficiency due to LCK deficiency	0.0492658159
Episodic ataxia with slurred speech	0.0492428198
immunodeficiency, common variable, 6	0.0491559686
immunodeficiency 73b with defective neutrophil chemotaxis and lymphopenia	0.0491348204
immunodeficiency 32B	0.0490674747
Adult-onset autosomal recessive cerebellar ataxia	0.049000745
catecholaminergic polymorphic ventricular tachycardia 1	0.0489175896
immunodeficiency, common variable, 2	0.0488272478
Huntington disease-like syndrome due to C9ORF72 expansions	0.0487697576
MHC class II deficiency 4	0.0486995375
immunodeficiency 60	0.0486311652
long QT syndrome 15	0.0486145341
catecholaminergic polymorphic ventricular tachycardia 4	0.0486071425
cardiomyopathy, dilated, 2I	0.0485480097
immunodeficiency 57	0.0485332265
Autosomal recessive hyper-IgE syndrome due to TYK2 deficiency	0.048414961
immunodeficiency 35	0.048414961
ventricular tachycardia, familial	0.0481710383
epidermolytic palmoplantar keratoderma, 1	0.0481192971
immunodeficiency due to a classical component pathway complement deficiency	0.0480712517
long QT syndrome 3	0.0480158147
autoimmune disease with susceptibility to mycobacterium tuberculosis	0.0479585298
X-linked parkinsonism-spasticity syndrome	0.0479455945
Unverricht-Lundborg disease	0.0478864618
Rare hereditary ataxia	0.047882766
Dysequilibrium syndrome	0.047882766
immunodeficiency 120	0.0477774357
X-linked non progressive cerebellar ataxia	0.0476369954
short-limb skeletal dysplasia with severe combined immunodeficiency	0.0475723189
dystonia 31	0.0475279693
dilated cardiomyopathy 1E	0.0474318786
immunodeficiency 92	0.0473708979
immunodeficiency 36 with lymphoproliferation	0.0473357878
Parkinson disease 25, autosomal recessive early-onset, with impaired intellectual development	0.0472101306
T-B+ severe combined immunodeficiency due to CD3delta/CD3epsilon/CD3zeta	0.0471103441
immunodeficiency 85 and autoimmunity	0.0470807777
Brugada syndrome 8	0.0469218584
His bundle tachycardia	0.0467888096
hyper-IgM syndrome type 1	0.0466446735
X-linked hyper-IgM syndrome	0.0466446735
nonimmune chronic idiopathic neutropenia of adults	0.04652456
atypical pantothenate kinase-associated neurodegeneration	0.0464118382
arrhythmogenic right ventricular dysplasia 12	0.046286181
dilated cardiomyopathy 1II	0.046286181
lung disease, immunodeficiency, and chromosome breakage syndrome;	0.0462566146
X-linked immunoneurologic disorder	0.0461919381
optic atrophy 2	0.0460126919
Early-onset X-linked optic atrophy	0.0460126919
subcorneal pustular dermatosis	0.0460071482
Parkinson disease 22, autosomal dominant	0.0459905171
immunodeficiency 93 and hypertrophic cardiomyopathy	0.0459664944
Huntington disease-like 1	0.0458870348
Paroxysmal exertion-induced dyskinesia	0.0458796432
sick sinus syndrome 2, autosomal dominant	0.0458722516
X-linked spinocerebellar ataxia type 4	0.045753986
hypertrophic cardiomyopathy 12	0.0456874616
Atrial tachyarrhythmia with short PR interval	0.0456505037
Lown-Ganong-Levine syndrome	0.0456505037
bilateral striopallidodentate calcinosis	0.0456394163
Basal ganglia calcification	0.0456394163
spastic ataxia 2	0.0455784356
episodic kinesigenic dyskinesia 3	0.0455470213
immunodeficiency 33	0.0455470213
IgA pemphigus	0.0455063675
intellectual developmental disorder, autosomal recessive 77	0.0454657137
dilated cardiomyopathy 1G	0.0454139725
lupus nephritis	0.0453498267
combined immunodeficiency and megaloblastic anemia with or without hyperhomocysteinemia	0.045253616
primary immunodeficiency syndrome due to p14 deficiency	0.0452291826
T-B+ severe combined immunodeficiency due to IL-7Ralpha deficiency	0.0452273347
Benign familial chorea	0.045221791
chorea	0.045221791
cardiomyopathy, dilated, 2K	0.0450148263
ventricular arrhythmias due to cardiac ryanodine receptor calcium release deficiency syndrome	0.0449039523
hypertrophic cardiomyopathy 6	0.0448965607
cerebral amyloid angiopathy	0.0448834201
arrhythmogenic right ventricular dysplasia 1	0.0446304633
epilepsy, progressive myoclonic, 12	0.0445861137
TH-deficient dopa-responsive dystonia	0.0444419775
Autosomal recessive dopa-responsive dystonia	0.0444419775
X-linked severe congenital neutropenia	0.044231317
immunodeficiency 37	0.0440982683
autoinflammation, panniculitis, and dermatosis syndrome, autosomal recessive	0.043992938
combined immunodeficiency due to CD3gamma deficiency	0.0439818506
influenza	0.0439425341
IgAD1	0.0439208699
pyoderma gangrenosum	0.0439079346
proteasome-associated autoinflammatory syndrome 2	0.0438414103
autoinflammation with episodic fever and immune dysregulation	0.0437416237
dystonia, early-onset, and/or spastic paraplegia	0.0436695556
Childhood-onset autosomal recessive slowly progressive spinocerebellar ataxia	0.0436141187
cataract 46 juvenile-onset	0.0435808565
immunodeficiency 121 with autoinflammation	0.0435235716
severe combined immunodeficiency, autosomal recessive, T cell-negative, B cell-negative, NK cell-negative, due to adenosine deaminase deficiency	0.0435046819
Familial cortical myoclonus	0.0434773741
long QT syndrome 16	0.0433443254
Cayman type cerebellar ataxia	0.0432999758
Cerebellar ataxia, Cayman type	0.0432999758
dilated cardiomyopathy 1O	0.0432704094
irritable bowel syndrome	0.0430560531
recurrent infections associated with rare immunoglobulin isotypes deficiency	0.0430486615
Kimura disease	0.0428934379
IGA glomerulonephritis	0.0428235771
Pneumonia	0.0427388976
parkinsonian-pyramidal syndrome	0.0426642984
arrhythmogenic right ventricular dysplasia, familial, 14	0.0426421236
Spinocerebellar ataxia type 38	0.0425940783
Becker muscular dystrophy	0.0425903825
Autoimmune Hepatitis	0.042581143
juvenile idiopathic arthritis	0.0425601559
corticobasal syndrome	0.0425460329
autoinflammatory syndrome with immunodeficiency	0.0424222236
Takotsubo cardiomyopathy	0.0424055925
dengue disease	0.0422947017
progressive essential tremor-speech impairment-facial dysmorphism-intellectual disability-abnormal behavior syndrome	0.0422208026
lung fibrosis-immunodeficiency-46,XX gonadal dysgenesis syndrome	0.0421690614
Lung fibrosis - immunodeficiency - 46,XX gonadal dysgenesis	0.0421690614
Bruton-type agammaglobulinemia	0.042139495
Atrial septal defect - atrioventricular conduction defects	0.0421173202
juvenile arthritis due to defect in LACC1	0.0418660059
MHC class II deficiency 2	0.0418549185
Monoamine oxidase A deficiency	0.0418364396
Brunner syndrome	0.0418364396
spinocerebellar ataxia type 27	0.0417994816
immunodeficiency 97 with autoinflammation	0.0417699152
Combined immunodeficiency T+ B+ due to partial RAG1 deficiency	0.0417403488
combined immunodeficiency due to partial RAG1 deficiency	0.0417403488
Sjogren syndrome	0.0415966233
combined immunodeficiency due to DOCK8 deficiency	0.0415426236
ectodermal dysplasia and immunodeficiency 1	0.0414964261
episodic ataxia type 1	0.0414594681
severe combined immunodeficiency due to CD70 deficiency	0.0413707689
cancer	0.041357641
chronic obstructive pulmonary disease	0.0413321844
spinocerebellar ataxia type 21	0.0413134841
polyarticular juvenile idiopathic arthritis, rheumatoid factor positive	0.0412395681
COVID-19	0.0411869803
autosomal recessive spastic paraplegia type 71	0.0411711958
immunodeficiency, common variable, 10	0.0411601084
neurodevelopmental disorder with early-onset parkinsonism and behavioral abnormalities	0.0410455387
RIDDLE syndrome	0.0409568395
myeloperoxidase deficiency	0.0409494479
parkinsonism due to ATP13A2 deficiency	0.040801616
familial cardiomyopathy	0.0407868328
dilated cardiomyopathy 1A	0.0407868328
arrhythmogenic right ventricular dysplasia 8	0.0407055252
immunodeficiency 118	0.0406463924
hypermanganesemia with dystonia 2	0.040635305
C1Q deficiency 1	0.0405724764
Recurrent infections-myelofibrosis-nephromegaly syndrome	0.0405650849
congenital neutropenia-myelofibrosis-nephromegaly syndrome	0.0405650849
Pelger-Huet-like anomaly and episodic fever with abdominal pain	0.0404800815
cervical dystonia	0.0404394277
WHIM syndrome 1	0.0404172529
WHIM syndrome	0.0404172529
Alzheimer disease	0.0403812714
hypertrophic cardiomyopathy 10	0.0403137705
Blackfan-Diamond anemia	0.0402472462
Brugada syndrome 5	0.0401511554
growth hormone insensitivity syndrome with immune dysregulation 2, autosomal dominant	0.0401289806
autosomal dominant striatal neurodegeneration type 1	0.0401289806
neurodegeneration with brain iron accumulation 8	0.0400550647
immunodeficiency 53	0.0399811487
infantile-onset autosomal recessive nonprogressive cerebellar ataxia	0.0399737571
spinocerebellar ataxia type 28	0.0399663655
heart-hand syndrome, Slovenian type	0.0399515823
methylmalonic aciduria due to methylmalonyl-CoA mutase deficiency	0.039938647
familial isolated dilated cardiomyopathy	0.0399367991
agammaglobulinemia 9, autosomal recessive	0.0398924495
DDX41-related hematologic malignancy predisposition syndrome	0.0398850579
immunodeficiency 91 and hyperinflammation	0.0398776663
pseudohyperaldosteronism type 2	0.0397963588
lymphoproliferative syndrome 1	0.0397520092
Angel-shaped phalango-epiphyseal dysplasia	0.0397446176
Epilepsy telangiectasia	0.03966331
episodic ataxia type 8	0.03966331
epilepsy-telangiectasia syndrome	0.03966331
inflammatory skin and bowel disease, neonatal, 2	0.0396429831
Retinal vasculopathy and cerebral leukodystrophy	0.0396374394
retinal vasculopathy with cerebral leukoencephalopathy and systemic manifestations	0.0396374394
Cerebroretinal vasculopathy	0.0396374394
Retinal vasculopathy and cerebral leukodystrophy	0.0396374394
HERNS syndrome	0.0396374394
immunodeficiency 117	0.0396041772
Classical progressive supranuclear palsy	0.0394933033
melanoma	0.0394069107
neuroferritinopathy	0.0393750377
atypical progressive supranuclear palsy syndrome	0.0393676461
Atypical progressive supranuclear palsy	0.0393676461
pulmonary alveolar proteinosis with hypogammaglobulinemia	0.0393454713
autosomal recessive Parkinson disease 14	0.0393380797
hyper-IgE syndrome 6, autosomal dominant, with recurrent infections	0.0393380797
Adult-onset dystonia-parkinsonism	0.0393380797
parkinsonism-dystonia 3, childhood-onset	0.0393085133
neurodegeneration with brain iron accumulation 4	0.0393085133
neutropenia, severe congenital, 8, autosomal dominant	0.0392863386
hypertrophic cardiomyopathy 14	0.039094157
torsion dystonia 13	0.0390645906
Takayasu arteritis	0.0389115577
spinocerebellar ataxia, autosomal recessive 30	0.0387615352
X-linked thrombocytopenia with normal platelets	0.0385767452
thrombocytopenia 1	0.0385767452
leukoencephalopathy with calcifications and cysts	0.0385471788
glycogen storage disease XV	0.0385250041
Glycogen storage disease due to glycogenin deficiency	0.0385250041
hypertrophic cardiomyopathy 26	0.0384806545
TFRC-related combined immunodeficiency	0.0384658713
spastic ataxia 10, autosomal recessive	0.0384436965
Liddle syndrome 2	0.038269994
X-linked intellectual disability - psychosis - macroorchidism	0.0382293402
X-linked intellectual disability-psychosis-macroorchidism syndrome	0.0382293402
boutonneuse fever	0.0381369452
Myoclonus - cerebellar ataxia - deafness	0.0381184662
myoclonus-cerebellar ataxia-deafness syndrome	0.0381184662
syndromic intellectual disability	0.0380371586
neurodevelopmental disorder with impaired speech and hyperkinetic movements	0.0380371586
spinocerebellar ataxia 48	0.038029767
intellectual disability, autosomal recessive 6	0.0379928091
talo-patello-scaphoid osteolysis	0.0378671519
Unverricht-Lundborg syndrome	0.0378597603
hyper-IgM syndrome type 4	0.0377045368
manganese poisoning	0.0376675788
Neuronal intestinal pseudoobstruction	0.0372536494
dopa-responsive dystonia	0.0372462578
dystonia 5	0.0372462578
hypertrophic cardiomyopathy 11	0.0372388662
temporal arteritis	0.0371557107
intestinal lymphangiectasia	0.0369432023
tremor, hereditary essential, 6	0.0369432023
primary intestinal lymphangiectasia	0.0369432023
PLCG2-associated antibody deficiency and immune dysregulation	0.0368914611
autoinflammation-PLCG2-associated antibody deficiency-immune dysregulation	0.0368914611
vitamin B12-unresponsive methylmalonic acidemia type mut-	0.0368101535
atrial heart septal defect	0.0367879787
atrial septal defect 1	0.0367879787
myelodysplastic syndrome	0.0367865415
spinocerebellar ataxia type 6	0.0367140628
neurodevelopmental disorder with or without variable movement or behavioral abnormalities	0.0365884056
Progressive supranuclear palsy - parkinsonism	0.0365218812
neutropenia, severe congenital, 11, autosomal dominant	0.036507098
bone marrow failure syndrome	0.0364627485
bone marrow failure and diabetes mellitus syndrome	0.0364627485
hyper-IgE recurrent infection syndrome 4A, autosomal dominant	0.0364553569
type 2 diabetes mellitus	0.0363735036
Huntington disease-like 2	0.0363666577
pancytopenia due to IKZF1 mutations	0.0363296997
brucellosis	0.0362188258
myeloid sarcoma	0.0361675304
Nijmegen breakage syndrome-like disorder	0.0360783854
Ebstein anomaly	0.0360562106
purine nucleoside phosphorylase deficiency	0.0359749031
Gerstmann-Straussler-Scheinker syndrome	0.0359601199
intellectual developmental disorder, autosomal dominant 69	0.0359305535
torsion dystonia 7	0.0359009871
atrial septal defect, sinus venosus type	0.0357753299
primary ciliary dyskinesia	0.0357605467
X-linked progressive cerebellar ataxia	0.0356718476
Jervell and Lange-Nielsen syndrome	0.035627498
autosomal recessive severe congenital neutropenia due to CSF3R deficiency	0.0355831484
dystonia 28, childhood-onset	0.0355757568
Supravalvular aortic stenosis	0.035516624
supravalvular aortic stenosis	0.035516624
deafness-small bowel diverticulosis-neuropathy syndrome	0.0355018408
Deafness - small bowel diverticulosis - neuropathy	0.0355018408
congenital heart defects, multiple types, 3	0.0354500997
Familial renal amyloidosis	0.0353909669
familial visceral amyloidosis	0.0353909669
Familial dyskinesia and facial myokymia	0.0353687921
pediatric systemic lupus erythematosus	0.0353244425
neutropenia, severe congenital, 2, autosomal dominant	0.0352800929
peeling skin syndrome 1	0.0352800929
cardiomyopathy, dilated, 2G	0.0352505265
Ataxia - pancytopenia	0.0352283517
ataxia-pancytopenia syndrome	0.0352283517
Spectrin-associated autosomal recessive cerebellar ataxia	0.0351987854
autosomal recessive spinocerebellar ataxia 14	0.0351987854
Erythema nodosum	0.0350869914
autosomal recessive spastic paraplegia type 67	0.0350361702
spinocerebellar ataxia type 36	0.0349326879
facial dysmorphism-immunodeficiency-livedo-short stature syndrome	0.0348809467
hypertrophic cardiomyopathy 13	0.0348809467
Facial dysmorphism - immunodeficiency - livedo - short stature	0.0348809467
dyskeratosis congenita, autosomal recessive 5	0.0348292055
intellectual developmental disorder with language impairment and early-onset DOPA-responsive dystonia-parkinsonism	0.0348144223
Majeed syndrome	0.0347478979
reticular dysgenesis	0.034637024
atrial standstill	0.0346074576
autosomal recessive spinocerebellar ataxia 16	0.034600066
Aicardi-Goutières syndrome	0.0345778912
Aicardi-Goutieres syndrome 7	0.0345778912
idiopathic pulmonary fibrosis	0.034563108
heme oxygenase 1 deficiency	0.0344818004
microsporidiosis	0.0343857097
Camptodactyly-arthropathy-coxa-vara-pericarditis syndrome	0.0343783181
combined immunodeficiency due to STIM1 deficiency	0.0342822273
complement factor I deficiency	0.0342748357
autoinflammation with arthritis and vasculitis	0.0342230945
autosomal recessive spinocerebellar ataxia 7	0.0342230945
neurodegeneration, childhood-onset, with cerebellar ataxia and cognitive decline	0.0342083113
neonatal inflammatory skin and bowel disease	0.0341935282
Q fever	0.0341639618
spinocerebellar ataxia type 10	0.0341639618
preeclampsia	0.0340235214
hereditary neutrophilia	0.0339865634
neutropenia, severe congenital, 10, autosomal recessive	0.0338017735
granulomatous disease, chronic, autosomal recessive, 5	0.0337943819
pulmonary fibrosis and/or bone marrow failure, telomere-related, 6	0.0337130743
spastic ataxia 1	0.0336908996
X-linked intellectual disability, Hedera type	0.0336761164
X-linked intellectual disability - epilepsy	0.0336761164
syndromic X-linked intellectual disability Hedera type	0.0336761164
X-linked sideroblastic anemia 1	0.0334691516
congenital dyserythropoietic anemia type 4	0.0334395853
Sandhoff disease, adult form	0.0334395853
Congenital dyserythropoietic anemia type IV	0.0334395853
prolidase deficiency	0.0334321937
hypertrophic cardiomyopathy 1	0.0333952357
familial Mediterranean fever	0.0332843617
inflammatory bowel disease, immunodeficiency, and encephalopathy	0.0332843617
coenzyme q10 deficiency, primary, 9	0.0332178373
systemic juvenile idiopathic arthritis	0.0332030541
hemiparkinsonism-hemiatrophy syndrome	0.0331956625
Kufor-Rakeb syndrome	0.0331660962
spinocerebellar ataxia type 19/22	0.0331439214
late-onset Parkinson disease	0.0331217466
immune system disease	0.0331206173
Caffey disease	0.0331069634
hypertrophic cardiomyopathy 17	0.0330552222
spinocerebellar ataxia type 31	0.033003481
Pelizaeus-Merzbacher disease, classic form	0.0329443482
Spinocerebellar ataxia type 42	0.0329443482
cyclic hematopoiesis	0.0328408659
Cyclic neutropenia	0.0328408659
autosomal recessive primary immunodeficiency with defective spontaneous natural killer cell cytotoxicity	0.0327669499
immunodeficiency 23	0.0326634676
triple-negative breast cancer	0.0326432308
hypotrichosis simplex of the scalp	0.0326117264
Aicardi-Goutieres syndrome 9	0.0325599852
immunodeficiency 82 with systemic inflammation	0.0325008524
autoinflammation with arthritis and dyskeratosis	0.0324638944
severe neurodegenerative syndrome with lipodystrophy	0.0324491112
neurodegeneration with ataxia, dystonia, and gaze palsy, childhood-onset	0.0324121533
Wilson disease	0.0323899785
alopecia antibody deficiency	0.0323825869
spinocerebellar ataxia type 18	0.0323382373
brachydactylous dwarfism, Mseleni type	0.0322791045
nephrotic syndrome	0.0322791045
combined immunodeficiency due to LRBA deficiency	0.0322495381
Perry syndrome	0.0321386642
systemic lupus erythematosus 17	0.032123881
hyper-IgE recurrent infection syndrome 3, autosomal recessive	0.0321090978
hyper-IgE syndrome	0.0321090978
proteasome-associated autoinflammatory syndrome 3	0.0320721398
microcephalic primordial dwarfism, Toriello type	0.032013007
familial idiopathic steroid-resistant nephrotic syndrome	0.0319908322
Schnitzler syndrome	0.0319169163
TCR-alpha-beta-positive T-cell deficiency	0.0318799583
Thiamine-responsive encephalopathy	0.0318651751
biotin-responsive basal ganglia disease	0.0318651751
X-linked immunodeficiency with magnesium defect, Epstein-Barr virus infection and neoplasia	0.0318503919
supranuclear palsy, progressive, 1	0.0318282171
immunodeficiency 51	0.0318134339
HELLP syndrome	0.0318060423
mixed connective tissue disease	0.0317099515
nephrotic syndrome, type 24	0.0317025599
hyperimmunoglobulinemia D with periodic fever	0.0316729935
parkinsonism with polyneuropathy	0.0316656019
cardiomyopathy, familial restrictive, 3	0.0316064692
immunodeficiency 122	0.031591686
neurodevelopmental disorder with epilepsy and hypoplasia of the corpus callosum	0.031591686
neurodegeneration, infantile-onset, biotin-responsive	0.0315621196
Subcutaneous Panniculitis-Like T-Cell Lymphoma	0.0315473364
type II hypersensitivity reaction disease	0.0315325532
postinfectious vasculitis	0.0314364624
transcobalamin II deficiency	0.0313847213
pseudo-TORCH syndrome 3	0.0313699381
Omenn syndrome	0.0313477633
polyarticular juvenile idiopathic arthritis, rheumatoid factor negative	0.0313403717
peripheral dysostosis	0.0312590641
pyogenic bacterial infections due to MyD88 deficiency	0.0312442809
multiple system atrophy, cerebellar type	0.0312442809
monosomy 7 myelodysplasia and leukemia syndrome 2	0.0312073229
adult-onset proximal spinal muscular atrophy, autosomal dominant	0.0311999313
proteasome-associated autoinflammatory syndrome 6	0.0311777565
leukoencephalopathy, developmental delay, and episodic neurologic regression syndrome	0.0311407986
filarial elephantiasis	0.0311186238
combined immunodeficiency due to ORAI1 deficiency	0.031096449
fragile X-associated tremor/ataxia syndrome	0.0310742742
Isolated CoQ-cytochrome C reductase deficiency	0.0310742742
autosomal recessive severe congenital neutropenia due to JAGN1 deficiency	0.0310373162
paroxysmal extreme pain disorder	0.0309707918
Castleman-Kojima disease	0.0309560086
Nezelof syndrome	0.030948617
Thymic aplasia	0.030948617
renal dysplasia	0.0309412254
chronic atrial and intestinal dysrhythmia	0.0309338338
Fabry disease	0.0309190506
autoinflammatory disease, systemic, with vasculitis	0.030911659
hepatic vein thrombosis	0.0308968759
amegakaryocytic thrombocytopenia, congenital, 2	0.0308968759
Emery-Dreifuss muscular dystrophy	0.0308525263
X-linked Emery-Dreifuss muscular dystrophy	0.0308525263
familial juvenile hyperuricemic nephropathy type 1	0.0308451347
dihydropteridine reductase deficiency	0.0308377431
Hyperphenylalaninemia	0.0308377431
Castleman disease	0.0307268691
Early-onset parkinsonism - intellectual disability	0.0307120859
early-onset parkinsonism-intellectual disability syndrome	0.0307120859
CINCA syndrome	0.0307046943
skeletal dysplasia-epilepsy-short stature syndrome	0.0307046943
Skeletal dysplasia - epilepsy - short stature	0.0307046943
chronic inflammatory demyelinating polyneuropathy	0.0306751279
progressive supranuclear palsy	0.0306603447
capillary leak syndrome	0.0306307784
Systemic capillary leak syndrome	0.0306307784
Liddle syndrome 3	0.0306159952
monocytopenia with susceptibility to infections	0.0306086036
hereditary hemophagocytic lymphohistiocytosis	0.0305790372
immunodeficiency 113 with autoimmunity and autoinflammation	0.030564254
dopa-responsive dystonia due to sepiapterin reductase deficiency	0.030564254
trimethylaminuria	0.0305346876
Trimethylaminuria	0.0305346876
immunodeficiency 104	0.0305199044
dentatorubral-pallidoluysian atrophy	0.0304977296
immunodeficiency 115 with autoinflammation	0.0304977296
Dentatorubral pallidoluysian atrophy	0.0304977296
pemphigus vulgaris	0.0304681632
shigellosis	0.0304607716
hyperuricemic nephropathy, familial juvenile type 4	0.03045338
immunoglobulin-mediated membranoproliferative glomerulonephritis	0.0304312052
action myoclonus-renal failure syndrome	0.0304090304
Action myoclonus - renal failure syndrome	0.0304090304
neuronal ceroid lipofuscinosis 13	0.0304016388
CLN13 disease	0.0304016388
oligoarticular juvenile idiopathic arthritis	0.0303646809
classic galactosemia	0.0303277229
immunodeficiency, developmental delay, and hypohomocysteinemia	0.0303055481
systemic scleroderma	0.0296953349
SATB2 associated disorder	0.0295355901
HIV-1 infection	0.0283277695
sarcoidosis	0.0279983432
autism spectrum disorder - epilepsy - arthrogryposis syndrome	0.0278827468
mucous membrane pemphigoid	0.0277189482
Zika virus infectious disease	0.0257297368
Respiratory Syncytial Virus Infection	0.0252433307
psoriatic arthritis	0.0251006318
hemophilia A	0.0250185029
Anemia, Hemolytic, Autoimmune	0.0247162492
meningococcal infection	0.0246622439
atherosclerosis	0.0246483073
glioblastoma	0.0243846735
Stroke	0.0239555851
chronic lymphocytic leukemia	0.0238659093
diabetes mellitus	0.0236436242
lung carcinoma	0.0231800485
viral disease	0.0223171855
peripheral arterial disease	0.0221747913
periodontitis	0.0212704106
Cognitive impairment	0.0212303094
Sepsis	0.0211218984
parasitic infection	0.0204303618
head and neck squamous cell carcinoma	0.020307797
Lewy body dementia	0.0199573122
esophageal squamous cell carcinoma	0.0197417239
Osteoporosis	0.0190128303
lumbar disc degeneration	0.0188485726
age-related macular degeneration	0.0188280404
Miyoshi myopathy	0.0187250588
autoimmune vasculitis	0.0181094129
Chagas disease	0.0179964857
glioma	0.0179964857
Ischemic stroke	0.0179370324
Mungan syndrome	0.0178227706
pulmonary tuberculosis	0.017349721
Thrombocytopenia	0.0173261059
chronic myelogenous leukemia	0.0172698801
Chédiak-Higashi syndrome	0.0171854632
metastatic malignant neoplasm	0.0171854632
chronic kidney disease	0.0170585427
coronary artery disease	0.0169187081
cardiovascular disease	0.0167891498
idiopathic nephrotic syndrome	0.0166310935
gastric cancer	0.01631517
Hyperglycemia	0.0162615136
pneumocystosis	0.0162615136
acute respiratory distress syndrome	0.016139129
Autoimmunity	0.015692126
lupus erythematosus	0.0155942166
chronic periodontitis	0.0155628924
Thromboembolism	0.015337564
Plasmodium falciparum malaria	0.015337564
oral squamous cell carcinoma	0.015152774
cryptococcal meningitis	0.015152774
pemphigus	0.0150681813
pneumococcal infection	0.0150579152
lobular neoplasia	0.0148704561
septic shock	0.0147831942
myotonic dystrophy type 2	0.0147831942
dysplasia	0.0147831942
non-small cell lung carcinoma	0.0146010734
experimental autoimmune encephalomyelitis	0.014316895
Arthritis	0.0139927039
metabolic syndrome	0.0138592446
Helicobacter pylori infectious disease	0.0136744546
Dilated cardiomyopathy	0.0136744546
metastatic colorectal cancer	0.0136743625
diabetic nephropathy	0.0136436563
neuroblastoma	0.0132995355
Bartsocas-Papas syndrome 1	0.0131245026
cerebral malaria	0.0130662904
pneumococcal pneumonia	0.0129968916
myocardial infarction	0.0127986176
osteoporosis-pseudoglioma syndrome	0.0125657151
osteonecrosis	0.0125657151
Inflammatory abnormality of the skin	0.0124425218
microphthalmia with limb anomalies	0.0123809251
nephritis	0.0122794804
non-Hodgkins lymphoma	0.0122443956
clear cell renal carcinoma	0.0122039374
infectious disease	0.0121753866
colorectal carcinoma	0.012155441
ovarian cancer	0.0120550789
lung cancer	0.0120122567
interstitial lung disease	0.0120018879
Allergy	0.0119018164
acute lymphoblastic leukemia	0.0118573537
cerebral cavernous malformation	0.0118419545
Neonatal sepsis	0.0118265553
B-cell non-Hodgkins lymphoma	0.011817098
microscopic polyangiitis	0.0118060231
neutropenia	0.0116417654
tuberculosis	0.0114892111
cryptococcosis	0.01148531
autoimmune thyroid disease	0.0114569755
Obesity	0.0114205182
lymphoma	0.0113736818
hypersensitivity vasculitis	0.0110873956
Hashimoto's thyroiditis	0.0110873956
strongyloidiasis	0.0110873956
Myasthenia gravis	0.0109744685
cryopyrin-associated periodic syndrome	0.0109436701
acute lung injury	0.010942015
cutaneous melanoma	0.0107896785
leukemia	0.0106446264
severe malarial anemia	0.0106048886
Dengue Hemorrhagic Fever	0.0104209074
capillary hemangioma	0.0103482359
primary progressive multiple sclerosis	0.0103482359
AIDS	0.010335506
hepatitis B virus infection	0.010163446
bacterial disease	0.0101623327
colorectal cancer	0.0100940126
multiple sclerosis	0.0100632143
follicular lymphoma	0.0100609486
inborn error of immunity	0.01002896
thrombotic disease	0.0099377553
antiphospholipid syndrome	0.0098683981
lung adenocarcinoma	0.0098349306
congenital rubella	0.0097965353
kidney disease	0.009652193
allergic rhinitis	0.0096090762
Hyperlipidemia	0.0096090762
anaphylaxis	0.0093387355
glycogen storage disease VI	0.0093224339
Leigh syndrome	0.0092394964
renal cell carcinoma	0.0091881658
graft versus host disease	0.009166607
vasculitis	0.0089634054
subarachnoid hemorrhage	0.0089571784
cytomegalovirus infection	0.0089239162
renal fibrosis	0.0088699165
Peri-Implantitis	0.0088699165
arthritis	0.0088699165
coronavirus infectious disease	0.0088699165
rheumatic fever	0.0088699165
prostate cancer	0.0087596585
pemphigus foliaceus	0.0087005257
Granulomatosis with Polyangiitis	0.0086645944
periodontal disorder	0.0085721994
fetal growth restriction	0.0085003367
heart failure	0.0084695383
epilepsy	0.0083771434
COVID-19–associated multisystem inflammatory syndrome in adults	0.0083753856
diffuse large B-cell lymphoma	0.0083189451
Japanese encephalitis	0.0083155467
osteosarcoma	0.0083155467
Graves disease	0.0083155467
Duane retraction syndrome	0.0082874176
breast carcinoma	0.0081923534
chronic hepatitis B virus infection	0.0080178296
acute coronary syndrome	0.0080178296
acute basophilic leukemia	0.0079459669
spondyloarthropathy	0.0079254347
pulmonary sarcoidosis	0.0077611769
coronary aneurysm	0.0077611769
aneurysm	0.0077611769
leprosy	0.0077611769
Salmonella Infections	0.0077406447
hemangioma	0.0075917862
Mobius syndrome	0.0073915971
hyperuricemia	0.0073915971
arrhythmogenic right ventricular cardiomyopathy	0.0073915971
bladder transitional cell carcinoma	0.0073915971
intrahepatic cholangiocarcinoma	0.0073915971
T-cell acute lymphoblastic leukemia	0.0073915971
necrotizing vasculitis	0.0073915971
Meniere disease	0.0073915971
autosomal agammaglobulinemia	0.0073915971
thrombocytopenic purpura	0.0073915971
T-cell non-Hodgkin lymphoma	0.0073915971
type 1 diabetes mellitus	0.0072809957
parkinsonism-dystonia, infantile	0.0072068072
Infantile dystonia-parkinsonism	0.0072068072
autism	0.0070720456
Ebola hemorrhagic fever	0.0070220172
Alphavirus infectious disease	0.0070220172
thrombotic thrombocytopenic purpura	0.0070220172
liver dysplastic nodule	0.0068372273
Granuloma	0.0067243001
Glucose intolerance	0.0066524374
Herpes Zoster	0.0066524374
carcinoma	0.0059621443
vascular neoplasm	0.0059132777
meningioma	0.0059132777
breast ductal carcinoma in situ	0.0059132777
Huntington disease	0.0058619471
ganglioneuroma	0.0057079555
sickle cell disease	0.0056052945
esophageal carcinoma	0.0055436978
bile duct carcinoma	0.0055436978
nervous system injury	0.0055436978
hypotrichosis 1	0.0055231656
Respiratory tract infection	0.0053589079
Hepatic fibrosis	0.005174118
dermatitis herpetiformis	0.005174118
metastatic neoplasm	0.0051689849
Anemia	0.0051535858
Acute kidney injury	0.0050934264
acute kidney injury	0.0050934264
non-alcoholic steatohepatitis	0.0050868561
epidermolysis bullosa acquisita	0.0050619995
allergic disease	0.0050047272
systemic inflammatory response syndrome	0.004989328
arthus reaction	0.0049687958
inflammation	0.0049687958
Flavivirus Infections	0.0049585297
neurodegenerative disease	0.0049560659
Escherichia coli Infections	0.0049071992
Lyme disease	0.0048538617
familial isolated congenital asplenia	0.0048045381
acute myocardial infarction	0.0048045381
metastatic melanoma	0.0047840059
dry eye syndrome	0.0047737398
Leishmaniasis	0.0046813448
hemorrhagic fever	0.0046197482
small cell lung carcinoma	0.0046197482
Thymoma	0.0045889499
measles	0.0044965549
primary adrenal insufficiency	0.0044349583
sarcopenia	0.0044349583
monocytic leukemia	0.0044349583
acrocallosal syndrome	0.0044349583
tetrasomy 12p	0.0044349583
Jeune syndrome	0.0044349583
sexually transmitted disease	0.0044349583
bacterial meningitis	0.0044349583
bathing suit ichthyosis	0.0044349583
Kaposi's sarcoma	0.0044349583
hematopoietic and lymphoid cell neoplasm	0.0044349583
Periapical Periodontitis	0.0044349583
bacterial urinary tract infection	0.0044349583
Timothy syndrome	0.0044349583
Pelvic Inflammatory Disease	0.0044349583
endothelial dysfunction	0.004414426
anti-neutrophil cytoplasmic antibody-associated vasculitis	0.004414426
hemolytic anemia	0.004414426
mastocytoma	0.0042501683
peritonitis	0.0042501683
synovial sarcoma	0.0042501683
urinary bladder carcinoma	0.0042501683
Oral ulcer	0.0042501683
pneumonitis	0.0042501683
hematologic disease	0.0042501683
Staphylococcus aureus infection	0.0042296361
Cerebral ischemia	0.0042296361
thymus cancer	0.0040653784
papillary renal cell carcinoma	0.0040653784
Cirrhosis	0.0040653784
adrenal cortex carcinoma	0.0040653784
Amyotrophic lateral sclerosis	0.0040653784
liver disease	0.0040653784
severe acute respiratory syndrome	0.0040653784
pancreatic carcinoma	0.0040653784
adenoma	0.0040653784
relapsing-remitting multiple sclerosis	0.0039421851
neuromyelitis optica	0.0037676613
major depressive disorder	0.0036957985
posterior cortical atrophy	0.0036957985
temporal lobe epilepsy	0.0036957985
myocarditis	0.0036957985
lung neoplasm	0.0036957985
pulmonary arterial hypertension	0.0036957985
soft tissue sarcoma	0.0036957985
squamous cell lung carcinoma	0.0036957985
tuberous sclerosis	0.0036957985
endometrial cancer	0.0036957985
tongue cancer	0.0036957985
susceptibility to familial cutaneous melanoma	0.0036957985
ischemia	0.0036957985
Skin rash	0.0036957985
Recurrent lower respiratory tract infections	0.0036957985
cerebellar ataxia	0.0036957985
viral myocarditis	0.0036957985
myeloid neoplasm	0.0036957985
toxoplasmosis	0.0036957985
hemochromatosis	0.0036957985
pulmonary edema	0.0036957985
Neoplasm of the lung	0.0036957985
Asthma	0.0036957985
brain neoplasm	0.0036957985
lung transplantation	0.0036957985
Combined immunodeficiency	0.0036957985
bacteriemia	0.0036957985
congenital isolated hyperinsulinism	0.0036957985
autoimmune pancreatitis	0.0036957985
gallbladder cancer	0.0036957985
onchocerciasis	0.0036957985
gastric adenocarcinoma	0.0036957985
polycythemia vera	0.0036957985
brain injury	0.0036957985
breast angiosarcoma	0.0036957985
Hemophagocytosis	0.0036957985
prion disease	0.0036957985
hypersensitivity reaction disease	0.0036957985
Parkinsonism	0.0036957985
osteopathia striata with cranial sclerosis	0.0036957985
papillary thyroid carcinoma	0.0036957985
coinfection	0.0036957985
laryngeal squamous cell carcinoma	0.0036957985
acute promyelocytic leukemia	0.0036957985
myeloid leukemia	0.0036752663
celiac disease	0.0035828714
Glomerulonephritis	0.0033953777
nail-patella syndrome	0.0033262187
serum lipopolysaccharide activity	0.0033262187
Decreased total leukocyte count	0.0033262187
cerebral creatine deficiency syndrome	0.0033262187
mastitis	0.0033262187
MALT lymphoma	0.0031201901
Nephropathy	0.0030285016
hepatitis C virus infection	0.0030182355
Beckwith-Wiedemann syndrome	0.0029566388
Wilms tumor	0.0029566388
impulse control disorder	0.0029566388
meningeal tuberculosis	0.0029566388
mitochondrial DNA depletion syndrome 4a	0.0029566388
visceral Leishmaniasis	0.0029566388
secondary progressive multiple sclerosis	0.0029566388
liver cancer	0.0029566388
overgrowth syndrome	0.0029566388
central nervous system disease	0.0029566388
peripheral nerve injury	0.0029566388
polycystic ovary syndrome	0.0029566388
Seizure	0.0029566388
Meningitis	0.0029361066
Nijmegen breakage syndrome	0.0028437117
angina pectoris	0.0027718489
joint disease	0.0027718489
peanut allergic reaction	0.0027718489
Mantle cell lymphoma	0.0027718489
angina unstable	0.0027513167
nervous system disease	0.0027513167
rheumatic disease	0.0027513167
Cowden syndrome 1	0.0027513167
wet macular degeneration	0.0027513167
disease arising from reactivation of latent virus	0.002587059
bullous pemphigoid	0.002587059
Venous thrombosis	0.002587059
dermatological toxicity	0.002587059
hypopigmentation, organomegaly, and delayed myelination and development	0.0022174791
complement deficiency	0.0022174791
episodic ataxia type 2	0.0022174791
Encephalitis, Tick-Borne	0.0022174791
paroxysmal nocturnal hemoglobinuria	0.0022174791
long COVID-19	0.0022174791
Transitional Cell Carcinoma	0.0022174791
Fulminant hepatitis	0.0022174791
hereditary mucoepithelial dysplasia	0.0022174791
monoclonal gammopathy	0.0022174791
bronchiectasis	0.0022174791
neuropathy	0.0022174791
arterial disorder	0.0022174791
fetal and neonatal alloimmune thrombocytopenia	0.0022174791
lymphoid leukemia	0.0022174791
Merkel cell skin cancer	0.0022174791
polyarteritis nodosa	0.0022174791
substance dependence	0.0022174791
lung disease	0.0022174791
Jaundice	0.0022174791
neuroendocrine neoplasm	0.0022174791
Burkitts lymphoma	0.0022174791
undifferentiated pleomorphic sarcoma	0.0022174791
food allergy	0.0022174791
Absence of circulating granulocytes	0.0022174791
colon carcinoma	0.0022174791
scrub typhus	0.0022174791
memory impairment	0.0022174791
rheumatic heart disease	0.0022174791
Bloom syndrome	0.0022174791
hidradenitis suppurativa	0.0022174791
Bronchiectasis	0.0022174791
hereditary sensory and autonomic neuropathy	0.0022174791
gonorrhea	0.0022174791
nasopharyngeal carcinoma	0.0022174791
memory impairment	0.0022174791
pulpitis	0.0022174791
erythroleukemia	0.0022174791
skin reaction	0.0022174791
discoid lupus erythematosus	0.0022174791
Pallister-Hall syndrome	0.0022174791
fungal infectious disease	0.0022174791
Splenomegaly	0.0022174791
vascular disease	0.0022174791
dermatitis	0.0022174791
childhood cancer	0.0022174791
inflammation of heart layer	0.0022174791
Greig cephalopolysyndactyly syndrome	0.0022174791
autoimmune thrombocytopenia	0.0018478993
bacterial pneumonia	0.0018478993
Ehlers-Danlos syndrome	0.0018478993
squamous cell carcinoma	0.0018478993
Myocardial fibrosis	0.0018478993
cardiomyopathy	0.0018478993
hemophilia	0.0014783194
gastritis	0.0014783194
plasmacytoma	0.0014783194
Pulmonary hemorrhage	0.0014783194
cystadenocarcinoma	0.0014783194
macrophage activation syndrome	0.0014783194
thromboangiitis obliterans	0.0014783194
Acute otitis media	0.0014783194
viral hemorrhagic fever	0.0014783194
renal carcinoma	0.0014783194
stroke	0.0014783194
Churg-Strauss syndrome	0.0014783194
brain infarction	0.0014783194
hemangioendothelioma	0.0014783194
brain ischemia	0.0014783194
gastroesophageal junction adenocarcinoma	0.0014783194
urothelial carcinoma	0.0014783194
acneiform dermatitis	0.0014783194
chronic granulomatous disease	0.0014783194
leukocyte adhesion deficiency	0.0014783194
dental caries	0.0014783194
cirrhosis of liver	0.0014783194
hyperinsulinemic hypoglycemia, familial, 4	0.0014783194
Lentivirus Infections	0.0014783194
human african trypanosomiasis	0.0014783194
chronic lung allograft dysfunction	0.0014783194
swine influenza	0.0014783194
COVID-19–associated multisystem inflammatory syndrome in children	0.0014783194
non-alcoholic fatty liver disease	0.0014783194
neuropathic pain	0.0014783194
aggressive periodontitis	0.0014783194
encephalitis	0.0014783194
type 1 diabetes nephropathy	0.0014783194
autoimmune glomerulonephritis	0.0014783194
head and neck malignant neoplasia	0.0014783194
Dravet syndrome	0.0014783194
hereditary angioedema	0.0014783194
Opsoclonus-Myoclonus Syndrome	0.0014783194
Increased total eosinophil count	0.0014783194
microvillus inclusion disease	0.0014783194
infective endocarditis	0.0014783194
Helminthiasis	0.0014783194
anthrax infection	0.0014783194
paraneoplastic neurologic syndrome	0.0014783194
brain cancer	0.0014783194
neuritis	0.0014783194
lipoma	0.0014783194
Arteritis	0.0014783194
inherited lipid metabolism disorder	0.0014783194
vascular occlusion disorder	0.0014783194
colon adenocarcinoma	0.0014783194
osteomyelitis	0.0014783194
injury	0.0014783194
hemangiopericytoma	0.0014783194
Gaucher disease	0.0014783194
angiosarcoma	0.0014783194
stomatitis	0.0014783194
colorectal neoplasm	0.0014783194
Immunodeficiency	0.0014783194
breast neoplasm	0.0014783194
maternal uniparental disomy of chromosome 20	0.0014783194
early-infantile DEE	0.0014783194
atopic asthma	0.0014783194
respiratory system disease	0.0014783194
skin neoplasm	0.0014783194
cutaneous lupus erythematosus	0.0011926254
