# Supplementary material for: Peripheral Transcriptomic Signatures Reveal Convergent Neuroinflammatory, Metabolic, and miRNA Dysregulation in Major Psychiatric Disorders
Source: Biology (Basel). 2026 Apr 24;15(9):673. doi: 10.3390/biology15090673 (PMC13162896; doi:10.3390/biology15090673)
Supplement: Supplementary file 1 [file biology-15-00673-s001.zip › Supplementary Files/Dataset S4. Hub genes GWAS results/FCGR3A.tsv]

disease	globalScore
autosomal recessive primary immunodeficiency with defective spontaneous natural killer cell cytotoxicity	0.7061437347
cutaneous Leishmaniasis	0.5846737923
Takayasu arteritis	0.2733113359
Hematuria	0.1414337558
neoplasm	0.1258303105
Rheumatoid arthritis	0.1158579938
COVID-19	0.1122495296
colorectal carcinoma	0.1087693433
Systemic lupus erythematosus	0.1083526688
Townes-Brocks syndrome	0.1022857242
cancer	0.101452144
rheumatoid arthritis	0.1011722602
squamous cell carcinoma	0.0995936032
acute myeloid leukemia	0.0985531528
malaria	0.0973222772
posterior cortical atrophy	0.095178598
non-small cell lung carcinoma	0.0936865403
Sepsis	0.0927405329
Miyoshi myopathy	0.0871947927
psoriatic arthritis	0.0858377592
colorectal cancer	0.082778507
glioma	0.0820849051
subarachnoid hemorrhage	0.0804572101
juvenile idiopathic arthritis	0.0801987292
Prader-Willi syndrome	0.0779813493
chronic hepatitis B virus infection	0.0763018765
cutaneous squamous cell carcinoma	0.0757638702
atherosclerosis	0.075115944
chronic thromboembolic pulmonary hypertension	0.0749015172
necrotizing enterocolitis	0.0748399206
autoimmune thrombocytopenic purpura	0.0746349164
tropical spastic paraparesis	0.0714283551
head and neck squamous cell carcinoma	0.0708219312
chronic obstructive pulmonary disease	0.0703072047
infection	0.0694563134
chronic lymphocytic leukemia	0.0647395736
common variable immunodeficiency	0.0643234311
osteoarthritis	0.0618424466
coronary artery disease	0.0607239309
chronic kidney disease	0.0585714205
papillary thyroid carcinoma	0.058552947
metabolic syndrome	0.0577886963
breast cancer	0.0570021855
diffuse large B-cell lymphoma	0.0561188959
myeloid sarcoma	0.0548545756
synovial sarcoma	0.0536373729
Alzheimer disease	0.0531711609
schizophrenia	0.0523349587
neuroblastoma	0.0521951399
psoriasis	0.0521104924
atrial fibrillation	0.0513733849
Erythema nodosum	0.0510205503
classic Hodgkin lymphoma	0.0510020199
chondrocalcinosis 2	0.0507580972
systemic scleroderma	0.050465529
Parkinson disease	0.0494366635
severe malarial anemia	0.0492902493
dengue disease	0.0477526454
COVID-19–associated multisystem inflammatory syndrome in adults	0.0476911848
non-Hodgkins lymphoma	0.0476139801
Stroke	0.0467858555
breast neoplasm	0.0466586678
melanoma	0.0465016074
small cell lung carcinoma	0.046054974
paroxysmal nocturnal hemoglobinuria	0.045673511
Crohn's disease	0.0456695851
peeling skin syndrome	0.0451595784
Posterior Leukoencephalopathy Syndrome	0.0447851381
head and neck malignant neoplasia	0.044175726
cardiovascular disease	0.0431959142
urticaria	0.0431511172
chronic myelogenous leukemia	0.0425884035
malignant pleural mesothelioma	0.0423168934
pneumocystosis	0.0419421805
popliteal pterygium syndrome	0.0400994142
multiple myeloma	0.0400325361
dry eye syndrome	0.0399109285
esophageal adenocarcinoma	0.0398998411
stroke	0.0395450445
Microscopic hematuria	0.0389902594
hepatocellular carcinoma	0.0387200193
T-cell large granular lymphocyte leukemia	0.0385908384
gastric cancer	0.0384251512
sarcoidosis	0.0382119627
Cowden syndrome 1	0.0381708234
systemic juvenile idiopathic arthritis	0.0378306046
acute lymphoblastic leukemia	0.0378096218
pemphigus	0.0376971452
Huntington disease	0.0372594578
epilepsy	0.0371967751
influenza	0.0360550627
Åland Islands eye disease	0.0354895312
mucocutaneous lymph node syndrome	0.0348494264
leukemia	0.0345801915
Angel-shaped phalango-epiphyseal dysplasia	0.0342230945
red-green color blindness	0.0338165567
acute respiratory distress syndrome	0.0334868821
glycoprotein storage disease	0.0334469768
talo-patello-scaphoid osteolysis	0.0325969432
Cryptogenic Organizing Pneumonia	0.0325230272
type 2 diabetes mellitus	0.0323293112
myocardial infarction	0.0320298275
pulmonary tuberculosis	0.0320002398
congenital secretory chloride diarrhea 1	0.0318041935
mucous membrane pemphigoid	0.0314275175
immunodeficiency due to a classical component pathway complement deficiency	0.0314068961
AIDS	0.0312580383
ulcerative colitis	0.0312283506
Camptodactyly-arthropathy-coxa-vara-pericarditis syndrome	0.0310003582
allergic rhinitis	0.0307445268
HIV infection	0.0306678931
interstitial lung disease	0.0305378221
Cirrhosis	0.0304774276
telomere syndrome	0.0303765895
acute liver failure	0.0299359682
esophageal squamous cell carcinoma	0.0298480195
Behcet's syndrome	0.0297245411
lumbar disc degeneration	0.0295663884
non-alcoholic fatty liver disease	0.0290778498
periodontitis	0.0290516181
gestational diabetes	0.0289711595
Bronchiectasis	0.0288682931
bronchiectasis	0.0288682931
Dravet syndrome	0.0286640648
laryngotracheoesophageal cleft	0.0285834165
Cholestasis	0.0284576488
Zika virus infectious disease	0.0284183208
primary biliary cirrhosis	0.028375122
oral squamous cell carcinoma	0.0278919271
Respiratory Syncytial Virus Infection	0.0277338883
experimental autoimmune encephalomyelitis	0.0275055913
cirrhosis of liver	0.027415392
systemic lupus erythematosus	0.0269793294
autism spectrum disorder - epilepsy - arthrogryposis syndrome	0.0269173494
Granulomatosis with Polyangiitis	0.026848116
chronic myelomonocytic leukemia	0.0267739408
Hepatic fibrosis	0.0266867453
type 1 diabetes mellitus	0.0265702853
hantavirus hemorrhagic fever with renal syndrome	0.0264770989
myelodysplastic syndrome	0.0264451349
glioblastoma multiforme	0.0263428324
diabetes mellitus	0.0262030777
microphthalmia with limb anomalies	0.0261597122
autoimmune disease	0.0260407658
primary progressive multiple sclerosis	0.0259876234
Gout	0.0258705898
metastatic colorectal cancer	0.0258195865
temporal arteritis	0.0257761744
polycystic ovary syndrome	0.0257254145
monoclonal gammopathy	0.0253478388
Guillain-Barre syndrome	0.0253147361
viral disease	0.02519558
Arrhythmia	0.0251314301
chronic inflammatory demyelinating polyneuropathy	0.0251314301
Obesity	0.0248961539
achalasia-alacrima syndrome	0.0246375292
retinopathy	0.0243922704
lobular neoplasia	0.0240910161
congenital primary aphakia	0.0236531107
Duane retraction syndrome	0.0236015845
nonpapillary renal cell carcinoma	0.0233194622
peripheral arterial disease	0.0231432833
cholangiocarcinoma	0.0230805345
nephritis	0.0230057111
coronary atherosclerosis	0.0229619775
Infertility	0.0229189773
Pneumonia	0.0227635094
inflammatory bowel disease	0.0226286216
parasitic infection	0.0225840656
cytomegalovirus infection	0.0225600266
aortic stenosis	0.0225443711
IGA glomerulonephritis	0.022316853
Cognitive impairment	0.0222282369
congenital dyserythropoietic anemia	0.0221747913
LMNA-related cardiocutaneous progeria syndrome	0.0221747913
Q fever	0.0221747913
HIV-1 infection	0.0219598827
hepatitis C virus infection	0.0218277022
post-transplant lymphoproliferative disease	0.0216949534
Acute Leukemia	0.0215756613
toxoplasmosis	0.0215228935
lymphoma	0.0211295093
lupus nephritis	0.0210992749
venous thromboembolism	0.020858471
Kaposi's sarcoma	0.0206508715
Thrombocytopenia	0.0205221199
vaginitis	0.020326892
Uveitis	0.0200787476
Periapical Periodontitis	0.0199573122
atopic eczema	0.0199441299
bathing suit ichthyosis	0.0199265138
ovarian cancer	0.0198990103
Anemia, Hemolytic, Autoimmune	0.0198143891
rectum cancer	0.0198135867
anti-neutrophil cytoplasmic antibody-associated vasculitis	0.0197803245
metastatic neoplasm	0.0196380362
triple-negative breast cancer	0.0194329565
Glomerulonephritis	0.0194273934
carcinoma	0.0193564474
lung cancer	0.0191721211
myocarditis	0.0186586496
Insulin resistance	0.0185377821
eosinophilic esophagitis	0.0185200572
non-alcoholic steatohepatitis	0.0185087644
intestinal cancer	0.0184789927
neurofibroma	0.0184789927
renal cell carcinoma	0.0184008593
Andersen-Tawil syndrome	0.0182443095
chronic periodontitis	0.0182230828
cryopyrin-associated periodic syndrome	0.0182154492
long COVID-19	0.0178728914
lung adenocarcinoma	0.0177929591
Mantle cell lymphoma	0.0177476353
proliferative glomerulonephritis	0.017739833
acne	0.017739833
TNF receptor 1-associated periodic fever syndrome	0.017739833
obstructive sleep apnea	0.0176432163
complex regional pain syndrome	0.0176135473
lung carcinoma	0.017244596
nail-patella syndrome	0.0172043403
Mobius syndrome	0.017147068
Hodgkins lymphoma	0.0171100953
pachyonychia congenita	0.0170520039
diabetic ketoacidosis	0.0170006733
bladder tumor	0.0170006733
Graves disease	0.0169559131
bone disease	0.0169468789
preeclampsia	0.0169031108
Chordoma	0.0168569478
Myocardial Ischemia	0.0168569478
Vitiligo	0.0168107503
benign prostatic hyperplasia	0.0168107503
mitochondrial DNA depletion syndrome 4a	0.0168070545
Waldenstrom macroglobulinemia	0.0167953512
early-infantile DEE	0.0165772991
colitis	0.0164570476
tuberculosis	0.0164513391
toxic epidermal necrolysis	0.0160561915
chronic hepatitis C virus infection	0.0160376999
T-cell non-Hodgkin lymphoma	0.01585291
Barrett's esophagus	0.0157071438
visceral Leishmaniasis	0.015617418
Allergy	0.0155897038
neutropenia	0.0155887207
congenital isolated hyperinsulinism	0.0155223539
Pleural effusion	0.0154520921
post-traumatic stress disorder	0.0153519365
graft versus host disease	0.0152033588
urinary bladder carcinoma	0.0149998763
prostate cancer	0.0149608105
acute myocardial infarction	0.0149392685
endometriosis	0.0149278211
Ischemic stroke	0.0147976008
cryohydrocytosis	0.0147909964
morbid obesity	0.0147831942
B-cell non-Hodgkins lymphoma	0.0147101239
hyperhomocysteinemia	0.0145984043
lymphoproliferative syndrome	0.0145940508
ST Elevation Myocardial Infarction	0.0144715152
cervical cancer	0.0144360269
ovarian carcinoma	0.014254695
SATB2 associated disorder	0.0141616715
sarcoma	0.0140762701
psoriasis 14, pustular	0.0140440345
Leigh syndrome	0.0140440345
gestational trophoblastic neoplasm	0.0140440345
acute graft versus host disease	0.0139748409
Burkitts lymphoma	0.0137869586
spondyloarthropathy	0.0136744546
liver cancer	0.0136668577
adrenal cortex carcinoma	0.0136590555
kidney transplant	0.0136360594
infectious disease	0.0135753343
acute promyelocytic leukemia	0.0135436644
cardiac transplant	0.0134896647
peritonitis	0.0134845316
Mungan syndrome	0.0133141143
arthritis	0.0133048748
pulmonary sarcoidosis	0.0133048748
pulpitis	0.0133048748
Autoimmunity	0.0132476057
Osteoporosis	0.013135484
prostatitis	0.0131200848
lymph node metastatic carcinoma	0.0130892865
coinfection	0.0130414968
follicular lymphoma	0.0129645614
cerebral creatine deficiency syndrome	0.0129567385
Kabuki syndrome	0.0129352949
essential thrombocythemia	0.0126981478
glioblastoma	0.0126215431
cervical squamous cell carcinoma	0.0126067795
Lewy body dementia	0.0125657151
whooping cough	0.0124913884
oral lichen planus	0.0124425218
angioosteohypertrophic syndrome	0.0123603929
chronic lung allograft dysfunction	0.0121961352
hereditary angioedema	0.0121961352
syphilis	0.012175603
Bartsocas-Papas syndrome 1	0.0121265184
ankylosing spondylitis	0.0120088814
coronary stenosis	0.0118265553
malignant peripheral nerve sheath tumor	0.0118265553
cystic fibrosis	0.0114870586
severe acute respiratory syndrome	0.0114569755
intrahepatic cholangiocarcinoma	0.0114569755
substance abuse	0.0114569755
Thymoma	0.0114569755
systemic inflammatory response syndrome	0.0113261853
chronic rhinosinusitis with nasal polyps	0.0112721856
neuroinflammatory disorder	0.0112721856
bacterial disease	0.0110895315
Greig cephalopolysyndactyly syndrome	0.0110873956
Kimura disease	0.0110873956
chronic myeloproliferative disorder	0.0110873956
meningeal tuberculosis	0.0110873956
nosocomial infection	0.0110873956
myxoma	0.0110873956
Benign Ovarian Neoplasm	0.0110873956
Invasive Breast Carcinoma	0.0110873956
mixed connective tissue disease	0.0110873956
deep vein thrombosis	0.0110668634
immune system disease	0.0109614986
multiple sclerosis	0.0108543323
Asthma	0.0107588802
Sjogren syndrome	0.0107478766
celiac disease	0.0105946225
allergic asthma	0.0105613603
Cerebral ischemia	0.0105108482
anaphylaxis	0.0104722938
myeloid leukemia	0.0104517057
septic shock	0.0104350969
hemophagocytic syndrome	0.0104221393
osteonecrosis	0.0103482359
Peri-Implantitis	0.0103445401
AIDS dementia	0.0102739093
depressive disorder	0.0102469986
Bloom syndrome	0.0102379779
fibrosis	0.0102258514
Delirium	0.0102250426
sclerosing cholangitis	0.0101983213
cutaneous lupus erythematosus	0.0101929031
Decreased total granulocyte count	0.010163446
preterm premature rupture of the membranes	0.010163446
Nijmegen breakage syndrome	0.0101563435
Anxiety	0.0101457883
clear cell renal carcinoma	0.0101223816
hepatitis B virus infection	0.0100676278
neuromyelitis optica	0.0100509967
Aarskog-Scott syndrome, X-linked	0.009948337
Meckel syndrome, type 1	0.0099421988
Tetralogy of Fallot	0.009894604
retinitis pigmentosa 1	0.0097938661
tetanus	0.0097425356
oropharynx cancer	0.0096706729
major depressive disorder	0.0096204362
inborn error of immunity	0.0096090762
myositis	0.0096090762
aggressive periodontitis	0.0096090762
Esophageal atresia	0.0096090762
Plasmodium falciparum malaria	0.0094858829
alopecia areata	0.0094037541
Herpes Zoster	0.0093832219
Ehlers-Danlos syndrome, musculocontractural type	0.0092394964
cryptococcal meningitis	0.0092394964
Lentivirus Infections	0.0092394964
macrophage activation syndrome	0.0092394964
Takotsubo cardiomyopathy	0.0092394964
brucellosis	0.0092394964
secondary progressive multiple sclerosis	0.0092189642
metastatic melanoma	0.0091788104
glycogen storage disease VI	0.0091639378
Epstein-Barr virus infection	0.0091504766
fungal infectious disease	0.0091087062
Immunodeficiency	0.0090930671
Arthritis	0.0089931098
prostate adenocarcinoma	0.0089571784
nodular goiter	0.0088699165
autosomal dominant cerebellar ataxia	0.0088699165
adult-onset Still's disease	0.0088699165
paracoccidioidomycosis	0.0088699165
Malignant Pancreatic Neoplasm	0.0088699165
phenylketonuria	0.0088699165
berylliosis	0.0088699165
PTEN hamartoma tumor syndrome	0.0088699165
relapsing-remitting multiple sclerosis	0.0088417874
juvenile dermatomyositis	0.0087569893
acute lung injury	0.008726191
lung disease	0.008726191
Abdominal Aortic Aneurysm	0.0086543283
Chédiak-Higashi syndrome	0.0086440622
nasopharyngeal carcinoma	0.0085999053
dermatomyositis	0.0085619333
hyperinsulinemic hypoglycemia, familial, 4	0.0085619333
age-related macular degeneration	0.0085461109
chronic fatigue syndrome	0.0084798044
metastatic malignant neoplasm	0.0084798044
gastric adenocarcinoma	0.0084798044
ganglioneuroma	0.0084798044
Escherichia coli Infections	0.0083155467
polyarteritis nodosa	0.0083155467
infarction	0.0083104137
chronic hepatitis	0.0082026196
bronchiolitis obliterans	0.0081923534
Decreased total monocyte count	0.0081923534
brain neoplasm	0.0081307568
familial Mediterranean fever	0.0081307568
Smith-Magenis syndrome	0.0081307568
pancreatic serous cystadenoma	0.0081307568
angina pectoris	0.0080769624
acute myeloid leukemia by FAB classification	0.0080178296
injury	0.0080153658
liver disease	0.0079465633
meningioma	0.0079459669
colorectal neoplasm	0.0079459669
acute basophilic leukemia	0.0079459669
Wiskott-Aldrich syndrome	0.0079459669
endothelial dysfunction	0.0079254347
T-cell leukemia	0.0079254347
Ebola hemorrhagic fever	0.0079254347
extranodal nasal NK/T cell lymphoma	0.0079254347
Hypercholesterolemia	0.0078716403
infectious mononucleosis	0.0077611769
lymphoid neoplasm	0.0077611769
diphtheria	0.0077611769
chronic granulomatous disease	0.0077611769
measles	0.0077611769
Mycoplasma pneumoniae pneumonia	0.0077611769
metastatic carcinoma	0.0077611769
Hypotonia - cystinuria syndrome	0.007576387
hypotonia-cystinuria syndrome	0.007576387
Granuloma	0.0074326615
Hypertriglyceridemia	0.0073915971
fatty liver disease	0.0073915971
erysipelas	0.0073915971
bullous pemphigoid	0.0073915971
mesothelioma	0.0073915971
cardiac sarcoidosis	0.0073915971
Amyotrophic lateral sclerosis	0.0073915971
hypohidrotic ectodermal dysplasia	0.0073915971
progressive multifocal leukoencephalopathy	0.0073915971
Omenn syndrome	0.0073915971
ovarian serous adenocarcinoma	0.0073915971
pars planitis	0.0073915971
cerebral cavernous malformation	0.0073915971
thrombocytopenic purpura	0.0073915971
digestive system cancer	0.0073915971
breast adenocarcinoma	0.0073915971
partial androgen insensitivity syndrome	0.0073915971
bronchitis	0.0073915971
Plasmodium vivax malaria	0.0073915971
Griscelli syndrome	0.0073915971
choriocarcinoma	0.0073915971
Stevens-Johnson syndrome	0.0073915971
familial acute necrotizing encephalopathy	0.0073915971
sporadic amyotrophic lateral sclerosis	0.0073915971
amenorrhea	0.0073915971
Hepatitis, Alcoholic	0.0073915971
poliomyelitis	0.0073915971
airway hyperresponsiveness	0.0073915971
Meniere disease	0.0073915971
Nasal Cavity Polyp	0.0073915971
carotid artery disease	0.0073915971
pulmonary alveolar proteinosis	0.0073915971
hematoma	0.0073915971
Fever	0.0073915971
T-cell acute lymphoblastic leukemia	0.0073915971
osteoarthritis, knee	0.0073915971
immunoglobulin G4-related sclerosing disease	0.0073915971
myopathy	0.0073915971
hemophilia	0.0073915971
cervical carcinoma	0.0073915971
Balkan nephropathy	0.0073915971
soft tissue sarcoma	0.0073915971
hemorrhagic fever	0.0073915971
autoimmune pancreatitis	0.0073915971
Neonatal sepsis	0.0073915971
megalencephaly-capillary malformation-polymicrogyria syndrome	0.0073915971
antiphospholipid syndrome	0.0073915971
aplastic anemia	0.0073915971
lipoma	0.0073915971
dedifferentiated liposarcoma	0.0073915971
guttate psoriasis	0.0073915971
female infertility	0.0073915971
orbital myositis	0.0073915971
nephrotic syndrome	0.0072068072
Dengue Hemorrhagic Fever	0.0071657427
lupus erythematosus	0.0070220172
maternal uniparental disomy of chromosome 20	0.0070220172
Neoplasm of the lung	0.0069682228
hypersensitivity pneumonitis	0.006898824
breast angiosarcoma	0.0068320943
crescentic glomerulonephritis	0.0068166951
inflammation	0.0067687398
ulcer disease	0.006714034
pulmonary fibrosis	0.0066660787
hand, foot and mouth disease	0.0066524374
chickenpox	0.0066524374
alternating hemiplegia of childhood	0.0066524374
adult acute respiratory distress syndrome	0.0066524374
clinically amyopathic dermatomyositis	0.0066524374
scoliosis	0.0066524374
Pelvic Inflammatory Disease	0.0066524374
retinoblastoma	0.0066524374
hematopoietic and lymphoid cell neoplasm	0.0065521021
Uveal melanoma	0.0065087119
encephalitis	0.0064959819
osteosarcoma	0.0064890911
kidney disease	0.0064682439
epidermolysis bullosa acquisita	0.0064471152
lymphopenia	0.0064043259
chronic graft versus host disease	0.0063580955
squamous cell intraepithelial neoplasia	0.0063444542
bacteriemia	0.0063402318
HIV-associated neurocognitive disorder	0.0062851833
bacterial vaginosis	0.0062828575
aggressive NK-cell leukemia	0.0062747065
congenital rubella	0.0061804018
kidney cancer	0.0060980676
malnutrition	0.0060980676
ocular cicatricial pemphigoid	0.0060980676
allergic disease	0.0060272987
Myelofibrosis	0.0059132777
Pick disease	0.0059132777
cerebrofacial arteriovenous metameric syndrome	0.0059132777
myelofibrosis	0.0059132777
Decreased total leukocyte count	0.0059132777
childhood onset asthma	0.0059132777
schistosomiasis	0.0058927455
Hyperglycemia	0.0058742539
mature T-cell and NK-cell non-Hodgkin lymphoma	0.0058736505
inflammatory breast carcinoma	0.0058722132
human papilloma virus infection	0.0057798183
pancreatic carcinoma	0.0057284877
in situ carcinoma	0.0056976894
liver dysplastic nodule	0.0055436978
thromboangiitis obliterans	0.0055436978
Merkel cell skin cancer	0.0055436978
complicated disease course	0.0055436978
childhood leukemia	0.0055128995
polycythemia vera	0.0053589079
lung neoplasm	0.0053589079
uremia	0.0053589079
cerebral malaria	0.0053383757
adenocarcinoma	0.0053038816
prostate neoplasm	0.0052459807
neuroendocrine neoplasm	0.0052166196
multiple system atrophy	0.005174118
recessive dystrophic epidermolysis bullosa	0.005174118
human HOXA1 syndromes	0.005174118
Endometritis	0.005174118
persistent truncus arteriosus	0.005174118
viral myocarditis	0.005174118
autoimmune thyroid disease	0.005174118
polyp of ureter	0.005174118
bladder transitional cell carcinoma	0.005174118
angina unstable	0.0051408558
acute kidney injury	0.0051330535
Increased total eosinophil count	0.0051049244
heart failure	0.0050850982
ovarian neoplasm	0.0050406586
heart disease	0.0050406586
fibromyalgia	0.004989328
bacterial urinary tract infection	0.004989328
psoriasis vulgaris	0.004989328
thyroiditis	0.0049687958
uterine leiomyosarcoma	0.004949172
Ewing sarcoma	0.0048661348
Autosomal dominant polycystic kidney disease	0.0048661348
multidrug-resistant tuberculosis	0.0048661348
thyroid cancer	0.0048328726
mastocytoma	0.0048306978
Myocardial fibrosis	0.0048199373
Hypoglycemia	0.0048045381
alcoholic liver cirrhosis	0.0048045381
bronchopneumonia	0.0048045381
Decreased total lymphocyte count	0.0048045381
infantile myofibromatosis	0.0047840059
squamous cell lung carcinoma	0.0047840059
Staphylococcus aureus infection	0.0047840059
pancreatic adenocarcinoma	0.0047840059
cerebral infarction	0.0047353445
ischemia	0.0046942801
breast carcinoma	0.0046891471
essential hypertension	0.0046813448
migraine disorder	0.0046813448
Hepatitis	0.0046351473
cutaneous melanoma	0.0046197482
Helicobacter pylori infectious disease	0.0046197482
Keloid	0.0046197482
appendicitis	0.0046197482
Leishmaniasis	0.0046197482
Dilated cardiomyopathy	0.0046197482
hypotrichosis 1	0.0046197482
Leber congenital amaurosis	0.0046197482
acanthosis nigricans	0.0046197482
gastrointestinal stromal tumor	0.0046197482
severe combined immunodeficiency	0.0046197482
precursor B-cell acute lymphoblastic leukemia	0.0045889499
abortion	0.0045889499
hemolytic anemia	0.004506821
endometrial cancer	0.004506821
osteogenesis imperfecta	0.0044965549
syndromic X-linked intellectual disability 5	0.0044349583
sialadenitis	0.0044349583
ventilator-associated pneumonia	0.0044349583
rheumatic fever	0.0044349583
Shock	0.0044349583
cervical squamous intraepithelial neoplasia	0.0044349583
pouchitis	0.0044349583
erythroleukemia	0.0044349583
X-linked retinoschisis	0.0044349583
diabetic retinopathy	0.0044349583
Juvenile Myelomonocytic Leukemia	0.0044349583
Disorder of lipid metabolism	0.0044349583
primary ciliary dyskinesia	0.0044349583
adenoma	0.0044349583
anogenital venereal wart	0.0044349583
solitary fibrous tumor	0.0044349583
Acute kidney injury	0.0044349583
hereditary spastic paraplegia	0.0044349583
Pulmonary embolism	0.0044349583
epidermolysis bullosa simplex	0.0044349583
diabetic nephropathy	0.004414426
nervous system disease	0.0043220311
acute coronary syndrome	0.0043220311
steatosis	0.0042501683
dentin dysplasia	0.0042501683
pemphigus foliaceus	0.0042501683
congenital fibrosarcoma	0.0042501683
polyp of colon	0.0042501683
oligodendroglioma	0.0042501683
inclusion body myositis	0.0042501683
hematologic disease	0.0042296361
Melnick-Needles syndrome	0.0042296361
Diabetes mellitus	0.0042296361
vasculitis	0.0042296361
neurodegenerative disease	0.0042296361
Autoimmune Hepatitis	0.0041347773
hip fracture	0.0040653784
myeloid neoplasm	0.0040653784
pancreatic ductal adenocarcinoma	0.0040653784
COVID-19–associated multisystem inflammatory syndrome in children	0.0040653784
enthesitis	0.0040653784
refractory anemia with ringed sideroblasts	0.0040653784
gonorrhea	0.0040653784
familial isolated congenital asplenia	0.0040653784
Neoplasm of the liver	0.0040653784
alcohol abuse	0.0040653784
liver and intrahepatic bile duct neoplasm	0.0040653784
Inflammatory abnormality of the skin	0.0040653784
pulmonary arterial hypertension	0.0040653784
Castleman disease	0.0038600563
astrocytoma	0.0036957985
large cell lung carcinoma	0.0036957985
uterine corpus endometrial carcinoma	0.0036957985
Lymphatic Metastasis	0.0036957985
proliferative diabetic retinopathy	0.0036957985
esophageal carcinoma	0.0036957985
Hyperlipoproteinemia	0.0036957985
Ovarian Endometriosis	0.0036957985
Hashimoto's thyroiditis	0.0036957985
neuropathy	0.0036957985
stomach neoplasm	0.0036957985
ischemic disease	0.0036957985
pervasive developmental disorder	0.0036957985
immunodeficiency disease	0.0036957985
Potocki-Lupski syndrome	0.0036957985
birdshot chorioretinopathy	0.0036957985
Sciatica	0.0036957985
Headache	0.0036957985
xeroderma pigmentosum	0.0036957985
Patent ductus arteriosus	0.0036957985
adult astrocytic tumor	0.0036957985
Peripheral demyelination	0.0036957985
lobular breast carcinoma	0.0036957985
congenital T-cell immunodeficiency	0.0036957985
laryngeal squamous cell carcinoma	0.0036957985
adrenal gland hyperfunction	0.0036957985
animal viral hepatitis	0.0036957985
Endometrial Endometrioid Adenocarcinoma	0.0036957985
liver neoplasm	0.0036957985
Encephalopathy	0.0036957985
Chediak-Higashi syndrome	0.0036957985
cyst	0.0036957985
pneumonia	0.0036957985
hyperlipoproteinemia	0.0036957985
Marinesco-Sjogren syndrome	0.0036957985
dysplasia	0.0036957985
placental insufficiency	0.0036957985
Wilson disease	0.0036957985
X-linked lymphoproliferative disease	0.0036957985
Skin rash	0.0036957985
bipolar disorder	0.0036957985
serum lipopolysaccharide activity	0.0036957985
Granular Cell Tumor	0.0036957985
focal segmental glomerulosclerosis	0.0036957985
acquired idiopathic inflammatory myopathy	0.0036957985
melorheostosis	0.0036957985
breast ductal adenocarcinoma	0.0036957985
Pulmonary arterial hypertension associated with portal hypertension	0.0036957985
periampullary adenocarcinoma	0.0036957985
Schimke immuno-osseous dysplasia	0.0036957985
chorioamnionitis	0.0036957985
colorectal adenocarcinoma	0.0036957985
colon carcinoma	0.0036752663
laryngeal carcinoma	0.0035110086
Goiter	0.0035110086
invasive breast ductal carcinoma	0.0033262187
respiratory tract infectious disorder	0.0033262187
joint disease	0.0033262187
vascular disease	0.0030285016
Wilms tumor	0.0029566388
viral respiratory tract infection	0.0029566388
Seborrheic dermatitis	0.0029566388
adult T-cell leukemia/lymphoma	0.0029566388
polyneuropathy	0.0029566388
bone inflammation disease	0.0029566388
Hypertension	0.0029566388
Larsen syndrome	0.0029566388
alexithymia	0.0029566388
Tinnitus	0.0029566388
Hantavirus infectious disease	0.0029566388
hepatocellular adenoma	0.0029566388
insomnia	0.0029566388
hemolytic-uremic syndrome	0.0029361066
Respiratory tract infection	0.0029361066
Increased total leukocyte count	0.0029361066
Ehlers-Danlos syndrome	0.0029361066
inherited lipid metabolism disorder	0.0028437117
esophageal cancer	0.0028437117
pneumonitis	0.0027718489
Nephropathy	0.0027718489
gastric carcinoma	0.0027718489
Ascites	0.0027718489
Arthralgia	0.0027718489
thrombotic disease	0.0027718489
autism	0.0027526308
periodontal disorder	0.0027513167
metabolic disease	0.0027513167
severe aplastic anemia	0.0027513167
renal fibrosis	0.0027513167
arthus reaction	0.0027513167
Digestive System Carcinoma	0.002587059
polyp	0.002587059
Thalassemia	0.002587059
cryptococcosis	0.002587059
Timothy syndrome	0.002587059
type III hypersensitivity reaction disease	0.002587059
Schwartz-Jampel syndrome	0.002587059
Splenomegaly	0.002587059
Hyperplastic Polyp	0.002587059
Opportunistic infection	0.002587059
carotid atherosclerosis	0.002587059
arteriosclerosis	0.002587059
hemorrhagic fever with renal syndrome	0.002587059
chronic pancreatitis	0.002587059
premature menopause	0.002587059
microscopic polyangiitis	0.002587059
MALT lymphoma	0.0025005039
heterotaxy, visceral, 5, autosomal	0.0022174791
urothelial carcinoma	0.0022174791
specific granule deficiency	0.0022174791
glomerulosclerosis	0.0022174791
malignant rhabdoid tumour	0.0022174791
multinodular goiter	0.0022174791
Noonan syndrome	0.0022174791
gastritis	0.0022174791
Mycoplasmoides infection	0.0022174791
glycine encephalopathy	0.0022174791
genetic disorder	0.0022174791
spinal injury	0.0022174791
schwannoma	0.0022174791
nervous system cancer	0.0022174791
punctate palmoplantar keratoderma type III	0.0022174791
cerebral small vessel disease	0.0022174791
bone sarcoma	0.0022174791
gliomatosis cerebri	0.0022174791
disorder of glycogen metabolism	0.0022174791
kidney failure	0.0022174791
Disseminated Peritoneal Leiomyomatosis	0.0022174791
male infertility	0.0022174791
Sorsby fundus dystrophy	0.0022174791
Large vessel vasculitis	0.0022174791
lichen planus	0.0022174791
nephrolithiasis	0.0022174791
fetal growth restriction	0.0022174791
glomerular disease	0.0022174791
cervical lymphadenitis	0.0022174791
freckles	0.0022174791
Methicillin-Resistant Staphylococcus Aureus Infection	0.0022174791
drug allergy	0.0022174791
endometrial carcinoma	0.0022174791
thyroid disease	0.0022174791
hypersensitivity vasculitis	0.0022174791
common wart	0.0022174791
hyperandrogenism	0.0022174791
aneurysm	0.0022174791
polyp of large intestine	0.0022174791
hereditary mucoepithelial dysplasia	0.0022174791
phyllodes tumor	0.0022174791
spondylitis	0.0022174791
urinary tract infection	0.0022174791
wet macular degeneration	0.0022174791
malignant rhabdoid tumour	0.0022174791
VEXAS syndrome	0.0022174791
urothelial carcinoma	0.0022174791
heterotaxy, visceral, 5, autosomal	0.0022174791
schwannoma	0.0022174791
medulloblastoma	0.0022174791
macrocytic anemia	0.0022174791
rheumatic disease	0.0022174791
bladder urachal carcinoma	0.0022174791
kidney failure	0.0022174791
keratoacanthoma	0.0022174791
myotonic dystrophy type 2	0.0022174791
specific granule deficiency	0.0022174791
common wart	0.0022174791
spinal injury	0.0022174791
gastritis	0.0022174791
hyperandrogenism	0.0022174791
multinodular goiter	0.0022174791
Chylothorax	0.0022174791
Meningitis	0.0022174791
glomerulosclerosis	0.0022174791
phyllodes tumor	0.0022174791
bone sarcoma	0.0022174791
gliomatosis cerebri	0.0022174791
glycine encephalopathy	0.0022174791
polyp of large intestine	0.0022174791
punctate palmoplantar keratoderma type III	0.0022174791
disorder of glycogen metabolism	0.0022174791
nervous system cancer	0.0022174791
memory impairment	0.0022174791
hereditary mucoepithelial dysplasia	0.0022174791
Sorsby fundus dystrophy	0.0022174791
spondylitis	0.0022174791
Varicose veins	0.0022174791
genetic disorder	0.0022174791
male infertility	0.0022174791
aneurysm	0.0022174791
Mycoplasmoides infection	0.0022174791
Noonan syndrome	0.0022174791
Herpesviridae infectious disease	0.002012157
latent autoimmune diabetes in adults	0.0018478993
allergic respiratory disease	0.0018478993
Myasthenia gravis	0.0018478993
Thromboembolism	0.0018478993
Churg-Strauss syndrome	0.0014783194
hemophilia A	0.0014783194
streptococcal infection	0.0014783194
impulse control disorder	0.0014783194
Febrile seizure (within the age range of 3 months to 6 years)	0.0014783194
multiminicore myopathy	0.0014783194
Disseminated intravascular coagulation	0.0014783194
brain injury	0.0014783194
Autoimmune lymphoproliferative syndrome with recurrent viral infections	0.0014783194
seminoma	0.0014783194
brain infarction	0.0014783194
cor pulmonale	0.0014783194
ichthyosis prematurity syndrome	0.0014783194
hypothyroidism	0.0014783194
intracerebral hemorrhage	0.0014783194
demyelinating disease	0.0014783194
coronavirus infectious disease	0.0014783194
Osteopetrosis	0.0014783194
vulvovaginal candidiasis	0.0014783194
brain aneurysm	0.0014783194
brain ischemia	0.0014783194
miliary tuberculosis	0.0014783194
leprosy	0.0014783194
Motor neuron atrophy	0.0014783194
meningococcal infection	0.0014783194
irritable bowel syndrome	0.0014783194
Chronic Eosinophilic Leukemia, Not Otherwise Specified	0.0014783194
autoimmune lymphoproliferative syndrome type 2B	0.0014783194
Shwachman-Diamond syndrome	0.0014783194
Constipation	0.0014783194
ulnar-mammary syndrome	0.0014783194
myeloproliferative disorder	0.0014783194
prostate disease	0.0014783194
Down syndrome	0.0014783194
acneiform dermatitis	0.0014783194
Necrobiotic Xanthogranuloma	0.0014783194
eosinophilic pneumonia	0.0014783194
Friedreich ataxia	0.0014783194
lymphoid leukemia	0.0014783194
Congestive heart failure	0.0014783194
fetal erythroblastosis	0.0014783194
Aplastic anemia	0.0014783194
Genital neoplasm, female	0.0014783194
Goodpasture syndrome	0.0014783194
X-linked agammaglobulinemia	0.0014783194
vascular dementia	0.0014783194
membranoproliferative glomerulonephritis	0.0014783194
mild disease course	0.0014783194
Mumps virus infectious disease	0.0014783194
Glomerular sclerosis	0.0014783194
rubella	0.0014783194
discoid lupus erythematosus	0.0014783194
Beta-thalassemia	0.0014783194
Myelodysplasia	0.0014783194
Acute hepatitis	0.0014783194
CDH1-related diffuse gastric and lobular breast cancer syndrome	0.0014783194
autoimmune uveitis	0.0014783194
mucormycosis	0.0014783194
anxiety disorder	0.0014783194
autoimmune disorder of the nervous system	0.0014783194
Atrophy	0.0014783194
lipoid nephrosis	0.0014783194
Infectious encephalitis	0.0014783194
Feingold syndrome	0.0014783194
rhinitis	0.0014783194
congenital toxoplasmosis	0.0014783194
Hyperlipidemia	0.0014783194
tetrasomy 12p	0.0014783194
chronic otitis media	0.0014783194
disease arising from reactivation of latent virus	0.0014783194
cryoglobulinemia	0.0014783194
inflammatory skin disease	0.0014783194
sickle cell disease	0.0014783194
autoimmune polyendocrine syndrome type 1	0.0014783194
undifferentiated pleomorphic sarcoma	0.0014783194
acute myeloblastic leukemia without maturation	0.0014783194
infantile convulsions and choreoathetosis	0.0014783194
Thyroid Gland Undifferentiated (Anaplastic) Carcinoma	0.0014783194
Hepatomegaly	0.0014783194
polyarticular juvenile idiopathic arthritis	0.0014783194
enterocolitis	0.0014783194
childhood neoplasm	0.0014783194
psychiatric disorder	0.0014783194
obsessive-compulsive disorder	0.0014783194
leiomyosarcoma	0.0014783194
Anemia	0.0014783194
hyperphosphatasia-intellectual disability syndrome	0.0014783194
Varicella Zoster infection	0.0014783194
dermatitis	0.0014783194
loiasis	0.0014783194
mastitis	0.0014783194
