# Supplementary material for: Peripheral Transcriptomic Signatures Reveal Convergent Neuroinflammatory, Metabolic, and miRNA Dysregulation in Major Psychiatric Disorders
Source: Biology (Basel). 2026 Apr 24;15(9):673. doi: 10.3390/biology15090673 (PMC13162896; doi:10.3390/biology15090673)
Supplement: Supplementary file 1 [file biology-15-00673-s001.zip › Supplementary Files/Dataset S4. Hub genes GWAS results/FCGR3B.tsv]

disease	globalScore
Takayasu arteritis	0.3972913084
Oral ulcer	0.3486732102
chronic obstructive pulmonary disease	0.337209643
Erythema nodosum	0.3221355498
rheumatoid arthritis	0.1917382052
hemangioma of subcutaneous tissue	0.1870528892
limited scleroderma	0.1870528892
anti-centromere-antibody-positive systemic scleroderma	0.1870528892
irritable bowel syndrome	0.1798474462
Rheumatoid arthritis	0.1149244747
neoplasm	0.1140746179
COVID-19	0.1135004552
Systemic lupus erythematosus	0.1100160249
colorectal carcinoma	0.1084565542
acute myeloid leukemia	0.1012084883
Townes-Brocks syndrome	0.1008633937
malaria	0.095458753
Sepsis	0.0906526277
Miyoshi myopathy	0.0860582474
psoriatic arthritis	0.0850878625
subarachnoid hemorrhage	0.0804572101
juvenile idiopathic arthritis	0.0801987292
Prader-Willi syndrome	0.0779813493
chronic hepatitis B virus infection	0.0762873663
chronic thromboembolic pulmonary hypertension	0.0749015172
necrotizing enterocolitis	0.0748399206
tropical spastic paraparesis	0.0714283551
head and neck squamous cell carcinoma	0.0705863025
infection	0.0673931943
male reproductive system disease	0.0666703605
autoimmune thrombocytopenic purpura	0.0650220857
chronic lymphocytic leukemia	0.0644799316
common variable immunodeficiency	0.0633418743
osteoarthritis	0.0618424466
Crohn's disease	0.0593191108
chronic kidney disease	0.0585268822
papillary thyroid carcinoma	0.0583432167
metabolic syndrome	0.0577886963
Decreased total leukocyte count	0.0572114359
laryngeal disease	0.0566570662
myeloid sarcoma	0.054846171
diffuse large B-cell lymphoma	0.0545281917
breast cancer	0.0537045567
Alzheimer disease	0.0531140476
neuroblastoma	0.0519281954
atrial fibrillation	0.0515409165
classic Hodgkin lymphoma	0.0510020199
chondrocalcinosis 2	0.0507580972
esophageal adenocarcinoma	0.0503367762
systemic scleroderma	0.0502760809
Parkinson disease	0.0494206392
peeling skin syndrome	0.0480023182
COVID-19–associated multisystem inflammatory syndrome in adults	0.0476911848
non-Hodgkins lymphoma	0.0475072058
ulcerative colitis	0.0472125736
temporal arteritis	0.046942834
Stroke	0.0467731041
melanoma	0.0464286493
breast neoplasm	0.0460183194
paroxysmal nocturnal hemoglobinuria	0.0457591788
small cell lung carcinoma	0.0446758365
gestational diabetes	0.0441666154
urticaria	0.0431511172
cardiovascular disease	0.0431504438
cancer	0.0429357293
non-small cell lung carcinoma	0.0428950262
chronic myelogenous leukemia	0.0425056612
malignant pleural mesothelioma	0.0423168934
coronary artery disease	0.0416240893
glioma	0.040294392
multiple myeloma	0.039989219
stroke	0.0395450445
popliteal pterygium syndrome	0.0391754646
hepatocellular carcinoma	0.0387631067
T-cell large granular lymphocyte leukemia	0.0385908384
idiopathic pulmonary fibrosis	0.0385800304
IGA glomerulonephritis	0.038391485
gastric cancer	0.0383318523
pneumocystosis	0.0382463819
heart disease	0.0382457967
Cowden syndrome 1	0.0381708234
systemic juvenile idiopathic arthritis	0.0378306046
acute lymphoblastic leukemia	0.0377947064
dry eye syndrome	0.0376934494
epilepsy	0.0371967751
Huntington disease	0.037172898
secondary malignant neoplasm	0.036985632
Posterior Leukoencephalopathy Syndrome	0.0362848014
Åland Islands eye disease	0.0354895312
psoriasis	0.0353811735
Behcet's syndrome	0.0350560322
mucocutaneous lymph node syndrome	0.0347911969
leukemia	0.034570528
dengue disease	0.0343896554
Angel-shaped phalango-epiphyseal dysplasia	0.0342230945
atherosclerosis	0.0340021055
glycoprotein storage disease	0.0334469768
acute respiratory distress syndrome	0.033384221
talo-patello-scaphoid osteolysis	0.0325969432
Cryptogenic Organizing Pneumonia	0.0325230272
type 2 diabetes mellitus	0.0323205936
myocardial infarction	0.0320298275
congenital secretory chloride diarrhea 1	0.0318041935
pulmonary tuberculosis	0.0317865985
immunodeficiency due to a classical component pathway complement deficiency	0.0314068961
AIDS	0.0312522836
periodontitis	0.0311407464
Camptodactyly-arthropathy-coxa-vara-pericarditis syndrome	0.0310003582
allergic rhinitis	0.0307034624
Cirrhosis	0.0304723123
telomere syndrome	0.0303765895
oral squamous cell carcinoma	0.0302363666
acute liver failure	0.0299359682
pemphigus	0.0299359682
HIV infection	0.0298204023
non-alcoholic fatty liver disease	0.0290778498
bronchiectasis	0.0288682931
Bronchiectasis	0.0288682931
head and neck malignant neoplasia	0.0286321726
laryngotracheoesophageal cleft	0.0285388331
Cholestasis	0.0284576488
Dravet syndrome	0.0284507579
sarcoidosis	0.0284088099
Microscopic hematuria	0.0279985353
Respiratory Syncytial Virus Infection	0.0275029009
experimental autoimmune encephalomyelitis	0.0274658487
cirrhosis of liver	0.027415392
influenza	0.027384202
Granulomatosis with Polyangiitis	0.0270533585
microphthalmia with limb anomalies	0.0269176537
mucous membrane pemphigoid	0.0269028334
chronic myelomonocytic leukemia	0.0267739408
autoimmune disease	0.0267094617
Hepatic fibrosis	0.0266867453
hantavirus hemorrhagic fever with renal syndrome	0.0264770989
diabetes mellitus	0.0261980482
myelodysplastic syndrome	0.0259928165
type 1 diabetes mellitus	0.0257930677
polycystic ovary syndrome	0.0257254145
primary progressive multiple sclerosis	0.0254897173
monoclonal gammopathy	0.0253565862
peripheral arterial disease	0.0252594359
chronic inflammatory demyelinating polyneuropathy	0.0251314301
Arrhythmia	0.0251314301
Gout	0.0251314301
achalasia-alacrima syndrome	0.0246287818
retinopathy	0.0243922704
primary biliary cirrhosis	0.0243471038
clear cell renal carcinoma	0.0238138589
congenital primary aphakia	0.0236531107
psoriasis vulgaris	0.0236223124
viral disease	0.0235848837
interstitial lung disease	0.023146225
coronary atherosclerosis	0.0229237939
Infertility	0.0229189773
Pneumonia	0.0227635094
neutropenia	0.0226914266
metastatic colorectal cancer	0.0226162339
aortic stenosis	0.0225443711
familial long QT syndrome	0.0225358077
cholangiocarcinoma	0.022377021
Cognitive impairment	0.0222009345
Q fever	0.0221747913
congenital dyserythropoietic anemia	0.0221747913
LMNA-related cardiocutaneous progeria syndrome	0.0221747913
esophageal squamous cell carcinoma	0.0219188038
hepatitis C virus infection	0.0218199114
Obesity	0.0217698105
Glomerulonephritis	0.0217335572
lobular neoplasia	0.0216559198
Acute Leukemia	0.0215756613
HIV-1 infection	0.0214402305
glioblastoma multiforme	0.02140199
colorectal cancer	0.0212744582
lymphoma	0.021036558
venous thromboembolism	0.020858471
nonpapillary renal cell carcinoma	0.0206913388
autism spectrum disorder - epilepsy - arthrogryposis syndrome	0.0203482329
vaginitis	0.020326892
Uveitis	0.0200556489
atopic eczema	0.0200057265
anti-neutrophil cytoplasmic antibody-associated vasculitis	0.0199901511
lupus nephritis	0.0199897482
Duane retraction syndrome	0.0198759857
Thrombocytopenia	0.0198441788
toxoplasmosis	0.0198135867
rectum cancer	0.0198135867
acne	0.0198120228
SATB2 associated disorder	0.0197534273
ovarian cancer	0.0197022357
Zika virus infectious disease	0.019522739
ovarian carcinoma	0.0194816441
Anemia, Hemolytic, Autoimmune	0.0194146457
lymph node metastatic carcinoma	0.0192805578
triple-negative breast cancer	0.0192575185
lung cancer	0.0191573769
inflammatory bowel disease	0.0191279107
parasitic infection	0.0187376861
myocarditis	0.0186586496
Insulin resistance	0.0185377821
eosinophilic esophagitis	0.0185200572
non-alcoholic steatohepatitis	0.0185087644
Lyme disease	0.0185012016
bathing suit ichthyosis	0.0184789927
intestinal cancer	0.0184789927
renal cell carcinoma	0.0184111254
Andersen-Tawil syndrome	0.0182443095
cryopyrin-associated periodic syndrome	0.0182154492
tuberculosis	0.017885859
long COVID-19	0.0178728914
red-green color blindness	0.017739833
proliferative glomerulonephritis	0.017739833
TNF receptor 1-associated periodic fever syndrome	0.017739833
mitochondrial DNA depletion syndrome 4a	0.0177310042
Mantle cell lymphoma	0.0176885025
chronic periodontitis	0.0176810692
complex regional pain syndrome	0.0176135473
obstructive sleep apnea	0.0175957533
systemic lupus erythematosus	0.0173702532
nail-patella syndrome	0.0172043403
Mobius syndrome	0.017147068
Hodgkins lymphoma	0.0171020073
pachyonychia congenita	0.0170520039
diabetic ketoacidosis	0.0170006733
malignant peripheral nerve sheath tumor	0.0170006733
bone disease	0.0169468789
preeclampsia	0.0169031108
Myocardial Ischemia	0.0168569478
Chordoma	0.0168569478
Vitiligo	0.0168107503
Graves disease	0.0167550955
synovial sarcoma	0.0165863252
early-infantile DEE	0.0165772991
Autoimmunity	0.0164929913
colitis	0.0162282514
toxic epidermal necrolysis	0.0160561915
carcinoma	0.0160314607
cytomegalovirus infection	0.0159940709
T-cell non-Hodgkin lymphoma	0.01585291
Barrett's esophagus	0.0157071438
congenital isolated hyperinsulinism	0.0155223539
Pleural effusion	0.0154520921
Allergy	0.0154411364
post-traumatic stress disorder	0.0153519365
visceral Leishmaniasis	0.0153067656
intrahepatic cholangiocarcinoma	0.015152774
graft versus host disease	0.015031363
acute myocardial infarction	0.0149392685
endometriosis	0.0149254558
cryohydrocytosis	0.0147909964
morbid obesity	0.0147831942
Ischemic stroke	0.0147202049
hyperhomocysteinemia	0.0145984043
ST Elevation Myocardial Infarction	0.0144715152
cervical cancer	0.0144360269
prostate cancer	0.0143577709
B-cell non-Hodgkins lymphoma	0.0142139465
lymphoproliferative syndrome	0.0140576758
Leigh syndrome	0.0140440345
psoriasis 14, pustular	0.0140440345
severe malarial anemia	0.0140235023
Mungan syndrome	0.0139631575
acute graft versus host disease	0.0139337765
Burkitts lymphoma	0.0137869586
infectious disease	0.013605229
cardiac transplant	0.0134896647
peritonitis	0.0134845316
periodontal disorder	0.0134691325
pulmonary sarcoidosis	0.0133048748
pulpitis	0.0133048748
arthritis	0.0133048748
acute promyelocytic leukemia	0.0132740764
Osteoporosis	0.013135484
prostatitis	0.0131200848
coinfection	0.013078854
Kabuki syndrome	0.0129352949
liver cancer	0.0128455691
essential thrombocythemia	0.0126981478
adrenal cortex carcinoma	0.0126067795
Lewy body dementia	0.0125657151
sarcoma	0.012560582
oral lichen planus	0.0124425218
angioosteohypertrophic syndrome	0.0123603929
whooping cough	0.012267998
syphilis	0.012267998
hereditary angioedema	0.0121961352
meningococcal infection	0.0121543262
ankylosing spondylitis	0.0120088814
spondyloarthropathy	0.0118265553
coronary stenosis	0.0118265553
chronic lung allograft dysfunction	0.0118265553
Bartsocas-Papas syndrome 1	0.0118162892
cystic fibrosis	0.0115225166
substance abuse	0.0114569755
Acute hepatic failure	0.0113894914
systemic inflammatory response syndrome	0.0113261853
neuroinflammatory disorder	0.0112721856
vasculitis	0.0112254622
schizophrenia	0.0110951979
Invasive Breast Carcinoma	0.0110873956
Kimura disease	0.0110873956
neurofibroma	0.0110873956
myxoma	0.0110873956
Benign Ovarian Neoplasm	0.0110873956
chronic myeloproliferative disorder	0.0110873956
bladder tumor	0.0110873956
meningeal tuberculosis	0.0110873956
nosocomial infection	0.0110873956
deep vein thrombosis	0.0110668634
bacterial disease	0.0109975162
Asthma	0.0107588802
multiple sclerosis	0.010521025
Cerebral ischemia	0.0105108482
squamous cell carcinoma	0.0104954393
Sjogren syndrome	0.0104642241
myeloid leukemia	0.0104517057
septic shock	0.0104350969
hemophagocytic syndrome	0.0104221393
metastatic neoplasm	0.0103893004
cervical squamous cell carcinoma	0.0103482359
osteonecrosis	0.0103482359
autism	0.0102866579
depressive disorder	0.0102864723
AIDS dementia	0.0102739093
Bloom syndrome	0.0102379779
fibrosis	0.0102258514
Delirium	0.0102250426
Decreased total granulocyte count	0.010163446
Anxiety	0.0101457883
Nijmegen breakage syndrome	0.0100084278
rheumatic fever	0.0099786561
aggressive periodontitis	0.0099786561
Aarskog-Scott syndrome, X-linked	0.009948337
Meckel syndrome, type 1	0.0099421988
urinary bladder carcinoma	0.0099332382
hyperinsulinemic hypoglycemia, familial, 4	0.0098774323
retinitis pigmentosa 1	0.0097938661
posterior cortical atrophy	0.0096823762
oropharynx cancer	0.0096706729
major depressive disorder	0.0096204362
Esophageal atresia	0.0096090762
severe acute respiratory syndrome	0.0096090762
inborn error of immunity	0.0096090762
dermatomyositis	0.0095711771
macrophage activation syndrome	0.0094037541
alopecia areata	0.0094037541
glioblastoma	0.0092688229
cryptococcal meningitis	0.0092394964
Takotsubo cardiomyopathy	0.0092394964
Lentivirus Infections	0.0092394964
brucellosis	0.0092394964
metastatic melanoma	0.0091700629
glycogen storage disease VI	0.0091639378
hepatitis B virus infection	0.0091436782
cerebral creatine deficiency syndrome	0.0090573756
Guillain-Barre syndrome	0.0088853157
cutaneous Leishmaniasis	0.0088699165
nodular goiter	0.0088699165
phenylketonuria	0.0088699165
paracoccidioidomycosis	0.0088699165
PTEN hamartoma tumor syndrome	0.0088699165
autosomal dominant cerebellar ataxia	0.0088699165
adult-onset Still's disease	0.0088699165
Ehlers-Danlos syndrome, musculocontractural type	0.0088699165
immune system disease	0.0088308927
juvenile dermatomyositis	0.0087569893
lung disease	0.008726191
Abdominal Aortic Aneurysm	0.0086543283
chronic hepatitis C virus infection	0.0086461028
pancreatic serous cystadenoma	0.0086440622
nasopharyngeal carcinoma	0.0085999053
neuromyelitis optica	0.0085697355
colorectal neoplasm	0.0085619333
age-related macular degeneration	0.0085461109
lung carcinoma	0.0085271358
Arthritis	0.0085003367
Shock	0.0085003367
chronic fatigue syndrome	0.0084798044
tetanus	0.0084798044
ganglioneuroma	0.0084798044
Immunodeficiency	0.0084382141
Escherichia coli Infections	0.0083155467
acute lung injury	0.0083155467
infarction	0.0083104137
Plasmodium falciparum malaria	0.0082246471
chronic hepatitis	0.0082026196
bronchiolitis obliterans	0.0081923534
Decreased total monocyte count	0.0081923534
Herpes Zoster	0.0081307568
familial Mediterranean fever	0.0081307568
brain neoplasm	0.0081307568
angina pectoris	0.0080769624
acute myeloid leukemia by FAB classification	0.0080178296
injury	0.0079743013
liver disease	0.0079465633
Wiskott-Aldrich syndrome	0.0079459669
antiphospholipid syndrome	0.0079459669
acute basophilic leukemia	0.0079459669
nephritis	0.0079365095
endothelial dysfunction	0.0079254347
T-cell leukemia	0.0079254347
extranodal nasal NK/T cell lymphoma	0.0079254347
Ebola hemorrhagic fever	0.0079254347
metastatic carcinoma	0.0079254347
endothelial dysfunction	0.0079254347
lymphoid neoplasm	0.0077611769
diphtheria	0.0077611769
Mycoplasma pneumoniae pneumonia	0.0077611769
infectious mononucleosis	0.0077611769
Aplastic anemia	0.0077611769
measles	0.0077611769
chronic granulomatous disease	0.0077611769
Granuloma	0.0076636489
Hypercholesterolemia	0.0076482498
Hypotonia - cystinuria syndrome	0.007576387
hypotonia-cystinuria syndrome	0.007576387
fatty liver disease	0.0073915971
bronchitis	0.0073915971
Amyotrophic lateral sclerosis	0.0073915971
Omenn syndrome	0.0073915971
pulmonary alveolar proteinosis	0.0073915971
Neonatal sepsis	0.0073915971
immunoglobulin G4-related sclerosing disease	0.0073915971
pars planitis	0.0073915971
osteoarthritis, knee	0.0073915971
progressive multifocal leukoencephalopathy	0.0073915971
T-cell acute lymphoblastic leukemia	0.0073915971
Stevens-Johnson syndrome	0.0073915971
choriocarcinoma	0.0073915971
ovarian serous adenocarcinoma	0.0073915971
Plasmodium vivax malaria	0.0073915971
cerebral cavernous malformation	0.0073915971
kidney transplant	0.0073915971
Meniere disease	0.0073915971
female infertility	0.0073915971
Fever	0.0073915971
aplastic anemia	0.0073915971
soft tissue sarcoma	0.0073915971
hemorrhagic fever	0.0073915971
necrotizing vasculitis	0.0073915971
familial acute necrotizing encephalopathy	0.0073915971
hypohidrotic ectodermal dysplasia	0.0073915971
orbital myositis	0.0073915971
hematoma	0.0073915971
Hepatitis, Alcoholic	0.0073915971
Griscelli syndrome	0.0073915971
autoimmune pancreatitis	0.0073915971
partial androgen insensitivity syndrome	0.0073915971
amenorrhea	0.0073915971
sporadic amyotrophic lateral sclerosis	0.0073915971
cutaneous squamous cell carcinoma	0.0073915971
digestive system cancer	0.0073915971
Waldenstrom macroglobulinemia	0.0073915971
Balkan nephropathy	0.0073915971
Hypertriglyceridemia	0.0073915971
carotid artery disease	0.0073915971
erysipelas	0.0073915971
hemophilia	0.0073915971
guttate psoriasis	0.0073915971
megalencephaly-capillary malformation-polymicrogyria syndrome	0.0073915971
cardiac sarcoidosis	0.0073915971
thrombocytopenic purpura	0.0073915971
Dengue Hemorrhagic Fever	0.0072581377
lung adenocarcinoma	0.0071249038
benign prostatic hyperplasia	0.0070836139
Neoplasm of the lung	0.0069682228
breast angiosarcoma	0.0068320943
chronic interstitial cystitis	0.0068172433
crescentic glomerulonephritis	0.0068166951
pulmonary fibrosis	0.0068017739
nasopharyngeal neoplasm	0.0066867167
hand, foot and mouth disease	0.0066524374
alternating hemiplegia of childhood	0.0066524374
scoliosis	0.0066524374
nephrotic syndrome	0.0066524374
Hematuria	0.0066524374
clinically amyopathic dermatomyositis	0.0066524374
chickenpox	0.0066524374
retinoblastoma	0.0066524374
maternal uniparental disomy of chromosome 20	0.0066524374
Pelvic Inflammatory Disease	0.0066524374
adult acute respiratory distress syndrome	0.0066524374
encephalitis	0.0064959819
bacteriemia	0.0064238793
lymphopenia	0.0064043259
HIV-associated neurocognitive disorder	0.0062851833
bacterial vaginosis	0.0062828575
aggressive NK-cell leukemia	0.0062747065
kidney disease	0.0062493555
pancreatic carcinoma	0.0061114095
chronic graft versus host disease	0.0061091424
osteosarcoma	0.0061058698
malnutrition	0.0060980676
rosacea	0.0060095738
fungal infectious disease	0.0059672774
Myelofibrosis	0.0059132777
cerebrofacial arteriovenous metameric syndrome	0.0059132777
myelofibrosis	0.0059132777
hematopoietic and lymphoid system neoplasm	0.0059132777
Peri-Implantitis	0.0059132777
cryptococcosis	0.0058927455
schistosomiasis	0.0058927455
cerebral malaria	0.0058851485
Hyperglycemia	0.0058742539
mature T-cell and NK-cell non-Hodgkin lymphoma	0.0058736505
inflammatory breast carcinoma	0.0058722132
human papilloma virus infection	0.0057798183
Kaposi's sarcoma	0.0057695522
in situ carcinoma	0.0056976894
liver dysplastic nodule	0.0055436978
Merkel cell skin cancer	0.0055436978
complicated disease course	0.0055436978
relapsing-remitting multiple sclerosis	0.0055128995
pancreatic ductal adenocarcinoma	0.0054936084
childhood leukemia	0.0054205045
neuroendocrine neoplasm	0.005395648
anaphylaxis	0.0053743071
chronic rhinosinusitis with nasal polyps	0.0053589079
ocular cicatricial pemphigoid	0.0053589079
polycythemia vera	0.0053589079
uremia	0.0053589079
laryngeal squamous cell carcinoma	0.0053589079
adenocarcinoma	0.0053038816
acute kidney injury	0.0052513191
cerebral amyloid angiopathy	0.005174118
kidney cancer	0.005174118
Uveal melanoma	0.005174118
persistent truncus arteriosus	0.005174118
polyp of ureter	0.005174118
Endometritis	0.005174118
multiple system atrophy	0.005174118
recessive dystrophic epidermolysis bullosa	0.005174118
human HOXA1 syndromes	0.005174118
thromboangiitis obliterans	0.005174118
angina unstable	0.0051408558
heart failure	0.0050850982
Epstein-Barr virus infection	0.0050619995
ovarian neoplasm	0.0050406586
meningioma	0.004989328
fibromyalgia	0.004989328
thyroiditis	0.0049687958
allergic disease	0.0049503043
Chédiak-Higashi syndrome	0.0049482636
congenital rubella	0.0049482636
Autosomal dominant polycystic kidney disease	0.0048661348
Ewing sarcoma	0.0048661348
multidrug-resistant tuberculosis	0.0048661348
Myocardial fibrosis	0.0048199373
alcoholic liver cirrhosis	0.0048045381
sickle cell disease	0.0048045381
bronchopneumonia	0.0048045381
Decreased total lymphocyte count	0.0048045381
Hypoglycemia	0.0048045381
follicular lymphoma	0.0048045381
Staphylococcus aureus infection	0.0047840059
infantile myofibromatosis	0.0047840059
thyroid cancer	0.0047737398
Acute kidney injury	0.0047634737
mastocytoma	0.0047238465
cerebral infarction	0.0046942801
migraine disorder	0.0046813448
breast carcinoma	0.0046480826
Increased total eosinophil count	0.0046480826
Hepatitis	0.0046351473
hypotrichosis 1	0.0046197482
Keloid	0.0046197482
acanthosis nigricans	0.0046197482
Dilated cardiomyopathy	0.0046197482
severe combined immunodeficiency	0.0046197482
Leber congenital amaurosis	0.0046197482
Helicobacter pylori infectious disease	0.0046197482
Leishmaniasis	0.0046197482
secondary progressive multiple sclerosis	0.004599216
abortion	0.0045889499
precursor B-cell acute lymphoblastic leukemia	0.0045889499
Melnick-Needles syndrome	0.004506821
endometrial cancer	0.004506821
Diabetes mellitus	0.004506821
inflammation	0.004506821
osteogenesis imperfecta	0.0044965549
Juvenile Myelomonocytic Leukemia	0.0044349583
adenoma	0.0044349583
erythroleukemia	0.0044349583
lung neoplasm	0.0044349583
Pick disease	0.0044349583
anogenital venereal wart	0.0044349583
pouchitis	0.0044349583
syndromic X-linked intellectual disability 5	0.0044349583
solitary fibrous tumor	0.0044349583
Disorder of lipid metabolism	0.0044349583
diabetic retinopathy	0.0044349583
Pulmonary embolism	0.0044349583
sialadenitis	0.0044349583
primary ciliary dyskinesia	0.0044349583
epidermolysis bullosa simplex	0.0044349583
ventilator-associated pneumonia	0.0044349583
X-linked retinoschisis	0.0044349583
sarcopenia	0.0044349583
hypersensitivity reaction disease	0.0044349583
cervical squamous intraepithelial neoplasia	0.0044349583
nervous system disease	0.0043220311
prostate adenocarcinoma	0.0042599979
congenital fibrosarcoma	0.0042501683
squamous cell intraepithelial neoplasia	0.0042501683
oligodendroglioma	0.0042501683
steatosis	0.0042501683
essential hypertension	0.0042501683
polyp of colon	0.0042501683
pemphigus foliaceus	0.0042501683
dentin dysplasia	0.0042501683
neurodegenerative disease	0.0042296361
acute coronary syndrome	0.0042296361
hematopoietic and lymphoid cell neoplasm	0.0041880458
Autoimmune Hepatitis	0.0041347773
pancreatic adenocarcinoma	0.0040653784
pulmonary arterial hypertension	0.0040653784
alcohol abuse	0.0040653784
Inflammatory abnormality of the skin	0.0040653784
enthesitis	0.0040653784
hip fracture	0.0040653784
refractory anemia with ringed sideroblasts	0.0040653784
dermatitis	0.0040653784
hereditary spastic paraplegia	0.0040653784
gonorrhea	0.0040653784
Colon Sessile Serrated Adenoma/Polyp	0.0039552745
Hashimoto's thyroiditis	0.0036957985
animal viral hepatitis	0.0036957985
large cell lung carcinoma	0.0036957985
periampullary adenocarcinoma	0.0036957985
congenital T-cell immunodeficiency	0.0036957985
focal segmental glomerulosclerosis	0.0036957985
Granular Cell Tumor	0.0036957985
neonatal abstinence syndrome	0.0036957985
pneumonia	0.0036957985
immunodeficiency disease	0.0036957985
Wilson disease	0.0036957985
Chediak-Higashi syndrome	0.0036957985
Headache	0.0036957985
chorioamnionitis	0.0036957985
breast ductal adenocarcinoma	0.0036957985
Lymphatic Metastasis	0.0036957985
melorheostosis	0.0036957985
hyperlipoproteinemia	0.0036957985
acquired idiopathic inflammatory myopathy	0.0036957985
serum lipopolysaccharide activity	0.0036957985
liver neoplasm	0.0036957985
Hyperlipoproteinemia	0.0036957985
adult astrocytic tumor	0.0036957985
pervasive developmental disorder	0.0036957985
COVID-19–associated multisystem inflammatory syndrome in children	0.0036957985
colorectal adenocarcinoma	0.0036957985
lobular breast carcinoma	0.0036957985
birdshot chorioretinopathy	0.0036957985
Schimke immuno-osseous dysplasia	0.0036957985
skin disease	0.0036957985
Encephalopathy	0.0036957985
appendicitis	0.0036957985
myeloid neoplasm	0.0036957985
Malignant Mesothelioma	0.0036957985
adrenal gland hyperfunction	0.0036957985
calcinosis	0.0036957985
cyst	0.0036957985
gastrointestinal stromal tumor	0.0036957985
Patent ductus arteriosus	0.0036957985
stomach neoplasm	0.0036957985
dysplasia	0.0036957985
ischemic disease	0.0036957985
breast adenocarcinoma	0.0036957985
xeroderma pigmentosum	0.0036957985
diabetic nephropathy	0.0036957985
myopathy	0.0036957985
Sciatica	0.0036957985
placental insufficiency	0.0036957985
fragile X syndrome	0.0036957985
Potocki-Lupski syndrome	0.0036957985
neuropathy	0.0036957985
X-linked lymphoproliferative disease	0.0036957985
Peripheral demyelination	0.0036957985
Ovarian Endometriosis	0.0036957985
Marinesco-Sjogren syndrome	0.0036957985
hypersensitivity pneumonitis	0.0035110086
Goiter	0.0035110086
kidney failure	0.0035110086
laryngeal carcinoma	0.0035110086
invasive breast ductal carcinoma	0.0033262187
hepatitis C virus induced hepatocellular carcinoma	0.0033003826
Facioscapulohumeral dystrophy	0.0031533927
Respiratory tract infection	0.0031106304
ischemia	0.0031106304
post-transplant lymphoproliferative disease	0.0030285016
vascular disease	0.0030285016
insomnia	0.0029566388
alexithymia	0.0029566388
bone inflammation disease	0.0029566388
Hantavirus infectious disease	0.0029566388
Larsen syndrome	0.0029566388
Tinnitus	0.0029566388
proliferative diabetic retinopathy	0.0029566388
Seborrheic dermatitis	0.0029566388
Hypertension	0.0029566388
Wilms tumor	0.0029566388
microscopic polyangiitis	0.0029439089
Ehlers-Danlos syndrome	0.0029361066
Increased total leukocyte count	0.0029361066
hemolytic-uremic syndrome	0.0029361066
allergic asthma	0.0029361066
esophageal cancer	0.0028437117
inherited lipid metabolism disorder	0.0028437117
Arthralgia	0.0027718489
Ascites	0.0027718489
gastric carcinoma	0.0027718489
ulcer disease	0.0027718489
thrombotic disease	0.0027718489
glomerular disease	0.0027718489
severe aplastic anemia	0.0027513167
colon carcinoma	0.0027513167
metabolic disease	0.0027513167
Thalassemia	0.002587059
Splenomegaly	0.002587059
hemorrhagic fever with renal syndrome	0.002587059
carotid atherosclerosis	0.002587059
polyp	0.002587059
arteriosclerosis	0.002587059
Digestive System Carcinoma	0.002587059
Opportunistic infection	0.002587059
Hyperplastic Polyp	0.002587059
Timothy syndrome	0.002587059
Schwartz-Jampel syndrome	0.002587059
chronic pancreatitis	0.002587059
hyperlipidemia	0.0022174791
Glycogen storage disease due to glucose-6-phosphatase deficiency type b	0.0022174791
enthesitis-related juvenile idiopathic arthritis	0.0022174791
pyogenic granuloma	0.0022174791
movement disorder	0.0022174791
ovarian hyperstimulation syndrome	0.0022174791
Other metabolic disease	0.0022174791
Pseudomonas infection	0.0022174791
autoimmune gastritis	0.0022174791
Mycoplasmoides infection	0.0022174791
VEXAS syndrome	0.0022174791
gastric ulcer	0.0022174791
bullous pemphigoid	0.0022174791
punctate palmoplantar keratoderma type III	0.0022174791
Chylothorax	0.0022174791
classic lissencephaly	0.0022174791
Absence of circulating granulocytes	0.0022174791
idiopathic nephrotic syndrome	0.0022174791
tuberous sclerosis	0.0022174791
Pulmonary arterial hypertension associated with portal hypertension	0.0022174791
common wart	0.0022174791
osteoporosis-pseudoglioma syndrome	0.0022174791
endometrial carcinoma	0.0022174791
lichen planus	0.0022174791
nephrolithiasis	0.0022174791
bacterial urinary tract infection	0.0022174791
fetal growth restriction	0.0022174791
cervical lymphadenitis	0.0022174791
freckles	0.0022174791
Methicillin-Resistant Staphylococcus Aureus Infection	0.0022174791
drug allergy	0.0022174791
thyroid disease	0.0022174791
refractory anemia with excess blasts	0.0022174791
Disseminated Peritoneal Leiomyomatosis	0.0022174791
hypersensitivity vasculitis	0.0022174791
specific granule deficiency	0.0022174791
hyperandrogenism	0.0022174791
malignant rhabdoid tumour	0.0022174791
Global developmental delay	0.0022174791
abnormal mineralization disorder	0.0022174791
Impaired glucose tolerance	0.0022174791
glycine encephalopathy	0.0022174791
idiopathic pulmonary arterial hypertension	0.0022174791
lichen planus	0.0022174791
Nephropathy	0.0022174791
Sorsby fundus dystrophy	0.0022174791
male infertility	0.0022174791
disorder of glycogen metabolism	0.0022174791
arthus reaction	0.0022174791
glomerulosclerosis	0.0022174791
Noonan syndrome	0.0022174791
type III hypersensitivity reaction disease	0.0022174791
wet macular degeneration	0.0022174791
multinodular goiter	0.0022174791
memory impairment	0.0022174791
keratoacanthoma	0.0022174791
inclusion body myositis	0.0022174791
hemolytic anemia	0.0022174791
heterotaxy, visceral, 5, autosomal	0.0022174791
Varicose veins	0.0022174791
crystal arthropathy	0.0022174791
Methicillin-Resistant Staphylococcus Aureus Infection	0.0022174791
nephrolithiasis	0.0022174791
hereditary mucoepithelial dysplasia	0.0022174791
viral encephalitis	0.0022174791
polyp of large intestine	0.0022174791
Disseminated Peritoneal Leiomyomatosis	0.0022174791
bacterial urinary tract infection	0.0022174791
bacterial meningitis	0.0022174791
nervous system cancer	0.0022174791
fetal growth restriction	0.0022174791
cervical lymphadenitis	0.0022174791
freckles	0.0022174791
drug allergy	0.0022174791
endometrial carcinoma	0.0022174791
thyroid disease	0.0022174791
hypersensitivity vasculitis	0.0022174791
common wart	0.0022174791
hyperandrogenism	0.0022174791
spinal injury	0.0022174791
gastritis	0.0022174791
premature menopause	0.0022174791
aneurysm	0.0022174791
lupus erythematosus	0.0022174791
urothelial carcinoma	0.0022174791
Castleman disease	0.002012157
Herpesviridae infectious disease	0.002012157
hematologic disease	0.0018478993
latent autoimmune diabetes in adults	0.0018478993
Churg-Strauss syndrome	0.0018478993
prostate neoplasm	0.0018478993
Thromboembolism	0.0018478993
respiratory tract infectious disorder	0.0018478993
cutaneous lupus erythematosus	0.001630495
childhood onset asthma	0.0014783194
impulse control disorder	0.0014783194
renal fibrosis	0.0014783194
Febrile seizure (within the age range of 3 months to 6 years)	0.0014783194
Thymoma	0.0014783194
Disseminated intravascular coagulation	0.0014783194
brain injury	0.0014783194
Autoimmune lymphoproliferative syndrome with recurrent viral infections	0.0014783194
seminoma	0.0014783194
berylliosis	0.0014783194
squamous cell lung carcinoma	0.0014783194
familial isolated congenital asplenia	0.0014783194
brain infarction	0.0014783194
cor pulmonale	0.0014783194
ichthyosis prematurity syndrome	0.0014783194
hypothyroidism	0.0014783194
demyelinating disease	0.0014783194
coronavirus infectious disease	0.0014783194
Osteopetrosis	0.0014783194
vulvovaginal candidiasis	0.0014783194
brain aneurysm	0.0014783194
streptococcal infection	0.0014783194
hemophilia A	0.0014783194
Chronic Eosinophilic Leukemia, Not Otherwise Specified	0.0014783194
eosinophilic pneumonia	0.0014783194
autoimmune lymphoproliferative syndrome type 2B	0.0014783194
Shwachman-Diamond syndrome	0.0014783194
Constipation	0.0014783194
myeloproliferative disorder	0.0014783194
prostate disease	0.0014783194
Motor neuron atrophy	0.0014783194
Down syndrome	0.0014783194
Necrobiotic Xanthogranuloma	0.0014783194
polyneuropathy	0.0014783194
Friedreich ataxia	0.0014783194
leprosy	0.0014783194
lymphoid leukemia	0.0014783194
Congestive heart failure	0.0014783194
primary adrenal insufficiency	0.0014783194
Neoplasm of the liver	0.0014783194
Genital neoplasm, female	0.0014783194
Goodpasture syndrome	0.0014783194
miliary tuberculosis	0.0014783194
adult T-cell leukemia/lymphoma	0.0014783194
brain ischemia	0.0014783194
X-linked agammaglobulinemia	0.0014783194
preterm premature rupture of the membranes	0.0014783194
membranoproliferative glomerulonephritis	0.0014783194
gastrointestinal disease	0.0014783194
discoid lupus erythematosus	0.0014783194
Beta-thalassemia	0.0014783194
Myelodysplasia	0.0014783194
hepatocellular adenoma	0.0014783194
Acute hepatitis	0.0014783194
CDH1-related diffuse gastric and lobular breast cancer syndrome	0.0014783194
autoimmune uveitis	0.0014783194
mucormycosis	0.0014783194
anxiety disorder	0.0014783194
urinary tract infection	0.0014783194
disease arising from reactivation of latent virus	0.0014783194
Atrophy	0.0014783194
lipoid nephrosis	0.0014783194
Infectious encephalitis	0.0014783194
Feingold syndrome	0.0014783194
rhinitis	0.0014783194
metastatic malignant neoplasm	0.0014783194
congenital toxoplasmosis	0.0014783194
Hyperlipidemia	0.0014783194
joint disease	0.0014783194
rubella	0.0014783194
Mumps virus infectious disease	0.0014783194
Psoriasiform dermatitis	0.0014783194
idiopathic aplastic anemia	0.0014783194
inflammatory skin disease	0.0014783194
autoimmune polyendocrine syndrome type 1	0.0014783194
undifferentiated pleomorphic sarcoma	0.0014783194
acute myeloblastic leukemia without maturation	0.0014783194
Hepatomegaly	0.0014783194
polyarticular juvenile idiopathic arthritis	0.0014783194
enterocolitis	0.0014783194
childhood neoplasm	0.0014783194
liver and intrahepatic bile duct neoplasm	0.0014783194
obsessive-compulsive disorder	0.0014783194
viral respiratory tract infection	0.0014783194
leiomyosarcoma	0.0014783194
Anemia	0.0014783194
hyperphosphatasia-intellectual disability syndrome	0.0014783194
Varicella Zoster infection	0.0014783194
loiasis	0.0014783194
vascular dementia	0.0014783194
chronic otitis media	0.0014783194
mild disease course	0.0014783194
sessile serrated polyp	0.0012435743
