# Supplementary material for: Peripheral Transcriptomic Signatures Reveal Convergent Neuroinflammatory, Metabolic, and miRNA Dysregulation in Major Psychiatric Disorders
Source: Biology (Basel). 2026 Apr 24;15(9):673. doi: 10.3390/biology15090673 (PMC13162896; doi:10.3390/biology15090673)
Supplement: Supplementary file 1 [file biology-15-00673-s001.zip › Supplementary Files/Dataset S4. Hub genes GWAS results/FGR.tsv]

disease	globalScore
chronic myelogenous leukemia	0.5865324964
acute lymphoblastic leukemia	0.5506741329
cutaneous Leishmaniasis	0.4619748184
lymphoid leukemia	0.4528601972
neoplasm	0.4241151053
Blast Phase Chronic Myelogenous Leukemia, BCR-ABL1 Positive	0.3695798547
leukemia	0.3496508176
acute myeloid leukemia	0.3127413445
prostate adenocarcinoma	0.277184891
central nervous system leukemia	0.2587058983
Myoclonus	0.1477795048
breast cancer	0.1284741504
prostate cancer	0.1185485359
non-small cell lung carcinoma	0.1155876894
chronic lymphocytic leukemia	0.1103637706
cancer	0.1099963208
pancreatic carcinoma	0.1077325276
multiple myeloma	0.1002896
lung cancer	0.0998276252
glioblastoma multiforme	0.0997352302
lymphoblastic lymphoma	0.0965014065
melanoma	0.0958261533
neuroblastoma	0.0923949637
diffuse intrinsic pontine glioma	0.0872619101
pancreatic adenocarcinoma	0.0872619101
colorectal cancer	0.0855295046
lymphoma	0.0848834071
diffuse large B-cell lymphoma	0.0840794169
metastatic prostate cancer	0.0837098371
lung adenocarcinoma	0.0836213529
metastatic melanoma	0.0834988065
brain neoplasm	0.0831554673
aging	0.0831554673
gliosarcoma	0.0831554673
metastatic malignant neoplasm	0.0831554673
metastatic colorectal cancer	0.0831554673
therapy related acute myeloid leukemia and myelodysplastic syndrome	0.0831554673
macular degeneration	0.0831554673
brain disease	0.0831554673
small cell lung carcinoma	0.0758562652
squamous cell carcinoma	0.075070908
cutaneous melanoma	0.0748399206
triple-negative breast cancer	0.0748399206
COVID-19	0.0742855508
breast neoplasm	0.0742855508
HIV infection	0.0741881665
chronic kidney disease	0.0739159709
major salivary gland cancer	0.0739159709
childhood cancer	0.0739159709
gastrointestinal stromal tumor	0.0739159709
malignant colon neoplasm	0.0739159709
head and neck squamous cell carcinoma	0.0739159709
obesity	0.0739159709
mesothelioma	0.0739159709
Paraganglioma	0.0739159709
HIV-1 infection	0.0739159709
rectum cancer	0.0739159709
Pineoblastoma	0.0739159709
malignant glioma	0.0739159709
cholangiocarcinoma	0.0739159709
adult glioblastoma	0.0739159709
salivary gland adenoid cystic carcinoma	0.0739159709
core binding factor acute myeloid leukemia	0.0739159709
systemic mastocytosis	0.0739159709
choroidal neovascularization	0.0739159709
Neoplasm of the liver	0.068741853
liver and intrahepatic bile duct neoplasm	0.068741853
liver cancer	0.0621382823
cranio-osteoarthropathy	0.0596871465
hip dysplasia, Beukes type	0.0569855178
multiple epiphyseal dysplasia type 1	0.0562944035
multiple epiphyseal dysplasia type 5	0.0561983127
myelodysplastic syndrome	0.0537796073
Pachydermoperiostosis	0.0530490755
Familial osteochondritis dissecans	0.0523713133
osteochondritis dissecans	0.0523713133
Camptodactyly-arthropathy-coxa-vara-pericarditis syndrome	0.0515951956
Angel-shaped phalango-epiphyseal dysplasia	0.0514288847
multiple epiphyseal dysplasia due to collagen 9 anomaly	0.0507876636
acne inversa, familial, 3	0.0506028737
polyarticular juvenile idiopathic arthritis, rheumatoid factor positive	0.0495754417
Eiken syndrome	0.0491836871
cytomegalovirus infection	0.0487845408
brachydactylous dwarfism, Mseleni type	0.0484962685
colorectal carcinoma	0.0480864455
hepatocellular carcinoma	0.0468004399
non-Hodgkins lymphoma	0.0461974818
adult hepatocellular carcinoma	0.0461974818
Hodgkins lymphoma	0.0461974818
epiphyseal dysplasia, multiple, 3	0.0452070078
Osteochondritis dissecans	0.0447339456
talo-patello-scaphoid osteolysis	0.0445269809
idiopathic pulmonary fibrosis	0.0443495826
brachydactyly type A1	0.0437508632
hemorrhage	0.0436104229
metaphyseal dysplasia, Braun-Tinschert type	0.043203885
immunodeficiency 51	0.0426199488
Chronic mucocutaneous candidosis	0.0426199488
pseudoachondroplasia	0.0426051656
Acute kidney injury	0.0421321034
acute kidney injury	0.0421321034
chronic recurrent multifocal osteomyelitis	0.0419454656
brachydactyly type C	0.0418068732
Waldenstrom macroglobulinemia	0.0415777337
brachydactyly-syndactyly syndrome	0.0414132706
Burkitts lymphoma	0.04139541
spondyloepimetaphyseal dysplasia, Irapa type	0.0413929437
Hypocalcemic vitamin D-resistant rickets	0.0413707689
melorheostosis	0.0413264194
tenosynovial giant cell tumor, diffuse type	0.0413116362
Tenosynovial Giant Cell Tumor	0.0413116362
Spondyloperipheral dysplasia - short ulna	0.0412561992
spondyloperipheral dysplasia	0.0412561992
ulnar hemimelia	0.0411711958
isolated osteopoikilosis	0.0410898882
progressive pseudorheumatoid arthropathy of childhood	0.0408607487
gnathodiaphyseal dysplasia	0.0407868328
spondyloepimetaphyseal dysplasia, di rocco type	0.0404320361
metaphyseal chondrodysplasia, Spahr type	0.0400698478
melorheostosis with osteopoikilosis	0.0399072327
autosomal dominant osteosclerosis, Worth type	0.0397058117
ovarian cancer	0.039601508
Alzheimer disease	0.0395816431
pseudopseudohypoparathyroidism	0.0394119957
Brachydactyly - preaxial hallux varus	0.0391699209
brachydactyly-preaxial hallux varus syndrome	0.0391699209
ghosal hematodiaphyseal dysplasia	0.0384584797
hereditary sensory and autonomic neuropathy type 2	0.0383180393
Caffey disease	0.038066725
T-cell large granular lymphocyte leukemia	0.0378819351
multiple epiphyseal dysplasia type 4	0.0378819351
follicular lymphoma	0.0376971452
malignant pleural mesothelioma	0.0376971452
MALT lymphoma	0.0376200509
SAPHO syndrome	0.0376158376
myeloid leukemia	0.0374199603
Mantle cell lymphoma	0.0373275653
adult acute lymphoblastic leukemia	0.0369579855
squamous cell lung carcinoma	0.0369579855
diabetic retinopathy	0.0369579855
nodal marginal zone B-cell lymphoma	0.0369579855
adult T acute lymphoblastic leukemia	0.0369579855
head and neck malignant neoplasia	0.0369579855
small intestine lymphoma	0.0369579855
fallopian tube cancer	0.0369579855
Splenic Marginal Zone Lymphoma	0.0369579855
Sezary's disease	0.0369579855
breast carcinoma	0.0369579855
extranodal nasal NK/T cell lymphoma	0.0369579855
hepatosplenic T-cell lymphoma	0.0369579855
childhood acute lymphoblastic leukemia	0.0369579855
polycythemia vera	0.0369579855
scleroderma	0.0369579855
unspecified peripheral T-cell lymphoma	0.0369579855
anaplastic large cell lymphoma	0.0369579855
mycosis fungoides	0.0369579855
rhabdomyosarcoma	0.0369579855
adult T-cell leukemia/lymphoma	0.0369579855
refractory hairy cell leukemia	0.0369579855
Central Nervous System Neoplasm	0.0369579855
adult B acute lymphoblastic leukemia	0.0369579855
angioimmunoblastic T-cell lymphoma	0.0369579855
peritoneum cancer	0.0369579855
dysplasia epiphysealis hemimelica	0.0367510207
psoriasis-related juvenile idiopathic arthritis	0.036728846
spondyloepimetaphyseal dysplasia, Missouri type	0.0365514476
ophthalmomandibulomelic dysplasia	0.0364997064
sclerosteosis	0.0363370913
osteoarthritis	0.0363223081
acne inversa, familial, 1	0.0362040426
short stature-advanced bone age-early-onset osteoarthritis syndrome	0.0360783854
chilblain lupus 2	0.0360192526
Syndactyly - camptodactyly and clinodactyly of fifth fingers - bifid toes	0.0358048963
syndactyly-camptodactyly and clinodactyly of fifth fingers-bifid toes syndrome	0.0358048963
hypertrophic osteoarthropathy, primary, autosomal recessive, 1	0.0357088056
epiphyseal dysplasia, multiple, 6	0.035627498
Jackson-Weiss syndrome	0.0355757568
spondylometaphyseal dysplasia, Kozlowski type	0.0352727013
chondrocalcinosis 2	0.0351544358
Leigh syndrome	0.0350435618
otopalatodigital syndrome type 1	0.0349992122
X-linked spondyloepimetaphyseal dysplasia	0.0349696459
spondyloepiphyseal dysplasia tarda	0.0349622543
peripheral dysostosis	0.0349548627
brachydactyly type B	0.0349252963
hyperostosis corticalis generalisata	0.0349105131
Weismann-Netter syndrome	0.0348809467
spondyloepimetaphyseal dysplasia with multiple dislocations	0.0347848559
enthesitis-related juvenile idiopathic arthritis	0.0346961568
familial avascular necrosis of femoral head	0.0345926744
Acromesomelic dysplasia, Hunter-Thomson type	0.0345778912
acromesomelic dysplasia 2C, Hunter-Thompson type	0.0345778912
hypochondroplasia	0.0344670172
polyarticular juvenile idiopathic arthritis, rheumatoid factor negative	0.0344226677
progressive osseous heteroplasia	0.0343709265
acrocapitofemoral dysplasia	0.0343265769
Osebold-Remondini syndrome	0.0341270038
Brachydactyly type A6	0.0341270038
Tibial aplasia - ectrodactyly	0.0340900458
chromosome 17P13.3, telomeric, duplication syndrome	0.0340900458
Tibial aplasia - ectrodactyly	0.0340900458
Suarez-Stickler syndrome	0.0337500323
wormian bone-multiple fractures-dentinogenesis imperfecta-skeletal dysplasia	0.0337500323
spondylometaphyseal dysplasia, pagnamenta type	0.0337426407
immunodeficiency 107, susceptibility to invasive staphylococcus aureus infection	0.0336243752
acromesomelic dysplasia 2B	0.0335800256
Multiple osteochondromas	0.0335208928
Leri pleonosteosis	0.0334839348
autosomal dominant ichthyosis vulgaris	0.0334395853
ichthyosis vulgaris	0.0334395853
dermatoosteolysis, Kirghizian type	0.0334248021
osteogenesis imperfecta, type 23	0.0333804525
ichthyosis hystrix of Curth-Macklin	0.0332991449
osteogenesis imperfecta, IIA 22	0.0331291382
autosomal dominant osteopetrosis 2	0.033114355
Albers-Schönberg osteopetrosis	0.033114355
Acromesomelic dysplasia, Grebe type	0.0328999987
acromesomelic dysplasia 2A	0.0328999987
Ehlers-Danlos syndrome, arthrochalasic type	0.0328112995
Ehlers-Danlos syndrome type 7A	0.0328112995
brachydactyly type E	0.03258216
Pyle disease	0.032434328
Autosomal recessive early-onset inflammatory bowel disease	0.0324195449
spondyloepimetaphyseal dysplasia, Handigodu type	0.0323234541
Autosomal recessive hyper-IgE syndrome	0.0322791045
hypertension	0.0321576367
spondyloepiphyseal dysplasia tarda, autosomal recessive	0.032123881
X-linked hypophosphatemia	0.032013007
X-linked dominant hypophosphatemic rickets	0.032013007
coxoauricular syndrome	0.0318208255
spondylometaphyseal dysplasia, Sedaghatian type	0.0317616927
chilblain lupus 1	0.0317321263
rhizomelic syndrome, Urbach type	0.0315325532
hypophosphatemic rickets, X-linked recessive	0.0315103784
mucopolysaccharidosis type 9	0.0315029868
Hyaluronidase deficiency	0.0315029868
pityriasis rubra pilaris	0.031443854
familial pityriasis rubra pilaris	0.031443854
Desbuquois dysplasia 1	0.0314364624
Desbuquois syndrome	0.0314364624
Extramammary Paget Disease	0.0312368893
familial expansile osteolysis	0.0311481902
hand-foot-genital syndrome	0.0311112322
erythrokeratodermia variabilis	0.0311038406
Hypocalcemic vitamin D-dependent rickets	0.031096449
ulcerative colitis	0.0310543229
craniometadiaphyseal dysplasia, wormian bone type	0.0309264422
mucolipidosis type III, alpha/beta	0.0306899111
epidermolytic ichthyosis	0.0306233868
familial reactive perforating collagenosis	0.0305125128
Majeed syndrome	0.0304238136
otospondylomegaepiphyseal dysplasia	0.0303720725
otospondylomegaepiphyseal dysplasia, autosomal recessive	0.0303720725
Smith-McCort dysplasia	0.0303498977
Smith-McCort dysplasia 2	0.0303498977
mal de Meleda	0.0303203313
Farber lipogranulomatosis	0.0303055481
experimental autoimmune encephalomyelitis	0.0280829359
Sepsis	0.024833713
endometrial cancer	0.0202621129
heart failure	0.0184789927
Acute hepatic failure	0.0183451485
interstitial lung disease	0.017739833
preeclampsia	0.0162584212
posterior cortical atrophy	0.0162455886
Crohn's disease	0.0160885965
preterm premature rupture of the membranes	0.0147831942
Pallister-Hall syndrome	0.0140440345
non-alcoholic steatohepatitis	0.0140313045
autoimmune disease	0.0134896647
colitis	0.0125657151
lung carcinoma	0.012554538
osteosarcoma	0.0124336196
multiminicore myopathy	0.0118265553
B-cell non-Hodgkins lymphoma	0.0118265553
Tetralogy of Fallot	0.0116459935
Glycogen storage disease due to glucose-6-phosphatase deficiency	0.0099786561
non-alcoholic fatty liver disease	0.0099581239
periodontitis	0.0097938661
osteomyelitis	0.0096090762
infection	0.0095403606
Obesity	0.0093905213
sclerosing cholangitis	0.0087812173
nasopharyngeal carcinoma	0.0083155467
pulmonary fibrosis	0.0083104137
Autoimmunity	0.0081307568
Anxiety	0.0079254347
acute promyelocytic leukemia	0.0077611769
Parkinson disease	0.0077611769
ovarian carcinoma	0.0077611769
metastatic neoplasm	0.007576387
deep vein thrombosis	0.0073915971
papilloma	0.0073915971
malnutrition	0.0073915971
overnutrition	0.0073915971
lumbar disc degeneration	0.0073915971
septic shock	0.0060921772
Increased total eosinophil count	0.0059132777
hemorrhagic stroke	0.0059132777
Hypoglycemia	0.0057079555
inflammatory bowel disease	0.0056471628
metabolic syndrome	0.0055231656
carcinoma	0.0052357146
acute myocardial infarction	0.005174118
Churg-Strauss syndrome	0.005174118
endometrial disorder	0.005174118
cutaneous lupus erythematosus	0.0051518299
invasive breast ductal carcinoma	0.0049940274
Osteoporosis	0.004989328
Rheumatoid arthritis	0.0048045381
atherosclerosis	0.0046916109
rosacea	0.0046861623
chronic obstructive pulmonary disease	0.0046813448
anaphylaxis	0.0044349583
chronic granulomatous disease	0.0044349583
Microcephaly	0.0044349583
type 2 diabetes mellitus	0.0044349583
Stroke	0.0044349583
polycystic ovary syndrome	0.0042631036
acne	0.004195154
mucous membrane pemphigoid	0.0040653784
BK-virus nephropathy	0.003841102
Staphylococcus aureus infection	0.0036957985
skeletal dysplasia	0.0036957985
COVID-19–associated multisystem inflammatory syndrome in adults	0.0036957985
acanthosis nigricans	0.0036957985
cystadenocarcinoma	0.0036957985
lung disease	0.0036957985
hepatitis B virus infection	0.0036957985
acrodermatitis enteropathica	0.0036957985
Left ventricular dilatation	0.0036957985
Skeletal dysplasia	0.0036957985
atrial fibrillation	0.0036957985
ovarian serous cystadenocarcinoma	0.0036957985
endothelial dysfunction	0.0036957985
Splenomegaly	0.0036957985
aneurysmal bone cyst	0.0036957985
ischemia	0.0035110086
Systemic lupus erythematosus	0.0034904764
chronic interstitial cystitis	0.0031848184
Epstein-Barr virus infection	0.0030182355
hairy cell leukemia	0.0029566388
Miyoshi myopathy	0.0029566388
uremia	0.0029566388
Otitis media	0.0029566388
Myocardial fibrosis	0.0029566388
prostate neoplasm	0.0027718489
coronary artery disease	0.0027718489
malaria	0.0027718489
Insulin resistance	0.002587059
migraine disorder	0.002587059
allergic disease	0.002587059
Infertility	0.002587059
fetal growth restriction	0.0022580177
juvenile idiopathic arthritis	0.0022284981
viral disease	0.0022174791
Headache	0.0022174791
Helicobacter pylori infectious disease	0.0022174791
Acute Leukemia	0.0022174791
Hyperglycemia	0.0022174791
Gout	0.0022174791
lymphoproliferative syndrome	0.0022174791
cerebral creatine deficiency syndrome	0.0022174791
lymphoid neoplasm	0.0022174791
polycythemia	0.0022174791
hematopoietic and lymphoid cell neoplasm	0.0022174791
hematopoietic and lymphoid system neoplasm	0.0022174791
Granular Cell Tumor	0.0022174791
steatosis	0.0022174791
pneumococcal meningitis	0.0022174791
Åland Islands eye disease	0.0022174791
fibrosis	0.0022174791
chromophobe renal cell carcinoma	0.0022174791
infarction	0.0022174791
bacterial disease	0.0018478993
Bloom syndrome	0.0018478993
cardiovascular disease	0.0018478993
eye disease	0.0014783194
heart disease	0.0014783194
small cell carcinoma	0.0014783194
Hepatic steatosis	0.0014783194
leiomyoma	0.0014783194
lymphangioleiomyomatosis	0.0014783194
renal cell carcinoma	0.0014783194
nervous system disease	0.0014783194
HELLP syndrome	0.0014783194
glioma	0.0014783194
prostatitis	0.0014783194
schizophrenia	0.0014783194
gastric cancer	0.0014783194
Leber congenital amaurosis	0.0014783194
childhood leukemia	0.0014783194
GM1 gangliosidosis	0.0014783194
immune system disease	0.0014783194
Uveitis	0.0014783194
Chordoma	0.0014783194
pulmonary venoocclusive disease	0.0014783194
gastric cancer	0.0014783194
childhood leukemia	0.0014783194
meningioma	0.0014783194
pulmonary arterial hypertension	0.0014783194
pachyonychia congenita	0.0014783194
nervous system disease	0.0014783194
GM1 gangliosidosis	0.0014783194
joint disease	0.0014783194
leiomyoma	0.0014783194
eye disease	0.0014783194
HELLP syndrome	0.0014783194
graft versus host disease	0.0014783194
lymphangioleiomyomatosis	0.0014783194
renal cell carcinoma	0.0014783194
kidney disease	0.0014783194
persistent truncus arteriosus	0.0014783194
psoriatic arthritis	0.0013279932
