# Supplementary material for: Peripheral Transcriptomic Signatures Reveal Convergent Neuroinflammatory, Metabolic, and miRNA Dysregulation in Major Psychiatric Disorders
Source: Biology (Basel). 2026 Apr 24;15(9):673. doi: 10.3390/biology15090673 (PMC13162896; doi:10.3390/biology15090673)
Supplement: Supplementary file 1 [file biology-15-00673-s001.zip › Supplementary Files/Dataset S4. Hub genes GWAS results/FOS.tsv]

disease	globalScore
Crohn's disease	0.4228107892
inflammatory bowel disease	0.4005903275
Berardinelli-Seip congenital lipodystrophy	0.3695798547
congenital generalized lipodystrophy	0.3695798547
smoking initiation	0.3597273036
psoriasis	0.3133597773
ulcerative colitis	0.3056371113
ankylosing spondylitis	0.2993196019
sclerosing cholangitis	0.2982570598
ocular hypotension	0.2906225816
neurodegenerative disease	0.2696947043
neoplasm	0.1174542811
breast cancer	0.1128251686
hepatocellular carcinoma	0.1115467149
cancer	0.1105039891
triple-negative breast cancer	0.1042021472
glioblastoma multiforme	0.0983459731
cervical cancer	0.0957322525
acute lymphoblastic leukemia	0.0954244811
osteosarcoma	0.0947438395
Stroke	0.0937700906
overactive bladder	0.0935861464
myelodysplastic syndrome	0.0928617895
polycystic ovary syndrome	0.0918681393
skin basal cell carcinoma	0.0915031292
colorectal carcinoma	0.0911954428
IGA glomerulonephritis	0.0897144819
chronic lymphocytic leukemia	0.0891803823
Rheumatoid arthritis	0.089115356
Miyoshi myopathy	0.088272474
Anxiety	0.0879238771
ovarian cancer	0.0871584166
colorectal cancer	0.0868922792
schizophrenia	0.0865361312
anaplastic large cell lymphoma	0.0842332484
oral squamous cell carcinoma	0.0832144321
benign prostatic hyperplasia	0.081253776
hypertension	0.0800631105
irritable bowel syndrome	0.0800184451
congenital rubella	0.079299783
type 1 diabetes mellitus	0.0792221047
nail-patella syndrome	0.0791643291
esophageal squamous cell carcinoma	0.0782437669
leiomyoma	0.0782084601
idiopathic pulmonary fibrosis	0.0768671279
laryngeal carcinoma	0.0746551306
posterior cortical atrophy	0.0735526059
infection	0.0724256776
prostate cancer	0.0720723492
precursor B-cell acute lymphoblastic leukemia	0.0706191007
Ewing sarcoma	0.0700490974
glioma	0.0693088268
papillary thyroid carcinoma	0.068989444
subarachnoid hemorrhage	0.0689328698
nasopharyngeal carcinoma	0.0686731853
urinary bladder carcinoma	0.0683471973
non-alcoholic fatty liver disease	0.0682889276
myocardial infarction	0.0674789437
squamous cell carcinoma	0.0670680594
tongue cancer	0.0668966229
Obesity	0.0668765108
lung cancer	0.0659931633
venous thromboembolism	0.0651435824
pachyonychia congenita	0.0640074912
Osteoblastoma	0.0639263135
leukemia	0.0627256909
microphthalmia with limb anomalies	0.0609787312
non-small cell lung carcinoma	0.060221286
Alzheimer disease	0.0597383314
diffuse large B-cell lymphoma	0.0596235941
Hypoglycemia	0.0594244148
allergic rhinitis	0.0590440708
head and neck squamous cell carcinoma	0.0589176712
melanoma	0.0583196732
non-alcoholic steatohepatitis	0.0582356967
hypersomnia	0.0579755395
Nijmegen breakage syndrome	0.0572744617
diabetes mellitus	0.0564842085
tricho-dento-osseous syndrome	0.0560781746
stroke	0.0551292003
pneumocystosis	0.0547653418
Parkinson disease	0.0542603739
dentin dysplasia-sclerotic bones syndrome	0.0537295193
Dentin dysplasia - sclerotic bones	0.0537295193
dentin dysplasia	0.0533340688
tooth agenesis	0.0532065638
Oligodontia	0.0532065638
acute myeloid leukemia	0.0531545711
amelogenesis imperfecta	0.053036557
atherosclerosis	0.0524301148
acute lung injury	0.0514081597
acute kidney injury	0.0506405984
Acute kidney injury	0.0506125692
Sepsis	0.0505334923
breast neoplasm	0.0504474403
heart failure	0.0498989251
systemic scleroderma	0.0487397775
human papilloma virus infection	0.0478153044
lumbar disc degeneration	0.0473446103
Autosomal recessive malignant osteopetrosis	0.0469282233
hyper-IgE recurrent infection syndrome 5, autosomal recessive	0.046910771
Hypoplastic amelogenesis imperfecta	0.0469033794
dentinogenesis imperfecta	0.0468849004
chronic kidney disease	0.0468714469
intrahepatic cholangiocarcinoma	0.0466520621
SPONASTRIME dysplasia	0.0466372819
spondyloepimetaphyseal dysplasia, sponastrime type	0.0466372819
autosomal dominant osteosclerosis, Worth type	0.0458075751
renal cell carcinoma	0.0456142
Autosomal dominant osteopetrosis type 1	0.0455802835
autosomal dominant osteopetrosis 1	0.0455802835
Systemic lupus erythematosus	0.0452851254
chronic myelogenous leukemia	0.0451198975
Intermediate osteopetrosis	0.0440151128
lung adenocarcinoma	0.0437269299
autosomal recessive polycystic kidney disease	0.0436104229
gamma chain deficiency	0.0435993355
autosomal recessive osteopetrosis 2	0.043460743
Chédiak-Higashi syndrome	0.0431081923
severe combined immunodeficiency due to DCLRE1C deficiency	0.0430431178
Severe combined immunodeficiency due to adenosine deaminase deficiency	0.0426458194
gastric cancer	0.0425882448
cystic fibrosis	0.0424867057
bent bone dysplasia syndrome 1	0.0416073
Pyle disease	0.041553711
splenogonadal fusion-limb defects-micrognathia syndrome	0.0414557723
Splenogonadal fusion - limb defects - micrognathia	0.0414557723
common variable immunodeficiency	0.0413541378
osteoglophonic dysplasia	0.0408644445
activated PI3K-delta syndrome	0.0404394277
severe combined immunodeficiency, autosomal recessive, T cell-negative, B cell-negative, NK cell-positive	0.0403525764
severe malarial anemia	0.0402842042
immunodeficiency 89 and autoimmunity	0.0402028966
coronary artery disease	0.0400720706
multiple myeloma	0.0399739141
Albers-Schönberg osteopetrosis	0.0399589739
autosomal dominant osteopetrosis 2	0.0399589739
Dravet syndrome	0.0399283232
pycnodysostosis	0.0398739705
immunodeficiency 117	0.0398702747
achalasia-alacrima syndrome	0.0396651975
T-B+ severe combined immunodeficiency due to JAK3 deficiency	0.0390738301
malignant glioma	0.0387987657
ghosal hematodiaphyseal dysplasia	0.0377784527
diabetic nephropathy	0.0376840926
combined immunodeficiency due to MALT1 deficiency	0.0376380124
pilocytic astrocytoma	0.0374507586
migraine disorder	0.0374336908
glioblastoma	0.0373783304
prostatitis	0.0372680093
endometriosis	0.0371798532
dentin dysplasia type I	0.0371279922
Hypohidrotic ectodermal dysplasia with immunodeficiency	0.0368471115
type 2 diabetes mellitus	0.0365802971
atrial fibrillation	0.0361371227
mucous membrane pemphigoid	0.0358492631
immunodeficiency 98 with autoinflammation, X-linked	0.0357531551
primary failure of tooth eruption	0.035627498
immunodeficiency 64	0.0355387988
amelogenesis imperfecta, type ij	0.0353983585
severe combined immunodeficiency due to LAT deficiency	0.0353835753
mild hypophosphatasia	0.0353096593
adult hypophosphatasia	0.0353096593
pyknoachondrogenesis	0.0351248694
T-B+ severe combined immunodeficiency due to IL-7Ralpha deficiency	0.0349548627
epilepsy	0.0346021717
immunodeficiency 122	0.0345852828
Granular Cell Tumor	0.0343826298
esophageal cancer	0.0343678813
agammaglobulinemia 8b, autosomal recessive	0.0343265769
nonpapillary renal cell carcinoma	0.034213101
severe combined immunodeficiency, autosomal recessive, T cell-negative, B cell-negative, NK cell-negative, due to adenosine deaminase deficiency	0.0341343954
Hypomaturation amelogenesis imperfecta	0.0340530878
metaphyseal dysplasia, Braun-Tinschert type	0.0340456962
acute myocardial infarction	0.0340343212
polyarticular juvenile idiopathic arthritis, rheumatoid factor positive	0.0339126475
autoimmune disease	0.0338589174
ischemia	0.0338229935
Greenberg dysplasia	0.0337722071
liver cancer	0.0337540151
immunodeficiency 102	0.0337130743
preeclampsia	0.0335546301
metaphyseal chondrodysplasia, Spahr type	0.0335061096
Immunodeficiency by defective expression of HLA class 2	0.03346176
immunodeficiency 112	0.0334026273
immunodeficiency 72 with autoinflammation	0.0331660962
severe combined immunodeficiency due to CTPS1 deficiency	0.0330552222
immunodeficiency 73b with defective neutrophil chemotaxis and lymphopenia	0.0330256558
Camurati-Engelmann disease	0.033003481
selective IgM deficiency	0.0329443482
sarcoma	0.032944061
Thymic aplasia	0.0328704323
Shwachman-Diamond syndrome	0.0328539264
Autosomal recessive early-onset inflammatory bowel disease	0.0327521667
Eiken syndrome	0.0327373835
chronic obstructive pulmonary disease	0.0327139581
tooth agenesis, selective, X-linked, 1	0.0326412928
dentinogenesis imperfecta type 3	0.0326117264
extraskeletal myxoid chondrosarcoma	0.0325230272
hyperostosis corticalis generalisata	0.0324565028
immunodeficiency, common variable, 1	0.0323160625
MHC class II deficiency 3	0.0322421465
bone neoplasm	0.0321953258
immunodeficiency 18	0.0321830137
Recurrent infection due to specific granule deficiency	0.0321164894
immunodeficiency, common variable, 3	0.032086923
cleft lip	0.0320374403
acrodysostosis	0.032013007
immunodeficiency 36 with lymphoproliferation	0.0320056154
COVID-19–associated multisystem inflammatory syndrome in adults	0.0319671998
cholangiocarcinoma	0.0319173269
hyper-IgM syndrome type 1	0.0319095247
X-linked hyper-IgM syndrome	0.0319095247
opsismodysplasia	0.0319021331
growth delay due to insulin-like growth factor type 1 deficiency	0.0318356087
amelogenesis imperfecta type 1A	0.0317986507
vascular dementia	0.0317633353
isolated agammaglobulinemia	0.0317543011
pulmonary arterial hypertension	0.0317356196
Pallister-Hall syndrome	0.0317202778
macrophage activation syndrome	0.0316729935
childhood gender nonconformity	0.0315799826
cleidocranial dysplasia 1	0.0315251616
osteoarthritis	0.0315120905
Cernunnos-XLF deficiency	0.0313847213
combined immunodeficiency with faciooculoskeletal anomalies	0.0313329801
Combined immunodeficiency with facio-oculo-skeletal anomalies	0.0313329801
congenital disorder of glycosylation with defective fucosylation	0.0312960221
Dentinogenesis imperfecta - short stature - hearing loss - intellectual disability	0.0312516725
dentinogenesis imperfecta-short stature-hearing loss-intellectual disability syndrome	0.0312516725
ICF syndrome	0.0312294977
autosomal recessive osteopetrosis 1	0.0312073229
Bruton-type agammaglobulinemia	0.0311555817
X-linked agammaglobulinemia	0.0311555817
Chronic mucocutaneous candidosis	0.0311260154
colitis	0.0310741854
combined immunodeficiency due to ZAP70 deficiency	0.0310447078
hyper-IgE recurrent infection syndrome 4A, autosomal dominant	0.0309929666
craniometaphyseal dysplasia, autosomal recessive	0.0309634002
dentin dysplasia type II	0.0307860019
Cleft palate	0.0307490439
autosomal recessive osteopetrosis 7	0.0307490439
Osteopetrosis - hypogammaglobulinemia	0.0307490439
autosomal recessive Kenny-Caffey syndrome	0.0307490439
cleft palate	0.0307490439
autosomal recessive osteopetrosis 3	0.0306455616
Osteopetrosis with renal tubular acidosis	0.0306455616
combined immunodeficiency due to STIM1 deficiency	0.0306159952
Hermansky-Pudlak syndrome 2	0.0306086036
Hermansky-Pudlak syndrome with neutropenia	0.0306086036
experimental autoimmune encephalomyelitis	0.0305927114
immunodeficiency, common variable, 2	0.030564254
macrocephaly-autism syndrome	0.0305494708
isolated osteopoikilosis	0.0305125128
proteasome-associated autoinflammatory syndrome 6	0.0305051212
immunodeficiency 73c with defective neutrophil chemotaxis and hypogammaglobulinemia	0.03045338
AREDYLD syndrome	0.0304090304
cleft lip/palate	0.0303794641
cyst	0.0301841075
Tinnitus	0.0301581904
pulpitis	0.0299579377
COVID-19	0.0299244506
Dilated cardiomyopathy	0.0298094681
Duane retraction syndrome	0.0295993531
amyloidosis	0.0295273646
hypospadias	0.0294277959
breast carcinoma	0.0291177432
chondrosarcoma	0.0288099633
depressive disorder	0.0287985499
small cell lung carcinoma	0.0286274368
Leber congenital amaurosis	0.0281291334
astrocytoma	0.0281060296
neoplasm of esophagus	0.027903279
liver dysplastic nodule	0.0278074346
psoriatic arthritis	0.0276043288
concussion	0.0273489092
neuroblastoma	0.0272644062
bacterial urinary tract infection	0.0270597004
lung carcinoma	0.0269140209
Ischemic stroke	0.026746135
periodontitis	0.0266955518
Headache	0.0265676715
Keloid	0.0265040987
carcinoma	0.0264407714
cardiomyopathy	0.0264180687
Nasal Cavity Polyp	0.0261966414
rosacea	0.0261396116
mucositis	0.0256455442
cerebral creatine deficiency syndrome	0.0256340684
HIV-1 infection	0.0255350985
Hepatic fibrosis	0.0252473325
coronavirus infectious disease	0.025238509
Burkitts lymphoma	0.0250062674
fibrous dysplasia	0.0249563589
obstructive sleep apnea	0.0248226769
Wilson disease	0.0247409125
temporal lobe epilepsy	0.0247371018
Uterine leiomyoma	0.0246971612
Myopia	0.0246501205
myopia	0.0246501205
Myocardial Ischemia	0.0246105246
acute promyelocytic leukemia	0.0245566458
Anorexia	0.0244821287
lymphoma	0.0241500582
brain neoplasm	0.0241023089
Insulin resistance	0.0240813133
Glomerulonephritis	0.0238512239
cholesteatoma	0.0238379006
esophageal adenocarcinoma	0.0232593453
Constipation	0.0230279721
Autosomal dominant polycystic kidney disease	0.0230120761
hemangioma	0.022913951
thyroid cancer	0.0229098265
skin infection	0.0227825564
subcutaneous tissue infection	0.0227825564
Townes-Brocks syndrome	0.0225350395
disease arising from reactivation of latent virus	0.0225186713
insulinoma	0.0223576118
Central Nervous System Neoplasm	0.0222363879
myeloid leukemia	0.0222118309
spinal muscular atrophy	0.0221747913
deep vein thrombosis	0.0221542591
gastritis	0.0216982483
gonorrhea	0.0216204215
peripheral arterial disease	0.0215979199
Undifferentiated Pancreatic Carcinoma	0.0214356316
epithelioid hemangioma	0.0211848644
acute respiratory distress syndrome	0.0210851083
ovarian carcinoma	0.0210077774
teratocarcinoma	0.0208164809
endometrial cancer	0.0207744631
colon carcinoma	0.0206317465
aging	0.0206164013
hereditary sensory and autonomic neuropathy	0.020326892
pancreatic carcinoma	0.0202018833
major depressive disorder	0.0201793359
chronic hepatitis B virus infection	0.0200486805
Ehlers-Danlos syndrome	0.0200318441
anaphylaxis	0.0199536164
hepatitis C virus infection	0.0197668809
pulmonary fibrosis	0.019491044
rhabdomyosarcoma	0.0193538477
Cerebral ischemia	0.0192429418
laryngeal neoplasm	0.0191052253
open-angle glaucoma	0.0190912634
post-traumatic stress disorder	0.0190839261
dry eye syndrome	0.0190311808
skin disease	0.0186108445
scrapie	0.0184789927
Metabolic acidosis	0.0184789927
clostridium difficile infection	0.0184789927
tumour of cranial and spinal nerves	0.0184789927
metabolic acidosis	0.0184789927
glaucoma	0.0181764821
neuroendocrine neoplasm	0.0180118849
endometrial carcinoma	0.0178732266
Bartsocas-Papas syndrome 1	0.0178588223
cirrhosis of liver	0.0177691284
cervical spondylosis	0.0176782364
Chagas disease	0.0174320551
Hyperglycemia	0.017246541
viral disease	0.0171999617
spindle cell hemangioma	0.0171546649
T-cell non-Hodgkin lymphoma	0.017100242
lip and oral cavity carcinoma	0.0170957375
classic Hodgkin lymphoma	0.0169971424
Ehlers-Danlos syndrome, musculocontractural type	0.0169801411
cystitis	0.0169002699
X-linked retinoschisis	0.0168158834
Delirium	0.0168158834
graft versus host disease	0.0168142282
glycogen storage disease VI	0.0167953512
lipoid nephrosis	0.0166310935
colon adenocarcinoma	0.0165556422
Marfan syndrome	0.0165181663
Pruritus	0.0163291241
cerebral infarction	0.0163040153
Huntington disease	0.0163004787
retinopathy of prematurity	0.0162615136
oral submucous fibrosis	0.0162615136
Escherichia coli Infections	0.0162409814
cocaine dependence	0.0161642355
Seizure	0.0159131562
Cauda equina syndrome	0.0158919338
dermatomyositis	0.0158919338
Allergy	0.0157087447
ovarian neoplasm	0.0155334287
laryngeal squamous cell carcinoma	0.0155223539
atopic eczema	0.0154841442
neuritis	0.0154480273
Mungan syndrome	0.0154120959
malignant rhabdoid tumour	0.0153170318
Osteopenia	0.0152588334
fibrosarcoma	0.0151851195
Bloom syndrome	0.0151597875
chronic thromboembolic pulmonary hypertension	0.015152774
Nephroblastoma	0.015152774
Vitiligo	0.0149679841
immune system disease	0.0149249337
Neoplasm of the lung	0.0148595292
status epilepticus	0.0148415932
leprosy	0.0147831942
Creutzfeldt Jacob Disease	0.0147831942
lymphoid neoplasm	0.0147831942
thyroid cancer, nonmedullary, 2	0.0147831942
Alpers syndrome	0.0147831942
medulloblastoma	0.0146959323
malaria	0.014694248
inflammation	0.0146361003
synovial sarcoma	0.0146146059
ischemic cardiomyopathy	0.0144136143
oral lichen planus	0.0144136143
cardiac hypertrophy	0.0142882779
pterygium	0.014234927
gastric carcinoma	0.0141990507
myocarditis	0.014168665
deafness	0.0141215082
Autoimmunity	0.0140506494
nevus	0.0140440345
hypersensitivity pneumonitis	0.0140440345
Åland Islands eye disease	0.014036932
acanthosis nigricans	0.0139616994
Asthma	0.013938281
Zinc deficiency	0.0138921896
retinal degeneration	0.0138268159
neuropathy	0.0137428954
pheochromocytoma	0.0137222942
acne	0.013686864
cor pulmonale	0.0136744546
gallstones	0.0136744546
Cutaneous T-cell lymphoma	0.0136333902
Helicobacter pylori infectious disease	0.0136188165
opioid dependence	0.0135719572
Cachexia	0.0134346384
pituitary cancer	0.0133900192
cervical carcinoma	0.0133725158
HIV infection	0.0133632891
breast ductal carcinoma in situ	0.0133459392
gastric ulcer	0.013325407
adult T-cell leukemia/lymphoma	0.013323132
primary cutaneous marginal zone B-cell lymphoma	0.0133048748
congenital bilateral aplasia of vas deferens from CFTR mutation	0.0133048748
Uveal melanoma	0.0133048748
silicosis	0.0131816815
intracerebral hemorrhage	0.0131507679
liver mesenchymal hamartoma	0.0131200848
prostate carcinoma	0.0131145286
multiple sclerosis	0.0130735386
myxoma	0.0129352949
bone disease	0.0128828604
Osteoporosis	0.0128343416
embryonal carcinoma	0.0128118066
tauopathy	0.0127531742
Lewy body dementia	0.012750505
Myocardial fibrosis	0.0127247736
stomach neoplasm	0.0127223759
neurofibromatosis type 1	0.0127197067
dengue disease	0.0126940414
Invasive Breast Carcinoma	0.012690949
osteosclerosis	0.0126502732
nervous system injury	0.0126279081
kidney neoplasm	0.0125657151
Ochoa syndrome	0.0125657151
Graves disease	0.0125451828
myeloid sarcoma	0.012506289
squamous cell lung carcinoma	0.0125047155
prostate neoplasm	0.0125045954
Respiratory Syncytial Virus Infection	0.0124530029
viral myocarditis	0.0124527879
bacteriemia	0.0124219896
emphysema	0.0123963243
cerebral cavernous malformation	0.0123603929
transient ischemic attack	0.012341298
alcohol dependence	0.012341298
bacterial disease	0.0123333977
Epstein-Barr virus infection	0.0123188026
dermatitis	0.0123048407
Parkinsonism	0.0122816393
mononeuropathy	0.0122782641
vascular neoplasm	0.0122713732
Cirrhosis	0.0122135867
Stress urinary incontinence	0.0121961352
Hypernatremia	0.0121809414
hepatitis B virus infection	0.0121607621
Keratocystic odontogenic tumor	0.0121550708
memory impairment	0.0120425879
Inflammatory abnormality of the skin	0.0119962066
Pituitary Gland Adenoma	0.0119717181
Pneumonia	0.0119216195
AIDS	0.0119088479
PTEN hamartoma tumor syndrome	0.011888152
paraneoplastic neurologic syndrome	0.011888152
bladder transitional cell carcinoma	0.0118778859
fibrosis	0.0118548494
inflammatory breast carcinoma	0.0118265553
Skin ulcer	0.0118265553
Ovarian Endometriosis	0.0118265553
hypothyroidism	0.0118228596
vascular disease	0.0117188554
Cholestasis	0.0116828299
pancreatic adenocarcinoma	0.0116747301
myositis	0.0116136363
Malignant Mesothelioma	0.0114723747
esophageal carcinoma	0.0114596447
skin cancer	0.0114462374
left ventricular hypertrophy	0.0114364433
skin neoplasm	0.0114338594
thyroid neoplasm	0.0114185803
cervical squamous intraepithelial neoplasia	0.0113398266
hypertrophic cardiomyopathy	0.0112777965
nicotine dependence	0.0112413872
retinoblastoma	0.0111619276
enteritis	0.0111489923
in situ carcinoma	0.0111413954
tetanus	0.0110873956
Chordoma	0.0110873956
nail infection	0.0110873956
congenital primary aphakia	0.0110873956
Herpes simplex infection	0.0110873956
lysosomal storage disease	0.0110873956
Cowden syndrome 1	0.0110871894
morphine dependence	0.0110830713
hereditary spastic paraplegia	0.0110565973
Fabry disease	0.0110199667
renal fibrosis	0.0110105648
adenoma	0.0109104745
injury	0.0108856155
SATB2 associated disorder	0.0108707808
age-related macular degeneration	0.0108197228
Malignant Bone Neoplasm	0.0107795761
Salmonella Infections	0.0107362708
head and neck malignant neoplasia	0.0107271834
proliferative vitreoretinopathy	0.0107178158
interstitial cystitis	0.0107178158
renal hypertension	0.0107178158
familial Alzheimer disease	0.0107178158
lymphoproliferative syndrome	0.0107178158
Dystonia	0.0106972836
lymph node metastatic carcinoma	0.010634932
T-cell leukemia	0.010625072
Cognitive impairment	0.0106242604
Abdominal Aortic Aneurysm	0.0106198868
drug dependence	0.0106014189
liver and intrahepatic bile duct neoplasm	0.0105967889
Neoplasm of the liver	0.0105967889
mood disorder	0.0105947862
childhood leukemia	0.0105669713
steatosis	0.0105590769
chondrogenic neoplasm	0.0105492337
thyroid carcinoma	0.0105415342
membranous glomerulonephritis	0.0105330259
metastatic melanoma	0.0105235685
Hodgkins lymphoma	0.0105128878
papilloma	0.0104900928
ulnar-mammary syndrome	0.0104581734
basal cell carcinoma	0.0104491392
brain injury	0.0104300649
pneumonitis	0.0103838698
endometrium adenocarcinoma	0.0103824095
Decreased total leukocyte count	0.0103482359
essential hypertension	0.0103482359
partial epilepsy	0.0103277037
diabetic retinopathy	0.0103174376
Down syndrome	0.0103098858
Acute Leukemia	0.0103092122
Infertility	0.0102966992
peripheral nerve injury	0.0102964125
lung disease	0.0102721515
kidney disease	0.010244043
food allergy	0.0102379779
Ataxia	0.0102328449
sexually transmitted disease	0.0102250426
colorectal adenoma	0.0101993774
infarction	0.0101953382
Ascites	0.010163446
chromophobe renal cell carcinoma	0.010163188
pulmonary hypertension	0.010146289
hematologic disease	0.010145583
Myoclonus	0.0101429138
Autoimmune Hepatitis	0.0101326477
Timothy syndrome	0.0101231903
osteoarthritis, knee	0.0100223897
Dyskinesia	0.0099820544
Ventricular hypertrophy	0.0099786561
papillary carcinoma	0.0099786561
Hepatitis	0.0099645962
pituitary tumor	0.0099486665
heart disease	0.0099284194
metastatic neoplasm	0.0098749781
severe acute respiratory syndrome	0.00986826
Generalized non-motor (absence) seizure	0.0098637082
brain ischemia	0.0098423213
Uveitis	0.0098363678
Paget disease	0.0098092653
ameloblastoma	0.0097938661
fibromyalgia	0.0097887331
Diabetes mellitus	0.0097844088
Autism	0.0097702532
osteoporosis	0.0097131745
Amyotrophic lateral sclerosis	0.0096501407
Mobius syndrome	0.0096148295
familial hemiplegic migraine	0.0096090762
necrotizing enterocolitis	0.0096090762
choriocarcinoma	0.0096090762
Hyperkeratosis	0.009605653
Fever	0.0095963462
adenocarcinoma	0.0095927479
colorectal neoplasm	0.0095912132
mesothelioma	0.009576202
MEDNIK syndrome	0.0095652046
meningioma	0.0095071948
peripheral neuropathy	0.009496149
substance withdrawal syndrome	0.0094858829
Cervical polyp	0.0094680199
Crouzon syndrome-acanthosis nigricans syndrome	0.0094242863
sleep apnea	0.0094242863
ocular hypertension	0.0094226311
benign neoplasm	0.0094146166
Osteopetrosis	0.0094093751
cerebral malaria	0.0094037541
acute basophilic leukemia	0.0094037541
rheumatoid arthritis	0.0093974778
pulmonary edema	0.0093846591
psychiatric disorder	0.0093432513
fungal infectious disease	0.0092678308
neuropathic pain	0.0092674875
autoimmune uveitis	0.0092394964
cutaneous squamous cell carcinoma	0.0092394964
hearing loss	0.0092255345
B-cell non-Hodgkins lymphoma	0.0092004726
aneurysm	0.009185702
bipolar disorder	0.0091822953
Hepatic steatosis	0.00917827
panic disorder	0.0091549036
gastric adenocarcinoma	0.0091273779
cytomegalovirus infection	0.0091238655
Nephropathy	0.0091216511
pancreatic ductal adenocarcinoma	0.0091171118
non-Hodgkins lymphoma	0.0090978115
Intellectual disability	0.0090709143
Ureteral obstruction	0.0090561437
Pituitary prolactin cell adenoma	0.0090033759
nephritis	0.0089945471
inherited lipid metabolism disorder	0.0089862189
Immunodeficiency	0.0089239162
Pain	0.0089239162
Nasal polyposis	0.008921247
Thymoma	0.008898251
T-cell acute lymphoblastic leukemia	0.0088853157
gallbladder carcinoma	0.0088699165
alcohol withdrawal	0.0088699165
spitz nevus	0.0088699165
lung neoplasm	0.0088699165
Premature ovarian insufficiency	0.0088699165
Chronic Eosinophilic Leukemia, Not Otherwise Specified	0.0088699165
interstitial lung disease	0.0088699165
cholesteatoma of middle ear	0.0088699165
leukocyte adhesion deficiency	0.0088699165
human prion disease	0.0088699165
Neurogenic bladder	0.0088699165
undifferentiated pleomorphic sarcoma	0.0088699165
adenomyosis	0.0088699165
keratoacanthoma	0.0088699165
proliferative diabetic retinopathy	0.0088699165
giant cell tumor	0.0088302893
breast adenocarcinoma	0.0087826546
angiosarcoma	0.0087596585
idiopathic pulmonary arterial hypertension	0.0087467232
ganglioneuroma	0.0087185941
tuberculosis	0.008713461
glomerulosclerosis	0.0086987679
supranuclear palsy, progressive, 1	0.0086543283
cryopyrin-associated periodic syndrome	0.0086454994
hairy cell leukemia	0.0085721994
gallbladder cancer	0.0085721994
inflammatory skin disease	0.0085697355
cardiac arrest	0.0085619333
candidiasis	0.0085619333
chronic granulomatous disease	0.0085619333
uremia	0.0085516672
cardiovascular disease	0.0085043112
Genital neoplasm, female	0.0085003367
Barrett's esophagus	0.0084695383
Edema	0.0084651849
edema	0.0084651849
Photophobia	0.0083900787
central nervous system disease	0.0083874095
Platelet storage pool disease	0.0083309459
cystic kidney disease	0.0083309459
diabetic cardiomyopathy	0.0083291881
intestinal cancer	0.0083155467
chronic myelomonocytic leukemia	0.0083155467
Anosmia	0.0083155467
tongue neoplasm	0.0083155467
sarcoidosis	0.0083104137
renal carcinoma	0.0082847484
monocytic leukemia	0.0082026196
hyperinsulinemic hypoglycemia, familial, 4	0.0082026196
hyperplasia	0.0081923534
hyperthyroidism	0.0081923534
catalepsy	0.0081923534
Shock	0.0081923534
prostate adenocarcinoma	0.0081481966
necrotizing vasculitis	0.0081307568
Meckel syndrome, type 1	0.0081307568
peripheral nerve lesion	0.0081307568
clear cell renal carcinoma	0.0081102246
primary biliary cirrhosis	0.0081102246
temporal arteritis	0.0081102246
spinal cord injury	0.0080769624
Duchenne muscular dystrophy	0.0080178296
Encephalopathy	0.0079459669
glucocorticoid resistance	0.0079459669
diabetic foot	0.0079459669
anorexia nervosa	0.0079459669
Hepatitis, Alcoholic	0.0079459669
Vertigo	0.0079459669
Hyperammonemia	0.0079459669
xeroderma pigmentosum	0.0079459669
paroxysmal dystonia	0.0079459669
lupus nephritis	0.0079254347
focal segmental glomerulosclerosis	0.0079254347
Neonatal sepsis	0.0079254347
generalized lipodystrophy	0.0079254347
gestational diabetes	0.0079151686
systemic juvenile idiopathic arthritis	0.0078868341
skin aging	0.0078106945
skin squamous cell carcinoma	0.0077895114
reactive arthritis	0.0077611769
Pick disease	0.0077611769
clear cell adenocarcinoma	0.0077611769
soft tissue sarcoma	0.0077611769
anthrax infection	0.0077611769
Sudden unexpected death in epilepsy	0.0077611769
orofacial cleft	0.0077611769
gastrointestinal stromal tumor	0.0077611769
chronic periodontitis	0.0077611769
Spinal Cord Ischemia	0.0077611769
juvenile idiopathic arthritis	0.0077611769
fasciitis	0.0077611769
Fasciitis	0.0077611769
Aarskog-Scott syndrome, X-linked	0.0077611769
ovarian adenocarcinoma	0.0077611769
Melnick-Needles syndrome	0.0077406447
insomnia	0.0076457859
bacterial vaginosis	0.0075893223
male infertility	0.0074634598
Kaposi's sarcoma	0.0074634598
Krabbe disease	0.0073915971
duodenal ulcer	0.0073915971
diabetes insipidus	0.0073915971
squamous papilloma	0.0073915971
Leishmaniasis	0.0073915971
progeroid syndrome	0.0073915971
binge eating	0.0073915971
ventricular tachycardia	0.0073915971
Kashin-Beck disease	0.0073915971
thymic lymphoma	0.0073915971
Endometritis	0.0073915971
neoplasm of neck	0.0073915971
oropharyngeal carcinoma	0.0073915971
Pfeiffer syndrome	0.0073915971
intrahepatic cholestasis	0.0073915971
neurotoxicity	0.0073915971
hyperinsulinemic hypoglycemia	0.0073915971
myeloproliferative disorder	0.0073915971
Arenaviridae infectious disease	0.0073915971
dissection	0.0073915971
Werner syndrome	0.0073915971
fumaric aciduria	0.0073915971
acute stress reaction	0.0073915971
obstructive jaundice	0.0073915971
cyclic hematopoiesis	0.0073915971
congenital hypothyroidism	0.0073915971
porphyria	0.0073915971
toxoplasmosis	0.0073915971
American trypanosomiasis	0.0073915971
viral encephalitis	0.0073915971
asphyxia	0.0073915971
alveolar rhabdomyosarcoma	0.0073915971
Partington syndrome	0.0073915971
telomere syndrome	0.0073915971
angioimmunoblastic T-cell lymphoma	0.0073915971
Lyme disease	0.0073915971
constitutional neutropenia	0.0073915971
oculotrichodysplasia	0.0073915971
Resting tremor	0.0073915971
granulosa cell tumor	0.0073915971
crescentic glomerulonephritis	0.0073915971
osteomyelitis	0.0073915971
adrenal gland pheochromocytoma	0.0073915971
infectious mononucleosis	0.0073915971
sensory peripheral neuropathy	0.0073915971
progressive multifocal leukoencephalopathy	0.0073915971
migraine, familial hemiplegic, 1	0.0073915971
alcoholic liver disease	0.0073915971
AIDS dementia	0.0073402666
attention deficit hyperactivity disorder	0.0072264137
laryngotracheoesophageal cleft	0.0072222063
human african trypanosomiasis	0.0072068072
lymphangioma	0.0072068072
congenital secretory chloride diarrhea 1	0.007186275
Congestive heart failure	0.0071768176
rheumatic disease	0.0070539094
prostate disease	0.0070220172
Treacher-Collins syndrome	0.0070220172
Central precocious puberty	0.0070220172
systemic inflammatory response syndrome	0.0069983926
Cataplexy	0.0069912189
bone benign neoplasm	0.0069809528
Plasmodium falciparum malaria	0.0068580318
whooping cough	0.0068372273
peritonitis	0.0066678365
urothelial carcinoma	0.006665033
Peritoneal Fibrosis	0.0066524374
Polycystic Kidney Disease	0.0066524374
cerebritis	0.0066524374
ichthyosis vulgaris	0.0066524374
eye disease	0.0066524374
autosomal dominant retinitis pigmentosa	0.0066524374
hypopharyngeal carcinoma	0.0066524374
polyp	0.006611373
Gout	0.006610356
essential thrombocythemia	0.006426583
influenza	0.0063915836
endothelial dysfunction	0.0063641669
muscle atrophy	0.0063573895
prion disease	0.0063547203
ovarian epithelial tumor	0.0063444542
Nystagmus	0.006311192
liver disease	0.0061973067
fetal growth restriction	0.0061520673
hematopoietic and lymphoid cell neoplasm	0.0061373742
mitochondrial DNA depletion syndrome 4a	0.0061142755
thyroiditis	0.0061110029
serum lipopolysaccharide activity	0.0060689804
prostate intraepithelial neoplasia	0.006023741
synovitis	0.0059748743
Periapical Periodontitis	0.0059132777
Flavivirus Infections	0.0059132777
cocaine use disorder	0.0059132777
Atypical Lobular Breast Hyperplasia	0.0058824794
colonic neoplasm	0.0058736505
hemorrhage	0.0058598751
infectious disease	0.0057809122
ependymoma	0.0057695522
nephrosclerosis	0.0057695344
asthma	0.0057603518
retinopathy	0.0057157578
anxiety disorder	0.0056130967
endometrium neoplasm	0.0056052945
lobular neoplasia	0.0055436978
Ebola hemorrhagic fever	0.0055436978
myxofibrosarcoma	0.0055436978
kidney injury	0.0055231656
rectum cancer	0.0055231656
colorectal adenocarcinoma	0.005493545
sudden infant death syndrome	0.0054307706
Jeune syndrome	0.0054205045
psychosis	0.0053872423
Zika virus infectious disease	0.0053589079
urea cycle disorder	0.0053589079
ichthyosis	0.0053589079
head and neck neoplasia	0.0053589079
chronic pancreatitis	0.0053281096
metabolic disease	0.0052876415
Erythema	0.0052576841
brain cancer	0.0052459807
mature T-cell and NK-cell non-Hodgkin lymphoma	0.005174118
respiratory depression	0.005174118
congenital dyserythropoietic anemia	0.005174118
Disorder of lipid metabolism	0.005174118
disorder of sexual differentiation	0.005174118
dental fluorosis	0.005174118
neural tube defect	0.005174118
Diarrhea	0.005174118
ovarian serous cystadenocarcinoma	0.0051689849
arteriosclerosis	0.0051535858
renovascular hypertension	0.0051535858
Hepatoblastoma	0.0051459888
Infectious encephalitis	0.0051203236
mucocutaneous lymph node syndrome	0.00506386
acute myeloid leukemia by FAB classification	0.0050406586
early-infantile DEE	0.0050303925
rotavirus infection	0.0050047272
malnutrition	0.0050047272
thromboangiitis obliterans	0.004989328
abortion	0.004989328
aggressive NK-cell leukemia	0.004989328
uterine cervix neoplasm	0.004989328
Human T-lymphotropic virus 1 infectious disease	0.004989328
social anxiety disorder	0.004989328
sebaceous gland neoplasm	0.004989328
malaise	0.0049687958
amnesia	0.0049585297
metabolic syndrome	0.0048717457
amblyopia	0.0048045381
Amblyopia	0.0048045381
anaplastic astrocytoma	0.0048045381
bone inflammation disease	0.0048045381
postmenopausal osteoporosis	0.0047886131
Glomerular sclerosis	0.0047840059
metastatic malignant neoplasm	0.0047634737
convulsion	0.0047238465
respiratory system disease	0.0047193169
primary ciliary dyskinesia	0.0046916109
aneurysmal bone cyst	0.0046916109
osteoporosis-pseudoglioma syndrome	0.0046480826
Fibroadenoma	0.0046214778
trigeminal neuralgia	0.0046197482
non-alcoholic fatty liver	0.0046197482
North Carolina macular dystrophy	0.0046197482
Hydrocephalus	0.0046197482
oral mucositis	0.0046197482
inborn error of immunity	0.0046197482
hypotension	0.0045889499
dysplasia	0.0045889499
fragile X syndrome	0.0045889499
malignant pleural mesothelioma	0.0045659538
theileriasis	0.004506821
mesenchymal cell neoplasm	0.004506821
Glucose intolerance	0.004506821
malignant peripheral nerve sheath tumor	0.004506821
polycythemia vera	0.0044965549
porphyria cutanea tarda	0.0044349583
human granulocytic anaplasmosis	0.0044349583
chondroblastic osteosarcoma	0.0044349583
Norrie disease	0.0044349583
tinea unguium	0.0044349583
brain infarction	0.0044349583
Cholestatic liver disease	0.0044349583
Right ventricular hypertrophy	0.0044349583
renal pelvis/ureter urothelial carcinoma	0.0044349583
congenital heart disease	0.0044349583
Tenosynovial Giant Cell Tumor	0.0044349583
Chorioretinitis	0.0044349583
polyarticular arthritis	0.0044349583
Psoriasiform dermatitis	0.0044349583
mitochondrial disease	0.0044349583
craniosynostosis	0.0044349583
lipoma	0.0044349583
Niemann-Pick disease	0.0044349583
bathing suit ichthyosis	0.0044349583
dyskeratosis congenita	0.0044349583
pseudotumor cerebri	0.0044349583
Thyroid Gland Undifferentiated (Anaplastic) Carcinoma	0.0044349583
common cold	0.0044349583
anterior ischemic optic neuropathy	0.0044349583
Bardet-Biedl syndrome	0.0044349583
congenital hydrocephalus	0.0044349583
tubular adenoma	0.0044349583
Pancreatitis	0.0044349583
Holt-Oram syndrome	0.0044349583
Fulminant hepatic failure	0.0044349583
malignant epithelial tumor of ovary	0.0044349583
skin hemangioma	0.0044349583
Azoospermia	0.0044349583
angina pectoris	0.004414426
cerebral amyloid angiopathy	0.004414426
follicular thyroid carcinoma	0.004414426
pancreatic neoplasm	0.004414426
ovarian serous adenocarcinoma	0.004414426
Herpesviridae infectious disease	0.004414426
substance dependence	0.0043811639
eosinophilic esophagitis	0.0042501683
Hypotonia - cystinuria syndrome	0.0042501683
bone sarcoma	0.0042501683
Decreased liver function	0.0042501683
hyperprolactinemia	0.0042501683
coinfection	0.0042501683
Airway obstruction	0.0042501683
amebiasis	0.0042501683
keratoconus	0.0042501683
monoclonal gammopathy	0.0042501683
hypotonia-cystinuria syndrome	0.0042501683
movement disorder	0.0042296361
encephalomyelitis	0.0042296361
invasive carcinoma	0.0042296361
Hyperlipidemia	0.0041694767
erythroleukemia	0.004099552
adrenal cortex carcinoma	0.0040868656
thoracic aortic aneurysm	0.0040653784
Lentivirus Infections	0.0040653784
osteogenesis imperfecta	0.0040653784
Mantle cell lymphoma	0.0040653784
aortic aneurysm	0.0040653784
medullary thyroid gland carcinoma	0.0040653784
persistent truncus arteriosus	0.0040653784
Hypothermia	0.0040653784
Rhabdoviridae infectious disease	0.0040653784
ileus	0.0040494534
allergic asthma	0.004011584
Acute hepatitis	0.0039551204
Guillain-Barre syndrome	0.0038497902
Potocki-Lupski syndrome	0.0038497902
kidney oncocytoma	0.0038028976
nervous system disease	0.0037815887
hyperandrogenism	0.0037676613
lymphoid leukemia	0.0037676613
portal hypertension	0.0037573952
portal hypertension	0.0037573952
cervical intraepithelial neoplasia	0.0037573952
Left ventricular dilatation	0.0036957985
Infantile dystonia-parkinsonism	0.0036957985
Wolcott-Rallison syndrome	0.0036957985
Deltaretrovirus Infections	0.0036957985
serous cystadenocarcinoma	0.0036957985
hemorrhagic fever with renal syndrome	0.0036957985
measles	0.0036957985
Sjogren-Larsson syndrome	0.0036957985
osteoblastic osteosarcoma	0.0036957985
ovarian endometrioid carcinoma	0.0036957985
bronchitis	0.0036957985
tooth disease	0.0036957985
Renal Cell Carcinoma Associated with Xp11.2 Translocations/TFE3 Gene Fusions	0.0036957985
Hematuria	0.0036957985
Lobular Breast Carcinoma In Situ	0.0036957985
neuromyelitis optica	0.0036957985
REM sleep behavior disorder	0.0036957985
Dysmenorrhea	0.0036957985
endocrine system disease	0.0036957985
multiple acyl-CoA dehydrogenase deficiency	0.0036957985
red-green color blindness	0.0036957985
mucinous carcinoma	0.0036957985
mixed anxiety and depressive disorder	0.0036957985
Primary Effusion Lymphoma	0.0036957985
acromegaly	0.0036957985
fleck corneal dystrophy	0.0036957985
mixed phenotype acute leukemia	0.0036957985
capillary leak syndrome	0.0036957985
Prader-Willi syndrome	0.0036957985
oropharynx cancer	0.0036957985
Achalasia	0.0036957985
glycogen storage disease due to GLUT2 deficiency	0.0036957985
skin papilloma	0.0036957985
central nervous system leukemia	0.0036957985
female reproductive system disease	0.0036957985
parkinsonism-dystonia, infantile	0.0036957985
Hirschsprung disease	0.0036957985
Cataract	0.0036957985
gastrointestinal disease	0.0036957985
bronchopulmonary dysplasia	0.0036957985
hantavirus hemorrhagic fever with renal syndrome	0.0036957985
Doyne honeycomb retinal dystrophy	0.0036957985
Tay-Sachs disease	0.0036957985
peeling skin syndrome	0.0036957985
Merkel cell skin cancer	0.0036957985
juvenile polyposis syndrome	0.0036957985
familial isolated congenital asplenia	0.0036957985
chronic rhinosinusitis with nasal polyps	0.0036957985
complete androgen insensitivity syndrome	0.0036957985
stress-related disorder	0.0036957985
alveolar soft part sarcoma	0.0036957985
sensorineural hearing loss	0.0036957985
chronic bronchitis	0.0036957985
Leigh syndrome	0.0036957985
self-limited epilepsy with autonomic seizures	0.0036957985
Vaginal Melanoma	0.0036957985
fibroma	0.0036957985
muscle cramp	0.0036957985
goblet cell carcinoma	0.0036957985
Hip dysplasia	0.0036957985
opioid use disorder	0.0036957985
alcoholic liver cirrhosis	0.0036957985
Legionnaires' disease	0.0036957985
photokeratitis	0.0036957985
Angel-shaped phalango-epiphyseal dysplasia	0.0036957985
abscess	0.0036957985
Staphylococcus aureus infection	0.0036957985
Fanconi anemia	0.0036957985
invasive breast ductal carcinoma	0.0036957985
Uterine Carcinosarcoma	0.0036957985
ischemia reperfusion injury	0.0036957985
Other metabolic disease	0.0036957985
epidermolysis bullosa simplex	0.0035110086
chronic gastritis	0.0035110086
cocaine abuse	0.0035110086
acute hemorrhagic leukoencephalitis	0.0035110086
pemphigus foliaceus	0.0035110086
central core myopathy	0.0035110086
malignant hyperthermia, susceptibility to, 1	0.0035110086
hematoma	0.0035110086
cervical squamous cell carcinoma	0.0035110086
encephalitis	0.0034904764
brain disease	0.0034904764
Facioscapulohumeral dystrophy	0.0033500884
retinal detachment	0.0033262187
autoimmune myocarditis	0.0033262187
metastatic colorectal cancer	0.0033262187
acute coronary syndrome	0.0033262187
asphyxia neonatorum	0.0033262187
acute graft versus host disease	0.0033262187
vasculitis	0.0033262187
Menkes disease	0.0033262187
hepatitis B virus induced hepatocellular carcinoma	0.003302744
alcohol abuse	0.0032159607
gastroenteritis	0.0032159607
hepatitis C virus induced hepatocellular carcinoma	0.0032123718
Mental deterioration	0.0031588686
ulcer disease	0.0031568279
Hypercholesterolemia	0.0031568279
meningococcal infection	0.0031301579
hypertrophy	0.0031286988
Hyperinsulinemia	0.0030876344
aldosterone-producing adenoma	0.0030317802
airway hyperresponsiveness	0.0030285016
pulmonary tuberculosis	0.0030285016
Arrhythmia	0.0030285016
bladder tumor	0.0030182355
brucellosis	0.0029566388
autosomal dominant cerebellar ataxia	0.0029566388
glucosephosphate dehydrogenase deficiency	0.0029566388
benign neoplasm of skin	0.0029566388
breast ductal adenocarcinoma	0.0029566388
hematopoietic and lymphoid system neoplasm	0.0029566388
mastocytoma	0.0029566388
impaired renal function disease	0.0029566388
geroderma osteodysplastica	0.0029566388
T-lymphoblastic lymphoma	0.0029566388
Hutchinson-Gilford progeria syndrome	0.0029566388
atrial heart septal defect	0.0029566388
brain aneurysm	0.0029566388
urticaria	0.0029566388
uterine fibroid	0.0029566388
Arthritis	0.0029566388
ciliopathy	0.0029566388
autoimmune encephalitis	0.0029566388
Heat Stroke	0.0029566388
Refsum disease	0.0029361066
autism spectrum disorder	0.0029361066
breast angiosarcoma	0.0029361066
Tremor	0.0029361066
Granuloma	0.0029361066
Ventricular arrhythmia	0.0027718489
granular corneal dystrophy type II	0.0027718489
angina unstable	0.0027718489
Neurodevelopmental delay	0.0027718489
listeriosis	0.0027718489
ring chromosome 6	0.0027718489
limb ischemia	0.0027718489
Decreased total granulocyte count	0.0027718489
Smith-Magenis syndrome	0.0027718489
acrocardiofacial syndrome	0.0027718489
thymus atrophy	0.0027718489
urgency urinary incontinence	0.0027718489
Sciatica	0.0027718489
allergic disease	0.0027513167
hyperuricemia	0.0027513167
cutaneous melanoma	0.0027513167
epithelioid hemangioendothelioma	0.0027513167
alopecia	0.002587059
glomerular disease	0.002587059
fatty liver disease	0.002587059
TNF receptor 1-associated periodic fever syndrome	0.002587059
Alexander disease	0.002587059
chronic hepatitis	0.002587059
antiphospholipid syndrome	0.002587059
osteofibrous dysplasia	0.002587059
neuroinflammatory disorder	0.002587059
Increased total eosinophil count	0.002587059
Alopecia	0.002587059
hepatocellular adenoma	0.002587059
Impaired glucose tolerance	0.002587059
Cockayne syndrome	0.002587059
Wiskott-Aldrich syndrome	0.002587059
actinic keratosis	0.002587059
genetic disorder	0.002587059
paracoccidioidomycosis	0.002587059
infective vaginitis	0.002587059
alcoholic fatty liver disease	0.002587059
Anemia	0.002587059
Hypercalcemia	0.002587059
tarsal-carpal coalition syndrome	0.002587059
Bilateral tonic-clonic seizure	0.002587059
chronic hepatitis C virus infection	0.002587059
cutaneous lupus erythematosus	0.0025053561
autosomal recessive limb-girdle muscular dystrophy type 2I	0.0023549248
recessive dystrophic epidermolysis bullosa	0.0022174791
ankyloblepharon filiforme adnatum-cleft palate syndrome	0.0022174791
Gastrointestinal dysmotility	0.0022174791
Colon Neuroendocrine Tumor G1	0.0022174791
thoracic outlet syndrome	0.0022174791
muscle tissue disorder	0.0022174791
Andersen-Tawil syndrome	0.0022174791
Arterial thrombosis	0.0022174791
periostitis	0.0022174791
malignant hypertension	0.0022174791
Periostitis	0.0022174791
aortic valve insufficiency	0.0022174791
Generalized tonic seizure	0.0022174791
embryonal rhabdomyosarcoma	0.0022174791
Benign Ovarian Neoplasm	0.0022174791
cardioembolic stroke	0.0022174791
rheumatic heart disease	0.0022174791
Thiamine deficiency	0.0022174791
nutritional biotin deficiency	0.0022174791
mouth disease	0.0022174791
treatment resistant depression	0.0022174791
metabolic bone disorder	0.0022174791
urinary bladder cancer	0.0022174791
sleep-wake disorder	0.0022174791
Blindness	0.0022174791
trypanosomiasis	0.0022174791
Nausea	0.0022174791
developmental process	0.0022174791
neuroma	0.0022174791
Renal neoplasm	0.0022174791
adrenal carcinoma	0.0022174791
schwannoma	0.0022174791
Dental enamel hypoplasia	0.0022174791
systemic primary carnitine deficiency disease	0.0022174791
azoospermia	0.0022174791
Cushing syndrome due to macronodular adrenal hyperplasia	0.0022174791
reflex epilepsy	0.0022174791
Tics	0.0022174791
nephrolithiasis	0.0022174791
nosocomial infection	0.0022174791
streptococcal infection	0.0022174791
orchitis	0.0022174791
motion sickness	0.0022174791
diabetic encephalopathy	0.0022174791
hyperhomocysteinemia	0.0022174791
Japanese encephalitis	0.0022174791
photosensitive epilepsy	0.0022174791
chronic cystitis	0.0022174791
acute liver failure	0.0022174791
epithelioid sarcoma	0.0022174791
Bradycardia	0.0022174791
adrenal cortex neoplasm	0.0022174791
synucleinopathy	0.0022174791
Myelodysplasia	0.0022174791
Chronic constipation	0.0022174791
Alzheimer disease 3	0.0022174791
Pelvic Inflammatory Disease	0.0022174791
Epididymitis	0.0022174791
blepharophimosis, ptosis, and epicanthus inversus syndrome	0.0022174791
spermatocele	0.0022174791
plasmacytoma	0.0022174791
orthostatic intolerance	0.0022174791
cysticercosis	0.0022174791
neuroendocrine carcinoma	0.0022174791
rhinitis	0.0022174791
undifferentiated high grade pleomorphic sarcoma of bone	0.0022174791
maple syrup urine disease	0.0022174791
periventricular nodular heterotopia	0.0022174791
iron poisoning	0.0022174791
Peripheral neuropathy	0.0022174791
muscle tissue disorder	0.0022174791
Feingold syndrome	0.0022174791
systemic primary carnitine deficiency disease	0.0022174791
Dental malocclusion	0.0022174791
rhinitis	0.0022174791
carcinoid tumor	0.0022174791
orthostatic intolerance	0.0022174791
sleep-wake disorder	0.0022174791
vulvar carcinoma	0.0022174791
familial glucocorticoid deficiency	0.0022174791
estrogen-receptor positive breast cancer	0.0022174791
Bjornstad syndrome	0.0022174791
Myelodysplasia	0.0022174791
metabolic bone disorder	0.0022174791
Mixed Tumor of the Salivary Gland	0.0022174791
Wilms tumor	0.0022174791
iron poisoning	0.0022174791
Developmental cataract	0.0022174791
acute liver failure	0.0022174791
chronic lung disease	0.0022174791
Atrophy	0.0022174791
neuroendocrine carcinoma	0.0022174791
capillary hemangioma	0.0022174791
Thrombocytopenia	0.0022174791
Carney complex	0.0022174791
Splenomegaly	0.0022174791
connective tissue neoplasm	0.0022174791
Dental malocclusion	0.0022174791
cognition	0.0022174791
familial glucocorticoid deficiency	0.0022174791
gastroparesis	0.0022174791
pleomorphic xanthoastrocytoma	0.0022174791
retinitis	0.0022174791
astrocytic tumor	0.0022174791
liposarcoma	0.0022174791
metachromatic leukodystrophy	0.0022174791
Pleural Mesothelioma	0.0022174791
retinal ischemia	0.0022174791
Lymphatic Metastasis	0.0022174791
diverticulitis	0.0022174791
Corneal opacity	0.0022174791
Primary progressive aphasia	0.0022174791
vulvar carcinoma	0.0022174791
cerebrotendinous xanthomatosis	0.0022174791
Retinal dystrophy	0.0022174791
Bjornstad syndrome	0.0022174791
complication	0.0022174791
cerebral cortical dysplasia	0.0022174791
septic shock	0.0022174791
Leydig Cell Tumor	0.0022174791
juxtacortical osteosarcoma	0.0022174791
heroin dependence	0.0022174791
Optic neuropathy	0.0022174791
Developmental cataract	0.0022174791
Mixed Tumor of the Salivary Gland	0.0022174791
chronic lung disease	0.0022174791
Helminthiasis	0.002012157
mastitis	0.002012157
periodontal disorder	0.002012157
parasitic infection	0.002012157
Aortic dissection	0.0018478993
Motor axonal neuropathy	0.0018478993
intestinal disease	0.0018478993
Carcinoma, Lewis Lung	0.0018478993
brain inflammatory disease	0.0018478993
Friedreich ataxia	0.0018478993
bronchogenic carcinoma	0.0018478993
liver neoplasm	0.0018478993
aortic stenosis	0.0018478993
pouchitis	0.0018478993
Gingivitis	0.0018478993
adamantinoma	0.0018478993
Lipodystrophy	0.0018478993
hypoxia	0.0018478993
chorioamnionitis	0.0018478993
tropical spastic paraparesis	0.0018478993
Adams-Oliver syndrome	0.0016420149
hyperphosphatemia	0.0014783194
chronic rhinosinusitis	0.0014783194
Syringocystadenoma Papilliferum	0.0014783194
ehrlich tumor carcinoma	0.0014783194
hemochromatosis	0.0014783194
essential tremor	0.0014783194
van der Woude syndrome	0.0014783194
pneumoconiosis	0.0014783194
Crohn ileitis	0.0014783194
hemolytic anemia	0.0014783194
bronchoalveolar adenocarcinoma	0.0014783194
ovarian clear cell cancer	0.0014783194
Hyperesthesia	0.0014783194
substance abuse	0.0014783194
familial hyperaldosteronism	0.0014783194
generalised epilepsy	0.0014783194
Ehlers-Danlos syndrome, dermatosparaxis type	0.0014783194
radiation pneumonitis	0.0014783194
pneumococcal pneumonia	0.0014783194
Hypertonia	0.0014783194
Lymphadenopathy	0.0014783194
fetal akinesia deformation sequence	0.0014783194
fried syndrome	0.0014783194
ovarian serous carcinoma	0.0014783194
Growth Hormone-Producing Pituitary Gland Adenoma	0.0014783194
metastatic prostate cancer	0.0014783194
Saethre-Chotzen syndrome	0.0014783194
large artery stroke	0.0014783194
Spasticity	0.0014783194
Sleep Disorder	0.0014783194
Respiratory tract infection	0.0014783194
progressive pseudorheumatoid arthropathy of childhood	0.0014783194
infectious arthritis	0.0014783194
polyp of large intestine	0.0014783194
impulse control disorder	0.0014783194
sebaceous adenoma	0.0014783194
allergic respiratory disease	0.0014783194
muscular dystrophy	0.0014783194
lymphopenia	0.0014783194
MALT lymphoma	0.0014783194
Hypertriglyceridemia	0.0014783194
Methicillin-Resistant Staphylococcus Aureus Infection	0.0014783194
Alkalosis	0.0014783194
ectodermal dysplasia-cutaneous syndactyly syndrome	0.0014783194
Vibrio infectious disease	0.0014783194
Epiretinal membrane	0.0014783194
idiopathic interstitial pneumonia	0.0014783194
familial expansile osteolysis	0.0014783194
neonatal abstinence syndrome	0.0014783194
Rett syndrome	0.0014783194
oculocerebrorenal syndrome	0.0014783194
complex regional pain syndrome	0.0014783194
mental or behavioural disorder	0.0014783194
Laurence-Moon syndrome	0.0014783194
Muscular dystrophy	0.0014783194
Premature rupture of membranes	0.0014783194
thymic epithelial neoplasm	0.0014783194
thyroid disease	0.0014783194
prostatic adenoma	0.0014783194
vaginitis	0.0014783194
uterine neoplasm	0.0014783194
chronic primary adrenal insufficiency	0.0014783194
hypertensive disorder	0.0014783194
corneal infection	0.0014783194
adult-onset autosomal dominant demyelinating leukodystrophy	0.0014783194
post-transplant lymphoproliferative disease	0.0014783194
uterine sarcoma	0.0014783194
bulimia nervosa	0.0014783194
Vascular dilatation	0.0014783194
POEMS syndrome	0.0014783194
Hyperplastic Polyp	0.0014783194
macular retinal edema	0.0014783194
Tetralogy of Fallot	0.0014783194
avian influenza	0.0014783194
ectodermal dysplasia-cutaneous syndactyly syndrome	0.0014783194
Growth Hormone-Producing Pituitary Gland Adenoma	0.0014783194
neonatal abstinence syndrome	0.0014783194
Sensory neuropathy	0.0014783194
polymyositis	0.0014783194
ovarian hyperstimulation syndrome	0.0014783194
joint disease	0.0014783194
Retinal hemorrhage	0.0014783194
familial expansile osteolysis	0.0014783194
idiopathic interstitial pneumonia	0.0014783194
phenylketonuria	0.0014783194
colonic disorder	0.0014783194
Hyperlordosis	0.0014783194
monostotic fibrous dysplasia	0.0014783194
muscle cancer	0.0014783194
Vibrio infectious disease	0.0014783194
Interstitial cardiac fibrosis	0.0014783194
leukodystrophy	0.0014783194
grade III meningioma	0.0014783194
Bronchiolitis	0.0014783194
ovarian serous carcinoma	0.0014783194
hepatotoxicity	0.0014783194
Epiretinal membrane	0.0014783194
metastatic prostate cancer	0.0014783194
Marchiafava-Bignami Disease	0.0014783194
gestational trophoblastic neoplasm	0.0014783194
Rett syndrome	0.0014783194
kidney cancer	0.0014783194
acute megakaryoblastic leukaemia	0.0014783194
syphilis	0.0014783194
laminopathy	0.0014783194
parotitis	0.0014783194
Posterior Leukoencephalopathy Syndrome	0.0014783194
Polydipsia	0.0014783194
Duchenne and Becker muscular dystrophy	0.0014783194
alcohol-induced disorders	0.0014783194
Abnormal intestine morphology	0.0014783194
Alkalosis	0.0014783194
Recurrent lower respiratory tract infections	0.0014783194
meningeal neoplasm	0.0014783194
Methicillin-Resistant Staphylococcus Aureus Infection	0.0014783194
Hyperphosphatemia	0.0014783194
acute retinal necrosis syndrome	0.0014783194
trichomegaly-retina pigmentary degeneration-dwarfism syndrome	0.0014783194
Shaken Baby Syndrome	0.0014783194
Lung Giant Cell Carcinoma	0.0014783194
brain edema	0.0014783194
Micropenis	0.0014783194
Synovial Chondromatosis	0.0014783194
tendinitis	0.0014783194
thyroid disease	0.0014783194
Tetralogy of Fallot	0.0014783194
Aortic Coarctation	0.0014783194
macular retinal edema	0.0014783194
psoriasis 14, pustular	0.0014783194
diastolic heart failure	0.0014783194
intestinal neoplasm	0.0014783194
mental or behavioural disorder	0.0014783194
bone resorption disease	0.0014783194
complex regional pain syndrome	0.0014783194
Hypertriglyceridemia	0.0014783194
MALT lymphoma	0.0014783194
generalized epilepsy	0.0014783194
bronchiolitis obliterans	0.0014783194
Muscular dystrophy	0.0014783194
lymphopenia	0.0014783194
Premature rupture of membranes	0.0014783194
aplastic anemia	0.0014783194
Reoviridae infectious disease	0.0014783194
squamous cell carcinoma of penis	0.0014783194
Visual hallucination	0.0014783194
thrombotic disease	0.0014783194
oculocerebrorenal syndrome	0.0014783194
phobic disorder	0.0014783194
Becker muscular dystrophy	0.0014783194
Sjogren syndrome	0.0014741162
macroglobulinemia	0.0010917509
