# Supplementary material for: Peripheral Transcriptomic Signatures Reveal Convergent Neuroinflammatory, Metabolic, and miRNA Dysregulation in Major Psychiatric Disorders
Source: Biology (Basel). 2026 Apr 24;15(9):673. doi: 10.3390/biology15090673 (PMC13162896; doi:10.3390/biology15090673)
Supplement: Supplementary file 1 [file biology-15-00673-s001.zip › Supplementary Files/Dataset S4. Hub genes GWAS results/FPR1.tsv]

disease	globalScore
periodontitis	0.5379354721
aggressive periodontitis	0.3718857475
Alzheimer disease	0.206584618
Parkinson disease	0.2007792013
neurodegenerative disease	0.2006699854
multiple sclerosis	0.1981504106
lysosomal storage disease	0.1976884358
gingival disease	0.1936363707
lung adenocarcinoma	0.1268952322
prostate cancer	0.1108739564
Familial prostate cancer	0.1108739564
neoplasm	0.1094237858
colorectal carcinoma	0.0993518384
glioblastoma multiforme	0.0948474962
Townes-Brocks syndrome	0.0907754887
systemic scleroderma	0.0880395552
inflammatory bowel disease	0.0777510121
cervical cancer	0.0774912454
obstructive sleep apnea	0.076875279
neuroblastoma	0.0724401701
astrocytoma	0.0697608668
Immunodeficiency due to a late component of complements deficiency	0.0688649949
urinary bladder carcinoma	0.0683414748
acute lung injury	0.0680424512
age-related macular degeneration	0.0672635336
isolated agammaglobulinemia	0.0623547513
Immunodeficiency due to interleukin-1 receptor-associated kinase-4 deficiency	0.0611691617
infection	0.059956814
skin infection	0.0587386444
Crohn's disease	0.0560256482
ovarian cancer	0.0553762929
chronic myelogenous leukemia	0.0546605967
Recurrent infection due to specific granule deficiency	0.0540695327
immunodeficiency 35	0.0538847428
Autosomal recessive hyper-IgE syndrome due to TYK2 deficiency	0.0538847428
Autosomal recessive hyper-IgE syndrome	0.0538847428
X-linked severe congenital neutropenia	0.052835136
common variable immunodeficiency	0.0528055696
essential hypertension	0.0524803394
chronic obstructive pulmonary disease	0.0522044163
COVID-19	0.0495366765
immunodeficiency 86	0.0491245543
cancer	0.0489595556
osteosarcoma	0.0488882159
recurrent Neisseria infections due to factor D deficiency	0.047919724
ulcerative colitis	0.0472614232
gastric cancer	0.045008594
melanoma	0.0449827137
Sepsis	0.0448712371
hyper-IgM syndrome type 2	0.0448522112
colitis	0.0446726222
agammaglobulinemia 8, autosomal dominant	0.0444382817
autosomal recessive severe congenital neutropenia due to JAGN1 deficiency	0.0443126246
mannose-binding lectin deficiency	0.044194359
immunodeficiency, common variable, 4	0.0439356531
Susceptibility to viral and mycobacterial infections	0.0433369338
immunodeficiency 31B	0.0433369338
type II complement component 8 deficiency	0.0432556262
experimental autoimmune encephalomyelitis	0.0425016833
immunodeficiency 28	0.0417699152
Mendelian susceptibility to mycobacterial diseases due to complete IFNgammaR2 deficiency	0.0417699152
neutrophil immunodeficiency syndrome	0.0416387143
immunodeficiency 81	0.0414003353
X-linked agammaglobulinemia	0.0409864059
immunodeficiency 84	0.0409864059
hyper-IgM syndrome type 3	0.0402250714
immune deficiency, familial variable	0.0400476731
Wiskott-Aldrich syndrome	0.0399885403
immunodeficiency, common variable, 3	0.0396485268
immunodeficiency due to ficolin3 deficiency	0.0395967856
neutropenia, severe congenital, 1, autosomal dominant	0.0393750377
Rheumatoid arthritis	0.0390823495
breast cancer	0.0390158439
immunodeficiency 112	0.0389537167
Hypertension	0.038066725
hyper-IgM syndrome type 5	0.0380002007
Pelger-Huet-like anomaly and episodic fever with abdominal pain	0.037756278
immunodeficiency 67	0.0377119284
pancytopenia due to IKZF1 mutations	0.0373793065
immunodeficiency 33	0.0365884056
nonimmune chronic idiopathic neutropenia of adults	0.0344448425
Immunodeficiency by defective expression of HLA class 2	0.0342674441
MHC class II deficiency	0.0342674441
hyper-IgM syndrome type 4	0.0342526609
Immunodeficiency due to a complement cascade protein anomaly	0.0340752626
chronic kidney disease	0.0340629433
esophageal adenocarcinoma	0.0338756895
immunodeficiency 51	0.0336317668
Chronic mucocutaneous candidosis	0.0336317668
bronchiolitis obliterans	0.0336317668
immunodeficiency 73b with defective neutrophil chemotaxis and lymphopenia	0.0328999987
colorectal cancer	0.0328450196
Hypohidrotic ectodermal dysplasia with immunodeficiency	0.0325525936
ectodermal dysplasia and immunodeficiency 1	0.0325525936
combined immunodeficiency due to STK4 deficiency	0.0324565028
glioblastoma	0.0321151283
monocytopenia with susceptibility to infections	0.031591686
gamma chain deficiency	0.0313921129
juvenile polyposis syndrome	0.0310857722
Cernunnos-XLF deficiency	0.0308673095
cerebral creatine deficiency syndrome	0.0306751279
severe combined immunodeficiency due to DCLRE1C deficiency	0.030601212
psoriasis	0.029773556
brain ischemia	0.0278827468
endometriosis	0.0274593726
proliferative diabetic retinopathy	0.0273489092
colorectal adenocarcinoma	0.0267206235
Hepatic fibrosis	0.0251622284
triple-negative breast cancer	0.0248807192
hepatocellular carcinoma	0.0248476236
COVID-19–associated multisystem inflammatory syndrome in adults	0.0245984013
glioma	0.0239122981
lung cancer	0.0233344382
acute respiratory distress syndrome	0.0233337435
hypertension	0.022913951
pulmonary fibrosis	0.0215311388
non-small cell lung carcinoma	0.0208268514
cardiovascular disease	0.0205663325
Tetralogy of Fallot	0.019757739
atherosclerosis	0.0195192448
psoriatic arthritis	0.0194029424
cystic fibrosis	0.0193505852
achalasia-alacrima syndrome	0.0192362208
Pallister-Hall syndrome	0.0189922981
pneumococcal meningitis	0.0185073272
Systemic lupus erythematosus	0.0177124099
Hyperglycemia	0.0175833776
leukemia	0.0172960902
rectum cancer	0.016969875
Ischemic stroke	0.0167466898
inflammation	0.0167011074
toxic epidermal necrolysis	0.0162409814
nervous system disease	0.0162077192
Nijmegen breakage syndrome	0.0160561915
colorectal neoplasm	0.0160459254
Anxiety	0.0157790066
acne	0.0157165664
Obesity	0.0156258237
inclusion body myositis	0.0155223539
dermatomyositis	0.0155223539
viral disease	0.0145023135
vasculitis	0.0131200848
Huntington disease	0.0129892946
chronic lymphocytic leukemia	0.0127656988
cyst	0.0125657151
rheumatoid arthritis	0.0121961352
myeloid sarcoma	0.0120524097
cryopyrin-associated periodic syndrome	0.0120113453
myelodysplastic syndrome	0.0118265553
tropical spastic paraparesis	0.0115801688
non-alcoholic fatty liver disease	0.0114159111
alpha 1-antitrypsin deficiency	0.0110873956
renal fibrosis	0.0107178158
acute basophilic leukemia	0.0104427742
microphthalmia with limb anomalies	0.0104200987
Polypoidal choroidal vasculopathy	0.0103482359
myocardial infarction	0.0103130435
oral squamous cell carcinoma	0.0103038863
listeriosis	0.0102328449
bacterial disease	0.0101781288
retinitis pigmentosa 1	0.0099786561
osteoarthritis	0.0096501407
Peri-Implantitis	0.0096090762
interstitial lung disease	0.0096090762
sleep apnea	0.0096090762
chronic interstitial cystitis	0.0093942838
neuroinflammatory disorder	0.0093832219
Stroke	0.0092744748
small cell lung carcinoma	0.0092394964
acute myeloid leukemia	0.0092343633
liver cancer	0.009185702
injury	0.0091703028
pachyonychia congenita	0.0090341742
Asthma	0.0088699165
lobular neoplasia	0.0088699165
dry eye syndrome	0.0088699165
diabetic nephropathy	0.0088288521
endothelial dysfunction	0.0086645944
periodontal disorder	0.0085619333
head and neck squamous cell carcinoma	0.0085003367
Diabetes mellitus	0.0085003367
Schwartz-Jampel syndrome	0.0083874095
type 1 diabetes mellitus	0.0083710454
parasitic infection	0.0083155467
atopic eczema	0.0081923534
septic shock	0.0081914368
Inflammatory abnormality of the skin	0.0081102246
Lyme disease	0.0079589346
mucous membrane pemphigoid	0.0079459669
joint disease	0.0079459669
Yersinia pestis infectious disease	0.0079151686
clear cell renal carcinoma	0.0078019775
metastatic melanoma	0.0077611769
asthma	0.007613782
Meningitis	0.007516831
Malignant Pancreatic Neoplasm	0.0073915971
thyroid cancer	0.0073915971
ulcer disease	0.0073915971
non-Hodgkins lymphoma	0.0073915971
Immunodeficiency	0.0073915971
cryptococcosis	0.0073915971
graft versus host disease	0.0073915971
Immunodeficiency	0.0073915971
Uveitis	0.0073915971
non-Hodgkins lymphoma	0.0073915971
ulcer disease	0.0073915971
lumbar disc herniation	0.0073915971
Uveitis	0.0073915971
Stevens-Johnson syndrome	0.0073915971
sarcoma	0.0072068072
pulmonary arterial hypertension	0.0072068072
alopecia	0.0070220172
primary ciliary dyskinesia	0.0070220172
Alopecia	0.0070220172
meningococcal infection	0.0069328323
infectious disease	0.0068963601
intrahepatic cholestasis	0.0066730697
Dravet syndrome	0.0066524374
Leishmaniasis	0.0066524374
Bartter syndrome	0.0066524374
systemic inflammatory response syndrome	0.0063715567
malignant glioma	0.0061873702
invasive breast ductal carcinoma	0.0061488759
neutropenia	0.0060193371
emphysema	0.005926213
rosacea	0.0059036313
sclerosing cholangitis	0.0058587058
fibrosarcoma	0.0055436978
chondrosarcoma	0.0055436978
peritonitis	0.0054334398
brain disease	0.0052357146
epidermolysis bullosa acquisita	0.005174118
chronic bronchitis	0.005174118
Mobius syndrome	0.005174118
neurofibroma	0.005174118
nonpapillary renal cell carcinoma	0.005174118
pneumocystosis	0.005174118
Arthropathy	0.005174118
cervical squamous intraepithelial neoplasia	0.005174118
Myelopathy	0.005174118
breast neoplasm	0.0050303925
severe congenital neutropenia	0.004989328
shigellosis	0.004989328
steatosis	0.004989328
diabetes mellitus	0.00487907
Pneumonia	0.004873937
lumbar disc degeneration	0.0048045381
type 2 diabetes mellitus	0.0047950807
Staphylococcus aureus infection	0.0046197482
disease arising from reactivation of latent virus	0.0046197482
pulmonary tuberculosis	0.0046197482
neuroendocrine neoplasm	0.0044349583
laryngeal squamous cell carcinoma	0.0044349583
Decreased total leukocyte count	0.0044349583
van der Woude syndrome	0.0044349583
liver neoplasm	0.0044349583
adult acute respiratory distress syndrome	0.0044349583
sessile serrated polyp	0.0044172987
influenza	0.004414426
colon carcinoma	0.004414426
hepatitis C virus induced hepatocellular carcinoma	0.0042726881
Mental deterioration	0.0042501683
acute promyelocytic leukemia	0.0042501683
Nasal Cavity Polyp	0.0042501683
Dilated cardiomyopathy	0.0042501683
pulmonary edema	0.0042501683
acute lymphoblastic leukemia	0.0042296361
MALT lymphoma	0.0041632559
ischemia	0.0040653784
prion disease	0.0039499874
autoimmune disease	0.0039089229
bacterial meningitis	0.0039089229
chronic periodontitis	0.0036957985
Invasive Breast Carcinoma	0.0036957985
Hyperplastic Polyp	0.0036957985
gallbladder carcinoma	0.0036957985
visceral Leishmaniasis	0.0036957985
serum lipopolysaccharide activity	0.0036957985
mastitis	0.0036957985
aging	0.0036957985
polyp of colon	0.0036957985
deafness	0.0036957985
abscess	0.0036957985
pneumococcal infection	0.0036957985
brain injury	0.0036957985
Vestibular schwannoma	0.0036957985
hypertrophic cardiomyopathy	0.0036957985
Acute Leukemia	0.0036957985
musculoskeletal system disease	0.0036957985
coronavirus infectious disease	0.0036957985
brain infarction	0.0036957985
X-linked retinoschisis	0.0036957985
infertility	0.0036957985
hemophilia	0.0036957985
papillary thyroid carcinoma	0.0036957985
serous adenocarcinoma	0.0036957985
pilocytic astrocytoma	0.0036957985
polycystic ovary syndrome	0.0036957985
neonatal abstinence syndrome	0.0036957985
psychiatric disorder	0.0036957985
Amyotrophic lateral sclerosis	0.0036957985
Ureteral obstruction	0.0036957985
brucellosis	0.0036957985
prostate carcinoma	0.0036957985
polyp	0.0036957985
intrahepatic cholangiocarcinoma	0.0036957985
cutaneous lupus erythematosus	0.0035873166
acute liver failure	0.0035110086
Myocardial Ischemia	0.0034904764
chronic granulomatous disease	0.0033167613
pneumonitis	0.0030876344
Plasmodium falciparum malaria	0.0030203121
nasopharyngeal carcinoma	0.0029566388
respiratory system disease	0.0029566388
malnutrition	0.0029566388
smoking behavior	0.0029566388
fungal infectious disease	0.0029566388
acquired idiopathic inflammatory myopathy	0.0029566388
essential thrombocythemia	0.0029566388
Senile plaques	0.0029566388
idiopathic inflammatory myopathy	0.0029566388
posterior cortical atrophy	0.0029566388
liver dysplastic nodule	0.0029566388
Cognitive impairment	0.0029361066
epilepsy	0.0029361066
amyloidosis	0.0029361066
Thrombocytopenia	0.0027718489
anaplastic astrocytoma	0.0027718489
Cerebral ischemia	0.0027718489
pneumococcal pneumonia	0.0027513167
autism	0.0027011201
animal disease	0.002587059
allergic conjunctivitis	0.002587059
synovial sarcoma	0.002587059
Bartsocas-Papas syndrome 1	0.002587059
hepatitis C virus infection	0.002587059
Insulin resistance	0.002587059
lung carcinoma	0.002587059
deep vein thrombosis	0.0022174791
hereditary sensory and autonomic neuropathy type 4	0.0022174791
idiopathic pulmonary fibrosis	0.0022174791
Lactic acidosis	0.0022174791
hairy cell leukemia	0.0022174791
allergic asthma	0.0022174791
Chédiak-Higashi syndrome	0.0022174791
Respiratory tract infection	0.0022174791
AIDS	0.0022174791
Behcet's syndrome	0.0022174791
acute pericementitis	0.0022174791
esophageal carcinoma	0.0022174791
T-cell large granular lymphocyte leukemia	0.0022174791
Multiple Organ Failure	0.0022174791
IGA glomerulonephritis	0.0022174791
gonorrhea	0.0022174791
obstructive jaundice	0.0022174791
brain aneurysm	0.0022174791
Nasal polyposis	0.0022174791
depressive disorder	0.0022174791
carcinoma	0.0022174791
aortic atherosclerosis	0.0022174791
mastocytoma	0.0022174791
Primary Effusion Lymphoma	0.0022174791
airway hyperresponsiveness	0.0022174791
Ehlers-Danlos syndrome	0.0022174791
Nephropathy	0.0022174791
metastatic malignant neoplasm	0.0022174791
Helicobacter pylori infectious disease	0.0022174791
head and neck carcinoma	0.0022174791
Anemia	0.0022174791
oligodendroglioma	0.0022174791
status epilepticus	0.0022174791
Decreased total granulocyte count	0.0022174791
impaired renal function disease	0.0022174791
childhood leukemia	0.0022174791
Shwachman-Diamond syndrome	0.0022174791
alcohol dependence	0.0022174791
glycogen storage disease Ib	0.0022174791
cerebral infarction	0.0022174791
heart disease	0.0022174791
psoriasis vulgaris	0.0022174791
diffuse large B-cell lymphoma	0.0022174791
Infertility	0.0022174791
Decreased total monocyte count	0.0022174791
heart failure	0.002104552
Duane retraction syndrome	0.002012157
myeloid leukemia	0.0018478993
lung disease	0.0018478993
digestive system neoplasm	0.0018478993
subarachnoid hemorrhage	0.0018478993
acute myocardial infarction	0.0018478993
gastric adenocarcinoma	0.0018478993
glaucoma	0.0018478993
gastric carcinoma	0.0018338747
metopic craniosynostosis	0.0016426717
adrenal cortex carcinoma	0.001622415
hepatitis B virus induced hepatocellular carcinoma	0.0015871502
streptococcal pneumonia	0.0014783194
head and neck malignant neoplasia	0.0014783194
Vibrio infectious disease	0.0014783194
gastritis	0.0014783194
Abdominal Aortic Aneurysm	0.0014783194
schwannoma	0.0014783194
cervical carcinoma	0.0014783194
Hypercholesterolemia	0.0014783194
keratoconus	0.0014783194
intestinal cancer	0.0014783194
eye disease	0.0014783194
coronary artery disease	0.0014783194
infarction	0.0014783194
laryngeal neoplasm	0.0014783194
open-angle glaucoma	0.0014783194
gastric ulcer	0.0014783194
hypersomnia	0.0014783194
long COVID-19	0.0014783194
intracerebral hemorrhage	0.0014783194
Cowden syndrome 1	0.0014783194
fetal growth restriction	0.0014783194
dermatitis	0.0014783194
endometrial cancer	0.0014783194
congenital bilateral aplasia of vas deferens from CFTR mutation	0.0014783194
Aarskog-Scott syndrome, X-linked	0.0014783194
eye infection	0.0014783194
ovarian carcinoma	0.0014783194
Hepatic steatosis	0.0014783194
fetal growth restriction	0.0014783194
laryngeal neoplasm	0.0014783194
central nervous system disease	0.0014783194
intracerebral hemorrhage	0.0014783194
anti-neutrophil cytoplasmic antibody-associated vasculitis	0.0014783194
Posterior polar cataract	0.0014783194
Infectious encephalitis	0.0014783194
placental insufficiency	0.0014783194
Charcot-Marie-Tooth disease type 3	0.0014783194
Adrenal insufficiency	0.0014783194
lymph node metastatic carcinoma	0.0014783194
central nervous system disease	0.0014783194
Dowling-Degos disease 1	0.0014783194
tuberculosis	0.0014783194
3MC syndrome 2	0.0014783194
cutaneous Leishmaniasis	0.0014783194
bronchopulmonary dysplasia	0.0014783194
Osteoporosis	0.0014783194
Airway obstruction	0.0014783194
HIV-1 infection	0.0014783194
ovarian serous adenocarcinoma	0.0014783194
hemorrhage	0.0014783194
Ascending tubular aorta aneurysm	0.0014783194
