# Supplementary material for: Peripheral Transcriptomic Signatures Reveal Convergent Neuroinflammatory, Metabolic, and miRNA Dysregulation in Major Psychiatric Disorders
Source: Biology (Basel). 2026 Apr 24;15(9):673. doi: 10.3390/biology15090673 (PMC13162896; doi:10.3390/biology15090673)
Supplement: Supplementary file 1 [file biology-15-00673-s001.zip › Supplementary Files/Dataset S4. Hub genes GWAS results/GBP1.tsv]

disease	globalScore
bacterial disease	0.4644912633
neurodegenerative disease	0.3020154238
muscular disease	0.2879130104
Neutrophil inclusion bodies	0.2587058983
neoplasm	0.1138967687
glioblastoma multiforme	0.1101063863
breast cancer	0.101277691
lung adenocarcinoma	0.0988692805
cancer	0.0968879869
infection	0.0907510075
cervical cancer	0.0865305527
triple-negative breast cancer	0.0849142531
glioma	0.0797055278
lung cancer	0.0769493245
Townes-Brocks syndrome	0.0748771156
MODY	0.0704400724
isolated agammaglobulinemia	0.0682849352
hepatitis B virus infection	0.0665243738
prostate cancer	0.0657954457
varicella, severe recurrent	0.0653195435
candidiasis, familial, 4	0.0648021317
Chronic mucocutaneous candidosis	0.0648021317
Immunodeficiency due to a late component of complements deficiency	0.062168054
immunodeficiency 35	0.0615830912
Autosomal recessive hyper-IgE syndrome	0.0615830912
Autosomal recessive hyper-IgE syndrome due to TYK2 deficiency	0.0615830912
Susceptibility to viral and mycobacterial infections	0.059018207
immunodeficiency 31B	0.059018207
osteosarcoma	0.0590002287
maturity-onset diabetes of the young type 3	0.0584010086
immunodeficiency 28	0.0583529633
Mendelian susceptibility to mycobacterial diseases due to complete IFNgammaR2 deficiency	0.0583529633
dengue disease	0.0571622813
Mobius syndrome	0.0558065581
recurrent infections associated with rare immunoglobulin isotypes deficiency	0.0553926286
ovarian cancer	0.0553813245
glioblastoma	0.0552562734
hyperproinsulinemia	0.0528055696
Immunodeficiency by defective expression of HLA class 2	0.0525283847
mannose-binding lectin deficiency	0.0514676906
ulcerative colitis	0.0490450554
maturity-onset diabetes of the young type 10	0.0481562551
hyper-IgM syndrome type 2	0.0458057272
X-linked agammaglobulinemia	0.0453991893
gamma chain deficiency	0.0453529919
MHC class II deficiency	0.0446748128
ovarian neoplasm	0.0440518655
juvenile dermatomyositis	0.0435576653
immunodeficiency due to ficolin3 deficiency	0.0426495152
severe combined immunodeficiency due to IKK2 deficiency	0.0425755993
common variable immunodeficiency	0.0422300421
severe combined immunodeficiency, autosomal recessive, T cell-negative, B cell-negative, NK cell-positive	0.0421265597
T-B+ severe combined immunodeficiency due to JAK3 deficiency	0.0421265597
colorectal carcinoma	0.0420170268
autosomal recessive severe congenital neutropenia due to JAGN1 deficiency	0.0416959992
glycogen storage disorder due to hepatic glycogen synthase deficiency	0.0415038177
Glycogen storage disease due to hepatic glycogen synthase deficiency	0.0415038177
recurrent Neisseria infections due to factor D deficiency	0.041075105
immunodeficiency, common variable, 7	0.0409124899
immunodeficiency 19	0.0401511554
cryptosporidiosis-chronic cholangitis-liver disease syndrome	0.0398480999
Cryptosporidiosis - chronic cholangitis - liver disease	0.0398480999
Crohn's disease	0.0392407108
head and neck squamous cell carcinoma	0.0392294643
immunodeficiency, common variable, 4	0.0391458982
Hirschsprung disease	0.03878371
congenital sucrase-isomaltase deficiency	0.038746752
TFRC-related combined immunodeficiency	0.0385323956
Immunodeficiency due to interleukin-1 receptor-associated kinase-4 deficiency	0.0385323956
Rheumatoid arthritis	0.0379832262
type II complement component 8 deficiency	0.0378449771
hyper-IgM syndrome type 5	0.0370614678
esophageal squamous cell carcinoma	0.0370563222
Immunodeficiency due to a complement cascade protein anomaly	0.0368027619
hyper-IgM syndrome type 3	0.0364923149
immunodeficiency due to a classical component pathway complement deficiency	0.0361375182
central nervous system cancer	0.0359046829
Diarrhea, Infantile	0.0358640291
immunodeficiency 112	0.0352505265
autoimmune lymphoproliferative syndrome type 2B	0.0351544358
Autoimmune lymphoproliferative syndrome with recurrent viral infections	0.0351544358
severe combined immunodeficiency due to DCLRE1C deficiency	0.0351248694
Autosomal recessive early-onset inflammatory bowel disease	0.035058345
T-B+ severe combined immunodeficiency due to CD3delta/CD3epsilon/CD3zeta	0.0347996391
immunodeficiency 33	0.0347700727
lactose intolerance adult type	0.0346665904
HIV wasting syndrome	0.0344448425
bile acid malabsorption, primary, 1	0.0343931013
primary ovarian insufficiency	0.0343931013
MHC class II deficiency 2	0.0343339685
gastric mucosal hypertrophy	0.0342304861
Thymic aplasia	0.034030913
non-small cell lung carcinoma	0.0339750972
preeclampsia	0.0337960245
immunodeficiency, common variable, 14	0.0337352491
combined immunodeficiency due to CD3gamma deficiency	0.03364655
diabetes mellitus, permanent neonatal 4	0.0333952357
inflammatory bowel disease 1	0.0333582777
diarrhea-vomiting due to trehalase deficiency	0.0333582777
immunodeficiency, common variable, 3	0.0332104457
Intestinal epithelial dysplasia	0.0330921802
congenital diarrhea 5 with tufting enteropathy	0.0330921802
MHC class II deficiency 3	0.0329960894
immunodeficiency 57	0.0328630407
combined immunodeficiency due to ZAP70 deficiency	0.0328260827
Nezelof syndrome	0.0324860692
Immunodeficiency syndrome with autoimmunity	0.032471286
Hypohidrotic ectodermal dysplasia with immunodeficiency	0.0322938877
immunodeficiency 84	0.0318503919
pouchitis	0.0317099515
immunodeficiency, common variable, 2	0.0312738473
transient neonatal diabetes mellitus	0.0311851481
immunodeficiency 25	0.0311703649
intestinal dysmotility syndrome	0.0310742742
Systemic lupus erythematosus	0.0307424778
hyper-IgM syndrome type 4	0.03063817
reticular dysgenesis	0.0305716456
erythroderma desquamativum	0.03045338
Leukocyte adhesion deficiency type I	0.0304385968
leukocyte adhesion deficiency 1	0.0304385968
agammaglobulinemia 9, autosomal recessive	0.0303646809
myelofibrosis	0.0303055481
Myelofibrosis	0.0303055481
systemic scleroderma	0.0286937693
bacterial meningitis	0.028655374
Plasmodium falciparum malaria	0.0285972243
pulmonary tuberculosis	0.028088069
viral disease	0.025913468
inflammatory bowel disease	0.0254338825
psoriasis	0.0245443999
synovial sarcoma	0.0243922704
Ewing sarcoma	0.0241869483
hepatocellular carcinoma	0.0232211082
COVID-19	0.0226230075
melanoma	0.0221115395
astrocytoma	0.0214008926
colorectal cancer	0.0210844152
ependymoma	0.0204713508
acute respiratory distress syndrome	0.0201601704
Alzheimer disease	0.0198599243
endothelial dysfunction	0.01975199
oral squamous cell carcinoma	0.0196595701
leukemia	0.0195672001
ovarian carcinoma	0.0178131585
Chédiak-Higashi syndrome	0.0175345109
cervical squamous cell carcinoma	0.0166310935
Leishmaniasis	0.0164684783
Salmonella Infections	0.0157071438
cutaneous lupus erythematosus	0.0156670861
influenza	0.0155269611
chronic obstructive pulmonary disease	0.0153786284
chronic hepatitis B virus infection	0.0147831942
PTEN hamartoma tumor syndrome	0.0147831942
clear cell renal carcinoma	0.0142979011
Osteoporosis	0.0142288244
schizophrenia	0.0133459392
colon carcinoma	0.0133048748
kidney oncocytoma	0.0132029421
Lyme disease	0.0127566562
gastric adenocarcinoma	0.0125143845
lung carcinoma	0.0124894884
pancreatic adenocarcinoma	0.0120113453
Meningitis	0.0119908131
polycythemia vera	0.0110873956
posterior cortical atrophy	0.0110873956
head and neck malignant neoplasia	0.0110668634
pancreatic ductal adenocarcinoma	0.0103188562
juvenile idiopathic arthritis	0.0099912892
gestational diabetes	0.0099786561
severe acute respiratory syndrome	0.0097733339
sclerosing cholangitis	0.0095129855
diffuse large B-cell lymphoma	0.0094653507
lymph node metastatic carcinoma	0.0094037541
Testicular Germ Cell Tumor	0.0092394964
rheumatoid arthritis	0.0090507272
polyarteritis nodosa	0.0088699165
prostate adenocarcinoma	0.0087831731
cardiovascular disease	0.0086440622
multiple sclerosis	0.0084676733
sarcoma	0.0083155467
bladder transitional cell carcinoma	0.0083155467
tuberculosis	0.0082950145
infectious disease	0.0082950145
hepatitis C virus infection	0.0081847565
hypothyroidism	0.0081307568
Laurence-Moon syndrome	0.0081307568
secondary progressive multiple sclerosis	0.0081307568
Hepatitis	0.0081102246
rosacea	0.0078628135
toxoplasmosis	0.0078504336
cutaneous squamous cell carcinoma	0.0077611769
lymphoma	0.0077406447
essential thrombocythemia	0.0073915971
essential thrombocythemia	0.0073915971
Down syndrome	0.0073915971
experimental autoimmune encephalomyelitis	0.0073915971
Ehlers-Danlos syndrome	0.0073915971
viral myocarditis	0.0073915971
adrenal cortex carcinoma	0.0073915971
Down syndrome	0.0073915971
experimental autoimmune encephalomyelitis	0.0073915971
Burkholderia Infections	0.0073915971
ulcer disease	0.0073915971
papillary thyroid carcinoma	0.0069114933
cutaneous melanoma	0.0068398965
McCune-Albright syndrome	0.0066524374
neuroblastoma	0.0066524374
inflammation	0.0066524374
bacteriemia	0.0065457556
inclusion body myositis	0.0063444542
chromophobe renal cell carcinoma	0.0060559168
Kaposi's sarcoma	0.0059646082
pituitary cancer	0.0059277048
acrodermatitis enteropathica	0.0059132777
BK-virus nephropathy	0.0058295763
autoimmune disease	0.0057484941
myeloid sarcoma	0.0055436978
atherosclerosis	0.0055436978
skin disease	0.0055436978
sarcoidosis	0.0055425291
Diamond-Blackfan anemia	0.005174118
encephalitis	0.005174118
human papilloma virus infection	0.005174118
Uveitis	0.005174118
skin cancer	0.005174118
congenital hypothyroidism	0.005174118
systemic lupus erythematosus	0.0051192199
childhood supratentorial ependymoma	0.0051036133
atopic eczema	0.0050994795
depressive disorder	0.004989328
gram-negative bacterial infections	0.004989328
acute myeloid leukemia	0.0049585297
brucellosis	0.0049536012
diabetes mellitus	0.0048764009
ovarian serous cystadenocarcinoma	0.0046197482
colon adenocarcinoma	0.0046197482
rectal adenocarcinoma	0.0046197482
esophageal carcinoma	0.0046197482
Uveal melanoma	0.0046197482
microphthalmia with limb anomalies	0.0046197482
Uterine Carcinosarcoma	0.0046197482
Invasive Breast Carcinoma	0.0046197482
Sjogren syndrome	0.0045590083
carcinoma	0.0044349583
vascular disease	0.0044349583
Anxiety	0.0044349583
nonpapillary renal cell carcinoma	0.0044349583
colorectal neoplasm	0.0044349583
periodontitis	0.0044349583
Epstein-Barr virus infection	0.004414426
gastroenteritis	0.0042501683
mucocutaneous lymph node syndrome	0.0042501683
Guillain-Barre syndrome	0.0042501683
meningococcal infection	0.0040683878
squamous cell lung carcinoma	0.0040653784
Tularemia	0.0040653784
urinary bladder carcinoma	0.0040653784
Ascites	0.0040653784
ichthyosis prematurity syndrome	0.0040653784
HIV infection	0.0040213442
colitis	0.0038600563
cholangiocarcinoma	0.0036957985
nephrolithiasis	0.0036957985
lymphoid neoplasm	0.0036957985
esophageal cancer	0.0036957985
uterine corpus endometrial carcinoma	0.0036957985
endocervical adenocarcinoma	0.0036957985
cervical adenocarcinoma	0.0036957985
oligoastrocytoma	0.0036957985
intrahepatic cholangiocarcinoma	0.0036957985
myocardial infarction	0.0036957985
renal cell carcinoma	0.0036957985
fibrosarcoma	0.0036957985
urticaria	0.0036957985
Hyperlipidemia	0.0036957985
reading	0.0036957985
Chlamydia trachomatis infectious disease	0.0036957985
low grade glioma	0.0036957985
prostate carcinoma	0.0036957985
thyroid carcinoma	0.0036957985
cyst	0.0036957985
Thymoma	0.0036957985
parasitic infection	0.0036957985
post-traumatic stress disorder	0.0036957985
endocervical carcinoma	0.0036957985
Hodgkins lymphoma	0.0036957985
mesothelioma	0.0036957985
chronic interstitial cystitis	0.0032232998
pancreatic carcinoma	0.0031332771
dermatomyositis	0.0030317802
oropharynx cancer	0.0029566388
acute kidney injury	0.0029566388
rheumatic disease	0.0029566388
Acute kidney injury	0.0029566388
breast carcinoma	0.0027513167
liver cancer	0.0027513167
dysplasia	0.0027177692
metastatic melanoma	0.0027002779
cystic fibrosis	0.0026796888
Parkinson disease	0.0026381453
autism spectrum disorder - epilepsy - arthrogryposis syndrome	0.002587059
pulmonary sarcoidosis	0.002587059
visceral Leishmaniasis	0.0025814854
acne	0.0024643965
diabetic nephropathy	0.0022749002
irritable bowel syndrome	0.0022174791
Miyoshi myopathy	0.0022174791
pulmonary arterial hypertension	0.0022174791
shigellosis	0.0022174791
Sepsis	0.0022174791
autosomal recessive Robinow syndrome	0.0022174791
celiac disease	0.0022174791
medullary thyroid gland carcinoma	0.0022174791
fibrous dysplasia	0.0022174791
myositis	0.0022174791
skin squamous cell carcinoma	0.0022174791
Pick disease	0.0022014388
hyperplasia	0.002056639
prostate neoplasm	0.0018478993
sessile serrated polyp	0.0016141878
non-alcoholic fatty liver disease	0.0014783194
Hypercholesterolemia	0.0014783194
myeloid leukemia	0.0014783194
serum lipopolysaccharide activity	0.0014783194
acute lymphoblastic leukemia	0.0014783194
Zika virus infectious disease	0.0014783194
laryngotracheoesophageal cleft	0.0014783194
inborn error of immunity	0.0014783194
chronic lymphocytic leukemia	0.0014783194
head and neck neoplasia	0.0014783194
legionellosis	0.0014783194
brain cancer	0.0014783194
Autoimmunity	0.0014783194
atrophy of thyroid	0.0014783194
leprosy	0.0014783194
cryopyrin-associated periodic syndrome	0.0014783194
Dengue Hemorrhagic Fever	0.0014783194
ovarian serous adenocarcinoma	0.0014783194
bacterial vaginosis	0.0014783194
measles	0.0014783194
tongue squamous cell carcinoma	0.0014783194
Herpesviridae infectious disease	0.0014783194
squamous cell carcinoma	0.0014783194
tropical spastic paraparesis	0.0014783194
uterine disorder	0.0014783194
esophageal adenocarcinoma	0.0014306329
nasopharyngeal neoplasm	0.001289625
autosomal recessive limb-girdle muscular dystrophy type 2I	0.0011166326
