# Supplementary material for: Peripheral Transcriptomic Signatures Reveal Convergent Neuroinflammatory, Metabolic, and miRNA Dysregulation in Major Psychiatric Disorders
Source: Biology (Basel). 2026 Apr 24;15(9):673. doi: 10.3390/biology15090673 (PMC13162896; doi:10.3390/biology15090673)
Supplement: Supplementary file 1 [file biology-15-00673-s001.zip › Supplementary Files/Dataset S4. Hub genes GWAS results/GBP5.tsv]

disease	globalScore
placenta praevia	0.3015345303
Neurodevelopmental disorder	0.1182655535
neoplasm	0.1102448948
triple-negative breast cancer	0.0940010836
oral squamous cell carcinoma	0.0928733646
inflammatory bowel disease	0.092064771
glioblastoma multiforme	0.0760317004
small cell lung carcinoma	0.0746345984
non-small cell lung carcinoma	0.0739159709
tuberculosis	0.0677098702
colorectal carcinoma	0.0671762716
cancer	0.0665177148
ulcerative colitis	0.0625221876
isolated agammaglobulinemia	0.0594120847
colitis	0.0593498023
hepatocellular carcinoma	0.0514275375
common variable immunodeficiency	0.0495532669
Autosomal recessive hyper-IgE syndrome due to TYK2 deficiency	0.0485258349
immunodeficiency 35	0.0485258349
Autosomal recessive hyper-IgE syndrome	0.0485258349
Immunodeficiency due to interleukin-1 receptor-associated kinase-4 deficiency	0.0477330861
rosacea	0.0475113237
microphthalmia with limb anomalies	0.0469366415
breast carcinoma	0.0466795269
meningeal tuberculosis	0.0461974818
immunodeficiency 86	0.0448891692
Recurrent infection due to specific granule deficiency	0.0434847657
Immunodeficiency by defective expression of HLA class 2	0.0418142648
hyper-IgM syndrome type 2	0.041296853
histidinemia	0.040579868
immunodeficiency, common variable, 4	0.0404394277
central nervous system cancer	0.0400753915
breast cancer	0.0394675228
neutropenia, severe congenital, 1, autosomal dominant	0.0388206679
immunodeficiency 112	0.038103683
X-linked agammaglobulinemia	0.0380888998
Townes-Brocks syndrome	0.0380530405
immunodeficiency, common variable, 3	0.0375493132
hyper-IgM syndrome type 3	0.0374236561
hyper-IgE recurrent infection syndrome 5, autosomal recessive	0.0370984258
immunodeficiency 67	0.0369210275
pancytopenia due to IKZF1 mutations	0.036159693
autoimmune disease	0.0355018408
hyper-IgM syndrome type 5	0.0350435618
immunodeficiency 89 and autoimmunity	0.0348587719
nonimmune chronic idiopathic neutropenia of adults	0.0344078845
immunodeficiency 33	0.0343413601
MHC class II deficiency	0.0338091651
immunodeficiency 32B	0.0331069634
ovarian cancer	0.0329774051
autosomal recessive severe congenital neutropenia due to JAGN1 deficiency	0.0324491112
psoriasis	0.0316744086
hypouricemia, renal, 2	0.0314290708
immunodeficiency 73b with defective neutrophil chemotaxis and lymphopenia	0.0314216792
gamma chain deficiency	0.0313551549
Cernunnos-XLF deficiency	0.0313551549
immunodeficiency 102	0.0312442809
Immunodeficiency due to a late component of complements deficiency	0.0311629733
Chronic colitis	0.0310447078
mannose-binding lectin deficiency	0.0306603447
Crohn's disease	0.0305470864
Rheumatoid arthritis	0.0289274259
gastric cancer	0.0225265081
cutaneous lupus erythematosus	0.0215226277
infection	0.0213785521
melanoma	0.0207582738
Inflammatory abnormality of the skin	0.0204911497
pulmonary tuberculosis	0.0201478836
lung carcinoma	0.017924623
hereditary sensory and autonomic neuropathy	0.0173702532
glioblastoma	0.0168167948
Acute hepatic failure	0.015810444
vulvar intraepithelial neoplasia	0.0155223539
acute respiratory distress syndrome	0.0142288244
lymph node metastatic carcinoma	0.0136744546
fetal growth restriction	0.012750505
Dilated cardiomyopathy	0.0123271307
juvenile idiopathic arthritis	0.0123144008
Leishmaniasis	0.0115988243
Respiratory Syncytial Virus Infection	0.0115288382
sclerosing cholangitis	0.0109765217
diabetic cardiomyopathy	0.0108820735
pancreatic adenocarcinoma	0.0107178158
clear cell renal carcinoma	0.0106298741
head and neck squamous cell carcinoma	0.0097733339
immune system disease	0.0092394964
infectious mononucleosis	0.0092394964
COVID-19	0.0090163112
myocarditis	0.0088699165
Bloom syndrome	0.0088699165
myocardial infarction	0.0088699165
Epstein-Barr virus infection	0.0088699165
lobular neoplasia	0.0088699165
glioma	0.0087569893
Sepsis	0.0086054405
gastric adenocarcinoma	0.0085999053
pulpitis	0.0083155467
Phlebitis	0.0080178296
BK-virus nephropathy	0.0079684742
colorectal cancer	0.0079053882
Lyme disease	0.0077841961
osteoarthritis	0.0077611769
lung cancer	0.0074634598
Mobius syndrome	0.0073915971
reading	0.0073915971
experimental autoimmune encephalomyelitis	0.0073915971
lupus nephritis	0.0073915971
type 2 diabetes mellitus	0.0072068072
brucellosis	0.0071539642
chronic interstitial cystitis	0.0068947751
Behcet's syndrome	0.0066524374
hand, foot and mouth disease	0.0066524374
viral disease	0.0062965724
metopic craniosynostosis	0.0056079347
sarcoidosis	0.005200281
skin cancer	0.005174118
infectious disease	0.005174118
toxoplasmosis	0.0050406586
HIV-1 infection	0.0050176625
bacterial disease	0.0049355336
acute myeloid leukemia	0.0046197482
lung adenocarcinoma	0.0046197482
Escherichia coli Infections	0.0046197482
lymphoma	0.0044349583
inflammatory skin disease	0.0044349583
myeloid sarcoma	0.0044349583
peritonitis	0.0044349583
parasitic infection	0.0042501683
cutaneous melanoma	0.0040653784
head and neck malignant neoplasia	0.0040653784
meningococcal infection	0.0039823391
invasive breast ductal carcinoma	0.0038583311
dysplastic oral keratinocyte	0.0036957985
Systemic lupus erythematosus	0.0036957985
chronic obstructive pulmonary disease	0.0036957985
osteosarcoma	0.0036957985
inflammatory bowel disease 14	0.0036957985
classic lissencephaly	0.0036957985
cervical cancer	0.0036957985
leukemia	0.0036957985
preterm premature rupture of the membranes	0.0036957985
neuroblastoma	0.0036957985
Thymoma	0.0036957985
thyroid carcinoma	0.0036957985
Salmonella Infections	0.0036957985
colorectal neoplasm	0.0036957985
childhood onset asthma	0.0036957985
leukoplakia	0.0036957985
rectal adenocarcinoma	0.0036957985
laryngeal squamous cell carcinoma	0.0036957985
HIV infection	0.0033262187
cytomegalovirus infection	0.0032854193
acne	0.0031168075
nasopharyngeal neoplasm	0.0029737687
Guillain-Barre syndrome	0.0029566388
Respiratory tract infection	0.0029566388
Sjogren syndrome	0.0029476399
lung disease	0.0027718489
serum lipopolysaccharide activity	0.002587059
pulmonary fibrosis	0.002587059
measles	0.002587059
influenza	0.002587059
myositis	0.0022174791
autosomal recessive Robinow syndrome	0.0022174791
tongue squamous cell carcinoma	0.0022174791
inclusion body myositis	0.0022174791
squamous cell carcinoma of lip	0.0022174791
liver disease	0.0022174791
medullary thyroid gland carcinoma	0.0022174791
Obesity	0.0022174791
neurodegenerative disease	0.0022174791
stomach neoplasm	0.0022174791
extrapulmonary tuberculosis	0.0022174791
Hepatitis	0.002012157
T-cell non-Hodgkin lymphoma	0.0018478993
visceral Leishmaniasis	0.0016905055
viral myocarditis	0.0014783194
celiac disease	0.0014783194
malignant glioma	0.0014783194
Pneumonia	0.0014783194
Alzheimer disease	0.0014783194
leprosy	0.0014783194
tropical spastic paraparesis	0.0014783194
digestive system infectious disorder	0.0014783194
nail-patella syndrome	0.0014783194
ischemic cardiomyopathy	0.0014783194
tropical spastic paraparesis	0.0014783194
hepatitis B virus infection	0.0014783194
non-alcoholic steatohepatitis	0.0014783194
Hepatic fibrosis	0.0014783194
gastrointestinal stromal tumor	0.0014783194
esophageal squamous cell carcinoma	0.0014783194
familial avascular necrosis of femoral head	0.0014783194
breast neoplasm	0.0014783194
vascular disease	0.0014783194
digestive system neoplasm	0.0014783194
hepatitis B virus infection	0.0014783194
respiratory system disease	0.0014783194
coinfection	0.0014783194
nervous system disease	0.0014783194
Rhabdoviridae infectious disease	0.0014783194
atherosclerosis	0.0014783194
ankylosing spondylitis	0.0014465463
