# Supplementary material for: Peripheral Transcriptomic Signatures Reveal Convergent Neuroinflammatory, Metabolic, and miRNA Dysregulation in Major Psychiatric Disorders
Source: Biology (Basel). 2026 Apr 24;15(9):673. doi: 10.3390/biology15090673 (PMC13162896; doi:10.3390/biology15090673)
Supplement: Supplementary file 1 [file biology-15-00673-s001.zip › Supplementary Files/Dataset S4. Hub genes GWAS results/Gene_DiseaseCounts_byModule.csv]

Gene	Module	NumDiseases
IL1B	Yellow	2563
MMP9	Green	2274
AKT1	Yellow	2252
PTGS2	Red	2187
CD274	Yellow	1978
STAT3	Black	1699
ICAM1	Red	1625
HIF1A	Green	1608
CXCR4	Green	1476
FOS	Yellow	1434
ITGB2	Yellow	1302
NOTCH1	Green	1298
TLR2	Red	1240
ITGAM	Red	1225
JUN	Yellow	1221
CREBBP	Black	1212
GSK3B	Red	1161
TNFRSF1A	Green	1130
FCGR2A	Red	1117
CXCR2	Red	1087
IGF1R	Black	1008
NFKBIA	Green_yellow	993
CEBPB	Yellow	992
SPI1	Red	992
LYN	Red	966
RPS27A	Pink	941
CXCL1	Green_yellow	936
FCGR3A	Yellow	910
RPSA	Pink	904
FCGR3B	Red	901
RHOA	Yellow	846
SELL	Green	841
IL1RN	Green	839
CBL	Black	822
TNFSF13B	Red	813
CTSS	Red	800
PTPN6	Green_yellow	800
SOCS3	Yellow	770
C5AR1	Red	759
ITGAX	Red	758
KMT2D	Black	752
IFIH1	Cyan	747
ARID1A	Black	740
SP1	Black	717
STAT5A	Yellow	693
CXCR1	Green	669
CSF3R	Green	655
YWHAZ	Green_yellow	646
CCR1	Green	600
MEFV	Black	590
TBK1	Yellow	548
RAC2	Yellow	543
FCER1G	Green	528
DDX3X	Green_yellow	497
CFL1	Black	486
HLA-E	Green	481
TYROBP	Green	476
ISG15	Cyan	460
LCP2	Green_yellow	445
FPR1	Red	439
FGR	Green_yellow	404
HCK	Green_yellow	397
PAK1	Green_yellow	396
GBP1	Cyan	345
IFIT1	Cyan	322
IFI44	Cyan	308
IQGAP1	Green_yellow	301
RSAD2	Cyan	300
PXN	Green_yellow	295
IFIT3	Cyan	291
OAS1	Cyan	284
ITGA5	Green	276
RAB7A	Green_yellow	271
TLN1	Black	251
RPL5	Pink	246
OAS3	Cyan	240
APBB1IP	Green_yellow	226
ACTR2	Green_yellow	207
OAS2	Cyan	203
GBP5	Cyan	201
RPS20	Pink	179
KDM3B	Black	168
TLE3	Black	164
UPF1	Black	153
PARP9	Cyan	147
RPS3	Pink	142
SNAP23	Green_yellow	139
KDM2A	Black	118
UBE2L6	Cyan	116
RPL11	Pink	115
IFI35	Cyan	108
RPL31	Pink	103
EEF1B2	Pink	102
RPS3A	Pink	93
RPL12	Pink	84
RPL9	Pink	82
RPL35A	Pink	80
H2AC20	Yellow	78
MYO1F	Green	77
FAU	Pink	69
RPL27	Pink	65
RPL39	Pink	51
CALML4	Yellow	34
ZC3H18	Black	29
