# Supplementary material for: Peripheral Transcriptomic Signatures Reveal Convergent Neuroinflammatory, Metabolic, and miRNA Dysregulation in Major Psychiatric Disorders
Source: Biology (Basel). 2026 Apr 24;15(9):673. doi: 10.3390/biology15090673 (PMC13162896; doi:10.3390/biology15090673)
Supplement: Supplementary file 1 [file biology-15-00673-s001.zip › Supplementary Files/Dataset S4. Hub genes GWAS results/Green_Neuropsychiatric_Diseases.csv]

Disease	NumGenes
schizophrenia	13
depressive disorder	12
Autism	10
bipolar disorder	10
major depressive disorder	10
Anxiety	9
attention deficit hyperactivity disorder	9
autism spectrum disorder	8
psychiatric disorder	8
post-traumatic stress disorder	7
anorexia nervosa	5
Neurodevelopmental disorder	4
mood disorder	4
psychosis	4
Psychotic episodes	3
Anorexia	2
anxiety disorder	2
autism	2
autism spectrum disorder - epilepsy - arthrogryposis syndrome	2
Addictive alcohol use	1
bipolar I disorder	1
bipolar II disorder	1
bulimia nervosa	1
eating disorder	1
generalized anxiety disorder	1
internet addiction disorder	1
jugulotympanic paraganglioma	1
major depressive episode	1
neurodevelopmental disorder with dysmorphic facies and ischiopubic hypoplasia	1
panic disorder	1
postpartum depression	1
treatment resistant depression	1
