# Supplementary material for: Peripheral Transcriptomic Signatures Reveal Convergent Neuroinflammatory, Metabolic, and miRNA Dysregulation in Major Psychiatric Disorders
Source: Biology (Basel). 2026 Apr 24;15(9):673. doi: 10.3390/biology15090673 (PMC13162896; doi:10.3390/biology15090673)
Supplement: Supplementary file 1 [file biology-15-00673-s001.zip › Supplementary Files/Dataset S4. Hub genes GWAS results/Green_Primary_Disorders.csv]

Disease	NumGenes
schizophrenia	13
bipolar disorder	10
major depressive disorder	10
Anxiety	9
anxiety disorder	2
generalized anxiety disorder	1
postpartum depression	1
treatment resistant depression	1
