# Supplementary material for: Peripheral Transcriptomic Signatures Reveal Convergent Neuroinflammatory, Metabolic, and miRNA Dysregulation in Major Psychiatric Disorders
Source: Biology (Basel). 2026 Apr 24;15(9):673. doi: 10.3390/biology15090673 (PMC13162896; doi:10.3390/biology15090673)
Supplement: Supplementary file 1 [file biology-15-00673-s001.zip › Supplementary Files/Dataset S4. Hub genes GWAS results/Green_yellow_Neuropsychiatric_Diseases.csv]

Disease	NumGenes
schizophrenia	12
depressive disorder	9
Anxiety	7
Autism	7
major depressive disorder	7
autism spectrum disorder	6
bipolar disorder	6
attention deficit hyperactivity disorder	5
psychiatric disorder	5
Neurodevelopmental disorder	4
mood disorder	4
post-traumatic stress disorder	3
autism	2
neurodevelopmental disorder with dysmorphic facies and ischiopubic hypoplasia	2
Addictive alcohol use	1
Anorexia	1
Asperger syndrome	1
Borderline personality disorder	1
anorexia nervosa	1
attention deficit-hyperactivity disorder 8	1
autism spectrum disorder - epilepsy - arthrogryposis syndrome	1
bipolar I disorder	1
bulimia nervosa	1
hereditary attention deficit-hyperactivity disorder	1
intellectual developmental disorder with epilepsy, behavioral abnormalities, and coarse facies	1
intellectual developmental disorder with macrocephaly, seizures, and speech delay	1
intellectual developmental disorder, X-linked, syndromic, Pilorge type	1
neurodevelopmental disorder with behavioral abnormalities, absent speech, and hypotonia	1
psychosis	1
schizoaffective disorder	1
schizophrenia 15	1
