# Supplementary material for: Peripheral Transcriptomic Signatures Reveal Convergent Neuroinflammatory, Metabolic, and miRNA Dysregulation in Major Psychiatric Disorders
Source: Biology (Basel). 2026 Apr 24;15(9):673. doi: 10.3390/biology15090673 (PMC13162896; doi:10.3390/biology15090673)
Supplement: Supplementary file 1 [file biology-15-00673-s001.zip › Supplementary Files/Dataset S4. Hub genes GWAS results/GSK3B.tsv]

disease	globalScore
bipolar disorder	0.6259407639
depressive disorder	0.5911532975
bipolar I disorder	0.5789750732
cancer	0.5553958015
Alzheimer disease	0.5524719048
major depressive disorder	0.5518941355
Parkinson disease	0.5426631227
neurodegenerative disease	0.5246195479
multiple sclerosis	0.5237123903
lysosomal storage disease	0.5127299762
Abnormality of the skeletal system	0.3943431556
COVID-19	0.3781629758
chronic myelogenous leukemia	0.3741314879
severe acute respiratory syndrome	0.3705038043
Intellectual disability	0.3403830462
schizophrenia	0.3384774033
head and neck malignant neoplasia	0.3214397784
streptococcal infection	0.3206982686
placenta praevia	0.3012569249
neuroinflammatory disorder	0.2984901995
Abnormal lung morphology	0.2939452549
amyotrophic lateral sclerosis	0.2914958443
autism spectrum disorder	0.279625658
Anxiety	0.2794470329
treatment resistant depression	0.2778316558
stroke	0.277564737
alcohol dependence	0.2624767934
neutropenia	0.2590754781
aggressive behavior	0.2587058983
Dementia	0.2587058983
conduct disorder	0.2587058983
carotid artery disease	0.2587058983
internal carotid artery stenosis	0.2587058983
alcohol drinking	0.2449309222
preeclampsia	0.2386531436
gastric adenocarcinoma	0.2188508631
hepatocellular carcinoma	0.2137349854
osteosarcoma	0.2109577079
glioma	0.2091112152
esophageal squamous cell carcinoma	0.207880176
melanoma	0.2072762529
chronic lymphocytic leukemia	0.2057022794
acute myeloid leukemia	0.205412883
diffuse large B-cell lymphoma	0.1986669588
pancreatic carcinoma	0.1955297126
oral squamous cell carcinoma	0.1951882178
bladder transitional cell carcinoma	0.1943934567
urinary bladder carcinoma	0.1941249111
lung adenocarcinoma	0.1937746548
head and neck squamous cell carcinoma	0.1923369415
prostate adenocarcinoma	0.1922739194
multiple myeloma	0.1899821096
breast carcinoma	0.1892035264
gastric carcinoma	0.1887765872
lung carcinoma	0.1887514809
papillary thyroid carcinoma	0.1887413245
prostate carcinoma	0.1884857259
thyroid carcinoma	0.1872383939
colon adenocarcinoma	0.186863681
colorectal adenocarcinoma	0.1868097839
ovarian serous adenocarcinoma	0.1867943847
cutaneous melanoma	0.1863093112
pancreatic ductal adenocarcinoma	0.186009455
rectal adenocarcinoma	0.1859448644
Burkitts lymphoma	0.1858062719
breast ductal adenocarcinoma	0.1858062719
lobular breast carcinoma	0.185713877
skull disorder	0.1856788064
kidney neoplasm	0.1855290871
clear cell renal carcinoma	0.1854828896
skin basal cell carcinoma	0.1854828896
esophageal adenocarcinoma	0.1852519022
Uterine Carcinosarcoma	0.1851595072
anaplastic oligodendroglioma	0.1851595072
desmoplastic melanoma	0.1847899273
Richter syndrome	0.1847899273
oral cavity carcinoma	0.1847899273
angiosarcoma	0.1847899273
extranodal nasal NK/T cell lymphoma	0.1847899273
Breast Carcinoma by Gene Expression Profile	0.1847899273
Ovarian Endometrioid Adenocarcinoma with Squamous Differentiation	0.1847899273
skin squamous cell carcinoma	0.1847899273
undifferentiated pleomorphic sarcoma	0.1847899273
bile duct carcinoma	0.1847899273
brain glioblastoma	0.1847899273
Mixed Lobular and Ductal Breast Carcinoma	0.1847899273
carcinoma of liver and intrahepatic biliary tract	0.1847899273
skin carcinoma	0.1847899273
Atypical Meningioma	0.1847899273
lymphoid neoplasm	0.1847899273
central nervous system primitive neuroectodermal neoplasm	0.1847899273
cecum adenocarcinoma	0.1847899273
squamous cell lung carcinoma	0.1847899273
Hepatobiliary Neoplasm	0.1847899273
Duodenal Adenocarcinoma	0.1847899273
gastric intestinal type adenocarcinoma	0.1847899273
B-cell acute lymphoblastic leukemia	0.1847899273
pancreatic neuroendocrine tumor	0.1847899273
hemangioblastoma	0.1847899273
female breast carcinoma	0.1847899273
Endometrial Endometrioid Adenocarcinoma	0.1847899273
HER2 Positive Breast Carcinoma	0.1847899273
neoplasm	0.1432181187
dilated cardiomyopathy	0.1328331594
acute lymphoblastic leukemia	0.1145008311
breast cancer	0.1130942615
colorectal carcinoma	0.1092355647
pancreatic adenocarcinoma	0.1074189149
chronic kidney disease	0.1067279983
type 2 diabetes mellitus	0.1065442507
small cell lung carcinoma	0.1044344588
glioblastoma multiforme	0.1042011588
non-small cell lung carcinoma	0.1031153635
nasopharyngeal carcinoma	0.1021693266
alveolar rhabdomyosarcoma	0.0999174536
prostate cancer	0.0996015415
Huntington disease	0.0986992633
neuroblastoma	0.0986778418
Thyroid Gland Undifferentiated (Anaplastic) Carcinoma	0.0956698518
Acute kidney injury	0.0951610833
acute kidney injury	0.0951610833
myotonic dystrophy	0.0947895331
rhabdomyosarcoma	0.0939214311
embryonal rhabdomyosarcoma	0.0936884932
cervical squamous cell carcinoma	0.0936371626
spinal cord injury	0.0936336722
T-cell acute lymphoblastic leukemia	0.0934575058
parathyroid adenoma	0.0929493335
luminal A breast carcinoma	0.0923949637
mixed liposarcoma	0.0923949637
small intestinal adenocarcinoma	0.0923949637
Small Intestinal Tubulovillous Adenoma	0.0923949637
nasopharyngeal squamous cell carcinoma	0.0923949637
Gastric Diffuse Large B-Cell Lymphoma	0.0923949637
pharyngeal squamous cell carcinoma	0.0923949637
Placental Choriocarcinoma	0.0923949637
endometrial mixed adenocarcinoma	0.0923949637
Mediastinal Malignant Germ Cell Tumor	0.0923949637
Endometrial Clear Cell Adenocarcinoma	0.0923949637
plasmacytoma	0.0923949637
bile duct adenocarcinoma	0.0923949637
diffuse gastric adenocarcinoma	0.0923949637
kidney Wilms tumor	0.0923949637
metaplastic breast carcinoma	0.0923949637
Ewing sarcoma/peripheral primitive neuroectodermal tumor of bone	0.0923949637
hepatic angiomyolipoma	0.0923949637
ependymoma	0.0923949637
Anaplastic (Malignant) Meningioma	0.0923949637
Small Intestinal Diffuse Large B-Cell Lymphoma	0.0923949637
Bladder Small Cell Neuroendocrine Carcinoma	0.0923949637
papillary renal cell carcinoma	0.0923949637
Gallbladder Adenocarcinoma	0.0923949637
gastroesophageal junction adenocarcinoma	0.0923949637
nodular melanoma	0.0923949637
Meningothelial Meningioma	0.0923949637
Osteoblastoma	0.0923949637
Pancreatic Acinar Cell Carcinoma	0.0923949637
testicular seminoma	0.0923949637
neoplasm of mature B-cells	0.0923949637
cardiac hypertrophy	0.0923626898
infection	0.0914135665
lung cancer	0.0900066489
leukemia	0.0895548404
cervical cancer	0.0892778306
sarcoma	0.0883158287
diabetic nephropathy	0.085822219
long COVID-19	0.0831554673
experimental autoimmune encephalomyelitis	0.0819289035
Romano-Ward syndrome	0.0810510281
breast neoplasm	0.0804129753
Chordoma	0.0802706912
acute lung injury	0.0798324586
obesity	0.0784569633
endometrial cancer	0.0784293488
Stroke	0.0783102025
malignant glioma	0.0782323725
Familial progressive cardiac conduction defect	0.0767045803
neuroendocrine neoplasm	0.0763468311
Brugada syndrome	0.0762775513
medullary thyroid gland carcinoma	0.0761778463
chronic rhinosinusitis without nasal polyps	0.0759075957
lumbar disc degeneration	0.0757104676
non-Hodgkins lymphoma	0.075314728
brain cancer	0.07497338
metastasis	0.0748399206
diabetes mellitus	0.0748049314
kidney cancer	0.0747475256
pancreatic neoplasm	0.0745627357
atrial fibrillation	0.0744929108
lung neoplasm	0.0742855508
bone neoplasm	0.0742855508
Familial adenomatous polyposis	0.0742855508
triple-negative breast cancer	0.0739662834
refractory malignant neoplasm	0.0739159709
bone fracture	0.0739159709
Spinocerebellar ataxia type 3	0.0739159709
frontotemporal dementia	0.0739159709
differentiated thyroid carcinoma	0.0739159709
spinocerebellar ataxia type 2	0.0739159709
bone fracture	0.0739159709
Malignant Bone Neoplasm	0.0739159709
myelofibrosis	0.0739159709
familial atrial fibrillation	0.0738091521
Mantle cell lymphoma	0.0730814265
hypertrophic cardiomyopathy	0.0705104363
squamous cell carcinoma	0.0697465058
ovarian cancer	0.0684273915
Familial short QT syndrome	0.0676571361
cholangiocarcinoma	0.0675395335
renal fibrosis	0.0674268319
gastric cancer	0.0664252054
glioblastoma	0.0662540725
renal carcinoma	0.0660709809
type 1 diabetes mellitus	0.0658743929
chronic obstructive pulmonary disease	0.0650467841
Arrhythmogenic right ventricular dysplasia	0.0649607225
renal cell carcinoma	0.0648313952
cyst	0.0625375022
Obesity	0.0616464433
pemphigus foliaceus	0.0612062834
cleft palate-lateral synechia syndrome	0.0609585012
Cognitive impairment	0.0604976789
Rare familial disorder with hypertrophic cardiomyopathy	0.0602439802
Miyoshi myopathy	0.0588225189
pachyonychia congenita	0.0575416481
temporal lobe epilepsy	0.0553342628
Sepsis	0.055133869
Rheumatoid arthritis	0.0543603822
ankyloblepharon filiforme adnatum-cleft palate syndrome	0.0542598664
Ankyloblepharon filiforme adnatum - cleft palate	0.0542598664
Cleft palate	0.053874682
progressive familial heart block, type 1A	0.0534486386
bundle branch block	0.0534486386
astrocytoma	0.0530411041
long QT syndrome 11	0.0525690385
bifid uvula	0.0525376242
familial sick sinus syndrome	0.0523916402
Atrial stand still	0.0521181511
long QT syndrome 10	0.0517042217
Familial dilated cardiomyopathy with conduction defect due to LMNA mutation	0.0514122536
van der Woude syndrome	0.0510241947
migraine disorder	0.0507966978
myocardial infarction	0.0507475651
Brugada syndrome 9	0.0506176569
Wolff-Parkinson-White Syndrome	0.050248077
orofacial cleft 11	0.0501593779
atrioventricular dissociation	0.0499524132
colorectal cancer	0.0497434556
hyperinsulinism due to INSR deficiency	0.0494017392
diaphanospondylodysostosis	0.0493783325
multiple epiphyseal dysplasia, Lowry type	0.0492274207
sinoatrial node dysfunction and deafness	0.0491393375
sick sinus syndrome 1	0.0488880232
orofacial cleft 10	0.0486884501
acroosteolysis	0.0484371358
Brugada syndrome 3	0.0480897307
long QT syndrome 9	0.0479936399
long QT syndrome 13	0.0479345072
hyperostosis corticalis generalisata	0.0478883097
short QT syndrome type 3	0.04780885
colitis	0.0477439474
lethal omphalocele-cleft palate syndrome	0.0476369954
Stickler syndrome type 3	0.0471750206
otospondylomegaepiphyseal dysplasia, autosomal dominant	0.0471750206
atrial fibrillation, familial, 9	0.0471731727
COVID-19–associated multisystem inflammatory syndrome in adults	0.0471125766
posterior cortical atrophy	0.0469334306
orofacial cleft 5	0.0469218584
orofacial cleft 1	0.0469218584
Jervell and Lange-Nielsen syndrome 1	0.0468109844
cleft palate-stapes fixation-oligodontia syndrome	0.0467644276
Cleft palate - stapes fixation - oligodontia	0.0467644276
Acropectorovertebral dysplasia	0.046732346
long QT syndrome 1	0.0465818449
atrial fibrillation, familial, 3	0.0463009642
long QT syndrome 14	0.0461383491
short QT syndrome 7	0.0460348667
congenital rubella	0.045686857
pulmonary arterial hypertension	0.0453991535
long QT syndrome 12	0.0453252734
Brugada syndrome 1	0.0452291826
synovial sarcoma	0.0452222017
arrhythmogenic right ventricular dysplasia 5	0.0451774414
autoimmune thrombocytopenic purpura	0.0450887423
van der Woude syndrome 1	0.0450443927
dilated cardiomyopathy 1E	0.0447561204
hypertrophic cardiomyopathy 6	0.0447413372
ischemia	0.0445889727
liver cancer	0.0443714519
Achondrogenesis type 2	0.0443680616
achondrogenesis type II	0.0443680616
long QT syndrome 5	0.0442830582
metabolic syndrome	0.0442810178
arrhythmogenic right ventricular dysplasia 10	0.0442756666
Atrial septal defect - atrioventricular conduction defects	0.0442756666
Intermediate osteopetrosis	0.0441426178
autosomal recessive osteopetrosis 6	0.0441426178
dilated cardiomyopathy 1G	0.0440539187
autosomal dominant osteosclerosis, Worth type	0.0440132649
melorheostosis with osteopoikilosis	0.0439282615
Jervell and Lange-Nielsen syndrome 2	0.0438617372
Lown-Ganong-Levine syndrome	0.0435808565
Atrial tachyarrhythmia with short PR interval	0.0435808565
catecholaminergic polymorphic ventricular tachycardia	0.0435586817
left ventricular noncompaction	0.0435106363
short QT syndrome type 2	0.0434625909
catecholaminergic polymorphic ventricular tachycardia 1	0.0432925842
cleft palate with or without ankyloglossia, X-linked	0.0432851926
dilated cardiomyopathy 1U	0.0429525707
ventricular tachycardia, familial	0.0428269136
familial cardiomyopathy	0.0425755993
dilated cardiomyopathy 1A	0.0425755993
arrhythmogenic right ventricular dysplasia 12	0.0425460329
ankyloblepharon filiforme-imperforate anus syndrome	0.0423316766
Ankyloblepharon filiforme - imperforate anus	0.0423316766
Brugada syndrome 8	0.0420507959
gnathodiaphyseal dysplasia	0.0419694883
congenital laryngomalacia	0.0419399219
atrial conduction disease	0.0418142648
melorheostosis	0.0418068732
retinoblastoma	0.0416773023
long QT syndrome 8	0.0414668597
acquired long QT syndrome	0.0414668597
Robin sequence-oligodactyly syndrome	0.0414299017
Robin sequence - oligodactyly	0.0414299017
Hypoglycemia	0.0413644265
Brugada syndrome 5	0.041222937
long QT syndrome 16	0.0410307555
myotonic dystrophy type 1	0.0408650034
osteomesopyknosis	0.0408459655
laryngeal neoplasm	0.0408385739
spinocerebellar ataxia type 1	0.040746179
cardiomyopathy, dilated, 100	0.0406981336
long QT syndrome 15	0.0406981336
cerebral palsy	0.040653784
multiple system atrophy	0.0404227966
dilated cardiomyopathy 1BB	0.0404172529
sick sinus syndrome 2, autosomal dominant	0.0403729033
Combined pituitary hormone deficiencies, genetic forms	0.0402287672
heart-hand syndrome, Slovenian type	0.0401068058
Bloom syndrome	0.0400292833
dilated cardiomyopathy 1V	0.0399811487
Familial gastric cancer	0.0399811487
CDH1-related diffuse gastric and lobular breast cancer syndrome	0.0399811487
Caffey disease	0.0399294075
dentin dysplasia-sclerotic bones syndrome	0.0398998411
Dentin dysplasia - sclerotic bones	0.0398998411
Glycogen storage disease due to hepatic glycogen synthase deficiency	0.0398758184
isolated cleft palate	0.0397224428
exercise-induced hyperinsulinism	0.0394119957
Autosomal dominant osteopetrosis type 1	0.0393750377
autosomal dominant osteopetrosis 1	0.0393750377
nail-patella syndrome	0.0392241741
liver dysplastic nodule	0.0391350081
fibrosarcoma	0.0389598763
osteitis deformans	0.0389463251
talo-patello-scaphoid osteolysis	0.0388945839
ulcerative colitis	0.0388069681
hyperinsulinism due to glucokinase deficiency	0.0386876192
familial expansile osteolysis	0.038561962
hypertrophic cardiomyopathy 26	0.038561962
arrhythmogenic right ventricular dysplasia, familial, 14	0.0384954377
progressive supranuclear palsy	0.0378862951
brain ischemia	0.0377504549
humerus trochlea aplasia	0.03771932
long QT syndrome 3	0.037039293
2q33.1 microdeletion syndrome	0.0370319014
concussion	0.0369579855
Central Nervous System Neoplasm	0.0369579855
corticobasal degeneration disorder	0.0369579855
pulmonary hypertension, primary, 4	0.0369432023
congenital heart defects, multiple types, 3	0.0368175451
isolated Pierre-Robin syndrome	0.0367436292
glycogen storage disease XV	0.0362410006
Glycogen storage disease due to glycogenin deficiency	0.0362410006
hypertrophic cardiomyopathy 13	0.0361449098
subarachnoid hemorrhage	0.0360572648
autosomal recessive distal osteolysis syndrome	0.0360266442
autosomal dominant osteopetrosis 2	0.0356348896
Albers-Schönberg osteopetrosis	0.0356348896
cleft palate	0.0354020543
leucine-induced hypoglycemia	0.0353687921
hypertrophic cardiomyopathy 10	0.0353318341
Wilson disease	0.0353271117
hereditary sensory and autonomic neuropathy type 2	0.0352800929
hyaline fibromatosis syndrome	0.0352431349
short stature due to partial GHR deficiency	0.035206177
Cerebral ischemia	0.0350293444
Nathalie syndrome	0.0349696459
cardiomyopathy, familial restrictive, 3	0.0347996391
Ebstein anomaly	0.034600066
cleft lip/palate	0.0343857097
cleft lip	0.0343857097
Weaver-Williams syndrome	0.0342526609
Tessier number 4 facial cleft	0.0342304861
orofacial cleft 13	0.0339643886
liver failure	0.0338448912
Takotsubo cardiomyopathy	0.0337130743
attention deficit hyperactivity disorder	0.0335131807
gestational diabetes	0.0334608289
hepatitis C virus infection	0.0334291138
Becker muscular dystrophy	0.0334026273
hyperinsulinism-hyperammonemia syndrome	0.0333656693
anencephaly 2	0.0332695785
hypoinsulinemic hypoglycemia and body hemihypertrophy	0.0332252289
atrial standstill	0.0330847886
atrial septal defect, sinus venosus type	0.0329295651
cranio-osteoarthropathy	0.0328778239
multiple pterygium-malignant hyperthermia syndrome	0.0327743415
congenital heart block	0.0327669499
hyperproinsulinemia	0.0327226003
Graves disease	0.0324890395
hypopituitarism	0.0324638944
Eiken syndrome	0.0323382373
Bencze syndrome	0.0323086709
Holzgreve-Wagner-Rehder syndrome	0.0322495381
glycogen storage disorder due to hepatic glycogen synthase deficiency	0.0321904053
3-hydroxy-3-methylglutaryl-CoA synthase deficiency	0.0316729935
Bartsocas-Papas syndrome 1	0.0314756539
sclerosteosis	0.0313995045
Hypocalcemic vitamin D-resistant rickets	0.0313847213
juvenile hyaline fibromatosis	0.0313773297
cervical carcinoma	0.0313106672
wormian bone-multiple fractures-dentinogenesis imperfecta-skeletal dysplasia	0.0313034137
Suarez-Stickler syndrome	0.0313034137
mood disorder	0.0310609995
pituitary hormone deficiency, combined, 6	0.031059491
medulloblastoma	0.0310424026
hyperinsulinemic hypoglycemia, familial, 8	0.0309781834
osteopetrosis, autosomal recessive 9	0.0307638271
sinus histiocytosis with massive lymphadenopathy	0.0306899111
adult-onset non-insulinoma persistent hyperinsulinemic hypoglycemia	0.0305420792
hyperinsulinism due to HNF1A deficiency	0.0304607716
PARC syndrome	0.030416422
allergic rhinitis	0.0301542257
tongue cancer	0.0301490926
acute respiratory distress syndrome	0.0299512293
Ischemic stroke	0.029241613
pneumocystosis	0.0288081337
Helicobacter pylori infectious disease	0.0280999776
hypertension	0.0279751418
adenocarcinoma	0.0278846831
endometrial carcinoma	0.0277519566
non-alcoholic steatohepatitis	0.0277512026
esophageal cancer	0.0275884219
chronic hepatitis B virus infection	0.0275696305
post-traumatic stress disorder	0.0272302273
cardiovascular disease	0.0268739177
insulinoma	0.0260984848
polycystic ovary syndrome	0.0259546247
tauopathy	0.0257852667
epilepsy	0.0257141422
peroxisome biogenesis disorder	0.0256857999
microphthalmia with limb anomalies	0.025045568
Townes-Brocks syndrome	0.0245027337
glaucoma	0.0242793432
colon carcinoma	0.0242168075
Insulin resistance	0.0239934894
nonpapillary renal cell carcinoma	0.0239382472
gastrointestinal stromal tumor	0.0235093852
carcinoma	0.0232122539
myeloid sarcoma	0.0231684271
rotator cuff tear	0.0226265
22q11.2 deletion syndrome	0.0224211779
graft versus host disease	0.0223879157
thyroid cancer	0.0222959125
hemolytic-uremic syndrome	0.0221747913
craniodiaphyseal dysplasia	0.0220618641
heart failure	0.0220156696
non-alcoholic fatty liver disease	0.0219923443
Peritoneal Fibrosis	0.0219694691
colonic neoplasm	0.0218965798
cognitive disorder	0.021646566
pancreatic intraductal papillary-mucinous neoplasm	0.0214356316
transient ischemic attack	0.0213869702
Pallister-Hall syndrome	0.021196767
acute liver failure	0.021045485
pulmonary fibrosis	0.0207688622
Azoospermia	0.0206964719
dry eye syndrome	0.0205862139
Myocardial fibrosis	0.0204471904
scrapie	0.020326892
status epilepticus	0.0202930013
fragile X syndrome	0.0201513547
Systemic lupus erythematosus	0.0199620489
Aarskog-Scott syndrome, X-linked	0.0199573122
Treacher-Collins syndrome	0.0198612214
Tularemia	0.0195877323
injury	0.0193506508
Mental deterioration	0.0192939344
lymphoma	0.0192049611
Autism	0.0187268186
atherosclerosis	0.0187086317
adult T-cell leukemia/lymphoma	0.0186432504
insomnia	0.0186329843
serum lipopolysaccharide activity	0.0184968212
Niemann-Pick disease type C	0.0184789927
bone sarcoma	0.0184789927
systemic scleroderma	0.0183557994
viral disease	0.0180489891
chronic rhinosinusitis	0.0180145541
ovarian carcinoma	0.0177148792
familial episodic pain syndrome	0.0173702532
small cell osteogenic sarcoma	0.0173702532
large cell lung carcinoma	0.0173702532
Myocardial Ischemia	0.0173014493
thanatophoric dysplasia	0.0169982094
peripheral nerve injury	0.0168647501
pelvic organ prolapse	0.0168158834
Reduced sperm motility	0.0168158834
focal segmental glomerulosclerosis	0.0167953512
Diabetes mellitus	0.0166008539
Nephropathy	0.0164432111
cystic fibrosis	0.0163333764
Lewy body dementia	0.0160340041
Parkinsonism	0.0159366718
urothelial carcinoma	0.015899736
Autosomal dominant polycystic kidney disease	0.0158406032
osteoporosis-pseudoglioma syndrome	0.0157354783
psychosis	0.0156068086
Dilated cardiomyopathy	0.0155503503
mucous membrane pemphigoid	0.0155240848
Arthritis	0.0155223539
malaria	0.015360929
Leber congenital amaurosis	0.015337564
familial hypertrophic cardiomyopathy	0.015152774
inflammatory bowel disease	0.0151137503
Neurofibrillary tangles	0.0150883702
metabolic disease	0.0150272111
oculopharyngeal muscular dystrophy	0.0149679841
Osteoporosis	0.01490739
amnesia	0.0148577261
pulmonary tuberculosis	0.0147831942
polyostotic fibrous dysplasia	0.0147831942
acute myocardial infarction	0.0145556556
memory impairment	0.0145344635
chondrosarcoma	0.014475211
endometriosis	0.0144355838
diabetic cardiomyopathy	0.0141485805
Nijmegen breakage syndrome	0.014112899
Chédiak-Higashi syndrome	0.0140980342
Glucose intolerance	0.0140892652
hypotrichosis 1	0.0140440345
Abnormal sperm morphology	0.0139847468
Mobius syndrome	0.0139779019
prostate neoplasm	0.0139340295
Columnar Cell Hyperplasia of the Breast	0.0138658149
dengue disease	0.0138068874
brain neoplasm	0.0137303923
mental or behavioural disorder	0.0136841949
nervous system disease	0.0135624635
kidney disease	0.0135479976
lymph node metastatic carcinoma	0.0134126344
tubular adenocarcinoma	0.0133048748
familial dilated cardiomyopathy	0.0133048748
idiopathic membranous glomerulonephritis	0.0133048748
cleidocranial dysplasia 1	0.0133048748
Leigh syndrome	0.0131816815
Hyperinsulinemia	0.0131025502
tumor of parathyroid gland	0.0129352949
uterine leiomyosarcoma	0.0129352949
leiomyoma	0.0129352949
asphyxia neonatorum	0.0129147627
Neurodevelopmental delay	0.0128751355
movement disorder	0.0128101322
ovarian neoplasm	0.0126820175
hereditary sensory and autonomic neuropathy	0.0125657151
large cell neuroendocrine carcinoma	0.0125657151
spindle cell hemangioma	0.0125657151
Patent ductus arteriosus	0.0124696243
Ehlers-Danlos syndrome, musculocontractural type	0.0124219896
tuberous sclerosis	0.0123809251
esophageal carcinoma	0.0123603929
Dyskinesia	0.0123104996
supranuclear palsy, progressive, 1	0.0122944719
Hyperparathyroidism	0.0122577318
hyperparathyroidism	0.0122577318
infarction	0.0122306284
osteoarthritis	0.0122222784
visceral Leishmaniasis	0.0121961352
Global developmental delay	0.0121961352
Hyperglycemia	0.0121830424
Guillain-Barre syndrome	0.012175603
endometrium neoplasm	0.012175603
brain disease	0.0121611758
bone disease	0.0121365792
pulmonary hypertension	0.0120396797
Neoplasm of the liver	0.0119973834
liver and intrahepatic bile duct neoplasm	0.0119973834
adenoma	0.0118929362
diabetic encephalopathy	0.011870995
Ureteral obstruction	0.0118676198
Holt-Oram syndrome	0.0118265553
nicotine dependence	0.0118265553
Hepatic steatosis	0.0118241857
hypertrophy	0.0118196645
cervical squamous intraepithelial neoplasia	0.0117331338
nephrotic syndrome	0.0116417654
Fanconi anemia	0.0116212332
laryngeal squamous cell carcinoma	0.0116169089
Marfan syndrome	0.0114569755
aneurysm	0.0114364433
Other metabolic disease	0.0112283139
brain injury	0.0111980835
Duane retraction syndrome	0.0111192878
mouth neoplasm	0.0110873956
classic Hodgkin lymphoma	0.0110873956
Bohring-Opitz syndrome	0.0110873956
cryopyrin-associated periodic syndrome	0.0110873956
cryohydrocytosis	0.0110873956
Hypercholesterolemia	0.0110483719
Polycystic Kidney Disease	0.0110336012
lupus nephritis	0.0110336012
glomerulosclerosis	0.011013069
Nasal Cavity Polyp	0.0108512752
Neurodegeneration	0.0107896785
progressive pseudorheumatoid arthropathy of childhood	0.0107178158
B-cell non-Hodgkins lymphoma	0.0107178158
Amyotrophic lateral sclerosis	0.0106855477
influenza	0.0106594672
vascular dementia	0.010622957
intrahepatic cholangiocarcinoma	0.0105946225
Keloid	0.0105818925
persistent truncus arteriosus	0.010376734
fibrosis	0.010350693
diabetic foot	0.0103482359
IGA glomerulonephritis	0.0103482359
hyperthyroidism	0.0103482359
oligohydramnios	0.0103482359
radiodermatitis	0.0103482359
hyperhomocysteinemia	0.0103277037
hypophosphatasia	0.0103071715
renal cell adenocarcinoma	0.0102944415
acute promyelocytic leukemia	0.0102041616
bacterial disease	0.0102023474
osteonecrosis	0.0101993774
basal cell carcinoma	0.0101917805
retinal degeneration	0.0101770874
inclusion body myositis	0.010163446
Chronic colitis	0.010163446
craniosynostosis	0.010163446
cirrhosis of liver	0.0101429138
familial Alzheimer disease	0.0101429138
psychiatric disorder	0.0100535925
amyloidosis	0.01002493
intracerebral hemorrhage	0.0098068014
Peri-Implantitis	0.0097938661
carcinoid tumor	0.0096706729
adrenoleukodystrophy	0.0096604068
ischemic cardiomyopathy	0.0096090762
Parathyroid Gland Carcinoma	0.0096090762
Gout	0.0096090762
congenital secretory chloride diarrhea 1	0.0096090762
childhood leukemia	0.0095963462
ovarian clear cell cancer	0.0095782779
glomerular disease	0.0095097904
brain aneurysm	0.009496149
Hepatic fibrosis	0.0094791974
Dravet syndrome	0.0094377008
Duchenne muscular dystrophy	0.0094037541
Cirrhosis	0.009393488
geroderma osteodysplastica	0.0092394964
hemorrhage	0.0092394964
fetal growth restriction	0.0092255345
Netherton syndrome	0.0092189642
myocarditis	0.009051614
Frontotemporal dementia	0.0090183518
colorectal neoplasm	0.0089493416
Disorder of lipid metabolism	0.0088777188
leiomyosarcoma	0.0088699165
ichthyosis prematurity syndrome	0.0088699165
Mayer-Rokitansky-Kuster-Hauser syndrome	0.0088699165
Hyperammonemia	0.0088699165
mucopolysaccharidosis type 2	0.0088699165
Invasive Breast Carcinoma	0.0088699165
Mayer-Rokitansky-Küster-Hauser syndrome	0.0088699165
Left ventricular dilatation	0.0088699165
rhabdomyolysis	0.0088699165
cocaine dependence	0.0088699165
tonsillitis	0.0088699165
Mungan syndrome	0.0088647835
osteoporosis	0.0088391182
stomach neoplasm	0.0088161221
hepatitis B virus infection	0.0086543283
chronic rhinosinusitis with nasal polyps	0.0086440622
pheochromocytoma	0.0085685036
thrombotic disease	0.0085003367
adenoid cystic carcinoma	0.0085003367
urticaria	0.0085003367
adenoviridae infectious disease	0.0085003367
diabetic autonomic neuropathy	0.0085003367
laryngeal carcinoma	0.0084798044
soft tissue sarcoma	0.0084798044
anxiety disorder	0.0084465423
myelodysplastic syndrome	0.0084054778
coronary atherosclerosis	0.0083155467
Down syndrome	0.0083028168
Rett syndrome	0.0082950145
diabetic retinopathy	0.0082847484
hyperinsulinemic hypoglycemia, familial, 4	0.0082026196
AIDS dementia	0.0081307568
colon adenoma	0.0081307568
Abdominal Aortic Aneurysm	0.0081102246
deep vein thrombosis	0.0081102246
invasive breast ductal carcinoma	0.0081102246
Åland Islands eye disease	0.0080769624
Hirschsprung disease	0.0079459669
urinary bladder cancer	0.0079459669
Friedreich ataxia	0.0079459669
Marchiafava-Bignami Disease	0.0079459669
telomere syndrome	0.0079459669
myocardial disorder	0.0079254347
hematoma	0.0079254347
neurofibroma	0.0078227736
malignant pleural mesothelioma	0.0077611769
osteoarthritis, knee	0.0077611769
cardiac arrest	0.0077611769
ankylosing spondylitis	0.0077611769
Pituitary Gland Adenoma	0.0077611769
Potocki-Lupski syndrome	0.0073915971
Human T-lymphotropic virus 1 infectious disease	0.0073915971
muscular dystrophy-dystroglycanopathy (congenital with brain and eye anomalies), type A, 4	0.0073915971
Fabry disease	0.0073915971
amebiasis	0.0073915971
limb ischemia	0.0073915971
spinal stenosis	0.0073915971
morphine dependence	0.0073915971
carotid artery thrombosis	0.0073915971
mucositis	0.0073915971
polyp of colon	0.0073915971
cerebritis	0.0073915971
cerebral artery occlusion	0.0073915971
Hodgkins lymphoma	0.0073915971
primary membranoproliferative glomerulonephritis	0.0073915971
cartilage disease	0.0073915971
Desmoid-type fibromatosis	0.0073915971
Mixed Tumor of the Salivary Gland	0.0073915971
interstitial lung disease	0.0073915971
limb-girdle muscular dystrophy	0.0073915971
granulosa cell tumor	0.0073915971
human prion disease	0.0073915971
Lennox-Gastaut syndrome	0.0073915971
Charcot-Marie-Tooth disease type 3	0.0073915971
inflammatory breast carcinoma	0.0073915971
malignant tumor of nasopharynx	0.0073915971
papilloma	0.0073915971
hypoxia	0.0073915971
aortic disease	0.0072068072
Vitiligo	0.0070220172
Pick disease	0.0070168842
heart disease	0.0070154124
prediabetes syndrome	0.0068372273
coronary artery disease	0.0068039651
sexually transmitted disease	0.0067770679
acute graft versus host disease	0.0066524374
head and neck neoplasia	0.0066524374
non-functioning pituitary adenoma	0.0066524374
benign spiradenoma	0.0066524374
pneumonia	0.0066524374
parasitic infection	0.0065781108
gallbladder cancer	0.0064959819
Hydrocephalus	0.0064676475
emphysema	0.0064676475
malignant hyperthermia, susceptibility to, 1	0.0064676475
inflammation	0.0063760321
cystic kidney disease	0.0062623253
central nervous system disease	0.0061463801
muscle atrophy	0.006116136
teratoma	0.0060980676
Neoplasm of the lung	0.0060083418
T-cell non-Hodgkin lymphoma	0.0060019768
colorectal adenoma	0.0059543421
major depressive episode	0.0059286768
cardiomyopathy	0.0059154203
adenomyosis	0.0059132777
oral mucositis	0.0059132777
Infectious encephalitis	0.0059132777
overnutrition	0.0059132777
Norrie disease	0.0059081446
Impaired glucose tolerance	0.0058851485
laryngotracheoesophageal cleft	0.0057978866
idiopathic pulmonary fibrosis	0.0055720323
cholesteatoma	0.0055436978
Ehlers-Danlos syndrome	0.0055436978
leukocyte adhesion deficiency	0.0055436978
inherited lipid metabolism disorder	0.0054745043
Neurodevelopmental disorder	0.0054537322
Senile plaques	0.0054307706
alopecia	0.0054213133
Alopecia	0.0054213133
severe malarial anemia	0.0053872423
Atrophy	0.0053686481
adrenal cortex carcinoma	0.0053589079
polyarteritis nodosa	0.0053589079
X-linked retinoschisis	0.0053589079
Primary Effusion Lymphoma	0.0053589079
cerebral infarction	0.0053461779
Gliosis	0.005174118
breast ductal carcinoma in situ	0.005174118
decubitus ulcer	0.005174118
Gliosis	0.005174118
fleck corneal dystrophy	0.005174118
Keratitis	0.005174118
Osteopenia	0.0051535858
Congestive heart failure	0.0051535858
infectious disease	0.0051459888
ovarian adenocarcinoma	0.0050611908
liver disease	0.0050568374
periodontitis	0.0050385865
age-related macular degeneration	0.0050303925
Hyperlipidemia	0.0050004029
achalasia-alacrima syndrome	0.0049907653
Renal cyst	0.004989328
hearing loss	0.0049687958
neuropathy	0.0049454564
Pain	0.0048045381
oral lichen planus	0.0048045381
Sjogren syndrome	0.0048045381
psoriasis	0.0047950807
prion disease	0.0047840059
acanthosis nigricans	0.0046197482
reading	0.0046197482
human papilloma virus infection	0.0046197482
anaplastic large cell lymphoma	0.0045889499
bronchopulmonary dysplasia	0.0045889499
endothelial dysfunction	0.0045659538
diabetic neuropathy	0.0044349583
semantic dementia	0.0044349583
phobic disorder	0.0044349583
tuberculosis	0.0044349583
Pelvic Inflammatory Disease	0.0044349583
endometrioid carcinoma	0.0044349583
hypopharyngeal carcinoma	0.0044349583
pulmonary artery enlargement	0.0044349583
Thyroid adenoma	0.0044349583
red-green color blindness	0.0044349583
age-related hearing impairment	0.0044349583
Thymoma	0.0044349583
muscular atrophy	0.0044349583
holoprosencephaly	0.0044349583
HIV-1 infection	0.0044349583
Bardet-Biedl syndrome	0.0044349583
Decreased liver function	0.0044349583
whooping cough	0.0044349583
bone inflammation disease	0.0044349583
cytomegalovirus infection	0.0044349583
hypothyroidism	0.004414426
peritonitis	0.004414426
myeloid leukemia	0.004414426
memory	0.0043220311
Acute Leukemia	0.0043220311
glycogen storage disease VI	0.0043220311
microphthalmia	0.0042501683
pneumonitis	0.0042501683
dry age related macular degeneration	0.0042501683
Shock	0.0042501683
sensorineural hearing loss	0.0042501683
Thrombocytopenia	0.0042501683
left ventricular hypertrophy	0.0040653784
rectum cancer	0.0040653784
dentin dysplasia	0.0040653784
Cowden syndrome 1	0.0040653784
peripheral arterial disease	0.0040653784
brain infarction	0.0040653784
metastatic malignant neoplasm	0.0040653784
Hyperplastic Polyp	0.0040653784
polyposis	0.0040653784
necrotizing enterocolitis	0.0040653784
alcoholic liver disease	0.0040653784
Cholestasis	0.0040653784
Arrhythmia	0.0040345801
skin cancer	0.0038267941
Arterial thrombosis	0.0036957985
hyperphosphatemia	0.0036957985
prostate intraepithelial neoplasia	0.0036957985
hypospadias	0.0036957985
Macrocephaly	0.0036957985
Seizure	0.0036957985
hypotonia-cystinuria syndrome	0.0036957985
skin pigmentation disorder	0.0036957985
granular corneal dystrophy type II	0.0036957985
Infantile dystonia-parkinsonism	0.0036957985
Aymé-Gripp syndrome	0.0036957985
Merkel cell skin cancer	0.0036957985
skin aging	0.0036957985
invasive lobular carcinoma	0.0036957985
parkinsonism-dystonia, infantile	0.0036957985
schwannoma	0.0036957985
Nephroblastoma	0.0036957985
retinitis pigmentosa	0.0036957985
skin neoplasm	0.0036957985
animal viral hepatitis	0.0036957985
bone osteosarcoma	0.0036957985
lung disease	0.0036957985
Hypotonia - cystinuria syndrome	0.0036957985
Hirsutism	0.0036957985
alcohol abuse	0.0036957985
megalencephaly-capillary malformation-polymicrogyria syndrome	0.0036957985
McKusick-Kaufman syndrome	0.0036957985
pharynx cancer	0.0036957985
leukoplakia	0.0036957985
Melnick-Needles syndrome	0.0036957985
acinar cell carcinoma	0.0036957985
lip cancer	0.0036957985
gastric ulcer	0.0036957985
mitochondrial DNA depletion syndrome 4a	0.0036957985
Hyperphosphatemia	0.0036957985
postmenopausal osteoporosis	0.0036957985
malignant peripheral nerve sheath tumor	0.0036957985
pulpitis	0.0036957985
hereditary nonpolyposis colon cancer	0.0036957985
Testicular Teratoma	0.0036957985
measles	0.0036957985
neurotoxicity	0.0036957985
benign neoplasm of salivary gland	0.0036957985
Kaposi's sarcoma	0.0036957985
benign prostatic hyperplasia	0.0036957985
oxyphilic adenoma	0.0036957985
Paralysis	0.0036957985
skin disease	0.0036957985
hereditary spastic paraplegia	0.0036957985
Graves ophthalmopathy	0.0036957985
neuralgia	0.0036957985
retinitis pigmentosa 1	0.0036957985
anaplastic astrocytoma	0.0036957985
Laurence-Moon syndrome	0.0036957985
benign neoplasm	0.0036957985
Epileptic encephalopathy	0.0036957985
thymic epithelial neoplasm	0.0036957985
Hepatic failure	0.0036957985
allergic asthma	0.0036752663
Hepatitis	0.0036752663
Ventricular arrhythmia	0.0036752663
familial hyperlipidemia	0.0035828714
glucose metabolism disease	0.0035828714
Paraganglioma	0.0035110086
serous adenocarcinoma	0.0035110086
Testicular Germ Cell Tumor	0.0035110086
chronic progressive multiple sclerosis	0.0035110086
precursor B-cell acute lymphoblastic leukemia	0.0034904764
Malignant Pancreatic Neoplasm	0.0034904764
metastatic melanoma	0.0034904764
ischemia reperfusion injury	0.0034904764
rhizomelic chondrodysplasia punctata	0.0033262187
myopathy	0.0033262187
peroxisomal disease	0.0033262187
Myotonia	0.003282347
kidney injury	0.0030876344
airway hyperresponsiveness	0.0030182355
urolithiasis	0.0029566388
Craniopharyngioma	0.0029566388
permanent neonatal diabetes mellitus-pancreatic and cerebellar agenesis syndrome	0.0029566388
Vomiting	0.0029566388
Castleman-Kojima disease	0.0029566388
demyelinating disease	0.0029566388
Skeletal muscle atrophy	0.0029566388
Ampulla of Vater Carcinoma	0.0029566388
type 2 diabetes nephropathy	0.0029566388
aortic aneurysm	0.0029566388
myotonic dystrophy type 2	0.0029566388
epithelioid sarcoma	0.0029566388
syringomyelia	0.0029566388
cerebral malaria	0.0029566388
breast adenocarcinoma	0.0029566388
thyroid disease	0.0029566388
Leukoencephalopathy	0.0029566388
Cutaneous T-cell lymphoma	0.0029566388
Autoimmune Hepatitis	0.0029566388
Brain atrophy	0.0029566388
lobular neoplasia	0.0029566388
dental fluorosis	0.0029566388
neuronal intranuclear inclusion disease	0.0029566388
uterine cervix neoplasm	0.0029566388
Autoimmunity	0.0029361066
AIDS	0.0029361066
carbon monoxide poisoning	0.0029361066
tongue squamous cell carcinoma	0.0029361066
fatty liver disease	0.0029028444
drug dependence	0.0028437117
freckles	0.0027718489
intestinal neoplasm	0.0027718489
proteostasis deficiencies	0.0027513167
Ventricular hypertrophy	0.0027513167
metastatic neoplasm	0.0027513167
synucleinopathy	0.0027513167
ischemic disease	0.0027513167
complication	0.002587059
lip and oral cavity carcinoma	0.002587059
Cachexia	0.002587059
Hypopigmentation of the skin	0.002587059
cerebellar ataxia	0.002587059
retinopathy	0.002587059
aging	0.002587059
Crohn's disease	0.002587059
human african trypanosomiasis	0.002587059
Granular Cell Tumor	0.002587059
male infertility	0.002587059
neural tube defect	0.002587059
complication	0.002587059
Andersen-Tawil syndrome	0.002587059
Venous thrombosis	0.002587059
Syringocystadenoma Papilliferum	0.0022174791
Peripheral demyelination	0.0022174791
corneal disease	0.0022174791
macrothrombocytopenia and granulocyte inclusions with or without nephritis or sensorineural hearing loss	0.0022174791
membranous glomerulonephritis	0.0022174791
End Stage Liver Disease	0.0022174791
childhood gender nonconformity	0.0022174791
chronic periodontitis	0.0022174791
necrosis	0.0022174791
Pilomatrixoma	0.0022174791
Atypical behavior	0.0022174791
Corneal opacity	0.0022174791
vitamin B deficiency	0.0022174791
retinitis	0.0022174791
Infertility	0.0022174791
familial hyperaldosteronism	0.0022174791
chronic lung disease	0.0022174791
uterine sarcoma	0.0022174791
empyema	0.0022174791
Krabbe disease	0.0022174791
Constipation	0.0022174791
Shwachman-Diamond syndrome	0.0022174791
arrhythmogenic right ventricular cardiomyopathy	0.0022174791
multiminicore myopathy	0.0022174791
neoplasm of esophagus	0.0022174791
keratosis	0.0022174791
Anemia	0.0022174791
CLN8 disease	0.0022174791
hemorrhagic disease	0.0022174791
aplastic anemia	0.0022174791
Left ventricular diastolic dysfunction	0.0022174791
Inflammatory abnormality of the skin	0.0022174791
lumbar disc herniation	0.0022174791
keratoacanthoma	0.0022174791
Central precocious puberty	0.0022174791
angioosteohypertrophic syndrome	0.0022174791
cervical intraepithelial neoplasia	0.0022174791
mucocutaneous lymph node syndrome	0.0022174791
Telangiectasia	0.0022174791
nervous system injury	0.0022174791
Pneumonia	0.0022174791
chronic pancreatitis	0.0022174791
renal hypertension	0.0022174791
HIV infection	0.0022174791
Angel-shaped phalango-epiphyseal dysplasia	0.0022174791
T-cell leukemia	0.0022174791
Barrett's esophagus	0.0022174791
cystic renal cell carcinoma	0.0022174791
internet addiction disorder	0.0022174791
immune system disease	0.0021636847
dermatitis	0.002012157
steatosis	0.002012157
meningioma	0.002012157
diabetes insipidus	0.0018478993
chronic hepatitis	0.0018478993
Epstein-Barr virus infection	0.0018478993
Crouzon syndrome-acanthosis nigricans syndrome	0.0018478993
autoimmune disease	0.0018478993
neuritis	0.0018478993
Salmonella Infections	0.0018478993
Myelodysplasia	0.0018478993
in situ carcinoma	0.0018478993
dysplasia	0.0018478993
gallbladder carcinoma	0.0018478993
mitochondrial disease	0.0014783194
cerebral creatine deficiency syndrome	0.0014783194
pituitary tumor	0.0014783194
Cholestatic liver disease	0.0014783194
digestive system neoplasm	0.0014783194
mesothelioma	0.0014783194
islet cell tumor	0.0014783194
cognition	0.0014783194
proliferative vitreoretinopathy	0.0014783194
Auditory hallucination	0.0014783194
cutaneous squamous cell carcinoma	0.0014783194
Delirium	0.0014783194
Schöpf-Schulz-Passarge syndrome	0.0014783194
chronic gastritis	0.0014783194
renovascular hypertension	0.0014783194
Aortic dissection	0.0014783194
cerebrovascular disorder	0.0014783194
adrenal gland hyperfunction	0.0014783194
disorder of sexual differentiation	0.0014783194
benign neoplasm of oral cavity	0.0014783194
Gastric Adenoma	0.0014783194
impulse control disorder	0.0014783194
neuronal ceroid lipofuscinosis 8	0.0014783194
ulnar-mammary syndrome	0.0014783194
familial isolated congenital asplenia	0.0014783194
Ataxia	0.0014783194
congenital bilateral aplasia of vas deferens from CFTR mutation	0.0014783194
hematopoietic and lymphoid system neoplasm	0.0014783194
Waardenburg syndrome type 2	0.0014783194
irritable bowel syndrome	0.0014783194
embryonal carcinoma	0.0014783194
coronavirus infectious disease	0.0014783194
femoral neck fracture	0.0014783194
Hypertriglyceridemia	0.0014783194
Dupuytren Contracture	0.0014783194
liver neoplasm	0.0014783194
malignant tumor of parathyroid gland	0.0014783194
Mitochondrial encephalopathy	0.0014783194
Lentivirus Infections	0.0014783194
brain glioma	0.0014783194
Intraventricular hemorrhage	0.0014783194
Headache	0.0014783194
disorder of glycogen metabolism	0.0014783194
hyperuricemia	0.0014783194
cyclic hematopoiesis	0.0014783194
diffuse intrinsic pontine glioma	0.0014783194
SHORT syndrome	0.0014783194
Ventriculomegaly	0.0014783194
rectal neoplasm	0.0014783194
insulin-resistant diabetes mellitus	0.0014783194
candidiasis	0.0014783194
lumbar spinal stenosis	0.0014783194
mucopolysaccharidosis type 3B	0.0014783194
orofacial cleft	0.0014783194
Glomerular sclerosis	0.0014783194
ring chromosome 6	0.0014783194
atrioventricular block	0.0014783194
hematopoietic and lymphoid cell neoplasm	0.0014783194
Burkholderia Infections	0.0014783194
choroidal melanoma	0.0014783194
gram-negative bacterial infections	0.0014783194
Focal segmental glomerulosclerosis	0.0014783194
hyperprolactinemia	0.0014783194
Cushing syndrome	0.0014783194
X-linked adrenoleukodystrophy	0.0014783194
follicular thyroid carcinoma	0.0014783194
gonorrhea	0.0014783194
sarcopenia	0.0014783194
megalencephaly	0.0014783194
allergic disease	0.0014783194
social anxiety disorder	0.0014783194
hypersensitivity pneumonitis	0.0014783194
Dyggve-Melchior-Clausen disease	0.0014783194
nephrotoxicity	0.0014783194
Heavy Chain Disease	0.0014783194
respiratory system disease	0.0014783194
vision disorder	0.0014783194
human HOXA1 syndromes	0.0014783194
Adenosquamous Carcinoma	0.0014783194
Orofacial cleft	0.0014783194
North Carolina macular dystrophy	0.0014783194
mucoepidermoid carcinoma	0.0014783194
early-infantile DEE	0.0014783194
hemorrhagic stroke	0.0014783194
Hepatoblastoma	0.0014783194
Polydipsia	0.0014783194
peptic ulcer disease	0.0014783194
chronic hepatitis C virus infection	0.0014783194
Hypoinsulinemia	0.0014783194
Chlamydia trachomatis infectious disease	0.0014783194
obsessive-compulsive disorder	0.0014783194
acute myeloid leukemia by FAB classification	0.0014783194
heroin dependence	0.0014783194
Pleural effusion	0.0014783194
Coronaviridae infectious disease	0.0014783194
vascular disease	0.0014783194
primary progressive multiple sclerosis	0.0014783194
Peripheral neuropathy	0.0014783194
nephrolithiasis	0.0014783194
