# Supplementary material for: Peripheral Transcriptomic Signatures Reveal Convergent Neuroinflammatory, Metabolic, and miRNA Dysregulation in Major Psychiatric Disorders
Source: Biology (Basel). 2026 Apr 24;15(9):673. doi: 10.3390/biology15090673 (PMC13162896; doi:10.3390/biology15090673)
Supplement: Supplementary file 1 [file biology-15-00673-s001.zip › Supplementary Files/Dataset S4. Hub genes GWAS results/H2AC20.tsv]

disease	globalScore
viral disease	0.5040555913
infectious disease	0.5030392467
breast carcinoma	0.3848978104
cancer	0.3744435425
melanoma	0.3726999781
sebaceous of Jadassohn nevus	0.0512237679
actinic keratosis	0.0512237679
squamous cell carcinoma	0.0504919997
intrahepatic cholangiocarcinoma	0.0328926071
Systemic lupus erythematosus	0.0175835412
breast cancer	0.017152528
gastric cancer	0.0166310935
experimental autoimmune encephalomyelitis	0.0164463035
non-alcoholic fatty liver disease	0.0147831942
glioblastoma multiforme	0.0144343519
Bartsocas-Papas syndrome 1	0.0120113453
neoplasm	0.0112377779
hepatocellular carcinoma	0.009587174
infection	0.0094842652
prostate cancer	0.008800723
esophageal squamous cell carcinoma	0.0086851266
liver cancer	0.0083155467
Alzheimer disease	0.0082950145
non-small cell lung carcinoma	0.0082026196
Huntington disease	0.0073915971
acromegaly	0.0073915971
cholangiocarcinoma	0.0073915971
nervous system disease	0.0073915971
urinary bladder carcinoma	0.0062740287
posterior cortical atrophy	0.0050176625
chronic lymphocytic leukemia	0.0049482636
dengue disease	0.0048045381
COVID-19	0.0046197482
Endometrial Serous Adenocarcinoma	0.0042501683
Autoimmunity	0.0042501683
osteosarcoma	0.0040653784
leukemia	0.0039089229
Neoplasm of the lung	0.0036957985
head and neck squamous cell carcinoma	0.0036957985
candidiasis	0.0036957985
Epstein-Barr virus infection	0.0036957985
Chagas disease	0.0036957985
myelodysplastic syndrome	0.0036957985
papillary thyroid carcinoma	0.0036957985
nasopharyngeal carcinoma	0.0036957985
chronic obstructive pulmonary disease	0.0036957985
diabetic nephropathy	0.0036957985
malaria	0.0036957985
prostate adenocarcinoma	0.0036957985
mucocutaneous lymph node syndrome	0.0036957985
nail-patella syndrome	0.0036957985
serum lipopolysaccharide activity	0.0036957985
ulcerative colitis	0.0036957985
lung cancer	0.0033262187
childhood leukemia	0.0030182355
lobular neoplasia	0.0029566388
ovarian cancer	0.002587059
prostate neoplasm	0.002587059
teratoma	0.0022174791
Rheumatoid arthritis	0.0022174791
Crohn's disease	0.0022174791
lupus nephritis	0.0022174791
Osteoporosis	0.0022174791
visceral Leishmaniasis	0.0022174791
osteitis deformans	0.0022174791
acute myeloid leukemia	0.0022174791
autoimmune disease	0.0022174791
triple-negative breast cancer	0.0022174791
Autism	0.0022174791
lymphoma	0.0014783194
bipolar disorder	0.0014783194
RIDDLE syndrome	0.0014783194
schizophrenia	0.0014783194
brain disease	0.0014783194
liposarcoma	0.0014783194
sarcoma	0.0014783194
brain neoplasm	0.0014783194
Floating-Harbor syndrome	0.0014783194
