# Supplementary material for: Peripheral Transcriptomic Signatures Reveal Convergent Neuroinflammatory, Metabolic, and miRNA Dysregulation in Major Psychiatric Disorders
Source: Biology (Basel). 2026 Apr 24;15(9):673. doi: 10.3390/biology15090673 (PMC13162896; doi:10.3390/biology15090673)
Supplement: Supplementary file 1 [file biology-15-00673-s001.zip › Supplementary Files/Dataset S4. Hub genes GWAS results/HCK.tsv]

disease	globalScore
chronic myelogenous leukemia	0.58980796
acute lymphoblastic leukemia	0.5525395418
neoplasm	0.4791058778
cutaneous Leishmaniasis	0.4619748184
lymphoid leukemia	0.4528601972
neurodegenerative disease	0.4176602728
autoinflammation with pulmonary and cutaneous vasculitis	0.3995825526
HIV infection	0.3896443068
essential hypertension	0.3837430997
hypertension	0.3837430997
Blast Phase Chronic Myelogenous Leukemia, BCR-ABL1 Positive	0.3829257939
leukemia	0.3508728761
acute myeloid leukemia	0.3222778229
prostate adenocarcinoma	0.277184891
central nervous system leukemia	0.2587058983
infectious arthritis	0.1548745999
breast cancer	0.1360719561
cancer	0.1285463043
glioblastoma multiforme	0.1237161902
diabetic neuropathy	0.1220497359
prostate cancer	0.1137267353
chronic lymphocytic leukemia	0.1123401315
non-small cell lung carcinoma	0.1117097807
pancreatic carcinoma	0.1084867722
multiple myeloma	0.1063534768
lung cancer	0.0993143198
lymphoblastic lymphoma	0.0965014065
melanoma	0.0944738504
neuroblastoma	0.0923949637
pancreatic adenocarcinoma	0.0872619101
diffuse intrinsic pontine glioma	0.0872619101
diffuse large B-cell lymphoma	0.0869974521
lymphoma	0.0857697084
colorectal cancer	0.0856096085
metastatic melanoma	0.0852185372
brain neoplasm	0.0850033666
osteosarcoma	0.0845102842
HIV-1 infection	0.0841641123
mesothelioma	0.0840794169
metastatic malignant neoplasm	0.0837098371
metastatic prostate cancer	0.0831554673
macular degeneration	0.0831554673
therapy related acute myeloid leukemia and myelodysplastic syndrome	0.0831554673
brain disease	0.0831554673
metastatic colorectal cancer	0.0831554673
gliosarcoma	0.0831554673
aging	0.0831554673
triple-negative breast cancer	0.0782813763
chronic kidney disease	0.07631824
COVID-19	0.0756118292
squamous cell carcinoma	0.075070908
IGA glomerulonephritis	0.0750041783
head and neck squamous cell carcinoma	0.0744703407
salivary gland adenoid cystic carcinoma	0.0739159709
rectum cancer	0.0739159709
malignant colon neoplasm	0.0739159709
breast neoplasm	0.0739159709
cutaneous melanoma	0.0739159709
Autosomal dominant polycystic kidney disease	0.0739159709
Paraganglioma	0.0739159709
major salivary gland cancer	0.0739159709
childhood cancer	0.0739159709
gastrointestinal stromal tumor	0.0739159709
systemic mastocytosis	0.0739159709
adult glioblastoma	0.0739159709
core binding factor acute myeloid leukemia	0.0739159709
choroidal neovascularization	0.0739159709
obesity	0.0739159709
malignant glioma	0.0739159709
small cell lung carcinoma	0.0739159709
cholangiocarcinoma	0.0739159709
Pineoblastoma	0.0739159709
endometriosis	0.071328912
Mantle cell lymphoma	0.0636371339
Congenital pulmonary alveolar proteinosis	0.0589550602
medulloblastoma	0.058578407
idiopathic pulmonary fibrosis	0.0561096135
chronic obstructive pulmonary disease	0.0549808071
Neonatal acute respiratory distress with surfactant metabolism deficiency	0.0541865664
myelodysplastic syndrome	0.0540305215
neutrophil immunodeficiency syndrome	0.0533008066
interstitial lung disease	0.0462732457
breast carcinoma	0.0461974818
non-Hodgkins lymphoma	0.0461974818
Hodgkins lymphoma	0.0461974818
ovarian cancer	0.0461974818
peritoneum cancer	0.0461974818
adult hepatocellular carcinoma	0.0461974818
childhood leukemia	0.0459921597
Recurrent infection due to specific granule deficiency	0.0458796432
renal fibrosis	0.0446336104
Alzheimer disease	0.0441299602
common variable immunodeficiency	0.0435420506
immunodeficiency 89 and autoimmunity	0.0433665001
Waldenstrom macroglobulinemia	0.042611428
primary ciliary dyskinesia	0.0421690614
Abruptio Placentae	0.042138467
autoimmune disease	0.0412651307
immunodeficiency 86	0.0403876865
migraine disorder	0.0401838405
alpha 1-antitrypsin deficiency	0.0401141974
Alpha-1-antitrypsin deficiency	0.0397446176
pneumocystosis	0.039737226
myeloid leukemia	0.0393475455
idiopathic CD4 lymphocytopenia	0.0390793738
Niemann-Pick disease type B	0.0388428427
immunodeficiency 95	0.038635878
combined immunodeficiency due to DOCK8 deficiency	0.0383180393
acute lung injury	0.038251515
chronic respiratory distress with surfactant metabolism deficiency	0.0382441234
surfactant metabolism dysfunction, pulmonary, 2	0.0382441234
sarcoidosis	0.0380445502
liver cancer	0.0379743301
rhabdomyosarcoma	0.0378819351
MALT lymphoma	0.0377463486
interstitial lung disease 1	0.0373645233
Cognitive impairment	0.0373275653
MHC class I deficiency	0.0371279922
Immunodeficiency by defective expression of HLA class 1	0.0371279922
Duane retraction syndrome	0.0369990499
mycosis fungoides	0.0369579855
thymus cancer	0.0369579855
adult T-cell leukemia/lymphoma	0.0369579855
scleroderma	0.0369579855
Splenic Marginal Zone Lymphoma	0.0369579855
nodal marginal zone B-cell lymphoma	0.0369579855
angioimmunoblastic T-cell lymphoma	0.0369579855
small intestine lymphoma	0.0369579855
malignant pleural mesothelioma	0.0369579855
Dementia	0.0369579855
Sezary's disease	0.0369579855
extranodal nasal NK/T cell lymphoma	0.0369579855
adenoma	0.0369579855
amyotrophic lateral sclerosis	0.0369579855
fallopian tube cancer	0.0369579855
cervical cancer	0.0369579855
Burkitts lymphoma	0.0369579855
follicular lymphoma	0.0369579855
squamous cell lung carcinoma	0.0369579855
childhood acute lymphoblastic leukemia	0.0369579855
adult T acute lymphoblastic leukemia	0.0369579855
diabetic retinopathy	0.0369579855
head and neck malignant neoplasia	0.0369579855
hepatosplenic T-cell lymphoma	0.0369579855
Thymoma	0.0369579855
urinary bladder cancer	0.0369579855
refractory hairy cell leukemia	0.0369579855
unspecified peripheral T-cell lymphoma	0.0369579855
T-cell large granular lymphocyte leukemia	0.0369579855
anaplastic large cell lymphoma	0.0369579855
Central Nervous System Neoplasm	0.0369579855
polycythemia vera	0.0369579855
adult acute lymphoblastic leukemia	0.0369579855
adult B acute lymphoblastic leukemia	0.0369579855
ciliary dyskinesia, primary, 47, and lissencephaly	0.0364553569
immunodeficiency 73b with defective neutrophil chemotaxis and lymphopenia	0.0362631753
asbestosis	0.0360562106
proteasome-associated autoinflammatory syndrome 6	0.0357531551
bronchiolitis obliterans	0.0356940224
newborn respiratory distress syndrome	0.0354574913
respiratory distress syndrome in premature infants	0.0354574913
Nezelof syndrome	0.0354279249
Thymic aplasia	0.0354279249
pulmonary fibrosis	0.0351729148
pulmonary alveolar proteinosis with hypogammaglobulinemia	0.0350066038
idiopathic bronchiectasis	0.0349548627
immunodeficiency 119	0.0348661635
Mobius syndrome	0.0347405063
immunodeficiency 81	0.034600066
immunodeficiency 32B	0.0345187584
immunodeficiency 60	0.0344965836
immunodeficiency 72 with autoinflammation	0.0344078845
immunodeficiency 97 with autoinflammation	0.0344078845
congenital lobar emphysema	0.0343783181
aspergillosis	0.0343339685
autoimmune interstitial lung disease-arthritis syndrome	0.0341565702
pulmonary blastoma	0.0341343954
Familial hemophagocytic lymphohistiocytosis	0.033956997
berylliosis	0.0337500323
X-Linked Combined Immunodeficiency Diseases	0.0334765432
immunodeficiency 62	0.03346176
papillary thyroid carcinoma	0.0332621869
immunodeficiency 102	0.0332178373
DOCK2 deficiency	0.0332178373
pulmonary fibrosis and/or bone marrow failure syndrome, telomere-related, 7	0.0330182642
hyper-IgE recurrent infection syndrome 5, autosomal recessive	0.0330182642
primary ciliary dyskinesia 21	0.0330108726
autoimmune pulmonary alveolar proteinosis	0.0329517398
immunodeficiency, common variable, 1	0.0329295651
immunodeficiency 120	0.0329221735
surfactant metabolism dysfunction, pulmonary, 1	0.032619118
activated PI3K-delta syndrome	0.0325747684
X-linked immunodeficiency with magnesium defect, Epstein-Barr virus infection and neoplasia	0.0325525936
Primary ciliary dyskinesia - retinitis pigmentosa	0.0325378104
WHIM syndrome	0.0324417196
Chronic mucocutaneous candidosis	0.0322199717
immunodeficiency 51	0.0322199717
allergic bronchopulmonary aspergillosis	0.0317469095
Birt-Hogg-Dube syndrome	0.0315399448
Birt-Hogg-Dubé syndrome	0.0315399448
severe combined immunodeficiency due to CARD11 deficiency	0.0315325532
immunodeficiency 11b with atopic dermatitis	0.0315325532
combined immunodeficiency due to ZAP70 deficiency	0.0314512456
immunodeficiency 78 with autoimmunity and developmental delay	0.0313773297
bronchopulmonary dysplasia	0.0313034137
fusariosis	0.0311851481
gamma chain deficiency	0.0311407986
immunodeficiency 109 with lymphoproliferation	0.0311112322
T-B+ severe combined immunodeficiency due to CD3delta/CD3epsilon/CD3zeta	0.0310077498
MHC class I deficiency 2	0.0309929666
immunodeficiency 85 and autoimmunity	0.0309190506
meconium aspiration syndrome	0.030911659
chronic granulomatous disease	0.0307342607
avian influenza	0.0307342607
autoimmune lymphoproliferative syndrome	0.0305051212
Autosomal recessive hyper-IgE syndrome	0.03045338
autosomal recessive limb-girdle muscular dystrophy type 2Q	0.030416422
COVID-19–associated multisystem inflammatory syndrome in adults	0.0274721025
achalasia-alacrima syndrome	0.0258705898
acute promyelocytic leukemia	0.0236941751
myeloid neoplasm	0.0232835308
Acute hepatic failure	0.0212344279
non-alcoholic steatohepatitis	0.0210660517
clear cell renal carcinoma	0.0208719805
ulcerative colitis	0.020326892
juvenile idiopathic arthritis	0.0201028267
Nasal Cavity Polyp	0.0199573122
laryngeal squamous cell carcinoma	0.0195877323
endometrial cancer	0.0184789927
Splenomegaly	0.0181094129
chronic rhinosinusitis with nasal polyps	0.0164463035
Melnick-Needles syndrome	0.0162615136
periodontitis	0.0157071438
lung carcinoma	0.0156110531
aneurysmal bone cyst	0.0154915556
macroglobulinemia	0.0151701304
monoclonal gammopathy	0.0147831942
polycythemia	0.0145984043
atherosclerosis	0.0144130885
kidney disease	0.0140440345
Pallister-Hall syndrome	0.0140440345
Tetralogy of Fallot	0.0137631538
atrial fibrillation	0.0134896647
pleomorphic xanthoastrocytoma	0.0133048748
diabetes mellitus	0.0130046938
lung adenocarcinoma	0.0128572194
Sepsis	0.0121550708
non-alcoholic fatty liver disease	0.0120113453
infection	0.0116579955
hypertrophic cardiomyopathy	0.0116417654
fibrosis	0.0114569755
chronic myelomonocytic leukemia	0.0110873956
complete androgen insensitivity syndrome	0.0110873956
glioblastoma	0.0105124936
osteoarthritis	0.0104863944
B-cell non-Hodgkins lymphoma	0.0103482359
metastatic carcinoma	0.0088699165
early-infantile DEE	0.0088699165
invasive breast ductal carcinoma	0.0088449968
acne	0.0081237956
gastric cancer	0.0077270746
Osteopetrosis	0.0074531937
brain cancer	0.0073915971
chondrosarcoma	0.0073915971
malnutrition	0.0073915971
ischemic cardiomyopathy	0.0073915971
breast fibrocystic disease	0.0073915971
deep vein thrombosis	0.0073915971
lymphoproliferative syndrome	0.0073915971
liver dysplastic nodule	0.0070220172
Behcet's syndrome	0.0068372273
Mental deterioration	0.0066524374
colorectal carcinoma	0.0062191888
AIDS	0.0058280564
glioma	0.005722047
myocardial infarction	0.0053589079
rheumatoid arthritis	0.0053300569
chronic interstitial cystitis	0.005321095
metastatic neoplasm	0.005174118
type 2 diabetes mellitus	0.005174118
Ureteral obstruction	0.005174118
nonpapillary renal cell carcinoma	0.005174118
collecting duct carcinoma	0.004989328
preeclampsia	0.004989328
mastitis	0.004989328
cutaneous vasculitis	0.0048045381
cutaneous lupus erythematosus	0.0047718611
mucocutaneous lymph node syndrome	0.0044349583
neuroendocrine neoplasm	0.0044349583
intestinal neoplasm	0.0044349583
HIV-associated nephropathy	0.0044349583
colon adenoma	0.0044349583
Miyoshi myopathy	0.0044349583
polyp	0.0044349583
emphysema	0.0043811639
adrenal cortex carcinoma	0.0043598235
viral disease	0.0042501683
Bloom syndrome	0.0042296361
rosacea	0.0041891365
type 1 diabetes mellitus	0.0040691107
inflammation	0.0040653784
pneumonitis	0.0040653784
microphthalmia with limb anomalies	0.0040653784
septic shock	0.003830902
hepatocellular carcinoma	0.0037676613
BK-virus nephropathy	0.0037463049
hepatitis B virus infection	0.0037176049
hemorrhage	0.0036957985
polycystic ovary syndrome	0.0036957985
skin disease	0.0036957985
Muscular dystrophy	0.0036957985
breast ductal adenocarcinoma	0.0036957985
ear infection	0.0036957985
adenocarcinoma	0.0036957985
endothelial dysfunction	0.0036957985
Adenosquamous Carcinoma	0.0036957985
esophageal squamous cell carcinoma	0.0036957985
muscular dystrophy	0.0036957985
Parkinson disease	0.0036957985
Chordoma	0.0036957985
papillary carcinoma	0.0036957985
lung neoplasm	0.0036957985
stomach neoplasm	0.0036957985
posterior cortical atrophy	0.0036957985
Lentivirus Infections	0.0036957985
parasitic infection	0.0036957985
Lyme disease	0.0035471611
pachyonychia congenita	0.0035110086
bacterial disease	0.0035110086
Bartsocas-Papas syndrome 1	0.0033262187
skin cancer	0.0033262187
disease arising from reactivation of latent virus	0.0033262187
Dilated cardiomyopathy	0.0033262187
Crohn's disease	0.0032541882
carcinoma	0.0031106304
hematopoietic and lymphoid cell neoplasm	0.0030876344
hepatitis C virus induced hepatocellular carcinoma	0.0030134616
Gout	0.0029566388
B-cell neoplasm	0.0029566388
Aarskog-Scott syndrome, X-linked	0.0029566388
serum lipopolysaccharide activity	0.0029566388
renal cell carcinoma	0.0029566388
oxyphilic adenoma	0.0027718489
ischemia	0.002587059
Allergy	0.002587059
acute respiratory distress syndrome	0.002587059
meningococcal infection	0.0023431465
Kaposi's sarcoma	0.0022174791
Sarcomatoid Carcinoma	0.0022174791
urothelial carcinoma	0.0022174791
myeloproliferative disorder	0.0022174791
complicated disease course	0.0022174791
Acute Leukemia	0.0022174791
Decreased total leukocyte count	0.0022174791
peritonitis	0.0022174791
pneumococcal meningitis	0.0022174791
Friedreich ataxia	0.0019159305
Obesity	0.0018478993
diabetic nephropathy	0.0018478993
pancreatic ductal adenocarcinoma	0.0018478993
lupus nephritis	0.0018478993
nephrosclerosis	0.0017910766
vasculitis	0.0014783194
metabolic disease	0.0014783194
thyroid cancer	0.0014783194
Basaloid Carcinoma	0.0014783194
Neurofibrillary tangles	0.0014783194
chronic otitis media	0.0014783194
coronary artery disease	0.0014783194
cardiovascular disease	0.0014783194
cyclic hematopoiesis	0.0014783194
intracerebral hemorrhage	0.0014783194
Central Nervous System Lymphoma	0.0014783194
fibromyalgia	0.0014783194
Hyperglycemia	0.0014783194
cerebrovascular disorder	0.0014783194
major depressive disorder	0.0014783194
colitis	0.0014783194
rickets	0.0014783194
precursor B-cell acute lymphoblastic leukemia	0.0014783194
heart failure	0.0014783194
Invasive Breast Carcinoma	0.0014783194
Townes-Brocks syndrome	0.0014783194
thyroid carcinoma	0.0014783194
inflammatory breast carcinoma	0.0014783194
nephritis	0.0014783194
inflammatory bowel disease	0.0014783194
large cell neuroendocrine carcinoma	0.0014783194
colorectal neoplasm	0.0014783194
medullary thyroid gland carcinoma	0.0014783194
mucous membrane pemphigoid	0.0014783194
chronic lung disease	0.0014783194
colon carcinoma	0.0014783194
Osteoporosis	0.0014783194
depressive disorder	0.0014783194
gastric carcinoma	0.0010987907
psoriasis	0.0010213195
