# Supplementary material for: Peripheral Transcriptomic Signatures Reveal Convergent Neuroinflammatory, Metabolic, and miRNA Dysregulation in Major Psychiatric Disorders
Source: Biology (Basel). 2026 Apr 24;15(9):673. doi: 10.3390/biology15090673 (PMC13162896; doi:10.3390/biology15090673)
Supplement: Supplementary file 1 [file biology-15-00673-s001.zip › Supplementary Files/Dataset S4. Hub genes GWAS results/HIF1A.tsv]

disease	globalScore
Enchondromatosis	0.3788193511
colorectal adenocarcinoma	0.377282671
breast ductal adenocarcinoma	0.3729849653
kidney neoplasm	0.3711733606
brain glioblastoma	0.3705038043
lymphoid neoplasm	0.3705038043
Ovarian Endometrioid Adenocarcinoma with Squamous Differentiation	0.3695798547
carcinoma of liver and intrahepatic biliary tract	0.3695798547
bile duct carcinoma	0.3695798547
Endometrial Endometrioid Adenocarcinoma	0.3695798547
Maffucci syndrome	0.3652372914
neurodegenerative disease	0.3486486734
Alzheimer disease	0.3212453757
Parkinson disease	0.3180455433
hepatocellular carcinoma	0.3073219076
non-small cell lung carcinoma	0.3067865491
papillary thyroid carcinoma	0.305797443
esophageal squamous cell carcinoma	0.3054913057
acute myeloid leukemia	0.3051121403
chronic lymphocytic leukemia	0.304915773
lung adenocarcinoma	0.3045590035
head and neck squamous cell carcinoma	0.3044154476
small cell lung carcinoma	0.3031492101
urinary bladder carcinoma	0.3021414084
appendicitis	0.2999681593
disorder of appendix	0.2999681593
diffuse large B-cell lymphoma	0.2977054305
skin basal cell carcinoma	0.2973158465
Mantle cell lymphoma	0.2964563246
multiple sclerosis	0.2959003463
multiple myeloma	0.2931647563
lysosomal storage disease	0.2931611905
prostate carcinoma	0.2912771455
thyroid carcinoma	0.2904029038
cervical squamous cell carcinoma	0.2889343463
breast carcinoma	0.2857054124
hemangioblastoma	0.2852193145
clear cell renal carcinoma	0.2841342895
gastric carcinoma	0.2840660714
gastric adenocarcinoma	0.2838492843
skin squamous cell carcinoma	0.2831852518
colon adenocarcinoma	0.2830911
prostate adenocarcinoma	0.2826447709
rectal adenocarcinoma	0.2823956077
endometrial carcinoma	0.2822778648
pancreatic ductal adenocarcinoma	0.282054093
esophageal adenocarcinoma	0.2817173748
lung carcinoma	0.2813692584
bladder transitional cell carcinoma	0.281203789
papillary renal cell carcinoma	0.2810603464
angiosarcoma	0.2805139098
squamous cell lung carcinoma	0.2797945917
cutaneous melanoma	0.279761217
ovarian clear cell adenocarcinoma	0.2791662497
salivary gland adenoid cystic carcinoma	0.2791251853
pancreatic neuroendocrine tumor	0.2779849456
myelofibrosis	0.2777392608
Ampulla of Vater Carcinoma	0.2775544709
cecum adenocarcinoma	0.277184891
extranodal nasal NK/T cell lymphoma	0.277184891
female breast carcinoma	0.277184891
HER2 Positive Breast Carcinoma	0.277184891
non-functional pancreatic neuroendocrine tumor	0.277184891
pulmonary large cell neuroendocrine carcinoma	0.277184891
Ewing sarcoma/peripheral primitive neuroectodermal tumor of bone	0.277184891
lobular breast carcinoma	0.277184891
acral lentiginous melanoma	0.277184891
bile duct adenocarcinoma	0.277184891
central nervous system primitive neuroectodermal neoplasm	0.277184891
oral cavity carcinoma	0.277184891
Gastric Adenoma	0.277184891
gliomatosis cerebri	0.277184891
Hepatobiliary Neoplasm	0.277184891
gastric intestinal type adenocarcinoma	0.277184891
Parathyroid Gland Carcinoma	0.277184891
oral squamous cell carcinoma	0.2129500721
osteosarcoma	0.2128435639
acute lymphoblastic leukemia	0.2106725459
renal carcinoma	0.2062419221
meningioma	0.2025366111
Invasive Breast Carcinoma	0.1936920195
astrocytoma	0.1928286893
soft tissue sarcoma	0.1899927123
ovarian serous adenocarcinoma	0.1899193333
undifferentiated pleomorphic sarcoma	0.1886886837
neuroendocrine carcinoma	0.187487347
Hodgkins lymphoma	0.1872845914
Merkel cell skin cancer	0.1871870633
kidney oncocytoma	0.1868226165
Thyroid Gland Undifferentiated (Anaplastic) Carcinoma	0.186139481
Olfactory Neuroblastoma	0.1853442971
skin carcinoma	0.1851595072
mixed liposarcoma	0.1847899273
digestive system melanoma	0.1847899273
Follicular Variant Thyroid Gland Papillary Carcinoma	0.1847899273
nasopharyngeal squamous cell carcinoma	0.1847899273
Bladder Small Cell Neuroendocrine Carcinoma	0.1847899273
Endometrial Serous Adenocarcinoma	0.1847899273
Placental Choriocarcinoma	0.1847899273
Anaplastic (Malignant) Meningioma	0.1847899273
Thyroid Gland Oncocytic Follicular Carcinoma	0.1847899273
Lymphangiosarcoma	0.1847899273
Adrenal Gland Neuroblastoma	0.1847899273
Rhabdoid Meningioma	0.1847899273
Cecum Villous Adenoma	0.1847899273
prostatic adenoma	0.1847899273
Atypical Meningioma	0.1847899273
Gallbladder Small Cell Neuroendocrine Carcinoma	0.1847899273
Rectal Tubulovillous Adenoma	0.1847899273
superficial spreading melanoma	0.1847899273
gastroesophageal junction adenocarcinoma	0.1847899273
anaplastic oligodendroglioma	0.1847899273
Lung Inflammatory Myofibroblastic Tumor	0.1847899273
Uterine Carcinosarcoma	0.1847899273
bronchoalveolar adenocarcinoma	0.1847899273
Richter syndrome	0.1847899273
Gastric Neuroendocrine Tumor G1	0.1847899273
prostate cancer	0.1381945287
cholangiocarcinoma	0.1348614996
neoplasm	0.1211302835
breast cancer	0.1194315189
cancer	0.1188007036
glioblastoma multiforme	0.1182519127
gastric cancer	0.1176383732
glioma	0.1162580666
osteitis deformans	0.116202301
melanoma	0.1161479857
nonpapillary renal cell carcinoma	0.115745161
chronic obstructive pulmonary disease	0.1155925547
infection	0.115277471
colorectal carcinoma	0.1151501566
ovarian cancer	0.1140869204
triple-negative breast cancer	0.1121335646
Familial prostate cancer	0.1108739564
Sepsis	0.1103926455
diabetes mellitus	0.1100983264
glioblastoma	0.1100695372
ulcerative colitis	0.1096885247
Rheumatoid arthritis	0.1096863197
lung cancer	0.1094561193
nasopharyngeal carcinoma	0.1089646948
differentiated thyroid carcinoma	0.1086766771
cervical cancer	0.1074625711
obstructive sleep apnea	0.1068915163
posterior cortical atrophy	0.1057081555
colon carcinoma	0.104933334
renal cell carcinoma	0.1043589354
Pallister-Hall syndrome	0.1010407375
pulmonary arterial hypertension	0.1006901493
liver cancer	0.0998616364
myelodysplastic syndrome	0.0995089346
Miyoshi myopathy	0.0993845687
acute lung injury	0.0991524015
Respiratory Syncytial Virus Infection	0.0983501609
leukemia	0.0982240802
preeclampsia	0.0971863564
diabetic nephropathy	0.095811244
chronic kidney disease	0.0956311745
Mobius syndrome	0.0955790425
achalasia-alacrima syndrome	0.0953520814
Hyperglycemia	0.0943850185
Obesity	0.0937643328
epilepsy	0.0932507186
pterygium	0.0924181651
Duane retraction syndrome	0.0920213926
Stroke	0.0916083808
COVID-19	0.0915365027
Keloid	0.091162314
experimental autoimmune encephalomyelitis	0.0907473094
atherosclerosis	0.0906877924
myocardial infarction	0.089179141
cholesteatoma	0.0882098699
Nijmegen breakage syndrome	0.0878407051
HIV-1 infection	0.0864849516
hemangioma	0.08599676
subarachnoid hemorrhage	0.0858053396
bronchopulmonary dysplasia	0.0856951728
retinoblastoma	0.0855871741
sarcoma	0.0851605282
nail-patella syndrome	0.0849711207
stroke	0.0849137452
gastrointestinal stromal tumor	0.0846365907
hypertrophic cardiomyopathy	0.084295997
periodontitis	0.0841428605
Osteoporosis	0.0829128942
rectum cancer	0.0826783797
sarcoidosis	0.0826183824
Uveal melanoma	0.0825361931
breast ductal carcinoma in situ	0.0823326363
gestational diabetes	0.0822304612
acute promyelocytic leukemia	0.0809519437
malignant peripheral nerve sheath tumor	0.0799277709
Helicobacter pylori infectious disease	0.0793053885
renal cell adenocarcinoma	0.0792655202
acute myocardial infarction	0.0783392847
chronic myelogenous leukemia	0.0782260177
graft versus host disease	0.0781720844
metabolic syndrome	0.0780998224
systemic scleroderma	0.0779674322
Vitiligo	0.0769034081
coronary artery disease	0.0767723927
pachyonychia congenita	0.0746752797
bone neoplasm	0.074314277
acrocephalopolysyndactyly	0.0739159709
colorectal cancer	0.0736758579
Dowling-Degos disease 1	0.0730433518
malaria	0.0728935942
type 1 diabetes mellitus	0.0719721777
endometriosis	0.0713458348
Acute kidney injury	0.0712052011
acute kidney injury	0.0712052011
brain aneurysm	0.0709466021
chronic granulomatous disease	0.0700047895
Ehlers-Danlos syndrome, dermatosparaxis type	0.0691935617
psoriasis	0.068341134
COVID-19–associated multisystem inflammatory syndrome in adults	0.0680813251
cyst	0.0672212058
Myopia	0.0669980813
myopia	0.0669980813
laryngeal carcinoma	0.066532412
congenital secretory chloride diarrhea 1	0.0663909145
colitis	0.0656445817
atrial fibrillation	0.0650834443
Chordoma	0.0645134362
ulnar-mammary syndrome	0.0636527627
phyllodes tumor	0.0633624129
hereditary hemorrhagic telangiectasia	0.063275151
fetal growth restriction	0.063157822
neuroblastoma	0.0624201873
depressive disorder	0.0619542608
dry eye syndrome	0.0619144562
Fabry disease	0.0619037333
Thymoma	0.0603463144
pulmonary fibrosis	0.0595598061
breast neoplasm	0.0591425133
Asthma	0.0580794325
Columnar Cell Hyperplasia of the Breast	0.0578297899
adenocarcinoma	0.0572417931
Tendinopathy	0.0570787313
thyroid cancer	0.056989252
macular retinal edema	0.0569871604
prostate neoplasm	0.0567223567
benign prostatic hyperplasia	0.0562016829
malignant glioma	0.0561723997
allergic rhinitis	0.0556002783
Anxiety	0.055555571
Cerebral ischemia	0.0554242027
congenital rubella	0.0553662153
chondrosarcoma	0.0552865283
viral disease	0.0546139759
esophageal cancer	0.0545283373
polycystic ovary syndrome	0.054312831
lymph node metastatic carcinoma	0.0542933732
thyroid cancer, nonmedullary, 2	0.0541235136
adenoma	0.0539955298
hemophagocytic syndrome	0.0539586588
osteomyelitis	0.0536733511
Townes-Brocks syndrome	0.0535686855
lymphoma	0.0528734411
laryngotracheoesophageal cleft	0.0523104359
liver dysplastic nodule	0.0520421535
lobular neoplasia	0.0516656926
Mungan syndrome	0.0516112078
hypopharyngeal carcinoma	0.0514331964
microphthalmia with limb anomalies	0.0510830057
endometrial cancer	0.0510169635
non-alcoholic fatty liver disease	0.0504434096
congenital heart disease	0.0504116704
acanthosis nigricans	0.0495390997
Pneumonia	0.0492963318
autoimmune pancreatitis	0.0489693307
craniosynostosis	0.0486613475
ischemia	0.0483180171
squamous cell carcinoma	0.0481819505
type 2 diabetes mellitus	0.0481137809
adrenocortical carcinoma, hereditary	0.0480453811
cardiac hypertrophy	0.0477441434
telomere syndrome	0.0472789341
Myocardial Ischemia	0.0469903309
Insulin resistance	0.0461802153
myeloid sarcoma	0.0460524949
Systemic lupus erythematosus	0.0452854096
lumbar disc degeneration	0.0449331032
cervical squamous intraepithelial neoplasia	0.0447347726
Tinnitus	0.0434256329
age-related macular degeneration	0.0433986325
Guillain-Barre syndrome	0.0430337837
inflammatory bowel disease	0.0430105333
Wilms tumor	0.042952334
hypotrichosis 1	0.0429250161
Hepatic fibrosis	0.0427150586
periapical granuloma	0.042665941
proliferative diabetic retinopathy	0.04264319
pemphigus foliaceus	0.042442455
oral lichen planus	0.0420023086
tongue cancer	0.0418556982
malignant pleural mesothelioma	0.0416944639
visceral Leishmaniasis	0.0415243608
Familial dilated cardiomyopathy with conduction defect due to LMNA mutation	0.0415204488
Nephroblastoma	0.0410028317
bacterial urinary tract infection	0.0409048804
osteoarthritis	0.0408211529
renal fibrosis	0.0407905858
mesothelioma	0.0406860196
skin disease	0.0404704313
Nasal Cavity Polyp	0.0401824078
medullary thyroid gland carcinoma	0.0401720398
Chronic colitis	0.0399146243
pneumococcal meningitis	0.0399146243
Chédiak-Higashi syndrome	0.0398391574
persistent fetal circulation syndrome	0.0397922397
supranuclear palsy, progressive, 1	0.0395450445
Aortic dissection	0.0393577907
cytomegalovirus infection	0.0392149351
autoimmune disease	0.0391808898
pneumonia	0.0391754646
mucormycosis	0.0391754646
hypertensive nephropathy	0.0389906747
osteochondritis dissecans	0.0386210948
prostate intraepithelial neoplasia	0.0385905307
in situ carcinoma	0.0384151495
aneurysm	0.0380823317
varicocele	0.037955086
liver disease	0.0378228299
Dilated cardiomyopathy	0.0377642161
Patent ductus arteriosus	0.0376671986
laryngeal squamous cell carcinoma	0.0374354232
Genital neoplasm, female	0.0371616525
acute respiratory distress syndrome	0.0369489203
lymphatic malformation 8	0.0364849233
Ischemic stroke	0.0363385543
cardiovascular disease	0.0358483116
Orofacial cleft	0.035479666
ovarian carcinoma	0.0352950639
carcinoma	0.0352613675
osteonecrosis	0.0351684027
Meningitis	0.0351100862
medulloblastoma	0.0350762363
migraine disorder	0.0348800332
esophageal carcinoma	0.0346283704
altitude sickness	0.0344525349
brain neoplasm	0.034139438
giardiasis	0.0340013466
dissection	0.0336190368
dilated cardiomyopathy 1A	0.0334469768
dilated cardiomyopathy	0.0334469768
familial cardiomyopathy	0.0334469768
Uveitis	0.0332714264
Epstein-Barr virus infection	0.0331722934
glaucoma	0.0328065225
Pituitary Gland Adenoma	0.0326960991
Dravet syndrome	0.0326713599
temporal arteritis	0.0325924261
hypertension	0.032503652
pulpitis	0.0319571468
metastatic melanoma	0.0316493152
immunodeficiency 89 and autoimmunity	0.0315473364
transient ischemic attack	0.0313507051
peripheral arterial disease	0.0313431121
eosinophilic esophagitis	0.031046007
non-Hodgkins lymphoma	0.0307597989
autoimmune thrombocytopenic purpura	0.0306675471
persistent truncus arteriosus	0.0305491083
clostridium difficile infection	0.0303646809
diabetic cardiomyopathy	0.0303446346
non-proliferative diabetic retinopathy	0.030202887
kidney disease	0.0300279855
Primary Effusion Lymphoma	0.0299359682
Central Nervous System Lymphoma	0.0299359682
chronic thromboembolic pulmonary hypertension	0.0298462425
laryngeal neoplasm	0.0298234973
Wilson disease	0.0297851403
necrotizing enterocolitis	0.0297335206
pulmonary hypertension	0.0296937417
ichthyosis prematurity syndrome	0.0292635382
idiopathic pulmonary fibrosis	0.0292584075
synovial sarcoma	0.0291728813
Peri-Implantitis	0.0291623144
tuberous sclerosis	0.0291613551
fungal infectious disease	0.0291362857
Åland Islands eye disease	0.0289986601
serum lipopolysaccharide activity	0.0289414552
deficiency anemia	0.0285074197
cervical carcinoma	0.0284946221
facioscapulohumeral muscular dystrophy	0.0284859833
Fibroadenoma	0.0284371166
parasitic infection	0.0283047511
Telangiectasia	0.0283011933
rosacea	0.028088069
irritable bowel syndrome	0.0278656925
gallbladder cancer	0.0277622363
common wart	0.0277184891
Right ventricular hypertrophy	0.0276672528
ulcer disease	0.0276472196
portal hypertension	0.0275336992
Angel-shaped phalango-epiphyseal dysplasia	0.0274823686
chronic rhinosinusitis without nasal polyps	0.0274667561
chronic rhinosinusitis with nasal polyps	0.0274055111
tongue squamous cell carcinoma	0.0272903101
endothelial dysfunction	0.0272300387
ovarian clear cell cancer	0.0270994303
Salmonella Infections	0.0270849533
pancreatic carcinoma	0.0270236229
thromboangiitis obliterans	0.0269871316
bacterial disease	0.0269532577
sarcopenia	0.0268835449
syphilis	0.0266097495
diabetic retinopathy	0.0265899418
infantile convulsions and choreoathetosis	0.0264044274
cystic fibrosis	0.0262712838
Bartsocas-Papas syndrome 1	0.0262339153
myeloid leukemia	0.0261753564
fibroma	0.0260553798
heart failure	0.0260155809
Ewing sarcoma	0.0259136687
Cirrhosis	0.0259000014
episodic kinesigenic dyskinesia	0.0258705898
Treacher-Collins syndrome	0.0258578599
Cognitive impairment	0.0256410901
skin cancer	0.0254555921
retinal degeneration	0.0254423414
thanatophoric dysplasia	0.0254354478
pituitary tumor	0.0253723624
nervous system disease	0.0251486919
hematoma	0.0250214252
male infertility	0.0249257592
Peritoneal Fibrosis	0.0248939573
Neoplasm of the liver	0.024871449
liver and intrahepatic bile duct neoplasm	0.024871449
abscess	0.0247267276
colorectal adenoma	0.0246609327
kidney cancer	0.0245734199
adrenal cortex carcinoma	0.0245193042
metastatic neoplasm	0.0244482112
pneumococcal infection	0.0243922704
oculocerebrocutaneous syndrome	0.0242074805
adenomyosis	0.0240656867
bronchiolitis obliterans	0.0238994973
retinopathy of prematurity	0.0238110503
Autosomal dominant polycystic kidney disease	0.0237482053
gallbladder carcinoma	0.0236641855
Huntington disease	0.0235245803
renal pelvis/ureter urothelial carcinoma	0.0234543589
head and neck malignant neoplasia	0.0233236644
cerebral palsy	0.0232835308
Granuloma	0.0231891396
Thiamine deficiency	0.0229960798
Neoplasm of the lung	0.0229310508
non-alcoholic steatohepatitis	0.0227428636
primary ciliary dyskinesia	0.0225169481
ovarian epithelial tumor	0.022401557
Acute Leukemia	0.0223379807
fibrosarcoma	0.0220698574
female infertility	0.0219900014
Craniopharyngioma	0.0219694691
brain injury	0.021959438
pancreatic adenocarcinoma	0.0219579725
diabetic foot	0.0219501506
injury	0.0219273221
metabolic disease	0.0219040721
pelvic organ prolapse	0.0218848764
metastasis	0.0218195436
human african trypanosomiasis	0.0217533313
hepatitis C virus infection	0.0217293816
inflammatory breast carcinoma	0.0216512198
gastritis	0.0214830688
Kaposi's sarcoma	0.0214170757
ovarian hyperstimulation syndrome	0.0213440453
endometrium adenocarcinoma	0.0213390357
stomach neoplasm	0.0212724545
infarction	0.0212426674
asphyxia neonatorum	0.021215827
periventricular leukomalacia	0.0212097772
Hepatic steatosis	0.0209612334
lip and oral cavity carcinoma	0.0209488746
IGA glomerulonephritis	0.0209419722
interstitial lung disease	0.0209418067
androgenetic alopecia	0.0209350867
Reunion Island's Larsen syndrome	0.0209095962
Reunion island Larsen syndrome	0.0209095962
toxoplasmosis	0.0208726208
cardiomyopathy	0.0207723971
neuroinflammatory disorder	0.0206964719
Spinal Chordoma	0.0206964719
Myocardial fibrosis	0.0206657868
sleep apnea	0.0205028627
Sudden unexpected death in epilepsy	0.0204911497
Autism	0.0204669217
venous thromboembolism	0.0203987548
brain glioma	0.0203628234
leprosy	0.0203576903
intrahepatic cholangiocarcinoma	0.0203424581
Renal Cell Carcinoma Associated with Xp11.2 Translocations/TFE3 Gene Fusions	0.0202256682
follicular thyroid carcinoma	0.020167098
polycythemia vera	0.0201421021
periodontal disorder	0.0199405743
Odontogenic Cyst	0.01992405
fibrodysplasia ossificans progressiva	0.0198406892
lactic acidosis	0.0198349276
tuberculosis	0.019727507
Endolymphatic Sac Tumor	0.0195877323
Diabetes mellitus	0.0195567733
human papilloma virus infection	0.0194814575
ischemic colitis	0.0191976202
hilar cholangiocarcinoma	0.0190333625
Balkan nephropathy	0.0190025642
Hypertension	0.018940767
hidradenitis suppurativa	0.0188485726
limb ischemia	0.0187209729
chronic pancreatitis	0.0186921171
bladder tumor	0.0186365757
myocarditis	0.0184861887
mycosis fungoides	0.0184789927
nasopharyngitis	0.0184789927
oligodendroglioma	0.0183412966
Holt-Oram syndrome	0.0182814728
Meckel syndrome, type 1	0.0181416485
hydronephrosis	0.0181094129
cerebral malaria	0.0181094129
ovarian adenocarcinoma	0.0181094129
capillary hemangioma	0.0180922559
major depressive disorder	0.0180388493
alcoholic liver disease	0.0180354924
rhabdomyosarcoma	0.0179885454
Leigh syndrome	0.0177945388
newborn respiratory distress syndrome	0.017739833
oral mucositis	0.0177193008
Reduced sperm motility	0.0175833776
ameloblastoma	0.0175750015
Hydrocephalus	0.0175607963
leiomyoma	0.017555874
brain cancer	0.0175380363
early-infantile DEE	0.0174934994
Malignant Bone Neoplasm	0.0173907854
esophageal ulcer	0.0173702532
nevoid basal cell carcinoma syndrome	0.0171854632
Nephropathy	0.017181928
AIDS dementia	0.0171238666
Aarskog-Scott syndrome, X-linked	0.0170788665
diabetic eye disease	0.0170400826
malignant epithelial tumor of ovary	0.0170006733
peritonitis	0.016848119
overactive bladder	0.0168158834
oculocutaneous albinism type 1	0.0167953512
craniodiaphyseal dysplasia	0.016774819
breast angiosarcoma	0.0167654642
Hepatitis	0.0167401026
cirrhosis of liver	0.0165879875
liver neoplasm	0.0165779201
mitochondrial DNA depletion syndrome 4a	0.0165618999
Ehlers-Danlos syndrome, musculocontractural type	0.0164985653
infectious disease	0.0164835952
Ovarian Endometriosis	0.016474638
vulvar carcinoma	0.0164463035
choriocarcinoma	0.0162898481
rectal carcinoma	0.0162615136
retinal ischemia	0.016156937
hypothyroidism	0.0160859632
swine influenza	0.0160767237
infantile myofibromatosis	0.0160767237
Duchenne muscular dystrophy	0.0160575361
prostatitis	0.0160528836
left ventricular hypertrophy	0.0160075301
cerebral creatine deficiency syndrome	0.0159964239
emphysema	0.0159582381
juvenile dermatomyositis	0.0159067698
atopic eczema	0.0158927425
juvenile nasopharyngeal angiofibroma	0.0158919338
North Carolina macular dystrophy	0.0158714015
Posterior Leukoencephalopathy Syndrome	0.0158491115
cerebral infarction	0.0158367184
gestational trophoblastic neoplasm	0.0157071438
postmenopausal osteoporosis	0.0156256121
Renal cyst	0.0156164214
Vitamin B3 deficiency	0.0155223539
Autoimmunity	0.0155144479
retinopathy	0.0153380392
coronary stenosis	0.015337564
Arrhythmia	0.0152497762
Down syndrome	0.0152349029
heart disease	0.0151560642
Cutaneous T-cell lymphoma	0.0151425079
legionellosis	0.0150568023
AIDS	0.014849398
sinusitis	0.0147985933
Lacrimal Gland Adenoid Cystic Carcinoma	0.0147831942
pulmonary embolism	0.0147831942
PTEN hamartoma tumor syndrome	0.0147831942
lung adenoma	0.0147831942
beriberi	0.0147831942
pheochromocytoma	0.0147753389
hemorrhage	0.0147067321
anaplastic astrocytoma	0.0146871034
peeling skin syndrome	0.0145984043
dental fluorosis	0.0145984043
Abnormal intestine morphology	0.0145984043
punctate palmoplantar keratoderma type III	0.0145984043
vocal cord polyp	0.0145984043
ischemic disease	0.0145961354
intracerebral hemorrhage	0.0145220562
Infertility	0.0145057086
chromophobe renal cell carcinoma	0.0144430603
neural tube defect	0.0144136143
gastric ulcer	0.0144084813
digestive system cancer	0.0143314855
von Hippel-Lindau disease	0.0143143491
Nasal congestion	0.0142596227
pneumonitis	0.0142372615
colonic neoplasm	0.0142279208
chondrogenic neoplasm	0.0142185583
Gout	0.0142018279
Other metabolic disease	0.014144534
Ovarian cyst	0.0140440345
congenital anomaly of kidney and urinary tract	0.0140440345
Hypercalcemia	0.0140440345
vascular dementia	0.0139900222
septic shock	0.013887579
congenital bilateral aplasia of vas deferens from CFTR mutation	0.0138311154
Crohn's disease	0.0137722583
ovarian neoplasm	0.0137280264
mucoepidermoid carcinoma	0.0136744546
Cellulitis	0.0136539224
Reoviridae infectious disease	0.0136539224
embryonal rhabdomyosarcoma	0.0136539224
Glucose intolerance	0.013565363
otitis media with effusion	0.0135512613
retinitis pigmentosa	0.0134383342
urothelial carcinoma	0.0134211772
Ehlers-Danlos syndrome	0.0134016413
colon adenoma	0.0132510804
mood disorder	0.0132305482
endometrioid carcinoma	0.0132262982
dermatomyositis	0.0131950282
influenza	0.0131808815
invasive breast ductal carcinoma	0.0131305739
colorectal neoplasm	0.0130986264
Abdominal Aortic Aneurysm	0.0130718114
inflammation	0.0130135507
Congestive heart failure	0.0129899424
cryopyrin-associated periodic syndrome	0.0129844445
chronic hepatitis B virus infection	0.012982272
lupus nephritis	0.0129552429
chronic gastritis	0.0129352949
Hyperlipidemia	0.0129201723
scoliosis	0.0128942305
Nasal polyposis	0.0127752442
malignant hyperthermia, susceptibility to, 1	0.012750505
bone metastasis	0.0126383865
immune system disease	0.012638057
Transitional Cell Carcinoma	0.0126375778
silicosis	0.0126094487
Vogt-Koyanagi-Harada disease	0.0125657151
juvenile polyposis syndrome	0.0125657151
chronic hepatitis	0.0125562577
Disorder of energy metabolism	0.0125451828
hepatitis B virus infection	0.0125331462
Encephalopathy	0.0125221868
oral submucous fibrosis	0.0125221868
Cachexia	0.0125143845
leiomyosarcoma	0.0124965215
Spinal Cord Ischemia	0.0124425218
Lhermitte-Duclos disease	0.0124014573
Cervical polyp	0.0123945665
polycythemia	0.0123884385
mucous membrane pemphigoid	0.0123840073
chronic rhinosinusitis	0.0123774952
adenoid cystic carcinoma	0.0123603929
childhood gender nonconformity	0.0123603929
steatosis	0.0123265078
Barrett's esophagus	0.0123060444
atrophic gastritis	0.0122820271
sickle cell disease	0.0122371996
Ollier disease	0.0121961352
Carney complex	0.0121961352
endometrial endometrioid carcinoma	0.0121000444
Carcinoma, Lewis Lung	0.0120007034
abortion	0.0119421517
oropharynx squamous cell carcinoma	0.0119370187
hematopoietic and lymphoid cell neoplasm	0.0119176683
deep vein thrombosis	0.0118454033
Facioscapulohumeral dystrophy	0.0118265553
salivary gland cancer	0.0118265553
Glomerular sclerosis	0.0118265553
hypertensive disorder	0.0118265553
Toriello-Lacassie-Droste syndrome	0.0118265553
attention deficit hyperactivity disorder	0.0118265553
brain astrocytoma	0.0118265553
childhood leukemia	0.0118074604
intraepithelial neoplasia	0.0117727609
inherited lipid metabolism disorder	0.0116626121
Intraventricular hemorrhage	0.0116417654
cardiac arrest	0.0115692671
fibrosis	0.0115504057
osteoarthritis, knee	0.0113836808
Iron deficiency anemia	0.0113717542
respiratory system disease	0.0113650585
Hashimoto's thyroiditis	0.01131325
cervical adenocarcinoma	0.01130052
metastatic malignant neoplasm	0.0112948059
Chagas disease	0.0112689894
Werner syndrome	0.0112516534
idiopathic pulmonary arterial hypertension	0.0112139971
brain ischemia	0.0111648343
connective tissue disease	0.0111284601
hemorrhagic stroke	0.0111093651
fibroepithelial neoplasm	0.0110873956
oligoastrocytoma	0.0110873956
Tay-Sachs disease	0.0110873956
Acute hepatitis	0.0110873956
Phelan-McDermid syndrome	0.0110873956
familial Mediterranean fever	0.0110873956
autoimmune myocarditis	0.0110565973
Pulmonary embolism	0.0110463312
hemochromatosis	0.0110463312
temporal lobe epilepsy	0.0110360651
dental caries	0.0110169701
metastatic prostate cancer	0.0110102618
neuroendocrine neoplasm	0.010993863
spinal cord injury	0.0109751905
Burkitts lymphoma	0.0109445815
maternal uniparental disomy of chromosome 20	0.0108488113
thoracic aortic aneurysm	0.0108077469
coinfection	0.0107896785
thymic lymphoma	0.0107794124
cerebrovascular disorder	0.0107583543
rheumatoid arthritis	0.010753859
autism spectrum disorder	0.0107178158
Hyperammonemia	0.0107178158
pneumothorax	0.0107178158
oculopharyngeal muscular dystrophy	0.0107178158
astrocytic tumor	0.0107089869
multiminicore myopathy	0.0107032998
Bloom syndrome	0.0105746874
bone disease	0.0105369379
Gallbladder Adenocarcinoma	0.0105330259
pulmonary edema	0.0104687255
Central precocious puberty	0.0104523343
vascular disease	0.0104399147
oropharyngeal carcinoma	0.0103971026
Bardet-Biedl syndrome	0.0103482359
dysplastic oral keratinocyte	0.0103482359
fecal incontinence	0.0103482359
anorexia nervosa	0.0103482359
dysplastic nevus	0.0103482359
anaplastic large cell lymphoma	0.010335506
Hypertriglyceridemia	0.0103277037
cholesteatoma of middle ear	0.0102585102
Benign Ovarian Neoplasm	0.0102250426
cutaneous squamous cell carcinoma	0.0101591217
hyperuricemia	0.010145583
Testicular Germ Cell Tumor	0.0101429138
SATB2 associated disorder	0.0101429138
fatty liver disease	0.01010276
autoimmune uveitis	0.0100607849
Hypoglycemia	0.0100491376
head and neck neoplasia	0.0099894001
digestive system neoplasm	0.0099786561
persistent hyperplastic primary vitreous	0.0099786561
osteoporosis	0.0099786561
exstrophy-epispadias complex	0.0099786561
aortic aneurysm	0.0099775878
insomnia	0.0098994017
familial avascular necrosis of femoral head	0.0098774323
hereditary angioedema	0.0098503297
papillary carcinoma	0.0098478659
Paraganglioma	0.0098109752
oropharynx cancer	0.0097769952
T-cell non-Hodgkin lymphoma	0.009760604
intestinal neoplasm	0.0097337068
American trypanosomiasis	0.0097286735
amyloidosis	0.0097128312
Escherichia coli Infections	0.00970492
brain infarction	0.0096963381
progressive multifocal leukoencephalopathy	0.0096090762
Dyggve-Melchior-Clausen disease	0.0096090762
Renal insufficiency	0.0096090762
granular corneal dystrophy type II	0.0096090762
conjunctival intraepithelial neoplasm	0.0096090762
sudden sensorineural hearing loss	0.0096090762
Ameloblastic Carcinoma	0.0096090762
diabetes insipidus	0.0096090762
capillary leak syndrome	0.0096090762
gastrointestinal disease	0.0096090762
thrombotic disease	0.0096035944
pulmonary sarcoidosis	0.0095680118
monoclonal gammopathy	0.0095680118
ovarian serous carcinoma	0.009496149
coronary atherosclerosis	0.009496149
arrhythmogenic right ventricular cardiomyopathy	0.0094653507
benign neoplasm	0.0094330806
thyroiditis	0.009393488
skin infection	0.0093785667
amebiasis	0.0093507781
hyperthyroidism	0.0092548955
Graves ophthalmopathy	0.0092394964
nervous system injury	0.0092394964
Myasthenia gravis	0.0092394964
Skin ulcer	0.0092394964
Arthritis	0.0092394964
rotator cuff tear	0.0092394964
Arthritis	0.0092394964
osteoporosis-pseudoglioma syndrome	0.0092108131
hypoxia	0.0092030391
lung disease	0.0091654426
ischemia reperfusion injury	0.0091463474
lung neoplasm	0.0091441117
HIV infection	0.0090247168
Tetralogy of Fallot	0.009000912
enteritis	0.0089694852
arteriosclerosis	0.0089649807
Hyperinsulinemia	0.0089109809
pilocytic astrocytoma	0.0088699165
intrahepatic cholestasis	0.0088699165
arteriosclerosis obliterans	0.0088699165
acquired factor X deficiency	0.0088699165
Transitional Meningioma	0.0088699165
hemorrhagic fever	0.0088699165
optic neuritis	0.0088699165
blue cone monochromacy	0.0088699165
pneumocystosis	0.0088699165
celiac disease	0.0088699165
breast fibrocystic disease	0.0088699165
thyroid nodule	0.0088699165
Glomerulonephritis	0.0088493843
gallstones	0.0088456885
polyp	0.0088347241
kidney injury	0.0088308927
Malignant Pancreatic Neoplasm	0.0087282317
synovitis	0.0086980619
Cowden syndrome 1	0.0086871895
Shock	0.0086865638
ganglioneuroma	0.0086645944
Polycystic Kidney Disease	0.0086645944
interstitial cystitis	0.0086543283
choroidal neovascularization	0.008638863
Hepatoblastoma	0.0085721994
gliosarcoma	0.0085619333
choroidal melanoma	0.0085003367
Hepatitis, Alcoholic	0.0085003367
chronic graft versus host disease	0.0085003367
viral pneumonia	0.0084798044
myopathy	0.0083849456
carotid atherosclerosis	0.0083771434
germ cell tumor	0.0083771434
Staphylococcus aureus infection	0.0083647036
wet macular degeneration	0.0083474389
nephrosclerosis	0.0083438812
prediabetes syndrome	0.0083438812
serous adenocarcinoma	0.008323349
nevus	0.0083155467
Pelvic Inflammatory Disease	0.0083155467
coronary artery calcification	0.0083155467
Hypoxemia	0.0083155467
acute-on-chronic liver failure	0.0083155467
Head and Neck Paraganglioma	0.0083155467
Anemia	0.0083115076
metastatic colorectal cancer	0.0083028168
autosomal dominant cerebellar ataxia	0.0082847484
pulmonary tuberculosis	0.0082431581
vascular malformation	0.0082026196
neonatal abstinence syndrome	0.0081307568
nemaline myopathy 5	0.0081307568
chronic ulcer of skin	0.0081307568
centronuclear myopathy	0.0081307568
Anal Squamous Cell Carcinoma	0.0081307568
status epilepticus	0.0081102246
acute coronary syndrome	0.0081102246
allergic disease	0.008091733
Malignant Mesothelioma	0.0080769624
hyperopia	0.0080769624
hypopharyngeal squamous cell carcinoma	0.0080178296
Disorder of lipid metabolism	0.0080178296
bacterial meningitis	0.0080178296
Ureteral obstruction	0.0079752495
osteosclerosis	0.0079459669
peripheral nerve injury	0.0079459669
thrombotic microangiopathy	0.0079459669
Timothy syndrome	0.0079459669
bacterial vaginosis	0.0079459669
nodular melanoma	0.0079459669
acute myeloid leukemia by FAB classification	0.0079254347
retroperitoneal sarcoma	0.0079254347
T-cell acute lymphoblastic leukemia	0.0079254347
brain edema	0.0079254347
acute liver failure	0.0079254347
erectile dysfunction	0.0079254347
ischemic cardiomyopathy	0.0079066123
post-traumatic stress disorder	0.0078381728
glucose metabolism disease	0.0077611769
duodenal ulcer	0.0077611769
Peutz-Jeghers syndrome	0.0077611769
myositis	0.0077611769
asphyxia	0.0077611769
Headache	0.0077611769
Chuvash polycythemia	0.0077611769
intracranial hypertension	0.0077611769
breast benign neoplasm	0.0077611769
cerebral astrocytoma	0.0077611769
chronic liver failure	0.0077611769
thymic epithelial neoplasm	0.0077478184
acne	0.0077303786
rhinitis	0.007563657
papilloma	0.0075071935
pregnancy disorder	0.0074634598
thyroid neoplasm	0.0074601558
coronavirus infectious disease	0.0074148108
glomerulosclerosis	0.0074098963
Thrombocytopenia	0.0074069963
Decreased total B cell count	0.0073915971
aplastic anemia	0.0073915971
Kashin-Beck disease	0.0073915971
radiculitis	0.0073915971
hantavirus hemorrhagic fever with renal syndrome	0.0073915971
chondroblastic osteosarcoma	0.0073915971
spondyloarthropathy	0.0073915971
Timothy syndrome type 1	0.0073915971
polyarteritis nodosa	0.0073915971
digestive system infectious disorder	0.0073915971
heart injury	0.0073915971
neurofibromatosis type 1	0.0073915971
skin aging	0.0073915971
Raynaud disease	0.0073915971
testicular dysgenesis syndrome	0.0073915971
Dupuytren Contracture	0.0073915971
mucinous neoplasm	0.0073915971
monocytic leukemia	0.0073915971
breast fibroepithelial neoplasm	0.0073915971
bile duct papillary neoplasm	0.0073915971
ependymoma	0.0073915971
carcinoma of lip	0.0073915971
Moyamoya disease	0.0073915971
hepatocellular adenoma	0.0073915971
autoimmune pancreatitis type 1	0.0073915971
chronic idiopathic urticaria	0.0073915971
hyperhomocysteinemia	0.0073915971
penile cancer	0.0073915971
Vulvar Squamous Cell Carcinoma	0.0073915971
Rare hereditary hemochromatosis	0.0073915971
carbon monoxide poisoning	0.0073915971
Cerebral arteriovenous malformation	0.0073915971
Lentivirus Infections	0.0073915971
Malignant Adrenal Gland Pheochromocytoma	0.0073915971
Sturge-Weber syndrome	0.0073915971
Pseudomonas infection	0.0073915971
Ventriculomegaly	0.0073915971
vertebral column disorder	0.0073915971
dentin dysplasia	0.0073710649
Leishmaniasis	0.0073279703
alopecia	0.0072351416
Alopecia	0.0072351416
Amyotrophic lateral sclerosis	0.0072119057
Cataract	0.0072068072
HIV-associated neurocognitive disorder	0.007186275
iron poisoning	0.0071657427
breast adenocarcinoma	0.0071563412
Herpesviridae infectious disease	0.0071233636
oxyphilic adenoma	0.0071222144
brain disease	0.0070999237
Inflammatory abnormality of the skin	0.0070686926
muscle atrophy	0.0070220172
twin-to-twin transfusion syndrome	0.0070220172
oligodendroglial tumor	0.0070220172
retinitis pigmentosa 1	0.0070144203
Crouzon syndrome-acanthosis nigricans syndrome	0.0070080553
skeletal dysplasia	0.0069265299
Skeletal dysplasia	0.0069265299
Splenomegaly	0.006898824
Hyperplastic Polyp	0.0068283985
gonorrhea	0.0066949391
clear cell adenocarcinoma	0.0066705057
urogenital neoplasm	0.0066524374
cutaneous fibrous histiocytoma	0.0066524374
Klebsiella pneumonia	0.0066524374
Platelet storage pool disease	0.0066524374
spondyloepimetaphyseal dysplasia, Handigodu type	0.0066524374
Benign Brain Neoplasm	0.0066524374
sunburn	0.0066524374
nephrotoxicity	0.0066524374
hemolytic-uremic syndrome	0.0066524374
ulcer of lower limb	0.0064676475
Uterine leiomyoma	0.0064676475
Birt-Hogg-Dube syndrome	0.0064676475
Autoimmune Hepatitis	0.0064549175
psoriatic arthritis	0.0064138531
Laurence-Moon syndrome	0.0063901312
aging	0.0063556547
dermatitis	0.0063444542
hereditary leiomyomatosis and renal cell cancer	0.0063080299
lymphatic malformation	0.0062828575
inflammatory skin disease	0.0062623253
myeloproliferative disorder	0.0062623253
invasive carcinoma	0.0061598279
uterine fibroid	0.0061596642
cerebral cavernous malformation	0.0061110029
allergic asthma	0.0061014659
non-alcoholic fatty liver	0.0060980676
Increased total eosinophil count	0.0060841057
Granular Cell Tumor	0.0060467371
adrenal gland pheochromocytoma	0.006023741
aspergillosis	0.0059923141
systemic inflammatory response syndrome	0.0059621443
hypertrophy	0.0059557794
obesity	0.0059132777
lumbar disk degenerative disorder	0.0059132777
discoid lupus erythematosus	0.0059132777
progressive pseudorheumatoid arthropathy of childhood	0.0059132777
breast tumor luminal	0.0059132777
distal colitis	0.0059132777
activated PI3K-delta syndrome	0.0059132777
nodular goiter	0.0059132777
corneal disease	0.0059132777
coxsackievirus infectious disease	0.0059132777
grade III glioma	0.0059132777
endodermal sinus tumor	0.0059132777
aldosterone-producing adenoma with seizures and neurological abnormalities	0.0059132777
infertility	0.0059132777
Respiratory tract infection	0.0058927455
Periapical Periodontitis	0.0058927455
primitive neuroectodermal tumor	0.0058927455
neuropathy	0.0058824794
diabetic neuropathy	0.0058824794
Parkinsonism	0.0058440841
Hypercholesterolemia	0.0058440841
peripheral vascular disease	0.0058260158
aortic stenosis	0.0058003505
schizophrenia	0.0057568222
dysplasia	0.0057125627
uremia	0.0057079555
focal segmental glomerulosclerosis	0.0056976894
sexually transmitted disease	0.0056874233
hyperinsulinemic hypoglycemia, familial, 4	0.0056314925
bipolar disorder	0.0056052945
Muscular dystrophy	0.0056052945
adenoviridae infectious disease	0.0056052945
muscular dystrophy	0.0056052945
prion disease	0.005557111
fungal lung infectious disease	0.0055436978
bacterial pneumonia	0.0055436978
animal viral hepatitis	0.0055436978
hyperkeratosis lenticularis perstans	0.0055436978
Impaired glucose tolerance	0.0055436978
Hypoalbuminemia	0.0055436978
Endometritis	0.0055231656
retinal vein occlusion	0.0055231656
Airway obstruction	0.0055231656
retinitis	0.0055231656
tarsal-carpal coalition syndrome	0.0055128995
Plasmodium falciparum malaria	0.0055128497
whooping cough	0.0055118729
Human T-lymphotropic virus 1 infectious disease	0.005480446
mucocutaneous lymph node syndrome	0.0054283068
gastroesophageal reflux disease	0.0054205045
nicotine dependence	0.0054092118
shigellosis	0.0053911435
angina unstable	0.0053383757
teratocarcinoma	0.0053281096
mucinous carcinoma	0.0053281096
X-linked retinoschisis	0.0053237561
inborn error of immunity	0.0053205127
psoriasis vulgaris	0.0053051135
glomerular disease	0.0053051135
measles	0.0052613799
disease arising from reactivation of latent virus	0.0052459807
carcinoma of pharynx	0.0052357146
listeriosis	0.005174118
morbid obesity	0.005174118
renovascular hypertension	0.005174118
common variable immunodeficiency	0.005174118
Bile Duct Adenoma	0.005174118
pancolitis	0.005174118
breast phyllodes tumor	0.005174118
Central Nervous System Neoplasm	0.005174118
alopecia universalis congenita	0.005174118
Yersinia infectious disease	0.0051689849
basal cell carcinoma	0.0051350942
severe acute respiratory syndrome	0.0051227874
Mental deterioration	0.0051219434
endometrium neoplasm	0.0050888967
calcification	0.0050611908
cervical intraepithelial neoplasia	0.0050587269
B-cell non-Hodgkins lymphoma	0.0050517809
teratoma	0.0050406586
cocaine dependence	0.0050303925
morphine dependence	0.0050303925
Neurodevelopmental delay	0.0050176625
alcoholic fatty liver disease	0.0050067678
Cyanosis	0.004989328
glycogen storage disease VI	0.0049765981
spindle cell hemangioma	0.0049687958
aortic valve disease	0.0049687958
HELLP syndrome	0.0049687958
Erythema	0.0049585297
endometrioid tumor	0.0048764009
essential thrombocythemia	0.0048661348
Atrophy	0.0048661348
chronic lung disease	0.0048512135
scrapie	0.0048045381
radiation pneumonitis	0.0048045381
iron metabolism disease	0.0048045381
Interstitial cardiac fibrosis	0.0048045381
glottis carcinoma	0.0048045381
Bowen disease of the skin	0.0048045381
hyperplasia	0.0048045381
alveolar soft part sarcoma	0.0048045381
juvenile idiopathic arthritis	0.0048045381
fibromyalgia	0.0048045381
sensorineural hearing loss	0.0048045381
vasculitis	0.0048045381
Edema	0.0047918081
edema	0.0047918081
intestinal disease	0.0047886131
bacteriemia	0.0047876672
Herpes simplex infection	0.0047840059
Cushing syndrome	0.0047840059
head and neck carcinoma	0.0047754496
acute quadriplegic myopathy	0.0047748098
Retinal hemorrhage	0.0046813448
Andersen-Tawil syndrome	0.004637188
invasive lobular carcinoma	0.0046197482
angioosteohypertrophic syndrome	0.0046197482
Friedreich ataxia	0.0046197482
Global developmental delay	0.0046197482
metachromatic leukodystrophy	0.0046197482
viral myocarditis	0.0046197482
uterine corpus endometrial carcinoma	0.0046197482
stomach disease	0.0046197482
normal pressure hydrocephalus	0.004599216
rhabdomyolysis	0.004599216
carcinoid tumor	0.004599216
dengue disease	0.0045659538
Osteopenia	0.0045659538
neoplasm of esophagus	0.004506821
chronic hepatitis C virus infection	0.0044965549
radiodermatitis	0.0044349583
cerebral small vessel disease	0.0044349583
male breast carcinoma	0.0044349583
dyskeratosis congenita	0.0044349583
Retinal dysplasia	0.0044349583
Wolf-Hirschhorn syndrome	0.0044349583
autoimmune pulmonary alveolar proteinosis	0.0044349583
ventilator-associated pneumonia	0.0044349583
autoimmune encephalitis	0.0044349583
Esophageal atresia	0.0044349583
aneurysmal bone cyst	0.0044349583
Increased total leukocyte count	0.0044349583
adrenal gland neoplasm	0.0044349583
Oral ulcer	0.0044349583
ovarian cystadenocarcinoma	0.0044349583
infectious colitis	0.0044349583
liver cavernous hemangioma	0.0044349583
basaloid squamous cell carcinoma	0.0044349583
kidney transplant	0.0044349583
Atherosclerotic lesion	0.0044349583
BAP1-related tumor predisposition syndrome	0.0044349583
mental or behavioural disorder	0.0044349583
Barth syndrome	0.0044349583
Bjornstad syndrome	0.0044349583
genital herpes	0.0044349583
allergic respiratory disease	0.0044349583
Acanthamoeba infectious disease	0.0044349583
Tietz syndrome	0.0044349583
cystitis	0.0044349583
dermatofibrosarcoma protuberans	0.0044349583
occupational lung disease	0.0044349583
mild disease course	0.0044349583
low grade glioma	0.0044349583
autoimmune thyroid disease	0.004414426
Immunodeficiency	0.004414426
snowflake vitreoretinal degeneration	0.004414426
Duodenal Adenocarcinoma	0.0043220311
Melnick-Needles syndrome	0.0042501683
Decreased total granulocyte count	0.0042501683
respiratory distress syndrome in premature infants	0.0042501683
cardiac arrhythmia	0.0042501683
leukoplakia	0.0042501683
uterine cancer	0.0042501683
mouth disease	0.0042501683
Osteochondroma	0.0042501683
acrocallosal syndrome	0.0042501683
Fanconi anemia	0.0042501683
Hereditary breast cancer	0.0042501683
metastatic carcinoma	0.0042296361
candidiasis	0.0040653784
bone giant cell tumor	0.0040653784
relapsing-remitting multiple sclerosis	0.0040653784
hyperphosphatemia	0.0040653784
idiopathic hemiconvulsion-hemiplegia syndrome	0.0040653784
prostate disease	0.0040653784
polyp of colon	0.0040653784
thrombophilia	0.0040653784
Hyperphosphatemia	0.0040653784
X-linked dominant hypophosphatemic rickets	0.0040653784
carotid artery disease	0.0040653784
placenta disease	0.0040653784
lymphoproliferative syndrome	0.0040653784
immunoglobulin G4-related sclerosing disease	0.0040653784
oncocytic neoplasm	0.0040653784
tongue neoplasm	0.0040653784
cognitive disorder	0.0040653784
mitochondrial disease	0.0039801571
placental insufficiency	0.0039551204
insulinoma	0.0038497902
Allergy	0.0038267941
lymphedema	0.0037573952
Marinesco-Sjogren syndrome	0.0036957985
idiopathic interstitial pneumonia	0.0036957985
follicular thyroid adenoma	0.0036957985
Lipedema	0.0036957985
Morvan syndrome	0.0036957985
hemorrhagic cystitis	0.0036957985
Pasteurella multocida infectious disease	0.0036957985
alveolar rhabdomyosarcoma	0.0036957985
hypoplastic left heart syndrome	0.0036957985
holoprosencephaly	0.0036957985
female reproductive system disease	0.0036957985
thyroid disease	0.0036957985
Leber congenital amaurosis	0.0036957985
fungal keratitis	0.0036957985
Deltaretrovirus Infections	0.0036957985
popliteal pterygium syndrome	0.0036957985
neuromyelitis optica	0.0036957985
Myelodysplasia	0.0036957985
mastocytoma	0.0036957985
vascular sarcoma	0.0036957985
autonomic nervous system disease	0.0036957985
leukocyte adhesion deficiency type II	0.0036957985
pancreas disease	0.0036957985
musculoskeletal system cancer	0.0036957985
sex cord-stromal tumor	0.0036957985
ST Elevation Myocardial Infarction	0.0036957985
esophagus carcinoma in situ	0.0036957985
cerebellar ataxia	0.0036957985
fallopian tube cancer	0.0036957985
Peripheral demyelination	0.0036957985
Intestinal Type Adenocarcinoma	0.0036957985
hair follicle neoplasm	0.0036957985
papillary serous cystadenocarcinoma	0.0036957985
cerebrotendinous xanthomatosis	0.0036957985
inflammatory myofibroblastic tumor	0.0036957985
Venous malformation	0.0036957985
pancreatic serous cystadenoma	0.0036957985
bronchopneumonia	0.0036957985
blepharophimosis, ptosis, and epicanthus inversus syndrome	0.0036957985
mediastinitis	0.0036957985
endocrine system disease	0.0036957985
Yersinia pestis infectious disease	0.0036957985
spondyloepimetaphyseal dysplasia	0.0036957985
Hemarthrosis	0.0036957985
hereditary sensory and autonomic neuropathy	0.0036957985
lymphoid leukemia	0.0036957985
Fulminant hepatitis	0.0036957985
diabetic encephalopathy	0.0036957985
Zika virus infectious disease	0.0036957985
gastroenteritis	0.0036957985
muscle tissue disorder	0.0036957985
memory impairment	0.0036957985
lysosomal lipid storage disorder	0.0036957985
Paroxysmal atrial fibrillation	0.0036957985
Gliosis	0.0036957985
corneal edema	0.0036957985
osteogenesis imperfecta	0.0036957985
bartonellosis	0.0036957985
Klippel-Feil syndrome 1, autosomal dominant	0.0036957985
Cholecystitis	0.0036957985
cryohydrocytosis	0.0036957985
neurofibroma	0.0036957985
preterm premature rupture of the membranes	0.0036957985
Abnormal autonomic nervous system physiology	0.0036957985
Hematochezia	0.0036957985
fish disease	0.0036957985
Marfan syndrome	0.0036957985
Bohring-Opitz syndrome	0.0036957985
diabetic macular edema	0.0036830686
lumbar disc herniation	0.0036752663
vitamin D deficiency	0.0036752663
seminoma	0.0035110086
Hearing impairment	0.0035110086
cystadenoma	0.0035110086
Graves disease	0.0034904764
xeroderma pigmentosum group C	0.0034904764
genetic disorder	0.0034904764
Ito hypomelanosis	0.0034904764
nephritis	0.0034904764
complication	0.0033262187
systemic juvenile idiopathic arthritis	0.0033262187
Blindness	0.0033262187
hereditary cancer	0.0033262187
angioimmunoblastic T-cell lymphoma	0.0033262187
metabolic bone disorder	0.0033262187
Ventricular hypertrophy	0.0033262187
female reproductive system neoplasm	0.0033262187
amyotrophic lateral sclerosis	0.0032527491
airway hyperresponsiveness	0.0032455271
liver hemangioma	0.0031348387
Sleep Disorder	0.0030285016
skin neoplasm	0.0030285016
chronic periodontitis	0.0030285016
hematologic disease	0.0030182355
multiple endocrine neoplasia type 2A	0.0029566388
X-linked hypophosphatemia	0.0029566388
Angiofibroma	0.0029566388
pericardial effusion	0.0029566388
Diamond-Blackfan anemia	0.0029566388
axonal neuropathy	0.0029566388
retinal hemangioblastoma	0.0029566388
hypertension, pregnancy-induced	0.0029566388
Angiofibromas	0.0029566388
urinary system neoplasm	0.0029566388
Rubinstein-Taybi syndrome	0.0029566388
cerebellar ataxia, intellectual disability, and dysequilibrium	0.0029566388
thrombocytopenic purpura	0.0029566388
Sarcomatoid Carcinoma	0.0029566388
Apnea	0.0029566388
Netherton syndrome	0.0029566388
Pleural Mesothelioma	0.0029566388
Pericardial effusion	0.0029566388
Vibrio infectious disease	0.0029566388
Epiretinal membrane	0.0029566388
hypertensive retinopathy	0.0029566388
reading	0.0029566388
geroderma osteodysplastica	0.0029566388
Charlevoix-Saguenay spastic ataxia	0.0029566388
embryonal carcinoma	0.0029566388
Abnormality of the gastrointestinal tract	0.0029566388
undifferentiated carcinoma	0.0029566388
Bronchiolitis	0.0029566388
Endometrial Polyp	0.0029566388
Bradycardia	0.0029566388
Thyroid adenoma	0.0029566388
chronic bronchitis	0.0029439089
cryptosporidiosis	0.0029361066
cystic kidney disease	0.0029361066
hypotonia-cystinuria syndrome	0.0029361066
Hypotonia - cystinuria syndrome	0.0029361066
uterine cervix neoplasm	0.0029028444
primary biliary cirrhosis	0.0029028444
giant cell tumor	0.0028437117
cutaneous Leishmaniasis	0.0028437117
Cholestasis	0.0028437117
peripheral neuropathy	0.0028437117
Norrie disease	0.0028437117
Varicose veins	0.0028437117
hearing loss	0.0028437117
Lymphatic Metastasis	0.0027718489
Chlamydia trachomatis infectious disease	0.0027718489
serous cystadenoma	0.0027718489
chorioamnionitis	0.0027718489
Low back pain	0.0027718489
pituitary adenocarcinoma	0.0027718489
Cavernous Hemangioma	0.0027718489
mucositis	0.0027718489
liver failure	0.0027513167
Pleural effusion	0.0027513167
decubitus ulcer	0.0027513167
vascular neoplasm	0.0027513167
precursor B-cell acute lymphoblastic leukemia	0.0027513167
aortic valve calcification	0.0027513167
mastitis	0.0027513167
schwannoma	0.0027513167
psychiatric disorder	0.0027513167
pancreatic neoplasm	0.002587059
impaired renal function disease	0.002587059
angina pectoris	0.002587059
Lyme disease	0.002587059
myeloid neoplasm	0.002587059
eye disease	0.002587059
Thrombocytosis	0.002587059
sclerosing cholangitis	0.002587059
Sjogren syndrome	0.002587059
age-related hearing impairment	0.002587059
pharynx cancer	0.002587059
toxicity	0.002587059
arterial disorder	0.002587059
Hyperkeratosis	0.002587059
Q fever	0.002587059
ankylosing spondylitis	0.002587059
essential hypertension	0.002587059
Ovarian Endometrioid Adenocarcinoma	0.002587059
ovarian disease	0.002587059
small cell carcinoma	0.002587059
central nervous system disease	0.002587059
autosomal dominant Emery-Dreifuss muscular dystrophy	0.0025305216
Polydipsia	0.0022174791
Lennox-Gastaut syndrome	0.0022174791
ossification of the posterior longitudinal ligament of the spine	0.0022174791
Thymic Carcinoma	0.0022174791
arthritis	0.0022174791
premature menopause	0.0022174791
Polycystic kidney dysplasia	0.0022174791
Subependymoma	0.0022174791
swine disease	0.0022174791
chronic prostatitis	0.0022174791
BK-virus nephropathy	0.0022174791
Syringocystadenoma Papilliferum	0.0022174791
pneumococcal pneumonia	0.0022174791
polyostotic fibrous dysplasia	0.0022174791
Overgrowth	0.0022174791
allergic contact dermatitis	0.0022174791
inner ear disease	0.0022174791
Heart neoplasm	0.0022174791
somatostatinoma	0.0022174791
vascular insufficiency disorder	0.0022174791
mesenchymal cell neoplasm	0.0022174791
mouth neoplasm	0.0022174791
Hepatopulmonary Syndrome	0.0022174791
viral cardiomyopathy	0.0022174791
Absence of circulating granulocytes	0.0022174791
Ewing sarcoma/peripheral primitive neuroectodermal tumor	0.0022174791
post-thrombotic syndrome	0.0022174791
Priapism	0.0022174791
primary peritoneal carcinoma	0.0022174791
Ventricular arrhythmia	0.0022174791
Dysmenorrhea	0.0022174791
hyperinsulinism	0.0022174791
COVID-19–associated multisystem inflammatory syndrome in children	0.0022174791
ring dermoid of cornea	0.0022174791
mycotoxicosis	0.0022174791
Gingivitis	0.0022174791
Non-syndromic pontocerebellar hypoplasia	0.0022174791
actinic keratosis	0.0022174791
retinal edema	0.0022174791
Gastrointestinal Hamartoma	0.0022174791
blepharitis	0.0022174791
Coma	0.0022174791
Myelofibrosis	0.0022174791
endometrial neoplasm	0.0022174791
histoplasmosis	0.0022174791
Chagas cardiomyopathy	0.0022174791
specific granule deficiency	0.0022174791
uterine sarcoma	0.0022174791
alcohol abuse	0.0022174791
migraine without aura	0.0022174791
large cell neuroendocrine carcinoma	0.0022174791
Pulmonary hemorrhage	0.0022174791
myxoma	0.0022174791
benign chondrogenic neoplasm	0.0022174791
Severe combined immunodeficiency	0.0022174791
neutropenia	0.0022174791
isolated focal cortical dysplasia type II	0.0022174791
Coma	0.0022174791
Overgrowth	0.0022174791
mycotoxicosis	0.0022174791
bladder disease	0.0022174791
vascular insufficiency disorder	0.0022174791
Myelofibrosis	0.0022174791
Syringocystadenoma Papilliferum	0.0022174791
atrophic macular degeneration	0.0022174791
Ventricular arrhythmia	0.0022174791
trigeminal neuralgia	0.0022174791
viral cardiomyopathy	0.0022174791
cyclic hematopoiesis	0.0022174791
chronic prostatitis	0.0022174791
arthritis	0.0022174791
Polydipsia	0.0022174791
BK-virus nephropathy	0.0022174791
Lennox-Gastaut syndrome	0.0022174791
hemolytic anemia	0.0022174791
keratoconus	0.0022174791
bile duct cancer	0.0022174791
hemolytic anemia	0.0022174791
peptic esophagitis	0.0022174791
pulmonary alveolar proteinosis	0.0022174791
Keratitis	0.0022174791
hypertensive heart disease	0.0022174791
Ochoa syndrome	0.0022174791
dry age related macular degeneration	0.0022174791
cardioembolic stroke	0.0022174791
noise-induced hearing loss	0.0022174791
seborrheic keratosis	0.0022174791
muscular atrophy	0.0022174791
hereditary neoplastic syndrome	0.0022174791
mucinous cystadenoma	0.0022174791
subependymal giant cell astrocytoma	0.0022174791
upper respiratory tract disorder	0.0022174791
Pulmonary hypoplasia	0.0022174791
bladder disease	0.0022174791
scleritis	0.0022174791
gastroparesis	0.0022174791
large cell carcinoma	0.0022174791
Mycobacterium infection	0.0022174791
myxoma	0.0022174791
Delirium	0.0022174791
cyclic hematopoiesis	0.0022174791
kidney angiomyolipoma	0.0022174791
Venous thrombosis	0.0021636847
retinal detachment	0.0021636847
lymphopenia	0.002012157
chronic mountain sickness	0.002012157
cerebral amyloid angiopathy	0.002012157
urinary tract infection	0.002012157
kidney failure	0.0018478993
renal nutcracker syndrome	0.0018478993
myocardial disorder	0.0018478993
bone sarcoma	0.0018478993
uterine disorder	0.0018478993
pulmonary aspergillosis	0.0018478993
eye neoplasm	0.0018478993
malnutrition	0.0018478993
ocular hypertension	0.0018478993
thymus neoplasm	0.0018478993
refractive error	0.0018478993
Microcephaly	0.0018478993
intestinal cancer	0.0018478993
syndromic X-linked intellectual disability 5	0.0018478993
Keratocystic odontogenic tumor	0.0018478993
Enterobacteriaceae Infections	0.0018478993
childhood neoplasm	0.0018478993
Hydatidiform Mole	0.0018478993
keratosis pilaris	0.0014783194
clubfoot	0.0014783194
renal tubule disease	0.0014783194
congenital adrenal hyperplasia	0.0014783194
obstructive jaundice	0.0014783194
prostate neuroendocrine neoplasm	0.0014783194
pulmonary neuroendocrine tumor	0.0014783194
Yersinia enterocolitica infectious disease	0.0014783194
Abruptio Placentae	0.0014783194
Renal neoplasm	0.0014783194
Saethre-Chotzen syndrome	0.0014783194
Cockayne syndrome type 2	0.0014783194
venous insufficiency	0.0014783194
streptococcal infection	0.0014783194
myelodysplastic syndrome with multilineage dysplasia	0.0014783194
metabolic process	0.0014783194
liposarcoma	0.0014783194
intracranial hemorrhage	0.0014783194
Angiomatous Meningioma	0.0014783194
methemoglobinemia	0.0014783194
autosomal dominant hypophosphatemic rickets	0.0014783194
bent bone dysplasia syndrome 1	0.0014783194
Peliosis Hepatis	0.0014783194
Ataxia-telangiectasia	0.0014783194
neoplasm of hypopharynx	0.0014783194
ischemic bowel disorder	0.0014783194
Neurodevelopmental disorder	0.0014783194
diffuse intrinsic pontine glioma	0.0014783194
hemophilia	0.0014783194
congenital hemangioma	0.0014783194
neoplastic syndrome	0.0014783194
juxtacortical osteosarcoma	0.0014783194
muscular disease	0.0014783194
Urethral stricture	0.0014783194
intracranial hemorrhage	0.0014783194
sudden infant death syndrome	0.0014783194
oculocutaneous albinism	0.0014783194
acrodermatitis enteropathica	0.0014783194
lymphatic system disease	0.0014783194
Methicillin-Resistant Staphylococcus Aureus Infection	0.0014783194
bronchioloalveolar carcinoma	0.0014783194
optic papillitis	0.0014783194
maple syrup urine disease	0.0014783194
MIT family translocation renal cell carcinoma	0.0014783194
mucolipidosis	0.0014783194
Seizure	0.0014783194
pheochromocytoma-paraganglioma	0.0014783194
Alkalosis	0.0014783194
Abnormality of the pancreas	0.0014783194
Wilson-Turner syndrome	0.0014783194
familial glucocorticoid deficiency	0.0014783194
Premature coronary artery atherosclerosis	0.0014783194
Rett syndrome	0.0014783194
Oppositional defiant disorder	0.0014783194
Kidney Cyst	0.0014783194
complex regional pain syndrome	0.0014783194
Malignant Paraganglioma	0.0014783194
breast disease	0.0014783194
temporomandibular joint disorder	0.0014783194
Neoplasm of the pancreas	0.0014783194
Smith-Magenis syndrome	0.0014783194
Hyperoxaluria	0.0014783194
episodic ataxia type 2	0.0014783194
van der Woude syndrome	0.0014783194
obstructive hydrocephalus	0.0014783194
Ascending tubular aorta aneurysm	0.0014783194
cystic neoplasm	0.0014783194
urinary bladder cancer	0.0014783194
Pain	0.0014783194
multiple endocrine neoplasia	0.0014783194
asthma	0.0014783194
aortic atherosclerosis	0.0014783194
familial hyperaldosteronism	0.0014783194
restless legs syndrome	0.0014783194
Abnormal cardiovascular system morphology	0.0014783194
Enterovirus infectious disease	0.0014783194
Leber hereditary optic neuropathy	0.0014783194
Pain	0.0014783194
permanent neonatal diabetes mellitus-pancreatic and cerebellar agenesis syndrome	0.0014783194
maple syrup urine disease	0.0014783194
cervical disc degenerative disorder	0.0014783194
cerebritis	0.0014783194
Abnormality of the pancreas	0.0014783194
Rett syndrome	0.0014783194
breast disease	0.0014783194
renal dysplasia	0.0014783194
idiopathic osteonecrosis of the femoral head	0.0014783194
thoracic outlet syndrome	0.0014783194
Opportunistic infection	0.0014783194
Alkalosis	0.0014783194
MIT family translocation renal cell carcinoma	0.0014783194
Methicillin-Resistant Staphylococcus Aureus Infection	0.0014783194
hemangiopericytoma	0.0014783194
squamous cell intraepithelial neoplasia	0.0014783194
mucolipidosis	0.0014783194
hamartoma	0.0014783194
adult acute respiratory distress syndrome	0.0014783194
Malignant Paraganglioma	0.0014783194
prostate neuroendocrine neoplasm	0.0014783194
carcinosarcoma	0.0014783194
granulosa cell tumor	0.0014783194
congenital short bowel syndrome	0.0014783194
bronchioloalveolar carcinoma	0.0014783194
polyposis	0.0014783194
optic papillitis	0.0014783194
Prolactin-Producing Pituitary Gland Adenoma	0.0014783194
Diarrhea	0.0014783194
follicular lymphoma	0.0014783194
Premature coronary artery atherosclerosis	0.0014783194
endometrial disorder	0.0014783194
Wilson-Turner syndrome	0.0014783194
Brain atrophy	0.0014783194
primary hyperparathyroidism	0.0014783194
prostate sarcoma	0.0014783194
Infectious encephalitis	0.0014783194
familial glucocorticoid deficiency	0.0014783194
Oppositional defiant disorder	0.0014783194
Seizure	0.0014783194
acrodermatitis enteropathica	0.0014783194
renal tubule disease	0.0014783194
Enterovirus infectious disease	0.0014783194
obstructive jaundice	0.0014783194
renal artery disease	0.0014783194
pyogenic granuloma	0.0014783194
plasma cell neoplasm	0.0014783194
congenital adrenal hyperplasia	0.0014783194
dedifferentiated liposarcoma	0.0014783194
keratosis pilaris	0.0014783194
complex regional pain syndrome	0.0014783194
rheumatic disease	0.0014783194
liposarcoma	0.0014783194
growth hormone insensitivity syndrome	0.0014783194
metabolic process	0.0014783194
Angiomatous Meningioma	0.0014783194
hemophilia	0.0014783194
sudden infant death syndrome	0.0014783194
Malignant Laryngeal Neoplasm	0.0014783194
pulmonary neuroendocrine tumor	0.0014783194
xeroderma pigmentosum	0.0014783194
Yersinia enterocolitica infectious disease	0.0014783194
Acidosis	0.0014783194
pheochromocytoma-paraganglioma	0.0014783194
acidosis	0.0014783194
nuclear cataract	0.0014783194
Cryptogenic Organizing Pneumonia	0.0014783194
type 2 diabetes nephropathy	0.0014783194
synucleinopathy	0.0014783194
urinary system disease	0.0014783194
bone fracture	0.0014783194
Saethre-Chotzen syndrome	0.0014783194
intestinal polyp	0.0014783194
Hamartoma	0.0014783194
Testicular torsion	0.0014783194
Renal neoplasm	0.0014783194
clubfoot	0.0014783194
nuclear cataract	0.0014783194
