# Supplementary material for: Peripheral Transcriptomic Signatures Reveal Convergent Neuroinflammatory, Metabolic, and miRNA Dysregulation in Major Psychiatric Disorders
Source: Biology (Basel). 2026 Apr 24;15(9):673. doi: 10.3390/biology15090673 (PMC13162896; doi:10.3390/biology15090673)
Supplement: Supplementary file 1 [file biology-15-00673-s001.zip › Supplementary Files/Dataset S4. Hub genes GWAS results/HLA-E.tsv]

disease	globalScore
COVID-19	0.4822641738
neoplasm	0.1133624263
Miyoshi myopathy	0.1008337233
autoimmune disease	0.1002080263
type II hypersensitivity reaction disease	0.0957168533
immune system disease	0.0957168533
idiopathic membranous glomerulonephritis	0.0935687385
Morvan syndrome	0.0935687385
renal cell carcinoma	0.0934018509
C1 inhibitor deficiency	0.0930561157
multiple myeloma	0.0887971018
chronic lymphocytic leukemia	0.0871400506
cancer	0.086004216
myeloid sarcoma	0.0842431412
pemphigus vulgaris	0.0817516818
Hashimoto's thyroiditis	0.0814513609
Chronic mucocutaneous candidosis	0.0805248123
HIV infection	0.0781960504
ulcerative colitis	0.0757846077
isolated agammaglobulinemia	0.0752843913
common variable immunodeficiency	0.0733769453
lung cancer	0.0721091361
Autosomal recessive systemic lupus erythematosus	0.0702764484
autosomal systemic lupus erythematosus type 16	0.0702764484
hantavirus hemorrhagic fever with renal syndrome	0.0695220771
immunodeficiency 18	0.0685217476
severe combined immunodeficiency due to CARD11 deficiency	0.0671980358
melanoma	0.066041842
Autosomal recessive hyper-IgE syndrome	0.0657891153
combined immunodeficiency with skin granulomas	0.065476615
severe combined immunodeficiency due to CTPS1 deficiency	0.0651957343
Wiskott-Aldrich syndrome	0.0648902662
Alymphoid cystic thymic dysgenesis	0.0645509714
immunodeficiency 112	0.0637032476
IgAD1	0.0626992223
Autosomal recessive hyper-IgE syndrome due to TYK2 deficiency	0.0623610568
immunodeficiency 35	0.0623610568
autosomal recessive primary immunodeficiency with defective spontaneous natural killer cell cytotoxicity	0.0621928979
immunodeficiency, common variable, 4	0.0613798223
reticular dysgenesis	0.0602616379
severe combined immunodeficiency due to IKK2 deficiency	0.0602048868
Nijmegen breakage syndrome	0.0601593875
agammaglobulinemia 7, autosomal recessive	0.0599661793
hyper-IgM syndrome type 2	0.0596889944
X-Linked Combined Immunodeficiency Diseases	0.0594998927
hyper-IgM syndrome type 3	0.0593095591
Immunodeficiency due to interleukin-1 receptor-associated kinase-4 deficiency	0.0592955459
severe combined immunodeficiency, autosomal recessive, T cell-negative, B cell-negative, NK cell-positive	0.0592257754
immunoglobulin A deficiency 2	0.0588907019
T-B+ severe combined immunodeficiency due to JAK3 deficiency	0.0583052259
C1Q deficiency 1	0.057895976
immunodeficiency, common variable, 3	0.057037259
immunodeficiency due to a classical component pathway complement deficiency	0.0570284133
Immunodeficiency due to a complement cascade protein anomaly	0.0570284133
combined immunodeficiency due to moesin deficiency	0.0569282329
complement component C1s deficiency	0.0567754082
22q11.2 deletion syndrome	0.0566990934
Immunodeficiency due to a late component of complements deficiency	0.0559864716
X-linked agammaglobulinemia	0.0556960947
ovarian cancer	0.0553971019
immunodeficiency 81	0.0553501269
Okt4 epitope deficiency	0.0552521883
X-linked immunodeficiency with magnesium defect, Epstein-Barr virus infection and neoplasia	0.0541841025
gamma chain deficiency	0.054100947
Cernunnos-XLF deficiency	0.0540350386
esophageal squamous cell carcinoma	0.0540075255
Immunodeficiency by defective expression of HLA class 2	0.0539999799
transient myeloproliferative syndrome	0.0535669041
immunodeficiency 19	0.0535521209
immunodeficiency 67	0.0533192856
immunodeficiency 25	0.0525207878
severe combined immunodeficiency due to LAT deficiency	0.0524489251
cytomegalovirus infection	0.0520223153
immunodeficiency 15a	0.0515678878
immunodeficiency 72 with autoinflammation	0.0512069314
hyper-IgM syndrome type 5	0.0510593048
breast cancer	0.0510203648
autoimmune lymphoproliferative syndrome type 2B	0.050726683
Autoimmune lymphoproliferative syndrome with recurrent viral infections	0.050726683
pancytopenia due to IKZF1 mutations	0.0502924266
agammaglobulinemia 8, autosomal dominant	0.0500928535
hyper-IgM syndrome type 4	0.049900672
immunodeficiency 99 with hypogammaglobulinemia and autoimmune cytopenias	0.0494830467
T-cell immunodeficiency, congenital alopecia, and nail dystrophy	0.0494553283
Hypohidrotic ectodermal dysplasia with immunodeficiency	0.0493849541
immunodeficiency 96	0.0490358551
severe combined immunodeficiency due to DCLRE1C deficiency	0.0489526997
severe combined immunodeficiency due to CORO1A deficiency	0.0485923593
immunodeficiency 105	0.0485369223
T-cell lymphopenia, infantile, with or without nail dystrophy, autosomal dominant	0.0484223526
gluthathione peroxidase deficiency	0.0481784299
Rh deficiency syndrome	0.0475409046
Thymic aplasia	0.0467500037
monocytopenia with susceptibility to infections	0.0465448869
immunodeficiency 120	0.0464765146
immunodeficiency, common variable, 1	0.0464765146
MHC class II deficiency	0.0463822718
immunodeficiency 33	0.0460995432
idiopathic CD4 lymphocytopenia	0.0453954936
immunodeficiency 51	0.0450665675
combined immunodeficiency due to ZAP70 deficiency	0.0446637254
immunodeficiency, common variable, 2	0.0444789355
MHC class II deficiency 2	0.0441740321
immunodeficiency 64	0.0441444657
ectodermal dysplasia and immunodeficiency 1	0.0439800027
Familial hemophagocytic lymphohistiocytosis	0.043791517
Severe combined immunodeficiency due to adenosine deaminase deficiency	0.0437527111
immunodeficiency 57	0.0436048792
activated PI3K-delta syndrome	0.0435217237
neutropenia, severe congenital, 2, autosomal dominant	0.0433960665
hemolytic anemia due to glutathione reductase deficiency	0.0428564799
immune deficiency, familial variable	0.0427603892
infection	0.042668892
Crigler-Najjar syndrome type 2	0.042634732
Autosomal dominant intermediate Charcot-Marie-Tooth disease type B	0.0425829909
Charcot-Marie-Tooth disease dominant intermediate B	0.0425829909
combined immunodeficiency due to DOCK8 deficiency	0.0422614564
autoimmune lymphoproliferative syndrome type 1	0.0417052387
autoimmune lymphoproliferative syndrome	0.0417052387
Posterior Leukoencephalopathy Syndrome	0.0413929437
hemolytic anemia due to erythrocyte adenosine deaminase overproduction	0.0412820698
short-limb skeletal dysplasia with severe combined immunodeficiency	0.0412746782
BENTA disease	0.0410159723
inflammatory bowel disease (infantile ulcerative colitis) 31, autosomal recessive	0.0409716227
immunodeficiency 73c with defective neutrophil chemotaxis and hypogammaglobulinemia	0.0406759588
immunodeficiency 73b with defective neutrophil chemotaxis and lymphopenia	0.0404394277
elliptocytosis 2	0.040232463
Aplasia cutis congenita - intestinal lymphangiectasia	0.0400273462
aplasia cutis congenita-intestinal lymphangiectasia syndrome	0.0400273462
Epstein-Barr virus infection	0.0399018943
Recurrent infection due to specific granule deficiency	0.0398998411
hepatocellular carcinoma	0.0398621552
T-B+ severe combined immunodeficiency due to IL-7Ralpha deficiency	0.0396041772
gastric cancer	0.0393681036
neutropenia, severe congenital, 1, autosomal dominant	0.0392493806
immunodeficiency 36 with lymphoproliferation	0.0389832831
primary immunodeficiency with post-measles-mumps-rubella vaccine viral infection	0.0389019755
megaloblastic anemia, folate-responsive	0.0388576259
colorectal cancer	0.0388529599
nonimmune chronic idiopathic neutropenia of adults	0.0388280595
immunodeficiency 102	0.0387763184
immunodeficiency 14b, autosomal recessive	0.0387393604
selective IgM deficiency	0.0386432696
severe combined immunodeficiency due to CD70 deficiency	0.0384658713
Nezelof syndrome	0.0383254309
pyogenic bacterial infections due to MyD88 deficiency	0.038103683
acute myeloid leukemia	0.0380248003
immunodeficiency 95	0.0375640964
T-B+ severe combined immunodeficiency due to CD3delta/CD3epsilon/CD3zeta	0.0373645233
Townes-Brocks syndrome	0.037204879
lymphoma	0.0370663215
MHC class II deficiency 4	0.0370614678
autosomal dominant slowed nerve conduction velocity	0.0368840695
Charcot-Marie-Tooth disease, dominant intermediate A	0.036617972
immunodeficiency 119	0.0364775317
Hodgkins lymphoma	0.0363830835
oral squamous cell carcinoma	0.0362906885
combined immunodeficiency due to partial RAG1 deficiency	0.0362853501
Combined immunodeficiency T+ B+ due to partial RAG1 deficiency	0.0362853501
hereditary spherocytosis type 4	0.0361375182
transient familial neonatal hyperbilirubinemia	0.0359896862
combined immunodeficiency due to CD3gamma deficiency	0.0358935955
mannose-binding lectin deficiency	0.0356570644
X-linked lymphoproliferative disease	0.0356127148
immunodeficiency 117	0.0354870576
MHC class II deficiency 3	0.0352874845
hemolytic anemia due to pyrimidine 5' nucleotidase deficiency	0.0348218139
immunodeficiency 122	0.0347478979
Hemolytic anemia due to red cell pyruvate kinase deficiency	0.0346518072
immunodeficiency 76	0.0345335416
dilated cardiomyopathy 1I	0.0344226677
adult-onset autosomal dominant demyelinating leukodystrophy	0.0343413601
agammaglobulinemia 9, autosomal recessive	0.0343117937
immunodeficiency 121 with autoinflammation	0.0340161298
recurrent Neisseria infections due to factor D deficiency	0.0340161298
chronic hepatitis B virus infection	0.0340014179
immunodeficiency 85 and autoimmunity	0.0336022004
congenital enteropathy due to enteropeptidase deficiency	0.0335948088
immunodeficiency 66	0.0333139281
Charcot-Marie-Tooth disease type 1F	0.0332621869
WHIM syndrome 1	0.0331956625
X-linked severe congenital neutropenia	0.0331956625
WHIM syndrome	0.0331956625
immunodeficiency 31B	0.0327299919
Susceptibility to viral and mycobacterial infections	0.0327299919
glioblastoma	0.0325365968
transcobalamin I deficiency	0.0323530205
Transcobalamin deficiency	0.0323530205
obesity-colitis-hypothyroidism-cardiac hypertrophy-developmental delay syndrome	0.0321756221
Obesity - colitis - hypothyroidism - cardiac hypertrophy - developmental delay	0.0321756221
complement component 3 deficiency	0.0321460558
Bruton-type agammaglobulinemia	0.0321017062
immunodeficiency 84	0.0320795314
type II complement component 8 deficiency	0.032049965
hyper-IgM syndrome type 1	0.0319982238
X-linked hyper-IgM syndrome	0.0319982238
Aicardi-Goutieres syndrome 2	0.0319908322
Aicardi-Goutières syndrome	0.0319908322
Charcot-Marie-Tooth disease type 4A	0.0319464826
anemia, nonspherocytic hemolytic, due to G6PD deficiency	0.031939091
anemia (phenotype)	0.031939091
immunodeficiency 80 with or without congenital cardiomyopathy	0.0318577835
immunodeficiency, common variable, 6	0.0317764759
dehydrated hereditary stomatocytosis	0.0317395179
combined immunodeficiency due to STIM1 deficiency	0.0317321263
immunodeficiency due to ficolin3 deficiency	0.0316212524
autoinflammatory disease, multisystem, with immune dysregulation, X-linked	0.0315103784
Non-acquired isolated growth hormone deficiency	0.0315103784
isolated growth hormone deficiency type III	0.0315103784
Immunodeficiency syndrome with autoimmunity	0.0314955952
Rotor syndrome	0.0314216792
hypercholanemia, familial, 2	0.0313329801
immunodeficiency 115 with autoinflammation	0.0312812389
lung fibrosis-immunodeficiency-46,XX gonadal dysgenesis syndrome	0.0311925397
Lung fibrosis - immunodeficiency - 46,XX gonadal dysgenesis	0.0311925397
gastric mucosal hypertrophy	0.0311112322
neutrophil immunodeficiency syndrome	0.0310742742
disabling pansclerotic morphea of childhood	0.0310299246
Brain demyelination due to methionine adenosyltransferase deficiency	0.0310299246
methionine adenosyltransferase deficiency	0.0310299246
leukemia	0.0309515603
immunodeficiency 70	0.0309338338
Herpetic encephalitis	0.0306086036
combined immunodeficiency due to MALT1 deficiency	0.0305125128
Dubin-Johnson syndrome	0.0303646809
immunodeficiency 69	0.0303572893
papilloma	0.0303055481
colorectal carcinoma	0.0292591623
glioma	0.0291937526
experimental autoimmune encephalomyelitis	0.0280521756
hemorrhagic fever with renal syndrome	0.027903279
non-Hodgkins lymphoma	0.027903279
post-transplant lymphoproliferative disease	0.0277184891
coinfection	0.0268957624
ovarian carcinoma	0.026085438
hepatitis C virus infection	0.0255030355
glioblastoma multiforme	0.0252878112
squamous cell carcinoma	0.0244316797
inflammatory bowel disease	0.0236941751
ulnar-mammary syndrome	0.0236531107
Behcet's syndrome	0.0231500715
psoriasis	0.0216922842
nasopharyngeal carcinoma	0.0216848169
triple-negative breast cancer	0.0215648693
neuroblastoma	0.0212513811
Acute Leukemia	0.0208064093
cervical cancer	0.02057419
viral disease	0.0203595917
mucocutaneous lymph node syndrome	0.020267336
nephrolithiasis	0.0199573122
non-small cell lung carcinoma	0.0196074205
type 1 diabetes mellitus	0.0193810388
Thalassemia	0.0192181524
posterior cortical atrophy	0.0188485726
infectious mononucleosis	0.0188485726
lung carcinoma	0.0187048676
Systemic lupus erythematosus	0.0185314172
gastroesophageal reflux disease	0.0184789927
enthesitis-related juvenile idiopathic arthritis	0.0184789927
Ewing sarcoma	0.0178708286
juvenile dermatomyositis	0.0175383394
Rheumatoid arthritis	0.0175267759
Alzheimer disease	0.0173210941
systemic lupus erythematosus	0.0170006733
chronic hepatitis C virus infection	0.016969875
juvenile idiopathic arthritis	0.0163925091
oligodendroglioma	0.0162615136
liver disease	0.0162615136
myeloid leukemia	0.0159329982
preeclampsia	0.0156225431
diabetes mellitus	0.0155942166
multiple sclerosis	0.015134664
adult-onset Still's disease	0.0147831942
head and neck squamous cell carcinoma	0.014189949
monoclonal gammopathy	0.0140440345
hepatitis B virus infection	0.0137968591
dengue disease	0.0137438535
cerebral creatine deficiency syndrome	0.0134691325
bacterial disease	0.0128822801
adenoma	0.0125657151
chronic myelogenous leukemia	0.0124784531
celiac disease	0.0124784531
graft versus host disease	0.0123660587
toxic epidermal necrolysis	0.012267998
invasive breast ductal carcinoma	0.0120810928
Schwartz-Jampel syndrome	0.0120113453
pancreatic ductal adenocarcinoma	0.0118138254
infectious disease	0.0115810795
acute lymphoblastic leukemia	0.0115076705
endometrial cancer	0.0112799878
punctate palmoplantar keratoderma type III	0.0110873956
psoriatic arthritis	0.0110873956
systemic scleroderma	0.0110873956
metastatic neoplasm	0.0107588802
rectum cancer	0.0107178158
cervical carcinoma	0.0107178158
Infertility	0.0106664853
HIV-1 infection	0.0106059143
clear cell renal carcinoma	0.0103530341
ovarian serous adenocarcinoma	0.0103482359
ankylosing spondylitis	0.0101993774
astrocytoma	0.0101908088
urinary bladder carcinoma	0.0101531799
lung adenocarcinoma	0.0100500108
tropical spastic paraparesis	0.0099786561
bladder tumor	0.0097630678
Crohn's disease	0.0096164678
laryngeal carcinoma	0.0096090762
spontaneous abortion	0.0096090762
nervous system disease	0.0096090762
coronary artery disease	0.0096090762
respiratory distress syndrome in premature infants	0.0092394964
hemorrhagic fever	0.0092394964
chronic kidney disease	0.0092394964
Vitiligo	0.0092394964
diffuse large B-cell lymphoma	0.0090957709
tuberculosis	0.0090452491
steatosis	0.0088699165
meningioma	0.0088699165
BK-virus nephropathy	0.0088699165
aging	0.0088699165
exanthem	0.0088699165
acute graft versus host disease	0.0088391182
schizophrenia	0.0086543283
astrocytic tumor	0.0083155467
Genital neoplasm, female	0.0082026196
cervical adenocarcinoma	0.0081307568
Keloid	0.0081307568
autoimmune type 1 diabetes	0.0079459669
bipolar disorder	0.0079459669
colorectal adenocarcinoma	0.0079459669
Vulvar Squamous Cell Carcinoma	0.0077611769
myelodysplastic syndrome	0.0073915971
sickle cell disease	0.0073915971
PTEN hamartoma tumor syndrome	0.0073915971
Congestive heart failure	0.0073915971
acanthosis nigricans	0.0073915971
coronary aneurysm	0.0073915971
breast adenocarcinoma	0.0073915971
Takayasu arteritis	0.0073915971
chronic myelomonocytic leukemia	0.0073915971
Bartsocas-Papas syndrome 1	0.0073915971
oligodendroglial tumor	0.0073915971
Duchenne muscular dystrophy	0.0073915971
severe congenital neutropenia	0.0073915971
chorioamnionitis	0.0073915971
influenza	0.0073224035
childhood leukemia	0.0069912189
toxoplasmosis	0.0068372273
rheumatoid arthritis	0.0066524374
Uveal melanoma	0.0066524374
vascular disease	0.0065292441
osteosarcoma	0.0064368491
sarcoma	0.0060980676
popliteal pterygium syndrome	0.0059132777
laryngeal squamous cell carcinoma	0.0059132777
abortion	0.0057900844
Autoimmunity	0.0057649852
colitis	0.0055436978
hypoparathyroidism-retardation-dysmorphism syndrome	0.0055436978
malaria	0.0055231656
hematopoietic and lymphoid cell neoplasm	0.0053763477
ovarian neoplasm	0.0052993519
chronic graft versus host disease	0.0052002777
mesothelioma	0.005174118
thyroid neoplasm	0.005174118
Malignant Pleural Neoplasm	0.005174118
synovial sarcoma	0.005174118
carcinoma	0.0049585297
B-cell non-Hodgkins lymphoma	0.0047737398
prostate adenocarcinoma	0.0046197482
adrenal cortex carcinoma	0.0046197482
Nephropathy	0.0044349583
breast neoplasm	0.004414426
human papilloma virus infection	0.004414426
T-cell non-Hodgkin lymphoma	0.0042296361
relapsing-remitting multiple sclerosis	0.0040653784
thyroid cancer	0.0040653784
prostate cancer	0.0040653784
lymph node metastatic carcinoma	0.0040653784
liver and intrahepatic bile duct neoplasm	0.0036957985
bladder transitional cell carcinoma	0.0036957985
anaplastic astrocytoma	0.0036957985
adrenal gland neoplasm	0.0036957985
Zika virus infectious disease	0.0036957985
Zika virus infectious disease	0.0036957985
polycystic ovary syndrome	0.0036957985
laryngotracheoesophageal cleft	0.0036957985
primary progressive multiple sclerosis	0.0036957985
AIDS dementia	0.0036957985
Muscular dystrophy	0.0036957985
anaplastic oligodendroglioma	0.0036957985
polycystic ovary syndrome	0.0036957985
non-alcoholic fatty liver disease	0.0036957985
Seizure	0.0036957985
cryohydrocytosis	0.0036957985
rhabdomyosarcoma	0.0036957985
muscular dystrophy	0.0036957985
atrial fibrillation	0.0036957985
erythroleukemia	0.0036957985
metastatic melanoma	0.0036957985
laryngotracheoesophageal cleft	0.0036957985
primary progressive multiple sclerosis	0.0036957985
gastrointestinal stromal tumor	0.0036957985
Cornelia de Lange syndrome	0.0036356086
nonpapillary renal cell carcinoma	0.0035828714
atherosclerosis	0.0034904764
kidney oncocytoma	0.0034740238
hematologic disease	0.0033262187
teratoma	0.0030182355
Cervical polyp	0.0029566388
Meckel syndrome, type 1	0.0029566388
endometriosis	0.0027513167
dermatomyositis	0.002693444
adenocarcinoma	0.002587059
Laurence-Moon syndrome	0.0022174791
diabetic nephropathy	0.0022174791
endometrium neoplasm	0.0022174791
cerebral amyloid angiopathy	0.0022174791
essential thrombocythemia	0.0022174791
Down syndrome	0.0022174791
typhoid fever	0.0022174791
Obesity	0.0022174791
Ehlers-Danlos syndrome	0.0022174791
paracoccidioidomycosis	0.0022174791
Myelodysplasia	0.0022174791
liver cancer	0.0022174791
beta thalassemia	0.0022174791
acute graft vs. host disease	0.0022174791
in situ carcinoma	0.0022174791
signet ring cell carcinoma	0.0022174791
mucinous carcinoma	0.0022174791
medullary thyroid gland carcinoma	0.0022174791
colorectal neoplasm	0.0022174791
Salmonella Infections	0.0022174791
Hepatitis	0.0022174791
Myelopathy	0.0022174791
Autism	0.0022174791
pneumonitis	0.0022174791
ovarian serous carcinoma	0.0022174791
renal carcinoma	0.002012157
neurodegenerative disease	0.002012157
cutaneous lupus erythematosus	0.0018748248
Merkel cell skin cancer	0.0018478993
head and neck malignant neoplasia	0.0018478993
kidney cancer	0.0018478993
breast carcinoma	0.0018478993
epilepsy	0.0014783194
hypotonia-cystinuria syndrome	0.0014783194
squamous cell carcinoma of lip	0.0014783194
brain cancer	0.0014783194
cervical squamous intraepithelial neoplasia	0.0014783194
plasmacytoma	0.0014783194
Respiratory tract infection	0.0014783194
neuroendocrine carcinoma	0.0014783194
inherited lipid metabolism disorder	0.0014783194
autosomal dominant cerebellar ataxia	0.0014783194
Hypotonia - cystinuria syndrome	0.0014783194
vascular dementia	0.0014783194
Hantavirus infectious disease	0.0014783194
gastric carcinoma	0.0014783194
encephalitis	0.0014783194
esophageal cancer	0.0014783194
listeriosis	0.0014783194
chronic lung allograft dysfunction	0.0014783194
hypertension, pregnancy-induced	0.0014783194
Other metabolic disease	0.0014783194
nephritis	0.0014783194
mismatch repair cancer syndrome 1	0.0014783194
glycogen storage disease VI	0.0014783194
dysplasia	0.0014783194
cutaneous melanoma	0.0014783194
stomach neoplasm	0.0014783194
cirrhosis of liver	0.0014783194
Arbovirus Infections	0.0014783194
small cell lung carcinoma	0.0014783194
disease arising from reactivation of latent virus	0.0014783194
AIDS	0.0014783194
chronic hepatitis	0.0014783194
parasitic infection	0.0014783194
colon carcinoma	0.0014783194
oculopharyngeal muscular dystrophy	0.0014783194
esophageal adenocarcinoma	0.0014783194
precursor B-cell acute lymphoblastic leukemia	0.0014783194
renal cell adenocarcinoma	0.0014783194
