# Supplementary material for: Peripheral Transcriptomic Signatures Reveal Convergent Neuroinflammatory, Metabolic, and miRNA Dysregulation in Major Psychiatric Disorders
Source: Biology (Basel). 2026 Apr 24;15(9):673. doi: 10.3390/biology15090673 (PMC13162896; doi:10.3390/biology15090673)
Supplement: Supplementary file 1 [file biology-15-00673-s001.zip › Supplementary Files/Dataset S4. Hub genes GWAS results/ICAM1.tsv]

disease	globalScore
neurodegenerative disease	0.5292378128
atrial fibrillation	0.4359799851
vascular disease	0.363439014
Crohn's disease	0.3413177684
atrial flutter	0.3321087244
chronic obstructive pulmonary disease	0.316048254
lymphatic system disease	0.3023492321
cardiac arrhythmia	0.2955176398
pouchitis	0.2669262363
Abnormality of the lymphatic system	0.2045994076
ulcerative colitis	0.1299996548
kidney cancer	0.1286080617
inflammatory bowel disease	0.1260948121
neoplasm	0.1207618625
cancer	0.1184632099
breast cancer	0.1171129362
triple-negative breast cancer	0.1165903221
infection	0.1160493007
colorectal carcinoma	0.1157300908
Sepsis	0.1154208243
hepatocellular carcinoma	0.1150075132
coronary artery disease	0.1144525014
melanoma	0.1135587241
COVID-19	0.1132651481
obstructive sleep apnea	0.1119483915
acute myeloid leukemia	0.1113775422
glioblastoma multiforme	0.1113018617
gastric cancer	0.1110010882
Rheumatoid arthritis	0.1104887773
type 2 diabetes mellitus	0.1095418303
oral squamous cell carcinoma	0.1089390968
Systemic lupus erythematosus	0.1089212023
non-small cell lung carcinoma	0.1087023064
experimental autoimmune encephalomyelitis	0.1068515375
systemic scleroderma	0.10645552
prostate cancer	0.1058225369
cervical cancer	0.1057920878
type 1 diabetes mellitus	0.1057203489
polycystic ovary syndrome	0.1054321684
Alzheimer disease	0.1042780382
papillary thyroid carcinoma	0.1042526262
multiple myeloma	0.1036269161
acute respiratory distress syndrome	0.1035850245
interstitial lung disease	0.1024214007
malaria	0.101987625
colon carcinoma	0.1007982939
Parkinson disease	0.1001828564
non-alcoholic fatty liver disease	0.0998382633
Stroke	0.099664072
IGA glomerulonephritis	0.099409955
idiopathic pulmonary fibrosis	0.0992813582
osteosarcoma	0.0986847671
diabetic nephropathy	0.0981262653
cerebral malaria	0.0975084028
preeclampsia	0.0972635797
subarachnoid hemorrhage	0.0972279532
endometriosis	0.0970348642
respiratory system disease	0.0965941008
glioma	0.0958615693
lung cancer	0.0951933009
chronic kidney disease	0.0947605178
acute lymphoblastic leukemia	0.0941895535
Duane retraction syndrome	0.0929098733
stroke	0.0927645674
upper respiratory tract disorder	0.0923949637
Ehlers-Danlos syndrome, musculocontractural type	0.0920706139
ovarian cancer	0.0917159538
pulmonary arterial hypertension	0.0908642384
Graves disease	0.0896272259
posterior cortical atrophy	0.0888851116
Hashimoto's thyroiditis	0.0885923431
non-alcoholic steatohepatitis	0.0872393688
renal cell carcinoma	0.0872279619
non-Hodgkins lymphoma	0.0864733048
thromboangiitis obliterans	0.0850039943
Uveitis	0.0838608545
cholangiocarcinoma	0.0832422087
pachyonychia congenita	0.0829508364
age-related macular degeneration	0.0828574679
nail-patella syndrome	0.0824311944
diffuse large B-cell lymphoma	0.0823350361
dermatomyositis	0.0820873096
influenza	0.0817413409
mitochondrial DNA depletion syndrome 4a	0.0814053981
malignant pleural mesothelioma	0.0812987392
head and neck squamous cell carcinoma	0.0810071455
Ewing sarcoma	0.0806739439
frozen shoulder	0.0805082489
cystic fibrosis	0.0803894963
coronary atherosclerosis	0.0799951332
breast neoplasm	0.0799823929
Columnar Cell Hyperplasia of the Breast	0.0799583837
Ischemic stroke	0.0799275824
diabetes mellitus	0.0787872272
multiple sclerosis	0.0780346977
sarcoidosis	0.0778212456
gestational diabetes	0.0768312066
irritable bowel syndrome	0.0765467635
atherosclerosis	0.0764689569
acute kidney injury	0.0755544616
persistent truncus arteriosus	0.0749441991
thyroid cancer	0.0747016698
Acute kidney injury	0.0746349004
Guillain-Barre syndrome	0.0742635935
acute lung injury	0.0742418885
periodontitis	0.0741225019
schizophrenia	0.0736837348
autoimmune thrombocytopenic purpura	0.0734720645
renal cell adenocarcinoma	0.0733850079
myocardial infarction	0.0728566647
migraine disorder	0.0707579581
fatty liver disease	0.0700353825
urinary bladder carcinoma	0.0698164847
Townes-Brocks syndrome	0.069788359
neutrophil immunodeficiency syndrome	0.0695963519
temporal arteritis	0.0694207235
Cirrhosis	0.0688221467
chronic lymphocytic leukemia	0.0686714007
combined immunodeficiency due to moesin deficiency	0.0684370728
isolated agammaglobulinemia	0.0679227204
Recurrent infection due to specific granule deficiency	0.0675508942
agammaglobulinemia 7, autosomal recessive	0.0674314542
Nasal Cavity Polyp	0.0671696684
juvenile idiopathic arthritis	0.0670880915
glioblastoma	0.0669357475
Ehlers-Danlos syndrome	0.0663780293
common variable immunodeficiency	0.066031806
ganglioneuroma	0.0652118306
lymphoma	0.0647323509
Obesity	0.0644430921
pterygium	0.0640736488
allergic rhinitis	0.0640686318
Blau syndrome	0.063567735
neutropenia, severe congenital, 1, autosomal dominant	0.0629552693
Diabetes mellitus	0.0627279541
severe combined immunodeficiency due to CARD11 deficiency	0.0627183173
pulmonary fibrosis	0.0622954794
mucocutaneous lymph node syndrome	0.0621343259
small cell lung carcinoma	0.0618152853
metabolic syndrome	0.0614639216
dry eye syndrome	0.0614322869
hyper-IgM syndrome type 3	0.0603957132
immunodeficiency 14b, autosomal recessive	0.0600012381
Bronchiolitis	0.0594536953
Autosomal recessive early-onset inflammatory bowel disease	0.0593947678
Myocardial Ischemia	0.0589509151
Glomerulonephritis	0.0584908784
peritonitis	0.0579545528
reticular dysgenesis	0.0569245371
Åland Islands eye disease	0.0569219691
major depressive disorder	0.0566397615
cardiovascular disease	0.0565350622
eosinophilic esophagitis	0.0563412266
parasitic infection	0.056258591
Inflammatory abnormality of the skin	0.056190691
depressive disorder	0.0561127104
neutropenia, severe congenital, 2, autosomal dominant	0.0556036998
Cervical polyp	0.0554369782
COVID-19–associated multisystem inflammatory syndrome in adults	0.0553794153
acute myocardial infarction	0.0553210625
Behcet's syndrome	0.0553140759
immunodeficiency 53	0.0551148791
Immunodeficiency due to interleukin-1 receptor-associated kinase-4 deficiency	0.0551062042
intrahepatic cholangiocarcinoma	0.0548431614
intestinal disease	0.0544722118
diabetic retinopathy	0.0541153693
pneumonitis	0.0538454358
Ehlers-Danlos syndrome, dermatosparaxis type	0.0536002146
colorectal cancer	0.0535366327
neutropenia-monocytopenia-deafness syndrome	0.0533081982
Neutropenia - monocytopenia - deafness	0.0533081982
Dilated cardiomyopathy	0.052909604
agammaglobulinemia 10, autosomal dominant	0.052780931
chronic thromboembolic pulmonary hypertension	0.052736992
dengue disease	0.052430948
ischemia	0.052375491
Pelvic Inflammatory Disease	0.0522442189
oral lichen planus	0.0522431524
squamous cell carcinoma	0.0522102937
skin basal cell carcinoma	0.0520331529
transient myeloproliferative syndrome	0.0519795587
Miyoshi myopathy	0.0515297995
acute promyelocytic leukemia	0.0514983009
Pseudoxanthoma elasticum	0.0513715998
lobular neoplasia	0.0513323854
immunodeficiency 18	0.0512607258
psoriasis	0.0512048757
immunodeficiency 67	0.0508837544
colitis	0.0508074758
laryngeal carcinoma	0.0507966978
endothelial dysfunction	0.0507038886
autoimmune lymphoproliferative syndrome type 4	0.0499684283
RAS-associated autoimmune leukoproliferative disease	0.0499684283
X-linked severe congenital neutropenia	0.0498275773
nonimmune chronic idiopathic neutropenia of adults	0.0497331291
pneumoconiosis	0.0497084905
obstructive jaundice	0.0496329319
breast carcinoma	0.049178008
Vitiligo	0.0491332378
inflammation	0.0487709373
lymph node metastatic carcinoma	0.0486692892
T-B+ severe combined immunodeficiency due to JAK3 deficiency	0.0484205047
severe combined immunodeficiency, autosomal recessive, T cell-negative, B cell-negative, NK cell-positive	0.0482190836
sarcoma	0.0482047111
Immunodeficiency by defective expression of HLA class 2	0.0481654946
rheumatic heart disease	0.0479837845
inflammatory bowel disease (infantile ulcerative colitis) 31, autosomal recessive	0.0479566819
adult-onset Still's disease	0.0476758013
Familial exudative vitreoretinopathy	0.0476710275
adrenal cortex carcinoma	0.0476193377
immunodeficiency 81	0.0475094903
emphysema	0.04744131
progressive familial intrahepatic cholestasis type 1	0.0473062214
systemic inflammatory response syndrome	0.0472557731
X-linked lymphoproliferative disease	0.046904406
allergic conjunctivitis	0.0468713491
atopic eczema	0.0467006773
severe combined immunodeficiency due to CTPS1 deficiency	0.0466483693
villitis	0.0466442628
AIDS	0.046589334
T-B+ severe combined immunodeficiency due to IL-7Ralpha deficiency	0.0465467348
immunodeficiency 119	0.0463065079
primary biliary cirrhosis	0.0462077369
lichen planus	0.0461559311
Pallister-Hall syndrome	0.046063809
pulmonary tuberculosis	0.0459569128
Japanese encephalitis	0.045827902
immunodeficiency, common variable, 4	0.0457613776
immunodeficiency 73b with defective neutrophil chemotaxis and lymphopenia	0.0456043062
prediabetes syndrome	0.0454323363
primary immunodeficiency syndrome due to p14 deficiency	0.0453548398
leukemia	0.0453143182
ovarian hyperstimulation syndrome	0.0452940644
neutropenia, severe congenital, 10, autosomal recessive	0.0452273347
autoinflammatory disease, X-linked	0.0451643008
autoimmune uveitis	0.0450887423
immunodeficiency, common variable, 3	0.0450591759
Escherichia coli Infections	0.0449860812
nasopharyngeal carcinoma	0.0449129964
pulmonary sarcoidosis	0.0448250094
ulcer disease	0.0448089942
mucous membrane pemphigoid	0.0447303516
Blackfan-Diamond anemia	0.0447117708
immunodeficiency 72 with autoinflammation	0.0446000756
Meckel syndrome, type 1	0.044561475
proliferative diabetic retinopathy	0.0443904515
Eczematoid dermatitis	0.044385023
liver dysplastic nodule	0.0443384747
neuroendocrine neoplasm	0.044327042
serum lipopolysaccharide activity	0.0442242694
Anxiety	0.0442161694
kidney disease	0.0440120159
breast angiosarcoma	0.0439368017
bacterial disease	0.0436082346
immunodeficiency 112	0.0433886749
inflammatory bowel disease 29	0.043277801
hypertrophic cardiomyopathy	0.043263198
inflammatory bowel disease 25	0.0431964934
MHC class II deficiency 4	0.0429710497
Transcobalamin deficiency	0.0429267001
transcobalamin I deficiency	0.0429267001
liver cancer	0.042905774
Churg-Strauss syndrome	0.0428712631
synovial sarcoma	0.0428131562
myeloid sarcoma	0.0426869889
carcinoma	0.0423908955
Uveal melanoma	0.0423152238
renal carcinoma	0.0422650016
Nasal polyposis	0.042237639
BENTA disease	0.0422355858
ovarian carcinoma	0.0422220345
Wilson disease	0.0421412824
X-Linked Combined Immunodeficiency Diseases	0.0421173202
retinopathy	0.0421000992
Pneumonia	0.0420043719
Recurrent infections-myelofibrosis-nephromegaly syndrome	0.0419805757
congenital neutropenia-myelofibrosis-nephromegaly syndrome	0.0419805757
immunodeficiency 32B	0.0418235043
interstitial cystitis	0.0416524709
lung carcinoma	0.0415766735
Prinzmetal's angina	0.0413929437
chorioamnionitis	0.0410041487
esophageal adenocarcinoma	0.0407864158
bronchopulmonary dysplasia	0.0407843563
immunodeficiency 92	0.0407554185
autoimmune disease	0.0406312674
chronic myelogenous leukemia	0.0404758543
mycosis fungoides	0.0404681921
hyper-IgM syndrome type 2	0.0403137705
Bartsocas-Papas syndrome 1	0.0403029842
amegakaryocytic thrombocytopenia, congenital, 2	0.0402010487
immunodeficiency 11b with atopic dermatitis	0.0400550647
graft versus host disease	0.0400530207
seminoma	0.0399146243
septic shock	0.0396519462
inflammatory bowel disease 30	0.0396485268
immunodeficiency, common variable, 1	0.039589394
inflammatory bowel disease 13	0.0395672192
tuberculosis	0.0395111158
lung adenocarcinoma	0.039461471
carotid atherosclerosis	0.0391704006
autoimmune lymphoproliferative syndrome due to CTLA4 haploinsufficiency	0.0391662251
Hepatitis	0.039146658
immunodeficiency 96	0.039131115
Familial drusen	0.0389980663
primary ciliary dyskinesia	0.0389319344
Hirschsprung disease	0.0389241503
autoimmune lymphoproliferative syndrome type 2B	0.0389204545
Autoimmune lymphoproliferative syndrome with recurrent viral infections	0.0389204545
X-linked retinoschisis	0.0389113017
severe combined immunodeficiency due to LAT deficiency	0.0388428427
brain neoplasm	0.0386845436
Hyperglycemia	0.038671802
inflammatory bowel disease 19	0.0386432696
neuroblastoma	0.0384452226
gastroesophageal reflux disease	0.0383808679
immunodeficiency 97 with autoinflammation	0.0381277057
Wiskott-Aldrich syndrome	0.0380075923
immunodeficiency, common variable, 14	0.0379410679
diabetic macular edema	0.0378977153
Huntington disease	0.0378400678
immunodeficiency 105	0.0378080191
immunodeficiency 57	0.0376527956
B-cell non-Hodgkins lymphoma	0.0376422332
cyst	0.037502255
T-cell non-Hodgkin lymphoma	0.0374952828
immunodeficiency 102	0.0373127821
myocarditis	0.0372115898
gamma chain deficiency	0.037150167
immunodeficiency 37	0.0368988527
inflammatory bowel disease 1	0.0368618947
thrombotic disease	0.0368198564
juvenile dermatomyositis	0.0367888
Anemia	0.0367573732
Felty's syndrome	0.0366992796
pseudoxanthoma elasticum (inherited or acquired)	0.0365884056
Acute Leukemia	0.0365624198
MHC class II deficiency	0.0364627485
pemphigus vulgaris	0.0362188258
immunodeficiency 86	0.0362188258
myeloid leukemia	0.0359266725
metastatic neoplasm	0.0358569108
Central Nervous System Neoplasm	0.0358492459
metastatic malignant neoplasm	0.0358152297
inherited lipid metabolism disorder	0.0357178742
peripheral arterial disease	0.0356648536
cirrhosis of liver	0.0356484167
WHIM syndrome 1	0.0355757568
X-linked immunodeficiency with magnesium defect, Epstein-Barr virus infection and neoplasia	0.0355387988
Graves ophthalmopathy	0.0355385772
TFRC-related combined immunodeficiency	0.0354648829
gonorrhea	0.0354100493
astrocytoma	0.035317782
Dravet syndrome	0.0352281242
T-cell leukemia	0.0351020661
WHIM syndrome	0.0348365971
immunodeficiency 60	0.0347552895
Chédiak-Higashi syndrome	0.0346779769
Nezelof syndrome	0.034600066
gastritis	0.0345746157
familial visceral myopathy	0.0343783181
visceral myopathy 2	0.0343783181
deep vein thrombosis	0.0343183404
severe combined immunodeficiency due to IKK2 deficiency	0.0342600525
esophageal squamous cell carcinoma	0.0341782385
Hodgkins lymphoma	0.0341781242
gastric carcinoma	0.0341752527
chronic periodontitis	0.0341255358
Thymic aplasia	0.0340456962
immunodeficiency due to MASP-2 deficiency	0.0340087382
ocular onchocerciasis	0.0340013466
monoclonal gammopathy	0.0340013466
bile duct papillary neoplasm	0.0340013466
Pelger-Huet-like anomaly and episodic fever with abdominal pain	0.033956997
exudative vitreoretinopathy 2, X-linked	0.0339200391
immunodeficiency 64	0.0338830811
immunodeficiency 122	0.0338313399
laryngotracheoesophageal cleft	0.0338012088
hyper-IgE syndrome 6, autosomal dominant, with recurrent infections	0.0337869903
hypertension	0.0337146436
Plasmodium falciparum malaria	0.0336726281
juvenile polyposis syndrome	0.0336317668
chronic hepatitis B virus infection	0.0336266337
immunodeficiency 115 with autoinflammation	0.0335874172
immunodeficiency 70	0.033498718
Granulomatosis with Polyangiitis	0.0334712072
retinopathy of prematurity	0.0334650452
Severe combined immunodeficiency due to adenosine deaminase deficiency	0.0334469768
Increased total eosinophil count	0.0334404475
rheumatic fever	0.0333853802
monocytopenia with susceptibility to infections	0.0333730609
steatosis	0.03335284
tropical spastic paraparesis	0.033255774
rectal adenocarcinoma	0.0332467878
proctitis	0.033114355
metastatic melanoma	0.0330593534
Sjogren syndrome	0.0329801186
bacterial meningitis	0.0329082443
autoinflammatory syndrome, familial, X-linked, Behcet-like 2	0.0328852155
immunodeficiency 76	0.0328482575
DDX41-related hematologic malignancy predisposition syndrome	0.0328039079
Thalassemia	0.0327879766
autosomal recessive severe congenital neutropenia due to JAGN1 deficiency	0.0327743415
Mobius syndrome	0.0326709367
X-linked hyper-IgM syndrome	0.0326708592
hyper-IgM syndrome type 1	0.0326708592
head and neck carcinoma	0.0325230272
immunodeficiency, common variable, 2	0.0325230272
congenital diaphragmatic hernia	0.0325230272
achondroplasia	0.0325230272
Diarrhea	0.0325156356
congenital diarrhea 6	0.0325156356
Chronic diarrhea due to guanylate cyclase 2C overactivity	0.0325156356
Patent ductus arteriosus	0.032502495
combined immunodeficiency due to ZAP70 deficiency	0.0324491112
Bruton-type agammaglobulinemia	0.0323899785
X-linked agammaglobulinemia	0.0323899785
cerebral amyloid angiopathy	0.0323177051
chronic pancreatitis	0.0323140093
monosomy 7 myelodysplasia and leukemia syndrome 2	0.0323086709
exudative vitreoretinopathy	0.0322421465
immunodeficiency 98 with autoinflammation, X-linked	0.0322199717
HIV infection	0.0320848555
congenital sodium diarrhea	0.0320056154
X-linked retinal dysplasia	0.0320056154
in situ carcinoma	0.0319245439
Respiratory Syncytial Virus Infection	0.0319050425
HIV-1 infection	0.0317553958
gastroschisis	0.0316966056
myositis	0.0316920755
colonic neoplasm	0.0316719127
Chronic mucocutaneous candidosis	0.0316138608
pancreatic adenocarcinoma	0.0313323641
bronchiectasis	0.0312599748
Bronchiectasis	0.0312599748
neutropenia, severe congenital, 8, autosomal dominant	0.0312073229
rhinitis	0.0311741739
renal nutcracker syndrome	0.0310447078
Thrombocytopenia	0.0310192575
hepatitis B virus infection	0.0309756944
Autoimmunity	0.0309117728
neutropenia, severe congenital, 11, autosomal dominant	0.0308894843
Burkitts lymphoma	0.0308109142
Malignant Pancreatic Neoplasm	0.0307367246
tuberous sclerosis	0.0307112646
chondrosarcoma	0.0307112646
dyskeratosis congenita, autosomal recessive 5	0.0306825195
Mantle cell lymphoma	0.0306767454
MHC class II deficiency 2	0.0306677363
autoinflammation with episodic fever and immune dysregulation	0.0306455616
cholesteatoma	0.0306286099
pulmonary alveolar proteinosis with hypogammaglobulinemia	0.0304829464
X-linked dyserythropoetic anemia with abnormal platelets and neutropenia	0.0304829464
Cerebral ischemia	0.03037938
Thrombocytosis	0.0303055481
nephritis	0.0300401777
thyroid carcinoma	0.0300055926
Allergy	0.0299586614
head and neck malignant neoplasia	0.0298764033
Hypercholesterolemia	0.0297445578
chronic graft versus host disease	0.0295789005
Chronic Eosinophilic Leukemia, Not Otherwise Specified	0.0295663884
paracoccidioidomycosis	0.0294957769
chronic rhinosinusitis with nasal polyps	0.0294534612
ventilator-associated pneumonia	0.0294431951
leprosy	0.0294370547
Cognitive impairment	0.0293377145
Kaposi's sarcoma	0.0292481391
retinal ischemia	0.0291097847
Autoimmune Hepatitis	0.0290754674
ovarian neoplasm	0.0290686875
tongue squamous cell carcinoma	0.0290300869
endometrial cancer	0.0289838895
babesiosis	0.0289454942
allergic contact dermatitis	0.0289165745
Hyperlipidemia	0.0288773432
Ascites	0.0288272287
Chronic colitis	0.0287040354
Infertility	0.0286448572
leiomyoma	0.0286424387
cryopyrin-associated periodic syndrome	0.0285837166
geroderma osteodysplastica	0.028540714
Meningitis	0.028520634
colorectal adenocarcinoma	0.0284576488
Hypertension	0.0283234354
microphthalmia with limb anomalies	0.0283203279
lupus nephritis	0.0283067744
human african trypanosomiasis	0.0282960603
cardiomyopathy	0.0282744598
vasculitis	0.0281860332
Spinal Cord Ischemia	0.028088069
Respiratory insufficiency	0.0280470045
Ureteral obstruction	0.0280443555
bacterial urinary tract infection	0.0279663035
achalasia-alacrima syndrome	0.02788578
hereditary spastic paraplegia	0.0278702529
benign prostatic hyperplasia	0.0278034925
autosomal dominant cerebellar ataxia	0.0277765242
temporal lobe epilepsy	0.027349718
pleural tuberculosis	0.0272359821
osteoarthritis	0.0271558316
psychiatric disorder	0.026968964
alcoholic liver cirrhosis	0.0269436033
ischemic cardiomyopathy	0.0268792688
heart failure	0.0267280292
crescentic glomerulonephritis	0.0266801625
childhood leukemia	0.0266783596
brain ischemia	0.0266744415
arteriosclerosis	0.0266700487
extrahepatic cholestasis	0.0266097495
Pleural effusion	0.0265740235
Neoplasm of the lung	0.0264928867
chronic hepatitis C virus infection	0.0264406078
plasmacytoma	0.0264249596
trichomegaly-retina pigmentary degeneration-dwarfism syndrome	0.0260553798
listeriosis	0.0258705898
angina pectoris	0.0258334228
bacteriemia	0.0257478745
cervical squamous intraepithelial neoplasia	0.0255831388
pancreatic ductal adenocarcinoma	0.0255817914
Erythema	0.0255691769
acute coronary syndrome	0.0255531609
lymphoproliferative syndrome	0.0254702117
Hepatitis, Alcoholic	0.0254317567
Coats disease	0.0253778167
Hepatic fibrosis	0.0253634938
Granuloma	0.0253519189
spondylo-ocular syndrome	0.0251150819
viral encephalitis	0.0250698335
proliferative vitreoretinopathy	0.0250468374
lupus erythematosus	0.0249109141
Insulin resistance	0.0249012461
adenocarcinoma	0.0248577556
fibrosarcoma	0.0244823782
aortic stenosis	0.0244436009
Azoospermia	0.0243922704
cryohydrocytosis	0.0243306738
acute graft versus host disease	0.0240908575
Asthma	0.0240269829
bone disease	0.0240226906
hyperkeratosis lenticularis perstans	0.0240226906
Sezary's disease	0.0240226906
Aarskog-Scott syndrome, X-linked	0.0237579595
eosinophilic pneumonia	0.0236685099
autoimmune enteropathy	0.0236531107
corneal infection	0.0236531107
Disseminated intravascular coagulation	0.0236120463
inclusion body myositis	0.0236120463
autoimmune thyroid disease	0.0235573382
encephalitis	0.0235380718
chronic bronchitis	0.0233963587
adenoviridae infectious disease	0.0233939942
coronary artery calcification	0.0233348614
polymyositis	0.0232986095
Amyotrophic lateral sclerosis	0.0232835308
nodular goiter	0.0232424664
intracerebral hemorrhage	0.0232134971
celiac disease	0.0231392133
congenital rubella	0.0231273782
breast fibrocystic disease	0.022913951
Osteoporosis	0.0228712536
viral disease	0.0228336061
injury	0.0228071898
Down syndrome	0.0225599756
chronic lung disease	0.0225472456
Nephropathy	0.0224277492
periodontal disorder	0.0223758919
relapsing-remitting multiple sclerosis	0.0222942685
Hypoglycemia	0.0222930568
radiation pneumonitis	0.0222078356
refractory anemia with ringed sideroblasts	0.0221747913
adult astrocytic tumor	0.0221747913
maternal uniparental disomy of chromosome 20	0.0221747913
Macular degeneration	0.0221747913
peripheral nervous system disease	0.0221747913
Endocarditis	0.0221747913
Mycobacterium avium complex disease	0.0221747913
facial paralysis	0.0221747913
autoimmune vasculitis	0.0221747913
childhood neoplasm	0.0221747913
Vogt-Koyanagi-Harada disease	0.0221747913
pancreatic carcinoma	0.0220822435
hyperthyroidism	0.0220158719
transient ischemic attack	0.0219440189
Multiple Organ Failure	0.0217822414
Fabry disease	0.0217805719
chronic venous insufficiency	0.0216922842
systemic lupus erythematosus	0.0216512198
bullous pemphigoid	0.0215998893
Plasmodium vivax malaria	0.0215302725
toxoplasmosis	0.0214278658
hemorrhage	0.0214122
Henoch-Schoenlein purpura	0.0213947725
retinal detachment	0.0213921033
epilepsy	0.0213919147
Hydrocephalus	0.0213124383
bladder tumor	0.0212635299
neutropenia	0.0212567834
miliary tuberculosis	0.0210660517
cervical carcinoma	0.0210557856
chronic rhinosinusitis	0.0210034706
acne	0.0209883655
coronary stenosis	0.0208993301
Central Nervous System Lymphoma	0.0208812618
hepatitis C virus infection	0.0208554808
bronchiolitis obliterans	0.0206964719
bronchopneumonia	0.0206964719
ameloblastoma	0.0206964719
sclerosing cholangitis	0.0205778795
essential hypertension	0.020511357
diabetic foot	0.0204500853
rectum cancer	0.0203063598
Glomerular sclerosis	0.0202858276
brain injury	0.0202163759
ovarian clear cell cancer	0.0202036987
necrotizing vasculitis	0.0201745178
venous thromboembolism	0.0201564495
interstitial nephritis	0.020131836
idiopathic membranous glomerulonephritis	0.0200805054
hematopoietic and lymphoid cell neoplasm	0.0200557233
allergic asthma	0.0198951288
Transitional Cell Carcinoma	0.0198671632
alcoholic liver disease	0.0198659232
pancreatic serous cystadenoma	0.0198546941
Arterial thrombosis	0.0198439327
clear cell renal carcinoma	0.0197900441
glomerulosclerosis	0.019773543
sickle cell disease	0.0196235017
Keratitis	0.0196214379
Barrett's esophagus	0.0196185306
Nijmegen breakage syndrome	0.0195173068
Mungan syndrome	0.019479515
rapidly progressive glomerulonephritis	0.019464539
Helicobacter pylori infectious disease	0.0193689427
xanthoma	0.0193413457
macular retinal edema	0.0192890502
clonorchiasis	0.0192181524
ileus	0.0192181524
Castleman disease	0.0192181524
syphilis	0.0192181524
pulmonary embolism	0.0192181524
myelodysplastic syndrome	0.0191836583
infectious mononucleosis	0.019177088
Cutaneous T-cell lymphoma	0.019177088
visceral Leishmaniasis	0.0190694992
bipolar disorder	0.0189387155
urticaria	0.0187999112
peripheral vascular disease	0.0186432504
cysticercosis	0.0186432504
post-traumatic stress disorder	0.018629783
Cataract	0.0185237449
polyp	0.0185229317
fungal keratitis	0.0184789927
Malignant Mesothelioma	0.0184584605
Mental deterioration	0.0184398354
laryngeal squamous cell carcinoma	0.0183557994
alopecia areata	0.018279009
adult T-cell leukemia/lymphoma	0.0182604147
Hepatic steatosis	0.0182531384
hairy cell leukemia	0.0182396709
cutaneous vasculitis	0.0182326062
familial hyperaldosteronism	0.0181680933
angina unstable	0.0181501314
inflammatory skin disease	0.0181472922
familial isolated congenital asplenia	0.0181094129
endometrial carcinoma	0.0181094129
Ventriculomegaly	0.0181094129
SAPHO syndrome	0.0181094129
Abnormal intestine morphology	0.0181094129
cerebral cavernous malformation	0.0180786146
Zika virus infectious disease	0.0180710176
lysosomal storage disease	0.0180544641
spinal cord injury	0.0180223563
otitis media with effusion	0.0180067518
malignant hyperthermia, susceptibility to, 1	0.0180016188
liver disease	0.0179757016
congenital heart disease	0.0179221591
metastasis	0.0179139336
urinary tract infection	0.0179040907
neuritis	0.0178681594
myopathy	0.0177911636
basal cell carcinoma	0.0177657036
dysplasia	0.017739833
autoimmune myocarditis	0.017739833
Herpes simplex virus keratitis	0.017739833
Keratocystic odontogenic tumor	0.017739833
thyroid neoplasm	0.0177028334
psoriatic arthritis	0.0176991787
psoriasis vulgaris	0.0176860386
leptospirosis	0.0176332363
Smith-Magenis syndrome	0.0176026778
Neonatal sepsis	0.0175616134
pulmonary hypertension	0.0175395059
Nephroblastoma	0.0174934465
schistosomiasis	0.0174131466
nonpapillary renal cell carcinoma	0.0173979985
hearing loss	0.0173973557
digestive system neoplasm	0.0173805193
portal hypertension	0.0173702532
Leber congenital amaurosis	0.0173614243
ocular toxoplasmosis	0.0173394548
fungal infectious disease	0.017257326
Schwartz-Jampel syndrome	0.017164931
snowflake vitreoretinal degeneration	0.0171487653
immune system disease	0.0171485821
Crouzon syndrome-acanthosis nigricans syndrome	0.0171238666
periapical granuloma	0.0170006733
respiratory syncytial virus bronchiolitis	0.0170006733
aortic disease	0.0170006733
esophageal cancer	0.0169473443
lumbar disc degeneration	0.0168288187
Epstein-Barr virus infection	0.0167617774
stomach disease	0.0167542867
follicular lymphoma	0.0166926901
Alpha-thalassemia	0.0166310935
atrophic gastritis	0.0166310935
fetal growth restriction	0.0166152711
contact dermatitis	0.0164771019
sarcopenia	0.0164155052
follicular thyroid adenoma	0.0164052391
cerebral infarction	0.016367002
cutaneous melanoma	0.0163187859
anterior uveitis	0.0163128441
Encephalitis, Tick-Borne	0.0162615136
Candidemia	0.0162615136
Craniopharyngioma	0.0162615136
exfoliative dermatitis	0.0162307153
ankylosing spondylitis	0.0160834742
posterior uveitis	0.0160767237
prostate carcinoma	0.0160561915
polyarticular arthritis	0.016015127
seasonal allergic rhinitis	0.0159894618
Crohn ileitis	0.0159806329
Microcephaly	0.0159227321
human papilloma virus infection	0.0158919338
enteritis	0.0158919338
dental caries	0.0158919338
Coronary Vasospasm	0.0158611354
congenital secretory chloride diarrhea 1	0.0158285793
infarction	0.0157791088
mesothelioma	0.0157379421
open-angle glaucoma	0.0157071438
viral myocarditis	0.0156560961
asthma	0.015637654
colon adenocarcinoma	0.0155784969
non-alcoholic fatty liver	0.0155223539
autoimmune encephalitis	0.0155223539
Arterial dissection	0.0155223539
Cholestasis	0.0155104943
adenoma	0.0154623747
Immunodeficiency	0.015337564
mixed connective tissue disease	0.0153170318
sleep apnea	0.015313336
bone neoplasm	0.015152774
acute myeloid leukemia by FAB classification	0.015152774
medullary thyroid gland carcinoma	0.015152774
sudden sensorineural hearing loss	0.015152774
arteriosclerosis obliterans	0.015152774
adenoid cystic carcinoma	0.015152774
susceptibility to familial cutaneous melanoma	0.015152774
newborn respiratory distress syndrome	0.015152774
polymyalgia rheumatica	0.0151219757
neuropathy	0.0150186798
invasive breast ductal carcinoma	0.0149930867
ovarian serous adenocarcinoma	0.0149269197
Mast Cell Neoplasm	0.0147831942
cerebral toxoplasmosis	0.0147831942
Cluster headache	0.0147831942
congenital toxoplasmosis	0.0147831942
breast cyst	0.0147831942
plasma cell leukemia	0.0147831942
Herpesviridae infectious disease	0.0147831942
Nematoda infectious disease	0.0147831942
toxicodendron dermatitis	0.0147831942
menopause	0.0147831942
bronchiolitis	0.0147831942
vesicoureteral reflux	0.0147831942
Niemann-Pick disease type B	0.0147831942
germ cell tumor	0.0147831942
undifferentiated pleomorphic sarcoma	0.0147831942
brain aneurysm	0.0147831942
salmonellosis	0.0147831942
Hyperuricemia	0.0147831942
ADan amyloidosis	0.0147831942
disseminated candidiasis	0.0147831942
Goodpasture syndrome	0.0147831942
Pulmonary arterial hypertension associated with portal hypertension	0.0147831942
sudden cardiac arrest	0.0147831942
Myasthenia gravis	0.0147831942
appendicitis	0.0147831942
schwannoma	0.0147831942
thyroiditis	0.0147728288
Bjornstad syndrome	0.014577872
lung disease	0.0145276161
HELLP syndrome	0.0144136143
Goiter	0.0144136143
renal fibrosis	0.0143871675
Varicose veins	0.0143725499
Pancreatitis	0.0143725499
membranoproliferative glomerulonephritis	0.0143058202
ulnar-mammary syndrome	0.0142390905
Shwachman-Diamond syndrome	0.0141158972
Epiretinal membrane	0.0140440345
keratoacanthoma	0.0140440345
hereditary sensory and autonomic neuropathy	0.0138387123
Lewy body dementia	0.0137771157
autism	0.0137631538
hyperandrogenism	0.0136744546
cardiac arrest	0.0136441508
Cowden syndrome 1	0.0135259764
Congestive heart failure	0.0134865723
ichthyosis prematurity syndrome	0.013472007
thyroid disease	0.013472007
vasculitis, lymphocytic, nodular	0.0133048748
dyskeratosis congenita	0.0133048748
Cushing syndrome	0.0133048748
hemolytic-uremic syndrome	0.0133048748
marginal zone B-cell lymphoma	0.0133048748
primary brain neoplasm	0.0133048748
brain cancer	0.0133048748
progressive multifocal leukoencephalopathy	0.0132685202
Respiratory tract infection	0.0131978894
airway hyperresponsiveness	0.0131475155
Digestive System Carcinoma	0.0130995526
Staphylococcus aureus infection	0.0130174238
Delirium	0.0129968916
coinfection	0.0129130049
ovarian adenocarcinoma	0.0128942305
meningococcal infection	0.0128778092
Periapical Periodontitis	0.0127813033
systemic juvenile idiopathic arthritis	0.0127763756
allergic disease	0.0126949024
nervous system disease	0.0125444125
Phlebitis	0.0124425218
Werner syndrome	0.0123809251
Primary Effusion Lymphoma	0.0123603929
aneurysm	0.0123434953
childhood onset asthma	0.0123013148
cerebral creatine deficiency syndrome	0.0122682746
connective tissue disease	0.0121961352
Laurence-Moon syndrome	0.0121961352
xeroderma pigmentosum group D	0.0121961352
brain infarction	0.0121295242
mastitis	0.0121000444
hantavirus hemorrhagic fever with renal syndrome	0.0120421436
corneal disease	0.0120127825
colorectal neoplasm	0.0119752759
Hypertriglyceridemia	0.0119361389
Legg-Calve-Perthes disease	0.0118265553
Gastric Adenoma	0.0118265553
gliosarcoma	0.0118265553
primary hyperoxaluria type 1	0.0118265553
osteoarthritis, knee	0.0118265553
undifferentiated carcinoma of nasopharynx	0.0118265553
Coma	0.0118265553
precursor B-cell acute lymphoblastic leukemia	0.0118060231
hypersensitivity pneumonitis	0.0117774708
punctate palmoplantar keratoderma type III	0.0117033621
rheumatic disease	0.0115419789
poliomyelitis	0.0114569755
essential thrombocythemia	0.0114415763
southeast Asian ovalocytosis	0.0113418389
meningioma	0.0113337822
spondyloarthropathy	0.0113029839
non-proliferative diabetic retinopathy	0.0113029839
hypervitaminosis A	0.0112721856
hypotrichosis 1	0.0112516534
aortic valve calcification	0.0112105889
insomnia	0.0111387262
demyelinating disease	0.0111024742
strongyloidiasis	0.0110873956
craniosynostosis	0.0110873956
Beta-thalassemia	0.0110873956
pancreatic neoplasm	0.0110873956
Cavernous Hemangioma	0.0110873956
Impaired glucose tolerance	0.0109817448
Ventricular arrhythmia	0.0109642024
Hyperinsulinemia	0.0109612126
fibrosis	0.0109335344
cytomegalovirus infection	0.0109153874
peritoneum cancer	0.0109026057
Niemann-Pick disease	0.0109001418
respiratory failure	0.0108820735
Otitis media	0.0108617466
stricture	0.0108282791
chronic hepatitis	0.0108199378
hyperhomocysteinemia	0.0107859827
peripheral nerve injury	0.0107794124
Thyroid Gland Undifferentiated (Anaplastic) Carcinoma	0.0107709984
pemphigus foliaceus	0.0107461502
uremia	0.0107449183
Neoplasm of the liver	0.0107385533
liver and intrahepatic bile duct neoplasm	0.0107385533
early-infantile DEE	0.0107153519
microscopic polyangiitis	0.0106767514
infectious disease	0.0106482629
edema	0.0105801065
Edema	0.0105801065
pulmonary edema	0.0105764389
severe malarial anemia	0.0105740903
leukocyte adhesion deficiency	0.0104919614
acute myocarditis	0.0104714292
Bloom syndrome	0.0104677334
cerebral small vessel disease	0.0104586992
laryngeal neoplasm	0.0104457639
heart disease	0.0103869019
retinal vein occlusion	0.0103482359
combined immunodeficiency	0.0103482359
hydronephrosis	0.0103482359
Cholecystitis, Acute	0.0103482359
subacute sclerosing panencephalitis	0.0103482359
subacute thyroiditis	0.0103482359
primary membranoproliferative glomerulonephritis	0.0103482359
breast ductal carcinoma in situ	0.0103201068
arterial disorder	0.0103174376
familial hyperlipidemia	0.0103071715
rhabdomyosarcoma	0.0101583331
hyperuricemia	0.0101429138
Gout	0.010035325
Carcinoma, Lewis Lung	0.0100094544
anaplastic large cell lymphoma	0.0099786561
Erythema nodosum	0.0099786561
hypotonia-cystinuria syndrome	0.0099786561
cystitis	0.0099786561
primitive neuroectodermal tumor	0.0099786561
Hypotonia - cystinuria syndrome	0.0099786561
Jaundice	0.0099786561
mouth disease	0.0098554628
glaucoma	0.0097806103
cardiac hypertrophy	0.0097744118
Autism	0.0097733339
hypertension, pregnancy-induced	0.0097733339
viral pneumonia	0.0097733339
focal segmental glomerulosclerosis	0.0097322695
blood coagulation disease	0.0097066042
ST Elevation Myocardial Infarction	0.0097066042
skin disease	0.0096422377
Invasive Breast Carcinoma	0.0096398745
retinitis	0.0096398745
Atherosclerotic lesion	0.0096107943
Decreased total leukocyte count	0.0096097247
spontaneous abortion	0.0096090762
Central precocious puberty	0.0096090762
Myelopathy	0.0096090762
xeroderma pigmentosum	0.0096090762
Hearing impairment	0.0096090762
pneumococcal infection	0.0096090762
metastatic carcinoma	0.0096090762
telomere syndrome	0.0096090762
Salmonella Infections	0.0096090762
Feingold syndrome	0.0096014793
aortic atherosclerosis	0.0095599917
retinoblastoma	0.009496149
anti-neutrophil cytoplasmic antibody-associated vasculitis	0.009496149
hematoma	0.0094341292
alternating hemiplegia of childhood	0.0094242863
Atrophy	0.0094242863
Airway obstruction	0.0094037541
secondary progressive multiple sclerosis	0.0094037541
Glycogen storage disease due to acid maltase deficiency	0.0094037541
mastocytoma	0.0093626897
Esophageal atresia	0.0093294275
glomerular disease	0.0093177788
synovitis	0.0093076633
Leigh syndrome	0.0092551008
labyrinthitis	0.0092394964
prion disease	0.0092394964
Arthritis	0.0092394964
hypothyroidism	0.0092394964
familial Mediterranean fever	0.0092394964
chronic inflammatory demyelinating polyneuropathy	0.0092394964
choroidal neovascularization	0.009208698
multiple system atrophy	0.009185702
Arteritis	0.0091778997
brain edema	0.0091434056
Shock	0.0090908431
congenital adrenal hyperplasia	0.0090547064
acute liver failure	0.0090033759
inflammatory myofibroblastic tumor	0.0089931098
childhood gender nonconformity	0.0089931098
Lyme disease	0.0089754527
paraneoplastic neurologic syndrome	0.0089109809
stomach neoplasm	0.0088828518
monocytic leukemia	0.0088702227
leukocyte adhesion deficiency 1	0.0088699165
spondyloepimetaphyseal dysplasia, Handigodu type	0.0088699165
Xanthelasma	0.0088699165
anogenital venereal wart	0.0088699165
alpha thalassemia spectrum	0.0088699165
acrodermatitis enteropathica	0.0088699165
acute kidney tubular necrosis	0.0088699165
Ascending tubular aorta aneurysm	0.0088699165
Klebsiella pneumonia	0.0088699165
Neurodegeneration	0.0088699165
Abnormality of the pancreas	0.0088699165
Ascending tubular aorta aneurysm	0.0088699165
anogenital venereal wart	0.0088699165
Neurodegeneration	0.0088699165
intraepithelial neoplasia	0.0088699165
Klebsiella pneumonia	0.0088699165
spondyloepimetaphyseal dysplasia, Handigodu type	0.0088699165
denture stomatitis	0.0088699165
Hepatoblastoma	0.0088699165
acrodermatitis enteropathica	0.0088699165
papilloma	0.0088699165
orthostatic intolerance	0.0088699165
leukocyte adhesion deficiency 1	0.0088699165
congenital disorder of glycosylation	0.0088699165
myopia	0.0088699165
Myopia	0.0088699165
Other metabolic disease	0.0088476265
Autosomal dominant polycystic kidney disease	0.0088288521
Posterior Leukoencephalopathy Syndrome	0.0088288521
kidney injury	0.0088033921
prostate neoplasm	0.0087545255
cerebrovascular disorder	0.0087282317
granular corneal dystrophy type II	0.0086645944
congenital bilateral aplasia of vas deferens from CFTR mutation	0.0085516672
Friedreich ataxia	0.0085003367
dyschromatosis symmetrica hereditaria	0.0085003367
cholesteatoma of middle ear	0.0085003367
nephrosis	0.0085003367
Decreased total lymphocyte count	0.0085003367
Herpes Zoster	0.0085003367
aneurysmal bone cyst	0.0085003367
nephrolithiasis	0.0085003367
Senile plaques	0.0084849375
Rhinitis, Allergic, Perennial	0.0084695383
allergic respiratory disease	0.0084592722
myxosarcoma	0.0084167454
vascular dementia	0.0083771434
idiopathic interstitial pneumonia	0.0083771434
thrombophilia	0.0083155467
metastatic prostate cancer	0.0082950145
Splenomegaly	0.0081923534
hemolytic anemia	0.0081307568
Ataxia	0.0081307568
chronic inflammatory demyelinating polyradiculoneuropathy	0.0081307568
craniofacial microsomia	0.0081307568
dry age related macular degeneration	0.0081307568
eye disease	0.0081307568
Priapism	0.0081307568
Seizure	0.0080896924
bacterial pneumonia	0.0080769624
neuromyelitis optica	0.0080178296
metabolic disease	0.0079596082
multiminicore myopathy	0.0079459669
skin infection	0.0079459669
Andersen-Tawil syndrome	0.0079151686
neuroinflammatory disorder	0.0079008633
Helminthiasis	0.0077611769
limb ischemia	0.0077611769
Oral ulcer	0.0077611769
Abnormal cerebral white matter morphology	0.0077611769
long COVID-19	0.0077611769
lung neoplasm	0.0077611769
SATB2 associated disorder	0.0077611769
gastroenteritis	0.0076946526
hyperinsulinemic hypoglycemia, familial, 4	0.0075558548
inborn error of immunity	0.0073915971
Pancytopenia	0.0073915971
Acute otitis media	0.0073915971
food allergy	0.0073915971
cleft palate	0.0073915971
sympathetic ophthalmia	0.0073915971
Singleton-Merten dysplasia	0.0073915971
autoimmune glomerulonephritis	0.0073915971
Low back pain	0.0073915971
Facial palsy	0.0073915971
hyperinsulinism	0.0073915971
chronic rhinosinusitis without nasal polyps	0.0073915971
congenital primary aphakia	0.0073915971
non-allergic rhinitis	0.0073915971
Cleft palate	0.0073915971
Ureaplasma urealyticum urethritis	0.0073915971
pneumocystosis	0.0073915971
autoimmune pancreatitis	0.0073915971
gastric adenosquamous carcinoma	0.0073915971
cutaneous squamous cell carcinoma	0.0073915971
pyelonephritis	0.0073915971
gout	0.0073915971
peptic esophagitis	0.0073915971
Reoviridae infectious disease	0.0073915971
whooping cough	0.0073915971
Pleuritis	0.0073915971
Tolosa-Hunt syndrome	0.0073915971
Hepatic failure	0.0073915971
embryonal rhabdomyosarcoma	0.0073915971
bacterial vaginosis	0.0073915971
primary angle closure glaucoma	0.0073915971
immunoglobulin-mediated membranoproliferative glomerulonephritis	0.0073915971
Fever	0.0073915971
drug dependence	0.0073915971
blood disease	0.0073915971
congenital isolated hyperinsulinism	0.0073915971
nicotine dependence	0.0073915971
gallbladder carcinoma	0.0073915971
pulmonary alveolar proteinosis	0.0073915971
esophageal disease	0.0073915971
pemphigus	0.0073915971
myoepithelial tumor	0.0073915971
Hypothermia	0.0073915971
neovascular glaucoma	0.0073915971
Psoriasiform dermatitis	0.0073915971
chronic venous hypertension	0.0073915971
acute respiratory failure	0.0073915971
retinal vasculitis	0.0073915971
bone metastasis	0.0073915971
Syringocystadenoma Papilliferum	0.0073915971
nasopharyngeal type undifferentiated carcinoma	0.0073915971
oxyphilic adenoma	0.0073915971
Renal insufficiency	0.0072068072
erectile dysfunction	0.0070220172
Venous thrombosis	0.0069090901
Pulmonary embolism	0.006898824
Myocardial fibrosis	0.0068259715
rosacea	0.0068061633
brain disease	0.0067680337
ischemia reperfusion injury	0.0067422692
discoid lupus erythematosus	0.006714034
amebiasis	0.0066524374
carotid artery thrombosis	0.0066524374
Timothy syndrome	0.0066524374
lissencephaly with cerebellar hypoplasia	0.0066524374
inflammation of heart layer	0.0066524374
Ehlers-Danlos syndrome, vascular type	0.0066524374
benign spiradenoma	0.0066524374
hyperamylasemia	0.0066524374
hepatocellular adenoma	0.0066524374
pneumonia caused by chlamydia	0.0066524374
infectious arthritis	0.0066524374
Infectious encephalitis	0.0066476654
brain inflammatory disease	0.0066319052
erythema multiforme	0.006573183
gallbladder cancer	0.0063214581
tarsal-carpal coalition syndrome	0.0063136559
Peptic ulcer	0.0062828575
lymphoid neoplasm	0.0062212609
Melnick-Needles syndrome	0.0062212609
Increased total leukocyte count	0.0061642714
dentin dysplasia	0.0060980676
Thymoma	0.0060929345
Keratoconjunctivitis sicca	0.0060699385
chronic gastritis	0.006036471
thanatophoric dysplasia	0.006036471
cerebral microbleeds	0.0060108057
disease arising from reactivation of latent virus	0.0060025802
diabetic cardiomyopathy	0.0059557794
megalencephaly-capillary malformation-polymicrogyria syndrome	0.0059543421
Lymphadenopathy	0.0059416121
glycogen storage disease VI	0.0059388049
extranodal nasal NK/T cell lymphoma	0.0059132777
sinusitis	0.0059132777
Leishmaniasis	0.0059132777
hand, foot and mouth disease	0.0059132777
thoracic outlet syndrome	0.0059132777
Age-related cataract	0.0059132777
Uterine leiomyoma	0.0059132777
Flavivirus Infections	0.0059132777
Testicular torsion	0.0059132777
avian influenza	0.0059132777
membranous glomerulonephritis	0.0058824794
prostate intraepithelial neoplasia	0.0058722132
cutaneous Leishmaniasis	0.0058722132
varicose ulcer	0.0058722132
benign neoplasm	0.0058722132
amyloidosis	0.0058011592
oculocutaneous albinism type 1	0.0057900844
Zinc deficiency	0.0057900844
skin cancer	0.0057798183
AIDS dementia	0.0057568222
bladder transitional cell carcinoma	0.0057079555
papillary carcinoma	0.0057079555
Hepatic Granuloma	0.0057079555
peeling skin syndrome	0.0056952256
chronic granulomatous disease	0.0056874233
Chlamydia trachomatis infectious disease	0.0056412258
neuropathic pain	0.0056052945
Opportunistic infection	0.005559097
meningeal tuberculosis	0.0055436978
impaired renal function disease	0.0055436978
lipoma	0.0055436978
Abdominal Aortic Aneurysm	0.0055436978
enterocolitis	0.0055436978
gastric ulcer	0.0055231656
lymphopenia	0.0055026334
adult acute respiratory distress syndrome	0.0055026334
malignant glioma	0.0054307706
decubitus ulcer	0.0054307706
acromegaly	0.0054205045
acute disseminated encephalomyelitis	0.0054205045
Disorder of lipid metabolism	0.0054205045
nephrotic syndrome	0.0053589079
Deltaretrovirus Infections	0.0053589079
Wilms tumor	0.0053589079
Toxic Nodular Goiter	0.0053383757
familial hypercholesterolemia	0.0053383757
keratoconus	0.0053383757
viral respiratory tract infection	0.0053383757
respiratory tract infectious disorder	0.0053383757
retinitis pigmentosa 1	0.0052357146
mucositis	0.0052357146
type IV hypersensitivity disease	0.0052357146
chronic prostatitis	0.005174118
hypersensitivity reaction disease	0.005174118
severe acute respiratory syndrome	0.005174118
hemangioma	0.005174118
Netherton syndrome	0.005174118
abortion	0.005174118
acquired idiopathic inflammatory myopathy	0.005174118
prolymphocytic leukemia	0.005174118
Thromboembolism	0.005174118
Warthin Tumor	0.005174118
CADASIL	0.005174118
lepromatous leprosy	0.005174118
soft tissue sarcoma	0.005174118
necrotizing enterocolitis	0.005174118
Pituitary prolactin cell adenoma	0.005174118
Tendinopathy	0.005174118
Hyperkeratosis	0.005174118
Larsen syndrome	0.005174118
insulinoma	0.0051535858
skin neoplasm	0.0051535858
Decreased liver function	0.0050611908
endolymphatic hydrops	0.004989328
skin reaction	0.004989328
female reproductive system disease	0.004989328
Proteinuria	0.004989328
keratoconjunctivitis	0.004989328
hemochromatosis	0.004989328
End Stage Liver Disease	0.004989328
limited scleroderma	0.004989328
macular holes	0.004989328
Proptosis	0.004989328
Nasal congestion	0.004989328
ovarian serous carcinoma	0.0049687958
central nervous system disease	0.0049687958
cutaneous lupus erythematosus	0.004833318
breast adenocarcinoma	0.0048045381
Hyperplastic Polyp	0.0048045381
Dengue Hemorrhagic Fever	0.0048045381
polyarteritis nodosa	0.0048045381
Conjunctivitis	0.0048045381
Hyperlipoproteinemia	0.0048045381
dermatitis	0.0048045381
sleep	0.0048045381
osteoporosis-pseudoglioma syndrome	0.0048045381
COVID-19–associated multisystem inflammatory syndrome in children	0.0048045381
van der Woude syndrome	0.0048045381
Duchenne muscular dystrophy	0.0048045381
vascular occlusion disorder	0.0048045381
papillary adenocarcinoma	0.0048045381
asphyxia neonatorum	0.0048045381
mood disorder	0.0048045381
hyperlipoproteinemia	0.0048045381
Tetralogy of Fallot	0.0048045381
Dental malocclusion	0.0048045381
type 2 diabetes nephropathy	0.0048045381
Recurrent upper respiratory tract infections	0.0047737398
PTEN hamartoma tumor syndrome	0.004599216
Pick disease	0.0044349583
hyperemia	0.0044349583
compartment syndrome	0.0044349583
Bell's palsy	0.0044349583
complex regional pain syndrome	0.0044349583
chickenpox	0.0044349583
Potocki-Lupski syndrome	0.0044349583
nevus	0.0044349583
Apnea	0.0044349583
peripheral primitive neuroectodermal tumor	0.0044349583
anxiety disorder	0.0044349583
hydrops fetalis	0.0044349583
endemic goiter	0.0044349583
diffuse cutaneous Leishmaniasis	0.0044349583
pulpitis	0.0044349583
hemolysis	0.0044349583
Strabismus	0.0044349583
Parkinsonism	0.0044349583
acute pyelonephritis	0.0044349583
Hypoalbuminemia	0.0044349583
myotonic dystrophy type 2	0.0044349583
autism spectrum disorder - epilepsy - arthrogryposis syndrome	0.0044349583
giardiasis	0.0044349583
pyogenic granuloma	0.0044349583
tuberculous peritonitis	0.0044349583
popliteal pterygium syndrome	0.0044349583
thrombotic microangiopathy	0.0044349583
Luscan-Lumish syndrome	0.0044349583
selective IgA deficiency disease	0.0044349583
cervical spondylosis	0.0044349583
mucocutaneous Leishmaniasis	0.0044349583
Gallbladder Adenocarcinoma	0.0044349583
pregnancy	0.0044349583
arteriovenous hemangioma/malformation	0.0044349583
Splenic Marginal Zone Lymphoma	0.0044349583
inner ear disease	0.0044349583
Telangiectasia	0.0044349583
teratocarcinoma	0.0044349583
left ventricular hypertrophy	0.0044349583
Joubert syndrome with ocular defect	0.0044349583
Gastrointestinal dysmotility	0.0044349583
primary progressive multiple sclerosis	0.0044349583
photosensitivity disease	0.0044349583
Hyperintensity of cerebral white matter on MRI	0.0044349583
common cold	0.0044349583
cerebral cortical dysplasia	0.0044349583
22q11.2 deletion syndrome	0.0044349583
Bilateral tonic-clonic seizure	0.0044349583
Respiratory distress	0.0044349583
Jeune syndrome	0.0044349583
paraneoplastic cerebellar degeneration	0.0044349583
blood platelet disease	0.0044349583
acrocephalopolysyndactyly	0.0044349583
irritant dermatitis	0.0044349583
muscular dystrophy	0.0044349583
Chronic tubulointerstitial nephritis	0.0044349583
Conjunctival Melanoma	0.0044349583
Platelet storage pool disease	0.0044349583
ganglioglioma	0.0044349583
Decreased total monocyte count	0.0044349583
Chronic rhinitis	0.0044349583
cerebral artery occlusion	0.0044349583
esophageal carcinoma	0.0044349583
liver abscess (disease)	0.0044349583
severe combined immunodeficiency	0.0044349583
dacryoadenitis	0.0044349583
chronic rhinitis	0.0044349583
central nervous system infection	0.0044349583
Mycoplasma pneumoniae pneumonia	0.0044349583
prostatitis	0.0044349583
Abnormal pulmonary interstitial morphology	0.0044349583
intestinal cancer	0.0044349583
Spirochaetales Infections	0.0044349583
eye injury	0.0044349583
ureterolithiasis	0.0044349583
juxtacortical osteosarcoma	0.0044349583
axonal neuropathy	0.0044349583
Peripheral demyelination	0.0044349583
chronic progressive multiple sclerosis	0.0044349583
Hepatopulmonary Syndrome	0.0044349583
optic choroid disorder	0.0044349583
breast hyperplasia	0.0044349583
anaphylaxis	0.0044349583
amebic dysentery	0.0044349583
renal hypertension	0.0044349583
combined hepatocellular carcinoma and cholangiocarcinoma	0.0044349583
Venous malformation	0.0044349583
Heavy Chain Disease	0.0044349583
Lassa fever	0.0044349583
Muscular dystrophy	0.0044349583
Fatigable weakness	0.0044349583
neurotic disorder	0.0044349583
Mitral stenosis	0.0044349583
oral mucositis	0.0044349583
Ovarian cyst	0.0044349583
endometrium adenocarcinoma	0.0044349583
cervical artery dissection	0.0044349583
lymphoid leukemia	0.0044349583
allergic bronchopulmonary aspergillosis	0.0044349583
progressive supranuclear palsy	0.0044349583
Necrobiotic Xanthogranuloma	0.0044349583
chondrocalcinosis	0.0044349583
pneumonia	0.0044349583
neonatal jaundice	0.0044349583
congenital fibrosarcoma	0.0044349583
parasitic eye infection	0.0044349583
congenital short bowel syndrome	0.0044349583
abscess	0.0043228398
genetic disorder	0.0042501683
Human T-lymphotropic virus 1 infectious disease	0.0042501683
oligodendroglioma	0.0042501683
Treacher-Collins syndrome	0.0042296361
cervical squamous cell carcinoma	0.0040653784
medulloblastoma	0.0040653784
burning mouth syndrome	0.0040653784
gastric adenocarcinoma	0.0040653784
hematologic disease	0.0040345801
carotid artery disease	0.004024314
Premature rupture of membranes	0.004024314
diabetic neuropathy	0.004011584
wet macular degeneration	0.0039524512
gram-negative bacterial infections	0.0039524512
endophthalmitis	0.0038600563
aging	0.0037676613
rheumatoid arthritis	0.0037676613
breast ductal adenocarcinoma	0.0037676613
rectal neoplasm	0.0036957985
X-linked dominant hypophosphatemic rickets	0.0036957985
aortic valve insufficiency	0.0036957985
Cachexia	0.0036957985
prostate adenocarcinoma	0.0036957985
choroidal melanoma	0.0036957985
skin squamous cell carcinoma	0.0036957985
eye infection	0.0036957985
epidermodysplasia verruciformis	0.0036957985
Marinesco-Sjogren syndrome	0.0036957985
cervicitis	0.0036957985
supranuclear palsy, progressive, 1	0.0036957985
Alstrom syndrome	0.0036957985
West Nile encephalitis	0.0036957985
scleritis	0.0036957985
Lymphatic Metastasis	0.0036957985
rectal neoplasm	0.0036957985
rhegmatogenous retinal detachment	0.0036957985
Gingivitis	0.0036957985
epidermodysplasia verruciformis	0.0036957985
Cachexia	0.0036957985
Alstrom syndrome	0.0036957985
choroidal melanoma	0.0036957985
prostate adenocarcinoma	0.0036957985
eye infection	0.0036957985
X-linked dominant hypophosphatemic rickets	0.0036957985
polyneuropathy	0.0036957985
tongue cancer	0.0035110086
paroxysmal nocturnal hemoglobinuria	0.0035110086
neurodegeneration with brain iron accumulation 5	0.0035110086
diffuse scleroderma	0.0035110086
aortic aneurysm	0.0034904764
synucleinopathy	0.0034904764
chronic interstitial cystitis	0.0033533374
acanthosis nigricans	0.0033262187
acute bronchiolitis	0.0033262187
intrahepatic cholestasis	0.0033262187
hypertensive nephropathy	0.0033262187
status epilepticus	0.0033262187
solitary fibrous tumor	0.0033262187
intestinal obstruction	0.0033262187
idiopathic pulmonary arterial hypertension	0.0033262187
nervous system injury	0.0033262187
sialadenitis	0.0033262187
overactive bladder	0.0033262187
capillary leak syndrome	0.0033262187
central nervous system non-hodgkin lymphoma	0.0029566388
pericardial effusion	0.0029566388
nontoxic goiter	0.0029566388
Pruritus	0.0029566388
borderline leprosy	0.0029566388
follicular thyroid carcinoma	0.0029566388
brucellosis	0.0029566388
Febrile seizure (within the age range of 3 months to 6 years)	0.0029566388
meningoencephalitis	0.0029566388
endocrine system disease	0.0029566388
measles	0.0029566388
ependymoma	0.0029566388
lymphangitis	0.0029566388
caustic injury	0.0029566388
bronchitis	0.0029566388
occult macular dystrophy	0.0029566388
rotavirus infection	0.0029566388
Pericardial effusion	0.0029566388
aspergillosis	0.0029566388
liver neoplasm	0.0029566388
T-cell acute lymphoblastic leukemia	0.0029566388
acute myelomonocytic leukemia	0.0029566388
animal disease	0.0029566388
polyostotic fibrous dysplasia	0.0029566388
vitamin D deficiency	0.0029566388
intracranial hypertension	0.0029566388
thyroid nodule	0.0029566388
poisoning	0.0029566388
Acute bronchitis	0.0029566388
lumbar disc herniation	0.0029566388
tetrasomy 12p	0.0029566388
sexually transmitted disease	0.0029566388
Poorly Differentiated Thyroid Gland Carcinoma	0.0029566388
iron poisoning	0.0029566388
male infertility	0.0029566388
hip fracture	0.0029566388
Supraventricular tachycardia	0.0029566388
schizoaffective disorder	0.0029566388
Portal vein thrombosis	0.0029566388
Leukoplakia, Hairy	0.0029566388
villous adenoma	0.0029566388
large cell carcinoma	0.0029566388
retinal degeneration	0.0029566388
Abnormality of mitochondrial metabolism	0.0029566388
liver transplant	0.0029566388
autoimmune neuropathy	0.0029566388
malignant hypertension	0.0029566388
galactosemia	0.0029566388
ocular cicatricial pemphigoid	0.0029566388
spondyloepimetaphyseal dysplasia, Strudwick type	0.0029566388
macrothrombocytopenia and granulocyte inclusions with or without nephritis or sensorineural hearing loss	0.0029566388
plasma cell neoplasm	0.0029566388
polymorphic light eruption	0.0029566388
mucoepidermoid carcinoma	0.0029566388
Anosmia	0.0029566388
iris melanoma	0.0029566388
urolithiasis	0.0029566388
acute hemorrhagic leukoencephalitis	0.0029566388
hypertrophy	0.0029566388
adrenal gland hyperfunction	0.0029566388
infantile myofibromatosis	0.0029566388
chronic otitis media	0.0029566388
ankyloblepharon filiforme adnatum-cleft palate syndrome	0.0029566388
respiratory depression	0.0029566388
fibromyalgia	0.0029566388
classic lissencephaly	0.0029566388
arthrogryposis multiplex congenita	0.0029566388
Acute hepatitis	0.0029361066
skin sensitization	0.0029361066
complication	0.0029028444
Klinefelter's syndrome	0.0028589071
attention deficit hyperactivity disorder	0.0028437117
lymphoplasmacytic lymphoma	0.0027718489
kidney failure	0.0027718489
pelvic organ prolapse	0.0027718489
Recurrent lower respiratory tract infections	0.0027718489
diabetic encephalopathy	0.0027718489
pituitary tumor	0.0027718489
Glucose intolerance	0.0027513167
nuclear cataract	0.0027513167
Developmental cataract	0.002587059
hemorrhagic stroke	0.002587059
Methicillin-Resistant Staphylococcus Aureus Infection	0.002587059
Adams-Oliver syndrome	0.0023334045
Lambert-Eaton myasthenic syndrome	0.0022174791
Constipation	0.0022174791
cerebral palsy	0.0022174791
tonsillitis	0.0022174791
Hand-Arm Vibration Syndrome	0.0022174791
exanthem	0.0022174791
aphthous ulcer	0.0022174791
female infertility	0.0022174791
B-cell acute lymphoblastic leukemia	0.0022174791
alveolar rhabdomyosarcoma	0.0022174791
Absence of circulating granulocytes	0.0022174791
vulvovaginal candidiasis	0.0022174791
Raynaud disease	0.0022174791
Brain atrophy	0.0022174791
myocardial disorder	0.0022174791
post-thrombotic syndrome	0.0022174791
thrombotic thrombocytopenic purpura	0.0022174791
Enterovirus infectious disease	0.0022174791
squamous cell intraepithelial neoplasia	0.0022174791
ear infection	0.0022174791
postmenopausal osteoporosis	0.0022174791
Testicular Teratoma	0.0022174791
typhus	0.0022174791
mouth neoplasm	0.0022174791
angiosarcoma	0.0022174791
common wart	0.0022174791
tetanus	0.0022174791
Thiamine deficiency	0.0022174791
von Willebrand disease (hereditary or acquired)	0.0022174791
pilocytic astrocytoma	0.0022174791
ileocolitis	0.0022174791
coronavirus infectious disease	0.0022174791
abdominal abscess	0.0022174791
hemorrhagic cystitis	0.0022174791
chronic cystitis	0.0022174791
autoimmune lymphoproliferative syndrome	0.0022174791
larynx squamous papilloma	0.0022174791
ischemic disease	0.0022174791
hippocampal atrophy	0.0022174791
nephrosclerosis	0.0022174791
migraine with aura	0.0022174791
liver hemangioma	0.0021135285
Merkel cell skin cancer	0.002012157
dopa-responsive dystonia due to sepiapterin reductase deficiency	0.002012157
metastatic colorectal cancer	0.002012157
Cornelia de Lange syndrome	0.0019375642
MALT lymphoma	0.0018711783
Chagas disease	0.0018478993
Fascioliasis	0.0018478993
osteogenesis imperfecta	0.0018478993
memory impairment	0.0018478993
potassium-aggravated myotonia	0.0018478993
Peri-Implantitis	0.0018478993
Malignant Bone Neoplasm	0.0018478993
peripheral neuropathy	0.0018478993
Skin ulcer	0.0018478993
male fertility	0.0014783194
hyperphosphatemia	0.0014783194
cryptococcosis	0.0014783194
Iron deficiency anemia	0.0014783194
malnutrition	0.0014783194
venous insufficiency	0.0014783194
impulse control disorder	0.0014783194
Ventricular hypertrophy	0.0014783194
kidney neoplasm	0.0014783194
Kimura disease	0.0014783194
pneumococcal pneumonia	0.0014783194
Osteolysis	0.0014783194
Pulmonary hemorrhage	0.0014783194
IgE responsiveness, atopic	0.0014783194
protozoa infectious disease	0.0014783194
liposarcoma	0.0014783194
keratosis	0.0014783194
vein graft stenosis	0.0014783194
pancreatitis	0.0014783194
scrapie	0.0014783194
Peritoneal Fibrosis	0.0014783194
interstitial emphysema	0.0014783194
swine influenza	0.0014783194
freckles	0.0014783194
lipoprotein glomerulopathy	0.0014783194
hypoalphalipoproteinemia, primary, 1	0.0014783194
Hemophagocytosis	0.0014783194
fibroma	0.0014783194
diabetic angiopathy	0.0014783194
hypersensitivity vasculitis	0.0014783194
head and neck neoplasia	0.0014783194
post-transplant lymphoproliferative disease	0.0014783194
AIDS related complex	0.0014783194
hypertensive disorder	0.0014783194
pustulosis palmaris et plantaris	0.0014783194
pneumococcal meningitis	0.0014783194
convulsion	0.0014783194
gangrene	0.0014783194
Cohen syndrome	0.0014783194
Yersinia infectious disease	0.0014783194
noise-induced hearing loss	0.0014783194
arteriovenous malformations of the brain	0.0014783194
atopic asthma	0.0014783194
primary congenital glaucoma	0.0014783194
hereditary hemorrhagic telangiectasia	0.0014783194
small cell carcinoma	0.0014783194
Rapid-onset childhood obesity - hypothalamic dysfunction - hypoventilation - autonomic dysregulation syndrome	0.0014783194
invasive carcinoma	0.0014783194
hypoalphalipoproteinemia, primary, 1	0.0014783194
hemorrhoid	0.0014783194
lymph node disorder	0.0014783194
primary congenital glaucoma	0.0014783194
periventricular leukomalacia	0.0014783194
intermediate uveitis	0.0014783194
lymph node disorder	0.0014783194
pericarditis	0.0014783194
Large vessel vasculitis	0.0014783194
arteriovenous malformations of the brain	0.0014783194
Mumps virus infectious disease	0.0014783194
cerebritis	0.0014783194
pancreatitis	0.0014783194
scrub typhus	0.0014783194
Yersinia infectious disease	0.0014783194
lipoprotein glomerulopathy	0.0014783194
convulsion	0.0014783194
hyperaldosteronism	0.0014783194
tic disorder	0.0014783194
hemorrhoid	0.0014783194
invasive carcinoma	0.0014783194
Nager acrofacial dysostosis	0.0014783194
Growth delay	0.0014783194
duodenal ulcer	0.0014783194
familial atrioventricular septal defect	0.0014783194
animal viral hepatitis	0.0014783194
scrub typhus	0.0014783194
Arrhythmia	0.0014783194
tic disorder	0.0014783194
hyperaldosteronism	0.0014783194
Hyperphosphatemia	0.0014783194
Arrhythmia	0.0014783194
duodenal ulcer	0.0014783194
familial atrioventricular septal defect	0.0014783194
angioosteohypertrophic syndrome	0.0014783194
vascular neoplasm	0.0014783194
Large vessel vasculitis	0.0014783194
