# Supplementary material for: Peripheral Transcriptomic Signatures Reveal Convergent Neuroinflammatory, Metabolic, and miRNA Dysregulation in Major Psychiatric Disorders
Source: Biology (Basel). 2026 Apr 24;15(9):673. doi: 10.3390/biology15090673 (PMC13162896; doi:10.3390/biology15090673)
Supplement: Supplementary file 1 [file biology-15-00673-s001.zip › Supplementary Files/Dataset S4. Hub genes GWAS results/IFI35.tsv]

disease	globalScore
neoplasm	0.1034300721
colorectal carcinoma	0.0883375928
triple-negative breast cancer	0.0758511321
infection	0.0646816829
renal cell adenocarcinoma	0.0598719365
influenza	0.0573536915
colorectal cancer	0.0513106003
COVID-19	0.0503095356
cancer	0.0270219086
stroke	0.0243922704
Systemic lupus erythematosus	0.0243354004
Stroke	0.022913951
juvenile dermatomyositis	0.0218343189
acute kidney injury	0.0214356316
Acute kidney injury	0.0214356316
SATB2 associated disorder	0.0206964719
Varicose veins	0.0204908623
viral disease	0.0184236442
multiple sclerosis	0.0162653002
myeloid sarcoma	0.0160478405
cutaneous lupus erythematosus	0.0147810372
glioblastoma multiforme	0.0134729669
Cerebral ischemia	0.0133048748
renal carcinoma	0.0133048748
Leishmaniasis	0.0123144008
oral squamous cell carcinoma	0.0107547738
Plasmodium falciparum malaria	0.0107465471
astrocytoma	0.0103277037
Rheumatoid arthritis	0.0098657289
Sepsis	0.0097793784
lupus nephritis	0.0096374107
esophageal squamous cell carcinoma	0.0096090762
metastatic melanoma	0.0095969973
attention deficit hyperactivity disorder	0.0083155467
glioblastoma	0.0077611769
systemic lupus erythematosus	0.007748965
bacteriemia	0.0077125914
acute promyelocytic leukemia	0.0073915971
Staphylococcus aureus infection	0.0073915971
chronic hepatitis C virus infection	0.0073915971
tuberculosis	0.0061589839
Pneumonia	0.0060980676
breast cancer	0.0059132777
ischemia	0.0059132777
lobular neoplasia	0.0054307706
inflammatory breast carcinoma	0.005174118
Alzheimer disease	0.0048764009
experimental autoimmune encephalomyelitis	0.0048045381
Zika virus infectious disease	0.0046197482
post-traumatic stress disorder	0.0046197482
chronic obstructive pulmonary disease	0.0044349583
synovial sarcoma	0.0044349583
systemic juvenile idiopathic arthritis	0.0044134708
demyelinating disease of central nervous system	0.0040653784
nervous system disease	0.0040653784
Miyoshi myopathy	0.0036957985
melanoma	0.0036957985
colonic neoplasm	0.0036957985
Hodgkins lymphoma	0.0036957985
peeling skin syndrome	0.0036957985
clear cell renal carcinoma	0.0036957985
myocarditis	0.0036957985
dry eye syndrome	0.0036957985
head and neck squamous cell carcinoma	0.0036957985
Ischemic stroke	0.0036957985
type 2 diabetes mellitus	0.0036957985
major depressive disorder	0.0036957985
COVID-19–associated multisystem inflammatory syndrome in children	0.0036957985
visceral Leishmaniasis	0.0036957985
cervical cancer	0.0036957985
multiple myeloma	0.0033919861
respiratory distress syndrome in premature infants	0.0029566388
Cutaneous T-cell lymphoma	0.0027513167
acquired idiopathic inflammatory myopathy	0.002587059
lung adenocarcinoma	0.002587059
Respiratory tract infection	0.002587059
demyelinating disease	0.002587059
Parkinson disease	0.002587059
BK-virus nephropathy	0.0024398815
adrenal cortex carcinoma	0.0023944833
dermatomyositis	0.0023761691
esophageal adenocarcinoma	0.0023345735
HIV infection	0.0022308134
Sezary's disease	0.0022174791
hyperplasia	0.0022174791
Abnormal cerebral morphology	0.0022174791
autoimmune disease	0.0022174791
chronic kidney disease	0.0022174791
juvenile idiopathic arthritis	0.0018097239
Barrett's esophagus	0.0015799484
myelofibrosis	0.0014783194
Myelofibrosis	0.0014783194
Diamond-Blackfan anemia	0.0014783194
Mungan syndrome	0.0014783194
neuroendocrine neoplasm	0.0014783194
cardiovascular disease	0.0014783194
severe acute respiratory syndrome	0.0014783194
connective tissue disease	0.0014783194
atherosclerosis	0.0014783194
microphthalmia with limb anomalies	0.0014783194
scrub typhus	0.0014783194
acute myeloid leukemia	0.0014783194
bacterial disease	0.0014783194
parasitic infection	0.0014783194
Flaviviridae infectious disease	0.0014783194
urothelial carcinoma	0.0013507363
relapsing-remitting multiple sclerosis	0.0013192117
diabetic nephropathy	0.0012344979
