# Supplementary material for: Peripheral Transcriptomic Signatures Reveal Convergent Neuroinflammatory, Metabolic, and miRNA Dysregulation in Major Psychiatric Disorders
Source: Biology (Basel). 2026 Apr 24;15(9):673. doi: 10.3390/biology15090673 (PMC13162896; doi:10.3390/biology15090673)
Supplement: Supplementary file 1 [file biology-15-00673-s001.zip › Supplementary Files/Dataset S4. Hub genes GWAS results/IFI44.tsv]

disease	globalScore
corneal edema	0.2856023345
bipolar disorder	0.2622723145
Encephalopathy	0.2548421743
ovarian neoplasm	0.2489887806
schizophrenia	0.2098178516
Dupuytren Contracture	0.2049721376
CINCA syndrome	0.1847899273
Systemic lupus erythematosus	0.0865108567
lobular neoplasia	0.0693972287
prostate cancer	0.067971933
neoplasm	0.0621675103
ovarian cancer	0.0607958861
Pallister-Hall syndrome	0.0522955494
pulmonary arterial hypertension	0.0517411797
diabetes mellitus	0.0486059456
Abnormality of the skeletal system	0.043972869
immunodeficiency 88	0.0433073674
immunodeficiency 112	0.0430560531
Kimura disease	0.0428047388
Respiratory Syncytial Virus Infection	0.0422999671
gestational diabetes	0.0416249062
Sepsis	0.0395345442
juvenile dermatomyositis	0.0393183284
chronic myeloproliferative disorder	0.0392272058
severe combined immunodeficiency due to IKK2 deficiency	0.039131115
immunodeficiency 15a	0.039131115
linear and whorled nevoid hypermelanosis	0.0389093671
cancer	0.0380581282
chronic myelogenous leukemia	0.037224083
autoimmune disease	0.0364497273
eosinophil peroxidase deficiency	0.0357161972
X-Linked Combined Immunodeficiency Diseases	0.0356053232
neutropenia, severe congenital, 1, autosomal dominant	0.0352135686
breast cancer	0.0351022513
immunodeficiency 75	0.0340900458
ichthyosis prematurity syndrome	0.0333730609
viral disease	0.0330777489
nonpapillary renal cell carcinoma	0.0330702945
psoriasis	0.0323725463
T-B+ severe combined immunodeficiency due to IL-7Ralpha deficiency	0.0318873499
immunodeficiency 99 with hypogammaglobulinemia and autoimmune cytopenias	0.03151777
combined immunodeficiency due to ZAP70 deficiency	0.031096449
idiopathic hypereosinophilic syndrome	0.0307046943
Chronic mucocutaneous candidosis	0.0306751279
immunodeficiency 89 and autoimmunity	0.0305051212
cutaneous lupus erythematosus	0.0269228553
Abruptio Placentae	0.0268107959
COVID-19	0.0265108372
systemic lupus erythematosus	0.0253030602
MMR-related febrile seizures	0.0247773649
lung carcinoma	0.0243485675
Rheumatoid arthritis	0.0234428528
clear cell renal carcinoma	0.0219413099
insomnia	0.0214356316
placenta praevia	0.0206155047
Menorrhagia	0.020483999
Febrile seizure (within the age range of 3 months to 6 years)	0.0198848122
response to vaccine	0.019570211
oral squamous cell carcinoma	0.0187327709
lung cancer	0.017629575
glioblastoma multiforme	0.0176062414
ovarian carcinoma	0.0165010723
melanoma	0.0159155231
prostate intraepithelial neoplasia	0.0158919338
hepatocellular carcinoma	0.0158375852
IGA glomerulonephritis	0.0156866116
head and neck squamous cell carcinoma	0.0149959752
astrocytoma	0.0143084319
glioma	0.0136162662
infection	0.0132318727
lupus nephritis	0.0126717514
amyotrophic lateral sclerosis	0.0125623016
human granulocytic anaplasmosis	0.0120602119
pancreatic ductal adenocarcinoma	0.0114940845
influenza	0.0113197908
osteosarcoma	0.0111535995
invasive carcinoma	0.0110873956
Hepatitis	0.0110873956
Werner syndrome	0.0110873956
breast ductal carcinoma in situ	0.0110873956
synovial sarcoma	0.010623108
severe malarial anemia	0.0104200987
X-linked hyper-IgM syndrome	0.0103831584
ulcerative colitis	0.0102845554
leukemia	0.0101429138
lung adenocarcinoma	0.0100505188
dermatomyositis	0.0098936462
Uveitis	0.0097938661
posterior cortical atrophy	0.0096476768
Myocardial Ischemia	0.0094858829
Alzheimer disease	0.0094364321
HIV infection	0.0092948306
Psoriasiform dermatitis	0.0092394964
Sjogren syndrome	0.008918829
non-alcoholic steatohepatitis	0.0088493843
Plasmodium falciparum malaria	0.0084286872
breast carcinoma	0.0081102246
prostate adenocarcinoma	0.0080417032
Crohn's disease	0.0079529465
nasopharyngeal carcinoma	0.0079459669
triple-negative breast cancer	0.0077611769
HIV-1 infection	0.0077611769
cystic fibrosis	0.0077288013
systemic scleroderma	0.0076156936
Leishmaniasis	0.0075673064
rosacea	0.0074973119
adenomyosis	0.0073915971
acute lung injury	0.0073915971
Staphylococcus aureus infection	0.0073915971
cervical squamous cell carcinoma	0.0073915971
cryohydrocytosis	0.0073915971
periodontitis	0.0073915971
spinal muscular atrophy, type 1	0.0073915971
thanatophoric dysplasia	0.0073915971
autoimmune uveitis	0.0073915971
Neoplasm of the lung	0.0073915971
breast ductal adenocarcinoma	0.0073915971
Thymoma	0.0073915971
gonorrhea	0.0073915971
acute respiratory distress syndrome	0.0066524374
seminoma	0.0066524374
peeling skin syndrome	0.0064471152
prostate neoplasm	0.0062828575
non-small cell lung carcinoma	0.0061466944
pulmonary alveolar proteinosis	0.0060980676
nephritis	0.0059132777
polycystic ovary syndrome	0.0059132777
colorectal carcinoma	0.0059081446
Epstein-Barr virus infection	0.0058927455
multiple sclerosis	0.0058606641
severe acute respiratory syndrome	0.0057284877
myeloid sarcoma	0.0056155606
dysplasia	0.0055647681
Mental deterioration	0.0055436978
pituitary cancer	0.0054780312
Townes-Brocks syndrome	0.0054502762
colorectal cancer	0.005405951
Miyoshi myopathy	0.0052613799
atherosclerosis	0.0051921863
meningioma	0.005174118
inflammatory breast carcinoma	0.005174118
mucocutaneous lymph node syndrome	0.005174118
progeroid syndrome	0.005174118
Obesity	0.0051535858
bacterial disease	0.0050611908
gastric cancer	0.0050406586
prostatitis	0.0049687958
graft versus host disease	0.0048661348
bacteriemia	0.0046219387
acute lymphoblastic leukemia	0.0046197482
hepatitis C virus infection	0.0046070182
Insulin resistance	0.004506821
coronavirus infectious disease	0.0044965549
sarcoidosis	0.0044349583
neoplasm of testis	0.0044349583
liposarcoma	0.0044349583
leiomyoma	0.0044349583
subarachnoid hemorrhage	0.0044349583
Leydig Cell Tumor	0.0044349583
xeroderma pigmentosum	0.004414426
Stroke	0.004414426
vascular disease	0.004414426
COVID-19–associated multisystem inflammatory syndrome in adults	0.0042501683
Dilated cardiomyopathy	0.0042501683
type 2 diabetes mellitus	0.0042296361
rheumatoid arthritis	0.0040378189
Nijmegen breakage syndrome	0.0037573952
mixed connective tissue disease	0.0036957985
pericardial effusion	0.0036957985
COVID-19–associated multisystem inflammatory syndrome in children	0.0036957985
swine influenza	0.0036957985
laryngotracheoesophageal cleft	0.0036957985
Uveal melanoma	0.0036957985
carcinoma	0.0036957985
inborn error of immunity	0.0036957985
dermatitis	0.0036957985
X-linked retinoschisis	0.0036957985
testicular carcinoma	0.0036957985
memory impairment	0.0036957985
mucous membrane pemphigoid	0.0036957985
trichothiodystrophy	0.0036957985
esophageal squamous cell carcinoma	0.0036957985
esophageal squamous cell carcinoma	0.0036957985
adenoma	0.0036957985
pachyonychia congenita	0.0036957985
diffuse large B-cell lymphoma	0.0036957985
Keloid	0.0036957985
pelvic organ prolapse	0.0036957985
urinary bladder carcinoma	0.0036957985
monoclonal gammopathy	0.0036957985
pilocytic astrocytoma	0.0036957985
Inflammatory abnormality of the skin	0.0036957985
lip and oral cavity carcinoma	0.0036957985
Cognitive impairment	0.0036957985
Pleural effusion	0.0036957985
thrombotic disease	0.0036957985
oropharynx squamous cell carcinoma	0.0036957985
Pericardial effusion	0.0036957985
oral cavity carcinoma	0.0036957985
chronic kidney disease	0.0036957985
Immunodeficiency	0.0036957985
interstitial lung disease	0.0035828714
ischemia	0.0035110086
cardiac hypertrophy	0.0035110086
heart failure	0.0033262187
chronic obstructive pulmonary disease	0.0033262187
diabetic nephropathy	0.0031445037
bronchopulmonary dysplasia	0.0030252154
invasive breast ductal carcinoma	0.0030131152
pancreatic carcinoma	0.0029818418
Cutaneous T-cell lymphoma	0.0029566388
Merkel cell skin cancer	0.0029566388
parasitic infection	0.0029566388
babesiosis	0.0029566388
pulmonary fibrosis	0.0029566388
neuroblastoma	0.0028437117
progressive supranuclear palsy	0.0027939847
colitis	0.0027718489
lung disease	0.0027718489
Lyme disease	0.0026204235
glioblastoma	0.002587059
lymphoma	0.002587059
breast neoplasm	0.002587059
brain injury	0.002587059
acute myeloid leukemia	0.002587059
inflammatory bowel disease	0.0025668968
hepatitis B virus induced hepatocellular carcinoma	0.0023501629
pterygium	0.0022174791
liver dysplastic nodule	0.0022174791
malignant glioma	0.0022174791
polymyositis	0.0022174791
chronic lymphocytic leukemia	0.0022174791
bovine respiratory disease complex	0.0022174791
discoid lupus erythematosus	0.0022174791
acute myocardial infarction	0.0022174791
childhood gender nonconformity	0.0022174791
renal fibrosis	0.0022174791
medulloblastoma	0.0022174791
adenocarcinoma	0.0022174791
endothelial dysfunction	0.0022174791
mouth disease	0.0022174791
angiomyolipoma	0.0022174791
spinal fracture	0.0022174791
primitive neuroectodermal tumor	0.0022174791
Low back pain	0.0022174791
heart disease	0.0022174791
Pituitary Gland Adenoma	0.0022174791
papillary thyroid carcinoma	0.0022174791
pancreatic neuroendocrine tumor	0.0022174791
Diabetes mellitus	0.0022174791
Chordoma	0.0022174791
multiple myeloma	0.0022174791
Osteoporosis	0.0022174791
immune system disease	0.0022047492
nasopharyngeal neoplasm	0.0021103175
Adams-Oliver syndrome	0.0021070627
Pick disease	0.0020177551
pancreatic adenocarcinoma	0.0018478993
Cirrhosis	0.0018478993
human papilloma virus infection	0.0018478993
bacterial vaginosis	0.0018478993
tuberculosis	0.0018478993
Huntington disease	0.0018478993
Bronchiolitis	0.0014783194
Nephropathy	0.0014783194
Schwartz-Jampel syndrome	0.0014783194
paracoccidioidomycosis	0.0014783194
Hodgkins lymphoma	0.0014783194
metabolic disease	0.0014783194
non-Hodgkins lymphoma	0.0014783194
endometrioid carcinoma	0.0014783194
cervical carcinoma	0.0014783194
cervical cancer	0.0014783194
myocardial infarction	0.0014783194
tuberous sclerosis	0.0014783194
head and neck malignant neoplasia	0.0014783194
osteochondritis dissecans	0.0014783194
serous adenocarcinoma	0.0014783194
liver disease	0.0014783194
coinfection	0.0014783194
Hyperglycemia	0.0014783194
major depressive disorder	0.0014783194
autoimmune thrombocytopenic purpura	0.0014783194
Hypoglycemia	0.0014783194
alopecia universalis congenita	0.0014783194
idiopathic pulmonary fibrosis	0.0014783194
medullary thyroid gland carcinoma	0.0014783194
ototoxicity	0.0014783194
diabetic retinopathy	0.0014783194
myositis	0.0014783194
uterine disorder	0.0014783194
pulmonary hypertension	0.0014783194
brain neoplasm	0.0014783194
limited scleroderma	0.0014783194
retinopathy	0.0014783194
cryopyrin-associated periodic syndrome	0.0014783194
squamous cell carcinoma	0.0014783194
myelodysplastic syndrome	0.0014783194
clear cell adenocarcinoma	0.0014783194
malaria	0.0014783194
depressive disorder	0.0014783194
Leigh syndrome	0.0014783194
Cachexia	0.0014783194
Testicular atrophy	0.0014783194
Dengue Hemorrhagic Fever	0.0014783194
hepatitis D virus infection	0.0014783194
X-linked cerebral adrenoleukodystrophy	0.0014018913
rotavirus infection	0.001324726
esophageal adenocarcinoma	0.0011444641
