# Supplementary material for: Peripheral Transcriptomic Signatures Reveal Convergent Neuroinflammatory, Metabolic, and miRNA Dysregulation in Major Psychiatric Disorders
Source: Biology (Basel). 2026 Apr 24;15(9):673. doi: 10.3390/biology15090673 (PMC13162896; doi:10.3390/biology15090673)
Supplement: Supplementary file 1 [file biology-15-00673-s001.zip › Supplementary Files/Dataset S4. Hub genes GWAS results/IFIH1.tsv]

disease	globalScore
Aicardi-Goutieres syndrome 7	0.8235229387
Singleton-Merten syndrome 1	0.7836278585
Aicardi-Goutières syndrome	0.7140300936
immunodeficiency 95	0.6931955366
hypothyroidism	0.6270962941
psoriasis	0.6019005083
myxedema	0.5661158195
thyroid disease	0.5531432362
type 1 diabetes mellitus	0.5144455771
Singleton-Merten dysplasia	0.5044180952
Aicardi-Goutieres syndrome	0.4926396678
psoriasis vulgaris	0.4901236907
inflammatory bowel disease	0.477388568
skin disease	0.4559698156
genetic disorder	0.4527390821
IFIH1-related type 1 interferonopathy	0.4468964736
psoriatic arthritis	0.4319416455
Hashimoto's thyroiditis	0.4257015852
Vitiligo	0.415039492
systemic lupus erythematosus	0.4129182229
autoimmune thyroid disease	0.4052366999
lichen planus	0.4029698305
type 2 diabetes mellitus	0.4025901403
pneumonia	0.3968499016
COVID-19	0.3955678815
asthma	0.3890875948
ulcerative colitis	0.385888532
cutaneous melanoma	0.3749891337
autoimmune disease	0.3615811317
Neurodevelopmental delay	0.3406602311
anti-NMDA receptor encephalitis	0.3350632104
vitamin B12 deficiency	0.3287265517
coronary artery disease	0.3272541162
selective IgA deficiency disease	0.3246390613
lymphoid neoplasm	0.3231834319
basal cell carcinoma	0.3231834319
influenza	0.3032777304
Crohn's disease	0.2957629291
ankylosing spondylitis	0.2947563335
sclerosing cholangitis	0.2943867536
Abdominal Aortic Aneurysm	0.2921175797
infection	0.2842468067
ulcerative proctosigmoiditis	0.2720468345
Neonatal hypotonia	0.2660974954
Hyperreflexia	0.2660974954
basal ganglia disease	0.2660974954
Inherited congenital spastic tetraplegia	0.2660974954
Developmental regression	0.2660974954
Abnormal basal ganglia morphology	0.2660974954
Clonus	0.2660974954
Abnormal cerebral white matter morphology	0.2660974954
Abnormal upper motor neuron morphology	0.2660974954
CINCA syndrome	0.1847899273
basal ganglia calcification, idiopathic, childhood-onset	0.1609725589
dermatomyositis	0.1207295606
interstitial lung disease	0.1179506899
malunion fracture	0.1144447651
hypertrophic cardiomyopathy	0.1144447651
spondylolisthesis	0.1144447651
prostate cancer	0.1112435363
Familial prostate cancer	0.1108739564
Systemic lupus erythematosus	0.1090209227
cervical carcinoma	0.1069021465
clinically amyopathic dermatomyositis	0.1054739948
retinitis pigmentosa 1	0.0923856482
Rheumatoid arthritis	0.0907734607
viral disease	0.0864097448
Nijmegen breakage syndrome	0.0714931697
acute respiratory distress syndrome	0.0712004043
neoplasm	0.0698148596
familial primary hypomagnesemia with normocalciuria and normocalcemia	0.0642939594
Autosomal dominant primary hypomagnesemia with hypocalciuria	0.0642939594
cancer	0.0625591853
macrophage activation syndrome	0.0592830015
Autosomal recessive systemic lupus erythematosus	0.0577191338
autosomal systemic lupus erythematosus type 16	0.0577191338
common variable immunodeficiency	0.0573881032
immunodeficiency 72 with autoinflammation	0.0562205388
severe combined immunodeficiency, autosomal recessive, T cell-negative, B cell-negative, NK cell-positive	0.0560595149
Severe combined immunodeficiency due to adenosine deaminase deficiency	0.0551025084
isolated agammaglobulinemia	0.0537361163
Primary hypomagnesemia with secondary hypocalcemia	0.0532121075
intestinal hypomagnesemia 1	0.0532121075
X-linked lymphoproliferative disease	0.0528690142
juvenile dermatomyositis	0.0525549695
intelligence	0.0516495316
nephrotic syndrome	0.0504121294
immune dysregulation-polyendocrinopathy-enteropathy-X-linked syndrome	0.0503293846
C1Q deficiency 1	0.049919151
Immunodeficiency by defective expression of HLA class 2	0.0497436005
T-B+ severe combined immunodeficiency due to JAK3 deficiency	0.0495696927
autoimmune lymphoproliferative syndrome due to CTLA4 haploinsufficiency	0.0493001047
gamma chain deficiency	0.0483447408
immunodeficiency 25	0.047697976
Chronic mucocutaneous candidosis	0.0475390567
severe combined immunodeficiency due to DCLRE1C deficiency	0.0474392701
combined immunodeficiency due to DOCK8 deficiency	0.0474263349
activated PI3K-delta syndrome	0.0474041601
immunodeficiency 23	0.0469772953
autoinflammatory disease, multisystem, with immune dysregulation, X-linked	0.0466853272
immunoglobulin G4-related sclerosing disease	0.0462418314
autoimmune lymphoproliferative syndrome type 2A	0.0461826986
immunodeficiency 64	0.0460718247
chilblain lupus	0.0453917978
immunodeficiency 119	0.0448522112
autoimmune lymphoproliferative syndrome	0.0447117708
autoimmune lymphoproliferative syndrome type 1	0.0447117708
severe combined immunodeficiency due to CARD11 deficiency	0.0442146859
combined immunodeficiency due to ZAP70 deficiency	0.0439485884
immunodeficiency 98 with autoinflammation, X-linked	0.0436917304
hand, foot and mouth disease	0.0436104229
hyper-IgE recurrent infection syndrome 5, autosomal recessive	0.0435143321
immunodeficiency 36 with lymphoproliferation	0.0432925842
congenital secretory chloride diarrhea 1	0.0428712631
immunodeficiency 62	0.0428269136
immunodeficiency 18	0.042708648
immunodeficiency 89 and autoimmunity	0.0425016833
X-linked agammaglobulinemia	0.0423871135
Bruton-type agammaglobulinemia	0.0423871135
IgA pemphigus	0.0423686345
immunoglobulin A deficiency 2	0.0423095018
immunodeficiency, common variable, 6	0.0422577606
proteasome-associated autoinflammatory syndrome 2	0.042102537
immunodeficiency 102	0.0420877539
Autoimmune Hepatitis	0.0417352157
autoimmune lymphoproliferative syndrome type 4	0.0416294748
RAS-associated autoimmune leukoproliferative disease	0.0416294748
immunodeficiency 78 with autoimmunity and developmental delay	0.0415925168
Immunodeficiency syndrome with autoimmunity	0.0414964261
immunodeficiency 113 with autoimmunity and autoinflammation	0.0414299017
acute lymphoblastic leukemia	0.0412019941
Wiskott-Aldrich syndrome	0.0411896748
Hypohidrotic ectodermal dysplasia with immunodeficiency	0.0411416294
Familial hemophagocytic lymphohistiocytosis	0.0411323899
autoimmune lymphoproliferative syndrome type 2B	0.0410898882
Autoimmune lymphoproliferative syndrome with recurrent viral infections	0.0410898882
immunodeficiency 105	0.0409568395
diabetes mellitus	0.0409148669
severe combined immunodeficiency due to LAT deficiency	0.0408090076
hypoparathyroidism, familial isolated, 2	0.0406759588
combined immunodeficiency due to moesin deficiency	0.0406611756
Cernunnos-XLF deficiency	0.0404172529
lymphoproliferative syndrome 1	0.0403285537
immunodeficiency, common variable, 1	0.0402250714
immunodeficiency 97 with autoinflammation	0.0402102882
immunodeficiency due to a classical component pathway complement deficiency	0.0400920226
immunodeficiency 96	0.040084631
primary membranoproliferative glomerulonephritis	0.0399589739
autoinflammation with episodic fever and immune dysregulation	0.0397889672
immunodeficiency 99 with hypogammaglobulinemia and autoimmune cytopenias	0.0396854848
autoimmune disease with susceptibility to mycobacterium tuberculosis	0.0396189604
immunodeficiency, common variable, 2	0.0396189604
immunodeficiency 81	0.0395967856
combined immunodeficiency and megaloblastic anemia with or without hyperhomocysteinemia	0.0395820024
Autosomal recessive hyper-IgE syndrome	0.0395450445
MHC class II deficiency 2	0.0393750377
immunodeficiency 60	0.0392715554
pneumocystosis	0.0391434946
agammaglobulinemia 7, autosomal recessive	0.0390498074
MHC class II deficiency 4	0.0390202411
severe combined immunodeficiency due to LCK deficiency	0.0388280595
T-B+ severe combined immunodeficiency due to IL-7Ralpha deficiency	0.038561962
immunodeficiency 51	0.0385397872
immunodeficiency, common variable, 3	0.0385028293
T-B+ severe combined immunodeficiency due to CD3delta/CD3epsilon/CD3zeta	0.0384584797
severe combined immunodeficiency due to CTPS1 deficiency	0.0383180393
immunodeficiency due to selective anti-polysaccharide antibody deficiency	0.0382662982
severe combined immunodeficiency, autosomal recessive, T cell-negative, B cell-negative, NK cell-negative, due to adenosine deaminase deficiency	0.0381628158
immunodeficiency 14b, autosomal recessive	0.0380962914
combined immunodeficiency due to CD3gamma deficiency	0.0379854175
immunodeficiency, common variable, 14	0.0379115015
immunodeficiency 112	0.0378375855
C3 glomerulonephritis	0.0378080191
hyper-IgM syndrome type 1	0.037645404
X-linked hyper-IgM syndrome	0.037645404
severe combined immunodeficiency due to IKK2 deficiency	0.0374901805
immunodeficiency 85 and autoimmunity	0.0374458309
immunodeficiency 92	0.0374088729
autoinflammation with arthritis and dyskeratosis	0.0372166914
autoinflammatory disease, systemic, with vasculitis	0.0371353838
immunodeficiency 115 with autoinflammation	0.0369505939
Autosomal recessive early-onset inflammatory bowel disease	0.0369358107
STING-associated vasculopathy with onset in infancy	0.0368992633
bone marrow failure syndrome	0.0368618947
proteasome-associated autoinflammatory syndrome 6	0.0368101535
DDX41-related hematologic malignancy predisposition syndrome	0.0367731955
selective IgM deficiency	0.0367436292
X-linked immunodeficiency with magnesium defect, Epstein-Barr virus infection and neoplasia	0.0366031888
X-Linked Combined Immunodeficiency Diseases	0.0364997064
immunodeficiency 70	0.0364257905
autoinflammatory disease, X-linked	0.0363075249
non-alcoholic steatohepatitis	0.036146963
nephrotic syndrome, type 23	0.0361079518
combined immunodeficiency due to STIM1 deficiency	0.0360931686
immunodeficiency 57	0.0360931686
immunodeficiency 121 with autoinflammation	0.0360192526
Thymoma	0.0360081652
Sjogren syndrome	0.0359984652
agammaglobulinemia 10, autosomal dominant	0.0359749031
immunodeficiency 120	0.0358788123
immunodeficiency 120	0.0358788123
hyper-IgE syndrome 6, autosomal dominant, with recurrent infections	0.0357088056
non-immunoglobulin-mediated membranoproliferative glomerulonephritis	0.0356718476
agammaglobulinemia 8, autosomal dominant	0.035553582
subcorneal pustular dermatosis	0.0354574913
C1Q deficiency 2	0.0354205333
MHC class II deficiency 3	0.0354131417
immunodeficiency 11b with atopic dermatitis	0.0353983585
Down syndrome	0.035330773
systemic lupus erythematosus 17	0.0350287786
immunodeficiency 73b with defective neutrophil chemotaxis and lymphopenia	0.0348661635
classic Hodgkin lymphoma	0.0347848559
Hodgkins lymphoma	0.0347848559
hyper-IgE recurrent infection syndrome 4A, autosomal dominant	0.0347700727
Non-acquired isolated growth hormone deficiency	0.03471094
isolated growth hormone deficiency type III	0.03471094
combined immunodeficiency due to MALT1 deficiency	0.0346887652
Alzheimer disease	0.0346049787
adult-onset Still's disease	0.034600066
pyoderma gangrenosum	0.0345926744
combined immunodeficiency due to LRBA deficiency	0.0345778912
Immunodeficiency due to interleukin-1 receptor-associated kinase-4 deficiency	0.0345557164
immunodeficiency 67	0.0345557164
hyper-IgM syndrome type 3	0.0345409332
recurrent infections associated with rare immunoglobulin isotypes deficiency	0.0344300593
congenital membranous nephropathy due to maternal anti-neutral endopeptidase alloimmunization	0.0344004929
polymyositis	0.0343656623
lung disease, immunodeficiency, and chromosome breakage syndrome;	0.0343561433
immunodeficiency, common variable, 15	0.0342083113
familial isolated hypoparathyroidism due to agenesis of parathyroid gland	0.0341861366
autoinflammation, panniculitis, and dermatosis syndrome, autosomal recessive	0.0341343954
immunodeficiency 109 with lymphoproliferation	0.0340161298
hyper-IgE syndrome	0.0340161298
hyper-IgE recurrent infection syndrome 3, autosomal recessive	0.0340161298
neurodevelopmental disorder with dysmorphic facies and ischiopubic hypoplasia	0.033993955
transcobalamin I deficiency	0.033956997
Transcobalamin deficiency	0.033956997
BENTA disease	0.0338978643
neutropenia, severe congenital, 11, autosomal dominant	0.0338978643
granulomatous disease, chronic, autosomal recessive, 5	0.0338830811
autoinflammatory syndrome with immunodeficiency	0.0338313399
primary immunodeficiency with post-measles-mumps-rubella vaccine viral infection	0.0336982912
dyskeratosis congenita, autosomal recessive 5	0.033572634
agammaglobulinemia 8b, autosomal recessive	0.0335208928
agammaglobulinemia 9, autosomal recessive	0.0334543684
macroglobulinemia, Waldenstrom, 1	0.0334469768
Schnitzler syndrome	0.0334248021
prolidase deficiency	0.0334174105
immunodeficiency 122	0.0334100189
immunodeficiency 32B	0.0333878441
Q fever	0.0333730609
gastrointestinal defects and immunodeficiency syndrome 1	0.0333434945
juvenile idiopathic arthritis	0.0332736836
hereditary hemophagocytic lymphohistiocytosis	0.0332695785
immunodeficiency due to CD25 deficiency	0.0331808794
MHC class II deficiency	0.0331069634
immunodeficiency, common variable, 10	0.033077397
growth hormone insensitivity syndrome with immune dysregulation 2, autosomal dominant	0.0329813062
Recurrent infections-myelofibrosis-nephromegaly syndrome	0.0329591314
congenital neutropenia-myelofibrosis-nephromegaly syndrome	0.0329591314
drug-induced lupus erythematosus	0.0328999987
immunodeficiency 117	0.0327669499
myelodysplastic syndrome	0.0327226003
immunodeficiency 93 and hypertrophic cardiomyopathy	0.0326708592
ichthyosis prematurity syndrome	0.0326673207
immunodeficiency 37	0.0326412928
vasculitis	0.0326013031
neutropenia, severe congenital, 8, autosomal dominant	0.0325747684
complement component 3 deficiency	0.0325599852
hyperimmunoglobulinemia D with periodic fever	0.0324860692
postinfectious vasculitis	0.0323086709
Autoimmunity	0.0322856033
IgAD1	0.032160839
Thymic aplasia	0.032160839
immunodeficiency 86	0.032049965
peeling skin syndrome 1	0.0319982238
DOCK2 deficiency	0.0319243078
neutropenia, severe congenital, 1, autosomal dominant	0.0318503919
TFRC-related combined immunodeficiency	0.0316877767
nonimmune chronic idiopathic neutropenia of adults	0.0316729935
brucellosis	0.0315990776
placental retention	0.0315758793
primary biliary cirrhosis	0.0315473364
nail-patella-like renal disease	0.0315325532
focal segmental glomerulosclerosis	0.0315325532
polyarteritis nodosa, childhoood-onset	0.0314882036
vasculitis due to ADA2 deficiency	0.0314882036
pulmonary alveolar proteinosis with hypogammaglobulinemia	0.0314364624
immunodeficiency, common variable, 7	0.0314290708
inflammatory bowel disease, immunodeficiency, and encephalopathy	0.0313995045
immunodeficiency 73c with defective neutrophil chemotaxis and hypogammaglobulinemia	0.0313921129
boutonneuse fever	0.0313255885
WHIM syndrome 1	0.0312516725
WHIM syndrome	0.0312516725
immunodeficiency 114, folate-responsive	0.0312294977
Familial hypocalciuric hypercalcemia type 1	0.0311851481
familial hypocalciuric hypercalcemia 1	0.0311851481
biliary liver cirrhosis	0.0311777565
primary immunodeficiency syndrome due to p14 deficiency	0.0311038406
juvenile arthritis due to defect in LACC1	0.031096449
short-limb skeletal dysplasia with severe combined immunodeficiency	0.0310151414
placenta praevia	0.0309978056
Zika virus infectious disease	0.0309549519
Nezelof syndrome	0.0308968759
combined immunodeficiency with skin granulomas	0.0308525263
reticular dysgenesis	0.0307194775
severe combined immunodeficiency due to CD70 deficiency	0.0305790372
autoinflammation-PLCG2-associated antibody deficiency-immune dysregulation	0.030527296
PLCG2-associated antibody deficiency and immune dysregulation	0.030527296
granulocytopenia with immunoglobulin abnormality	0.0305125128
Autoimmune enteropathy and endocrinopathy-susceptibility to chronic infections syndrome	0.0304607716
proteasome-associated autoinflammatory syndrome 3	0.0304385968
systemic juvenile idiopathic arthritis	0.030416422
pediatric systemic lupus erythematosus	0.0304090304
ICF syndrome	0.0303646809
purine nucleoside phosphorylase deficiency	0.0303425061
Ito hypomelanosis	0.0301207582
myositis	0.0287537433
chronic obstructive pulmonary disease	0.0283084697
acquired idiopathic inflammatory myopathy	0.0259659084
connective tissue disease	0.0256294344
dengue disease	0.0255290102
breast cancer	0.0248056395
hypertension	0.0234949257
epilepsy	0.022913951
cardiac transplant	0.0227452123
pancreatic carcinoma	0.0221747913
Sepsis	0.0221480055
parasitic infection	0.0217456554
hepatitis C virus infection	0.0211893955
ovarian dysfunction	0.0210206052
calcinosis	0.0209531422
malaria	0.0207061538
pemphigus foliaceus	0.0206759396
primary adrenal insufficiency	0.0201421021
aging	0.0199835869
secondary progressive multiple sclerosis	0.0194440068
Smith-Magenis syndrome	0.0191675835
inclusion body myositis	0.0190118008
epidermodysplasia verruciformis	0.0184789927
Edema	0.0184789927
edema	0.0184789927
congenital rubella	0.0181094129
idiopathic pulmonary fibrosis	0.0178318048
mitochondrial DNA depletion syndrome 4a	0.017739833
chronic lung disease	0.0177193008
coronavirus infectious disease	0.01751489
rotavirus infection	0.0170725361
Townes-Brocks syndrome	0.0168160887
Enterovirus infectious disease	0.0166905001
Graves disease	0.0166681187
chronic myelogenous leukemia	0.0166310935
lymphopenia	0.0165307582
colorectal carcinoma	0.0164791425
myeloid sarcoma	0.016466535
melanoma	0.0163183427
generalised epilepsy	0.0162615136
Erythema	0.0162316497
Skin ulcer	0.0161518088
Chédiak-Higashi syndrome	0.0155223539
rheumatic disease	0.0155077344
Dilated cardiomyopathy	0.0153170318
idiopathic inflammatory myopathy	0.0152383166
ataxia telangiectasia	0.0152119068
systemic scleroderma	0.0151331532
cytomegalovirus infection	0.014886664
Paramyxoviridae infectious disease	0.0147831942
vascular disease	0.014684503
triple-negative breast cancer	0.014475211
hereditary sensory and autonomic neuropathy	0.0143160863
multiple sclerosis	0.0141595026
Encephalopathy	0.013918034
atherosclerosis	0.013890531
AIDS	0.0138387123
demyelinating disease	0.0138387123
osteoporosis-pseudoglioma syndrome	0.0138346732
chronic hepatitis B virus infection	0.0138259824
pulmonary fibrosis	0.0137063468
astrocytoma	0.0136778864
infectious disease	0.0136240072
juvenile idiopathic inflammatory myopathy	0.0134615356
candidiasis	0.0133562053
Hypertension	0.0125657151
respiratory failure	0.0122162546
chronic periodontitis	0.0121961352
Decreased liver function	0.0121834052
Spastic paraplegia	0.0121550708
Interstitial pneumonitis	0.0120218167
coinfection	0.0117752248
cutaneous lupus erythematosus	0.0117251976
encephalitis	0.0115185721
hepatitis B virus infection	0.0113862066
pneumothorax	0.0113557517
heart failure	0.0112721856
lung disease	0.0111343939
Anosmia	0.0110873956
fleck corneal dystrophy	0.0110873956
myocarditis	0.0108693435
fungal infectious disease	0.0106987208
Respiratory Syncytial Virus Infection	0.0106058231
sarcoidosis	0.0105330259
human papilloma virus infection	0.0103482359
HIV-1 infection	0.0103080829
lung cancer	0.010267201
ulcer disease	0.0102328449
acute kidney injury	0.0102045104
pneumonitis	0.010163446
panniculitis	0.0100529482
Miyoshi myopathy	0.0099786561
Immunodeficiency	0.0099021547
hyperinsulinemic hypoglycemia, familial, 4	0.0098811281
acute respiratory failure	0.009863265
nasopharyngeal carcinoma	0.0097811362
combined immunodeficiency	0.0096090762
thyroid cancer	0.0096090762
cardiomyopathy	0.0094051913
tuberculosis	0.0094037541
cryohydrocytosis	0.0092394964
Skin rash	0.0091851478
synovial sarcoma	0.0091549036
dry eye syndrome	0.0090547064
mixed connective tissue disease	0.0088699165
chronic kidney disease	0.0088647835
Fever	0.008818586
viral pneumonia	0.0087569893
glycogen storage disease VI	0.0087256651
Posterior Leukoencephalopathy Syndrome	0.0086851266
neuromyelitis optica	0.0086645944
ovarian cancer	0.0086384032
viral myocarditis	0.0085721994
lung adenocarcinoma	0.0085721994
colorectal cancer	0.0085697355
adenocarcinoma	0.0085003367
isolated hyperferritinemia	0.008494023
inflammation	0.0084516753
glioblastoma	0.0083155467
Obesity	0.0083155467
Abnormal pulmonary interstitial morphology	0.0082950145
pulmonary hypertension	0.0082950145
myocardial infarction	0.0081307568
liver disease	0.0081307568
autoimmune pulmonary alveolar proteinosis	0.0081307568
Diffuse alveolar damage	0.0081102246
non-small cell lung carcinoma	0.0080794263
Cardiovirus infectious disease	0.0079254347
coxsackievirus infectious disease	0.0079254347
idiopathic interstitial pneumonia	0.0078921725
poliovirus infection	0.0078305758
xerostomia	0.0077611769
steatosis	0.0077611769
breast carcinoma	0.0073915971
Intellectual disability	0.0073915971
bullous pemphigoid	0.0073915971
thrombotic microangiopathy	0.0073915971
pancreatic adenocarcinoma	0.0073915971
fibrosarcoma	0.0073915971
Hepatitis	0.0073915971
oropharyngeal carcinoma	0.0073915971
Keratoconjunctivitis sicca	0.0073915971
hypersensitivity pneumonitis	0.0073915971
Huntington disease	0.0073915971
idiopathic pulmonary arterial hypertension	0.0073915971
Diabetes mellitus	0.0073915971
Gastric Mucosa-Associated Lymphoid Tissue Lymphoma	0.0073915971
Opportunistic infection	0.007224247
lymphatic system disease	0.0070220172
celiac disease	0.0068072377
lung carcinoma	0.0067358687
bacterial pneumonia	0.0066524374
achalasia-alacrima syndrome	0.0066524374
oropharynx cancer	0.0066524374
Dengue Hemorrhagic Fever	0.0066319052
emphysema	0.0065395102
oral squamous cell carcinoma	0.0065384396
Antisynthetase syndrome	0.0065169021
neuroblastoma	0.0063547203
Schwartz-Jampel syndrome	0.0062828575
myopathy	0.0062513692
polyarticular arthritis	0.0062233015
Alopecia	0.0061707391
alopecia	0.0061707391
nail-patella syndrome	0.0060980676
glioblastoma multiforme	0.0060775354
glioma	0.0060154129
Respiratory tract infection	0.0058927455
hepatocellular carcinoma	0.0058277256
Decreased total leukocyte count	0.0057284877
COVID-19–associated multisystem inflammatory syndrome in children	0.0056976894
Respiratory insufficiency	0.0055436978
Cognitive impairment	0.0055436978
dermatitis	0.0054307706
immune system disease	0.0053872423
Pneumonia	0.0053686481
chronic rhinosinusitis with nasal polyps	0.0053589079
posterior cortical atrophy	0.0053589079
leukemia	0.0053589079
hemophagocytic syndrome	0.0053589079
Fatigable weakness	0.0052459807
Hepatic steatosis	0.0052459807
Reoviridae infectious disease	0.0051870533
cholangiocarcinoma	0.005174118
hereditary spastic paraplegia	0.005174118
sexually transmitted disease	0.005174118
cirrhosis of liver	0.005174118
autoimmune pancreatitis	0.0051535858
Flavivirus Infections	0.0051350942
inborn error of immunity	0.00506386
cardiovascular disease	0.0050303925
Pallister-Hall syndrome	0.0049687958
nephritis	0.0049687958
endothelial dysfunction	0.0049585297
non-alcoholic fatty liver disease	0.0049585297
Helicobacter pylori infectious disease	0.0048045381
Oral ulcer	0.0048045381
Arrhythmia	0.0046813448
Psoriasiform dermatitis	0.0046197482
Acute kidney injury	0.0046197482
acute lung injury	0.0046197482
Dystonia	0.0046197482
mesothelioma	0.0046197482
Bartsocas-Papas syndrome 1	0.0046197482
bacterial disease	0.0046070182
cystic fibrosis	0.0044707299
Telangiectasia	0.0044349583
thrombophilia	0.0044349583
Myelitis	0.0044349583
prostatitis	0.0044349583
diffuse large B-cell lymphoma	0.0044349583
nut allergic reaction	0.0044349583
chronic mucocutaneous candidiasis	0.0044349583
mastitis	0.0044349583
autoimmune myocarditis	0.0044349583
colitis	0.004414426
cerebral creatine deficiency syndrome	0.004414426
rheumatoid arthritis	0.0043599589
pancreatic neoplasm	0.0042501683
Arenaviridae infectious disease	0.0042501683
nasopharyngeal neoplasm	0.0042081515
Papule	0.0040653784
neurodegenerative disease	0.0040653784
laryngotracheoesophageal cleft	0.0040653784
gastric cancer	0.0040653784
Decreased total lymphocyte count	0.0039551204
Hyperglycemia	0.0039551204
Insulin resistance	0.0036957985
colorectal neoplasm	0.0036957985
urinary bladder carcinoma	0.0036957985
sarcoma	0.0036957985
acinar cell carcinoma	0.0036957985
post-traumatic stress disorder	0.0036957985
multiple myeloma	0.0036957985
head and neck squamous cell carcinoma	0.0036957985
early-infantile DEE	0.0036957985
disease arising from reactivation of latent virus	0.0036957985
Herpes simplex infection	0.0036957985
IGA glomerulonephritis	0.0036957985
ovarian epithelial tumor	0.0036957985
gastroenteritis	0.0036957985
hypotonia-cystinuria syndrome	0.0036957985
heart disease	0.0036957985
Myalgia	0.0036957985
Meckel syndrome, type 1	0.0036957985
progressive multifocal leukoencephalopathy	0.0036957985
Holt-Oram syndrome	0.0036957985
monocytic leukemia	0.0036957985
Mobius syndrome	0.0036957985
atopic eczema	0.0036957985
pulmonary venoocclusive disease	0.0036957985
renal fibrosis	0.0036957985
Jeune syndrome	0.0036957985
dopa-responsive dystonia due to sepiapterin reductase deficiency	0.0036957985
supranuclear palsy, progressive, 1	0.0036957985
radiation pneumonitis	0.0036957985
Parvoviridae infectious disease	0.0036957985
metachromatic leukodystrophy	0.0036957985
Friedreich ataxia	0.0036957985
Shwachman-Diamond syndrome	0.0036957985
Combined immunodeficiency	0.0036957985
Primary Effusion Lymphoma	0.0036957985
endometrial cancer	0.0036957985
small cell lung carcinoma	0.0036957985
hyperthyroidism	0.0036957985
injury	0.0036957985
human african trypanosomiasis	0.0036957985
retinitis	0.0036957985
experimental autoimmune encephalomyelitis	0.0036957985
liver cancer	0.0036957985
airway hyperresponsiveness	0.0036957985
Alphavirus infectious disease	0.0036957985
Hypotonia - cystinuria syndrome	0.0036957985
chronic eosinophilic pneumonia	0.0036957985
hematopoietic and lymphoid system neoplasm	0.0036957985
central core myopathy	0.0036957985
rhabdomyosarcoma	0.0036957985
intrahepatic cholangiocarcinoma	0.0036957985
lupus nephritis	0.0036752663
glaucoma	0.0035828714
mouth disease	0.0035110086
type 1 interferonopathy	0.0035110086
microphthalmia with limb anomalies	0.0033262187
acute bronchiolitis	0.0033262187
avian influenza	0.0033262187
gestational diabetes	0.0033262187
Disseminated Peritoneal Leiomyomatosis	0.0033262187
microphthalmia with limb anomalies	0.0033262187
long COVID-19	0.0029566388
age-related macular degeneration	0.0029566388
myeloid neoplasm	0.0029566388
ischemia	0.0029566388
osteoarthritis	0.0029566388
skin neoplasm	0.0029566388
Atrophy	0.0029566388
viral encephalitis	0.0029566388
Acute hepatitis	0.0029566388
telomere syndrome	0.0029566388
Osteoporosis	0.0029566388
nervous system disease	0.0029361066
peeling skin syndrome	0.0027718489
musculoskeletal system disease	0.0027718489
pulmonary tuberculosis	0.0027718489
Glomerulonephritis	0.0027718489
Guillain-Barre syndrome	0.0027513167
Thrombocytopenia	0.002587059
Cerebral atrophy	0.002587059
Spastic paraparesis	0.002587059
herpes simplex encephalitis	0.002587059
chronic primary adrenal insufficiency	0.002587059
Lipodystrophy	0.002587059
pancreatic serous cystadenoma	0.002587059
chronic hepatitis C virus infection	0.002587059
Mungan syndrome	0.002587059
acute myeloid leukemia	0.002587059
meningococcal infection	0.0025427105
aspergillosis	0.0022174791
immunodeficiency disease	0.0022174791
multiple congenital anomalies-hypotonia-seizures syndrome 3	0.0022174791
gastric lymphoma	0.0022174791
hemolytic anemia	0.0022174791
hemorrhagic fever	0.0022174791
viral meningitis	0.0022174791
Livedo reticularis	0.0022174791
endometriosis	0.0022174791
Hyperplastic Polyp	0.0022174791
Bailey-Bloch congenital myopathy	0.0022174791
non-Hodgkins lymphoma	0.0022174791
Columnar Cell Hyperplasia of the Breast	0.0022174791
poliomyelitis	0.0022174791
dyschromatosis symmetrica hereditaria	0.0022174791
carcinoma	0.0022174791
hereditary spastic paraplegia 10	0.0022174791
Pancytopenia	0.0022174791
Yersinia pestis infectious disease	0.0022174791
vitamin D deficiency	0.0022174791
cystitis	0.0022174791
fungal lung infectious disease	0.0022174791
gastric adenocarcinoma	0.0022174791
geroderma osteodysplastica	0.0022174791
Graves ophthalmopathy	0.0022174791
bovine respiratory disease complex	0.0022174791
Nasal Cavity Polyp	0.0022174791
subacute sclerosing panencephalitis	0.0022174791
Seborrheic dermatitis	0.0022174791
animal viral hepatitis	0.0022174791
HIV infection	0.0022174791
Osteopenia	0.0022174791
synovitis	0.0022174791
Opitz G/BBB syndrome	0.0022174791
infantile myofibromatosis	0.0022174791
aortic aneurysm	0.0022174791
fibrosis	0.002012157
bronchitis	0.0018478993
bacterial urinary tract infection	0.0018478993
Microcephaly	0.0018478993
severe acute respiratory syndrome	0.0018478993
swine influenza	0.0018478993
autoimmune gastritis	0.0018478993
Bunyaviridae infectious disease	0.0018478993
Neoplasm of the lung	0.0018478993
asthenia	0.0018478993
hemorrhagic disease	0.0018478993
Spondyloenchondrodysplasia with immune dysregulation	0.0018478993
pulmonary arterial hypertension	0.0014783194
Cataract	0.0014783194
van der Woude syndrome	0.0014783194
preeclampsia	0.0014783194
mevalonic aciduria	0.0014783194
membranous glomerulonephritis	0.0014783194
skin basal cell carcinoma	0.0014783194
Japanese encephalitis	0.0014783194
bacteriemia	0.0014783194
Optic atrophy	0.0014783194
hemorrhage	0.0014783194
depressive disorder	0.0014783194
Leukoencephalopathy	0.0014783194
Arthropathy	0.0014783194
popliteal pterygium syndrome	0.0014783194
Hypofibrinogenemia	0.0014783194
Emotional lability	0.0014783194
osteosarcoma	0.0014783194
Anorexia	0.0014783194
malignant pleural mesothelioma	0.0014783194
Hantavirus infectious disease	0.0014783194
liver neuroendocrine carcinoma	0.0014783194
toxic epidermal necrolysis	0.0014783194
Seizure	0.0014783194
skin cancer	0.0014783194
lymphoma	0.0014783194
cellulitis	0.0014783194
myopia	0.0014783194
Fabry disease	0.0014783194
mediastinitis	0.0014783194
lupus erythematosus	0.0014783194
Fraser syndrome	0.0014783194
Myopia	0.0014783194
Haim-Munk syndrome	0.0014783194
Parkinson disease	0.0014783194
Splenomegaly	0.0014783194
lymphoproliferative syndrome	0.0014783194
Brain atrophy	0.0014783194
osteomyelitis	0.0014783194
autoimmune type 1 diabetes	0.0014783194
calcification	0.0014783194
acne	0.0014783194
Middle East respiratory syndrome	0.0014783194
Herpesviridae infectious disease	0.0014783194
hematopoietic and lymphoid cell neoplasm	0.0014783194
allergic asthma	0.0014783194
ganglioneuroma	0.0014783194
pulmonary alveolar proteinosis	0.0014783194
Candidemia	0.0014783194
dentin dysplasia type I	0.0014783194
Global developmental delay	0.0014783194
kidney disease	0.0014783194
avascular necrosis	0.0014783194
Abnormal intestine morphology	0.0014783194
cryopyrin-associated periodic syndrome	0.0014783194
respiratory system disease	0.0014783194
hepatitis A virus infection	0.0014783194
thrombotic disease	0.0014783194
Picornaviridae infectious disease	0.0014783194
Hyperkeratosis	0.0014783194
cerebrofacial arteriovenous metameric syndrome	0.0014783194
Anxiety	0.0014783194
digestive system infectious disorder	0.0014783194
PFAPA syndrome	0.0014783194
periodontitis	0.0014783194
anti-neutrophil cytoplasmic antibody-associated vasculitis	0.0014783194
metabolic process	0.0014783194
hyperplasia	0.001337389
