# Supplementary material for: Peripheral Transcriptomic Signatures Reveal Convergent Neuroinflammatory, Metabolic, and miRNA Dysregulation in Major Psychiatric Disorders
Source: Biology (Basel). 2026 Apr 24;15(9):673. doi: 10.3390/biology15090673 (PMC13162896; doi:10.3390/biology15090673)
Supplement: Supplementary file 1 [file biology-15-00673-s001.zip › Supplementary Files/Dataset S4. Hub genes GWAS results/IFIT1.tsv]

disease	globalScore
Abnormal nasolacrimal system morphology	0.296322876
neurodegenerative disease	0.2765637833
infection	0.0992026332
Systemic lupus erythematosus	0.0877143883
colorectal carcinoma	0.0802177055
cancer	0.0768003758
neoplasm	0.0740723832
non-small cell lung carcinoma	0.0671892069
hepatocellular carcinoma	0.0631863419
osteosarcoma	0.0615350458
varicella, severe recurrent	0.0615350458
oral squamous cell carcinoma	0.0569663509
Chronic mucocutaneous candidosis	0.0558775995
Pancreatic pseudocyst	0.0551242283
viral disease	0.0532986177
Immunodeficiency by defective expression of HLA class 2	0.0523676175
T-B+ severe combined immunodeficiency due to JAK3 deficiency	0.0513118511
gastric cancer	0.0484278963
severe combined immunodeficiency, autosomal recessive, T cell-negative, B cell-negative, NK cell-positive	0.0476850408
benign prostatic hyperplasia	0.0473062214
hyper-IgM syndrome type 2	0.0443495826
MHC class II deficiency	0.044342191
Zika virus infectious disease	0.0419302023
isolated agammaglobulinemia	0.041755132
immunodeficiency 66	0.0410529303
immunodeficiency 37	0.0408385739
severe combined immunodeficiency due to CARD11 deficiency	0.0403285537
immunodeficiency 31B	0.0401511554
Susceptibility to viral and mycobacterial infections	0.0401511554
hyper-IgM syndrome type 5	0.0398333167
gamma chain deficiency	0.0397224428
severe combined immunodeficiency due to CTPS1 deficiency	0.0397224428
Autoimmune lymphoproliferative syndrome with recurrent viral infections	0.0396559184
autoimmune lymphoproliferative syndrome type 2B	0.0396559184
Herpetic encephalitis	0.0395228697
immunodeficiency due to selective anti-polysaccharide antibody deficiency	0.038635878
hyper-IgM syndrome type 3	0.0385176125
Immunodeficiency due to a late component of complements deficiency	0.0381332494
type II complement component 8 deficiency	0.0381332494
agammaglobulinemia 10, autosomal dominant	0.0374458309
TFRC-related combined immunodeficiency	0.0373940897
immunodeficiency 72 with autoinflammation	0.0363223081
pulmonary tuberculosis	0.0352948761
hyper-IgM syndrome type 1	0.0345039752
X-linked hyper-IgM syndrome	0.0345039752
Rheumatoid arthritis	0.0344258484
Thymic aplasia	0.0343635349
immunodeficiency 96	0.0340752626
Immunodeficiency due to a complement cascade protein anomaly	0.0340383046
Sepsis	0.0339723009
isolated growth hormone deficiency type III	0.0334174105
Non-acquired isolated growth hormone deficiency	0.0334174105
Wiskott-Aldrich syndrome	0.0333139281
immunodeficiency 18	0.0328039079
head and neck squamous cell carcinoma	0.0326090092
X-linked immunodeficiency with magnesium defect, Epstein-Barr virus infection and neoplasia	0.032508244
MHC class II deficiency 2	0.0321904053
immunodeficiency, common variable, 2	0.0321386642
juvenile dermatomyositis	0.0319117099
Bruton-type agammaglobulinemia	0.0318577835
X-linked agammaglobulinemia	0.0318577835
exudative vitreoretinopathy 2, X-linked	0.0316877767
Familial exudative vitreoretinopathy	0.0316877767
immunodeficiency due to a classical component pathway complement deficiency	0.0312590641
nasopharyngeal carcinoma	0.0308239865
glioblastoma	0.0297589805
cutaneous lupus erythematosus	0.0259450931
hepatitis B virus infection	0.0238994973
systemic lupus erythematosus	0.0235731681
COVID-19	0.0231263878
Townes-Brocks syndrome	0.022914965
psoriasis	0.0226550926
breast cancer	0.0215949504
medulloblastoma	0.0211614988
adrenal gland pheochromocytoma	0.0206964719
hepatitis C virus infection	0.0198413248
Alzheimer disease	0.019437905
coinfection	0.0184789927
lung cancer	0.0184789927
cytomegalovirus infection	0.0175058559
influenza	0.0171558115
chronic hepatitis B virus infection	0.0168877461
endometriosis	0.0162615136
atherosclerosis	0.016176395
tuberculosis	0.0159329982
systemic scleroderma	0.0151143788
large cell medulloblastoma	0.0146985171
acute promyelocytic leukemia	0.0144136143
cervical cancer	0.0143930821
astrocytoma	0.0135200398
asthma	0.013182507
triple-negative breast cancer	0.0129147627
acute myeloid leukemia	0.0124784531
dengue disease	0.0120744789
lung carcinoma	0.0120704815
leukemia	0.0117136282
melanoma	0.0116551952
cardiovascular disease	0.0116212332
colorectal cancer	0.0109805351
Hepatic fibrosis	0.0103482359
multiple myeloma	0.0103277037
Huntington disease	0.0098811281
Lyme disease	0.0098708071
lung adenocarcinoma	0.0097334208
Granuloma	0.0096090762
bacterial disease	0.0095204831
Hepatitis	0.0094756168
glioblastoma multiforme	0.0093858911
amyotrophic lateral sclerosis	0.0091883282
kidney oncocytoma	0.0089975206
experimental autoimmune encephalomyelitis	0.0089701137
acute respiratory distress syndrome	0.0088796567
Encephalitis, Tick-Borne	0.0088699165
meningococcal infection	0.0085103892
synovial sarcoma	0.0084798044
Pneumonia	0.0083155467
renal cell carcinoma	0.0083155467
bladder transitional cell carcinoma	0.0083155467
pulmonary alveolar proteinosis	0.0081307568
ulcerative colitis	0.0079459669
Sjogren syndrome	0.0076381159
Acute kidney injury	0.007576387
acute kidney injury	0.007576387
cystic fibrosis	0.0075066912
thyroid cancer	0.0073915971
thyroid carcinoma	0.0073915971
Invasive Breast Carcinoma	0.0073915971
posterior cortical atrophy	0.0073915971
relapsing-remitting multiple sclerosis	0.0073915971
Dilated cardiomyopathy	0.0073915971
esophageal squamous cell carcinoma	0.0073915971
mitochondrial DNA depletion syndrome 4a	0.0073915971
adrenal cortex carcinoma	0.0073915971
inclusion body myositis	0.0072068072
ovarian carcinoma	0.0071660456
lobular neoplasia	0.0071530128
myelodysplastic syndrome	0.0070255552
multiple sclerosis	0.0068517557
type 2 diabetes mellitus	0.0068372273
Alphavirus infectious disease	0.0066524374
gestational diabetes	0.0066524374
non-alcoholic steatohepatitis	0.006426583
Plasmodium falciparum malaria	0.0063303374
human papilloma virus infection	0.006311192
liver hemangioma	0.0060252451
autoimmune disease	0.0059923141
pancreatic ductal adenocarcinoma	0.0058912476
aging	0.0057695522
Miyoshi myopathy	0.0054708085
Respiratory Syncytial Virus Infection	0.0054508796
HIV infection	0.005421493
chromophobe renal cell carcinoma	0.00541245
HIV-1 infection	0.0053615771
neuroblastoma	0.0053589079
adenoviridae infectious disease	0.005174118
Q fever	0.005174118
allergic asthma	0.005174118
pediatric acute respiratory distress syndrome	0.005174118
mucocutaneous lymph node syndrome	0.005174118
acute lung injury	0.0051344908
carcinoma	0.0050303925
diabetes mellitus	0.0049687958
glioma	0.0049585297
colitis	0.0048661348
severe acute respiratory syndrome	0.0048045381
amyotrophic lateral sclerosis type 8	0.0047737398
chronic obstructive pulmonary disease	0.0046813448
endothelial dysfunction	0.0046197482
Stroke	0.0046197482
Adams-Oliver syndrome	0.0046152102
protein S deficiency	0.0044349583
inflammatory bowel disease	0.0044349583
mucous membrane pemphigoid	0.0044349583
meningioma	0.0044349583
lymph node metastatic carcinoma	0.004414426
systemic juvenile idiopathic arthritis	0.0043718162
graft versus host disease	0.0042501683
Bronchiolitis	0.0042501683
Obesity	0.0042296361
cutaneous melanoma	0.0042296361
COVID-19–associated multisystem inflammatory syndrome in children	0.0040653784
squamous cell carcinoma	0.0040653784
coronavirus infectious disease	0.0040653784
myositis	0.0040653784
prostate cancer	0.0040653784
osteoarthritis	0.0039352467
dermatomyositis	0.0039275082
myocardial infarction	0.0036957985
colon adenocarcinoma	0.0036957985
Henipavirus infectious disease	0.0036957985
rectal adenocarcinoma	0.0036957985
pulmonary arterial hypertension	0.0036957985
cholangiocarcinoma	0.0036957985
reading	0.0036957985
visceral Leishmaniasis	0.0036957985
nail-patella syndrome	0.0036957985
pancreatic adenocarcinoma	0.0036957985
chronic rhinosinusitis with nasal polyps	0.0036957985
swine influenza	0.0036957985
thrombotic disease	0.0036957985
rotavirus infection	0.0036957985
chronic kidney disease	0.0036957985
HIV-associated neurocognitive disorder	0.0036957985
mevalonic aciduria	0.0036957985
cervical squamous cell carcinoma	0.0036957985
type 1 interferonopathy	0.0036957985
fibrosis	0.0036957985
inborn error of immunity	0.0036957985
uterine corpus endometrial carcinoma	0.0036957985
demyelinating disease	0.0036957985
Helicobacter pylori infectious disease	0.0036957985
Mobius syndrome	0.0036957985
type 1 diabetes mellitus	0.0036957985
dermatitis	0.0036957985
rectum cancer	0.0036957985
herpes simplex encephalitis	0.0036957985
mild neurocognitive disorder	0.0036957985
Anosmia	0.0036957985
Salmonella Infections	0.0036957985
gastrointestinal disease	0.0036957985
colorectal neoplasm	0.0036957985
mixed connective tissue disease	0.0036957985
dermatitis	0.0036957985
familial Mediterranean fever	0.0036957985
mesothelioma	0.0036957985
prostate adenocarcinoma	0.0036957985
squamous cell lung carcinoma	0.0036957985
colorectal adenocarcinoma	0.0036957985
rectum cancer	0.0036957985
colorectal adenoma	0.0036957985
gastric adenocarcinoma	0.0036957985
familial hyperaldosteronism	0.0036957985
squamous cell lung carcinoma	0.0036957985
gastrointestinal disease	0.0036957985
Autoimmunity	0.0036957985
cerebral cavernous malformation	0.0036957985
mesothelioma	0.0036957985
Bartsocas-Papas syndrome 1	0.0036957985
prostate adenocarcinoma	0.0036957985
Ageusia	0.0036957985
colorectal adenocarcinoma	0.0036957985
familial hyperaldosteronism	0.0036957985
colorectal neoplasm	0.0036957985
Inflammatory abnormality of the skin	0.0036957985
Salmonella Infections	0.0036957985
dysplasia	0.0034771921
septic shock	0.0034771913
metastatic melanoma	0.0031339783
diabetic nephropathy	0.00308872
bronchopulmonary dysplasia	0.0029746122
Graves disease	0.0029566388
papilloma	0.0029566388
microphthalmia with limb anomalies	0.0029566388
rheumatic disease	0.0029566388
mycosis fungoides	0.0029566388
ovarian cancer	0.0029566388
hyperthyroidism	0.0029566388
epilepsy	0.0029566388
lupus nephritis	0.0027513167
nasopharyngeal neoplasm	0.0026291048
oligodendroglioma	0.002587059
lymphopenia	0.002587059
Osteoporosis	0.002587059
AIDS	0.002587059
lymphoma	0.002587059
pancreatic carcinoma	0.0025703438
breast carcinoma	0.0022691108
paroxysmal nocturnal hemoglobinuria	0.0022174791
van der Woude syndrome	0.0022174791
gastric carcinoma	0.0022174791
inflammation	0.0022174791
nervous system disease	0.0022174791
Cutaneous T-cell lymphoma	0.0022174791
myeloid leukemia	0.0022174791
Other metabolic disease	0.0022174791
anaplastic large cell lymphoma	0.0022174791
hearing loss	0.0022174791
angiomyolipoma	0.0022174791
neuroinflammatory disorder	0.0022174791
Ataxia	0.0022174791
chronic hepatitis	0.0022174791
Uterine leiomyoma	0.0022174791
pilocytic astrocytoma	0.0022174791
thymus neoplasm	0.0022174791
Fibroadenoma	0.0020393162
myeloid sarcoma	0.002012157
liver cancer	0.0018478993
head and neck malignant neoplasia	0.0018478993
immune system disease	0.0018478993
sarcoma	0.0018478993
scrub typhus	0.0018478993
urinary bladder carcinoma	0.0018478993
chronic myelogenous leukemia	0.0018037879
benign adult familial myoclonic epilepsy	0.0015620942
Hantavirus infectious disease	0.0014783194
malnutrition	0.0014783194
Amyotrophic lateral sclerosis	0.0014783194
atrial fibrillation	0.0014783194
retinal ischemia	0.0014783194
Sezary's disease	0.0014783194
Kaposi's sarcoma	0.0014783194
Zinc deficiency	0.0014783194
animal disease	0.0014783194
Aortic Rupture	0.0014783194
cervical squamous intraepithelial neoplasia	0.0014783194
retinal degeneration	0.0014783194
chronic lymphocytic leukemia	0.0014783194
esophageal cancer	0.0014783194
Peri-Implantitis	0.0014783194
bacterial urinary tract infection	0.0014783194
endometrial cancer	0.0014783194
acute lymphoblastic leukemia	0.0014783194
viral pneumonia	0.0014783194
motor neuron disease	0.0014783194
lupus erythematosus	0.0014783194
cardiac hypertrophy	0.0014783194
microscopic polyangiitis	0.0014783194
periodontitis	0.0014783194
bone disease	0.0014783194
Mungan syndrome	0.0014783194
Newcastle disease	0.0014783194
gonorrhea	0.0014783194
Methicillin-Resistant Staphylococcus Aureus Pneumonia	0.0014783194
thymic lymphoma	0.0014783194
kidney disease	0.0014783194
measles	0.0014783194
bacterial vaginosis	0.0014783194
Dengue Hemorrhagic Fever	0.0014783194
heart failure	0.0014783194
autoimmune thrombocytopenic purpura	0.0014783194
bacteriemia	0.0014783194
antiphospholipid syndrome	0.0014783194
