# Supplementary material for: Peripheral Transcriptomic Signatures Reveal Convergent Neuroinflammatory, Metabolic, and miRNA Dysregulation in Major Psychiatric Disorders
Source: Biology (Basel). 2026 Apr 24;15(9):673. doi: 10.3390/biology15090673 (PMC13162896; doi:10.3390/biology15090673)
Supplement: Supplementary file 1 [file biology-15-00673-s001.zip › Supplementary Files/Dataset S4. Hub genes GWAS results/IFIT3.tsv]

disease	globalScore
neoplasm	0.1071907965
Systemic lupus erythematosus	0.1000508782
systemic scleroderma	0.0856220022
systemic lupus erythematosus	0.0831419669
lung cancer	0.0829276144
esophageal squamous cell carcinoma	0.0823074869
ulcerative colitis	0.0804048659
acute promyelocytic leukemia	0.0798620806
lung adenocarcinoma	0.078312534
myocardial infarction	0.0778376238
papillary thyroid carcinoma	0.0696658026
primary biliary cirrhosis	0.0676331134
non-small cell lung carcinoma	0.0676269537
hepatocellular carcinoma	0.0587854697
psoriasis	0.0578670878
oral squamous cell carcinoma	0.0510464757
juvenile dermatomyositis	0.0508408263
colorectal carcinoma	0.0473247842
lobular neoplasia	0.0467415855
hepatitis B virus infection	0.0447807591
COVID-19	0.0419314057
Rheumatoid arthritis	0.0402753753
pulmonary tuberculosis	0.0392282324
infection	0.0376518426
Alzheimer disease	0.0366279415
cancer	0.0349235469
breast cancer	0.0339153257
HIV infection	0.0286774283
pulmonary arterial hypertension	0.0273437762
prostate cancer	0.0269659709
Respiratory Syncytial Virus Infection	0.0261888391
Myocardial fibrosis	0.0260348475
glioma	0.0254626147
cutaneous lupus erythematosus	0.0250936409
Townes-Brocks syndrome	0.0250010151
head and neck squamous cell carcinoma	0.0233546783
Neoplasm of the liver	0.0230987409
liver and intrahepatic bile duct neoplasm	0.0230987409
schizophrenia	0.0208299313
mycosis fungoides	0.0206964719
melanoma	0.0202737055
major depressive disorder	0.0198727194
pancreatic ductal adenocarcinoma	0.0198045721
Plasmodium falciparum malaria	0.019757739
Sepsis	0.01921667
acute respiratory distress syndrome	0.0190544918
colitis	0.0190333625
astrocytoma	0.018941625
breast neoplasm	0.0187253793
colorectal neoplasm	0.0184789927
lymph node metastatic carcinoma	0.0182770458
acute myeloid leukemia	0.0160776351
dermatomyositis	0.0148118125
acute lung injury	0.0147831942
leukemia	0.0146087376
laryngeal squamous cell carcinoma	0.0144136143
atherosclerosis	0.0138387123
experimental autoimmune encephalomyelitis	0.0136744546
type 2 diabetes mellitus	0.0132664795
atrial fibrillation	0.012823805
pulmonary fibrosis	0.0118265553
Sjogren syndrome	0.0117890601
triple-negative breast cancer	0.0114569755
depressive disorder	0.0112413872
viral disease	0.0111076611
ischemia	0.0110873956
colorectal adenocarcinoma	0.0110873956
HIV-associated neurocognitive disorder	0.0109026057
hepatitis C virus infection	0.0108718074
large cell medulloblastoma	0.0107992546
glioblastoma	0.0106972836
thyroid cancer	0.0105330259
laryngeal carcinoma	0.0103482359
glioblastoma multiforme	0.0102045104
mucocutaneous lymph node syndrome	0.010163446
inflammatory bowel disease	0.0099717839
listeriosis	0.0096990073
neuroblastoma	0.0096501407
Lyme disease	0.0096282526
pure red-cell aplasia	0.0096090762
Invasive Breast Carcinoma	0.0096090762
sclerosing cholangitis	0.0095129855
tuberculosis	0.0093988263
Down syndrome	0.0092394964
toxoplasmosis	0.0092394964
nail-patella syndrome	0.0090547064
synovial sarcoma	0.0090547064
dengue disease	0.0090365
neurodegenerative disease	0.0089239162
meningioma	0.0088699165
non-alcoholic steatohepatitis	0.008818586
gastric cancer	0.008726191
myocarditis	0.008713461
chronic obstructive pulmonary disease	0.0084695383
colorectal cancer	0.0083287019
pancreatic adenocarcinoma	0.0083155467
multiple myeloma	0.0082026196
chronic lymphocytic leukemia	0.0081923534
Acute kidney injury	0.0081307568
acute kidney injury	0.0081307568
relapsing-remitting multiple sclerosis	0.008062263
reticulum cell sarcoma	0.0079459669
fragile X syndrome	0.0077611769
asthma	0.0076552427
influenza	0.0076062336
Neoplasm of the lung	0.0073915971
pulmonary hypertension	0.0073915971
coronary artery disease	0.0073915971
Neurofibrillary tangles	0.0073915971
Hip dysplasia	0.0073915971
Uveitis	0.0073915971
multiple sclerosis	0.0073915971
Parkinson disease	0.0073915971
posterior cortical atrophy	0.0073915971
streptococcal pneumonia	0.0073915971
Hyperbilirubinemia	0.0073915971
severe congenital neutropenia	0.0073915971
Dilated cardiomyopathy	0.0073915971
attention deficit hyperactivity disorder	0.0073915971
chronic myelogenous leukemia	0.0071559661
vasculitis	0.0066524374
Pallister-Hall syndrome	0.0066524374
nasopharyngeal neoplasm	0.0065373998
Miyoshi myopathy	0.0062623253
retinal degeneration	0.0060980676
primary ciliary dyskinesia	0.0060980676
Hyperlipidemia	0.0060980676
hematopoietic and lymphoid cell neoplasm	0.0060980676
bacterial disease	0.0059210799
insulinoma	0.0059132777
nasopharyngeal carcinoma	0.0058619471
HIV-1 infection	0.0057079555
squamous cell carcinoma	0.0056155606
cardiovascular disease	0.0055436978
severe acute respiratory syndrome	0.0055128995
epilepsy	0.0055026334
cytomegalovirus infection	0.0053765795
Bloom syndrome	0.0053589079
carcinoma	0.0051819202
in situ carcinoma	0.005174118
urinary tract infection	0.005174118
inflammatory breast carcinoma	0.005174118
diabetes mellitus	0.0051049244
Autoimmunity	0.0050303925
Duchenne muscular dystrophy	0.0049190239
peeling skin syndrome	0.0047840059
Crohn's disease	0.0047183412
autoimmune disease	0.004637188
infectious disease	0.0046197482
Stroke	0.0046197482
type 1 diabetes mellitus	0.0046197482
syphilis	0.0044349583
diffuse large B-cell lymphoma	0.0044349583
chronic hepatitis B virus infection	0.0044349583
amyotrophic lateral sclerosis	0.0044234877
Mental deterioration	0.004414426
interstitial lung disease	0.004414426
bladder transitional cell carcinoma	0.004414426
myelodysplastic syndrome	0.0043319124
graft versus host disease	0.0042501683
COVID-19–associated multisystem inflammatory syndrome in adults	0.0042501683
laryngotracheoesophageal cleft	0.0040653784
Zika virus infectious disease	0.0040653784
sarcoidosis	0.0040653784
cervical squamous intraepithelial neoplasia	0.0040653784
Hepatosplenomegaly	0.0036957985
renal cell carcinoma	0.0036957985
esophageal cancer	0.0036957985
demyelinating disease	0.0036957985
inborn error of immunity	0.0036957985
Central Nervous System Neoplasm	0.0036957985
peripheral neuropathy	0.0036957985
Amyotrophic lateral sclerosis	0.0036957985
nervous system disease	0.0036957985
head and neck malignant neoplasia	0.0036957985
Hyperglycemia	0.0036957985
nephritis	0.0036957985
chronic granulomatous disease	0.0036957985
polymyositis	0.0036957985
pneumocystosis	0.0036957985
Melnick-Needles syndrome	0.0036957985
Mobius syndrome	0.0036957985
esophageal cancer	0.0036957985
chronic granulomatous disease	0.0036957985
lumbar disc degeneration	0.0036957985
amyloidosis	0.0036957985
skin neoplasm	0.0036957985
pneumocystosis	0.0036957985
polymyositis	0.0036957985
heart disease	0.0036957985
prostate adenocarcinoma	0.0036957985
chronic kidney disease	0.0036957985
Herpesviridae infectious disease	0.0036957985
germinoma	0.0036957985
Lentivirus Infections	0.0036957985
leukoplakia	0.0036957985
metastatic squamous cell carcinoma	0.0036957985
hypertrophy	0.0036957985
ependymoma	0.0036957985
pemphigus foliaceus	0.0036957985
Methicillin-Resistant Staphylococcus Aureus Pneumonia	0.0036957985
familial hyperaldosteronism	0.0036957985
Thrombocytopenia	0.0036957985
swine influenza	0.0036957985
cholangiocarcinoma	0.0036957985
COVID-19–associated multisystem inflammatory syndrome in children	0.0036957985
Mobius syndrome	0.0036957985
bone metastasis	0.0036957985
Melnick-Needles syndrome	0.0036957985
cystic fibrosis	0.0036923945
myeloid sarcoma	0.0035110086
rosacea	0.003357374
cervical cancer	0.0033262187
pancreatic carcinoma	0.003267025
dysplasia	0.0031732151
breast carcinoma	0.0031658255
fibrosarcoma	0.0030285016
Syringocystadenoma Papilliferum	0.0029566388
laryngeal neoplasm	0.0029566388
parasitic infection	0.0029566388
age-related macular degeneration	0.0029566388
endometrial carcinoma	0.0029566388
kidney disease	0.0029566388
lip and oral cavity carcinoma	0.0029566388
juvenile myoclonic epilepsy	0.0029566388
Follicular Variant Thyroid Gland Papillary Carcinoma	0.0029566388
ischemic cardiomyopathy	0.0029028444
lung disease	0.0027718489
Dravet syndrome	0.002587059
meningococcal infection	0.0024129405
diabetic nephropathy	0.0023732088
nodular goiter	0.0022174791
poliovirus infection	0.0022174791
Ataxia-telangiectasia	0.0022174791
fibrosis	0.0022174791
autoimmune lymphoproliferative syndrome	0.0022174791
colonic neoplasm	0.0022174791
ischemic disease	0.0022174791
bacteriemia	0.0022174791
meningeal tuberculosis	0.0022174791
punctate palmoplantar keratoderma type 2	0.0022174791
chronic purulent otitis media	0.0022174791
Rod-cone dystrophy	0.0022174791
brain neoplasm	0.0022174791
psoriasis vulgaris	0.0022174791
Cone rod dystrophy	0.0022174791
psoriatic arthritis	0.0022174791
pneumonitis	0.0022174791
Carcinoma, Lewis Lung	0.0022174791
cutaneous melanoma	0.002104552
cardiac hypertrophy	0.002012157
liver cancer	0.002012157
adenocarcinoma	0.0018478993
Mixed Tumor of the Salivary Gland	0.0018478993
invasive breast ductal carcinoma	0.001825566
periodontal disorder	0.0014783194
cervical carcinoma	0.0014783194
coronavirus infectious disease	0.0014783194
fungal infectious disease	0.0014783194
urinary bladder carcinoma	0.0014783194
pemphigus	0.0014783194
metastatic melanoma	0.0014783194
congenital dyserythropoietic anemia type 2	0.0014783194
Osteopetrosis	0.0014783194
Anxiety	0.0014783194
ovarian cancer	0.0014783194
human papilloma virus infection	0.0014783194
Holt-Oram syndrome	0.0014783194
Tremor	0.0014783194
coinfection	0.0014783194
vascular disease	0.0014783194
bacterial urinary tract infection	0.0014783194
Nijmegen breakage syndrome	0.0014783194
microlissencephaly	0.0014783194
myeloid leukemia	0.0014783194
thyroid carcinoma	0.0014783194
salivary gland carcinoma	0.0014783194
animal viral hepatitis	0.0014783194
juvenile idiopathic arthritis	0.0014783194
lymphoma	0.0014783194
Huntington disease	0.0014783194
Autism	0.0014783194
Congenital dyserythropoietic anemia type II	0.0014783194
Hepatitis	0.0014783194
cutaneous squamous cell carcinoma	0.0014783194
lupus nephritis	0.0014783194
chronic hepatitis C virus infection	0.0014783194
Schwartz-Jampel syndrome	0.0014783194
Bartsocas-Papas syndrome 1	0.0014783194
Vitiligo	0.0014783194
skin squamous cell carcinoma	0.0014783194
measles	0.0014783194
ciliopathy	0.0014783194
metabolic syndrome	0.0014783194
heart failure	0.0014783194
disease arising from reactivation of latent virus	0.0014783194
sessile serrated polyp	0.0012892317
