# Supplementary material for: Peripheral Transcriptomic Signatures Reveal Convergent Neuroinflammatory, Metabolic, and miRNA Dysregulation in Major Psychiatric Disorders
Source: Biology (Basel). 2026 Apr 24;15(9):673. doi: 10.3390/biology15090673 (PMC13162896; doi:10.3390/biology15090673)
Supplement: Supplementary file 1 [file biology-15-00673-s001.zip › Supplementary Files/Dataset S4. Hub genes GWAS results/IGF1R.tsv]

disease	globalScore
growth delay due to insulin-like growth factor I resistance	0.8164693279
Abnormality of the skeletal system	0.605957633
Graves ophthalmopathy	0.5288970549
neurodegenerative disease	0.5223570186
genetic disorder	0.5085486122
gout	0.4859054724
atrial fibrillation	0.4814418179
smoking initiation	0.4788433227
prostate carcinoma	0.4613991822
neoplasm	0.4446368443
type 2 diabetes mellitus	0.441120729
risk-taking behaviour	0.4142406546
non-small cell lung carcinoma	0.395431788
Laron syndrome	0.3887056122
osteoarthritis, knee	0.3879120417
obesity	0.3837669718
hypothyroidism	0.3716305096
Neurodevelopmental disorder	0.3711916335
Growth delay	0.3711746622
Intellectual disability	0.3480221816
squamous cell carcinoma	0.3424572751
smoking behavior	0.3356554955
large cell lung carcinoma	0.3315952585
mental or behavioural disorder	0.3310781789
attention deficit hyperactivity disorder	0.3299138973
substance abuse	0.3299138973
eye disease	0.3274888157
neuroinflammatory disorder	0.3157151319
placenta praevia	0.3150630671
pulmonary edema	0.3150630671
diabetes mellitus	0.3124809429
overnutrition	0.3072881121
Growth abnormality	0.2992570212
adrenal cortex carcinoma	0.2908192374
migraine disorder	0.2851684797
metabolic syndrome	0.2849583586
preeclampsia	0.2740686379
Microcephaly	0.2708969631
laryngeal disease	0.2684899083
microcephaly	0.2660974954
NK-cell enteropathy	0.2587058983
amyotrophic lateral sclerosis	0.2587058983
hyperuricemia	0.2573589339
cardioembolic stroke	0.2545404475
carpal tunnel syndrome	0.2417520081
brain aneurysm	0.2390405204
tooth disease	0.2255949435
lung adenocarcinoma	0.2157174653
hepatocellular carcinoma	0.2040059385
liver disease	0.2024811725
Sjogren syndrome	0.2013890258
leukemia	0.1960428368
Abnormality of the immune system	0.1756122743
ocular hypotension	0.1756122743
aortic disease	0.1756122743
Increased total eosinophil count	0.1741057522
COVID-19	0.1628678988
breast cancer	0.1469756013
endometriosis	0.1374958373
cancer	0.1294588214
small cell lung carcinoma	0.1275913766
lung cancer	0.1272963793
colorectal cancer	0.1261112669
osteosarcoma	0.1254436852
craniosynostosis	0.1210765676
prostate cancer	0.1206428436
Short stature	0.1202777105
breast neoplasm	0.1190672254
acute lymphoblastic leukemia	0.116726652
Ewing sarcoma	0.1161589831
triple-negative breast cancer	0.1123277052
colorectal carcinoma	0.1117515437
ovarian cancer	0.1113164291
keratoconus	0.1108739564
prostate adenocarcinoma	0.1100252799
metastatic colorectal cancer	0.1098201319
sarcoma	0.1095879228
gastric cancer	0.1075309016
gastrointestinal stromal tumor	0.1072422486
head and neck squamous cell carcinoma	0.1045973847
oral squamous cell carcinoma	0.1034533931
chronic myelogenous leukemia	0.1025493746
posterior cortical atrophy	0.102419651
head and neck malignant neoplasia	0.1012866902
acute myeloid leukemia	0.1010879923
urinary bladder carcinoma	0.0991851223
retinopathy of prematurity	0.0988233842
rectum cancer	0.0988089162
esophageal squamous cell carcinoma	0.0986597789
Nijmegen breakage syndrome	0.0982542189
melanoma	0.0980978432
myelodysplastic syndrome	0.0979989701
glioma	0.0967115476
chronic lymphocytic leukemia	0.0946597016
pancreatic carcinoma	0.0944404478
retinoblastoma	0.0944007211
nasopharyngeal carcinoma	0.0943465536
ovarian neoplasm	0.0940734722
Rheumatoid arthritis	0.0904673754
Alzheimer disease	0.0894445402
papillary thyroid carcinoma	0.0892612672
Mungan syndrome	0.0891100147
colorectal neoplasm	0.087601148
diffuse large B-cell lymphoma	0.0873816899
nonpapillary renal cell carcinoma	0.0846897448
lymph node metastatic carcinoma	0.0833762635
Rett syndrome	0.0831554673
adult hepatocellular carcinoma	0.0831554673
Miyoshi myopathy	0.0820229444
breast carcinoma	0.0817321212
mesothelioma	0.0816964946
Keloid	0.0816030363
neuroendocrine neoplasm	0.0813504954
soft tissue sarcoma	0.0810725763
Huntington disease	0.0788032312
chondrosarcoma	0.0783224795
alveolar rhabdomyosarcoma	0.0778544683
Noonan syndrome	0.0768726098
bone disease	0.0764516994
multiple sclerosis	0.0764066537
growth hormone insensitivity syndrome	0.0761334501
renal cell carcinoma	0.0758666943
Parkinson disease	0.0757015583
embryonal rhabdomyosarcoma	0.0749393992
malignant colon neoplasm	0.0739159709
hyperinsulinism	0.0739159709
Crohn's disease	0.0739159709
angiosarcoma	0.0739159709
Monosomy 22q13	0.0739159709
Steinert myotonic dystrophy	0.0739159709
iris melanoma	0.0739159709
HER2 Positive Breast Carcinoma	0.0739159709
esophageal adenocarcinoma	0.0725957612
synovial sarcoma	0.0698473562
malignant pleural mesothelioma	0.0687901938
polycythemia vera	0.0679616288
Dilated cardiomyopathy	0.066773279
fetal growth restriction	0.0660438469
neuroblastoma	0.0633759522
Lethal congenital contracture syndrome type 3	0.0604410894
mucous membrane pemphigoid	0.0602192137
multiple myeloma	0.059602623
Neoplasm of the lung	0.0585526433
Wilms tumor	0.0583219122
classic Hodgkin lymphoma	0.0582088271
glioblastoma multiforme	0.0578692551
hemolytic disease of fetus and newborn, RH-induced	0.0574918422
intrahepatic cholangiocarcinoma	0.0568492187
thromboangiitis obliterans	0.0564675578
deafness	0.0563775589
autosomal dominant nonsyndromic hearing loss	0.0557307942
Chordoma	0.0554426629
pancreatic adenocarcinoma	0.0543808058
endometrial cancer	0.0522713905
hearing loss, autosomal recessive	0.0514455158
systemic scleroderma	0.0505683796
lethal congenital contracture syndrome 3	0.050358951
hearing loss, autosomal dominant 87	0.0474540533
Bartsocas-Papas syndrome 1	0.0464208723
carcinoma of liver and intrahepatic biliary tract	0.0461974818
hearing loss, autosomal dominant 80	0.0459683423
hearing loss, autosomal dominant 86	0.0454952801
hearing loss, autosomal dominant 85	0.0454952801
lung neoplasm	0.0448757205
glioblastoma	0.0443981175
rhabdomyosarcoma	0.0436746457
diabetic nephropathy	0.0436644053
X-linked nonsyndromic hearing loss	0.0435143321
T-cell non-Hodgkin lymphoma	0.0432973066
hearing loss, autosomal dominant 75	0.0432630178
breast ductal carcinoma in situ	0.0431335938
Autism	0.042843134
bladder tumor	0.042458155
cochleosaccular degeneration-cataract syndrome	0.0424425505
Cochleosaccular degeneration - cataract	0.0424425505
mastitis	0.0421321034
hearing loss, autosomal recessive 118, with cochlear aplasia	0.0419990547
Autosomal recessive cerebellar ataxia - blindness - deafness	0.0416220832
peroxisome biogenesis disorder 4B	0.0416220832
lymphoma	0.0416150487
hearing loss, autosomal dominant 77	0.0415481673
cervical cancer	0.0413789694
cystic lymphangioma	0.0413264194
autosomal recessive nonsyndromic hearing loss 4	0.0412377202
Stroke	0.0404434268
lethal congenital contracture syndrome 4	0.0403285537
Hb Bart's hydrops fetalis	0.039774184
hydrops fetalis	0.039774184
X-linked hereditary sensory and autonomic neuropathy with deafness	0.0397298344
X-linked hereditary sensory and autonomic neuropathy with hearing loss	0.0397298344
Ewing sarcoma/peripheral primitive neuroectodermal tumor	0.0396605382
Kaposi's sarcoma	0.0396066411
AIDS dementia	0.0391126046
hypotrichosis 1	0.0388058847
anorexia nervosa	0.0388058847
lymphatic malformation 8	0.038746752
Gout	0.0386826915
X-linked mixed hearing loss with perilymphatic gusher	0.0386210948
X-linked mixed deafness with perilymphatic gusher	0.0386210948
Uveal melanoma	0.0384051585
Autosomal recessive limb-girdle muscular dystrophy due to ISPD deficiency	0.0383402141
anaplastic astrocytoma	0.0382931608
Malignant Pancreatic Neoplasm	0.0382672734
pachyonychia congenita	0.037929121
medulloblastoma	0.0377455959
adrenal cortex neoplasm	0.0376335094
Pendred syndrome	0.037571488
diffuse scleroderma	0.0373275653
atherosclerosis	0.0370290785
lymphoid neoplasm	0.0369579855
anaplastic oligodendroglioma	0.0369579855
male breast carcinoma	0.0369579855
anaplastic oligoastrocytoma	0.0369579855
HIV-Associated Lipodystrophy Syndrome	0.0369579855
gliosarcoma	0.0369579855
diabetic macular edema	0.0369579855
myotonic dystrophy	0.0369579855
Branchio-otic syndrome	0.0364331821
branchiootic syndrome 1	0.0364331821
bile duct cancer	0.0362290919
bone neoplasm	0.0359802414
laryngeal squamous cell carcinoma	0.0358318289
fatal infantile hypertonic myofibrillar myopathy	0.0352653097
skin cancer	0.0351751607
deafness-hypogonadism syndrome	0.035058345
Deafness - hypogonadism	0.035058345
myeloid sarcoma	0.0349233184
myofibrillar myopathy 3	0.0342674441
adenoma	0.0342107415
otosclerosis 11	0.0341343954
choroideremia-deafness-obesity syndrome	0.0336908996
Choroideremia - deafness - obesity	0.0336908996
otosclerosis 12	0.0335652424
necrotizing enterocolitis	0.0334469768
pontocerebellar hypoplasia, type 1C	0.0333361029
pontocerebellar hypoplasia type 1	0.0333361029
myopathy, reducing body, X-linked, early-onset, severe	0.0330626138
arthrogryposis multiplex congenita	0.0330182642
liver cancer	0.0328797087
deafness with labyrinthine aplasia, microtia, and microdontia	0.0326339012
Autoimmune Hepatitis	0.0325230272
spinal muscular atrophy, type 1	0.0324565028
geroderma osteodysplastica	0.0323488069
neonatal hemochromatosis	0.0321090978
metastatic neoplasm	0.0320558569
cardiomyopathy, familial restrictive, 6	0.0319686574
Pallister-Hall syndrome	0.0316486503
branchiogenic deafness syndrome	0.0315029868
combined oxidative phosphorylation deficiency 51	0.031443854
multiple synostoses syndrome	0.0313551549
multiple synostoses syndrome 4	0.0313551549
Neonatal acute respiratory distress with surfactant metabolism deficiency	0.0311999313
Congenital pulmonary alveolar proteinosis	0.0311999313
type 1 diabetes mellitus	0.0311392624
renal cell adenocarcinoma	0.0311165705
lymphatic malformation 7	0.0309560086
myofibrillar myopathy 9 with early respiratory failure	0.030911659
Hereditary proximal myopathy with early respiratory failure	0.030911659
myopathy, myofibrillar, 9, with early respiratory failure	0.030911659
congenital muscular dystrophy 1B	0.0308229599
Congenital muscular dystrophy type 1B	0.0308229599
pheochromocytoma	0.0306977008
nail-patella syndrome	0.0302537401
colon carcinoma	0.0301387193
infection	0.0300890121
ulnar-mammary syndrome	0.0298547389
hereditary endocrine growth disease	0.0298281741
Asthma	0.0297511783
polycystic ovary syndrome	0.0296369337
Testicular Germ Cell Tumor	0.0295663884
malignant peripheral nerve sheath tumor	0.029511362
myxoid liposarcoma	0.0293610662
nephrolithiasis	0.0291968085
Graves disease	0.0291191874
chronic gastritis	0.0288272287
pulmonary fibrosis	0.0286847006
endometrial carcinoma	0.0284640294
psoriasis	0.0284384725
ovarian carcinoma	0.0283215193
Hyperglycemia	0.0281478107
severe malarial anemia	0.0278827468
Mantle cell lymphoma	0.0274357479
lymphedema	0.0273489092
pancreatic neoplasm	0.027328377
Obesity	0.0271597011
leiomyoma	0.0270643328
benign prostatic hyperplasia	0.0268403971
Bloom syndrome	0.0267555157
schwannoma	0.0266028587
ventricular septal defect	0.0264249596
carcinoma	0.026262151
SHORT syndrome	0.0260553798
bacterial urinary tract infection	0.0258705898
acute kidney injury	0.0258506547
skin neoplasm	0.0257808641
meningioma	0.0257489975
esophageal cancer	0.0255255339
cirrhosis of liver	0.0255184498
peripheral arterial disease	0.02531622
eosinophilic esophagitis	0.0251314301
idiopathic pulmonary fibrosis	0.0246879343
Balkan nephropathy	0.0243922704
in situ carcinoma	0.0241998836
cholangiocarcinoma	0.0239831861
Diabetes mellitus	0.0238682018
Uterine leiomyoma	0.0236603066
myocardial infarction	0.0236328545
Silver-Russell syndrome	0.0234422323
colitis	0.0234318635
renal pelvis/ureter urothelial carcinoma	0.0232835308
acute lung injury	0.0227291611
gallbladder cancer	0.0225854356
essential thrombocythemia	0.0224854437
adenocarcinoma	0.0224848512
thyroid cancer	0.0224352534
non-alcoholic fatty liver disease	0.0224112622
diabetic retinopathy	0.0223571173
diabetic cardiomyopathy	0.0223316671
lip and oral cavity carcinoma	0.0223287829
liver dysplastic nodule	0.0221856776
Granular Cell Tumor	0.0221747913
squamous cell intraepithelial neoplasia	0.0219900014
dengue disease	0.0219694691
heart failure	0.0219225561
endometrium adenocarcinoma	0.0215896232
Insulin resistance	0.0215300914
McLeod neuroacanthocytosis syndrome	0.0213227044
pemphigus foliaceus	0.0212508416
medullary thyroid gland carcinoma	0.0211225153
Cerebral ischemia	0.0210943862
ulcerative colitis	0.0209335268
Floating-Harbor syndrome	0.0206964719
Digestive System Carcinoma	0.0205938108
leiomyosarcoma	0.0204219562
Invasive Breast Carcinoma	0.0203516588
brain neoplasm	0.0202965948
Hyperinsulinemia	0.0202932579
acromegaly	0.0200768096
aging	0.0200445741
polycythemia	0.0199573122
Hepatic fibrosis	0.0198265219
cardiac hypertrophy	0.0198124007
experimental autoimmune encephalomyelitis	0.0196875861
non-alcoholic steatohepatitis	0.0195493371
gastric adenocarcinoma	0.0193190557
refractory anemia with excess blasts	0.0188485726
clear cell renal carcinoma	0.0188215258
colonic neoplasm	0.0187966579
kidney cancer	0.0186960182
nevus	0.0186637827
Tendinopathy	0.0184789927
pneumococcal pneumonia	0.0184789927
seminoma	0.0182404084
brain cancer	0.0178708286
bone sarcoma	0.0178112028
Sepsis	0.0177508703
Langer mesomelic dysplasia	0.017739833
chronic hepatitis	0.017739833
Hypoglycemia	0.0177006207
pulmonary arterial hypertension	0.0176533798
telomere syndrome	0.0174621958
neurofibromatosis type 1	0.0174318498
Myopia	0.0174113176
myopia	0.0174113176
Paraganglioma	0.0173291887
pancreatic ductal adenocarcinoma	0.0172147544
Ehlers-Danlos syndrome, musculocontractural type	0.0171400745
sarcopenia	0.0170143147
Esophageal atresia	0.0170006733
Helicobacter pylori infectious disease	0.0170006733
colorectal adenoma	0.0169725442
pituitary tumor	0.0166310935
benign neoplasm	0.0164592388
Acute kidney injury	0.0163155133
inflammatory breast carcinoma	0.0162615136
Extramammary Paget Disease	0.0162615136
renal carcinoma	0.0160639937
microphthalmia with limb anomalies	0.0158983243
tongue squamous cell carcinoma	0.0158940764
Gliosis	0.0157071438
achalasia-alacrima syndrome	0.0155223539
Cognitive impairment	0.0154570339
Thymic Carcinoma	0.0154349395
penile cancer	0.015152774
Chédiak-Higashi syndrome	0.0151373749
Cirrhosis	0.0150630483
schizophrenia	0.0150529971
bladder transitional cell carcinoma	0.0149552541
myopathy	0.0147831942
Nasal polyposis	0.0147831942
granulosa cell tumor	0.0147831942
arthritis	0.0147831942
Craniopharyngioma	0.014762662
IGA glomerulonephritis	0.0146600009
chronic hepatitis B virus infection	0.0145984043
gallbladder carcinoma	0.0144136143
dry eye syndrome	0.0144136143
renal fibrosis	0.0143529521
Lhermitte-Duclos disease	0.014345858
hematopoietic and lymphoid cell neoplasm	0.014284534
gestational diabetes	0.0142458413
chronic hepatitis C virus infection	0.0142082922
acute respiratory distress syndrome	0.0142040936
salivary gland carcinoma	0.0140440345
laryngeal carcinoma	0.0139953731
pterygium	0.0138592446
Mobius syndrome	0.013686158
emphysema	0.0136744546
diabetic encephalopathy	0.0136744546
Respiratory Syncytial Virus Infection	0.013631337
esophageal carcinoma	0.0135155576
uremia	0.0134280681
Congestive heart failure	0.0133048748
renal nutcracker syndrome	0.0133048748
scrapie	0.0133048748
liposarcoma	0.013249174
Ischemic stroke	0.0132210617
essential hypertension	0.0131816815
Hypertension	0.0131714154
isolated congenital growth hormone deficiency	0.0131200848
Ehlers-Danlos syndrome	0.0129352949
autism spectrum disorder	0.0129352949
allergic asthma	0.0129352949
proliferative diabetic retinopathy	0.0129352949
chronic pancreatitis	0.0128121016
colon adenocarcinoma	0.0126383865
Åland Islands eye disease	0.0125657151
cervical carcinoma	0.0125546142
metastatic malignant neoplasm	0.0125451828
Systemic lupus erythematosus	0.0125451828
mucocutaneous lymph node syndrome	0.0125119207
Thymoma	0.0124902031
Hepatic steatosis	0.0124349249
hypertrophic cardiomyopathy	0.0122990016
Nasal Cavity Polyp	0.0121961352
cardiovascular disease	0.0120146077
autoimmune retinopathy	0.0120113453
anaplastic large cell lymphoma	0.0119575509
thyroid nodule	0.0119421517
urothelial carcinoma	0.01191101
insulinoma	0.0119010873
Andersen-Tawil syndrome	0.0118419545
glottis carcinoma	0.0118265553
erectile dysfunction	0.0118265553
Pitt-Hopkins syndrome	0.0118265553
Amyotrophic lateral sclerosis	0.0118074604
prostate intraepithelial neoplasia	0.0117368296
Infertility	0.0116578913
gastric carcinoma	0.0115216844
squamous cell lung carcinoma	0.0114668184
Tremor	0.0114569755
undifferentiated carcinoma	0.0110873956
Disseminated Peritoneal Leiomyomatosis	0.0110873956
Lentivirus Infections	0.0110873956
skin disease	0.0110873956
paracoccidioidomycosis	0.0110873956
invasive breast ductal carcinoma	0.0110779383
cutaneous squamous cell carcinoma	0.0110463312
Lipodystrophy	0.0109380112
colon adenoma	0.0108153438
liver and intrahepatic bile duct neoplasm	0.0108109904
Neoplasm of the liver	0.0108109904
cervical squamous intraepithelial neoplasia	0.0107691463
adenoid cystic carcinoma	0.0107178158
thymus neoplasm	0.0107102189
Malignant Bone Neoplasm	0.0106870175
depressive disorder	0.0106561756
biliary tract cancer	0.0105124936
cardiomyopathy	0.0104484331
breast fibrocystic disease	0.0104200987
Nephroblastoma	0.0103482359
AIDS	0.0103482359
adolescent idiopathic scoliosis	0.0103482359
ossification of the posterior longitudinal ligament of the spine	0.0103482359
steatosis	0.0102790424
Beckwith-Wiedemann syndrome	0.010163446
retinopathy	0.0100567458
primitive neuroectodermal tumor	0.0100538941
Glucose intolerance	0.0100391186
Pick disease	0.0099899451
lung carcinoid tumor	0.0099786561
aortic aneurysm	0.0099786561
chronic kidney disease	0.0099651721
gastrin-producing neuroendocrine tumor	0.0097733339
lung disease	0.0097214775
invasive carcinoma	0.0096220115
allergic rhinitis	0.0096090762
sickle cell disease	0.0096090762
Anxiety	0.0095955061
Thyroid Gland Undifferentiated (Anaplastic) Carcinoma	0.009588544
Hepatoblastoma	0.0095672965
squamous cell neoplasm	0.0095474796
Osteoporosis	0.0095107942
prion disease	0.0094242863
Cholestasis	0.0094037541
hemangioma	0.0094037541
Parkinsonism	0.0094037541
COVID-19–associated multisystem inflammatory syndrome in adults	0.00936926
breast adenocarcinoma	0.0093647303
astrocytoma	0.0093398376
malignant glioma	0.0093082667
fibrosis	0.0092656396
lumbar disc degeneration	0.0092394964
oropharynx cancer	0.0092394964
atypical teratoid rhabdoid tumor	0.0092394964
extraskeletal myxoid chondrosarcoma	0.0092394964
Mental deterioration	0.0091893632
Duane retraction syndrome	0.0091861673
thymic epithelial neoplasm	0.0091273779
pulmonary hypertension	0.0090808496
cutaneous melanoma	0.0090044698
kidney neoplasm	0.0089674445
carcinoid tumor	0.0089124182
Ureteral obstruction	0.0089109809
metastatic prostate cancer	0.0088873563
adenoma of small intestine	0.0088699165
asbestosis	0.0088699165
undifferentiated pleomorphic sarcoma	0.0088699165
rectal adenocarcinoma	0.0088699165
ampulla of Vater adenocarcinoma	0.0088699165
cryohydrocytosis	0.0088699165
Kashin-Beck disease	0.0088699165
neuromuscular disease	0.0088699165
Denys-Drash syndrome	0.0088699165
Increased total leukocyte count	0.0088699165
Malignant Adrenal Gland Pheochromocytoma	0.0088699165
Arrhythmia	0.0088493843
psychosis	0.0088391182
Endometrial Serous Adenocarcinoma	0.0087569893
osteoarthritis	0.0087569893
Hodgkins lymphoma	0.0087569893
viral disease	0.0086987679
colorectal adenocarcinoma	0.0086756692
Pleural effusion	0.0086645944
breast disease	0.0086645944
Malignant Mesothelioma	0.0086645944
large cell carcinoma	0.0086543283
thyroiditis	0.0085619333
Impaired glucose tolerance	0.0085408752
hyperinsulinemic hypoglycemia, familial, 4	0.0085033938
Ventricular hypertrophy	0.0085003367
maternal uniparental disomy of chromosome 20	0.0085003367
hyperplasia	0.0085003367
mature T-cell and NK-cell non-Hodgkin lymphoma	0.0085003367
vascular dementia	0.0084798044
neuropathy	0.0084798044
non-small cell squamous lung carcinoma	0.0084798044
Acute Leukemia	0.0084695383
metastasis	0.008421583
laryngeal neoplasm	0.0083771434
Aarskog-Scott syndrome, X-linked	0.0083155467
Spinal Chordoma	0.0083155467
infarction	0.0083155467
Central Nervous System Neoplasm	0.0083155467
diffuse midline glioma	0.0082950145
peripheral neuropathy	0.0082026196
lung colloid adenocarcinoma	0.0082026196
gallbladder neoplasm	0.0081307568
Central precocious puberty	0.0081307568
Autoimmunity	0.0081110333
chronic obstructive pulmonary disease	0.0079743013
hepatitis B virus infection	0.0079459669
abortion	0.0079459669
cryptorchidism	0.0079254347
Central hypothyroidism	0.0077611769
transient ischemic attack	0.0077611769
airway hyperresponsiveness	0.0077611769
uterine fibroid	0.0077611769
spinal muscular atrophy	0.0077611769
Timothy syndrome	0.0077611769
acute myeloid leukemia by FAB classification	0.0077611769
Laurence-Moon syndrome	0.0077611769
prostate neoplasm	0.0076122266
endothelial dysfunction	0.0075225926
Large for gestational age	0.0074634598
obstructive sleep apnea	0.007460996
Merkel cell skin cancer	0.0073915971
small intestine carcinoma	0.0073915971
T-cell leukemia	0.0073915971
childhood testicular germ cell tumor	0.0073915971
peripheral primitive neuroectodermal tumor	0.0073915971
Ataxia-telangiectasia	0.0073915971
Acute hepatic failure	0.0073915971
tumor of parathyroid gland	0.0073915971
mucoepidermoid carcinoma	0.0073915971
T-cell leukemia	0.0073915971
myofascial pain syndrome	0.0073915971
arteriosclerosis	0.0073915971
cognitive disorder	0.0073915971
androgenetic alopecia	0.0073915971
polyp of large intestine	0.0073915971
human african trypanosomiasis	0.0073915971
prostate disease	0.0073915971
Fallopian Tube Carcinoma	0.0073915971
Hepatic hemangioma	0.0073915971
acute erythroleukemia	0.0073915971
childhood testicular germ cell tumor	0.0073915971
spinal cord injury	0.0073915971
hypertrophy	0.0073915971
Conjunctival Melanoma	0.0073915971
Duchenne muscular dystrophy	0.0073915971
urinary bladder cancer	0.0073915971
pregnancy	0.0073915971
small intestine carcinoma	0.0073915971
desmoplastic small round cell tumor	0.007383446
age-related macular degeneration	0.0073378027
Atrophy	0.0072684038
ring chromosome 15	0.0070220172
Allergy	0.0070220172
Pneumonia	0.0070220172
bone metastasis	0.007001485
respiratory failure	0.0068671816
intestinal neoplasm	0.0068372273
Guillain-Barre syndrome	0.006686611
refractory anemia	0.0066524374
acrocephalopolysyndactyly	0.0066524374
hypopituitarism	0.0066524374
oral lichen planus	0.0066524374
hypohidrotic ectodermal dysplasia	0.0066524374
infantile convulsions and choreoathetosis	0.0066524374
neurofibroma	0.0066524374
lung carcinoma	0.0065886559
autoimmune disease	0.0064890911
endocrine system disease	0.0064676475
Diplopia	0.0063577813
acne	0.0062964989
interstitial lung disease	0.0062828575
Global developmental delay	0.006203158
thyroid carcinoma	0.0060821426
Patent ductus arteriosus	0.0060672693
fibrosarcoma	0.0060542995
rotator cuff tear	0.0059132777
ovarian epithelial tumor	0.0059132777
embryonal neoplasm	0.0059132777
Ehlers-Danlos syndrome, cardiac valvular type	0.0059132777
Cushing syndrome	0.0059132777
retinal degeneration	0.0059132777
visceral Leishmaniasis	0.0059132777
Carcinoma, Lewis Lung	0.0058742539
Severe short stature	0.0058742539
Proptosis	0.0057568222
ischemic cardiomyopathy	0.0057284877
thrombotic disease	0.0057284877
thyroid neoplasm	0.0057079555
Nephropathy	0.0056052945
inflammation	0.0055436978
temporal lobe epilepsy	0.0055231656
brain disease	0.0053872423
childhood cancer	0.0053383757
metabolic disease	0.0053224506
hyperandrogenism	0.0052459807
laryngotracheoesophageal cleft	0.005191227
Age-related cataract	0.005174118
Melnick-Needles syndrome	0.005174118
gangrene	0.005174118
adenomyosis	0.005174118
malnutrition	0.0051535858
nodular goiter	0.0051203236
Genital neoplasm, female	0.0051049244
kidney disease	0.0050888967
ovarian serous adenocarcinoma	0.0050587269
metastatic melanoma	0.004989328
Growth Hormone-Producing Pituitary Gland Adenoma	0.004989328
injury	0.0049687958
muscle atrophy	0.0049687958
mesenchymal cell neoplasm	0.0049687958
carcinosarcoma	0.0049687958
endometrium neoplasm	0.0049687958
Cervical polyp	0.0049687958
influenza	0.0048764009
cyst	0.0048661348
progeroid syndrome	0.0048045381
ankylosing spondylitis	0.0048045381
Myocardial fibrosis	0.0048045381
Hyperlipidemia	0.0047649109
Prader-Willi syndrome	0.0046813448
graft versus host disease	0.0046197482
precursor B-cell acute lymphoblastic leukemia	0.0046197482
major depressive disorder	0.0046070182
Cowden syndrome 1	0.004599216
Right ventricular hypertrophy	0.0045889499
memory impairment	0.0045889499
Hyperplastic Polyp	0.004506821
digestive system neoplasm	0.0044965549
fibromyalgia	0.0044965549
oculocutaneous albinism type 1	0.0044349583
Pleuropulmonary blastoma	0.0044349583
Pulmonary hypoplasia	0.0044349583
osteoporosis-pseudoglioma syndrome	0.0044349583
oculocutaneous albinism	0.0044349583
mucinous neoplasm	0.0044349583
skin basal cell carcinoma	0.0044349583
mycosis fungoides	0.0044349583
short bowel syndrome	0.0044349583
pelvic organ prolapse	0.0044349583
adrenocortical adenoma	0.0044349583
pituitary dwarfism	0.0044349583
Delayed speech and language development	0.0044349583
Osteopenia	0.0044349583
juvenile nasopharyngeal angiofibroma	0.0044349583
stroke	0.0044349583
autoimmune thyroid disease	0.0044349583
hyperprolactinemia	0.0044349583
glottis squamous cell carcinoma	0.0044349583
large cell neuroendocrine carcinoma	0.0044349583
diabetic neuropathy	0.0044222283
prostatitis	0.0043220311
stomach neoplasm	0.0043220311
myeloid leukemia	0.0043220311
acanthosis nigricans	0.0042638097
endometrioid carcinoma	0.0042501683
psychiatric disorder	0.0042501683
immune system disease	0.0042501683
villous adenoma	0.0042501683
tubular adenoma	0.0042501683
skin squamous cell carcinoma	0.0041347773
oligodendroglioma	0.0040653784
Myocardial Ischemia	0.0040653784
malignant rhabdoid tumour	0.0040653784
Dravet syndrome	0.0040653784
B-cell non-Hodgkins lymphoma	0.0040653784
tongue cancer	0.0040653784
hypogonadism	0.0040653784
hearing loss	0.0040653784
T-cell acute lymphoblastic leukemia	0.0040526484
ischemia	0.0039524512
heart disease	0.0039089229
vascular disease	0.0039089229
epilepsy	0.0039089229
Failure to thrive	0.0038600563
pure red-cell aplasia	0.0037676613
human papilloma virus infection	0.0037573952
blue cone monochromacy	0.0036957985
bronchioloalveolar carcinoma	0.0036957985
congenital rubella	0.0036957985
myelofibrosis	0.0036957985
Epileptic spasm	0.0036957985
juvenile idiopathic arthritis	0.0036957985
gonadal disorder	0.0036957985
hemolytic anemia	0.0036957985
Cachexia	0.0036957985
mucinous carcinoma	0.0036957985
Hutchinson-Gilford progeria syndrome	0.0036957985
Townes-Brocks syndrome	0.0036957985
neoplasm of oropharynx	0.0036957985
sensorineural hearing loss	0.0036957985
Myasthenia gravis	0.0036957985
Alstrom syndrome	0.0036957985
actinic keratosis	0.0036957985
bacterial vaginosis	0.0036957985
Familial adenomatous polyposis	0.0036957985
permanent neonatal diabetes mellitus-pancreatic and cerebellar agenesis syndrome	0.0036957985
Tinnitus	0.0036957985
leukoplakia	0.0036957985
Glycogen storage disease due to acid maltase deficiency	0.0036957985
Myelofibrosis	0.0036957985
Hepatitis, Alcoholic	0.0036957985
chondrogenic neoplasm	0.0036957985
occult macular dystrophy	0.0036957985
breast ductal adenocarcinoma	0.0036957985
adult T-cell leukemia/lymphoma	0.0036957985
oxyphilic adenoma	0.0036957985
ovarian serous cystadenocarcinoma	0.0036957985
primary myelofibrosis	0.0036957985
muscular atrophy	0.0036957985
peripheral vascular disease	0.0036957985
Anosmia	0.0036957985
neonatal abstinence syndrome	0.0036957985
Vertigo	0.0036957985
Cockayne syndrome	0.0036957985
lipoma	0.0036957985
mucinous cystadenoma	0.0036957985
Syringocystadenoma Papilliferum	0.0036957985
childhood leukemia	0.0036752663
lymphangioleiomyomatosis	0.0035110086
pancreatic neuroendocrine tumor	0.0035110086
SHOX-related short stature	0.0034904764
diffuse intrinsic pontine glioma	0.0033262187
childhood neoplasm	0.0033262187
Norrie disease	0.0033262187
Treacher-Collins syndrome	0.0033262187
Leprechaunism	0.0033262187
Hyperkeratosis	0.0033262187
follicular thyroid adenoma	0.0032409974
hyperthyroidism	0.0031819673
Barrett's esophagus	0.0031697632
inflammatory myofibroblastic tumor	0.0030876344
acute myocardial infarction	0.0030876344
polyp	0.0030285016
invasive lobular carcinoma	0.0030182355
nervous system disease	0.0029740786
Luscan-Lumish syndrome	0.0029566388
choroidal melanoma	0.0029566388
papillary renal cell carcinoma	0.0029566388
congenital disorder of glycosylation	0.0029566388
irritable bowel syndrome	0.0029566388
ovarian disease	0.0029566388
epithelial neoplasm	0.0029566388
non-Hodgkins lymphoma	0.0029566388
exstrophy-epispadias complex	0.0029566388
muscle cancer	0.0029566388
Granulomatosis with Polyangiitis	0.0029566388
Pituitary prolactin cell adenoma	0.0029566388
oropharynx squamous cell carcinoma	0.0029566388
choroidal neovascularization	0.0029566388
malignant ciliary body melanoma	0.0029566388
anovulation	0.0029566388
kidney failure	0.0029566388
multiminicore myopathy	0.0029566388
muscle cancer	0.0029566388
Granulomatosis with Polyangiitis	0.0029566388
non-Hodgkins lymphoma	0.0029566388
endometrial endometrioid carcinoma	0.0029566388
choroidal neovascularization	0.0029566388
congenital disorder of glycosylation	0.0029566388
Luscan-Lumish syndrome	0.0029566388
papillary renal cell carcinoma	0.0029566388
placenta disease	0.0029566388
Other metabolic disease	0.0029439089
bronchopulmonary dysplasia	0.0029361066
ovarian serous carcinoma	0.0028437117
adrenal gland neoplasm	0.0028437117
small cell carcinoma	0.0027718489
neoplasm of esophagus	0.0027718489
clear cell sarcoma	0.0027718489
Wilson disease	0.0027718489
bipolar disorder	0.0027718489
progressive supranuclear palsy	0.0027713855
respiratory system disease	0.0027513167
follicular thyroid carcinoma	0.0027513167
thyroid cancer, nonmedullary, 2	0.0027513167
idiopathic pulmonary arterial hypertension	0.002587059
left ventricular hypertrophy	0.002587059
Hepatitis	0.002587059
overgrowth syndrome	0.002587059
Arterial thrombosis	0.002587059
plasma cell neoplasm	0.002587059
head and neck carcinoma	0.002587059
squamous cell carcinoma of penis	0.002587059
Hypergonadotropic hypogonadism	0.002587059
osteoporosis	0.002587059
osteogenesis imperfecta	0.002587059
Pituitary Gland Adenoma	0.002587059
placental insufficiency	0.002587059
dedifferentiated liposarcoma	0.002587059
Friedreich ataxia	0.002587059
Varicose veins	0.0022174791
familial partial lipodystrophy	0.0022174791
swine influenza	0.0022174791
head and neck neoplasia	0.0022174791
Hyperammonemia	0.0022174791
myotonic dystrophy type 2	0.0022174791
trichomegaly-retina pigmentary degeneration-dwarfism syndrome	0.0022174791
bacteriemia	0.0022174791
ovarian adenocarcinoma	0.0022174791
Micropenis	0.0022174791
mood disorder	0.0022174791
endometrioid tumor	0.0022174791
papilloma	0.0022174791
epithelioid sarcoma	0.0022174791
Brain atrophy	0.0022174791
Seckel syndrome	0.0022174791
serous adenocarcinoma	0.0022174791
demyelinating disease	0.0022174791
Cleft palate	0.0022174791
Sarcomatoid Carcinoma	0.0022174791
folate deficiency	0.0022174791
Gynecomastia	0.0022174791
ameloblastoma	0.0022174791
Macrocephaly	0.0022174791
Turner syndrome	0.0022174791
undifferentiated sarcoma	0.0022174791
enteritis	0.0022174791
postmenopausal osteoporosis	0.0022174791
Mixed Tumor of the Salivary Gland	0.0022174791
Lewy body dementia	0.0022174791
celiac disease	0.0022174791
cleft palate	0.0022174791
Portal vein thrombosis	0.0022174791
non-functioning pituitary adenoma	0.0022174791
phyllodes tumor	0.0022174791
Gabriele de Vries syndrome	0.0022174791
rheumatic disease	0.0022174791
Myelodysplasia	0.0022174791
pulmonary tuberculosis	0.0022174791
Epstein-Barr virus infection	0.0022174791
myxedema	0.0022174791
amyloidosis	0.0022174791
skeletal dysplasia	0.0022174791
myeloproliferative disorder	0.0022174791
Leydig Cell Tumor	0.0022174791
uterine cervix carcinoma in situ	0.0022174791
Sotos syndrome	0.0022174791
Otitis media	0.0022174791
xeroderma pigmentosum	0.0022174791
primary biliary cirrhosis	0.0022174791
papillary carcinoma	0.0022174791
spindle cell hemangioma	0.0022174791
gastroesophageal reflux disease	0.0022174791
glomerulosclerosis	0.0022174791
ermine phenotype	0.0022174791
inflammatory bowel disease	0.0022174791
cranial nerve palsy	0.0022174791
hemorrhagic stroke	0.0022174791
familial hyperlipidemia	0.0022174791
dermatitis	0.0022174791
chronic myelomonocytic leukemia	0.0022174791
Skeletal dysplasia	0.0022174791
multiple endocrine neoplasia type 1	0.0022174791
Adamantinomatous Craniopharyngioma	0.0022174791
cervical intraepithelial neoplasia	0.0022174791
hematologic disease	0.0022174791
post-traumatic stress disorder	0.0022174791
PEComa	0.0022174791
tonsillitis	0.0022174791
Testicular torsion	0.0022174791
renal hypertension	0.0022174791
Zollinger-Ellison Syndrome	0.0022174791
diverticulitis	0.0022174791
craniofacial dysplasia - osteopenia syndrome	0.0022174791
bacterial disease	0.0022174791
well-differentiated liposarcoma	0.0022174791
cytomegalovirus infection	0.0022148513
hepatitis C virus infection	0.002012157
acute promyelocytic leukemia	0.002012157
diaphragmatic hernia	0.0018478993
Aortic dissection	0.0018478993
brain injury	0.0018478993
cystic fibrosis	0.0018478993
inherited lipid metabolism disorder	0.0018478993
prediabetes syndrome	0.0018478993
neutropenia	0.0018478993
ependymoma	0.0018478993
radiation pneumonitis	0.0014783194
Azoospermia	0.0014783194
congenital secretory chloride diarrhea 1	0.0014783194
Ventriculomegaly	0.0014783194
Follicular Cyst	0.0014783194
carcinoma in situ of nasopharynx	0.0014783194
Reunion island Larsen syndrome	0.0014783194
solitary fibrous tumor	0.0014783194
benign neoplasm of adrenal gland	0.0014783194
coronary artery disease	0.0014783194
Lynch syndrome	0.0014783194
cyclic hematopoiesis	0.0014783194
multiple congenital anomalies-hypotonia-seizures syndrome 3	0.0014783194
tauopathy	0.0014783194
plasmacytoma	0.0014783194
Reunion Island's Larsen syndrome	0.0014783194
abscess	0.0014783194
differentiated thyroid carcinoma	0.0014783194
digestive system cancer	0.0014783194
diabetic eye disease	0.0014783194
Borderline Ovarian Serous Tumor	0.0014783194
familial Mediterranean fever	0.0014783194
benign meningioma	0.0014783194
glycogen storage disease VI	0.0014783194
sarcoidosis	0.0014783194
stomatitis	0.0014783194
oral cavity carcinoma	0.0014783194
neurofibromatosis	0.0014783194
neoplasm of testis	0.0014783194
male infertility	0.0014783194
bone giant cell tumor	0.0014783194
Neurodevelopmental delay	0.0014783194
concussion	0.0014783194
infiltrating bladder urothelial carcinoma	0.0014783194
Atypical Endometrial Hyperplasia	0.0014783194
Menorrhagia	0.0014783194
Pleural Mesothelioma	0.0014783194
autosomal dominant cerebellar ataxia	0.0014783194
Columnar Cell Hyperplasia of the Breast	0.0014783194
maxillary sinus squamous cell carcinoma	0.0014783194
isolated congenital adermatoglyphia	0.0014783194
Hypertriglyceridemia	0.0014783194
salivary gland cancer	0.0014783194
hypertension	0.0014783194
Cholecystitis	0.0014783194
Hypercholesterolemia	0.0014783194
chronic rhinosinusitis with nasal polyps	0.0014783194
Paroxysmal atrial fibrillation	0.0014783194
infectious disease	0.0014783194
congenital heart disease	0.0014783194
Borderline Ovarian Serous Tumor	0.0014783194
Leigh syndrome	0.0014783194
Hypsarrhythmia	0.0014783194
Pain	0.0014783194
diabetic ketoacidosis	0.0014783194
Aortic root aneurysm	0.0014783194
acrocallosal syndrome	0.0014783194
mesenchymal chondrosarcoma	0.0014783194
cyclic hematopoiesis	0.0014783194
hematoma	0.0014783194
acrocallosal syndrome	0.0014783194
male infertility	0.0014783194
autosomal dominant cerebellar ataxia	0.0014783194
Columnar Cell Hyperplasia of the Breast	0.0014783194
maxillary sinus squamous cell carcinoma	0.0014783194
isolated congenital adermatoglyphia	0.0014783194
Hypertriglyceridemia	0.0014783194
salivary gland cancer	0.0014783194
bone giant cell tumor	0.0014783194
hypertension	0.0014783194
Hypercholesterolemia	0.0014783194
chronic rhinosinusitis with nasal polyps	0.0014783194
Cholecystitis	0.0014783194
pituitary deficiency	0.0014783194
thanatophoric dysplasia	0.0014783194
alcoholic cardiomyopathy	0.0014783194
Aortic root aneurysm	0.0014783194
Inflammatory abnormality of the skin	0.0014783194
diabetic ketoacidosis	0.0014783194
Pain	0.0014783194
Hypsarrhythmia	0.0014783194
Decreased total leukocyte count	0.0014783194
infectious disease	0.0014783194
Leigh syndrome	0.0014783194
congenital heart disease	0.0014783194
Charcot-Marie-Tooth disease type 2A1	0.0014783194
asthenia	0.0014783194
Pleural Mesothelioma	0.0014783194
thoracic outlet syndrome	0.0014783194
neoplasm of testis	0.0014783194
Atypical Endometrial Hyperplasia	0.0014783194
nervous system injury	0.0014783194
pseudohypoparathyroidism	0.0014783194
Charcot-Marie-Tooth disease	0.0014783194
hereditary amyloidosis	0.0014783194
neural tube defect	0.0014783194
coronary artery disease	0.0014783194
atrial heart septal defect	0.0014783194
Glomerular sclerosis	0.0014783194
neonatal diabetes mellitus	0.0014783194
Tietz syndrome	0.0014783194
cerebellar neoplasm	0.0014783194
microcephalic osteodysplastic primordial dwarfism type II	0.0014783194
oropharyngeal carcinoma	0.0014783194
Hashimoto's thyroiditis	0.0014783194
bent bone dysplasia syndrome 1	0.0014783194
female infertility	0.0014783194
adrenal gland hyperfunction	0.0014783194
Paroxysmal atrial fibrillation	0.0014783194
carcinoma in situ of nasopharynx	0.0014783194
Neurodevelopmental delay	0.0014783194
peeling skin syndrome	0.0014783194
concussion	0.0014783194
neurofibromatosis	0.0014783194
infiltrating bladder urothelial carcinoma	0.0014783194
solitary fibrous tumor	0.0014783194
meningococcal infection	0.0013489186
HIV infection	0.001340191
