# Supplementary material for: Peripheral Transcriptomic Signatures Reveal Convergent Neuroinflammatory, Metabolic, and miRNA Dysregulation in Major Psychiatric Disorders
Source: Biology (Basel). 2026 Apr 24;15(9):673. doi: 10.3390/biology15090673 (PMC13162896; doi:10.3390/biology15090673)
Supplement: Supplementary file 1 [file biology-15-00673-s001.zip › Supplementary Files/Dataset S4. Hub genes GWAS results/IL1B.tsv]

disease	globalScore
cryopyrin-associated periodic syndrome	0.5413876788
gout	0.5260403794
Muckle-Wells syndrome	0.4968724686
juvenile idiopathic arthritis	0.4853854266
immune system disease	0.4653652978
Antisynthetase syndrome	0.4548321744
pericarditis	0.4481142278
Familial cold urticaria	0.434903094
familial Mediterranean fever	0.4169512039
allergic rhinitis	0.4067698211
systemic juvenile idiopathic arthritis	0.4018372016
mevalonate kinase deficiency	0.3888543392
Eczematoid dermatitis	0.3811546958
uveitis	0.3786448272
Pyoderma	0.3597038597
respiratory system disease	0.3475515709
neurodegenerative disease	0.3460060093
non-small cell lung carcinoma	0.3432290766
asthma	0.3220224107
COVID-19	0.3036254928
adult-onset Still's disease	0.3012498395
Behcet's syndrome	0.2974427805
hidradenitis suppurativa	0.2860471168
lung cancer	0.2853498847
Fever	0.2767505837
atherosclerosis	0.2746295104
systemic inflammatory response syndrome	0.2715655712
pancreatic adenocarcinoma	0.2671742837
pancreatic carcinoma	0.2666603644
Hypoglycemia	0.2662010362
CINCA syndrome	0.2646965974
pneumonia	0.2623729357
allergic disease	0.2153673181
endometriosis	0.2080858806
Abnormal thrombosis	0.2070569976
hypertension	0.1791044727
type 2 diabetes mellitus	0.142249227
type 1 diabetes mellitus	0.1354834943
ulcerative colitis	0.133479365
atrial fibrillation	0.1325580225
cholangiocarcinoma	0.1303886761
melanoma	0.1277533227
rheumatoid arthritis	0.1268527817
breast cancer	0.1268065918
osteoarthritis	0.1263081879
chronic obstructive pulmonary disease	0.1235426206
neoplasm	0.1206646884
infection	0.1182764346
microphthalmia with limb anomalies	0.1180968827
oral squamous cell carcinoma	0.1175678958
nail-patella syndrome	0.1175561749
Rheumatoid arthritis	0.1173226502
Alzheimer disease	0.116517945
triple-negative breast cancer	0.1152350778
periodontitis	0.1149446792
Systemic lupus erythematosus	0.1145424238
Townes-Brocks syndrome	0.1142287377
cancer	0.1129960403
Sepsis	0.1127085472
inflammatory bowel disease	0.1125150981
mucocutaneous lymph node syndrome	0.1124426281
experimental autoimmune encephalomyelitis	0.1124025761
hepatocellular carcinoma	0.1123569571
posterior cortical atrophy	0.1119325082
colorectal carcinoma	0.1109833633
psoriasis	0.1105588889
chronic kidney disease	0.110414985
Obesity	0.1090377554
acute myeloid leukemia	0.1070848976
head and neck squamous cell carcinoma	0.1070378243
Schnitzler syndrome	0.1069354772
glioma	0.1066812984
glioblastoma multiforme	0.1060582287
lung adenocarcinoma	0.1055633284
autoimmune thrombocytopenic purpura	0.1049665201
diabetes mellitus	0.1048204642
Chédiak-Higashi syndrome	0.1044867773
influenza	0.1022036994
Parkinson disease	0.1019952367
dry eye syndrome	0.1012437811
epilepsy	0.1012057291
Hepatitis, Alcoholic	0.099515439
Respiratory Syncytial Virus Infection	0.0992351795
osteoarthritis, knee	0.0990821306
malaria	0.0990806603
cystic fibrosis	0.0989959792
Helicobacter pylori infectious disease	0.098661053
systemic scleroderma	0.0984062791
mucous membrane pemphigoid	0.0980394596
Stroke	0.097397448
acne	0.0971835718
toxoplasmosis	0.0971498445
congenital rubella	0.0968444633
cervical cancer	0.0964885554
Bartsocas-Papas syndrome 1	0.0964488326
temporal lobe epilepsy	0.096297013
renal cell carcinoma	0.0962470842
ovarian cancer	0.0958499939
gestational diabetes	0.0954937211
myeloid sarcoma	0.0949872061
emphysema	0.0946125915
acute kidney injury	0.0942849294
Acute kidney injury	0.0940885641
gastric cancer	0.0939698671
metabolic syndrome	0.0938441188
hepatitis B virus infection	0.0931007942
age-related macular degeneration	0.0924801045
polycystic ovary syndrome	0.0920396677
gastritis	0.0917440768
nasopharyngeal carcinoma	0.0915027804
non-alcoholic steatohepatitis	0.0912097864
cardiovascular disease	0.0899559226
colitis	0.089945088
sarcoidosis	0.0898525664
chronic periodontitis	0.0894264373
esophageal squamous cell carcinoma	0.0893493477
depressive disorder	0.0891645264
Asthma	0.0888315412
urticaria	0.088138961
glioblastoma	0.0879900843
juvenile polyposis syndrome	0.0874981087
bacterial urinary tract infection	0.0865480821
coronary artery disease	0.0856781722
neuromyelitis optica	0.0849988123
cirrhosis of liver	0.084652204
Pelvic Inflammatory Disease	0.0844758871
Vitiligo	0.0844650527
keratoconus	0.084058769
chronic granulomatous disease	0.0838486573
lumbar disc degeneration	0.0831921061
schizophrenia	0.0828778151
obstructive sleep apnea	0.082695936
leukemia	0.0826841189
lung carcinoma	0.081945712
Delirium	0.0816849667
idiopathic pulmonary fibrosis	0.0813896691
peripheral arterial disease	0.0811459182
synovial sarcoma	0.0811134686
COVID-19–associated multisystem inflammatory syndrome in adults	0.0808568838
necrotizing enterocolitis	0.0806524134
pulmonary sarcoidosis	0.080599659
malignant hyperthermia, susceptibility to, 1	0.0805736603
synovitis	0.0798893682
Peri-Implantitis	0.0798826262
acute myocardial infarction	0.0796816606
acute respiratory distress syndrome	0.0793763479
malignant pleural mesothelioma	0.0792287172
acute lung injury	0.0792187804
chorioamnionitis	0.0789563261
sickle cell disease	0.0783038094
clostridium difficile infection	0.0779873715
steatosis	0.0778356622
cerebral malaria	0.0774139948
tropical spastic paraparesis	0.077081933
subarachnoid hemorrhage	0.0768624394
chondrosarcoma	0.0765230858
acute cystitis	0.0763959073
autoimmune inner ear disease	0.0763604562
sterile multifocal osteomyelitis with periostitis and pustulosis	0.0763047914
osteoarthritis, hand	0.0760128233
cold urticaria	0.0746038001
post-traumatic stress disorder	0.0746024275
chronic idiopathic urticaria	0.0744703407
non-alcoholic fatty liver disease	0.0743889579
obsessive-compulsive disorder	0.0743451838
malignant colon neoplasm	0.0739159709
open-angle glaucoma	0.0737071968
periodontal disorder	0.0735777425
myelofibrosis	0.0729957028
Myelofibrosis	0.0729957028
myelodysplastic syndrome	0.0729521751
Gout	0.0727164866
Zika virus infectious disease	0.0725240631
Anorexia	0.0723450643
Wilson disease	0.0708337135
Salmonella Infections	0.070285827
Crohn's disease	0.0702275819
ventilator-associated pneumonia	0.0692978994
Miyoshi myopathy	0.0684137479
rosacea	0.0652422879
demyelinating disease	0.0648056832
chronic rhinosinusitis with nasal polyps	0.0646755701
fibromyalgia	0.0645863684
Gingivitis	0.0643239775
interstitial lung disease	0.0641046702
abscess	0.0634292715
treatment resistant depression	0.063207998
major depressive disorder	0.0631716141
Anxiety	0.0627452043
Crouzon syndrome-acanthosis nigricans syndrome	0.0626094018
Immunodeficiency due to a late component of complements deficiency	0.0623230722
prostate cancer	0.0622008404
colorectal cancer	0.0620880515
papillary thyroid carcinoma	0.0612063611
Pallister-Hall syndrome	0.060989455
Ischemic stroke	0.0608108289
IGA glomerulonephritis	0.0607035866
irritable bowel syndrome	0.0605886416
Peptic ulcer	0.0605231303
Cognitive impairment	0.0603485762
supranuclear palsy, progressive, 1	0.0598835195
proliferative diabetic retinopathy	0.0592400559
osteosarcoma	0.058585225
periapical granuloma	0.0585650601
deep vein thrombosis	0.0576938849
skin infection	0.0573191078
Hepatic fibrosis	0.0569773116
preterm premature rupture of the membranes	0.0569520652
ischemia	0.0567335922
squamous cell carcinoma	0.0567069319
thromboangiitis obliterans	0.056455226
endophthalmitis	0.0564094477
Leishmaniasis	0.0563648334
dental caries	0.0561902701
Meckel syndrome, type 1	0.056158668
Duane retraction syndrome	0.0561222094
hepatitis C virus infection	0.0559200325
pterygium	0.0555425248
TNF receptor 1-associated periodic fever syndrome	0.0553522063
hyperuricemia	0.0552509344
ulcer disease	0.0551064671
chronic hepatitis B virus infection	0.0548795907
chronic myelogenous leukemia	0.0548662411
bacterial vaginosis	0.0548635433
osteogenesis imperfecta	0.0547935931
monoclonal gammopathy	0.0546545582
acanthosis nigricans	0.0546146043
Osteoporosis	0.0542941141
pulmonary tuberculosis	0.0541510993
colon carcinoma	0.0541343056
liver dysplastic nodule	0.054102504
viral encephalitis	0.0539345827
breast ductal carcinoma in situ	0.0538474267
dermatitis	0.053639303
attention deficit hyperactivity disorder	0.0536045928
Autosomal recessive hyper-IgE syndrome	0.0535816873
Autosomal recessive hyper-IgE syndrome due to TYK2 deficiency	0.0535816873
immunodeficiency 35	0.0535816873
Dravet syndrome	0.0531958525
multiple myeloma	0.0530282575
myocardial infarction	0.0530002369
cystitis	0.0526059332
leprosy	0.0524473693
serum lipopolysaccharide activity	0.0521624411
Nasal Cavity Polyp	0.052058692
Cachexia	0.051939039
chronic gastritis	0.0517459672
Majeed syndrome	0.0515342002
spindle cell hemangioma	0.0514459976
Huntington disease	0.0510705187
POEMS syndrome	0.0506287584
arthritis	0.0506167586
pneumocystosis	0.0505713837
isolated agammaglobulinemia	0.0504027873
common variable immunodeficiency	0.0503912892
mannose-binding lectin deficiency	0.0500632871
Kaposi's sarcoma	0.0500355031
allergic asthma	0.0498560343
urolithiasis	0.0496957537
stroke	0.0495846635
acute promyelocytic leukemia	0.0494559927
hyper-IgM syndrome type 2	0.0494350014
Infertility	0.0494132763
essential thrombocythemia	0.048982134
pulmonary arterial hypertension	0.0488805921
concussion	0.0488131492
temporomandibular joint disorder	0.0486483997
Cerebral ischemia	0.0486034546
chronic hepatitis C virus infection	0.0481609227
tuberous sclerosis	0.0479803971
arteriovenous malformations of the brain	0.0478913895
Dilated cardiomyopathy	0.0473062149
dengue disease	0.0472907152
achalasia-alacrima syndrome	0.0470614499
varicocele	0.0470460832
cholesteatoma	0.0469886835
fibrodysplasia ossificans progressiva	0.0469147781
silicosis	0.0468451872
Feingold syndrome	0.0461453375
astrocytoma	0.0456779118
Hepatitis	0.0455613575
urinary bladder carcinoma	0.0454761194
gastric carcinoma	0.0454334039
menstrual cycle-dependent periodic fever	0.045295707
acne inversa, familial, 3	0.0451626582
oral lichen planus	0.0450318944
Heat Stroke	0.0450139573
immunodeficiency 31B	0.0449483019
Susceptibility to viral and mycobacterial infections	0.0449483019
otitis media with effusion	0.0449167956
dermatomyositis	0.044808972
Thrombocytosis	0.0445692032
chronic lymphocytic leukemia	0.0445179647
renal fibrosis	0.0443301763
tuberculosis	0.0442415372
neuroendocrine neoplasm	0.0441704509
sensorineural hearing loss	0.0438641089
breast carcinoma	0.0438020417
Pneumonia	0.0435235915
immunodeficiency due to ficolin3 deficiency	0.0435069405
laryngotracheoesophageal cleft	0.0434938013
chronic recurrent multifocal osteomyelitis	0.043449785
Bjornstad syndrome	0.0434290082
hematoma	0.043414656
Mungan syndrome	0.0433573812
Lyme disease	0.0431940048
gastric ulcer	0.0431933595
brain ischemia	0.0430852316
Immunodeficiency due to interleukin-1 receptor-associated kinase-4 deficiency	0.0430486615
hyper-IgE recurrent infection syndrome 5, autosomal recessive	0.0429303959
Central precocious puberty	0.0428989793
Esophagitis	0.0428712631
asphyxia neonatorum	0.0425034672
bronchopulmonary dysplasia	0.0423109388
acrocallosal syndrome	0.0422287283
generalized anxiety disorder	0.0420043108
chronic rhinosinusitis	0.0419533588
aneurysm	0.0418604541
eumycotic mycetoma	0.0418241202
meningococcal infection	0.0414791841
Immunodeficiency due to a complement cascade protein anomaly	0.0413412025
toxic epidermal necrolysis	0.0410233639
HIV infection	0.0410049862
Chronic mucocutaneous candidosis	0.0409420563
immunodeficiency 51	0.0409420563
recurrent Neisseria infections due to factor D deficiency	0.0408311823
aortitis	0.0404484619
intrahepatic cholangiocarcinoma	0.0404375142
macrophage activation syndrome	0.0403936489
immunodeficiency 89 and autoimmunity	0.0403876865
Abdominal Aortic Aneurysm	0.0402874328
skin basal cell carcinoma	0.0400904243
mitochondrial DNA depletion syndrome 4a	0.0398342283
lupus nephritis	0.0398276147
visceral Leishmaniasis	0.0397772436
myocarditis	0.0396863936
pancreatic ductal adenocarcinoma	0.0396806351
cytomegalovirus infection	0.0394969645
Insulin resistance	0.0394922819
autoimmune disease	0.0393942515
scleritis	0.0392035649
Myocardial Ischemia	0.0386655938
cervical squamous cell carcinoma	0.0386139923
hematopoietic and lymphoid cell neoplasm	0.0385377149
polymyalgia rheumatica	0.0385133007
small cell osteogenic sarcoma	0.0384788066
Mixed Tumor of the Salivary Gland	0.0384363049
migraine disorder	0.038365549
amyloidosis	0.0380665246
immunodeficiency, common variable, 4	0.038029767
X-linked agammaglobulinemia	0.0379632427
type II complement component 8 deficiency	0.0379484595
hereditary sensory and autonomic neuropathy	0.0378809167
polymyositis	0.0378552349
Barrett's esophagus	0.0378241294
glaucoma	0.0377845614
neuroblastoma	0.0376782869
atrophic gastritis	0.03761398
endocrine system disease	0.0375123553
polyneuropathy	0.0375123553
diffuse scleroderma	0.0373275653
dysentery	0.0372468737
cardiac hypertrophy	0.0370898716
immunodeficiency 28	0.0369579855
Mendelian susceptibility to mycobacterial diseases due to complete IFNgammaR2 deficiency	0.0369579855
hyper-IgM syndrome type 5	0.0368840695
hemophagocytic syndrome	0.03662434
Hyperammonemia	0.0365830663
burning mouth syndrome	0.0365603438
Duchenne muscular dystrophy	0.0363908661
granular corneal dystrophy type II	0.0363761457
Congestive heart failure	0.0363541458
Arthritis	0.0362653681
pancreatic intraductal papillary-mucinous neoplasm	0.0362520709
Chagas disease	0.0361256347
bacterial meningitis	0.0361013225
solitary fibrous tumor	0.0360946155
adenocarcinoma	0.036031281
fetal growth restriction	0.0360135179
laryngeal squamous cell carcinoma	0.0360059067
osteosclerosis	0.0359802414
aging	0.035934578
chronic prostatitis	0.035766943
diffuse large B-cell lymphoma	0.035764586
sweet syndrome	0.0356712028
venous thromboembolism	0.0356590378
Chronic colitis	0.0355596821
Thrombocytopenia	0.0355142995
PTEN hamartoma tumor syndrome	0.0354043946
epidermolysis bullosa simplex	0.0353296699
acute lymphoblastic leukemia	0.0352797214
metastatic neoplasm	0.0352312629
essential hypertension	0.0352239077
esophageal adenocarcinoma	0.0352003673
pouchitis	0.0351968776
liver disease	0.0351014177
Myasthenia gravis	0.0349094676
Ehlers-Danlos syndrome, musculocontractural type	0.0348355705
brain aneurysm	0.0347496833
severe combined immunodeficiency due to DCLRE1C deficiency	0.0347183315
angina unstable	0.0346087186
pneumonitis	0.0342944469
Sjogren syndrome	0.0342233202
Immunodeficiency by defective expression of HLA class 2	0.0341491786
MHC class II deficiency	0.0341491786
primary ciliary dyskinesia	0.0340942484
immunodeficiency 33	0.0339496055
Mobius syndrome	0.0339064901
Prader-Willi syndrome	0.0338884195
social anxiety disorder	0.0338165567
Meningitis	0.0337911269
liver cancer	0.0337000382
Tendinopathy	0.0336649943
osteomyelitis	0.033588296
gastroesophageal reflux disease	0.0335026051
pulmonary fibrosis	0.0334903539
autosomal recessive severe congenital neutropenia due to JAGN1 deficiency	0.0334026273
psoriatic arthritis	0.0333817091
overactive bladder	0.0333605711
Hyponatremia	0.0332759738
mood disorder	0.0331116799
Pancreatic cysts	0.0331051029
Inflammatory abnormality of the skin	0.0330261882
Hyperglycemia	0.0328516712
Autoimmune Hepatitis	0.0328157525
vasculitis	0.0327080579
diabetic retinopathy	0.0326290046
acute pyelonephritis	0.032611166
congenital primary aphakia	0.0326051561
complement factor I deficiency	0.0324491112
craniodiaphyseal dysplasia	0.0323653398
Creutzfeldt Jacob Disease	0.0323502228
Cholestasis	0.0323400645
encephalitis	0.0323314206
colon adenocarcinoma	0.0323070847
Hodgkins lymphoma	0.032281881
preeclampsia	0.0322455878
immunodeficiency, common variable, 3	0.0322421465
Encephalitis, Tick-Borne	0.0322113861
chronic purulent otitis media	0.0321856829
Blau syndrome	0.0321817818
alpha 1-antitrypsin deficiency	0.0321487249
insomnia	0.0321123496
ganglioneuroma	0.0321045674
pulpitis	0.0319879829
hyper-IgM syndrome type 3	0.0318060423
Hepatic steatosis	0.0317988426
nutritional disorder	0.0317838675
nonpapillary renal cell carcinoma	0.0317782569
chronic rhinosinusitis without nasal polyps	0.0317696343
AIDS	0.0316954359
immunodeficiency 84	0.0316582104
Neoplasm of the lung	0.0314898131
lymphoma	0.0314726459
oligoarticular juvenile idiopathic arthritis	0.0313847213
Acute Leukemia	0.0312535078
Åland Islands eye disease	0.031087163
retinal degeneration	0.0310531509
Uveitis	0.0310049737
nervous system disease	0.0309318441
Keratoconjunctivitis sicca	0.0307621882
hyperplasia	0.0306751279
ankylosing spondylitis	0.0305906592
hyper-IgM syndrome type 4	0.030564254
systemic lupus erythematosus	0.0304618655
sudden infant death syndrome	0.0304574683
chilblain lupus	0.03045338
Thymic aplasia	0.0304385968
peritonitis	0.0304098454
Granular Cell Tumor	0.0303531828
Angel-shaped phalango-epiphyseal dysplasia	0.0303390156
viral disease	0.030328215
heart failure	0.030311296
chronic thromboembolic pulmonary hypertension	0.0302671528
Graves ophthalmopathy	0.0301772162
mucositis	0.0301632133
benign prostatic hyperplasia	0.0301285434
diabetic nephropathy	0.0300562873
hairy cell leukemia	0.0300439677
hypotrichosis 1	0.0299753418
Methicillin-Resistant Staphylococcus Aureus Pneumonia	0.0299359682
malignant glioma	0.02992929
pemphigus vulgaris	0.0298638938
bacterial disease	0.0298062467
pemphigus foliaceus	0.0296868634
typhoid fever	0.0296409203
Low back pain	0.0296265301
Autism	0.0295900012
Papillon-Lefèvre syndrome	0.0295663884
Yersinia infectious disease	0.0295593713
Azoospermia	0.029512594
myopathy	0.0295088565
bronchiectasis	0.0294798685
Bronchiectasis	0.0294798685
adenoma	0.0294786283
multiple sclerosis	0.0293133404
classic Hodgkin lymphoma	0.0291968085
red color blindness	0.0291968085
hemorrhage	0.0291099388
sarcopenia	0.0290562838
idiopathic pulmonary arterial hypertension	0.0289923426
Patent ductus arteriosus	0.0289556857
measles	0.0289091308
dysplasia	0.028885887
ovarian carcinoma	0.0288554972
congenital adrenal hyperplasia	0.0288202397
Graves disease	0.0288039738
laryngeal carcinoma	0.0287399668
carcinoma	0.0287159609
Glomerulonephritis	0.028713514
hereditary angioedema	0.0287073687
mental or behavioural disorder	0.0286671819
infectious arthritis	0.0286491676
leiomyoma	0.0286329813
diabetic neuropathy	0.0285273028
SATB2 associated disorder	0.0285186615
thrombotic disease	0.0284789366
chronic pancreatitis	0.0284494133
mastitis	0.0282676777
Aarskog-Scott syndrome, X-linked	0.0282382566
tooth and nail syndrome	0.0281599317
endothelial dysfunction	0.0281451208
cardiomyopathy	0.0280306366
breast neoplasm	0.0279488048
duodenal ulcer	0.0279411838
Autosomal dominant polycystic kidney disease	0.0279095396
Pleural effusion	0.0278685274
graft versus host disease	0.0278013271
Tinnitus	0.0277543045
Microscopic hematuria	0.0277184891
aseptic meningitis	0.0276704712
congenital bilateral aplasia of vas deferens from CFTR mutation	0.0276564401
inflammation	0.0275931197
Endometritis	0.0274739449
breast angiosarcoma	0.0274046945
supravalvular aortic stenosis	0.0273489092
small cell lung carcinoma	0.0273161962
anaphylaxis	0.0272826575
HIV-1 infection	0.0270139154
periventricular leukomalacia	0.0269222027
Plasmodium falciparum malaria	0.0269096574
colorectal neoplasm	0.0267902626
Schwartz-Jampel syndrome	0.0267665322
Columnar Cell Hyperplasia of the Breast	0.026753631
colorectal adenocarcinoma	0.0267409599
dysthymic disorder	0.0267368986
polyarticular arthritis	0.0267230939
Cowden syndrome 1	0.0266712421
temporal arteritis	0.0266651525
in situ carcinoma	0.0266312597
Carcinoma, Lewis Lung	0.026613012
familial mitral valve prolapse	0.0266097495
interstitial emphysema	0.0266097495
congenital secretory chloride diarrhea 1	0.026581077
polyp	0.0265758367
parasitic infection	0.0263188833
chronic fatigue syndrome	0.0262922963
pleural tuberculosis	0.0262303815
hypertrophic cardiomyopathy	0.0262046983
tonsillitis	0.0261752294
pneumococcal infection	0.0261712969
Autoimmunity	0.0261571884
anorexia nervosa	0.0258955912
Malignant Bone Neoplasm	0.0258490133
Allergy	0.0258429913
long COVID-19	0.025839713
rheumatic heart disease	0.0258088544
peeling skin syndrome	0.0257326183
Ito hypomelanosis	0.025726675
pemphigus	0.0257029884
Growth Hormone-Producing Pituitary Gland Adenoma	0.0256857999
Buruli ulcer disease	0.0256755338
sexually transmitted disease	0.0256314885
severe malarial anemia	0.0255742664
coronary atherosclerosis	0.02554981
Vibrio infectious disease	0.0255447436
aortic stenosis	0.0254880401
primitive neuroectodermal tumor	0.0253932158
Posterior Leukoencephalopathy Syndrome	0.0253594812
inherited lipid metabolism disorder	0.0253470228
metastatic melanoma	0.0253287457
Hypertension	0.0252921991
prion disease	0.0252312
acute coronary syndrome	0.025201529
Lewy body dementia	0.0251659067
quality of life cycle	0.02513185
otosclerosis	0.0251314301
heart disease	0.0251230975
Nephropathy	0.0250124038
subacute sclerosing panencephalitis	0.0249698416
Andersen-Tawil syndrome	0.0249635409
psychosis	0.0249496575
cerebral infarction	0.0248701838
bacteriemia	0.0248073169
septic shock	0.02478522
brain edema	0.024780727
severe acute respiratory syndrome	0.0247597209
AIDS dementia	0.024744635
primary biliary cirrhosis	0.0247413856
generalised epilepsy	0.024741318
pneumoconiosis	0.0247091443
inappropriate ADH syndrome	0.0246497318
Escherichia coli Infections	0.0245663341
bipolar disorder	0.0244193991
neutropenia	0.0244016288
contact dermatitis	0.0243300373
asbestosis	0.0243213183
Otitis media	0.0242543359
squamous cell lung carcinoma	0.0242314906
fibrosis	0.0240699916
Periapical Periodontitis	0.0240396536
Langerhans Cell Histiocytosis	0.0240226906
Chlamydia trachomatis infectious disease	0.023969528
complex regional pain syndrome	0.0239475749
mucopolysaccharidosis type 3A	0.0239097634
ichthyosis prematurity syndrome	0.0238382371
tauopathy	0.0237904051
oropharynx cancer	0.0237455057
Guillain-Barre syndrome	0.023738045
Atrophy	0.0236669944
mixed anxiety and depressive disorder	0.0236531107
Granuloma	0.0236528057
chronic inflammatory demyelinating polyneuropathy	0.0236377115
nephrotic syndrome	0.0236061093
myeloid leukemia	0.0235748843
Hypercholesterolemia	0.0234927626
autoinflammation, panniculitis, and dermatosis syndrome, autosomal recessive	0.0234683208
angina pectoris	0.0234660348
hereditary spastic paraplegia	0.0234296901
mevalonic aciduria	0.0234078941
Anemia	0.0233805456
non-Hodgkins lymphoma	0.0233757348
Parkinsonism	0.0233526459
pelvic organ prolapse	0.0232712953
swine influenza	0.023194283
fungal infectious disease	0.02310414
blue cone monochromacy	0.0230987409
Hyperinsulinemia	0.0230565681
endometrial cancer	0.0230065564
Mental deterioration	0.023005317
human african trypanosomiasis	0.0229872378
pyometritis	0.0228831527
tic disorder	0.0228266891
Nasal polyposis	0.0227623573
leptospirosis	0.0226813634
non-alcoholic fatty liver	0.0226770585
Neonatal sepsis	0.0226486133
leukoplakia	0.0225928944
Hashimoto's thyroiditis	0.0225908299
Kashin-Beck disease	0.0225731162
multiple system atrophy	0.022549074
Uterine leiomyoma	0.0225443711
Keloid	0.0224813442
Acute otitis media	0.0224672373
prostate intraepithelial neoplasia	0.0224571092
memory impairment	0.0224487817
insulinoma	0.0224437423
Pseudoxanthoma elasticum	0.0223185168
pseudoxanthoma elasticum (inherited or acquired)	0.0223185168
hearing loss	0.0223131524
psoriasis 14, pustular	0.0223055896
persistent truncus arteriosus	0.0222856861
joint disease	0.0222190144
occult macular dystrophy	0.0222158557
autoimmune pancreatitis	0.0222113198
liver failure	0.0222077032
Herpes simplex infection	0.0221747913
Crush Syndrome	0.0221747913
nephritis	0.022155311
Hyperuricemia	0.0220856619
Henoch-Schoenlein purpura	0.0220527147
skin neoplasm	0.0220269083
Thymoma	0.0218709469
tuberculous empyema	0.0218052114
fibrosarcoma	0.0217637226
injury	0.0217419128
Ehlers-Danlos syndrome	0.0217062476
celiac disease	0.0216662778
Cataract	0.0216461632
geroderma osteodysplastica	0.0216357832
congenital heart disease	0.0215896232
astrocytic tumor	0.0215793571
Herpes Zoster	0.0215698452
cerebral creatine deficiency syndrome	0.0215179965
atopic eczema	0.0215101925
cyst	0.0214361498
syndromic X-linked intellectual disability Lubs type	0.0214356316
shigellosis	0.0214325277
vascular dementia	0.0214139898
esophageal cancer	0.0214026769
Diabetes mellitus	0.0213699124
reactive arthritis	0.0213407727
Bloom syndrome	0.0212276568
malnutrition	0.021217912
acute myeloid leukemia by FAB classification	0.0212168254
status epilepticus	0.0212124678
retinopathy	0.0212053906
SAPHO syndrome	0.0211959802
Ehlers-Danlos syndrome, dermatosparaxis type	0.0211920295
Peritoneal Fibrosis	0.0211677574
pachyonychia congenita	0.0211580582
acquired angioedema	0.0211559828
oculopharyngeal muscular dystrophy	0.0211164838
cervical carcinoma	0.0209960272
renal nutcracker syndrome	0.0209582576
gonorrhea	0.0209183574
meningeal tuberculosis	0.0208446415
hypersomnia	0.0208428665
spondyloarthropathy	0.0208179901
chronic progressive multiple sclerosis	0.0208069352
Encephalopathy	0.0207617589
nodular sclerosis Hodgkin lymphoma	0.0206964719
tetanus	0.0206679195
cholesteatoma of middle ear	0.0206656735
extrapulmonary tuberculosis	0.0205732786
cervical squamous intraepithelial neoplasia	0.0205165676
Sezary's disease	0.0205116819
meningioma	0.0205092181
chronic bronchitis	0.0204911497
penile cancer	0.0204911497
coinfection	0.0204904935
Acute hepatitis	0.0204659843
peripheral nerve injury	0.0204553612
thyroiditis	0.0204374318
ocular hypertension	0.0204227358
candidiasis	0.0204029974
psychiatric disorder	0.02039856
Cirrhosis	0.0203936782
kidney disease	0.0203881318
intestinal neoplasm	0.0203808917
dyspepsia	0.0203693937
acute graft versus host disease	0.020367001
airway hyperresponsiveness	0.0203662208
spondyloepimetaphyseal dysplasia, Handigodu type	0.020326892
disseminated candidiasis	0.0202416707
myotonic dystrophy type 1	0.020229364
autosomal dominant cerebellar ataxia	0.0202211743
Fanconi anemia	0.0201421021
relapsing-remitting multiple sclerosis	0.0200755303
polycythemia vera	0.0200318441
Shwachman-Diamond syndrome	0.0199697696
ornithine translocase deficiency	0.0199573122
calcification	0.0199478548
male infertility	0.0198600986
cardiac arrest	0.0198420209
aphthous ulcer	0.0197208745
myositis	0.0196903381
appendicitis	0.0196363015
alopecia	0.0196158269
Alopecia	0.0196158269
focal segmental glomerulosclerosis	0.019582393
AA amyloidosis	0.0195343945
coronavirus infectious disease	0.0195014832
Epstein-Barr virus infection	0.0194631435
Renal amyloidosis	0.0194312768
squamous cell intraepithelial neoplasia	0.0194077067
prostate carcinoma	0.0193886371
pyogenic arthritis-pyoderma gangrenosum-acne syndrome	0.0193649089
lymphedema	0.0193546782
chronic hepatitis	0.0193490487
panic disorder	0.0193315575
empyema	0.0193080835
nodular goiter	0.0192181524
ependymoma	0.0192181524
catalepsy	0.0192181524
alopecia areata	0.0191791845
Osteopenia	0.0191452603
cutaneous Leishmaniasis	0.0191401234
alcoholic fatty liver disease	0.0191048765
bronchopneumonia	0.0190873622
spinal cord injury	0.0190496292
Jeune syndrome	0.0190487617
whooping cough	0.0190401962
Potocki-Lupski syndrome	0.0189307574
thyroid cancer	0.0189145483
glycogen storage disease VI	0.0189044391
Erythema	0.0188843331
Legg-Calve-Perthes disease	0.0188485726
rhegmatogenous retinal detachment	0.0188485726
head and neck malignant neoplasia	0.0187568453
crescentic glomerulonephritis	0.0186995981
familial pityriasis rubra pilaris	0.0186637827
Multiple Organ Failure	0.0186448078
orthostatic intolerance	0.0186432504
rheumatic disease	0.0185025518
monocytic leukemia	0.0184912231
medullary thyroid gland carcinoma	0.0184789927
newborn respiratory distress syndrome	0.0184789927
brain glioma	0.0184789927
Infectious encephalitis	0.0184663744
pneumococcal pneumonia	0.0184390222
phenylketonuria	0.0184276622
Mantle cell lymphoma	0.0183758979
idiopathic hemiconvulsion-hemiplegia syndrome	0.0182942028
ovarian dysfunction	0.0182736706
lung disease	0.0182092487
chronic endometritis	0.0181884493
Infantile dystonia-parkinsonism	0.0181301504
parkinsonism-dystonia, infantile	0.0181301504
cerebellar ataxia	0.0181094129
coronary stenosis	0.0180883548
postmenopausal osteoporosis	0.0180574972
Friedreich ataxia	0.0180402111
cardiac arrhythmia	0.0180304293
transient ischemic attack	0.0180256511
thyroid disease	0.0180102297
animal viral hepatitis	0.0180100719
Dowling-Degos disease 1	0.0179946506
Hypoxemia	0.0179656874
COVID-19–associated multisystem inflammatory syndrome in children	0.0179575584
periodic fever syndrome	0.0179358864
cerebral amyloid angiopathy	0.0179038324
sarcoma	0.0178174833
chronic lung disease	0.0177636299
syndromic X-linked intellectual disability 5	0.0177536847
hepatotoxicity	0.017739833
Spinocerebellar ataxia type 3	0.0177295669
brucellosis	0.0176842738
Arrhythmia	0.0176827391
fleck corneal dystrophy	0.0176772321
blepharophimosis, ptosis, and epicanthus inversus syndrome	0.0176605787
myeloproliferative disorder	0.0176525711
Increased total eosinophil count	0.0175933635
lobular neoplasia	0.0175507248
osteoporosis-pseudoglioma syndrome	0.0175478664
Marchiafava-Bignami Disease	0.0174318498
corneal ulcer	0.0174244679
Crohn's colitis	0.0174215837
familial hypercholesterolemia	0.0173805193
cholelithiasis	0.0173164588
Fulminant hepatic failure	0.017257326
Invasive Breast Carcinoma	0.0171941762
bullous pemphigoid	0.0171573341
immunoglobulin G4-related sclerosing disease	0.0170820625
hyperinsulinemic hypoglycemia, familial, 4	0.0170541705
facioscapulohumeral muscular dystrophy	0.0170006733
enthesitis-related juvenile idiopathic arthritis	0.0170006733
Smith-Magenis syndrome	0.0169989484
alcohol dependence	0.0169912903
alcoholic liver disease	0.0169724608
rhabdomyolysis	0.0169493428
cutaneous lupus erythematosus	0.0169400917
Seizure	0.0169257003
dry age related macular degeneration	0.0169008325
familial hyperaldosteronism	0.0168981102
Familial adenomatous polyposis	0.0167953512
aggressive periodontitis	0.0167600724
Ventriculomegaly	0.0167553806
hemolytic-uremic syndrome	0.0167388798
fungal keratitis	0.0166714052
Hydrocephalus	0.0166704001
neuropathic pain	0.0166251528
syphilis	0.0166183635
neuropathy	0.0165638045
Hyperlipidemia	0.0165226319
retinitis	0.0164900371
seasonal allergic rhinitis	0.0164411705
nephrosis	0.0164368461
early-infantile DEE	0.0164309179
Reunion island Larsen syndrome	0.0163800851
Reunion Island's Larsen syndrome	0.0163800851
neoplasm of mediastinum	0.0162615136
chondroblastoma	0.0162615136
ehrlich tumor carcinoma	0.0162615136
autoinflammatory syndrome	0.0162517925
Ataxia	0.0162328586
Fascioliasis	0.0162204492
Febrile seizure (within the age range of 3 months to 6 years)	0.0161913607
Balkan nephropathy	0.0161177881
Yersinia pestis infectious disease	0.0161050581
brain injury	0.0160895538
thrombotic thrombocytopenic purpura	0.0160767237
aspergillosis	0.0160629137
lumbar disc herniation	0.0159980951
pyelonephritis	0.0159367613
oral mucositis	0.0159367209
allergic contact dermatitis	0.015932299
cryohydrocytosis	0.0158762479
necrotizing vasculitis	0.0158714015
magnesium deficiency	0.0158714015
chronic graft versus host disease	0.0158432724
Meniere disease	0.0158266413
Japanese encephalitis	0.0157926479
familial episodic pain syndrome	0.0157327746
Disseminated intravascular coagulation	0.015731836
optic neuritis	0.0156763455
corneal disease	0.0156750223
inflammatory skin disease	0.0156606538
prediabetes syndrome	0.0156389982
aplastic anemia	0.0156379503
Ascites	0.0156316413
lymph node metastatic carcinoma	0.0156158657
adenomyosis	0.0155843805
acute liver failure	0.0155562493
Endometrial Polyp	0.0155223539
acute hepatitis B virus infection	0.0155223539
acrocephalopolysyndactyly	0.0155105849
Mycoplasma pneumoniae pneumonia	0.0154094267
osteonecrosis	0.015404006
Burkitts lymphoma	0.0153991606
proliferative vitreoretinopathy	0.0153798258
autism spectrum disorder - epilepsy - arthrogryposis syndrome	0.0153519365
Nijmegen breakage syndrome	0.0153322929
Melnick-Needles syndrome	0.0153216389
Mitral stenosis	0.0153170318
vitamin D deficiency	0.0153123691
hyperthyroidism	0.0153105719
retinopathy of prematurity	0.0152970659
VEXAS syndrome	0.0152103315
diabetic macular edema	0.0151883755
specific granule deficiency	0.0151811085
gastric adenocarcinoma	0.0151628779
paracoccidioidomycosis	0.0151241206
Heavy Chain Disease	0.0151237075
hypothyroidism	0.0151160674
megalencephaly-capillary malformation-polymicrogyria syndrome	0.0150922713
Methicillin-Resistant Staphylococcus Aureus Infection	0.0150788867
scrapie	0.015064793
colorectal adenoma	0.0150635427
benign muscle neoplasm	0.0150295808
Bohring-Opitz syndrome	0.0149769236
thanatophoric dysplasia	0.0148786555
discoid lupus erythematosus	0.0148447908
Keratocystic odontogenic tumor	0.0147831942
neurofibroma	0.0147831942
hereditary mucoepithelial dysplasia	0.0147831942
foot and mouth disease	0.0147831942
spinocerebellar ataxia type 6	0.0147831942
central nervous system tuberculosis	0.0147831942
Zinc deficiency	0.0147738186
hyperimmunoglobulinemia D with periodic fever	0.0147293998
lung neoplasm	0.014715944
retinitis pigmentosa 1	0.0147068118
Keratitis	0.0146929676
Lymphadenopathy	0.0146563051
Colon Sessile Serrated Adenoma/Polyp	0.0146353622
human papilloma virus infection	0.0146190468
Malignant Mesothelioma	0.0145871115
listeriosis	0.0145564538
acute respiratory failure	0.0145401829
Leigh syndrome	0.0145004753
cerebral palsy	0.0144912034
Pyoderma gangrenosum-acne-suppurative hidradenitis syndrome	0.0144830132
bronchiolitis obliterans	0.0144717302
bacterial pneumonia	0.0144647592
hand, foot and mouth disease	0.0144506731
meconium aspiration syndrome	0.0144444127
opioid dependence	0.0144136143
Fabry disease	0.0144105238
brain inflammatory disease	0.0144060174
cervical spondylosis	0.014382816
infantile myofibromatosis	0.014382816
MALT lymphoma	0.0143523005
autoimmune thyroid disease	0.0143279988
neuroma	0.0143187555
craniosynostosis	0.0143160863
Tularemia	0.0143092981
kidney failure	0.0142975948
prostatitis	0.0141964511
pneumococcal meningitis	0.0141322726
autoinflammation-PLCG2-associated antibody deficiency-immune dysregulation	0.0141290378
Ureteral obstruction	0.0141226888
van der Woude syndrome	0.0141219417
Hypocalcemia	0.0140846466
hemorrhagic cystitis	0.0140723689
mesothelioma	0.014062385
progressive pseudorheumatoid arthropathy of childhood	0.0140571334
podoconiosis	0.0140440345
Zollinger-Ellison Syndrome	0.0140440345
bone metastasis	0.0140342463
limb ischemia	0.0140281094
dysplasia of cervix	0.0140235023
cutaneous melanoma	0.0140017573
Headache	0.0138451324
choroideremia	0.0138387123
vulvovaginal candidiasis	0.0138100573
Platelet storage pool disease	0.0138003171
viral myocarditis	0.0137645743
primary progressive multiple sclerosis	0.0137383771
vitreous hemorrhage	0.0137155191
Impaired glucose tolerance	0.0136982493
Helminthiasis	0.0136892696
Microcephaly	0.0136767804
lissencephaly with cerebellar hypoplasia	0.0136668753
thrombophilia	0.0136499095
Venous thrombosis	0.0136275501
North Carolina macular dystrophy	0.0135910624
skin sensitization	0.0135783639
Ventricular arrhythmia	0.0134554357
Aneurysm - osteoarthritis syndrome	0.0134280681
rotavirus infection	0.0133258221
lichen planus	0.013312677
atypical hemolytic-uremic syndrome	0.0133048748
adrenocortical insufficiency	0.0133048748
calcium oxalate urolithiasis	0.0133048748
rheumatic fever	0.0132984105
gallstones	0.0132757863
Bone marrow hypocellularity	0.0132740764
gingival overgrowth	0.0132520411
infertility	0.0132510804
Conjunctivitis	0.0130953302
Cholecystitis	0.0130892865
childhood gender nonconformity	0.013074643
rotator cuff tear	0.0130535726
retinal ischemia	0.0129671871
Cutaneous T-cell lymphoma	0.0129636294
Moyamoya disease	0.0129352949
Myalgia	0.0129284041
neuroinflammatory disorder	0.0129244189
radiodermatitis	0.0129225649
metabolic disease	0.01289423
ulnar-mammary syndrome	0.0128839644
chronic apical periodontitis	0.0128687705
congenital isolated hyperinsulinism	0.0128643544
decubitus ulcer	0.0128494568
hemorrhagic stroke	0.0128404361
respiratory failure	0.0128384876
Uveal melanoma	0.0127788394
nicotine dependence	0.012750505
lattice corneal dystrophy type I	0.0126991745
reticulum cell sarcoma	0.0126967106
PFAPA syndrome	0.0126929847
idiopathic nephrotic syndrome	0.0126889083
oral submucous fibrosis	0.0126761784
intracranial hemorrhage	0.0126652837
diabetic cardiomyopathy	0.0126596651
Airway obstruction	0.0126496775
intracerebral hemorrhage	0.0126251627
Increased total leukocyte count	0.0126166555
coccidiosis	0.0126033563
typhus	0.0125657151
sparganosis	0.0125657151
Acute pancreatitis	0.0125657151
tongue squamous cell carcinoma	0.012560582
urea cycle disorder	0.0125246506
rectum cancer	0.0125244444
Immunodeficiency	0.0124999863
polyarteritis nodosa	0.0124892254
intestinal cancer	0.0124527879
Gingival bleeding	0.0124527879
Pruritus	0.0124156967
edema	0.0124080791
Edema	0.0124080791
Granulomatosis with Polyangiitis	0.0124062071
Down syndrome	0.0123857528
End Stage Liver Disease	0.0123809251
stomach disease	0.0123435524
hypersensitivity pneumonitis	0.0123078474
familial isolated congenital asplenia	0.0122772471
Oral leukoplakia	0.0122585406
Hirschsprung disease	0.0121961352
bulimia nervosa	0.0121961352
lumbar disk degenerative disorder	0.0121961352
Timothy syndrome	0.0121866487
Fulminant hepatitis	0.012162119
autoimmune myocarditis	0.0121435757
uterine disorder	0.0121359758
anxiety disorder	0.0120684682
skin disease	0.012065455
Splenomegaly	0.0120532295
Neurodevelopmental delay	0.0120491333
ST Elevation Myocardial Infarction	0.0120198536
idiopathic interstitial pneumonia	0.0120113453
dentin dysplasia	0.012000873
glomerulosclerosis	0.0119925154
tuberculosis, spinal	0.0119908131
multiminicore myopathy	0.0119339716
connective tissue disease	0.0118710977
peroxisome biogenesis disorder	0.0118265553
Primary glaucoma	0.0118265553
larynx squamous papilloma	0.0118265553
Anal fistula	0.0118265553
Achalasia	0.0118074604
alexithymia	0.0118023273
ameloblastoma	0.0117854909
thyroid carcinoma	0.0117838067
osteoarthritis, hip	0.0117618663
lymphopenia	0.011752187
Esophageal stricture	0.0116417654
liposarcoma	0.0116212332
colonic neoplasm	0.0116128211
Decreased total leukocyte count	0.0115425529
normal pressure hydrocephalus	0.01153478
experimental arthritis	0.0115263744
occupational asthma	0.0114569755
Myocardial fibrosis	0.0114382281
Disseminated Peritoneal Leiomyomatosis	0.0114185803
Shock	0.0114046681
recessive dystrophic epidermolysis bullosa	0.0113506923
Lipedema	0.0113440483
cardiac sarcoidosis	0.0113029839
Hernia	0.01130052
abortion	0.0112830481
ovarian neoplasm	0.0112714973
nephrolithiasis	0.0112577975
Glucose intolerance	0.0112534124
Other metabolic disease	0.0112414784
enteritis	0.0112388628
Skin rash	0.0112357283
peanut allergic reaction	0.011220855
Pituitary Gland Adenoma	0.0111619276
Iron deficiency anemia	0.0111465284
anthrax infection	0.0111157301
autosomal recessive Robinow syndrome	0.0110873956
multiple system atrophy, cerebellar type	0.0110873956
Tooth abscess	0.0110873956
BAP1-related tumor predisposition syndrome	0.0110873956
spinocerebellar ataxia type 2	0.0110873956
rickettsiosis	0.0110873956
pulmonary edema	0.0110849563
scrub typhus	0.0110668634
autism spectrum disorder	0.011033171
bone disease	0.011004338
Paroxysmal atrial fibrillation	0.0109375105
mucinous neoplasm	0.0109026057
denture stomatitis	0.0109026057
erysipelas	0.0108820735
eye disease	0.0108126401
Premature rupture of membranes	0.0108096849
viral meningitis	0.0107340237
Staphylococcus aureus infection	0.0107241462
Turner syndrome	0.0107178158
posterior uveitis	0.0107153519
brain disease	0.0107134704
T-cell non-Hodgkin lymphoma	0.0106981942
pheochromocytoma	0.0106656964
peripheral neuropathy	0.0106347751
Juvenile Myelomonocytic Leukemia	0.0106075578
eye infection	0.0105870256
ovarian hyperstimulation syndrome	0.0105768487
corneal infection	0.010557758
pulmonary hypertension	0.0105472355
skin cancer	0.0105363459
invasive breast ductal carcinoma	0.0105328851
arterial disorder	0.0105096864
ileus	0.0104979032
Aeromonas hydrophila infection	0.0104940021
pilocytic astrocytoma	0.0104714292
brain neoplasm	0.0104327962
alcoholic liver cirrhosis	0.0104179869
Persistent Müllerian duct syndrome	0.0103995665
sleep apnea	0.0103893004
Amyotrophic lateral sclerosis	0.0103828416
Cryptogenic Organizing Pneumonia	0.0103482359
clonorchiasis	0.0103482359
endometrioid tumor	0.0103482359
pervasive developmental disorder	0.0103482359
cryoglobulinemia	0.0103071715
altitude sickness	0.0102944415
Dengue Hemorrhagic Fever	0.0101888949
gastroenteritis	0.0101790065
idiopathic membranous glomerulonephritis	0.010163446
gram-negative bacterial infections	0.0101615785
cognitive disorder	0.0101483127
ossification of the posterior longitudinal ligament of the spine	0.0101429138
Cardiac Tamponade	0.0101429138
diabetic foot	0.0101238616
aortic aneurysm	0.0101196779
Borrelia infectious disease	0.0101096516
juxtacortical osteosarcoma	0.0101043845
cerebrovascular disorder	0.0100643103
macrothrombocytopenia and granulocyte inclusions with or without nephritis or sensorineural hearing loss	0.0100505188
Senile plaques	0.0100298486
obstructive jaundice	0.0100069905
common cold	0.0099786561
benign neoplasm of large intestine	0.0099786561
gallbladder cancer	0.0099659261
postpartum depression	0.0099421988
prostate neoplasm	0.0099195311
Spinal Cord Ischemia	0.0099062675
carotid atherosclerosis	0.00983515
Ewing sarcoma	0.0098349306
rhinitis	0.0098222006
hip fracture	0.0098091273
vascular disease	0.0098082274
partial epilepsy	0.0098068014
neuronal intranuclear inclusion disease	0.0097938661
spondyloepiphyseal dysplasia	0.0097938661
Respiratory tract infection	0.0097837709
multidrug-resistant tuberculosis	0.0097733339
Klebsiella Infections	0.0097548424
tetrasomy 12p	0.0097408499
legionellosis	0.0097325754
Hepatoblastoma	0.0097322695
oral cavity cancer	0.0097322695
ichthyosis	0.0097131745
primary myelofibrosis	0.0096881127
hemophilia A	0.0096706729
cryptococcosis	0.0096521813
crystal arthropathy	0.0096484855
peptic ulcer disease	0.0096282772
kidney injury	0.0096263006
viral pneumonia	0.0096220115
pharyngitis	0.0096178705
myxofibrosarcoma	0.0096090762
stromal corneal dystrophy	0.0096090762
dystocia	0.0096090762
benign meningioma	0.0096090762
hypopharyngeal carcinoma	0.0096090762
dermatomycosis	0.0096090762
hypopharyngeal carcinoma	0.0096090762
dermatomycosis	0.0096090762
psoriasis vulgaris	0.0095836761
pericardial effusion	0.009576202
Pericardial effusion	0.009576202
Aortic dissection	0.0095577457
childhood leukemia	0.0095299754
Cervical polyp	0.0095218143
Intraventricular hemorrhage	0.009496149
T-cell leukemia	0.009496149
mucopolysaccharidosis type 2	0.0094858829
pancreatic neoplasm	0.0094653507
pituitary tumor	0.0094606956
Hyperbilirubinemia	0.0094423546
infectious peritonitis	0.0094242863
X-linked retinoschisis	0.0094147563
Dental malocclusion	0.0094037541
Hydatidiform Mole	0.0094037541
Pain	0.0093867685
precursor B-cell acute lymphoblastic leukemia	0.0093804146
pyoderma gangrenosum	0.0093801853
pasteurellosis	0.0093626897
reflex sympathetic dystrophy	0.009339065
Hyperplastic Polyp	0.009301096
familial cold autoinflammatory syndrome	0.0093010063
fatty liver disease	0.0092982534
Constipation	0.0092737435
Hepatic failure	0.0092688229
Neoplasm of the liver	0.0092508564
liver and intrahepatic bile duct neoplasm	0.0092508564
Merkel cell skin cancer	0.0092472986
acute disseminated encephalomyelitis	0.0092394964
autosomal dominant cutis laxa	0.0092394964
sudden cardiac arrest	0.0092394964
Pituitary prolactin cell adenoma	0.0092394964
serous adenocarcinoma	0.0092394964
Tangier disease	0.0092394964
pregnancy	0.0092394964
human HOXA1 syndromes	0.0092394964
ocular toxoplasmosis	0.009230039
Pancreatitis	0.0092240972
Leber congenital amaurosis	0.0092198755
central nervous system disease	0.0092130273
Hyperkeratosis	0.0091750925
punctate palmoplantar keratoderma type III	0.0091735754
hypertrophy	0.0091597968
cerebral cavernous malformation	0.009128895
Disorder of lipid metabolism	0.0091270471
Hypotonia - cystinuria syndrome	0.0091234681
hypotonia-cystinuria syndrome	0.0091234681
classic lissencephaly	0.0091087062
Hypercalcemia	0.0090971693
Intervertebral disk degeneration	0.0090940131
Meester-Loeys syndrome	0.0090547064
Cluster headache	0.0090495734
hematologic disease	0.0090452491
cerebellar ataxia, intellectual disability, and dysequilibrium	0.0090146677
disease arising from reactivation of latent virus	0.0089803798
non-proliferative diabetic retinopathy	0.008948953
Trichiasis	0.0089417793
retinal detachment	0.0089409084
alcohol abuse	0.0089374258
Schistosomiasis japonica	0.0089109809
thoracic aortic aneurysm	0.0089104551
Takayasu arteritis	0.008898251
infantile spasms	0.0088879849
Hypothermia	0.0088835579
nervous system injury	0.0088711833
microcytic anemia	0.0088699165
squamous cell neoplasm	0.0088699165
thyroid nodule	0.0088699165
cerebral artery occlusion	0.0088699165
intracranial thrombosis	0.0088699165
Waldenstrom macroglobulinemia	0.0088699165
Laryngomalacia	0.0088699165
allergic bronchopulmonary aspergillosis	0.0088699165
Urethral stricture	0.0088699165
Kearns-Sayre syndrome	0.0088699165
Abnormality of the pancreas	0.0088699165
Toriello-Lacassie-Droste syndrome	0.0088699165
Hypodontia	0.0088699165
geographic tongue	0.0088699165
diabetic maculopathy	0.0088699165
intestinal schistosomiasis	0.0088699165
Cerebellar atrophy	0.0088699165
Opportunistic infection	0.0088422028
rhabdomyosarcoma	0.0088417874
atopic asthma	0.0088391182
overnutrition	0.008818586
cystic kidney disease	0.008818586
cocaine dependence	0.0088161221
anterior uveitis	0.0088161221
macular retinal edema	0.0087880153
inclusion body myositis	0.0087655296
Ovarian Endometriosis	0.0087569893
bubonic plague	0.0087467232
hepatic veno-occlusive disease	0.0087467232
Peutz-Jeghers syndrome	0.008726191
Plasmodium vivax malaria	0.008726191
radiation pneumonitis	0.008713461
histoplasmosis	0.008713461
renal carcinoma	0.0086987679
Tay-Sachs disease	0.0086851266
lymphoproliferative syndrome	0.0086645944
herpes simplex encephalitis	0.0086543283
acidosis	0.0086543283
Acidosis	0.0086543283
inclusion conjunctivitis	0.008640023
Mycoplasmoides infection	0.008615933
laryngeal neoplasm	0.008604435
Respiratory insufficiency	0.0085986734
endometrium adenocarcinoma	0.0085619333
hematopoietic and lymphoid system neoplasm	0.0085619333
morbid obesity	0.0085516672
digestive system neoplasm	0.0085286711
multi-infarct dementia	0.0085274392
chromophobe renal cell carcinoma	0.0085003367
trichomoniasis	0.0085003367
Tremor	0.0085003367
Tourette syndrome	0.0085003367
pustulosis palmaris et plantaris	0.0084844116
isolated focal cortical dysplasia type II	0.0084798044
chronic otitis media	0.0084798044
coccidioidomycosis	0.0084695383
lupus erythematosus	0.0084465423
tuberculoid leprosy	0.0083925425
Testicular torsion	0.0083874095
inner ear disease	0.0083874095
snowflake vitreoretinal degeneration	0.0083695465
skin reaction	0.0083631815
generalized epilepsy	0.0083309459
REM sleep behavior disorder	0.0083155467
substance abuse	0.0083155467
activated PI3K-delta syndrome	0.0083155467
Sandhoff disease	0.0083155467
Liver abscess	0.0083155467
aneurysmal bone cyst	0.0083155467
short stature-auditory canal atresia-mandibular hypoplasia-skeletal anomalies syndrome	0.0083155467
Tics	0.0083155467
cardioembolic stroke	0.0083028168
restless legs syndrome	0.0082950145
pulmonary alveolar proteinosis	0.0082950145
giant cell tumor	0.0082950145
microscopic polyangiitis	0.0082950145
nosocomial infection	0.0082463532
Coma	0.0082348551
ventricular septal defect	0.0082282848
pyridoxine-dependent epilepsy caused by ALDH7A1 mutant	0.0082180187
Yao syndrome	0.0082001557
Restrictive ventilatory defect	0.0081923534
alternating hemiplegia of childhood	0.0081679913
Bronchiolitis	0.0081572308
secondary progressive multiple sclerosis	0.0081307568
Optic neuropathy	0.0081307568
diabetic encephalopathy	0.0081307568
clubfoot	0.0081307568
pulmonary artery enlargement	0.0081307568
hypohidrotic ectodermal dysplasia	0.0081256237
Soft Tissue Neoplasm	0.0081102246
macular holes	0.0081102246
Hypopigmentation of the skin	0.0081102246
infectious otitis media	0.0081102246
Norrie disease	0.008053623
amebiasis	0.0080455355
Focal cortical dysplasia	0.0080178296
substance dependence	0.0080178296
acute hemorrhagic leukoencephalitis	0.0080178296
complication	0.0080178296
duodenitis	0.0079459669
femoral neck fracture	0.0079459669
primary ovarian insufficiency	0.0079459669
gliosarcoma	0.0079459669
essential tremor	0.0079459669
osteitis deformans	0.0079459669
Neurodevelopmental disorder	0.007928583
Dysmenorrhea	0.0079254347
Syndromic obesity	0.0079254347
major depressive episode	0.0079254347
infectious disease	0.0078792725
combined immunodeficiency	0.0078607456
schistosomiasis	0.0078338818
Bell's palsy	0.0078330397
neoplasm of esophagus	0.0078227736
exstrophy-epispadias complex	0.0077611769
simian immunodeficiency virus infection	0.0077611769
Methicillin-Susceptible Staphylococcus Aureus Infection	0.0077611769
oculocerebrocutaneous syndrome	0.0077611769
T-cell acute lymphoblastic leukemia	0.0077611769
prostate disease	0.0077611769
anthracosilicosis	0.0077611769
brain cancer	0.0077611769
obesity	0.0077611769
infective endocarditis	0.0077611769
leukodystrophy	0.0077611769
Abnormality of mitochondrial metabolism	0.0077611769
cervical lymphadenitis	0.0077611769
Dyspareunia	0.0077611769
Central Nervous System Lymphoma	0.0077611769
enterocolitis	0.007744306
infarction	0.0077058398
Syringocystadenoma Papilliferum	0.0076174514
T-cell immunodeficiency	0.007576387
alveolar rhabdomyosarcoma	0.007576387
epidermolysis bullosa acquisita	0.0075558548
spondylo-ocular syndrome	0.0075484881
lactic acidosis	0.0075162276
stomatitis	0.0075147904
paroxysmal nocturnal hemoglobinuria	0.0075147904
Hemophagocytosis	0.007460996
vaginitis	0.0074429276
mouth disease	0.0074346201
stricture	0.0074069963
acute-on-chronic liver failure	0.0073915971
urogenital neoplasm	0.0073915971
toxicity	0.0073915971
onchocerciasis	0.0073915971
systemic mycosis	0.0073915971
Wernicke encephalopathy	0.0073915971
Palmoplantar keratoderma	0.0073915971
drug hypersensitivity syndrome	0.0073915971
idiopathic anterior uveitis	0.0073915971
Rhinitis, Allergic, Perennial	0.0073915971
structural epilepsy	0.0073915971
complete androgen insensitivity syndrome	0.0073915971
epilepsy with myoclonic atonic seizures	0.0073915971
diabetic ketoacidosis	0.0073915971
Acute encephalopathy	0.0073915971
radiation injury	0.0073915971
Mitral valve prolapse	0.0073915971
undifferentiated pleomorphic sarcoma	0.0073915971
Lassa fever	0.0073915971
galactosemia	0.0073915971
esophagitis	0.0073915971
Larsen syndrome	0.0073915971
spastic ataxia	0.0073915971
streptococcal meningitis	0.0073915971
sudden sensorineural hearing loss	0.0073915971
twin-to-twin transfusion syndrome	0.0073915971
Niemann-Pick disease, type C1	0.0073915971
chronic pyelonephritis	0.0073915971
cystic neoplasm	0.0073915971
cicatricial alopecia	0.0073915971
neuromuscular disease	0.0073915971
primary hypertrophic osteoarthropathy	0.0073915971
Hypogonadotropic hypogonadism	0.0073915971
cartilage-hair hypoplasia	0.0073915971
pneumonic plague	0.0073915971
cerebellar degeneration	0.0073915971
Marinesco-Sjogren syndrome	0.0073915971
Lung Abscess	0.0073915971
perianal Crohn's disease	0.0073915971
Hypervolemia	0.0073915971
fragile X syndrome	0.0073915971
Gastric Mucosa-Associated Lymphoid Tissue Lymphoma	0.0073915971
Severe combined immunodeficiency	0.0073915971
Ataxia-telangiectasia	0.0073915971
vulvar intraepithelial neoplasia	0.0073915971
proteostasis deficiencies	0.0073607988
Sacroiliac arthritis	0.0072813391
mixed connective tissue disease	0.0072786699
arteriosclerosis	0.0072524994
Greig cephalopolysyndactyly syndrome	0.0072248755
Freeman-Sheldon syndrome	0.0072068072
Generalized non-motor (absence) seizure	0.0072068072
streptococcal infection	0.007190654
impulse control disorder	0.00718839
tricho-dento-osseous syndrome	0.007186275
Thromboembolism	0.007186275
Holt-Oram syndrome	0.0071244721
Werner syndrome	0.0071068153
autoimmune encephalitis	0.0070723212
congenital toxoplasmosis	0.0070220172
anogenital venereal wart	0.0070220172
Anemia, Hemolytic, Autoimmune	0.0070220172
neurotic disorder	0.0070220172
adrenal cortex carcinoma	0.0070151264
radiculopathy	0.0070092873
Wiskott-Aldrich syndrome	0.0070086587
Macular degeneration	0.0069912189
infection due to clostridium perfringens	0.0069885152
paraneoplastic neurologic syndrome	0.0069682228
Hypoalbuminemia	0.0069524901
acquired idiopathic inflammatory myopathy	0.0069322915
progressive osseous heteroplasia	0.0068372273
impaired renal function disease	0.0068139914
carpal tunnel syndrome	0.006806429
sinusitis	0.0067243001
osteochondritis dissecans	0.0066601905
lesion of sciatic nerve	0.0066524374
infantile convulsions and choreoathetosis	0.0066524374
exfoliative dermatitis	0.0066524374
nongerminomatous germ cell tumor	0.0066524374
ischemic colitis	0.0066524374
arteriovenous hemangioma/malformation	0.0066524374
acrofacial dysostosis, Weyers type	0.0066524374
Progressive encephalopathy	0.0066524374
MODY	0.0066524374
peste des petits ruminants infectious disease	0.0066524374
ovarian serous carcinoma	0.0066524374
Sleep Disorder	0.0066489144
neonatal abstinence syndrome	0.0066319052
Morvan syndrome	0.0066319052
Phlebitis	0.0066243083
brain infarction	0.0066233646
popliteal pterygium syndrome	0.0066191752
uremia	0.006600758
Muscular dystrophy	0.006598643
muscular dystrophy	0.006598643
Newcastle disease	0.0064676475
right atrial isomerism	0.0064676475
Decreased total lymphocyte count	0.0064013957
Crohn ileitis	0.0063617698
hyperparathyroidism	0.0063395264
Hyperparathyroidism	0.0063395264
Epiretinal membrane	0.0062828575
renovascular hypertension	0.0062828575
Pneumocystis infectious disease	0.0062828575
angioimmunoblastic T-cell lymphoma	0.0062828575
Rhabdoviridae infectious disease	0.0062692874
CADASIL	0.0062623253
wet macular degeneration	0.006251738
atrophic macular degeneration	0.0062233015
Increased total granulocyte count	0.0062226981
HELLP syndrome	0.0062212609
acute monocytic leukemia	0.0062212609
glomerular disease	0.00621437
lymphoid leukemia	0.0061879987
Pick disease	0.0061699304
urinary tract infection	0.0061695546
refractory anemia with ringed sideroblasts	0.0061483715
premature menopause	0.0061303032
hemangioma	0.0061110029
pneumothorax	0.0060980676
oligospermia	0.0060980676
Global developmental delay	0.0060886102
chronic myelomonocytic leukemia	0.0060853376
papilloma	0.0060841057
Hypertriglyceridemia	0.0060689791
Genital neoplasm, female	0.0060467371
portal hypertension	0.0060467371
benign neoplasm	0.0060467371
Sciatica	0.0060272987
metastatic malignant neoplasm	0.0060128463
familial atrioventricular septal defect	0.0060128463
adrenal gland pheochromocytoma	0.0060108057
pseudotumor cerebri	0.0060108057
lipoid nephrosis	0.0060108057
hantavirus hemorrhagic fever with renal syndrome	0.0060090479
Decreased total granulocyte count	0.0059878096
neuropathy, congenital hypomelinating	0.0059748743
hyperkeratosis lenticularis perstans	0.0059748743
human granulocytic anaplasmosis	0.0059672774
intestinal disease	0.0059578007
food allergy	0.0059563828
spondylitis	0.0059543421
anaplastic astrocytoma	0.0059543421
southeast Asian ovalocytosis	0.0059543421
retinitis pigmentosa	0.005926213
gastroparesis	0.0059132777
endometrial stromal sarcoma	0.0059132777
extraskeletal myxoid chondrosarcoma	0.0059132777
specific language disorder	0.0059132777
rapidly progressive glomerulonephritis	0.0059132777
holoprosencephaly	0.0059132777
congenital sideroblastic anemia-B-cell immunodeficiency-periodic fever-developmental delay syndrome	0.0059132777
head and neck carcinoma	0.0059081446
ischemic cardiomyopathy	0.0058973526
movement disorder	0.0058973526
Optic atrophy	0.0058927455
Myopia	0.0058797756
myopia	0.0058797756
cryptosporidiosis	0.0058619471
Lentivirus Infections	0.0058619471
short rib dysplasia	0.0058619471
autoimmune uveitis	0.0058511552
Jaundice	0.0058280564
anti-neutrophil cytoplasmic antibody-associated vasculitis	0.0058260158
convulsion	0.0058030197
sialadenitis	0.0058003505
Hypocholesterolemia	0.0058003505
Acute hepatic failure	0.0057900844
esophageal carcinoma	0.0057798183
bladder transitional cell carcinoma	0.0057798183
cerebral toxoplasmosis	0.0057695522
Hypercalciuria	0.0057690263
adult acute respiratory distress syndrome	0.00576038
hyperhomocysteinemia	0.00576038
proliferative glomerulonephritis	0.0057568222
familial hyperlipidemia	0.0057568222
small cell carcinoma	0.0057284877
red-green color blindness	0.0057157578
disorder of glycogen metabolism	0.0057079555
diphtheria	0.0057079555
radiculitis	0.0057079555
proctitis	0.0057079555
infective vaginitis	0.0056976894
ventricular tachycardia	0.0056976894
retinoblastoma	0.0056976894
Hirsutism	0.0056874233
adrenomyeloneuropathy	0.0056874233
polyostotic fibrous dysplasia	0.005616495
Esophageal atresia	0.0056155606
acrodermatitis enteropathica	0.0056130967
Nephrocalcinosis	0.0056052945
Rett syndrome	0.0056052945
gray platelet syndrome	0.0056052945
ocular cicatricial pemphigoid	0.0056052945
nephrocalcinosis	0.0056052945
Hepatic hemangioma	0.0056052945
calcinosis	0.0056052945
mastocytoma	0.0055720323
Endocarditis	0.0055720323
proctosigmoiditis	0.0055436978
Coronary Vasospasm	0.0055436978
sleep-wake disorder	0.0055436978
Aplastic anemia	0.0055436978
Wolfram syndrome	0.0055436978
Glomerular sclerosis	0.0055436978
Cholecystitis, Acute	0.0055436978
gastrointestinal stromal tumor	0.0055436978
sporotrichosis	0.0055436978
infantile hypertrophic pyloric stenosis	0.0055436978
antiphospholipid syndrome	0.0055309678
infectious mononucleosis	0.0055231656
Beta-thalassemia	0.0055026334
Abnormal intestine morphology	0.005477446
sessile serrated polyp	0.0054638452
eosinophilic esophagitis	0.0054367868
hepatitis A virus infection	0.0054307706
Arterial thrombosis	0.0054307706
eosinophilic pneumonia	0.0054307706
Atherosclerotic lesion	0.0054283068
autoimmune lymphoproliferative syndrome type 2B	0.0054213133
Autoimmune lymphoproliferative syndrome with recurrent viral infections	0.0054213133
complicated disease course	0.0054205045
stomach neoplasm	0.0054008285
Hypoinsulinemia	0.0053872423
amnesia	0.0053743071
Fibroadenoma	0.0053589079
proteosome-associated autoinflammatory syndrome	0.0053589079
membranous glomerulonephritis	0.0053589079
liver mesenchymal hamartoma	0.0053589079
constitutional neutropenia	0.0053589079
collagenous colitis	0.0053589079
smallpox	0.0053589079
Recurrent upper respiratory tract infections	0.0053500887
Paget disease	0.0053383757
congestive heart failure	0.0053383757
euthyroid sick syndrome	0.0053281096
cystic fibrosis-related diabetes	0.0053281096
iron poisoning	0.0053281096
tendinitis	0.0053237561
bone fracture	0.0052993519
inborn error of immunity	0.0052613799
paraneoplastic pemphigus	0.0052576841
metastasis	0.0052531544
acromegaly	0.0052459807
intestinal obstruction	0.0052459807
lepromatous leprosy	0.0052357146
asphyxia	0.0052357146
bronchoalveolar adenocarcinoma	0.005217223
Gliosis	0.0052166196
Bovine mastitis	0.0052123752
Oral ulcer	0.0052060102
salmonellosis	0.0051877593
Lipodystrophy	0.005174118
Neurofibrillary tangles	0.005174118
Undifferentiated Pancreatic Carcinoma	0.005174118
Acanthamoeba infectious disease	0.005174118
colon adenoma	0.005174118
Abnormal sperm morphology	0.005174118
Portal vein thrombosis	0.005174118
myelomeningocele	0.005174118
Lysosomal disease	0.005174118
hydrarthrosis	0.005174118
skin squamous cell carcinoma	0.005174118
enterobiasis	0.005174118
Hyperoxaluria	0.005174118
hypoalphalipoproteinemia, primary, 1	0.005174118
schwannoma	0.005174118
A20 haploinsufficiency	0.005161388
memory	0.0051581929
polyp of colon	0.0051535858
filariasis	0.0051535858
Cholestatic liver disease	0.0051535858
mild neurocognitive disorder	0.0051535858
head injury	0.0051535858
Peripheral neuropathy	0.0051535858
mycosis fungoides	0.0051535858
endometrium neoplasm	0.0051459888
tongue neoplasm	0.0051227874
invasive carcinoma	0.0051203236
Lhermitte-Duclos disease	0.00506386
neuralgia	0.0050611908
Peripheral demyelination	0.0050587269
gastrointestinal disease	0.0050584871
Middle East respiratory syndrome	0.0050481174
keratosis pilaris	0.0050303925
telomere syndrome	0.0050303925
ischemia reperfusion injury	0.0050186546
oral candidiasis	0.0050176625
Intellectual disability	0.004989328
Schöpf-Schulz-Passarge syndrome	0.004989328
placental insufficiency	0.004989328
inflammation of heart layer	0.004989328
trichotillomania	0.004989328
bladder tumor	0.004989328
cysticercosis	0.004989328
cadmium poisoning	0.004989328
AIDS related complex	0.0049687958
interstitial nephritis	0.0049687958
Pustule	0.0049687958
idiopathic scoliosis	0.0049687958
sitosterolemia	0.0049687958
gestational trophoblastic neoplasm	0.0049687958
intraepithelial neoplasia	0.0049687958
interstitial cystitis	0.0049687958
Thalassemia	0.0049687958
cystinosis	0.0049687958
disorder of sexual differentiation	0.0049585297
Pulmonary hemorrhage	0.0049497009
respiratory depression	0.0049482636
osteoporosis	0.0049355336
immune system toxicity	0.0049075054
musculoskeletal system disease	0.0049041068
Reduced sperm motility	0.0048764009
prostate adenocarcinoma	0.0048764009
Hematochezia	0.0048661348
respiratory distress syndrome in premature infants	0.0048661348
juvenile dermatomyositis	0.0048558686
kidney cancer	0.0048328726
skin aging	0.0048219779
kidney transplant	0.0048199373
hypersensitivity reaction disease	0.0048199373
achondroplasia	0.0048045381
colonic disorder	0.0048045381
erythema multiforme	0.0048045381
echinococcosis	0.0048045381
myeloid neoplasm	0.0048045381
anaplastic large cell lymphoma	0.0048045381
glucosephosphate dehydrogenase deficiency	0.0048045381
breast benign neoplasm	0.0048045381
hypertensive heart disease	0.0048045381
acute chest syndrome	0.0048045381
female reproductive system disease	0.0048045381
Addictive alcohol use	0.0048045381
lip and oral cavity carcinoma	0.0048045381
salpingitis	0.0048045381
malaise	0.0048045381
aortic disease	0.0048045381
punctate palmoplantar keratoderma type 2	0.0048045381
capillary leak syndrome	0.0048045381
Brain atrophy	0.0048045381
Asperger syndrome	0.0048045381
Myocardial necrosis	0.0048045381
Toxic Nodular Goiter	0.0048045381
diffuse cutaneous Leishmaniasis	0.0048045381
exanthem	0.0048045381
chronic inflammatory demyelinating polyradiculoneuropathy	0.0048045381
choroidal sclerosis	0.0048045381
chondrogenic neoplasm	0.0048045381
tooth disease	0.0048045381
cerebrotendinous xanthomatosis	0.0047950807
Arthropathy	0.0047886131
iron metabolism disease	0.0047840059
Epiphora	0.0047840059
Hearing impairment	0.0047655143
uterine fibroid	0.0047634737
digestive system infectious disorder	0.0047507437
Arteritis	0.0047507437
hyperandrogenism	0.0047507437
Mycobacterium infection	0.0047507437
inflammatory myofibroblastic tumor	0.0046916109
cerebrofacial arteriovenous metameric syndrome	0.0046916109
head and neck neoplasia	0.0046916109
familial expansile osteolysis	0.0046813448
Nematoda infectious disease	0.0046813448
Right ventricular hypertrophy	0.0046602867
bronchitis	0.0046480826
metastatic prostate cancer	0.004637188
polyp of large intestine	0.0046351473
bone neoplasm	0.0046351473
hookworm infectious disease	0.0046197482
endocrine-cerebro-osteodysplasia syndrome	0.0046197482
AL amyloidosis	0.0046197482
Dyggve-Melchior-Clausen disease	0.0046197482
cutaneous mastocytosis	0.0046197482
Ageusia	0.0046197482
isolated hyperferritinemia	0.0046070182
poliomyelitis	0.004599216
reading	0.004599216
Hip dysplasia	0.004599216
choroidal neovascularization	0.0045659538
giardiasis	0.0045659538
pancreatic serous cystadenoma	0.0045659538
Enterovirus infectious disease	0.0044965549
Takotsubo cardiomyopathy	0.0044965549
gastroschisis	0.0044349583
cutaneous vasculitis	0.0044349583
multiple acyl-CoA dehydrogenase deficiency	0.0044349583
secondary hyperparathyroidism	0.0044349583
Hypereosinophilic syndrome	0.0044349583
cervical adenocarcinoma	0.0044349583
NLRP12-associated hereditary periodic fever syndrome	0.0044349583
trigeminal neuralgia	0.0044349583
vaginal inflammation	0.0044349583
epidermolytic ichthyosis	0.0044349583
endometrial disorder	0.0044349583
Chordoid Meningioma	0.0044349583
Costello syndrome	0.0044349583
Thoracic scoliosis	0.0044349583
trichinosis	0.0044349583
primary Haemophilus infectious disease	0.0044349583
hypersplenism	0.0044349583
allergic respiratory disease	0.0044349583
bile duct papillary neoplasm	0.0044349583
autoimmune vasculitis	0.0044349583
T-cell large granular lymphocyte leukemia	0.0044349583
trichomegaly-retina pigmentary degeneration-dwarfism syndrome	0.0044349583
xeroderma pigmentosum group C	0.0044349583
acute endometritis	0.0044349583
hereditary hemochromatosis	0.0044349583
fragile X-associated tremor/ataxia syndrome	0.0044349583
lymphangioleiomyomatosis	0.0044349583
Smith-Lemli-Opitz syndrome	0.0044349583
selective IgA deficiency disease	0.0044349583
Genetic obesity	0.0044349583
mucopolysaccharidosis type 6	0.0044349583
grade III glioma	0.0044349583
indeterminate colitis	0.0044349583
Alstrom syndrome	0.0044349583
Primary hypothyroidism	0.0044349583
cocaine abuse	0.0044349583
Blepharospasm - oromandibular dystonia	0.0044349583
autosomal recessive limb-girdle muscular dystrophy type 2B	0.0044349583
gangliocytoma	0.0044349583
gastroesophageal junction adenocarcinoma	0.0044349583
vitamin A deficiency	0.0044349583
Cervical Intraepithelial Neoplasia Grade 2/3	0.0044349583
bone giant cell tumor	0.0044349583
juvenile neuronal ceroid lipofuscinosis	0.0044349583
dyschromatosis symmetrica hereditaria	0.0044349583
metachromatic leukodystrophy	0.0044349583
urinary tract obstruction	0.0044349583
Hypernatremia	0.0044349583
thyroid neoplasm	0.0044349583
dental fluorosis	0.0044349583
Bradycardia	0.0044349583
congenital sucrase-isomaltase deficiency	0.0044349583
renal cell adenocarcinoma	0.0044349583
choriocarcinoma	0.0044349583
metabolic bone disorder	0.0044349583
HIV wasting syndrome	0.0044349583
Subdural Effusion	0.0044349583
Venezuelan equine encephalitis	0.0044349583
pulmonary embolism	0.0044349583
poisoning	0.0044349583
mediastinitis	0.0044349583
Recurrent tonsillitis	0.0044349583
Klebsiella pneumonia	0.0044349583
primary hyperparathyroidism	0.0044349583
Ehlers-Danlos syndrome, cardiac valvular type	0.0044349583
mesial temporal lobe epilepsy with hippocampal sclerosis	0.0044349583
phyllodes tumor	0.0044349583
blepharospasm-oromandibular dystonia syndrome	0.0044349583
encephalomyelitis	0.0044222283
coronary artery calcification	0.004414426
Interstitial pneumonitis	0.004414426
oropharynx squamous cell carcinoma	0.004414426
episodic ataxia type 2	0.004414426
congenital fibrosarcoma	0.004414426
Simpson-Golabi-Behmel syndrome	0.004414426
melancholia	0.004414426
nevus	0.004414426
Arthralgia	0.004414426
mucopolysaccharidosis type 4A	0.004414426
Mitral regurgitation	0.004414426
central core myopathy	0.004414426
muscle atrophy	0.0043811639
lysosomal storage disease	0.0043220311
Ebola hemorrhagic fever	0.0043220311
Hemarthrosis	0.0043220311
orchitis	0.0042631036
glucocorticoid resistance	0.0042501683
Human T-lymphotropic virus 1 infectious disease	0.0042501683
esophageal ulcer	0.0042501683
epilepsy syndrome	0.0042501683
respiratory syncytial virus bronchiolitis	0.0042501683
hereditary hyperferritinemia with congenital cataracts	0.0042501683
Varicose veins	0.0042501683
habitual abortion	0.0042501683
Borderline personality disorder	0.0042501683
progressive multifocal leukoencephalopathy	0.0042501683
scoliosis	0.0042501683
Subcutaneous Panniculitis-Like T-Cell Lymphoma	0.0042501683
blastomycosis	0.0042501683
skin carcinoma	0.0042296361
adenoviridae infectious disease	0.0042296361
X-linked adrenoleukodystrophy	0.0042296361
respiratory tract infectious disorder	0.0042296361
Burkholderia Infections	0.0042296361
Mumps virus infectious disease	0.0042296361
uterine leiomyosarcoma	0.0041923059
Failure to thrive	0.0040653784
enthesitis	0.0040653784
Hypomagnesemia	0.0040653784
Arterial stenosis	0.0040653784
heroin dependence	0.0040653784
fetal anticonvulsant syndrome	0.0040653784
esophageal disease	0.0040653784
clear cell renal carcinoma	0.0040653784
bone sarcoma	0.0040653784
Postpericardiotomy Syndrome	0.0040653784
embryonal rhabdomyosarcoma	0.0040653784
eosinophil disorder	0.0040653784
female infertility	0.0040653784
small intestine neoplasm	0.0040653784
Inguinal hernia	0.0040653784
cartilage disease	0.0040653784
hypertensive nephropathy	0.0040653784
Candidiasis, Invasive	0.0040653784
embryonal carcinoma	0.0040653784
B cell deficiency	0.0040653784
hepatocellular adenoma	0.0040653784
nephrosclerosis	0.0040653784
Ventricular fibrillation	0.0040653784
aortic atherosclerosis	0.0040653784
Ochoa syndrome	0.0040653784
arrhythmogenic right ventricular cardiomyopathy	0.0040653784
neurotoxicity	0.0040653784
mucocutaneous Leishmaniasis	0.0040653784
Retinal dystrophy	0.0040653784
fulminant viral hepatitis	0.0040653784
streptococcal pneumonia	0.0040526484
intracranial hypertension	0.0040345801
chondrocalcinosis	0.0040345801
genetic disorder	0.0039961848
Vertigo	0.003921127
Hypoparathyroidism	0.0039089229
plasmacytoma	0.0039089229
hypoparathyroidism	0.0039089229
neoplasm of testis	0.0038600563
Ovarian cyst	0.0038600563
Renal insufficiency	0.0038600563
HIV-associated neurocognitive disorder	0.0038267941
central nervous system infection	0.0038267941
noise-induced hearing loss	0.0038267941
stress-related disorder	0.0038267941
ear infection	0.0037676613
cerebral small vessel disease	0.0037676613
congenital dyserythropoietic anemia	0.0037676613
bursitis	0.0037573952
Postural instability	0.0037573952
myotonic dystrophy type 2	0.0037363371
pediatric acute respiratory distress syndrome	0.0036957985
stomach polyp	0.0036957985
Gastric Metaplasia	0.0036957985
teratoma	0.0036957985
STING-associated vasculopathy with onset in infancy	0.0036957985
Pleuritis	0.0036957985
autosomal dominant optic atrophy, classic form	0.0036957985
burn	0.0036957985
small vessel stroke	0.0036957985
malignant hypertension	0.0036957985
idiopathic cardiomyopathy	0.0036957985
viral hemorrhagic fever	0.0036957985
rectal disease	0.0036957985
Cervical Adenosquamous Carcinoma	0.0036957985
Krabbe disease	0.0036957985
maternal uniparental disomy of chromosome 20	0.0036957985
acute myeloblastic leukemia without maturation	0.0036957985
hepatobiliary disease	0.0036957985
hereditary von Willebrand disease	0.0036957985
Aniridia	0.0036957985
chronic myeloproliferative disorder	0.0036957985
hereditary hyperbilirubinemia	0.0036957985
ankyloblepharon filiforme adnatum-cleft palate syndrome	0.0036957985
chickenpox	0.0036957985
ring dermoid of cornea	0.0036957985
plexiform neurofibroma	0.0036957985
partial androgen insensitivity syndrome	0.0036957985
tibia fracture	0.0036957985
mesenchymal cell neoplasm	0.0036957985
clear cell sarcoma	0.0036957985
cervicitis	0.0036957985
pediatric acute respiratory distress syndrome	0.0036957985
mature T-cell and NK-cell non-Hodgkin lymphoma	0.0036957985
aggressive systemic mastocytosis	0.0036957985
craniofacial microsomia	0.0036957985
eye injury	0.0036957985
CLN5 disease	0.0036957985
ermine phenotype	0.0036957985
breast cyst	0.0036957985
primary peritoneal carcinoma	0.0036957985
photosensitivity disease	0.0036957985
neonatal diabetes mellitus	0.0036957985
mycobacterial infectious disease	0.0036957985
Patent foramen ovale	0.0036957985
telangiectatic osteogenic sarcoma	0.0036957985
[truncated: 631 more rows]
