# Supplementary material for: Peripheral Transcriptomic Signatures Reveal Convergent Neuroinflammatory, Metabolic, and miRNA Dysregulation in Major Psychiatric Disorders
Source: Biology (Basel). 2026 Apr 24;15(9):673. doi: 10.3390/biology15090673 (PMC13162896; doi:10.3390/biology15090673)
Supplement: Supplementary file 1 [file biology-15-00673-s001.zip › Supplementary Files/Dataset S4. Hub genes GWAS results/IL1RN.tsv]

disease	globalScore
sterile multifocal osteomyelitis with periostitis and pustulosis	0.7734282712
gout	0.4485205927
Abdominal Aortic Aneurysm	0.4012972518
diabetic retinopathy	0.371427754
autoinflammatory syndrome	0.3362881389
coronary artery disease	0.3324167263
Ischemic stroke	0.3308521775
venous thromboembolism	0.3200832702
testicular hydrocele	0.2894891847
cervix erosion	0.2834531067
hypertrophic cardiomyopathy	0.23697405
Cervical ectropion	0.2322009689
hypothyroidism	0.2156451141
genetic disorder	0.187826132
gastric cancer	0.1742716559
testicular disease	0.1702778858
idiopathic pulmonary fibrosis	0.1209452454
oral squamous cell carcinoma	0.1023165174
Takayasu arteritis	0.0957313458
esophageal squamous cell carcinoma	0.0884295646
Chronic mucocutaneous candidosis	0.0855672428
cervical carcinoma	0.0838793738
Stroke	0.0828788316
papillary thyroid carcinoma	0.0823590015
endometriosis	0.0804246483
spermatocele	0.0797869666
osteoarthritis	0.0774970253
Gout	0.0769558325
Sepsis	0.0762196877
acne inversa, familial, 3	0.0750672122
vasculitis, lymphocytic, nodular	0.073112802
neoplasm	0.0716926233
temporal arteritis	0.0706080772
Moyamoya disease	0.0700477018
chondrocalcinosis 2	0.0690911573
quality of life cycle	0.066958837
congenital non-bullous ichthyosiform erythroderma	0.061378385
erythrokeratodermia variabilis	0.0612169505
cancer	0.0584730014
psoriasis	0.0583064375
Rare genetic vascular disease	0.0574722339
Crohn's disease	0.0558077282
immunodeficiency 51	0.0556698135
lamellar ichthyosis	0.0541292815
immunodeficiency 107, susceptibility to invasive staphylococcus aureus infection	0.0541212739
familial thoracic aortic aneurysm and aortic dissection	0.0541097759
hypertriglyceridemia 2	0.0537886521
colorectal carcinoma	0.0533004938
acute myeloid leukemia	0.0528732565
ichthyosis hystrix of Curth-Macklin	0.0522086982
acne inversa, familial, 1	0.051992494
chilblain lupus 2	0.0516598721
glycoprotein storage disease	0.0515046485
type 2 diabetes mellitus	0.0506885304
Ichthyosis-hypotrichosis syndrome	0.0506601586
Olmsted syndrome 1	0.0499949148
familial reactive perforating collagenosis	0.0493241274
Felty's syndrome	0.0490783568
mannose-binding lectin deficiency	0.0490358551
X-linked intellectual disability-seizures-psoriasis syndrome	0.0489878097
X-linked intellectual disability - seizures - psoriasis	0.0489878097
Angel-shaped phalango-epiphyseal dysplasia	0.0488196509
immunodeficiency due to a classical component pathway complement deficiency	0.0484515083
polyarticular juvenile idiopathic arthritis, rheumatoid factor positive	0.0484260484
diffuse nonepidermolytic palmoplantar keratoderma	0.0475926458
aneurysm, intracranial berry, 12	0.0475871021
chilblain lupus	0.0475205777
epidermolytic hyperkeratosis 2A, autosomal dominant	0.0473579626
Sjogren syndrome	0.047240313
cutaneous lupus erythematosus	0.0468035928
ulcerative colitis	0.0467822197
talo-patello-scaphoid osteolysis	0.0467777222
atopic eczema	0.046725981
oligoarticular juvenile idiopathic arthritis	0.0465559743
Autosomal recessive early-onset inflammatory bowel disease	0.0464524919
psoriasis 14, pustular	0.0460736726
Okt4 epitope deficiency	0.0455248465
peeling skin syndrome 6	0.0454583221
Camptodactyly-arthropathy-coxa-vara-pericarditis syndrome	0.045166354
pancreatic triacylglycerol lipase deficiency	0.0449778683
Extramammary Paget Disease	0.0448078616
spontaneous coronary artery dissection	0.0447782952
ichthyosis with erythrokeratoderma	0.0441795758
familial hypercholesterolemia	0.0441056599
moyamoya disease 7	0.043846954
autosomal dominant epidermolytic ichthyosis	0.0438321708
psoriasis 2	0.0431595354
familial pityriasis rubra pilaris	0.0430708363
pityriasis rubra pilaris	0.0430708363
ulerythema ophryogenesis	0.0429525707
Keratoderma hereditarium mutilans with ichthyosis	0.0427788682
ichthyosis, congenital, autosomal recessive 14	0.0425977741
severe combined immunodeficiency due to DCLRE1C deficiency	0.0422115631
spondyloarthropathy	0.0420711228
autosomal recessive severe congenital neutropenia due to JAGN1 deficiency	0.0419547051
acquired ichthyosis	0.0415481673
mal de Meleda	0.0414890345
vein of Galen aneurysm	0.0413559857
brachydactylous dwarfism, Mseleni type	0.0412451118
Venous thrombosis	0.0410551888
ichthyosis, lamellar, autosomal dominant	0.0407720496
Combined hyperlipidemia	0.040690742
malaria	0.0403969933
Rheumatoid arthritis	0.040337746
aortic aneurysm, familial thoracic 4	0.0402250714
chronic obstructive pulmonary disease	0.0401482051
osteochondritis dissecans	0.040049521
Osteochondritis dissecans	0.040049521
Familial osteochondritis dissecans	0.040049521
gestational diabetes	0.0400455029
Susceptibility to viral and mycobacterial infections	0.0400254983
immunodeficiency 31B	0.0400254983
urinary bladder carcinoma	0.039965429
aortic aneurysm, familial thoracic 6	0.0397963588
porokeratosis plantaris palmaris et disseminata	0.0396115688
intellectual disability, FRA12A type	0.0394193873
pemphigus foliaceus	0.0394119957
aortic aneurysm, familial thoracic 7	0.0392198142
Malignant hyperthermia	0.0390682864
epidermolytic hyperkeratosis 2B, autosomal recessive	0.0388354511
type 1 diabetes mellitus	0.0387314578
mycosis fungoides	0.0386432696
verrucous hemangioma	0.0385323956
Obesity	0.0383809413
epidermolytic ichthyosis	0.0383402141
interventricular septum aneurysm	0.0379780259
Olmsted syndrome 2	0.0378819351
hypotrichosis simplex of the scalp	0.0378375855
lymphatic malformation 3	0.0376897536
Milroy disease	0.0376897536
porokeratosis of Mibelli	0.0375197468
osteomyelitis	0.0373181079
systemic lupus erythematosus	0.0372391933
chronic recurrent multifocal osteomyelitis 3	0.0372388662
Supravalvular aortic stenosis	0.0372092998
supravalvular aortic stenosis	0.0372092998
bathing suit ichthyosis	0.037187125
arrhythmogenic cardiomyopathy with wooly hair and keratoderma	0.0371427754
cardiomyopathy, dilated, with wooly hair, keratoderma, and tooth agenesis	0.0371427754
heparin cofactor 2 deficiency	0.0369949435
peeling skin-leukonuchia-acral punctate keratoses-cheilitis-knuckle pads syndrome	0.0368988527
Immunodeficiency due to interleukin-1 receptor-associated kinase-4 deficiency	0.0364997064
homozygous familial hypercholesterolemia	0.0364110073
epidermolysis bullosa simplex 2E, with migratory circinate erythema	0.0358640291
Epidermolysis bullosa simplex with circinate migratory erythema	0.0358640291
sitosterolemia	0.0358492459
sitosterolemia 2	0.0358492459
breast cancer	0.0358465985
dilated cardiomyopathy	0.0358418543
dracunculiasis	0.0356718476
IgE responsiveness, atopic	0.0356053232
Familial cold urticaria	0.0355757568
familial cold autoinflammatory syndrome 4	0.0355757568
thyroid cancer	0.0354610135
KID syndrome	0.0354205333
thyroid hormone metabolism, abnormal, 2	0.0353614005
IgA pemphigus	0.0351248694
isolated anhidrosis with normal sweat glands	0.035095303
glioblastoma multiforme	0.0350125582
esophageal adenocarcinoma	0.0349684139
sudden infant death syndrome	0.034967798
Non-epidermolytic palmoplantar keratoderma	0.0349400795
periodontitis	0.0348611396
Darier disease	0.0348513803
hyperkeratosis lenticularis perstans	0.0347848559
chilblain lupus 1	0.0347700727
immunodeficiency 15a	0.03471094
severe combined immunodeficiency due to IKK2 deficiency	0.03471094
aortitis	0.0343503943
Immunodeficiency due to a complement cascade protein anomaly	0.0343487517
psoriasis-related juvenile idiopathic arthritis	0.0343487517
autosomal dominant ichthyosis vulgaris	0.0343117937
ichthyosis vulgaris	0.0343117937
seborrhea-like dermatitis with psoriasiform elements	0.0342748357
agammaglobulinemia 7, autosomal recessive	0.0342378777
cerebral malaria	0.0340013466
immunodeficiency 89 and autoimmunity	0.033993955
rheumatoid arthritis	0.0338326745
glycogen storage disease due to lactate dehydrogenase M-subunit deficiency	0.0337943819
pemphigus erythematosus	0.0336982912
microcephaly-congenital cataract-psoriasiform dermatitis syndrome	0.0334765432
atrophoderma vermiculata	0.0334469768
autosomal recessive congenital ichthyosis	0.0333656693
severe dermatitis-multiple allergies-metabolic wasting syndrome	0.0331956625
pretibial dystrophic epidermolysis bullosa	0.0331734878
gastric mucosal hypertrophy	0.0329960894
Bazex syndrome	0.0328408659
congenital reticular ichthyosiform erythroderma	0.0327965163
Familial esophageal achalasia	0.0327447751
C1Q deficiency 2	0.0326708592
acral dystrophic epidermolysis bullosa	0.0326634676
Respiratory Syncytial Virus Infection	0.0326540227
ichthyosis, annular epidermolytic 1	0.0325304188
ichthyosis prematurity syndrome	0.0324565028
focal palmoplantar keratoderma	0.0324047617
palmoplantar keratoderma, nonepidermolytic, focal 1	0.0324047617
ichthyosis, congenital, autosomal recessive 13	0.0322495381
pulmonary tuberculosis	0.0320840998
lichen planopilaris	0.0319538742
SAPHO syndrome	0.0318725667
keratosis follicularis spinulosa decalvans	0.0317469095
loricrin keratoderma	0.0317099515
ichthyosis, annular epidermolytic, 2	0.0316656019
immunodeficiency 66	0.0315473364
neuropathy, hereditary sensory, type 1F	0.0315325532
hypoalphalipoproteinemia, primary, 1	0.0314586372
hyperzincemia with functional zinc depletion	0.0314216792
keratolytic winter erythema	0.0314216792
sweet syndrome	0.0314216792
short stature-advanced bone age-early-onset osteoarthritis syndrome	0.0313847213
peripheral dysostosis	0.0313108053
Pachydermoperiostosis	0.0312073229
hypertrophic osteoarthropathy, primary, autosomal recessive, 1	0.0312073229
erythroderma desquamativum	0.0311555817
inflammatory bowel disease 25	0.0309707918
superficial epidermolytic ichthyosis	0.0307860019
hypercholesterolemia, autosomal dominant, 3	0.0307786103
hypotrichosis 6	0.0306751279
hypotrichosis simplex	0.0306751279
Atrial stand still	0.0306233868
menstrual cycle-dependent periodic fever	0.030527296
Dowling-Degos disease	0.0305199044
bullous pemphigoid	0.0304607716
autosomal recessive hypohidrotic ectodermal dysplasia	0.0304238136
subcorneal pustular dermatosis	0.0303794641
keratosis linearis-ichthyosis congenita-sclerosing keratoderma syndrome	0.0303498977
Systemic lupus erythematosus	0.0293546118
human african trypanosomiasis	0.0279648757
acute respiratory distress syndrome	0.0278302342
Townes-Brocks syndrome	0.027637231
non-alcoholic fatty liver disease	0.0273279522
juvenile idiopathic arthritis	0.0270248589
osteoarthritis, knee	0.0267851502
metabolic syndrome	0.0259813594
sarcoidosis	0.0259245896
Sciatica	0.0258705898
congenital rubella	0.0256112334
chronic kidney disease	0.0251917154
COVID-19	0.0251255621
myocardial infarction	0.0243353836
COVID-19–associated multisystem inflammatory syndrome in adults	0.0242690771
dry eye syndrome	0.0240329567
esophageal cancer	0.0234375225
non-Hodgkins lymphoma	0.0233348614
endometrial cancer	0.0232695689
polycythemia vera	0.022913951
ovarian neoplasm	0.0227020072
acute lung injury	0.0226245306
male infertility	0.0225443711
non-alcoholic steatohepatitis	0.0225412816
duodenal ulcer	0.0225284461
nasopharyngeal carcinoma	0.0223082507
asthma	0.0221747913
myeloid leukemia	0.0221747913
metastatic neoplasm	0.0221747913
chronic periodontitis	0.0221231633
Abruptio Placentae	0.0214356316
schizophrenia	0.0213793647
glioma	0.0211398179
prostate cancer	0.0210698114
infectious arthritis	0.0206964719
Pneumonia	0.0206177183
dengue disease	0.0203618974
pneumoconiosis	0.020326892
silicosis	0.0202751383
hepatocellular carcinoma	0.0201223302
infection	0.0201188332
cutaneous melanoma	0.0199573122
lymphoma	0.0198270164
colorectal cancer	0.0192312572
IGA glomerulonephritis	0.0192205507
Acute hepatitis	0.0192181524
Colon Sessile Serrated Adenoma/Polyp	0.0190259709
endometrial carcinoma	0.0184789927
Alzheimer disease	0.0183445155
sessile serrated polyp	0.0182942028
Pelvic Inflammatory Disease	0.017739833
head and neck squamous cell carcinoma	0.0177034667
rheumatic heart disease	0.0176911717
nephrolithiasis	0.017349721
Hepatitis	0.0172651282
thrombotic disease	0.0171854632
atherosclerosis	0.0171205158
major depressive disorder	0.0171114813
melanoma	0.0169984452
Helicobacter pylori infectious disease	0.016954347
neuroendocrine neoplasm	0.01687748
bronchopulmonary dysplasia	0.0168312825
Insulin resistance	0.0166637272
Tourette syndrome	0.0166310935
Patent ductus arteriosus	0.016590029
posterior cortical atrophy	0.0164155052
colitis	0.0162921739
urolithiasis	0.0160459254
pancreatic carcinoma	0.0160367556
non-small cell lung carcinoma	0.0159036371
deep vein thrombosis	0.0158714015
Endometritis	0.015337564
familial Mediterranean fever	0.0152221729
pulmonary arterial hypertension	0.0152143707
Uveitis	0.0151450745
mucous membrane pemphigoid	0.0150483132
systemic juvenile idiopathic arthritis	0.0149559602
systemic scleroderma	0.0148550569
Acute hepatic failure	0.0148527299
inflammatory bowel disease	0.0148426142
keratoconus	0.0143772597
macrophage activation syndrome	0.0141327336
autoimmune disease	0.0141115086
Ehlers-Danlos syndrome	0.0140440345
dental caries	0.0140132362
alopecia areata	0.0136333902
Osteoporosis	0.0135321664
retinopathy of prematurity	0.0134896647
Granuloma	0.0134346384
bacteriemia	0.0133064147
urticaria	0.0133048748
arthritis	0.0131200848
preeclampsia	0.0130599255
attention deficit hyperactivity disorder	0.0129147627
diabetes mellitus	0.0125906351
gastroesophageal reflux disease	0.0125451828
human papilloma virus infection	0.0125451828
pancreatic ductal adenocarcinoma	0.0125251258
tuberculosis	0.0124905046
anaphylaxis	0.0121961352
Peri-Implantitis	0.0121961352
lung cancer	0.0119426309
ankylosing spondylitis	0.0119086842
Granulomatosis with Polyangiitis	0.0118265553
mucocutaneous lymph node syndrome	0.0118235656
Duane retraction syndrome	0.0118111562
Graves disease	0.0117253315
Posterior Leukoencephalopathy Syndrome	0.0117033621
Plasmodium falciparum malaria	0.0116915082
Graves ophthalmopathy	0.0116212332
myeloid sarcoma	0.0116197953
gastritis	0.0115955679
temporal lobe epilepsy	0.0113557517
complex regional pain syndrome	0.011220855
prediabetes syndrome	0.0112003228
polycystic ovary syndrome	0.011153673
Keloid	0.0110873956
Lentivirus Infections	0.0110873956
pelvic organ prolapse	0.0110873956
pancreatic intraductal papillary-mucinous neoplasm	0.0110873956
Disseminated Peritoneal Leiomyomatosis	0.0110873956
influenza	0.0109973603
achalasia-alacrima syndrome	0.0109310913
amyloidosis	0.0109026057
Timothy syndrome	0.0108820735
myelodysplastic syndrome	0.0107865624
Peptic ulcer	0.0107397853
cervical cancer	0.0106866165
microphthalmia with limb anomalies	0.0105731744
hematoma	0.0105330259
fibromyalgia	0.0104876371
reading	0.0103482359
Henoch-Schoenlein purpura	0.0103482359
cardiovascular disease	0.0103338856
osteonecrosis	0.0102917723
diabetic nephropathy	0.0102250426
cryopyrin-associated periodic syndrome	0.0102051582
lumbar disc herniation	0.0099786561
pachyonychia congenita	0.0098657289
acute kidney injury	0.0098578097
leukemia	0.0098246645
irritable bowel syndrome	0.0098246645
diffuse large B-cell lymphoma	0.0097938661
Acute kidney injury	0.0097575338
septic shock	0.0097218508
Bjornstad syndrome	0.0096706729
adult-onset Still's disease	0.0096501407
Vitiligo	0.0096244754
primary biliary cirrhosis	0.0096105135
Tendinopathy	0.0096090762
lymph node metastatic carcinoma	0.009588544
obstructive sleep apnea	0.009588544
Cirrhosis	0.0094653507
hereditary spastic paraplegia	0.0094242863
HIV infection	0.0093610345
Wilson disease	0.0092805608
Hepatic fibrosis	0.0092548955
Cerebral ischemia	0.0092394964
ovarian cancer	0.0092056279
acne	0.0090101921
cholangiocarcinoma	0.0090033759
chronic recurrent multifocal osteomyelitis	0.0088873563
renal cell carcinoma	0.0088699165
Arteritis	0.0088699165
chronic hepatitis C virus infection	0.0088699165
open-angle glaucoma	0.0088699165
Achalasia	0.0088699165
polymyalgia rheumatica	0.0088699165
bacterial disease	0.0088604591
Hyperglycemia	0.0088493843
psoriatic arthritis	0.0088417874
liver disease	0.0088308927
depressive disorder	0.0087706538
dermatitis	0.008726191
synovial sarcoma	0.0086865638
bipolar disorder	0.0086543283
cystic fibrosis	0.008648712
periodontal disorder	0.008604435
pulmonary fibrosis	0.0085286711
gastric adenocarcinoma	0.0085157358
post-traumatic stress disorder	0.0084568084
Nephropathy	0.0083900787
dermatomyositis	0.0083874095
Huntington disease	0.0083566112
Miyoshi myopathy	0.0083477823
mitochondrial DNA depletion syndrome 4a	0.0083155467
skin basal cell carcinoma	0.0083155467
emphysema	0.0082847484
Dengue Hemorrhagic Fever	0.0081923534
Delirium	0.0081307568
Hashimoto's thyroiditis	0.0081102246
osteosarcoma	0.0079599942
Diabetes mellitus	0.0079254347
T-cell non-Hodgkin lymphoma	0.0079254347
thoracic aortic aneurysm	0.0079254347
atrial fibrillation	0.0077895114
lichen disease	0.0077611769
metastatic melanoma	0.0077611769
gastric non-cardia carcinoma	0.0077611769
pneumocystosis	0.0076174514
vasculitis	0.0075558548
spindle cell hemangioma	0.0075379918
Tetralogy of Fallot	0.0074242902
mood disorder	0.0073915971
substance dependence	0.0073915971
Castleman disease	0.0073915971
penile cancer	0.0073915971
spondylitis	0.0073915971
cutaneous Leishmaniasis	0.0073915971
Intraventricular hemorrhage	0.0073915971
chronic rhinosinusitis	0.0073915971
colon carcinoma	0.0073915971
disease arising from reactivation of latent virus	0.0073915971
Amyotrophic lateral sclerosis	0.0073915971
mastitis	0.0073172705
aging	0.0072813391
scrub typhus	0.0072068072
solitary fibrous tumor	0.0071665515
allergic contact dermatitis	0.0070220172
experimental autoimmune encephalomyelitis	0.006936796
Bartsocas-Papas syndrome 1	0.0068372273
hereditary angioedema	0.0068372273
epilepsy	0.0068244973
early-infantile DEE	0.0066524374
syndromic X-linked intellectual disability 5	0.0066524374
injury	0.0066524374
ischemia	0.0064485525
myocarditis	0.0063824262
gastric carcinoma	0.0062389859
squamous cell carcinoma	0.0061853295
triple-negative breast cancer	0.0061810052
steatosis	0.0060980676
Erythema	0.0059968438
Barrett's esophagus	0.0059748743
peripheral arterial disease	0.0059132777
endometrium adenocarcinoma	0.0059132777
essential thrombocythemia	0.0059132777
dysplasia	0.0058632171
carcinoma	0.0057798183
lung adenocarcinoma	0.0057695522
chronic pancreatitis	0.0057695522
concussion	0.0057284877
encephalitis	0.0057284877
allergic rhinitis	0.0057079555
stroke	0.0056432665
subarachnoid hemorrhage	0.0055436978
Pruritus	0.0055436978
Åland Islands eye disease	0.0055436978
Anxiety	0.0055231656
ulcer disease	0.0055128995
Autoimmunity	0.0053872423
leprosy	0.0053589079
intrahepatic cholangiocarcinoma	0.0053589079
in situ carcinoma	0.0052357146
hematologic disease	0.005174118
pustulosis palmaris et plantaris	0.005174118
ischemia reperfusion injury	0.005174118
brucellosis	0.005174118
viral disease	0.0051646606
gastric ulcer	0.0051535858
Behcet's syndrome	0.0051535858
neurodegenerative disease	0.0050888967
multiple sclerosis	0.0050611908
severe acute respiratory syndrome	0.0050406586
osteoporosis-pseudoglioma syndrome	0.004989328
cirrhosis of liver	0.0049687958
skin infection	0.0049482636
Zika virus infectious disease	0.0048764009
laryngotracheoesophageal cleft	0.0048661348
myositis	0.0048661348
Inflammatory abnormality of the skin	0.0048661348
chronic lymphocytic leukemia	0.0048661348
adenocarcinoma	0.0048045381
Cowden syndrome 1	0.0046351473
Ito hypomelanosis	0.0046197482
liver cancer	0.0046197482
candidiasis	0.0046197482
rectum cancer	0.0046197482
Hyperlipidemia	0.0046197482
lymphopenia	0.004599216
Majeed syndrome	0.0045889499
acute lymphoblastic leukemia	0.0045889499
bacterial vaginosis	0.0045659538
cognitive disorder	0.0045659538
Meckel syndrome, type 1	0.004506821
chronic hepatitis B virus infection	0.004506821
Mastocytosis	0.0044349583
red-green color blindness	0.0044349583
diabetic macular edema	0.0044349583
dyspepsia	0.0044349583
Hypoglycemia	0.0044349583
preterm premature rupture of the membranes	0.0044349583
lysinuric protein intolerance	0.0044349583
Psychotic episodes	0.0044349583
empyema	0.0044349583
hypersensitivity pneumonitis	0.0044349583
pterygium	0.0044349583
anti-neutrophil cytoplasmic antibody-associated vasculitis	0.0044349583
cerebrovascular disorder	0.0044349583
HELLP syndrome	0.0044349583
kidney failure	0.0044349583
cyst	0.0044349583
Tracheomalacia	0.0044349583
Feingold syndrome	0.0044349583
SATB2 associated disorder	0.0044349583
alpha 1-antitrypsin deficiency	0.0044349583
arteriovenous malformations of the brain	0.0044349583
synovitis	0.004414426
bronchitis	0.004414426
Infertility	0.004414426
multiple myeloma	0.0043220311
meningococcal infection	0.004300836
transient ischemic attack	0.0042501683
Asthma	0.0042501683
hemorrhage	0.0042501683
Cognitive impairment	0.0042501683
Splenomegaly	0.0042501683
glioblastoma	0.0042296361
bladder transitional cell carcinoma	0.0042296361
Other metabolic disease	0.0040653784
graft versus host disease	0.0040653784
thrombophilia	0.0040653784
Guillain-Barre syndrome	0.0040653784
Mantle cell lymphoma	0.0040653784
Glomerulonephritis	0.0040653784
chronic rhinosinusitis with nasal polyps	0.0040653784
congenital bilateral aplasia of vas deferens from CFTR mutation	0.0040653784
lumbar disc degeneration	0.0040653784
gonorrhea	0.0040653784
Invasive Breast Carcinoma	0.0040653784
liver dysplastic nodule	0.0040653784
Pallister-Hall syndrome	0.0040653784
joint disease	0.0040653784
pancreatic adenocarcinoma	0.0040653784
primary ciliary dyskinesia	0.0040653784
Escherichia coli Infections	0.0040653784
coronavirus infectious disease	0.0040653784
aneurysm	0.0040653784
colorectal adenocarcinoma	0.004056115
central nervous system cancer	0.0040358725
colonic neoplasm	0.0039462709
Cachexia	0.0039421851
AIDS	0.0039089229
chronic interstitial cystitis	0.0038203929
cerebral creatine deficiency syndrome	0.0037676613
autoimmune thrombocytopenic purpura	0.0037573952
chronic bronchitis	0.0036957985
endometrium neoplasm	0.0036957985
pleural tuberculosis	0.0036957985
pneumonitis	0.0036957985
adenoma	0.0036957985
thrombotic thrombocytopenic purpura	0.0036957985
middle cerebral artery infarction	0.0036957985
pancreatic neoplasm	0.0036957985
neoplasm of esophagus	0.0036957985
fatty liver disease	0.0036957985
fibroma	0.0036957985
alcohol abuse	0.0036957985
craniosynostosis	0.0036957985
Chlamydia trachomatis infectious disease	0.0036957985
neuromyelitis optica	0.0036957985
spinocerebellar ataxia, autosomal recessive, with axonal neuropathy	0.0036957985
hepatotoxicity	0.0036957985
alcoholic liver disease	0.0036957985
adenoma	0.0036957985
cryohydrocytosis	0.0036957985
Leigh syndrome	0.0036957985
cerebral cavernous malformation	0.0036957985
fibroma	0.0036957985
vascular dementia	0.0036957985
craniosynostosis	0.0036957985
malignant pleural mesothelioma	0.0036957985
fatty liver disease	0.0036957985
Chlamydia trachomatis infectious disease	0.0036957985
adult onset asthma	0.0036957985
normal pressure hydrocephalus	0.0036957985
alcoholic liver disease	0.0036957985
pulmonary alveolar proteinosis	0.0036957985
cervical squamous intraepithelial neoplasia	0.0036957985
chronic bronchitis	0.0036957985
Allergy	0.0036957985
spinocerebellar ataxia, autosomal recessive, with axonal neuropathy	0.0036957985
autosomal dominant optic atrophy, classic form	0.0036957985
new-onset refractory status epilepticus	0.0036957985
pancreatic neoplasm	0.0036957985
cryohydrocytosis	0.0036957985
thrombotic thrombocytopenic purpura	0.0036957985
mature T-cell and NK-cell non-Hodgkin lymphoma	0.0036957985
prostate adenocarcinoma	0.0036957985
syphilis	0.0036957985
immunoglobulin G4-related sclerosing disease	0.0035110086
Meningitis	0.0035110086
Aarskog-Scott syndrome, X-linked	0.0034904764
Lyme disease	0.0034274836
sexually transmitted disease	0.0033262187
peritonitis	0.0033262187
Low back pain	0.0033262187
small cell lung carcinoma	0.0033262187
Mental deterioration	0.0033262187
immune system disease	0.0031697632
chronic myelogenous leukemia	0.0031697632
relapsing-remitting multiple sclerosis	0.0031107961
inflammation	0.0030876344
Parkinson disease	0.0030317337
serum lipopolysaccharide activity	0.0030285016
brain injury	0.0030285016
metabolic disease	0.0030182355
semantic dementia	0.0029566388
hypersensitivity vasculitis	0.0029566388
TNF receptor 1-associated periodic fever syndrome	0.0029566388
cerebrotendinous xanthomatosis	0.0029566388
Atrophy	0.0029566388
hemophagocytic syndrome	0.0029566388
centronuclear myopathy	0.0029566388
alcoholic fatty liver disease	0.0029566388
peripheral nerve injury	0.0029566388
gastrointestinal disease	0.0029566388
hereditary sensory and autonomic neuropathy	0.0029566388
pemphigus vulgaris	0.0029566388
Fuchs endothelial corneal dystrophy	0.0029566388
Gaucher disease type I	0.0029566388
chronic gastritis	0.0029439089
sarcopenia	0.0029361066
Shock	0.0029361066
bronchogenic carcinoma	0.0029361066
atrophic gastritis	0.0029028444
pericarditis	0.0029028444
pouchitis	0.002895283
Chédiak-Higashi syndrome	0.0027718489
Hepatic steatosis	0.0027718489
kidney disease	0.0027718489
brain infarction	0.0027718489
hepatitis B virus infection	0.0027718489
infectious disease	0.0027513167
snowflake vitreoretinal degeneration	0.0027513167
ganglioneuroma	0.002587059
benign prostatic hyperplasia	0.002587059
cervical squamous cell carcinoma	0.002587059
nail-patella syndrome	0.002587059
abortion	0.002587059
lupus erythematosus	0.002587059
alopecia totalis	0.002587059
Neoplasm of the lung	0.002587059
malnutrition	0.002587059
Alopecia universalis	0.0022174791
asphyxia neonatorum	0.0022174791
status epilepticus	0.0022174791
Whooping cough	0.0022174791
Focal-onset seizure	0.0022174791
Hypercalcemia	0.0022174791
adenoviridae infectious disease	0.0022174791
hematopoietic and lymphoid cell neoplasm	0.0022174791
Infantile dystonia-parkinsonism	0.0022174791
Fibroadenoma	0.0022174791
allergic asthma	0.0022174791
Ovarian Endometriosis	0.0022174791
juvenile dermatomyositis	0.0022174791
infarction	0.0022174791
Ehlers-Danlos syndrome, musculocontractural type	0.0022174791
HIV-1 infection	0.0022174791
acute myocardial infarction	0.0022174791
pancreatic serous cystadenoma	0.0022174791
Coma	0.0022174791
angina pectoris	0.0022174791
invasive carcinoma	0.0022174791
mouth disease	0.0022174791
essential hypertension	0.0022174791
brain neoplasm	0.0022174791
sleep	0.0022174791
Esophagitis	0.0022174791
juvenile polyposis syndrome	0.0022174791
inflammation of heart layer	0.0022174791
disorder of sexual differentiation	0.0022174791
T-cell and NK-cell neoplasm	0.0022174791
Hyponatremia	0.0022174791
Holt-Oram syndrome	0.0022174791
dysplastic oral keratinocyte	0.0022174791
Autoimmune Hepatitis	0.0022174791
pyometritis	0.0022174791
sclerosing cholangitis	0.0022174791
retinopathy	0.0022174791
blepharitis	0.0022174791
impaired renal function disease	0.0022174791
psychosis	0.0022174791
respiratory failure	0.0022174791
Arterial thrombosis	0.0022174791
Arthropathy	0.0022174791
brain ischemia	0.0022174791
Irritability	0.0022174791
parkinsonism-dystonia, infantile	0.0022174791
bronchiectasis	0.0022174791
urinary tract infection	0.0022174791
acute graft versus host disease	0.0022174791
glycogen storage disease VI	0.0022174791
eye disease	0.0022174791
musculoskeletal system disease	0.0022174791
Bronchiectasis	0.0022174791
Increased total leukocyte count	0.0022174791
discoid lupus erythematosus	0.0022174791
Premature rupture of membranes	0.0022174791
cutaneous squamous cell carcinoma	0.0022174791
childhood onset asthma	0.0022174791
Staphylococcus aureus infection	0.0022174791
skin squamous cell carcinoma	0.0022174791
pheochromocytoma	0.0022174791
Ehlers-Danlos syndrome, dermatosparaxis type	0.0022174791
cellulitis	0.0022174791
enthesitis	0.0022174791
impulse control disorder	0.0022174791
nonpapillary renal cell carcinoma	0.0022174791
common variable immunodeficiency	0.0022174791
hyperinsulinemic hypoglycemia, familial, 4	0.0021636847
sarcoma	0.002012157
skin disease	0.002012157
Neonatal sepsis	0.0020025184
endothelial dysfunction	0.0018478993
hypertension	0.0018478993
Fever	0.0018478993
migraine disorder	0.0018478993
Schnitzler syndrome	0.0018478993
stomach disease	0.0018478993
geroderma osteodysplastica	0.0018478993
Myelofibrosis	0.0018478993
celiac disease	0.0018478993
endophthalmitis	0.0018478993
polyarticular arthritis	0.0018478993
prion disease	0.0018478993
myelofibrosis	0.0018478993
Chagas disease	0.0018478993
breast neoplasm	0.0018478993
parasitic infection	0.0018478993
breast ductal carcinoma in situ	0.0017993676
hyperplasia	0.0016822343
neuropathy	0.0014783194
cryptococcosis	0.0014783194
urothelial carcinoma	0.0014783194
autoimmune encephalitis	0.0014783194
Ovarian cyst	0.0014783194
amnesia	0.0014783194
Multiple Organ Failure	0.0014783194
progressive pseudorheumatoid arthropathy of childhood	0.0014783194
Thymoma	0.0014783194
Renal neoplasm	0.0014783194
alopecia	0.0014783194
tauopathy	0.0014783194
punctate palmoplantar keratoderma type III	0.0014783194
cytomegalovirus infection	0.0014783194
Thrombocytopenia	0.0014783194
schistosomiasis	0.0014783194
berylliosis	0.0014783194
thromboangiitis obliterans	0.0014783194
squamous cell lung carcinoma	0.0014783194
primary hypertrophic osteoarthropathy	0.0014783194
overactive bladder	0.0014783194
glycine encephalopathy	0.0014783194
cardiac hypertrophy	0.0014783194
Hypocalcemia	0.0014783194
partial epilepsy	0.0014783194
knee injury	0.0014783194
scrapie	0.0014783194
infantile myofibromatosis	0.0014783194
Cataract	0.0014783194
mental or behavioural disorder	0.0014783194
supranuclear palsy, progressive, 1	0.0014783194
encephalomyelitis	0.0014783194
Stargardt disease	0.0014783194
Shwachman-Diamond syndrome	0.0014783194
lung disease	0.0014783194
aggressive periodontitis	0.0014783194
idiopathic interstitial pneumonia	0.0014783194
MALT lymphoma	0.0014783194
combined immunodeficiency	0.0014783194
mucopolysaccharidosis type 4A	0.0014783194
COVID-19–associated multisystem inflammatory syndrome in children	0.0014783194
Gingivitis	0.0014783194
hypertensive disorder	0.0014783194
chronic rhinosinusitis without nasal polyps	0.0014783194
age-related macular degeneration	0.0014783194
carotid atherosclerosis	0.0014783194
Pick disease	0.0014783194
viral meningitis	0.0014783194
calcium oxalate urolithiasis	0.0014783194
osteoarthritis, hip	0.0014783194
CINCA syndrome	0.0014783194
microscopic polyangiitis	0.0014783194
fungal keratitis	0.0014783194
combined immunodeficiency	0.0014783194
retinitis pigmentosa	0.0014783194
large cell neuroendocrine carcinoma	0.0014783194
Shwachman-Diamond syndrome	0.0014783194
supranuclear palsy, progressive, 1	0.0014783194
squamous cell intraepithelial neoplasia	0.0014783194
viral meningitis	0.0014783194
hepatitis C virus infection	0.0014783194
epidermolysis bullosa	0.0014783194
pulpitis	0.0014783194
periostitis	0.0014783194
idiopathic interstitial pneumonia	0.0014783194
lung disease	0.0014783194
fleck corneal dystrophy	0.0014783194
neuropathy	0.0014783194
prostatitis	0.0014783194
Varicose veins	0.0014783194
Nasal Cavity Polyp	0.0014783194
calcium oxalate urolithiasis	0.0014783194
mental or behavioural disorder	0.0014783194
chronic atrial and intestinal dysrhythmia	0.0014783194
neutropenia	0.0014783194
aggressive periodontitis	0.0014783194
memory impairment	0.0014783194
Alopecia	0.0014783194
measles	0.0014783194
breast carcinoma	0.0014783194
viral myocarditis	0.0014783194
Gingivitis	0.0014783194
bone disease	0.0014783194
mucopolysaccharidosis type 4A	0.0014783194
tinea unguium	0.0014783194
Ovarian Endometrioid Adenocarcinoma	0.0014783194
HIV-associated neurocognitive disorder	0.0014783194
blood coagulation disease	0.0014783194
esophagitis	0.0014783194
chronic myelomonocytic leukemia	0.0014783194
Myocardial fibrosis	0.0014783194
epidermodysplasia verruciformis	0.0014783194
inflammatory skin disease	0.0014783194
systemic inflammatory response syndrome	0.0014783194
heart failure	0.0014783194
COVID-19–associated multisystem inflammatory syndrome in children	0.0014783194
Impaired glucose tolerance	0.0014783194
Periostitis	0.0014783194
pulmonary hypertension	0.0014783194
Stargardt disease	0.0014783194
encephalomyelitis	0.0014783194
Focal cortical dysplasia	0.0014783194
Encephalopathy	0.0014783194
chronic rhinosinusitis without nasal polyps	0.0014783194
Pick disease	0.0014783194
hypertensive disorder	0.0014783194
Hernia	0.0014783194
rotavirus infection	0.0011775921
spina bifida	0.001058713
