# Supplementary material for: Peripheral Transcriptomic Signatures Reveal Convergent Neuroinflammatory, Metabolic, and miRNA Dysregulation in Major Psychiatric Disorders
Source: Biology (Basel). 2026 Apr 24;15(9):673. doi: 10.3390/biology15090673 (PMC13162896; doi:10.3390/biology15090673)
Supplement: Supplementary file 1 [file biology-15-00673-s001.zip › Supplementary Files/Dataset S4. Hub genes GWAS results/IQGAP1.tsv]

disease	globalScore
cancer	0.6085471297
Noonan syndrome	0.5261379876
hypertrophic cardiomyopathy	0.5030392467
Costello syndrome	0.5030392467
allergic rhinitis	0.4375161275
androgenetic alopecia	0.373845135
cardiofaciocutaneous syndrome	0.3695798547
respiratory system disease	0.3692527013
allergic disease	0.3574370207
Eczematoid dermatitis	0.3485955264
rheumatoid arthritis	0.3024954493
deep vein thrombosis	0.299076108
Abnormal thrombosis	0.299076108
squamous cell carcinoma	0.2797558034
type 1 diabetes mellitus	0.2586177792
preeclampsia	0.2551679563
alopecia	0.2506028657
asthma	0.1716894297
seasonal allergic rhinitis	0.1299920539
rhinitis	0.1281629579
neoplasm	0.1079121817
hepatocellular carcinoma	0.1056303521
breast cancer	0.0964646716
glioma	0.0939865438
pachyonychia congenita	0.0892484019
gastric cancer	0.0862154721
esophageal squamous cell carcinoma	0.0846488653
triple-negative breast cancer	0.0832379357
melanoma	0.0828658075
ovarian cancer	0.0819927251
thyroid cancer	0.0817348089
acute myeloid leukemia	0.0746345984
nonpapillary renal cell carcinoma	0.0739159709
MALT lymphoma	0.0638486157
head and neck squamous cell carcinoma	0.0635585502
colorectal carcinoma	0.0589553176
color vision disorder	0.0534890672
infection	0.0534256578
gastric carcinoma	0.0506361359
liver cancer	0.0471201483
gastric adenocarcinoma and proximal polyposis of the stomach	0.0470327323
CDH1-related diffuse gastric and lobular breast cancer syndrome	0.0461605239
Familial gastric cancer	0.0461605239
non-small cell lung carcinoma	0.0461060213
pulmonary fibrosis	0.045827902
Congenital intrinsic factor deficiency	0.0454583221
Acromesomelic dysplasia, Grebe type	0.0454398431
microphthalmia with limb anomalies	0.0428712631
Hepatic fibrosis	0.0421321034
chronic intestinal pseudoobstruction	0.0417699152
Hiatus hernia	0.0415481673
inflammatory bowel disease 30	0.0404616025
Tibial aplasia - ectrodactyly	0.0397335302
Leri-Weill dyschondrosteosis	0.0392031831
Léri-Weill dyschondrosteosis	0.0392031831
Splenomegaly	0.0390895991
Eiken syndrome	0.0383993469
metaphyseal dysplasia, Braun-Tinschert type	0.0375567048
acromesomelic dysplasia 2A	0.037224083
ghosal hematodiaphyseal dysplasia	0.0371353838
Helicobacter pylori infectious disease	0.0371119771
Hypercholesterolemia	0.0367526633
fibular hemimelia	0.0366771048
NK-cell enteropathy	0.0364183989
Intussusception	0.0361079518
dysplasia of head of femur, Meyer type	0.0359970778
syndactyly type 4	0.0354722745
Hypocalcemic vitamin D-resistant rickets	0.0353761837
glioblastoma multiforme	0.0350447777
Acheiropodia	0.0348735551
acheiropody	0.0348735551
Weismann-Netter syndrome	0.0341861366
hip dysplasia, Beukes type	0.034141787
gastric mucosal hypertrophy	0.0340530878
laryngeal squamous cell carcinoma	0.0340013466
Acromesomelic dysplasia, Hunter-Thomson type	0.0338239483
acromesomelic dysplasia 2C, Hunter-Thompson type	0.0338239483
Brachydactyly type A6	0.0334543684
Osebold-Remondini syndrome	0.0334543684
spondyloepimetaphyseal dysplasia, Missouri type	0.032508244
mesomelic dysplasia, Savarirayan type	0.0323308457
Fuhrmann syndrome	0.0322273633
chromosome 17P13.3, telomeric, duplication syndrome	0.0319908322
acrocapitofemoral dysplasia	0.0317321263
ulcerative colitis	0.0317145994
Caffey disease	0.0316951683
Absent tibia - polydactyly	0.0313699381
Hypoplastic tibiae - postaxial polydactyly	0.0313699381
tibia, hypoplasia or aplasia of, with polydactyly	0.0313699381
tibial hemimelia	0.031096449
morphine dependence	0.0310447078
tibial aplasia-ectrodactyly syndrome	0.0309707918
pyloric stenosis, infantile hypertrophic, 1	0.0307564355
infantile hypertrophic pyloric stenosis	0.0307564355
acromesomelic dysplasia 2B	0.0306677363
Blount disease	0.030490338
laurin-Sandrow syndrome	0.03045338
chondrodysplasia punctata, tibial-metacarpal type	0.0304385968
liver neoplasm	0.0284576488
colon carcinoma	0.0281626009
atherosclerosis	0.0234308792
chylomicron retention disease	0.0230654787
multiple myeloma	0.022267071
ermine phenotype	0.0221747913
oral squamous cell carcinoma	0.0219900014
polyp of colon	0.0207376345
ischemia	0.0197879214
carcinoma	0.0195310057
interstitial lung disease	0.0190333625
hepatitis B virus infection	0.0184789927
congenital heart disease	0.0181094129
myeloid sarcoma	0.0173702532
prostate cancer	0.0169311364
non-alcoholic fatty liver disease	0.0166310935
papillary thyroid carcinoma	0.0159093736
Alzheimer disease	0.0158317664
leukemia	0.0145984043
glioblastoma	0.0142329534
pancreatic carcinoma	0.0141827902
Miyoshi myopathy	0.0140916692
diabetic nephropathy	0.0140723689
HIV-1 infection	0.0140440345
systemic scleroderma	0.0140440345
ovarian carcinoma	0.0138746437
colorectal cancer	0.0137814653
lung cancer	0.0134507153
liver dysplastic nodule	0.0133048748
nasopharyngeal carcinoma	0.0130892865
pterygium	0.0118265553
Nephropathy	0.0118265553
Meningitis	0.0118265553
acute respiratory distress syndrome	0.0116109671
cervical cancer	0.0114364433
pancreatic ductal adenocarcinoma	0.0112413872
Infertility	0.0110873956
age-related macular degeneration	0.0109180049
endometrial cancer	0.0108820735
Sepsis	0.0107461502
osteoarthritis	0.0107178158
posterior cortical atrophy	0.0106742875
cholangiocarcinoma	0.0096090762
coronary artery disease	0.0096090762
rectal adenocarcinoma	0.0096090762
Cholestasis	0.0088699165
peritonitis	0.0088699165
metabolic disease	0.0088699165
human papilloma virus infection	0.008726191
Rheumatoid arthritis	0.0086851266
head and neck malignant neoplasia	0.0086645944
osteosarcoma	0.0084798044
acute lung injury	0.0083155467
Insulin resistance	0.0077611769
Cirrhosis	0.0073915971
Pneumonia	0.0073915971
muscle cramp	0.0073915971
ichthyosis prematurity syndrome	0.0073915971
Ischemic stroke	0.0073915971
peripheral neurotoxicity	0.0073915971
sarcoidosis	0.0073915971
diffuse large B-cell lymphoma	0.0073915971
autoimmune bullous skin disease	0.0073915971
experimental autoimmune encephalomyelitis	0.0070220172
metastatic neoplasm	0.0066524374
acute myocardial infarction	0.0066524374
adenocarcinoma	0.0065370463
viral disease	0.0065370463
clear cell renal carcinoma	0.0063444542
immune system disease	0.0062828575
breast carcinoma	0.0060542995
neuroblastoma	0.0060442732
Ewing sarcoma	0.0059132777
schizophrenia	0.0059132777
Duchenne muscular dystrophy	0.0058902987
polyarteritis nodosa	0.0056052945
pancreatic adenocarcinoma	0.0055231656
skin cancer	0.0053589079
non-alcoholic steatohepatitis	0.0053589079
urinary bladder carcinoma	0.0053281096
adenoma	0.005174118
peripheral neuropathy	0.005174118
lung adenocarcinoma	0.0051432304
diabetes mellitus	0.0049201345
metastatic melanoma	0.0048974686
multiple sclerosis	0.0048045381
metastatic malignant neoplasm	0.0048045381
gastric adenocarcinoma	0.0047840059
ovarian neoplasm	0.004599216
Guillain-Barre syndrome	0.0044965549
bladder tumor	0.0044349583
thyroid carcinoma	0.0044349583
oligodendroglioma	0.0044349583
Hepatitis	0.0044349583
Prader-Willi syndrome	0.0044349583
focal segmental glomerulosclerosis	0.0044349583
COVID-19	0.0044349583
inclusion body myopathy with Paget disease of bone and frontotemporal dementia	0.0044349583
invasive carcinoma	0.0044349583
type 2 diabetes mellitus	0.004414426
pulmonary arterial hypertension	0.0042501683
Treacher-Collins syndrome	0.0042296361
T-cell acute lymphoblastic leukemia	0.0040653784
fibrosarcoma	0.0040653784
thyroiditis	0.0036957985
chronic kidney disease	0.0036957985
membranous glomerulonephritis	0.0036957985
childhood gender nonconformity	0.0036957985
breast adenocarcinoma	0.0036957985
hereditary spastic paraplegia	0.0036957985
laryngotracheoesophageal cleft	0.0036957985
nail-patella syndrome	0.0036957985
retinal degeneration	0.0036957985
Hypocholesterolemia	0.0036957985
cardiovascular disease	0.0036957985
gastritis	0.0036957985
Systemic lupus erythematosus	0.0036957985
Other metabolic disease	0.0036957985
metabolic syndrome	0.0036957985
COVID-19–associated multisystem inflammatory syndrome in adults	0.0036957985
Salmonella Infections	0.0036957985
prostate adenocarcinoma	0.0036957985
brain neoplasm	0.0036957985
adrenal cortex carcinoma	0.0036957985
stomach neoplasm	0.0036957985
Autism	0.0036957985
cardiac hypertrophy	0.0036957985
colorectal adenocarcinoma	0.0036957985
glomerular disease	0.0035110086
Cognitive impairment	0.0035110086
liver disease	0.0035110086
lung carcinoma	0.0029566388
autosomal dominant cerebellar ataxia	0.0029566388
Impaired glucose tolerance	0.0029566388
craniolenticulosutural dysplasia	0.0029566388
astrocytoma	0.0029361066
hepatitis C virus induced hepatocellular carcinoma	0.0028574248
oligodendroglial tumor	0.0027718489
esophageal cancer	0.0027513167
lymph node metastatic carcinoma	0.002587059
Obesity	0.002587059
epidermolysis bullosa simplex	0.0022174791
Ehlers-Danlos syndrome, musculocontractural type	0.0022174791
neurofibromatosis type 1	0.0022174791
epilepsy	0.0022174791
sarcoma	0.0022174791
Hyperglycemia	0.0022174791
atrial fibrillation	0.0022174791
ovarian adenocarcinoma	0.0022174791
osteitis deformans	0.0022174791
bullous pemphigoid	0.0022174791
heart failure	0.0022174791
infectious disease	0.0022174791
tuberculosis	0.0022174791
Leigh syndrome	0.0022174791
Osteoporosis	0.0022174791
brain disease	0.0022174791
Frontotemporal dementia	0.0022174791
bipolar disorder	0.0022174791
cytomegalovirus infection	0.0022174791
neurotic disorder	0.0022174791
periodontitis	0.0022174791
dysplasia	0.0022174791
neurofibromatosis	0.0022174791
nephrotic syndrome	0.0022174791
dry eye syndrome	0.0022174791
colorectal neoplasm	0.0018478993
Restrictive ventilatory defect	0.0014783194
Acute kidney injury	0.0014783194
Glucose intolerance	0.0014783194
ischemic disease	0.0014783194
endometrioid carcinoma	0.0014783194
colon adenocarcinoma	0.0014783194
Benign Thyroid Gland Neoplasm	0.0014783194
bladder transitional cell carcinoma	0.0014783194
peripheral vascular disease	0.0014783194
acute kidney injury	0.0014783194
freckles	0.0014783194
fibrosis	0.0014783194
Anxiety	0.0014783194
Yersinia infectious disease	0.0014783194
neuropathy	0.0014783194
Nijmegen breakage syndrome	0.0014783194
mastitis	0.0014783194
Ebola hemorrhagic fever	0.0014783194
lung adenoma	0.0014783194
renal fibrosis	0.0014783194
Addictive alcohol use	0.0014783194
Asthma	0.0014783194
lipoid nephrosis	0.0014783194
pulmonary hypertension	0.0014783194
Escherichia coli Infections	0.0014783194
Stroke	0.0014783194
follicular thyroid carcinoma	0.0014783194
malaria	0.0014783194
invasive breast ductal carcinoma	0.0014783194
depressive disorder	0.0014783194
hemoglobinopathy	0.0014783194
arteriosclerosis	0.0014783194
endometriosis	0.0014783194
cerebral creatine deficiency syndrome	0.0014783194
open-angle glaucoma	0.0014783194
CIC-rearranged sarcoma	0.0
