# Supplementary material for: Peripheral Transcriptomic Signatures Reveal Convergent Neuroinflammatory, Metabolic, and miRNA Dysregulation in Major Psychiatric Disorders
Source: Biology (Basel). 2026 Apr 24;15(9):673. doi: 10.3390/biology15090673 (PMC13162896; doi:10.3390/biology15090673)
Supplement: Supplementary file 1 [file biology-15-00673-s001.zip › Supplementary Files/Dataset S4. Hub genes GWAS results/ISG15.tsv]

disease	globalScore
COVID-19	0.4668142968
bilateral striopallidodentate calcinosis	0.4619748184
influenza	0.3742786512
neoplasm	0.1171169303
infection	0.1164628776
cancer	0.1104822184
hepatocellular carcinoma	0.1100793348
breast cancer	0.1049463603
Systemic lupus erythematosus	0.0979759322
nasopharyngeal carcinoma	0.0962386511
ovarian cancer	0.0960895874
oral squamous cell carcinoma	0.0953326642
colorectal carcinoma	0.095101453
pachyonychia congenita	0.0936500979
viral disease	0.0911735655
posterior cortical atrophy	0.0860121143
listeriosis	0.0855501394
head and neck squamous cell carcinoma	0.0793899563
lung adenocarcinoma	0.0793814923
acute kidney injury	0.0793340116
Acute kidney injury	0.0793340116
nonpapillary renal cell carcinoma	0.0766245681
cytomegalovirus infection	0.0747135294
Ehlers-Danlos syndrome, musculocontractural type	0.0742855508
urinary bladder carcinoma	0.0713975451
papillary thyroid carcinoma	0.068459535
HIV-1 infection	0.066881989
triple-negative breast cancer	0.0642408905
Alzheimer disease	0.0638943011
lung cancer	0.0612056
liver disease	0.059036686
esophageal adenocarcinoma	0.0576982079
juvenile dermatomyositis	0.051788233
non-small cell lung carcinoma	0.0490719219
Chlamydia trachomatis infectious disease	0.0454583221
myeloid sarcoma	0.0448636966
hepatitis C virus infection	0.042696634
gnathodiaphyseal dysplasia	0.0425682077
hyperostosis corticalis generalisata	0.0421801488
melorheostosis	0.0410307555
melorheostosis with osteopoikilosis	0.0390719822
osteosarcoma	0.0388882189
autosomal recessive hypophosphatemic rickets	0.0384215217
Dentin dysplasia - sclerotic bones	0.0378967183
dentin dysplasia-sclerotic bones syndrome	0.0378967183
mild hypophosphatasia	0.0367436292
adult hypophosphatasia	0.0367436292
ovarian neoplasm	0.036733732
Caffey disease	0.036617972
osteomesopyknosis	0.0365884056
systemic scleroderma	0.0357055204
chronic kidney disease	0.035427598
autosomal dominant osteopetrosis 1	0.0349696459
Autosomal dominant osteopetrosis type 1	0.0349696459
persistent truncus arteriosus	0.0347405063
Sepsis	0.0332780491
hepatitis B virus infection	0.0328648301
esophageal squamous cell carcinoma	0.0319594545
experimental autoimmune encephalomyelitis	0.0319173269
psoriasis	0.0316705474
autosomal dominant osteosclerosis, Worth type	0.0313699381
breast carcinoma	0.0311891971
familial expansile osteolysis	0.0308525263
renal cell carcinoma	0.0307753251
spinocerebellar ataxia type 1	0.0303055481
Hepatic steatosis	0.0298281741
diabetic nephropathy	0.0294186614
melanoma	0.0291292768
sarcoma	0.028858027
heart failure	0.0282902987
cutaneous lupus erythematosus	0.0276958045
cystic fibrosis	0.0273791891
Behcet's syndrome	0.0273489092
myxosarcoma	0.0270754202
Cognitive impairment	0.0262401697
gastric cancer	0.0255638982
cryohydrocytosis	0.0246181248
fungal keratitis	0.0242074805
Pneumonia	0.024095362
acute promyelocytic leukemia	0.0240549261
coinfection	0.0236924173
dermatomyositis	0.0234749704
glioma	0.0231611463
IGA glomerulonephritis	0.0221747913
bladder tumor	0.0212303094
systemic lupus erythematosus	0.0209982735
laryngotracheoesophageal cleft	0.0206964719
glioblastoma	0.0203086856
type 1 diabetes mellitus	0.0201281402
ulcerative colitis	0.0197416186
hyperthyroidism	0.0192181524
Salmonella Infections	0.0187356454
acute respiratory distress syndrome	0.0185182994
acute myeloid leukemia	0.018448163
synovial sarcoma	0.018199344
AIDS dementia	0.0181710095
esophageal cancer	0.0180556185
Respiratory Syncytial Virus Infection	0.0178723649
gonorrhea	0.017739833
Rheumatoid arthritis	0.0175241067
bacterial disease	0.0174737134
intrahepatic cholangiocarcinoma	0.017349721
achalasia-alacrima syndrome	0.0170006733
HIV infection	0.0160865612
breast neoplasm	0.0160171677
pulmonary arterial hypertension	0.0158919338
Flavivirus Infections	0.0158714015
dengue disease	0.0158394562
tuberculosis	0.0157659484
Plasmodium falciparum malaria	0.0157119111
pulmonary tuberculosis	0.0155223539
toxoplasmosis	0.0154788256
ovarian serous adenocarcinoma	0.0153658984
glioblastoma multiforme	0.0152194723
cervical cancer	0.0151778448
Vitiligo	0.0149166536
colorectal cancer	0.0148620934
pancreatic ductal adenocarcinoma	0.0148189687
chronic hepatitis B virus infection	0.0146294157
inflammatory bowel disease	0.0146177058
Zika virus infectious disease	0.0144346037
multiple myeloma	0.0142921525
pancreatic adenocarcinoma	0.0138311154
renal fibrosis	0.0137360513
Endometritis	0.0136040291
immune system disease	0.0135898619
clear cell renal carcinoma	0.0133739555
ovarian carcinoma	0.0131952227
Neoplasm of the liver	0.0130584882
liver and intrahepatic bile duct neoplasm	0.0130584882
aging	0.0130272667
gastric adenocarcinoma	0.012750505
non-alcoholic fatty liver disease	0.0124219896
urticaria	0.0123603929
microphthalmia with limb anomalies	0.0121961352
leukemia	0.012175603
nail-patella syndrome	0.0120113453
nonischemic cardiomyopathy	0.0118265553
cardiovascular disease	0.0118060231
steatosis	0.0116417654
preeclampsia	0.0116212332
myositis	0.0111284601
obstructive sleep apnea	0.0110873956
hypothyroidism	0.0110668634
Townes-Brocks syndrome	0.0110343843
gastric cardia carcinoma	0.0109765217
polycystic ovary syndrome	0.0109026057
liver cancer	0.0106032335
Ataxia-telangiectasia	0.0103115505
skin squamous cell carcinoma	0.0102675443
head and neck malignant neoplasia	0.010163446
atherosclerosis	0.0101429138
coronavirus infectious disease	0.0099868501
transitional cell carcinoma of kidney	0.0098705297
diabetes mellitus	0.0096977754
prostate cancer	0.0096678656
medulloblastoma	0.0096090762
Ischemic stroke	0.009588544
chronic hepatitis C virus infection	0.0095680118
neurodegenerative disease	0.0095502209
X-linked hyper-IgM syndrome	0.0094946815
hyperinsulinemic hypoglycemia, familial, 4	0.0094372216
severe acute respiratory syndrome	0.0092472986
tropical spastic paraparesis	0.0092394964
Mendelian susceptibility to mycobacterial diseases	0.0092250079
Miyoshi myopathy	0.0091758276
Autoimmunity	0.0091497706
non-alcoholic steatohepatitis	0.0090612767
AIDS	0.0090033759
type 2 diabetes mellitus	0.0089951504
fungal infectious disease	0.0089417793
Invasive Breast Carcinoma	0.0088699165
pediatric acute respiratory distress syndrome	0.0088699165
solitary fibrous tumor	0.0088699165
Keloid	0.0088699165
Zinc deficiency	0.0088699165
Epstein-Barr virus infection	0.0085721994
carcinoma	0.008562742
Dilated cardiomyopathy	0.0085619333
interstitial lung disease	0.0085619333
Colon Sessile Serrated Adenoma/Polyp	0.0083405297
Granuloma	0.0083155467
cardiomyopathy	0.0083155467
thyroid cancer	0.0083155467
ischemia	0.0081923534
viral cardiomyopathy	0.0081307568
endothelial dysfunction	0.0081102246
gastric non-cardia carcinoma	0.0081091
Crohn's disease	0.0080562174
Cirrhosis	0.0079459669
relapsing-remitting multiple sclerosis	0.0079073361
Thyroid Gland Undifferentiated (Anaplastic) Carcinoma	0.0077611769
vasculitis	0.007576387
Inflammatory abnormality of the skin	0.007576387
Obesity	0.0074347022
lipoid nephrosis	0.0073915971
respiratory failure	0.0073915971
Anorexia	0.0073915971
ovarian serous tumor	0.0073915971
squamous cell lung carcinoma	0.0073915971
chronic rhinosinusitis	0.0073915971
Cachexia	0.0073915971
autism spectrum disorder	0.0073915971
systemic inflammatory response syndrome	0.0073915971
systemic inflammatory response syndrome	0.0073915971
ovarian serous tumor	0.0073915971
chronic rhinosinusitis	0.0073915971
breast ductal carcinoma in situ	0.0073915971
autism spectrum disorder	0.0073915971
juvenile idiopathic arthritis	0.0073915971
myocarditis	0.0072499122
Hypoglycemia	0.0070220172
nervous system disease	0.006886094
kidney injury	0.0068372273
pancreatic carcinoma	0.0068034527
pyometritis	0.0066524374
bipolar disorder	0.0066524374
inflammation	0.0066524374
gestational diabetes	0.0066524374
colitis	0.0066011068
peeling skin syndrome	0.0066011068
parasitic infection	0.0065781108
HIV-associated neurocognitive disorder	0.0065087119
neuroendocrine neoplasm	0.0062982567
human papilloma virus infection	0.0062444623
Adams-Oliver syndrome	0.0062372349
Stroke	0.0060892388
lymphoma	0.0059543421
Hyperglycemia	0.0059132777
Carcinoma, Lewis Lung	0.0059132777
peripheral arterial disease	0.0059132777
invasive breast ductal carcinoma	0.0059036479
Parkinson disease	0.0058927455
Immunodeficiency	0.0058619471
Skin ulcer	0.0057284877
infectious disease	0.0056062289
mild neurocognitive disorder	0.0055436978
autoimmune disease	0.0054790832
multiple sclerosis	0.005458157
proteostasis deficiencies	0.0052459807
dysplasia	0.0052062722
Leishmaniasis	0.0051967599
chronic obstructive pulmonary disease	0.0051819202
telomere syndrome	0.005174118
lung neoplasm	0.005174118
adenoviridae infectious disease	0.005174118
trichuriasis	0.005174118
acute myocarditis	0.005174118
congenital rubella	0.005174118
lung carcinoma	0.0051638994
Lyme disease	0.0050844841
brain neoplasm	0.004989328
Osteopenia	0.0049687958
cervical squamous cell carcinoma	0.0049585297
depressive disorder	0.0049020661
Atrophy	0.0048045381
Decreased total lymphocyte count	0.0048045381
Huntington disease	0.0047840059
Hepatitis	0.0047840059
endometrial cancer	0.0047737398
lobular neoplasia	0.0047424156
prostatitis	0.0046813448
Ataxia	0.0046197482
adenocarcinoma	0.0046197482
Antisynthetase syndrome	0.0046197482
early-onset parkinsonism-intellectual disability syndrome	0.0046197482
multiminicore myopathy	0.004599216
primary biliary cirrhosis	0.0044349583
Thyroid adenoma	0.0044349583
venous thromboembolism	0.0044349583
female reproductive system neoplasm	0.0044349583
neuropathy	0.0044349583
laryngeal neoplasm	0.0044349583
Wilson disease	0.0044349583
granular corneal dystrophy type II	0.0044349583
Nephropathy	0.0044349583
digestive system cancer	0.0044349583
colon adenocarcinoma	0.0044349583
cirrhosis of liver	0.0044349583
malaria	0.0044349583
neuroblastoma	0.004414426
lymph node metastatic carcinoma	0.004414426
Ebola hemorrhagic fever	0.0043220311
Dravet syndrome	0.0042501683
inborn error of immunity	0.0042501683
Osteopetrosis	0.0042501683
periodontitis	0.0042501683
familial Mediterranean fever	0.0042501683
Chorioretinal atrophy	0.0042501683
Barrett's esophagus	0.0042485921
Neoplasm of the lung	0.0042296361
Dengue Hemorrhagic Fever	0.0040653784
dermatitis	0.0040653784
colorectal adenocarcinoma	0.0040653784
inclusion body myositis	0.0040653784
endometrial carcinoma	0.0040653784
lupus nephritis	0.0040653784
atopic eczema	0.0040398828
astrocytoma	0.0037275732
Sjogren syndrome	0.0037220948
type 1 interferonopathy	0.0036957985
infectious mononucleosis	0.0036957985
serous adenocarcinoma	0.0036957985
Lentivirus Infections	0.0036957985
kidney transplant	0.0036957985
eye infection	0.0036957985
hematopoietic and lymphoid system neoplasm	0.0036957985
myocardial infarction	0.0036957985
Myocardial Ischemia	0.0036957985
activated PI3K-delta syndrome	0.0036957985
urethra transitional cell carcinoma	0.0036957985
Perrault syndrome	0.0036957985
Friedreich ataxia	0.0036957985
smallpox	0.0036957985
atrial fibrillation	0.0036957985
rheumatoid arthritis	0.0036957985
Nijmegen breakage syndrome	0.0036957985
Marinesco-Sjogren syndrome	0.0036957985
adenoma	0.0036957985
Bartsocas-Papas syndrome 1	0.0036957985
urothelial carcinoma	0.0036957985
mevalonic aciduria	0.0036957985
genital herpes	0.0036957985
Transitional Cell Carcinoma	0.0036957985
monoclonal gammopathy	0.0036957985
progeroid syndrome	0.0036957985
streptococcal pneumonia	0.0036957985
osteoarthritis	0.0036957985
mesothelioma	0.0036957985
Uveal melanoma	0.0036957985
Patent ductus arteriosus	0.0036957985
gastrointestinal disease	0.0036957985
skin neoplasm	0.0036957985
idiopathic pulmonary fibrosis	0.0036957985
uterine corpus endometrial carcinoma	0.0036957985
progressive pseudorheumatoid arthropathy of childhood	0.0036957985
systemic juvenile idiopathic arthritis	0.0036957985
small cell lung carcinoma	0.0036957985
X-linked retinoschisis	0.0036957985
Åland Islands eye disease	0.0036957985
chronic rhinosinusitis with nasal polyps	0.0036957985
pulmonary fibrosis	0.0036957985
clear cell adenocarcinoma	0.0036957985
Facioscapulohumeral dystrophy	0.0036957985
cutaneous melanoma	0.0036957985
Uterine Carcinosarcoma	0.0036957985
bladder transitional cell carcinoma	0.0036957985
prostate neoplasm	0.0036957985
chilblain lupus	0.0036957985
Wolcott-Rallison syndrome	0.0036957985
cholangiocarcinoma	0.0036957985
mucinous carcinoma	0.0036957985
Mental deterioration	0.0036957985
aneurysmal bone cyst	0.0036957985
COVID-19–associated multisystem inflammatory syndrome in adults	0.0036957985
Herpesviridae infectious disease	0.0036957985
rotavirus infection	0.0036957985
endocervical adenocarcinoma	0.0036957985
Hydrocephalus	0.0035110086
kidney disease	0.0034904764
chronic interstitial cystitis	0.0034210758
rosacea	0.0030327016
metabolic process	0.0029566388
Uveitis	0.0029566388
Herpes simplex infection	0.0029566388
Andersen-Tawil syndrome	0.0029566388
connective tissue disease	0.0029566388
Spondyloenchondrodysplasia with immune dysregulation	0.0029361066
Cerebral ischemia	0.0028437117
leprosy	0.0027718489
viral myocarditis	0.002587059
Cutaneous T-cell lymphoma	0.002587059
endometrium neoplasm	0.002587059
chronic myelogenous leukemia	0.002587059
encephalitis	0.002587059
Abdominal Aortic Aneurysm	0.002587059
rheumatic disease	0.002587059
hepatitis E virus infection	0.002587059
squamous cell carcinoma	0.002587059
fibrosis	0.0022174791
refractory anemia with excess blasts	0.0022174791
Ureteral obstruction	0.0022174791
Aicardi-Goutieres syndrome	0.0022174791
Amyotrophic lateral sclerosis	0.0022174791
congenital myopathy	0.0022174791
impaired renal function disease	0.0022174791
spastic ataxia	0.0022174791
allergic contact dermatitis	0.0022174791
bovine respiratory disease complex	0.0022174791
laryngeal squamous cell carcinoma	0.0022174791
Microcephaly	0.0022174791
idiopathic pulmonary arterial hypertension	0.0022174791
tongue cancer	0.0022174791
Aicardi-Goutieres syndrome	0.0022174791
Aeromonas hydrophila infection	0.0022174791
clinically amyopathic dermatomyositis	0.0022174791
injury	0.0022174791
fibrosis	0.0022174791
impaired renal function disease	0.0022174791
Chorioretinitis	0.0022174791
tongue cancer	0.0022174791
spastic ataxia	0.0022174791
allergic contact dermatitis	0.0022174791
Duchenne muscular dystrophy	0.0022174791
chromophobe renal cell carcinoma	0.0022174791
clinically amyopathic dermatomyositis	0.0022174791
Other metabolic disease	0.0022174791
Columnar Cell Hyperplasia of the Breast	0.0022174791
metabolic syndrome	0.0022174791
bovine respiratory disease complex	0.0022174791
nodular goiter	0.0022174791
Amyotrophic lateral sclerosis	0.0022174791
bronchopulmonary dysplasia	0.0021317531
stomach neoplasm	0.0018478993
Vogt-Koyanagi-Harada disease	0.0018478993
ovarian serous carcinoma	0.0018478993
acute lung injury	0.0018478993
discoid lupus erythematosus	0.0018478993
hypertension	0.0018478993
polycythemia vera	0.0018478993
polymyositis	0.0018478993
BK-virus nephropathy	0.0016512564
major depressive disorder	0.0014783194
lumbar disc degeneration	0.0014783194
motor neuron disease	0.0014783194
COVID-19–associated multisystem inflammatory syndrome in children	0.0014783194
metabolic disease	0.0014783194
myeloid leukemia	0.0014783194
serum lipopolysaccharide activity	0.0014783194
autoimmune myocarditis	0.0014783194
fibrosarcoma	0.0014783194
colonic neoplasm	0.0014783194
arthrogryposis	0.0014783194
skin disease	0.0014783194
brain injury	0.0014783194
lung disease	0.0014783194
Oral leukoplakia	0.0014783194
coronary artery disease	0.0014783194
Singleton-Merten dysplasia	0.0014783194
ventilator-associated pneumonia	0.0014783194
demyelinating disease	0.0014783194
chronic granulomatous disease	0.0014783194
diffuse large B-cell lymphoma	0.0014783194
Peri-Implantitis	0.0014783194
Raynaud disease	0.0014783194
nervous system injury	0.0014783194
Enterovirus infectious disease	0.0014783194
common wart	0.0014783194
viral pneumonia	0.0014783194
mismatch repair cancer syndrome 1	0.0014783194
keratosis	0.0014783194
cutaneous vasculitis	0.0014783194
urinary bladder cancer	0.0014783194
glycogen storage disease VI	0.0014783194
Autism	0.0014783194
trichohepatoenteric syndrome	0.0014783194
viral encephalitis	0.0014783194
Reoviridae infectious disease	0.0014783194
uterine disorder	0.0014783194
psoriasis vulgaris	0.0014783194
Decreased total leukocyte count	0.0014783194
Treacher-Collins syndrome	0.0014783194
X-linked reticulate pigmentary disorder	0.0014783194
digestive system neoplasm	0.0014783194
aneurysm	0.0014783194
kidney cancer	0.0014783194
bacterial vaginosis	0.0014783194
Endometrial Endometrioid Adenocarcinoma	0.0014783194
autoimmune thrombocytopenic purpura	0.0014783194
tauopathy	0.0014783194
inflammatory skin disease	0.0014783194
meningococcal infection	0.0012589285
vulvar intraepithelial neoplasia	0.001227517
