# Supplementary material for: Peripheral Transcriptomic Signatures Reveal Convergent Neuroinflammatory, Metabolic, and miRNA Dysregulation in Major Psychiatric Disorders
Source: Biology (Basel). 2026 Apr 24;15(9):673. doi: 10.3390/biology15090673 (PMC13162896; doi:10.3390/biology15090673)
Supplement: Supplementary file 1 [file biology-15-00673-s001.zip › Supplementary Files/Dataset S4. Hub genes GWAS results/ITGA5.tsv]

disease	globalScore
body weight gain	0.2429148137
skin disease	0.2423331733
neoplasm	0.1132801399
hepatocellular carcinoma	0.1060799102
glioma	0.1039062168
glioblastoma multiforme	0.100320389
renal cell carcinoma	0.0967735097
gastric cancer	0.0959260947
laryngeal squamous cell carcinoma	0.0951983905
colorectal carcinoma	0.0928551047
melanoma	0.0910982071
breast cancer	0.0871636264
cervical cancer	0.0857054703
idiopathic pulmonary fibrosis	0.0843206705
lung cancer	0.0785684726
nonpapillary renal cell carcinoma	0.0766887312
Parkinson disease	0.0748399206
pancreatic carcinoma	0.0739159709
head and neck squamous cell carcinoma	0.0701384358
Mobius syndrome	0.0665243738
oral squamous cell carcinoma	0.0664871319
non-small cell lung carcinoma	0.0638287959
cancer	0.0588494646
ovarian cancer	0.0529167233
digestive system neoplasm	0.0483120529
systemic scleroderma	0.0474037494
temporal arteritis	0.045827902
leukemia	0.0453271087
Rheumatoid arthritis	0.0453006347
liver cancer	0.037714585
Central Nervous System Neoplasm	0.0369579855
age-related macular degeneration	0.0369579855
primary peritoneal carcinoma	0.0369579855
peritoneal neoplasm	0.0369579855
ulcerative colitis	0.0369510749
multiple myeloma	0.0364804443
triple-negative breast cancer	0.0353842464
chronic lymphocytic leukemia	0.0317684683
osteosarcoma	0.0315267916
esophageal squamous cell carcinoma	0.0302345291
myocardial infarction	0.0291968085
chronic obstructive pulmonary disease	0.0276757695
lung adenocarcinoma	0.0269282768
nasopharyngeal carcinoma	0.0256857999
acute lymphoblastic leukemia	0.0249297722
bladder transitional cell carcinoma	0.0240226906
pachyonychia congenita	0.0236325785
colorectal adenocarcinoma	0.023553996
preeclampsia	0.0223595812
fibrosis	0.0221747913
Crohn's disease	0.0220529101
squamous cell carcinoma	0.0215764283
cholangiocarcinoma	0.0211533136
infarction	0.0205116819
colorectal cancer	0.0203671695
inflammatory bowel disease	0.020326892
adenocarcinoma	0.0199203542
acute myeloid leukemia	0.019414019
clear cell renal carcinoma	0.0193706525
Renal Cell Carcinoma Associated with Xp11.2 Translocations/TFE3 Gene Fusions	0.0192181524
glioblastoma	0.0177697408
cervical squamous cell carcinoma	0.0174224951
lymphoma	0.01687748
lung carcinoma	0.0163206464
in situ carcinoma	0.0160459254
Alzheimer disease	0.0159697513
Miyoshi myopathy	0.0150540441
pancreatic adenocarcinoma	0.0140762701
Pneumonia	0.0129352949
Duchenne muscular dystrophy	0.0125657151
diabetic retinopathy	0.0125657151
small cell lung carcinoma	0.0122875036
Obesity	0.0122464391
precursor B-cell acute lymphoblastic leukemia	0.0121961352
pulmonary arterial hypertension	0.0120113453
posterior cortical atrophy	0.0119653531
carcinoma	0.0115547088
ovarian carcinoma	0.0114569755
urinary bladder carcinoma	0.011410197
non-Hodgkins lymphoma	0.0111284601
Hodgkins lymphoma	0.0110873956
infection	0.0110099792
tuberculosis	0.0109590124
Hepatic fibrosis	0.0109539362
dry eye syndrome	0.0109026057
gastric adenocarcinoma	0.0107178158
autism	0.0106428105
central nervous system cancer	0.0105962108
Patent ductus arteriosus	0.010163446
myelodysplastic syndrome	0.0099786561
COVID-19	0.0099673634
lymph node metastatic carcinoma	0.0098774323
prostate cancer	0.009657703
Burkitts lymphoma	0.0096090762
Transitional Cell Carcinoma	0.0096090762
Sepsis	0.009588544
colon carcinoma	0.0092394964
breast neoplasm	0.0092318994
hairy cell leukemia	0.0088699165
sarcoidosis	0.0088699165
Ehlers-Danlos syndrome, musculocontractural type	0.0088647835
Cataract	0.0086851266
bone metastasis	0.0086440622
experimental autoimmune encephalomyelitis	0.0086313322
diabetes mellitus	0.0085052988
acute kidney injury	0.0083155467
Acute kidney injury	0.0083155467
adrenal cortex carcinoma	0.0083155467
tongue squamous cell carcinoma	0.0081102246
heart disease	0.0079459669
thyroid cancer	0.0079459669
atrial fibrillation	0.0079254347
Ischemic stroke	0.007576387
brain neoplasm	0.0075558548
Angel-shaped phalango-epiphyseal dysplasia	0.0073915971
Cowden syndrome 1	0.0073915971
diabetic foot	0.0073915971
Periapical Periodontitis	0.0073915971
cutaneous melanoma	0.0073915971
Testicular Germ Cell Tumor	0.0073915971
alveolar soft part sarcoma	0.0073915971
Keloid	0.0073915971
Uveal melanoma	0.0073915971
pneumonitis	0.0073915971
chronic kidney disease	0.0068372273
AL amyloidosis	0.0066524374
osteoarthritis	0.0065562601
microphthalmia with limb anomalies	0.0063444542
Bloom syndrome	0.0059646082
Helicobacter pylori infectious disease	0.0059132777
diffuse large B-cell lymphoma	0.0059132777
esophageal cancer	0.0057079555
coinfection	0.0056052945
papillary thyroid carcinoma	0.0053589079
Stroke	0.0053383757
primitive neuroectodermal tumor	0.005174118
interstitial lung disease	0.005174118
tuberous sclerosis	0.0050303925
periapical granuloma	0.004989328
mucinous carcinoma	0.004989328
atherosclerosis	0.0049765981
metastatic neoplasm	0.0049585297
colon adenocarcinoma	0.0048661348
cardiomyopathy	0.0048045381
Respiratory Syncytial Virus Infection	0.0046197482
psoriasis	0.0045584464
metastatic melanoma	0.004519825
acute promyelocytic leukemia	0.0044965549
focal segmental glomerulosclerosis	0.0044349583
diabetic nephropathy	0.0044349583
Hyperglycemia	0.0044349583
Allergy	0.0044349583
primary systemic amyloidosis	0.0044349583
chronic apical periodontitis	0.0044349583
Cerebral ischemia	0.0044349583
bacterial disease	0.0044349583
Pallister-Hall syndrome	0.0044349583
Aarskog-Scott syndrome, X-linked	0.0042501683
mesenchymal cell neoplasm	0.0042501683
mesothelioma	0.0040653784
ovarian serous adenocarcinoma	0.0040653784
metastasis	0.0040653784
Platelet storage pool disease	0.0040653784
skin squamous cell carcinoma	0.0040653784
arrhythmogenic right ventricular cardiomyopathy	0.0036957985
muscular dystrophy	0.0036957985
Dilated cardiomyopathy	0.0036957985
epilepsy	0.0036957985
laryngeal neoplasm	0.0036957985
urothelial carcinoma	0.0036957985
sarcoma	0.0036957985
ovarian adenocarcinoma	0.0036957985
oral cavity cancer	0.0036957985
Ewing sarcoma	0.0036957985
astrocytoma	0.0036957985
amyloidosis	0.0036957985
reading	0.0036957985
Insulin resistance	0.0036957985
oropharynx cancer	0.0036957985
Escherichia coli Infections	0.0036957985
breast angiosarcoma	0.0036957985
Encephalopathy	0.0036957985
metastatic prostate cancer	0.0036957985
open-angle glaucoma	0.0036957985
carcinoid tumor	0.0036957985
myopathy	0.0036957985
rectal adenocarcinoma	0.0036957985
brain injury	0.0036957985
occult macular dystrophy	0.0036957985
inflammatory breast carcinoma	0.0036957985
bone disease	0.0036957985
basal cell carcinoma	0.0036957985
X-linked retinoschisis	0.0036957985
Systemic lupus erythematosus	0.0036957985
esophageal carcinoma	0.0036957985
large cell neuroendocrine carcinoma	0.0036957985
Legg-Calve-Perthes disease	0.0036957985
Leishmaniasis	0.0036957985
Muscular dystrophy	0.0036957985
mastitis	0.0035110086
Inflammatory abnormality of the skin	0.0033262187
malignant pleural mesothelioma	0.0033262187
chronic hepatitis B virus infection	0.0033262187
type 2 diabetes mellitus	0.0029566388
chronic myelogenous leukemia	0.0029566388
epidermolysis bullosa simplex	0.0029566388
hematopoietic and lymphoid cell neoplasm	0.0029566388
renal fibrosis	0.0029566388
benign neoplasm	0.0029566388
monoclonal gammopathy	0.0029566388
gliosarcoma	0.0029566388
pulmonary fibrosis	0.0029566388
portal hypertension	0.0029566388
cirrhosis of liver	0.0029566388
visceral Leishmaniasis	0.0027774601
colitis	0.0027718489
human papilloma virus infection	0.0027513167
achalasia-alacrima syndrome	0.002587059
gastric carcinoma	0.0024740992
type 1 diabetes mellitus	0.0022277237
ichthyosis prematurity syndrome	0.0022174791
Stickler syndrome	0.0022174791
invasive carcinoma	0.0022174791
neurodegenerative disease	0.0022174791
plasmacytoma	0.0022174791
T-cell non-Hodgkin lymphoma	0.0022174791
nail-patella syndrome	0.0022174791
metabolic disease	0.0022174791
skin basal cell carcinoma	0.0022174791
Other metabolic disease	0.0022174791
Chlamydia trachomatis infectious disease	0.0022174791
acute lung injury	0.0022174791
punctate palmoplantar keratoderma type III	0.0022174791
seminoma	0.0022174791
primary myelofibrosis	0.0022174791
retinopathy	0.0022174791
psoriatic arthritis	0.0022174791
complicated disease course	0.0022174791
dysplasia	0.0022174791
kidney injury	0.0022174791
Townes-Brocks syndrome	0.0022174791
Parkinsonism	0.0022174791
juvenile idiopathic arthritis	0.0020173104
atopic eczema	0.002012157
endothelial dysfunction	0.0018478993
respiratory failure	0.0014783194
pneumocystosis	0.0014783194
multiple sclerosis	0.0014783194
liver disease	0.0014783194
limb ischemia	0.0014783194
coronary artery disease	0.0014783194
glucose metabolism disease	0.0014783194
plasma cell leukemia	0.0014783194
intrahepatic cholangiocarcinoma	0.0014783194
non-alcoholic fatty liver disease	0.0014783194
chronic myelomonocytic leukemia	0.0014783194
Werner syndrome	0.0014783194
HIV infection	0.0014783194
pancreatic ductal adenocarcinoma	0.0014783194
polycystic ovary syndrome	0.0014783194
skin cancer	0.0014783194
endometriosis	0.0014783194
pulmonary neuroendocrine tumor	0.0014783194
depressive disorder	0.0014783194
Vitiligo	0.0014783194
meningioma	0.0014783194
Thyroid Gland Undifferentiated (Anaplastic) Carcinoma	0.0014783194
colorectal neoplasm	0.0014783194
prostate adenocarcinoma	0.0014783194
vitamin D deficiency	0.0014783194
renal carcinoma	0.0014783194
ischemic cardiomyopathy	0.0014783194
ischemia	0.0014783194
Autism	0.0014783194
testicular carcinoma	0.0014783194
Aortic dissection	0.0014783194
