# Supplementary material for: Peripheral Transcriptomic Signatures Reveal Convergent Neuroinflammatory, Metabolic, and miRNA Dysregulation in Major Psychiatric Disorders
Source: Biology (Basel). 2026 Apr 24;15(9):673. doi: 10.3390/biology15090673 (PMC13162896; doi:10.3390/biology15090673)
Supplement: Supplementary file 1 [file biology-15-00673-s001.zip › Supplementary Files/Dataset S4. Hub genes GWAS results/ITGAM.tsv]

disease	globalScore
systemic lupus erythematosus	0.2746685501
autoimmune disorder of musculoskeletal system	0.176719145
neoplasm	0.1206578405
experimental autoimmune encephalomyelitis	0.115824609
infection	0.1139446783
acute myeloid leukemia	0.1134177873
Sepsis	0.1112609567
graft versus host disease	0.1041745439
Systemic lupus erythematosus	0.1024546242
colitis	0.1008152141
colorectal carcinoma	0.1006356339
lupus erythematosus	0.0959953854
Rheumatoid arthritis	0.095620082
COVID-19	0.0938923848
Blackfan-Diamond anemia	0.0930276745
IGA glomerulonephritis	0.0920476051
cancer	0.0891946403
hepatocellular carcinoma	0.0888261513
achalasia-alacrima syndrome	0.0887213518
Stroke	0.0875845203
ovarian cancer	0.0850361123
acute respiratory distress syndrome	0.0846798936
intrahepatic cholangiocarcinoma	0.0807392363
neutrophil immunodeficiency syndrome	0.0802922928
isolated agammaglobulinemia	0.0802255575
Alzheimer disease	0.0800764543
Dravet syndrome	0.0776251827
hereditary persistence of fetal hemoglobin-sickle cell disease syndrome	0.077528614
Hereditary persistence of fetal hemoglobin - beta-thalassemia	0.0773733905
common variable immunodeficiency	0.0771413933
acute promyelocytic leukemia	0.0768677839
Recurrent infection due to specific granule deficiency	0.0753988659
combined immunodeficiency due to moesin deficiency	0.0748795703
chronic granulomatous disease	0.0748382877
oral squamous cell carcinoma	0.0735514607
agammaglobulinemia 7, autosomal recessive	0.073141424
immunodeficiency 86	0.0716561954
melanoma	0.0716228825
glioblastoma multiforme	0.0699933487
neutropenia, severe congenital, 1, autosomal dominant	0.069827814
systemic scleroderma	0.0686241905
Hyperglycemia	0.0674267839
inosine triphosphatase deficiency	0.0674113655
ulcerative colitis	0.0673644453
Chronic mucocutaneous candidosis	0.0673302632
neutropenia, severe congenital, 2, autosomal dominant	0.0668918471
reticular dysgenesis	0.0661806646
Alpha-thalassemia - intellectual disability syndrome linked to chromosome 16	0.0661104444
alpha thalassemia-intellectual disability syndrome type 1	0.0661104444
nonimmune chronic idiopathic neutropenia of adults	0.0660997369
Immunodeficiency due to interleukin-1 receptor-associated kinase-4 deficiency	0.0660761556
immunodeficiency 81	0.0657685666
neutropenia-monocytopenia-deafness syndrome	0.0649832258
Neutropenia - monocytopenia - deafness	0.0649832258
X-linked severe congenital neutropenia	0.0649454818
alpha-thalassemia-myelodysplastic syndrome	0.06449189
Alpha-thalassemia - myelodysplastic syndrome	0.06449189
autosomal recessive severe congenital neutropenia due to CSF3R deficiency	0.0641886025
hyper-IgM syndrome type 3	0.0640609188
non-small cell lung carcinoma	0.062130961
Townes-Brocks syndrome	0.0617676217
non-alcoholic fatty liver disease	0.0614885037
severe combined immunodeficiency, autosomal recessive, T cell-negative, B cell-negative, NK cell-positive	0.061440187
myeloperoxidase deficiency	0.0613814648
Japanese encephalitis	0.0613149405
T-B+ severe combined immunodeficiency due to JAK3 deficiency	0.0612720281
immunodeficiency 53	0.0610140409
immunodeficiency 72 with autoinflammation	0.0606615028
neutropenia, severe congenital, 10, autosomal recessive	0.0605382314
chronic obstructive pulmonary disease	0.060428071
Wiskott-Aldrich syndrome	0.0600142247
severe combined immunodeficiency due to CTPS1 deficiency	0.0599458524
severe combined immunodeficiency due to IKK2 deficiency	0.059934765
severe combined immunodeficiency due to CARD11 deficiency	0.0598497617
non-alcoholic steatohepatitis	0.0597677208
immunodeficiency 67	0.0596889944
primary immunodeficiency syndrome due to p14 deficiency	0.0594774434
agammaglobulinemia 10, autosomal dominant	0.0593586311
delta-beta-thalassemia	0.0592806087
immunodeficiency 18	0.0589405952
transient myeloproliferative syndrome	0.0588498428
X-linked sideroblastic anemia 1	0.0587077271
leukemia	0.0578512667
Autosomal dominant methemoglobinemia	0.0570076926
cutaneous lupus erythematosus	0.0561073247
immunodeficiency, common variable, 4	0.0559691732
hemoglobin D disease	0.0558139497
Miyoshi myopathy	0.055600058
hemoglobin E-beta-thalassemia syndrome	0.0554443698
Hemoglobin E - beta-thalassemia	0.0554443698
gamma chain deficiency	0.0553870849
autoimmune disease	0.0550625169
RAS-associated autoimmune leukoproliferative disease	0.0547610577
autoimmune lymphoproliferative syndrome type 4	0.0547610577
Cyclic neutropenia	0.0546403283
cyclic hematopoiesis	0.0546403283
beta-thalassemia HBB/LCRB	0.0544465042
Alpha-thalassemia	0.0544465042
Beta-thalassemia	0.0544465042
beta thalassemia	0.0544465042
alpha thalassemia spectrum	0.0544465042
immunodeficiency 112	0.0543060638
hemolytic anemia due to adenylate kinase deficiency	0.0542912807
immunodeficiency 14b, autosomal recessive	0.0542056613
severe combined immunodeficiency due to CORO1A deficiency	0.0541656235
Recurrent infections-myelofibrosis-nephromegaly syndrome	0.0540356033
congenital neutropenia-myelofibrosis-nephromegaly syndrome	0.0540356033
lung cancer	0.0539090575
agammaglobulinemia 8, autosomal dominant	0.0536112537
combined immunodeficiency with skin granulomas	0.0534264638
Immunodeficiency by defective expression of HLA class 2	0.0533636352
hemoglobin C-beta-thalassemia syndrome	0.0531825411
Hemoglobin C - beta-thalassemia	0.0531825411
Heinz body anemia	0.0531529747
peripheral arterial disease	0.0530706405
autosomal recessive primary immunodeficiency with defective spontaneous natural killer cell cytotoxicity	0.0527538285
Felty's syndrome	0.0527203609
immunodeficiency, common variable, 3	0.0527094789
autosomal recessive severe congenital neutropenia due to JAGN1 deficiency	0.0526604069
combined immunodeficiency due to ZAP70 deficiency	0.0525117537
Familial hemophagocytic lymphohistiocytosis	0.0523173136
triple-negative breast cancer	0.0521939624
breast cancer	0.0521707222
dengue disease	0.0516779279
glioma	0.0515065545
WHIM syndrome 2	0.0514736449
immunoglobulin A deficiency 2	0.0513642082
Transcobalamin deficiency	0.0513215012
transcobalamin I deficiency	0.0513215012
dominant beta-thalassemia	0.0509059292
hereditary neutrophilia	0.0503813311
monosomy 7 myelodysplasia and leukemia syndrome 2	0.050187312
monocytopenia with susceptibility to infections	0.0501540395
Constitutional sideroblastic anemia	0.0498784972
autosomal dominant sideroblastic anemia	0.0498784972
Helicobacter pylori infectious disease	0.0497734623
lung adenocarcinoma	0.0493964716
Hodgkins lymphoma	0.0493939883
Behcet's syndrome	0.0493559523
X-linked immunodeficiency with magnesium defect, Epstein-Barr virus infection and neoplasia	0.0491762955
amegakaryocytic thrombocytopenia, congenital, 2	0.0491440599
hearing loss	0.0489206668
Pyruvate kinase hyperactivity	0.048910198
Parkinson disease	0.0486363877
Pelger-Huet-like anomaly and episodic fever with abdominal pain	0.0484864131
immunodeficiency 79	0.0484371358
immunodeficiency 62	0.0483262618
severe combined immunodeficiency due to LAT deficiency	0.048304087
severe combined immunodeficiency due to DCLRE1C deficiency	0.0481617988
X-Linked Combined Immunodeficiency Diseases	0.0478975492
Severe combined immunodeficiency due to adenosine deaminase deficiency	0.0478883097
activated PI3K-delta syndrome	0.0476831929
hemoglobin H disease	0.0475649273
classic Hodgkin lymphoma	0.0474318786
myocardial infarction	0.0470638064
BENTA disease	0.0470105575
multiple myeloma	0.0469508613
immunodeficiency 73c with defective neutrophil chemotaxis and hypogammaglobulinemia	0.0467666348
immunodeficiency 99 with hypogammaglobulinemia and autoimmune cytopenias	0.0465005373
combined immunodeficiency due to DOCK8 deficiency	0.0464949936
Cernunnos-XLF deficiency	0.0463896634
combined immunodeficiency due to partial RAG1 deficiency	0.0459172171
Combined immunodeficiency T+ B+ due to partial RAG1 deficiency	0.0459172171
severe combined immunodeficiency due to CD70 deficiency	0.0458352936
primary biliary cirrhosis	0.0456944426
immunodeficiency 96	0.0456578952
hemoglobin M disease	0.0456061541
immunodeficiency 37	0.0452735322
Autosomal recessive hyper-IgE syndrome	0.0452384221
pancytopenia due to IKZF1 mutations	0.0452070078
T-B+ severe combined immunodeficiency due to IL-7Ralpha deficiency	0.0450296095
hemoglobin E disease	0.0448300364
DIAPH1-related sensorineural hearing loss-thrombocytopenia syndrome	0.0446544859
ischemia	0.044375937
immunodeficiency, common variable, 1	0.0443347994
immunodeficiency 15a	0.0443347994
Autoimmune lymphoproliferative syndrome with recurrent viral infections	0.044212838
autoimmune lymphoproliferative syndrome type 2B	0.044212838
Thymic aplasia	0.0441795758
Nezelof syndrome	0.0441795758
immunodeficiency 73b with defective neutrophil chemotaxis and lymphopenia	0.0440760935
primary immunodeficiency with post-measles-mumps-rubella vaccine viral infection	0.0440687019
chronic rhinosinusitis with nasal polyps	0.0440650061
immunodeficiency 119	0.0439356531
diffuse large B-cell lymphoma	0.0436779384
immunodeficiency 69	0.0436767419
X-linked agammaglobulinemia	0.0436270539
short-limb skeletal dysplasia with severe combined immunodeficiency	0.0434699825
MHC class II deficiency 4	0.0433295422
immunodeficiency 88	0.043277801
macroglobulinemia, Waldenstrom, 1	0.043166927
ICF syndrome	0.0430930111
immunodeficiency 95	0.0430117035
gastrointestinal stromal tumor	0.0428712631
COVID-19–associated multisystem inflammatory syndrome in adults	0.0428443415
systemic inflammatory response syndrome	0.0427682478
immunodeficiency 25	0.0427308228
immunodeficiency 36 with lymphoproliferation	0.042708648
hereditary spherocytosis type 3	0.0425977741
pyropoikilocytosis, hereditary	0.0425090749
Pyropoikilocytosis	0.0425090749
adult-onset Still's disease	0.0425016833
T-B+ severe combined immunodeficiency due to CD3delta/CD3epsilon/CD3zeta	0.0424351589
immunodeficiency 19	0.0423908093
immunodeficiency 120	0.0423464597
coronary artery disease	0.0422230629
Anemia, congenital dyserythropoietic, type IIIb, autosomal recessive	0.04179209
pulmonary alveolar proteinosis with hypogammaglobulinemia	0.0417699152
southeast Asian ovalocytosis	0.0417699152
chronic myelogenous leukemia	0.0417248364
malaria	0.0417178107
immunodeficiency 51	0.0416738244
immunodeficiency 105	0.0416590412
MHC class II deficiency	0.0416146916
psoriasis	0.041380465
esophageal squamous cell carcinoma	0.0410284429
hemolytic anemia due to erythrocyte adenosine deaminase overproduction	0.0409937975
combined immunodeficiency due to CD3gamma deficiency	0.0407277
TFRC-related combined immunodeficiency	0.040616826
Methicillin-Resistant Staphylococcus Aureus Infection	0.0405973204
atrial fibrillation	0.0405241564
immunodeficiency 102	0.0404689941
immunodeficiency 78 with autoimmunity and developmental delay	0.0403433369
immunodeficiency 84	0.0402398546
Obesity	0.0402175724
idiopathic CD4 lymphocytopenia	0.0401141974
immunodeficiency, common variable, 2	0.0400254983
thrombocytopenia 5	0.0399515823
peripheral neuropathy	0.0399146243
neutropenia, severe congenital, 8, autosomal dominant	0.039700268
beta-thalassemia-X-linked thrombocytopenia syndrome	0.0394341705
Beta-thalassemia - X-linked thrombocytopenia	0.0394341705
acute lung injury	0.0394304766
immunodeficiency, common variable, 14	0.0394046041
immunodeficiency 64	0.0393898209
chronic myeloproliferative disorder	0.0392863386
WHIM syndrome 1	0.039205031
WHIM syndrome	0.039205031
trimethylaminuria	0.0391200276
Trimethylaminuria	0.0391200276
MHC class II deficiency 2	0.0390424158
immunodeficiency 122	0.0390350243
linear and whorled nevoid hypermelanosis	0.0388871923
chronic kidney disease	0.0388432762
immunodeficiency 117	0.0387984931
immunodeficiency 121 with autoinflammation	0.0387763184
myocarditis	0.0386746786
hyper-IgM syndrome type 2	0.0385767452
MHC class II deficiency 3	0.0384954377
hyper-IgM syndrome type 4	0.0384954377
autoinflammatory disease, X-linked	0.0384751108
X-linked lymphoproliferative disease	0.0384363049
erythrocytosis, familial, 3	0.0384215217
Autosomal recessive early-onset inflammatory bowel disease	0.0383328225
Fanconi anemia complementation group G	0.0382607545
head and neck squamous cell carcinoma	0.0382572265
erythrocytosis, familial, 6	0.0382293402
primary familial polycythemia due to EPO receptor mutation	0.0382293402
agammaglobulinemia 8b, autosomal recessive	0.0381702074
agammaglobulinemia 9, autosomal recessive	0.0378523687
immunodeficiency 98 with autoinflammation, X-linked	0.0378301939
immunodeficiency 57	0.037571488
Immunodeficiency syndrome with autoimmunity	0.0372166914
immunodeficiency 92	0.0372019082
immunodeficiency 85 and autoimmunity	0.0368766779
Autosomal recessive hyper-IgE syndrome due to TYK2 deficiency	0.036691888
immunodeficiency 35	0.036691888
immunodeficiency, common variable, 6	0.0366327552
Wilson disease	0.0364943555
lung fibrosis-immunodeficiency-46,XX gonadal dysgenesis syndrome	0.0364257905
Lung fibrosis - immunodeficiency - 46,XX gonadal dysgenesis	0.0364257905
immunodeficiency 97 with autoinflammation	0.0356866308
combined immunodeficiency due to STK4 deficiency	0.035664456
combined immunodeficiency due to MALT1 deficiency	0.0355831484
myelodysplastic syndrome	0.0355429013
bacterial disease	0.0355209676
Bruton-type agammaglobulinemia	0.0353835753
lung disease, immunodeficiency, and chromosome breakage syndrome;	0.0353540089
combined immunodeficiency due to STIM1 deficiency	0.0353244425
Griscelli disease	0.0352727013
Griscelli syndrome type 2	0.0352727013
Griscelli disease type 2	0.0352727013
isolated growth hormone deficiency type III	0.0352431349
Non-acquired isolated growth hormone deficiency	0.0352431349
ichthyosis prematurity syndrome	0.035169219
Neoplasm of the lung	0.0351109112
immunodeficiency 115 with autoinflammation	0.0351100862
T-cell lymphopenia, infantile, with or without nail dystrophy, autosomal dominant	0.0351100862
Hypohidrotic ectodermal dysplasia with immunodeficiency	0.035095303
immunodeficiency 32B	0.034984429
eosinophil peroxidase deficiency	0.0348513803
benign neoplasm	0.0347405063
hyper-IgM syndrome type 1	0.0342896189
X-linked hyper-IgM syndrome	0.0342896189
selective IgM deficiency	0.034178745
neutropenia, severe congenital, 11, autosomal dominant	0.034141787
autoimmune lymphoproliferative syndrome type 1	0.0340974374
autoimmune lymphoproliferative syndrome	0.0340974374
pulmonary fibrosis and/or bone marrow failure, telomere-related, 6	0.0340383046
cyanosis, transient neonatal	0.0338830811
pancreatic adenocarcinoma	0.0337153329
squamous cell carcinoma	0.0335784374
Kimura disease	0.0335264365
purine nucleoside phosphorylase deficiency	0.0335135012
refractory anemia with ringed sideroblasts	0.0334174105
mucocutaneous lymph node syndrome	0.0331911206
periodic fever, immunodeficiency, and thrombocytopenia syndrome	0.0331734878
leukocyte adhesion deficiency 1	0.0331702026
immunodeficiency 76	0.0331217466
hereditary persistence of fetal hemoglobin-beta-thalassemia syndrome	0.0329295651
bone marrow failure syndrome 6	0.0328482575
inflammatory bowel disease, immunodeficiency, and encephalopathy	0.0327891247
Ischemic stroke	0.0326440636
Alymphoid cystic thymic dysgenesis	0.0325673768
allergic respiratory disease	0.0325230272
DOCK2 deficiency	0.0324934608
pyogenic bacterial infections due to MyD88 deficiency	0.0324047617
cystic fibrosis	0.0322493202
hyper-IgM syndrome type 5	0.0320647482
disabling pansclerotic morphea of childhood	0.0320647482
atherosclerosis	0.0319349312
hyper-IgE recurrent infection syndrome 4A, autosomal dominant	0.0319316994
immunodeficiency due to CD25 deficiency	0.0317986507
severe combined immunodeficiency, autosomal recessive, T cell-negative, B cell-negative, NK cell-negative, due to adenosine deaminase deficiency	0.0317469095
cardiovascular disease	0.0316944156
mucous membrane pemphigoid	0.0316450524
mitochondrial DNA depletion syndrome 4a	0.0316198151
X-linked dyserythropoetic anemia with abnormal platelets and neutropenia	0.0315842944
Leukocyte adhesion deficiency type I	0.0314660288
myeloid sarcoma	0.0314444702
cardiac arrest	0.0312482721
immunodeficiency 23	0.0310299246
hematopoietic and lymphoid cell neoplasm	0.0309317806
Kostmann syndrome	0.0305864288
22q11.2 deletion syndrome	0.0305864288
immunodeficiency 80 with or without congenital cardiomyopathy	0.0305420792
immunodeficiency 93 and hypertrophic cardiomyopathy	0.0304312052
Pallister-Hall syndrome	0.0303984367
gastric cancer	0.0303344168
idiopathic aplastic anemia	0.0303055481
acute kidney injury	0.0300460953
Acute kidney injury	0.0300355876
complex regional pain syndrome	0.0286424387
liver dysplastic nodule	0.0283598233
discoid lupus erythematosus	0.0282806611
Nijmegen breakage syndrome	0.0281471646
type 2 diabetes mellitus	0.028103899
Aarskog-Scott syndrome, X-linked	0.0281010043
Autoimmune Hepatitis	0.0280619973
microphthalmia with limb anomalies	0.0279365509
pulmonary fibrosis	0.0278945726
Bloom syndrome	0.0275450403
oculopharyngeal muscular dystrophy	0.0273489092
osteosarcoma	0.0270429267
type 1 diabetes mellitus	0.0270102336
chronic lymphocytic leukemia	0.0266193033
influenza	0.0265012591
temporal arteritis	0.0264249596
Granuloma	0.0263093815
acute myocardial infarction	0.0258077823
viral disease	0.0257170316
interstitial lung disease	0.0252821606
periodontitis	0.024682503
lupus nephritis	0.02466353
colorectal cancer	0.0244631227
irritable bowel syndrome	0.0243922704
ganglioneuroma	0.0242544787
metabolic syndrome	0.0238194091
essential thrombocythemia	0.0237910863
Cholestasis	0.023757209
lymphoma	0.023723629
Lipedema	0.0236531107
ovarian carcinoma	0.0235314196
Abdominal Aortic Aneurysm	0.0234736175
hyperuricemia	0.0234683208
fetal growth restriction	0.0233605266
dry eye syndrome	0.0233473664
glaucoma	0.0230970858
Duane retraction syndrome	0.0230768657
Cirrhosis	0.0229426772
Pain	0.0227291611
skin neoplasm	0.0226478409
HIV infection	0.0224904387
cerebral malaria	0.022143993
congenital rubella	0.0219587798
Pneumonia	0.0218076851
septic peritonitis	0.0218052114
Mobius syndrome	0.0216418651
brain neoplasm	0.0216294736
Ito hypomelanosis	0.0214356316
vascular dementia	0.0214356316
Cerebral ischemia	0.0211878436
ovarian neoplasm	0.0211690187
hypertrophic cardiomyopathy	0.0211097853
Congestive heart failure	0.0210660517
hyperinsulinemic hypoglycemia, familial, 4	0.020889064
respiratory syncytial virus bronchiolitis	0.0208159693
Nasal polyposis	0.0206964719
Mycobacterium infection	0.0206964719
autosomal dominant cerebellar ataxia	0.0206067461
Hypercholesterolemia	0.0204727326
familial hyperaldosteronism	0.0204424884
Crohn's disease	0.0204219293
pulmonary arterial hypertension	0.0203623756
nail-patella syndrome	0.0203566397
subarachnoid hemorrhage	0.0203460542
glioblastoma	0.0203277063
intestinal neoplasm	0.020326892
congenital secretory chloride diarrhea 1	0.020326892
persistent truncus arteriosus	0.0201939271
serum lipopolysaccharide activity	0.020084399
carcinoma	0.0200535048
neuromyelitis optica	0.0198135867
toxoplasmosis	0.0197689149
major depressive disorder	0.0196302436
posterior cortical atrophy	0.0196056329
depressive disorder	0.0194214538
stroke	0.0194208209
lobular neoplasia	0.0193968551
breast neoplasm	0.0191918843
Acute hepatitis	0.0191900233
psoriasis vulgaris	0.019177088
Cachexia	0.0191702707
renal fibrosis	0.0191115403
chronic myelomonocytic leukemia	0.0190949592
Uveitis	0.0190719631
diabetes mellitus	0.0190466145
cardiac hypertrophy	0.0190162055
colonic neoplasm	0.01901083
Autoimmunity	0.0185376683
seminoma	0.0184789927
Opsoclonus-Myoclonus Syndrome	0.0184789927
Meningitis	0.0184266356
listeriosis	0.0184092964
Increased total eosinophil count	0.0180588395
infectious disease	0.0179837557
Neonatal sepsis	0.0178472531
gestational diabetes	0.0177808975
nutritional disorder	0.0173702532
Arthritis	0.0172727252
nonpapillary renal cell carcinoma	0.0172614295
juvenile idiopathic arthritis	0.017113291
multiminicore myopathy	0.0170417377
Uveal melanoma	0.0169801411
bronchopulmonary dysplasia	0.0169596089
lung carcinoma	0.0168806138
Huntington disease	0.0168573544
age-related macular degeneration	0.0168468404
skin basal cell carcinoma	0.0163487755
pachyonychia congenita	0.0162957898
Crohn ileitis	0.0161383203
Posterior Leukoencephalopathy Syndrome	0.0160356593
Chronic colitis	0.0160185023
Osteoporosis	0.0160044377
tuberculosis	0.0159891168
Splenomegaly	0.0158628585
acute lymphoblastic leukemia	0.0157901766
ventilator-associated pneumonia	0.0157790066
inflammation	0.0157212336
cryopyrin-associated periodic syndrome	0.0157205736
spinal cord injury	0.0157071438
Respiratory tract infection	0.0156931819
schizophrenia	0.0156533494
clear cell renal carcinoma	0.015532497
infantile convulsions and choreoathetosis	0.0155223539
breast angiosarcoma	0.0155018217
osteoarthritis, knee	0.015337564
emphysema	0.0153038495
Respiratory Syncytial Virus Infection	0.0151538209
inflammatory bowel disease	0.0149203852
Bartsocas-Papas syndrome 1	0.0147133721
aneurysm	0.0147103048
allergic conjunctivitis	0.0145984043
synucleinopathy	0.014577872
Ehlers-Danlos syndrome, dermatosparaxis type	0.014506818
Chagas disease	0.0145035454
demyelinating disease	0.0144869143
Cognitive impairment	0.0143592658
Hyperlipidemia	0.0143534549
Hepatitis	0.0143459391
parasitic infection	0.0143334441
endometriosis	0.014251523
fibrosis	0.0142422541
neuropathy	0.0141134334
allergic asthma	0.013854059
Insulin resistance	0.0137201047
Hypoglycemia	0.0137027891
metastatic neoplasm	0.0136913731
Nasal Cavity Polyp	0.0136744546
Patent ductus arteriosus	0.013562785
cirrhosis of liver	0.0134479638
hematoma	0.0134383342
Glomerulonephritis	0.0133903696
malnutrition	0.0133459392
polycystic ovary syndrome	0.0133332092
atopic eczema	0.013325006
strongyloidiasis	0.0133048748
prostate cancer	0.013303816
head and neck malignant neoplasia	0.013265851
breast carcinoma	0.0132193944
allergic rhinitis	0.0131299277
renal cell carcinoma	0.0131264153
cardiomyopathy	0.0131200848
bacteriemia	0.0130092727
popliteal pterygium syndrome	0.0129968916
epidermolysis bullosa acquisita	0.0129968916
diabetic retinopathy	0.0129968916
SATB2 associated disorder	0.0129871199
sarcoma	0.0129386932
maternal uniparental disomy of chromosome 20	0.0129352949
nephritis	0.0128824067
synovial sarcoma	0.0128455691
chronic hepatitis B virus infection	0.0128436796
nervous system disease	0.0127971804
osteomyelitis	0.0127915694
nasopharyngeal carcinoma	0.0127827406
disease arising from reactivation of latent virus	0.012750505
AIDS	0.012640247
AL amyloidosis	0.0125657151
neuroblastoma	0.0124354028
diabetic nephropathy	0.0123961181
respiratory failure	0.0123809251
transient ischemic attack	0.0123809251
malignant glioma	0.012267998
medulloblastoma	0.0122577318
in situ carcinoma	0.0122168727
hemolytic-uremic syndrome	0.0121961352
lung neoplasm	0.0121873064
brain injury	0.012175603
hepatitis C virus infection	0.0121653369
Granulomatosis with Polyangiitis	0.0120420056
morbid obesity	0.0120062122
mastitis	0.0119659565
rheumatoid arthritis	0.0118966816
tuberous sclerosis	0.0118265553
ischemic cardiomyopathy	0.0118265553
periventricular leukomalacia	0.0118265553
Zika virus infectious disease	0.0118255287
polyp	0.0118060231
Myocardial Ischemia	0.0117908978
Ehlers-Danlos syndrome, musculocontractural type	0.0116828299
pneumonitis	0.0116551786
retinal degeneration	0.0115565558
Hepatic fibrosis	0.0115400062
relapsing-remitting multiple sclerosis	0.0114569755
angina pectoris	0.0113415845
peritonitis	0.0113097409
hereditary angioedema	0.0112721856
acute myeloid leukemia by FAB classification	0.0112440564
amyloidoma	0.0110873956
pyometritis	0.0110873956
Polypoidal choroidal vasculopathy	0.0110873956
clinically amyopathic dermatomyositis	0.0110873956
laryngotracheoesophageal cleft	0.0110565973
non-Hodgkins lymphoma	0.0109436701
lung disease	0.0109163206
pancreatic ductal adenocarcinoma	0.0108515637
multiple sclerosis	0.0108245274
autoimmune thrombocytopenic purpura	0.0107923477
pneumococcal infection	0.0107896785
retinal detachment	0.0107681197
gastric carcinoma	0.0107178158
myeloid leukemia	0.0106940195
leukocyte adhesion deficiency	0.0106263553
liver cancer	0.0106176898
acute coronary syndrome	0.0105613603
arteriosclerosis	0.010548425
adenoma	0.0105313707
astrocytoma	0.0104551878
Chédiak-Higashi syndrome	0.0104090438
glycogen storage disease Ib	0.0103482359
Increased total leukocyte count	0.0103285846
cervical cancer	0.0103069519
papilloma	0.010255841
rectum cancer	0.0102045104
Amyotrophic lateral sclerosis	0.0102045104
injury	0.0101826082
angina unstable	0.0101645399
dermatomyositis	0.010163446
Otitis media	0.010163446
sickle cell disease	0.0101429138
AIDS dementia	0.0100402527
liver disease	0.0100223897
adrenal cortex carcinoma	0.0099794339
Salmonella Infections	0.0099698272
visceral Leishmaniasis	0.0099652976
early-infantile DEE	0.0099581239
Mungan syndrome	0.0098889303
autoimmune uveitis	0.0098837972
malignant pleural mesothelioma	0.0098774323
diphtheria	0.0098016684
coronary stenosis	0.0097938661
abscess	0.0097844088
deep vein thrombosis	0.0097630678
pulmonary tuberculosis	0.009751967
cryptococcosis	0.0096515779
coinfection	0.0096305198
alopecia areata	0.0096090762
septic shock	0.0095923713
Vitiligo	0.009588544
preeclampsia	0.0095610742
psoriatic arthritis	0.0095033344
meningioma	0.0094858829
vascular disease	0.009484866
osteoarthritis	0.0094292412
B-cell acute lymphoblastic leukemia	0.0094242863
ileus	0.0094037541
encephalitis	0.0094023841
neurodegenerative disease	0.0093216282
Allergy	0.0093086554
Carcinoma, Lewis Lung	0.0092679945
coronavirus infectious disease	0.0092614658
sarcoidosis	0.0092532113
fungal lung infectious disease	0.0092394964
obstructive sleep apnea	0.009208698
steatosis	0.0091419683
childhood leukemia	0.0091402105
cerebral creatine deficiency syndrome	0.009137644
Escherichia coli Infections	0.0091370406
thrombotic disease	0.0091087062
Timothy syndrome	0.0091050104
kidney disease	0.0090683478
mesothelioma	0.0090458776
lymphopenia	0.0090452491
colorectal neoplasm	0.0090247168
anaplastic large cell lymphoma	0.0089571784
viral encephalitis	0.0089417793
bladder tumor	0.008921247
fungal infectious disease	0.0088777188
aortic aneurysm	0.0088713538
non-functioning pituitary adenoma	0.0088699165
preterm premature rupture of the membranes	0.0088699165
posterior uveitis	0.0088699165
Heat Stroke	0.0088699165
telomere syndrome	0.0088493843
fibrosarcoma	0.008800723
metastatic melanoma	0.0087545255
epilepsy	0.008726191
cryohydrocytosis	0.008726191
Increased total granulocyte count	0.008726191
non-alcoholic fatty liver	0.008726191
granular corneal dystrophy type II	0.0086851266
immune system disease	0.0086660316
esophageal adenocarcinoma	0.0086543283
colon adenoma	0.0086543283
pemphigus foliaceus	0.0086440622
autoimmune myocarditis	0.0085619333
Dilated cardiomyopathy	0.0085108177
osteochondritis dissecans	0.0085003367
vitamin A deficiency	0.0085003367
pneumococcal pneumonia	0.0084798044
monocytic leukemia	0.0084798044
Nephropathy	0.0083936364
Asthma	0.0083438812
hereditary sensory and autonomic neuropathy	0.0083155467
Infectious encephalitis	0.0083155467
osteoporosis	0.0083155467
ankylosing spondylitis	0.0083028168
Shock	0.0082026196
viral myocarditis	0.0082026196
skin disease	0.0081923534
T-cell non-Hodgkin lymphoma	0.0081847565
Decreased total granulocyte count	0.008146156
endometrial cancer	0.0081307568
polymyositis	0.0081307568
kidney failure	0.0081307568
leprosy	0.0081102246
wet macular degeneration	0.0081102246
retinopathy	0.0080769624
lymph node metastatic carcinoma	0.0080178296
eye neoplasm	0.0080075635
candidiasis	0.0079459669
interstitial nephritis	0.0079459669
cutaneous vasculitis	0.0079459669
Pneumonia, Aspiration	0.0079459669
mixed phenotype acute leukemia	0.0079254347
Gout	0.0079254347
Lymphadenopathy	0.0079254347
enterocolitis	0.0077611769
eye disease	0.0077611769
reactive arthritis	0.0077611769
aortic stenosis	0.0077611769
soft tissue sarcoma	0.0077611769
metastatic malignant neoplasm	0.0075841893
severe malarial anemia	0.007576387
Tularemia	0.007576387
Åland Islands eye disease	0.0075020604
adult acute respiratory distress syndrome	0.0073915971
nephrocalcinosis	0.0073915971
central nervous system disease	0.0073915971
immunoglobulin-mediated membranoproliferative glomerulonephritis	0.0073915971
intracranial thrombosis	0.0073915971
cervical squamous cell carcinoma	0.0073915971
squamous cell lung carcinoma	0.0073915971
Pancreatitis	0.0073915971
Portal vein thrombosis	0.0073915971
mastocytoma	0.0073915971
Graves disease	0.0073915971
childhood onset asthma	0.0073915971
anaplastic astrocytoma	0.0073915971
persistent fetal circulation syndrome	0.0073915971
hamartoma of lung	0.0073915971
Seizure	0.0073915971
tetanus	0.0073915971
Waldenstrom macroglobulinemia	0.0073915971
coronary artery calcification	0.0073915971
pancreatic intraductal papillary-mucinous neoplasm	0.0073915971
cerebral toxoplasmosis	0.0073915971
pulmonary aspergillosis	0.0073915971
Granular Cell Tumor	0.0073915971
cerebrotendinous xanthomatosis	0.0073915971
skin carcinoma	0.0073915971
systemic juvenile idiopathic arthritis	0.0073915971
hantavirus hemorrhagic fever with renal syndrome	0.0073915971
endometrium neoplasm	0.0073915971
Umbilical hernia	0.0073915971
Nephrocalcinosis	0.0073915971
Malignant Pancreatic Neoplasm	0.0073915971
infectious mononucleosis	0.0073915971
intracerebral hemorrhage	0.0073915971
dermatitis herpetiformis	0.0073915971
urinary bladder carcinoma	0.0073077434
hypotrichosis 1	0.0073043352
complication	0.0072068072
Cutaneous T-cell lymphoma	0.0070962058
mucopolysaccharidosis type 3A	0.00709388
vasculitis	0.0070657509
idiopathic pulmonary fibrosis	0.0070542528
memory impairment	0.0070220172
Yersinia infectious disease	0.007001485
neuroinflammatory disorder	0.0069885152
neutropenia	0.00697151
prostate adenocarcinoma	0.0068372273
Cowden syndrome 1	0.0067526346
Keratitis	0.0067520061
schistosomiasis	0.0067475015
Pleural effusion	0.0067396993
Melnick-Needles syndrome	0.0066524374
cerebellar ataxia, intellectual disability, and dysequilibrium	0.0066524374
autoimmune pulmonary alveolar proteinosis	0.0066524374
Herpes Zoster	0.0066524374
chronic inflammatory demyelinating polyneuropathy	0.0066319052
Staphylococcus aureus infection	0.0065087119
inclusion body myositis	0.0064676475
prostate neoplasm	0.0064549175
Ehlers-Danlos syndrome	0.0064368491
Encephalopathy	0.0064368491
HIV-1 infection	0.0063547203
Inflammatory abnormality of the skin	0.0063320304
neuroendocrine neoplasm	0.0062336703
dermatitis	0.0061508354
muscular dystrophy	0.0060980676
Muscular dystrophy	0.0060980676
adenocarcinoma	0.0059851404
polyarteritis nodosa	0.0059543421
Decreased total leukocyte count	0.0059243525
necrotizing enterocolitis	0.0059132777
Duchenne muscular dystrophy	0.0058933281
cerebral infarction	0.0057695522
venous thromboembolism	0.0057695522
specific granule deficiency	0.0057284877
bacterial urinary tract infection	0.0056052945
Airway obstruction	0.0055720323
B-cell non-Hodgkins lymphoma	0.0055689621
thromboangiitis obliterans	0.0055436978
acne	0.0055436978
tropical spastic paraparesis	0.0055026334
infarction	0.0054831951
Acute Leukemia	0.0054502762
Neoplasm of the liver	0.0053917469
gastric adenocarcinoma	0.0053917469
liver and intrahepatic bile duct neoplasm	0.0053917469
glycogen storage disease VI	0.0053911435
heart failure	0.0053872423
thanatophoric dysplasia	0.0053589079
Decreased total lymphocyte count	0.0053589079
metastatic carcinoma	0.0053589079
Helminthiasis	0.0053554847
skin infection	0.0052987485
chronic hepatitis	0.0052613799
status epilepticus	0.0052576841
brain ischemia	0.005217223
peroxisome biogenesis disorder 4B	0.005174118
kidney transplant	0.005174118
Alopecia	0.005174118
clostridium difficile infection	0.005174118
varicocele	0.005174118
acrodermatitis enteropathica	0.005174118
arterial disorder	0.005174118
Klebsiella pneumonia	0.005174118
anterior uveitis	0.005174118
latent autoimmune diabetes in adults	0.005174118
alopecia	0.005174118
Mycoplasmoides infection	0.005174118
Peutz-Jeghers syndrome	0.005174118
giardiasis	0.005174118
phenylketonuria	0.005174118
Acute monocytic leukemia	0.0051535858
Other metabolic disease	0.0051535858
amyloidosis	0.0050997914
Guillain-Barre syndrome	0.0050825317
invasive breast ductal carcinoma	0.0050317465
Mantle cell lymphoma	0.0050303925
Thrombocytopenia	0.0050303925
lymphoid neoplasm	0.0050176625
prion disease	0.0049765981
peeling skin syndrome	0.0049687958
cerebral amyloid angiopathy	0.0049687958
stomach neoplasm	0.0049585297
skin cancer	0.0049482636
benign prostatic hyperplasia	0.0048764009
colon carcinoma	0.0048764009
cystitis	0.0048661348
sexually transmitted disease	0.0048661348
Deltaretrovirus Infections	0.0048045381
paracoccidioidomycosis	0.0048045381
cholangiocarcinoma	0.0048045381
Multiple Organ Failure	0.0048045381
Anxiety	0.0047886131
papillary thyroid carcinoma	0.0047840059
primary ciliary dyskinesia	0.0047840059
peripheral nerve injury	0.0047840059
Arterial thrombosis	0.0047840059
Myocardial fibrosis	0.0047840059
bronchiectasis	0.0047737398
Bronchiectasis	0.0047737398
Malignant Bone Neoplasm	0.0047634737
cytomegalovirus infection	0.0047353445
precursor B-cell acute lymphoblastic leukemia	0.0046813448
rotavirus infection	0.0046197482
Smith-Lemli-Opitz syndrome	0.0046197482
aneurysmal bone cyst	0.0046197482
dysplasia	0.0046197482
ocular hypertension	0.0046070182
Immunodeficiency	0.0045659538
breast adenocarcinoma	0.0045659538
acute graft versus host disease	0.004506821
gastritis	0.0044965549
neurofibroma	0.0044965549
sclerosing cholangitis	0.0044349583
Esophagitis	0.0044349583
NF2-related schwannomatosis	0.0044349583
hemorrhage	0.0044349583
disorder of glycogen metabolism	0.0044349583
rhabdomyosarcoma	0.0044349583
undifferentiated carcinoma	0.0044349583
essential hypertension, genetic	0.0044349583
hyperprolactinemia	0.0044349583
pustulosis palmaris et plantaris	0.0044349583
thrombotic thrombocytopenic purpura	0.0044349583
inflammation of heart layer	0.0044349583
actinobacillosis	0.0044349583
myotonic dystrophy type 2	0.0044349583
chronic otitis media	0.0044349583
rectal neoplasm	0.0044349583
rheumatic disease	0.0044349583
focal segmental glomerulosclerosis	0.0044349583
inflammatory skin disease	0.0044349583
vasculitis, lymphocytic, nodular	0.0044349583
Menkes disease	0.0044349583
aggressive periodontitis	0.0044349583
Mental deterioration	0.0044261391
gonorrhea	0.004414426
Diabetes mellitus	0.004414426
T-cell leukemia	0.004414426
Hypertension	0.004414426
kidney cancer	0.004414426
myeloid neoplasm	0.004414426
MALT lymphoma	0.0043867827
small cell lung carcinoma	0.0043220311
paraneoplastic neurologic syndrome	0.0042501683
prostatitis	0.0042501683
Severe combined immunodeficiency	0.0042501683
inherited lipid metabolism disorder	0.0042501683
Peripheral demyelination	0.0042501683
bladder transitional cell carcinoma	0.0042501683
concussion	0.0042501683
glomerular disease	0.0042501683
bronchiolitis obliterans	0.0042501683
autism spectrum disorder - epilepsy - arthrogryposis syndrome	0.0042501683
pulmonary edema	0.0042501683
Juvenile Myelomonocytic Leukemia	0.0042501683
pneumocystosis	0.0042501683
pulmonary alveolar proteinosis	0.0042501683
ulnar-mammary syndrome	0.0042296361
renal carcinoma	0.0042296361
pancreatic carcinoma	0.0042296361
Pseudomonas infection	0.0040653784
Heavy Chain Disease	0.0040653784
lymphedema	0.0040653784
Disseminated Peritoneal Leiomyomatosis	0.0040653784
Myelodysplasia	0.0040653784
fungal keratitis	0.0040653784
Fabry disease	0.0040653784
celiac disease	0.0040653784
dyskeratosis congenita	0.0040653784
pneumonia	0.0040653784
rosacea	0.0040653784
Andersen-Tawil syndrome	0.0040653784
fleck corneal dystrophy	0.0040653784
asthma	0.0040563196
hematologic disease	0.0037676613
hyperhomocysteinemia	0.0037573952
HELLP syndrome	0.0036957985
amebiasis	0.0036957985
capillary leak syndrome	0.0036957985
Esophageal atresia	0.0036957985
decubitus ulcer	0.0036957985
autoimmune pancreatitis	0.0036957985
Lafora disease	0.0036957985
iris disorder	0.0036957985
Testicular torsion	0.0036957985
Aplasia of the thymus	0.0036957985
carotid atherosclerosis	0.0036957985
nephrolithiasis	0.0036957985
infection due to clostridium perfringens	0.0036957985
Periapical Periodontitis	0.0036957985
corneal ulcer	0.0036957985
ulcer disease	0.0036957985
Leishmaniasis	0.0036957985
Lentivirus Infections	0.0036957985
Decreased total monocyte count	0.0036957985
disseminated candidiasis	0.0036957985
invasive carcinoma	0.0036957985
aggressive NK-cell leukemia	0.0036957985
Gastric Metaplasia	0.0036957985
motor neuron disease	0.0036957985
angioimmunoblastic T-cell lymphoma	0.0036957985
dentatorubral-pallidoluysian atrophy	0.0036957985
Cervical polyp	0.0036957985
tongue neoplasm	0.0036957985
malignant hyperthermia, susceptibility to, 1	0.0036957985
nut allergic reaction	0.0036957985
Lipodystrophy	0.0036957985
adenoma of small intestine	0.0036957985
hepatotoxicity	0.0036957985
isolated cleft palate	0.0036957985
oropharynx cancer	0.0036957985
megalencephaly-capillary malformation-polymicrogyria syndrome	0.0036957985
congenital primary aphakia	0.0036957985
choroidal neovascularization	0.0036957985
Osteopenia	0.0036957985
asphyxia neonatorum	0.0036957985
pleural neoplasm	0.0036957985
Proteinuria	0.0036957985
laryngeal squamous cell carcinoma	0.0036957985
pulpitis	0.0036957985
infective vaginitis	0.0036957985
acrocallosal syndrome	0.0036957985
reading	0.0036957985
cervical carcinoma	0.0036957985
glomerulosclerosis	0.0036957985
enteritis	0.0036957985
Platelet storage pool disease	0.0036957985
hemolytic anemia	0.0036957985
polyp of colon	0.0036957985
solitary fibrous tumor	0.0036957985
breast ductal adenocarcinoma	0.0036957985
myxoma	0.0036957985
Follicular Cyst	0.0036957985
acute liver failure	0.0036957985
respiratory distress syndrome in premature infants	0.0036957985
reticulum cell sarcoma	0.0036957985
ocular cicatricial pemphigoid	0.0036957985
scrapie	0.0036957985
nevoid basal cell carcinoma syndrome	0.0036957985
acanthosis nigricans	0.0036957985
splenic manifestation of leukemia	0.0036957985
Gliosis	0.0036957985
cyst	0.0036957985
Atrophy	0.0036957985
cutaneous melanoma	0.0036957985
poliomyelitis	0.0036957985
kidney neoplasm	0.0036957985
recessive dystrophic epidermolysis bullosa	0.0036957985
herpes simplex encephalitis	0.0036957985
Thyrotoxicosis	0.0036957985
cardiac transplant	0.0036957985
Leber congenital amaurosis	0.0036957985
Hepatic steatosis	0.0036957985
myeloproliferative disorder	0.0036957985
bronchitis	0.0036957985
Optic atrophy	0.0036957985
adenoid cystic carcinoma	0.0036957985
Kabuki syndrome	0.0036957985
red-green color blindness	0.0036957985
tetrasomy 12p	0.0036957985
fatty liver disease	0.0036957985
liver hemangioma	0.0036957985
pericarditis	0.0036957985
Thalassemia	0.0036957985
juxtacortical osteosarcoma	0.0036957985
brain infarction	0.0035110086
blepharitis	0.0035110086
Thrombocytosis	0.0035110086
diffuse intrinsic pontine glioma	0.0033262187
Ureteral obstruction	0.0032640962
hypersensitivity pneumonitis	0.0032159607
allergic disease	0.0032108276
endothelial dysfunction	0.0031697632
meningococcal infection	0.0031506644
familial hyperlipidemia	0.0030182355
synovitis	0.0030182355
corneal disease	0.0029566388
geroderma osteodysplastica	0.0029566388
streptococcal infection	0.0029566388
Hyperuricemia	0.0029566388
Sjogren syndrome	0.0029566388
coronary thrombosis	0.0029566388
Graves ophthalmopathy	0.0029566388
Glycogen storage disease due to glucose-6-phosphatase deficiency type b	0.0029566388
migraine disorder	0.0029566388
aplastic anemia	0.0029566388
Raynaud disease	0.0029566388
bipolar I disorder	0.0029566388
antiphospholipid syndrome	0.0029566388
gastric ulcer	0.0029566388
Abnormal bleeding	0.0029566388
necrotizing vasculitis	0.0029566388
Osteopetrosis	0.0029361066
neuropathic pain	0.0029361066
hypersensitivity reaction disease	0.0029361066
airway hyperresponsiveness	0.0029361066
chronic pancreatitis	0.0029361066
bipolar disorder	0.0028437117
gastroenteritis	0.0028437117
periodontal disorder	0.0028437117
Hashimoto's thyroiditis	0.0027718489
pterygium	0.0027718489
metabolic disease	0.0027718489
B-cell neoplasm	0.0027718489
Bladder Adenocarcinoma	0.0027718489
abortion	0.0027718489
ST Elevation Myocardial Infarction	0.0027718489
hypertension	0.0027718489
severe acute respiratory syndrome	0.0027718489
pulmonary sarcoidosis	0.0027718489
food allergy	0.0027718489
whooping cough	0.0027513167
lactic acidosis	0.0027513167
cutaneous Leishmaniasis	0.0027513167
bacterial pneumonia	0.0027513167
ischemic disease	0.002587059
bacterial vaginosis	0.002587059
Oral ulcer	0.002587059
Herpesviridae infectious disease	0.002587059
acute megakaryoblastic leukaemia	0.002587059
metastasis	0.002587059
Krabbe disease	0.002587059
tongue cancer	0.002587059
Infertility	0.002587059
Renal insufficiency	0.002587059
hairy cell leukemia	0.002587059
Glucose intolerance	0.002587059
kidney injury	0.002587059
microscopic polyangiitis	0.002587059
ovarian serous carcinoma	0.002587059
myositis	0.002587059
retinopathy of prematurity	0.002587059
osteogenesis imperfecta	0.0022174791
blood coagulation disease	0.0022174791
Hypotonia - cystinuria syndrome	0.0022174791
hepatitis B virus infection	0.0022174791
familial Mediterranean fever	0.0022174791
cognition	0.0022174791
thyroid nodule	0.0022174791
brain aneurysm	0.0022174791
Myelofibrosis	0.0022174791
lichen planus	0.0022174791
primary myelofibrosis	0.0022174791
Pyoderma	0.0022174791
pasteurellosis	0.0022174791
pelvic organ prolapse	0.0022174791
Gastrointestinal inflammation	0.0022174791
lymphangioleiomyomatosis	0.0022174791
silicosis	0.0022174791
polyostotic fibrous dysplasia	0.0022174791
human HOXA1 syndromes	0.0022174791
Glanzmann thrombasthenia	0.0022174791
Conjunctivitis	0.0022174791
bladder urachal carcinoma	0.0022174791
Epstein-Barr virus infection	0.0022174791
otitis media with effusion	0.0022174791
limb ischemia	0.0022174791
rhabdomyolysis	0.0022174791
chronic gastritis	0.0022174791
hypotonia-cystinuria syndrome	0.0022174791
eosinophil disorder	0.0022174791
familial mitral valve prolapse	0.0022174791
chorioretinitis	0.0022174791
multiple system atrophy	0.0022174791
anthrax infection	0.0022174791
bile duct cancer	0.0022174791
connective tissue disease	0.0022174791
cerebral artery occlusion	0.0022174791
polycythemia vera	0.0022174791
thoracic aortic aneurysm	0.0022174791
anti-neutrophil cytoplasmic antibody-associated vasculitis	0.0022174791
Subcutaneous nodule	0.0022174791
neurotic disorder	0.0022174791
radiodermatitis	0.0022174791
Papillon-Lefèvre syndrome	0.0022174791
Brain atrophy	0.0022174791
thrombophilia	0.0022174791
pemphigus	0.0022174791
nephrosclerosis	0.0022174791
Dowling-Degos disease 1	0.0022174791
portal hypertension	0.0022174791
drug dependence	0.0022174791
primary membranoproliferative glomerulonephritis	0.0022174791
Purpura	0.0022174791
Anemia	0.0022174791
Reoviridae infectious disease	0.0022174791
social anxiety disorder	0.0022174791
Plasmodium falciparum malaria	0.0022174791
cryoglobulinemia	0.0022174791
Hypercalcemia	0.0022174791
myelofibrosis	0.0022174791
Motor neuron atrophy	0.0022174791
Impaired glucose tolerance	0.0022174791
Gaucher disease	0.0022174791
Erythema nodosum	0.0022174791
sweet syndrome	0.0022174791
Fever	0.0022174791
erythema multiforme	0.0022174791
purpura	0.0022174791
abnormal mineralization disorder	0.0022174791
COVID-19–associated multisystem inflammatory syndrome in children	0.0022174791
crystal arthropathy	0.0022174791
Absence of circulating granulocytes	0.0022174791
spondyloepimetaphyseal dysplasia, Handigodu type	0.0022174791
viral pneumonia	0.0022174791
hemangioma	0.0022174791
X-linked retinoschisis	0.0022174791
Strabismus	0.0022174791
Prader-Willi syndrome	0.0022174791
Enterovirus infectious disease	0.0022174791
Coma	0.0022174791
joint disease	0.0022174791
pyogenic granuloma	0.0022174791
T-cell acute lymphoblastic leukemia	0.0022174791
Hyperinsulinemia	0.0022174791
cellulitis	0.0022174791
Zinc deficiency	0.0022174791
Henoch-Schoenlein purpura	0.0022174791
Paroxysmal atrial fibrillation	0.0022174791
animal viral hepatitis	0.0022174791
brain cancer	0.002012157
colon adenocarcinoma	0.002012157
monoclonal gammopathy	0.0018478993
bone disease	0.0018478993
chronic graft versus host disease	0.0018478993
Endometritis	0.0018478993
thyroid cancer	0.0018478993
enteropathy-associated T-cell lymphoma	0.0018478993
heart disease	0.0018478993
diabetic neuropathy	0.0018478993
Bowen disease of the skin	0.0014783194
arthritis	0.0014783194
Smith-Magenis syndrome	0.0014783194
dysautonomia	0.0014783194
End Stage Liver Disease	0.0014783194
chronic rhinosinusitis	0.0014783194
Tenosynovial Giant Cell Tumor	0.0014783194
childhood gender nonconformity	0.0014783194
small intestine neoplasm	0.0014783194
diabetic macular edema	0.0014783194
heterotaxy, visceral, 5, autosomal	0.0014783194
schwannoma	0.0014783194
aging	0.0014783194
central nervous system infection	0.0014783194
Herpes simplex virus keratitis	0.0014783194
fibromyalgia	0.0014783194
pituitary tumor	0.0014783194
Treacher-Collins syndrome	0.0014783194
contact dermatitis	0.0014783194
gout	0.0014783194
systemic mastocytosis	0.0014783194
chronic bronchitis	0.0014783194
hypersensitivity vasculitis	0.0014783194
memory	0.0014783194
hematopoietic and lymphoid system neoplasm	0.0014783194
common cold	0.0014783194
Central Nervous System Neoplasm	0.0014783194
supranuclear palsy, progressive, 1	0.0014783194
encephalomyelitis	0.0014783194
skin aging	0.0014783194
Hyperplastic Polyp	0.0014783194
basal cell carcinoma	0.0014783194
Ewing sarcoma	0.0014783194
human african trypanosomiasis	0.0014783194
atypical teratoid rhabdoid tumor	0.0014783194
Leigh syndrome	0.0014783194
congenital pulmonary lymphangiectasia	0.0014783194
cryptosporidiosis	0.0014783194
Cohen syndrome	0.0014783194
male infertility	0.0014783194
AIDS related complex	0.0014783194
thyroid carcinoma	0.0014783194
Central Nervous System Neoplasm	0.0014783194
esophageal cancer	0.0014783194
pulmonary hypertension	0.0014783194
Hernia	0.0014783194
Ewing sarcoma	0.0014783194
thyroid carcinoma	0.0014783194
neuritis	0.0014783194
leptospirosis	0.0014783194
cholesteatoma	0.0014783194
supranuclear palsy, progressive, 1	0.0014783194
mood disorder	0.0014783194
encephalomyelitis	0.0014783194
multidrug-resistant tuberculosis	0.0014783194
renal cell adenocarcinoma	0.0014783194
Disorder of lipid metabolism	0.0014783194
skin aging	0.0014783194
sleep apnea	0.0014783194
contact dermatitis	0.0014783194
trichinosis	0.0014783194
heterotaxy, visceral, 5, autosomal	0.0014783194
Autism	0.0014783194
demyelinating disease of central nervous system	0.0014783194
mucopolysaccharidosis type 2	0.0014783194
chronic bronchitis	0.0014783194
Anorexia	0.0014783194
Central precocious puberty	0.0014783194
diabetic macular edema	0.0014783194
gram-positive bacterial infections	0.0014783194
schwannoma	0.0014783194
spondyloarthropathy	0.0014783194
Candidiasis, Invasive	0.0014783194
benign breast phyllodes tumor	0.0014783194
brucellosis	0.0014783194
hypersensitivity vasculitis	0.0014783194
dry age related macular degeneration	0.0014783194
orchitis	0.0014783194
Hyperplastic Polyp	0.0014783194
memory	0.0014783194
hematopoietic and lymphoid system neoplasm	0.0014783194
Parkinsonism	0.0014783194
small intestine neoplasm	0.0014783194
Opportunistic infection	0.0014783194
common cold	0.0014783194
Anorexia	0.0014783194
