# Supplementary material for: Peripheral Transcriptomic Signatures Reveal Convergent Neuroinflammatory, Metabolic, and miRNA Dysregulation in Major Psychiatric Disorders
Source: Biology (Basel). 2026 Apr 24;15(9):673. doi: 10.3390/biology15090673 (PMC13162896; doi:10.3390/biology15090673)
Supplement: Supplementary file 1 [file biology-15-00673-s001.zip › Supplementary Files/Dataset S4. Hub genes GWAS results/ITGAX.tsv]

disease	globalScore
neurodegenerative disease	0.4170858149
IGA glomerulonephritis	0.1986813913
ovarian carcinoma	0.1784557393
Alzheimer disease	0.16283172
obesity	0.1502939056
systemic lupus erythematosus	0.1416464197
neoplasm	0.1184183005
COVID-19	0.1177548988
infection	0.1118588332
experimental autoimmune encephalomyelitis	0.1114813184
Systemic lupus erythematosus	0.1046281515
graft versus host disease	0.0922283076
hepatocellular carcinoma	0.0908758805
non-small cell lung carcinoma	0.0842316241
type 2 diabetes mellitus	0.0839641342
Rheumatoid arthritis	0.0817529803
acute promyelocytic leukemia	0.0815806137
gastric cancer	0.081490392
Respiratory Syncytial Virus Infection	0.0797527974
allergic rhinitis	0.0775766468
pulmonary fibrosis	0.0771076056
Obesity	0.0757418471
Stroke	0.0729028407
Granuloma	0.0725121388
non-alcoholic steatohepatitis	0.0721419088
Huntington disease	0.0697528645
atherosclerosis	0.0666410178
lobular neoplasia	0.0655936582
Behcet's syndrome	0.0628521873
malaria	0.0604793032
lung adenocarcinoma	0.0595884807
colitis	0.0569004427
transient myeloproliferative syndrome	0.0551505538
common variable immunodeficiency	0.0545475709
autoimmune lymphoproliferative syndrome type 2B	0.0542758815
Autoimmune lymphoproliferative syndrome with recurrent viral infections	0.0542758815
isolated agammaglobulinemia	0.0527035245
coronary artery disease	0.0510710073
irritable bowel syndrome	0.0506659076
breast cancer	0.0495776683
IgAD1	0.0490506383
Insulin resistance	0.0474734461
juvenile idiopathic arthritis	0.0466345904
immunodeficiency 35	0.046249223
Autosomal recessive hyper-IgE syndrome	0.046249223
Autosomal recessive hyper-IgE syndrome due to TYK2 deficiency	0.046249223
melanoma	0.0460726022
non-alcoholic fatty liver disease	0.0458233015
immunoglobulin A deficiency 2	0.045184833
HIV-1 infection	0.0446086982
hyper-IgM syndrome type 2	0.0444087153
cancer	0.0436661586
Posterior Leukoencephalopathy Syndrome	0.043240843
glioblastoma multiforme	0.0429182618
diffuse large B-cell lymphoma	0.0429088559
Hepatic fibrosis	0.0428739323
immunodeficiency 89 and autoimmunity	0.042708648
nonpapillary renal cell carcinoma	0.04236723
Immunodeficiency by defective expression of HLA class 2	0.041773611
Crohn's disease	0.0417466365
systemic scleroderma	0.0407377578
Methicillin-Resistant Staphylococcus Aureus Infection	0.040463861
Japanese encephalitis	0.0399146243
chronic hepatitis B virus infection	0.0398170963
neuromyelitis optica	0.0397093022
X-linked agammaglobulinemia	0.0394711285
autoimmune disease	0.03941627
thyroid carcinoma	0.0391754646
immunodeficiency, common variable, 4	0.0391606814
severe combined immunodeficiency due to DCLRE1C deficiency	0.0383402141
hyper-IgM syndrome type 5	0.0378671519
hyper-IgM syndrome type 3	0.0378449771
severe combined immunodeficiency due to CARD11 deficiency	0.0378301939
Helicobacter pylori infectious disease	0.0377290374
hyper-IgE recurrent infection syndrome 5, autosomal recessive	0.0372832157
immunodeficiency 25	0.0371649502
ulcerative colitis	0.0369390472
nasopharyngeal carcinoma	0.0368302562
acute myeloid leukemia	0.0364593195
Townes-Brocks syndrome	0.0362803979
immunodeficiency 33	0.0351174778
Mobius syndrome	0.0348842318
psoriasis	0.0347597369
fetal growth restriction	0.0347405063
X-linked immunodeficiency with magnesium defect, Epstein-Barr virus infection and neoplasia	0.03471094
immunodeficiency, common variable, 3	0.0343191853
autoimmune disorder of musculoskeletal system	0.0342449284
acute respiratory distress syndrome	0.0338654234
scrapie	0.0336755004
MHC class II deficiency	0.0336022004
Parkinson disease	0.0335211654
chronic lymphocytic leukemia	0.0333571814
immunodeficiency, common variable, 2	0.0331660962
type 1 diabetes mellitus	0.0329188929
colorectal carcinoma	0.0323147089
autoimmune lymphoproliferative syndrome	0.0317764759
hairy cell leukemia	0.0316614715
Sepsis	0.0316479059
ectodermal dysplasia and immunodeficiency 1	0.0314290708
Hypohidrotic ectodermal dysplasia with immunodeficiency	0.0314290708
autoimmune lymphoproliferative syndrome type 1	0.0314068961
allergic asthma	0.0311573744
oral squamous cell carcinoma	0.031114862
autoinflammatory disease, multisystem, with immune dysregulation, X-linked	0.0310077498
Severe combined immunodeficiency due to adenosine deaminase deficiency	0.0308377431
Cernunnos-XLF deficiency	0.0307860019
Immunodeficiency syndrome with autoimmunity	0.0306973027
pemphigus vulgaris	0.0306751279
pancytopenia due to IKZF1 mutations	0.0306529531
selective IgM deficiency	0.0305125128
adult-onset Still's disease	0.0303055481
glioma	0.030050984
oral lichen planus	0.0297101139
Myocardial Ischemia	0.0295663884
multiple sclerosis	0.0279313007
Bloom syndrome	0.027716834
Glycosuria	0.0269512452
inflammatory bowel disease	0.0268980474
acute kidney injury	0.0268548833
Acute kidney injury	0.0268548833
Mental deterioration	0.0265892173
acute lung injury	0.0262195171
telomere syndrome	0.0260553798
peripheral arterial disease	0.0260348475
acanthosis nigricans	0.0260194484
lupus erythematosus	0.0258639208
Dravet syndrome	0.0258104304
myeloid sarcoma	0.0250637941
microphthalmia with limb anomalies	0.0242266427
Ischemic stroke	0.0241536861
toxoplasmosis	0.0231994478
Mantle cell lymphoma	0.0230812751
Vitiligo	0.0227574955
esophageal adenocarcinoma	0.0227291611
Hypercholesterolemia	0.0224702082
acute lymphoblastic leukemia	0.0219725355
chronic rhinosinusitis with nasal polyps	0.0213489668
Autoimmune Hepatitis	0.020901794
inflammation	0.0207587993
schizophrenia	0.0206759396
atrial fibrillation	0.0199189169
Autoimmunity	0.0198837852
schistosomiasis	0.0195789034
airway hyperresponsiveness	0.019539071
cerebral creatine deficiency syndrome	0.0195173068
polyp	0.0194029424
prostate cancer	0.0193316998
chronic obstructive pulmonary disease	0.0191887487
undifferentiated pleomorphic sarcoma	0.0190333625
Wilson disease	0.0189861355
lung cancer	0.0188891191
rectum cancer	0.0188485726
triple-negative breast cancer	0.0187770707
metabolic syndrome	0.0184630677
nephritis	0.0184558296
chronic myelomonocytic leukemia	0.0182942028
Miyoshi myopathy	0.0182578545
interstitial lung disease	0.0181402112
relapsing-remitting multiple sclerosis	0.0178810947
polycystic ovary syndrome	0.0178384549
achalasia-alacrima syndrome	0.0178379114
asthma	0.017739833
nail-patella syndrome	0.0177069911
lung carcinoma	0.0176696129
nervous system disease	0.0176525711
mucocutaneous lymph node syndrome	0.0171459649
peeling skin syndrome	0.0169582389
influenza	0.0169046778
Mungan syndrome	0.0168867195
prion disease	0.0167563274
allergic respiratory disease	0.015727676
dengue disease	0.0156947588
immunoglobulin G4-related sclerosing disease	0.0155793119
ovarian hyperstimulation syndrome	0.0155223539
viral disease	0.0154792506
visceral Leishmaniasis	0.0154654608
synovial sarcoma	0.015333028
colorectal cancer	0.0152550181
chronic kidney disease	0.014963329
sarcoma	0.0147025026
pulmonary tuberculosis	0.014536349
hypersensitivity pneumonitis	0.0141672278
liposarcoma	0.0140850989
Splenomegaly	0.0140586973
maternal uniparental disomy of chromosome 20	0.0140440345
infective vaginitis	0.0138592446
endometrial cancer	0.0138592446
obstructive sleep apnea	0.0138284462
atopic eczema	0.0136360594
lissencephaly with cerebellar hypoplasia	0.0135198275
Langerhans Cell Histiocytosis	0.0132915163
candidiasis	0.0132843426
Cognitive impairment	0.0131919476
pulpitis	0.0131200848
leukemia	0.0130281933
Other metabolic disease	0.0128455691
bacterial disease	0.0128325391
dermatomyositis	0.0128045047
cryptococcosis	0.0128045047
breast carcinoma	0.0127574671
rheumatoid arthritis	0.012652977
Inflammatory abnormality of the skin	0.0126476946
chronic bronchitis	0.0125657151
AL amyloidosis	0.0125657151
aneurysmal bone cyst	0.0124987769
metabolic disease	0.0124804938
papillary thyroid carcinoma	0.0124219896
familial hyperlipidemia	0.0123809251
cerebral amyloid angiopathy	0.0123603929
Osteoporosis	0.0123603929
renal fibrosis	0.0123271307
abortion	0.0120729419
preeclampsia	0.0120396797
fibrosis	0.0120396797
Hyperglycemia	0.0120249866
neuroblastoma	0.0119497486
Patent ductus arteriosus	0.0117700918
diabetes mellitus	0.0117417452
Hypertriglyceridemia	0.0116417654
osteosarcoma	0.0116101447
tuberculosis	0.0115302852
emphysema	0.0115015178
pemphigus foliaceus	0.0114569755
acute myeloid leukemia by FAB classification	0.0114569755
Salmonella Infections	0.0114373547
bacterial vaginosis	0.0111489923
mesothelioma	0.0111284601
encephalitis	0.0110873956
cerebral malaria	0.0110873956
aortitis	0.0110873956
hereditary sensory and autonomic neuropathy	0.0110873956
red-green color blindness	0.0110873956
Anemia	0.0110873956
angioosteohypertrophic syndrome	0.0110873956
temporal arteritis	0.0110873956
malnutrition	0.0110873956
Neurodevelopmental disorder	0.0110873956
parasitic infection	0.0110389474
acute graft versus host disease	0.0109553735
cytomegalovirus infection	0.0109026057
chronic rhinosinusitis without nasal polyps	0.0107178158
celiac disease	0.01062809
lymphoma	0.0105815291
lupus nephritis	0.010539042
ischemia	0.0104517057
Dilated cardiomyopathy	0.0104098326
cardiac hypertrophy	0.0103971026
coinfection	0.0103482359
X-linked retinoschisis	0.0103482359
Mycoplasmoides infection	0.0103482359
hantavirus hemorrhagic fever with renal syndrome	0.0103482359
schwannoma	0.0103482359
Chédiak-Higashi syndrome	0.0102969054
sarcoidosis	0.010145583
renal cell carcinoma	0.0100505188
cardiac arrest	0.0099786561
Increased total eosinophil count	0.0099418706
cyst	0.0098934348
systemic inflammatory response syndrome	0.0098657289
inflammatory skin disease	0.0097938661
dry eye syndrome	0.0097004446
soft tissue sarcoma	0.0096090762
Lipedema	0.009588544
head and neck squamous cell carcinoma	0.0095240186
Abdominal Aortic Aneurysm	0.009496149
Hydrocephalus	0.0094858829
squamous cell carcinoma	0.009429963
liver dysplastic nodule	0.0094037541
cardiovascular disease	0.0093550927
dermatitis	0.0093113591
cyclic hematopoiesis	0.0092394964
laryngotracheoesophageal cleft	0.0092394964
diphtheria	0.0092343633
non-Hodgkins lymphoma	0.0091434056
Helminthiasis	0.0091419683
Ureteral obstruction	0.0090830409
HIV infection	0.0089839376
vasculitis	0.0089674445
persistent truncus arteriosus	0.0089571784
listeriosis	0.0089393154
Allergy	0.008899243
oral submucous fibrosis	0.0088699165
Angel-shaped phalango-epiphyseal dysplasia	0.0088699165
fibrosarcoma	0.008818586
fungal infectious disease	0.0087955899
myocarditis	0.0087846953
breast neoplasm	0.0087596585
Pallister-Hall syndrome	0.008726191
hypertension	0.008726191
B-cell non-Hodgkins lymphoma	0.0087005257
brain neoplasm	0.0087005257
Chlamydia trachomatis infectious disease	0.0086645944
pneumocystosis	0.0085619333
SATB2 associated disorder	0.0085003367
Glucose intolerance	0.0084844116
pneumococcal infection	0.0084798044
pneumonitis	0.0083849456
COVID-19–associated multisystem inflammatory syndrome in adults	0.0083753856
leiomyosarcoma	0.0083155467
tetanus	0.0083155467
carotid atherosclerosis	0.0083155467
clear cell renal carcinoma	0.0083155467
heart disease	0.0083155467
Splenic Marginal Zone Lymphoma	0.0082847484
glaucoma	0.0082744823
geroderma osteodysplastica	0.0081307568
Methicillin-Resistant Staphylococcus Aureus Pneumonia	0.0081307568
Lymphadenopathy	0.0080178296
pyoderma gangrenosum	0.0079459669
Brain atrophy	0.0079459669
small cell lung carcinoma	0.0079459669
anthrax infection	0.0079459669
kidney disease	0.0079459669
Neoplasm of the lung	0.0078047765
Leber congenital amaurosis	0.0077611769
Guillain-Barre syndrome	0.0077611769
dyskeratosis congenita	0.0077611769
malignant glioma	0.0077611769
adenoma	0.0077611769
intrahepatic cholangiocarcinoma	0.0077611769
hypotrichosis 1	0.0077611769
autoimmune pancreatitis	0.0077611769
Respiratory tract infection	0.0077611769
myelodysplastic syndrome	0.007672112
intrahepatic cholestasis	0.0076458347
AIDS	0.0076071853
Hepatic steatosis	0.0075162276
Graves disease	0.0073915971
aplastic anemia	0.0073915971
Multiple Organ Failure	0.0073915971
cerebral artery occlusion	0.0073915971
infectious colitis	0.0073915971
Arthritis	0.0073915971
mucormycosis	0.0073915971
thymic lymphoma	0.0073915971
Myasthenia gravis	0.0073915971
trigeminal neuralgia	0.0073915971
immunoglobulin-mediated membranoproliferative glomerulonephritis	0.0073915971
Thymoma	0.0073915971
allergic bronchopulmonary aspergillosis	0.0073915971
pemphigus	0.0073915971
major depressive disorder	0.0073915971
autoimmune glomerulonephritis	0.0073915971
Congestive heart failure	0.0073915971
chromoblastomycosis	0.0073915971
selective IgA deficiency disease	0.0073915971
subarachnoid hemorrhage	0.0073915971
intestinal neoplasm	0.0073915971
ankylosing spondylitis	0.0073915971
simian immunodeficiency virus infection	0.0073915971
chronic rhinosinusitis	0.0073915971
ovarian serous adenocarcinoma	0.0073915971
encephalomyelitis	0.0073915971
hypothyroidism	0.0073915971
Tumor Lysis Syndrome	0.0073915971
central nervous system infection	0.0073915971
oligoarticular juvenile idiopathic arthritis	0.0073915971
periodontitis	0.0072202369
skin disease	0.007186275
in situ carcinoma	0.0070220172
cervical carcinoma	0.0070220172
ovarian neoplasm	0.006915317
endometriosis	0.0068896517
skin squamous cell carcinoma	0.0066524374
tonsil carcinoma	0.0066524374
Ehlers-Danlos syndrome	0.0066524374
Arteritis	0.0066524374
cardiomyopathy	0.0064676475
colon carcinoma	0.0063444542
neuroinflammatory disorder	0.0062828575
discoid lupus erythematosus	0.0062623253
Duane retraction syndrome	0.0062623253
steatosis	0.0061373742
Ehlers-Danlos syndrome, dermatosparaxis type	0.0060980676
lymph node metastatic carcinoma	0.0060892388
Hepatitis	0.0060083418
gastritis	0.0059672774
Andersen-Tawil syndrome	0.0059621443
Smith-Magenis syndrome	0.0059132777
Granular Cell Tumor	0.0059132777
thyroid cancer	0.0059132777
congenital rubella	0.0059132777
aortic valve calcification	0.0059132777
T-cell and NK-cell neoplasm	0.0058927455
serum lipopolysaccharide activity	0.0058851485
lung disease	0.0058619471
allergic disease	0.0058280564
cirrhosis of liver	0.0058030197
myocardial infarction	0.0057028785
food allergy	0.0056155606
thromboangiitis obliterans	0.0055436978
latent autoimmune diabetes in adults	0.0055436978
Uveitis	0.0055436978
Autism	0.0055436978
amyloidosis	0.0054508796
ovarian cancer	0.0054369976
infectious disease	0.0054330965
endothelial dysfunction	0.0053743071
posterior cortical atrophy	0.0053615771
psoriatic arthritis	0.0053589079
multiple myeloma	0.0053494505
Airway obstruction	0.0053383757
colorectal neoplasm	0.0053383757
mucous membrane pemphigoid	0.0052467894
primary biliary cirrhosis	0.0052357146
idiopathic pulmonary fibrosis	0.005174118
cystic kidney disease	0.005174118
rectal neoplasm	0.005174118
alopecia	0.005174118
Langer mesomelic dysplasia	0.005174118
Endometritis	0.005174118
peroxisome biogenesis disorder 4B	0.005174118
Alopecia	0.005174118
prolymphocytic leukemia	0.0051535858
histiocytic sarcoma	0.0051535858
Cerebral ischemia	0.0051227874
Down syndrome	0.0050997914
cutaneous melanoma	0.0050303925
disease arising from reactivation of latent virus	0.0050176625
cystic fibrosis	0.0049482636
tauopathy	0.0049482636
Invasive Breast Carcinoma	0.00487907
skin basal cell carcinoma	0.0048764009
glioblastoma	0.0048764009
gastric adenocarcinoma	0.0048661348
liver and intrahepatic bile duct neoplasm	0.0047840059
pancreatic adenocarcinoma	0.0047840059
Neoplasm of the liver	0.0047840059
Nephropathy	0.0047840059
myeloproliferative disorder	0.0047634737
Hypoglycemia	0.0046197482
abscess	0.0046197482
Bordetella Infections	0.0046197482
adrenal cortex carcinoma	0.0046197482
severe acute respiratory syndrome	0.0046197482
prostate adenocarcinoma	0.0046197482
Escherichia coli Infections	0.0046197482
liver disease	0.0045889499
esophageal squamous cell carcinoma	0.004506821
cervical squamous intraepithelial neoplasia	0.0044965549
morbid obesity	0.0044965549
Chronic colitis	0.0044965549
carcinoma	0.0044965549
urinary bladder carcinoma	0.0044349583
hidradenitis suppurativa	0.0044349583
nervous system injury	0.0044349583
Erythema nodosum	0.0044349583
fibromyalgia	0.0044349583
brain aneurysm	0.0044349583
intestinal schistosomiasis	0.0044349583
peritonitis	0.0044349583
vasculitis, lymphocytic, nodular	0.0044349583
carotid artery disease	0.0044349583
stomach polyp	0.0044349583
malignant pleural mesothelioma	0.0044349583
Glomerulonephritis	0.004414426
metastatic melanoma	0.004414426
Carcinoma, Lewis Lung	0.004414426
cervical cancer	0.004414426
pachyonychia congenita	0.0043811639
aortic aneurysm	0.0042501683
Schwartz-Jampel syndrome	0.0042501683
retinal degeneration	0.0042501683
Cowden syndrome 1	0.0042501683
Zika virus infectious disease	0.0042501683
Keloid	0.0042501683
Bartsocas-Papas syndrome 1	0.0042501683
Cirrhosis	0.0042501683
rotavirus infection	0.0042501683
hypersensitivity reaction disease	0.0042501683
Nasal Cavity Polyp	0.0042501683
Hyperlipidemia	0.0042296361
Amyotrophic lateral sclerosis	0.0042296361
colonic neoplasm	0.0042296361
Thyroid Gland Undifferentiated (Anaplastic) Carcinoma	0.0040653784
Meckel syndrome, type 1	0.0040653784
colon adenocarcinoma	0.0040653784
metastatic neoplasm	0.0040653784
pneumonia	0.0040653784
kidney injury	0.0040653784
Leishmaniasis	0.0040653784
granular corneal dystrophy type II	0.0040653784
overnutrition	0.0040653784
anti-neutrophil cytoplasmic antibody-associated vasculitis	0.0040653784
splenic diffuse red pulp small B-cell lymphoma	0.0040653784
acne	0.0039987305
neutropenia	0.0037573952
Kimura disease	0.0036957985
TNF receptor 1-associated periodic fever syndrome	0.0036957985
meningioma	0.0036957985
seminoma	0.0036957985
adenomyosis	0.0036957985
multiple system atrophy	0.0036957985
paroxysmal nocturnal hemoglobinuria	0.0036957985
multiminicore myopathy	0.0036957985
hypophysitis	0.0036957985
temporal lobe epilepsy	0.0036957985
muscular dystrophy-dystroglycanopathy, type A	0.0036957985
mevalonic aciduria	0.0036957985
ventilator-associated pneumonia	0.0036957985
respiratory failure	0.0036957985
poliovirus infection	0.0036957985
arthritis	0.0036957985
chronic periodontitis	0.0036957985
chorioamnionitis	0.0036957985
spindle cell hemangioma	0.0036957985
kidney failure	0.0036957985
progressive supranuclear palsy	0.0036957985
thrombotic disease	0.0036957985
squamous cell lung carcinoma	0.0036957985
Abnormal intestine morphology	0.0036957985
Hyperinsulinemia	0.0036957985
infantile myofibromatosis	0.0036957985
Pneumonia	0.0036957985
cryopyrin-associated periodic syndrome	0.0036957985
monoclonal gammopathy	0.0036957985
cardiac transplant	0.0036957985
Myocardial fibrosis	0.0036957985
epidermodysplasia verruciformis	0.0036957985
immune system toxicity	0.0036957985
Low back pain	0.0036957985
Optic atrophy	0.0036957985
demyelinating disease	0.0036957985
Yersinia infectious disease	0.0036957985
osteonecrosis	0.0036957985
ichthyosis prematurity syndrome	0.0036957985
spondyloarthropathy	0.0036957985
breast ductal carcinoma in situ	0.0036957985
mastocytoma	0.0036957985
hyperinsulinemic hypoglycemia, familial, 4	0.0036957985
skin infection	0.0036957985
Fabry disease	0.0036957985
coronary atherosclerosis	0.0036957985
Oral leukoplakia	0.0036957985
spongiotic dermatitis	0.0036957985
gonorrhea	0.0036957985
skin sensitization	0.0036957985
diabetic nephropathy	0.0036957985
Herpes Zoster	0.0036957985
post-treatment Lyme disease syndrome	0.0036957985
vitamin D deficiency	0.0036957985
congenital short bowel syndrome	0.0036957985
Encephalopathy	0.0036957985
Pneumocystis infectious disease	0.0036957985
vascular disease	0.0036957985
dentatorubral-pallidoluysian atrophy	0.0036957985
Reoviridae infectious disease	0.0036957985
Plasmodium vivax malaria	0.0036957985
bronchiolitis obliterans	0.0036957985
chronic myelogenous leukemia	0.0036957985
limb ischemia	0.0036957985
central nervous system disease	0.0036957985
hereditary spastic paraplegia	0.0036957985
familial atrioventricular septal defect	0.0036957985
reading	0.0036957985
supranuclear palsy, progressive, 1	0.0036957985
eosinophilic pneumonia	0.0036957985
pancreatic ductal adenocarcinoma	0.0036957985
non-infectious posterior uveitis	0.0036957985
blastomycosis	0.0036957985
Gastric Metaplasia	0.0036957985
liver cancer	0.0036957985
ulnar-mammary syndrome	0.0036957985
embryonal carcinoma	0.0036957985
Peutz-Jeghers syndrome	0.0036957985
interstitial nephritis	0.0036957985
spontaneous abortion	0.0036957985
Anxiety	0.0036957985
acute myocardial infarction	0.0036957985
gas gangrene	0.0036957985
anaphylaxis	0.0036957985
Timothy syndrome	0.0036957985
hypertrophic cardiomyopathy	0.0036957985
polyp of colon	0.0036957985
complex regional pain syndrome	0.0036957985
retinopathy	0.0034904764
popliteal pterygium syndrome	0.0034904764
giardiasis	0.0033262187
sexually transmitted disease	0.0033262187
aphthous ulcer	0.0033262187
precursor B-cell acute lymphoblastic leukemia	0.0033262187
autoimmune thrombocytopenic purpura	0.0032159607
Sjogren syndrome	0.0030876344
hematologic disease	0.0029566388
Nasal polyposis	0.0029566388
corneal disease	0.0029566388
congenital dyserythropoietic anemia	0.0029566388
corneal infection	0.0029566388
diffuse midline glioma	0.0029566388
autoimmune disorder of the nervous system	0.0029566388
common wart	0.0029566388
hepatocellular adenoma	0.0029566388
alopecia areata	0.0029566388
paraneoplastic neurologic syndrome	0.0029566388
ganglioneuroma	0.0029566388
lymphopenia	0.0029566388
aspergillosis	0.0029566388
Disseminated Peritoneal Leiomyomatosis	0.0029361066
Aarskog-Scott syndrome, X-linked	0.0029361066
invasive breast ductal carcinoma	0.0029088585
follicular lymphoma	0.0028437117
cutaneous lupus erythematosus	0.0027995004
cutaneous Leishmaniasis	0.0027718489
inborn error of immunity	0.0027718489
Friedreich ataxia	0.0027718489
B-cell neoplasm	0.0027718489
Immunodeficiency	0.0027718489
Pancytopenia	0.0027718489
congenital secretory chloride diarrhea 1	0.0027718489
pterygium	0.0027718489
heart failure	0.002587059
chronic graft versus host disease	0.002587059
epilepsy	0.002587059
familial hyperaldosteronism	0.002587059
eye disease	0.002587059
chronic gastritis	0.002587059
adenoviridae infectious disease	0.002587059
retinal detachment	0.002587059
hematopoietic and lymphoid cell neoplasm	0.002587059
marginal zone B-cell lymphoma	0.002587059
pulmonary aspergillosis	0.002587059
gastric ulcer	0.002587059
obstructive hydrocephalus	0.0022174791
breast angiosarcoma	0.0022174791
skin sarcoidosis	0.0022174791
ischemia reperfusion injury	0.0022174791
Strabismus	0.0022174791
Toriello-Lacassie-Droste syndrome	0.0022174791
gestational diabetes	0.0022174791
Hyalitis	0.0022174791
lymphatic system disease	0.0022174791
hemophilia A	0.0022174791
Lynch syndrome	0.0022174791
cholangiocarcinoma	0.0022174791
Nematoda infectious disease	0.0022174791
xerostomia	0.0022174791
Skin rash	0.0022174791
Histiocytosis	0.0022174791
vitamin A deficiency	0.0022174791
Atherosclerotic lesion	0.0022174791
COVID-19–associated multisystem inflammatory syndrome in children	0.0022174791
toxic epidermal necrolysis	0.0022174791
neuropathic pain	0.0022174791
juvenile dermatomyositis	0.0022174791
ankylosis	0.0022174791
glomerular disease	0.0022174791
vulvar intraepithelial neoplasia	0.0022174791
childhood leukemia	0.0022174791
lymphoid neoplasm	0.0022174791
neuroendocrine neoplasm	0.0022174791
bacterial urinary tract infection	0.0022174791
neuropathy	0.0022174791
Treacher-Collins syndrome	0.0022174791
benign neoplasm	0.0022174791
leprosy	0.0022174791
Marinesco-Sjogren syndrome	0.0022174791
Deltaretrovirus Infections	0.0022174791
Thrombocytopenia	0.0022174791
rheumatic heart disease	0.0022174791
Decreased total leukocyte count	0.0022174791
hemophagocytic syndrome	0.0022174791
metastatic carcinoma	0.0022174791
measles	0.0022174791
allergic conjunctivitis	0.0022174791
T-cell non-Hodgkin lymphoma	0.0022174791
insomnia	0.0022174791
pyogenic granuloma	0.0022174791
chronic otitis media	0.0022174791
allergic contact dermatitis	0.0022174791
idiopathic pulmonary arterial hypertension	0.0022174791
cervical intraepithelial neoplasia	0.0022174791
calcification	0.0022174791
Mycobacterium infection	0.0022174791
hepatitis C virus infection	0.0022174791
status epilepticus	0.0022174791
lymphoproliferative syndrome	0.0022174791
inflammatory breast carcinoma	0.0022174791
Arrhythmia	0.0022174791
eye infection	0.0022174791
chronic leukemia	0.0022174791
psoriasis 14, pustular	0.0022174791
Osteopetrosis	0.0022174791
Juvenile Xanthogranuloma	0.0022174791
Fulminant hepatitis	0.0022174791
Periapical Periodontitis	0.0022174791
actinomycosis	0.0022174791
osteoarthritis	0.002012157
Burkitts lymphoma	0.0018478993
age-related macular degeneration	0.0018478993
basal cell carcinoma	0.0018478993
Peripheral demyelination	0.0018478993
neurofibroma	0.0018478993
Acute Leukemia	0.0018478993
fungal lung infectious disease	0.0018478993
MALT lymphoma	0.0017596953
contact dermatitis	0.0014783194
pneumococcal pneumonia	0.0014783194
brain ischemia	0.0014783194
necrosis	0.0014783194
autoimmune myocarditis	0.0014783194
ocular hypertension	0.0014783194
Yersinia enterocolitica infectious disease	0.0014783194
brain injury	0.0014783194
respiratory distress syndrome in premature infants	0.0014783194
Papule	0.0014783194
digestive system neoplasm	0.0014783194
deep vein thrombosis	0.0014783194
hypertrophy	0.0014783194
psoriasis vulgaris	0.0014783194
whooping cough	0.0014783194
cryptosporidiosis	0.0014783194
systemic mastocytosis	0.0014783194
Infertility	0.0014783194
muscular dystrophy	0.0014783194
oculopharyngeal muscular dystrophy	0.0014783194
eosinophilic esophagitis	0.0014783194
B-Cell Prolymphocytic Leukemia	0.0014783194
reticulum cell sarcoma	0.0014783194
adenocarcinoma	0.0014783194
hypersensitivity vasculitis	0.0014783194
Muscular dystrophy	0.0014783194
alternating hemiplegia of childhood	0.0014783194
scoliosis	0.0014783194
autosomal dominant cerebellar ataxia	0.0014783194
Hantavirus infectious disease	0.0014783194
Åland Islands eye disease	0.0014783194
Central Nervous System Lymphoma	0.0014783194
peripheral nerve injury	0.0014783194
Hepatomegaly	0.0014783194
silicosis	0.0014783194
tongue squamous cell carcinoma	0.0014783194
trypanosomiasis	0.0014783194
Neonatal sepsis	0.0014783194
Jeune syndrome	0.0014783194
head and neck malignant neoplasia	0.0014783194
Hypertension	0.0014783194
experimental arthritis	0.0014783194
classic Hodgkin lymphoma	0.0014783194
polymyositis	0.0014783194
Genetic obesity	0.0014783194
Anemia, Hemolytic, Autoimmune	0.0014783194
Opportunistic infection	0.0014783194
acute myelomonocytic leukemia	0.0014783194
cholesteatoma	0.0014783194
severe malarial anemia	0.0014783194
kidney cancer	0.0014783194
blastic plasmacytoid dendritic cell neoplasm	0.0014783194
Barrett's esophagus	0.0014783194
hematoma	0.0014783194
tarsal-carpal coalition syndrome	0.0014783194
early-infantile DEE	0.0014783194
thanatophoric dysplasia	0.0014783194
Isolated 3-methylcrotonyl-CoA carboxylase deficiency	0.0014783194
Granulomatosis with Polyangiitis	0.0014783194
proteostasis deficiencies	0.0014783194
respiratory system disease	0.0014783194
Raynaud disease	0.0014783194
Central Nervous System Neoplasm	0.0014783194
