# Supplementary material for: Peripheral Transcriptomic Signatures Reveal Convergent Neuroinflammatory, Metabolic, and miRNA Dysregulation in Major Psychiatric Disorders
Source: Biology (Basel). 2026 Apr 24;15(9):673. doi: 10.3390/biology15090673 (PMC13162896; doi:10.3390/biology15090673)
Supplement: Supplementary file 1 [file biology-15-00673-s001.zip › Supplementary Files/Dataset S4. Hub genes GWAS results/ITGB2.tsv]

disease	globalScore
leukocyte adhesion deficiency 1	0.8109213616
Leukocyte adhesion deficiency type I	0.6485582967
leukocyte adhesion deficiency	0.6456137395
dry eye syndrome	0.5862733024
genetic disorder	0.4707909964
eye disease	0.3705038043
leukocyte adhesion deficiency 3	0.34431245
neurodegenerative disease	0.2492536464
gangrene	0.2246765067
ovarian dysfunction	0.2005655213
kidney disease	0.1887578251
Vertigo	0.1191702906
neoplasm	0.1148807598
acute myeloid leukemia	0.1051419703
Rheumatoid arthritis	0.1045857932
non-small cell lung carcinoma	0.1033703134
experimental autoimmune encephalomyelitis	0.0977581447
triple-negative breast cancer	0.0957760361
small cell lung carcinoma	0.0954515755
congenital non-bullous ichthyosiform erythroderma	0.0913396765
oral squamous cell carcinoma	0.0872614801
glioma	0.086561765
breast cancer	0.0846295725
ovarian cancer	0.0842120819
psoriasis	0.0825479178
melanoma	0.0817125373
inflammatory bowel disease	0.0808262122
erythrokeratodermia variabilis	0.0803684464
hepatocellular carcinoma	0.0794783452
epidermolytic hyperkeratosis 2A, autosomal dominant	0.0793377074
esophageal squamous cell carcinoma	0.0791414194
common variable immunodeficiency	0.0789380264
severe combined immunodeficiency due to CARD11 deficiency	0.0780493151
allergic conjunctivitis	0.077473177
Chronic mucocutaneous candidosis	0.0766568244
infection	0.0755516736
severe combined immunodeficiency due to CTPS1 deficiency	0.0744020711
immunodeficiency 18	0.0735888928
isolated agammaglobulinemia	0.0733043252
combined immunodeficiency due to moesin deficiency	0.0732486945
colorectal carcinoma	0.0729193599
T-B+ severe combined immunodeficiency due to IL-7Ralpha deficiency	0.0720885423
immunodeficiency 72 with autoinflammation	0.0718731977
reticular dysgenesis	0.0715688309
autoimmune disease	0.0715125942
agammaglobulinemia 7, autosomal recessive	0.0714218798
ichthyosis, lamellar, autosomal dominant	0.0712143422
gamma chain deficiency	0.0708387669
severe combined immunodeficiency, autosomal recessive, T cell-negative, B cell-negative, NK cell-positive	0.0705420519
psoriasis 2	0.0702786892
intellectual disability, FRA12A type	0.0702577463
acne inversa, familial, 3	0.0701458458
immunodeficiency 99 with hypogammaglobulinemia and autoimmune cytopenias	0.0701200778
combined immunodeficiency with skin granulomas	0.0699893903
Pallister-Hall syndrome	0.0696658026
lamellar ichthyosis	0.0696572318
immunodeficiency 105	0.0690224257
activated PI3K-delta syndrome	0.0688540636
immunodeficiency 73c with defective neutrophil chemotaxis and hypogammaglobulinemia	0.0684540427
hyper-IgM syndrome type 3	0.0682423042
severe combined immunodeficiency due to LAT deficiency	0.0680858487
Wiskott-Aldrich syndrome	0.0680594956
focal palmoplantar and gingival keratoderma	0.0679170226
Ichthyosis-hypotrichosis syndrome	0.0677244325
BENTA disease	0.0676657596
T-B+ severe combined immunodeficiency due to JAK3 deficiency	0.0676196338
Familial hemophagocytic lymphohistiocytosis	0.0674216966
neutrophil immunodeficiency syndrome	0.0673748157
mycosis fungoides	0.0673544112
Keratoderma hereditarium mutilans with ichthyosis	0.0672057641
immunodeficiency 112	0.0671480624
chilblain lupus 2	0.0671360285
psoriasis 14, pustular	0.0670773644
immunodeficiency 78 with autoimmunity and developmental delay	0.0666154342
Recurrent infection due to specific granule deficiency	0.0666071063
classic Hodgkin lymphoma	0.0664249466
X-linked lymphoproliferative disease	0.0662576396
hypotrichosis simplex	0.0662350749
immunodeficiency, common variable, 1	0.0659951047
familial pityriasis rubra pilaris	0.0659149777
pityriasis rubra pilaris	0.0659149777
RAS-associated autoimmune leukoproliferative disease	0.0657460222
autoimmune lymphoproliferative syndrome type 4	0.0657460222
X-Linked Combined Immunodeficiency Diseases	0.0655619776
immunodeficiency, common variable, 3	0.0655587951
severe combined immunodeficiency due to IKK2 deficiency	0.0655108155
Autoimmune lymphoproliferative syndrome with recurrent viral infections	0.0654758963
autoimmune lymphoproliferative syndrome type 2B	0.0654758963
ichthyosis hystrix of Curth-Macklin	0.0654242578
X-linked immunodeficiency with magnesium defect, Epstein-Barr virus infection and neoplasia	0.0654228206
immunodeficiency 64	0.0653172336
immunodeficiency 122	0.0652779145
neutropenia, severe congenital, 1, autosomal dominant	0.0652340795
short-limb skeletal dysplasia with severe combined immunodeficiency	0.0648990438
immunodeficiency 73b with defective neutrophil chemotaxis and lymphopenia	0.0648640158
immunodeficiency 51	0.0646257887
Severe combined immunodeficiency due to adenosine deaminase deficiency	0.064446506
immunodeficiency 81	0.0643528314
combined immunodeficiency due to ZAP70 deficiency	0.0643120319
X-linked intellectual disability - seizures - psoriasis	0.0643110956
X-linked intellectual disability-seizures-psoriasis syndrome	0.0643110956
immunodeficiency 14b, autosomal recessive	0.0640181173
ovarian serous adenocarcinoma	0.0639373149
Immunodeficiency due to interleukin-1 receptor-associated kinase-4 deficiency	0.0639234556
immunodeficiency 67	0.0639234556
epidermolytic hyperkeratosis 2B, autosomal recessive	0.0638818779
Alzheimer disease	0.0636300139
Alopecia universalis	0.0636149591
severe combined immunodeficiency due to DCLRE1C deficiency	0.0635481247
peeling skin syndrome 6	0.0634837582
Sepsis	0.0633162607
agammaglobulinemia 10, autosomal dominant	0.062412182
immunodeficiency 121 with autoinflammation	0.0623185038
immunodeficiency 97 with autoinflammation	0.0623027453
agammaglobulinemia 8, autosomal dominant	0.0622787226
immunodeficiency, common variable, 4	0.0622748215
autoimmune lymphoproliferative syndrome due to CTLA4 haploinsufficiency	0.0621709182
immunodeficiency 107, susceptibility to invasive staphylococcus aureus infection	0.0620672408
Hypohidrotic ectodermal dysplasia with immunodeficiency	0.0620636004
Hodgkins lymphoma	0.0619619105
Graham Little-Piccardi-Lassueur syndrome	0.0618535004
immunodeficiency 62	0.0618434397
Olmsted syndrome 1	0.061704903
focal palmoplantar keratoderma	0.0616810298
palmoplantar keratoderma, nonepidermolytic, focal 1	0.0616810298
immunodeficiency 117	0.0614084134
immunodeficiency 98 with autoinflammation, X-linked	0.0611555879
ichthyosis with erythrokeratoderma	0.0611501695
Transcobalamin deficiency	0.0609989497
MHC class II deficiency 4	0.0609844232
seborrhea-like dermatitis with psoriasiform elements	0.0608808895
Immunodeficiency by defective expression of HLA class 2	0.0608690321
severe combined immunodeficiency due to CD70 deficiency	0.0606345029
chronic myelogenous leukemia	0.0601889633
porokeratosis of Mibelli	0.0601823835
coronary artery disease	0.060127832
ICF syndrome	0.0600837221
pulmonary alveolar proteinosis with hypogammaglobulinemia	0.0598559213
immunodeficiency 102	0.0597695834
T-B+ severe combined immunodeficiency due to CD3delta/CD3epsilon/CD3zeta	0.0596781124
punctate palmoplantar keratoderma type III	0.0596575288
immunodeficiency 96	0.0596258579
neutropenia, severe congenital, 2, autosomal dominant	0.0594650906
immunodeficiency, common variable, 2	0.0593300913
X-linked agammaglobulinemia	0.0591839533
Autosomal recessive early-onset inflammatory bowel disease	0.0591601749
autoimmune lymphoproliferative syndrome type 2A	0.0591596226
immunodeficiency 32B	0.0590946382
X-linked hyper-IgM syndrome	0.0590911477
hyper-IgM syndrome type 1	0.0590911477
transcobalamin I deficiency	0.0590531118
loricrin keratoderma	0.0589461389
ichthyosis, congenital, autosomal recessive 13	0.058761349
ichthyosis, congenital, autosomal recessive 14	0.0587089918
nonimmune chronic idiopathic neutropenia of adults	0.0585667036
leukemia	0.0584829849
familial reactive perforating collagenosis	0.0584765672
immunodeficiency 25	0.0584100428
immunodeficiency 109 with lymphoproliferation	0.0583732901
autoimmune lymphoproliferative syndrome	0.0583468549
autoimmune lymphoproliferative syndrome type 1	0.0583468549
immunodeficiency 36 with lymphoproliferation	0.0581747436
Cernunnos-XLF deficiency	0.0580084327
epidermolytic ichthyosis	0.0579811249
severe combined immunodeficiency due to CORO1A deficiency	0.0578429431
hyper-IgE recurrent infection syndrome 5, autosomal recessive	0.0577862741
peeling skin syndrome type A	0.0576544573
Parkinson disease	0.0575581029
Netherton syndrome	0.0574372265
Hepatitis, Alcoholic	0.0571308859
Recurrent infections-myelofibrosis-nephromegaly syndrome	0.0570610763
congenital neutropenia-myelofibrosis-nephromegaly syndrome	0.0570610763
immunodeficiency 119	0.0569446587
Immunodeficiency syndrome with autoimmunity	0.0569445047
porokeratosis plantaris palmaris et disseminata	0.0569060581
immunodeficiency 120	0.0568366592
primary immunodeficiency syndrome due to p14 deficiency	0.0568157164
neonatal inflammatory skin and bowel disease	0.0567046371
Schnitzler syndrome	0.0566674738
lung disease, immunodeficiency, and chromosome breakage syndrome;	0.056658029
immunodeficiency 86	0.0563919315
Bruton-type agammaglobulinemia	0.0563654449
lymphoproliferative syndrome 1	0.0563547168
hypotrichosis simplex of the scalp	0.0563442783
epidermolysis bullosa simplex with nail dystrophy	0.0561937956
superficial epidermolytic ichthyosis	0.0560929824
macroglobulinemia, Waldenstrom, 1	0.0560449371
immunodeficiency, common variable, 14	0.0560377508
MHC class II deficiency 3	0.0559492569
agammaglobulinemia 8b, autosomal recessive	0.0557445508
autosomal dominant epidermolytic ichthyosis	0.0555071984
hyper-IgE syndrome	0.0554979589
hyper-IgE recurrent infection syndrome 3, autosomal recessive	0.0554979589
immunodeficiency 92	0.0554060772
Thymic aplasia	0.0553663474
acute erythroleukemia	0.0553661421
immunodeficiency due to selective anti-polysaccharide antibody deficiency	0.055349511
immunodeficiency 115 with autoinflammation	0.0552246751
immunodeficiency due to CD25 deficiency	0.0551135958
immunoglobulin A deficiency 2	0.0548918479
Kimura disease	0.0548826084
chilblain lupus	0.0546638233
primary immunodeficiency with post-measles-mumps-rubella vaccine viral infection	0.0545610739
immunodeficiency 57	0.0544206336
neutropenia, severe congenital, 11, autosomal dominant	0.0544177591
hyper-IgE syndrome 6, autosomal dominant, with recurrent infections	0.0542442619
immunodeficiency 23	0.0542001176
autoinflammation, panniculitis, and dermatosis syndrome, autosomal recessive	0.0541477605
hereditary palmoplantar keratoderma, Gamborg-Nielsen type	0.0540307269
KID syndrome	0.0540056776
verrucous hemangioma	0.0539106134
combined immunodeficiency due to DOCK8 deficiency	0.0538054885
Lung fibrosis - immunodeficiency - 46,XX gonadal dysgenesis	0.0537590857
lung fibrosis-immunodeficiency-46,XX gonadal dysgenesis syndrome	0.0537590857
bone marrow failure syndrome	0.053715968
STING-associated vasculopathy with onset in infancy	0.0536334285
autoinflammatory disease, X-linked	0.0534979159
pretibial dystrophic epidermolysis bullosa	0.0534855966
Olmsted syndrome 2	0.0532739094
severe dermatitis-multiple allergies-metabolic wasting syndrome	0.0529698274
immune dysregulation-polyendocrinopathy-enteropathy-X-linked syndrome	0.0527608094
Griscelli disease	0.052658559
epidermolytic palmoplantar keratoderma, 1	0.0526045593
immunodeficiency 53	0.0525157862
mal de Meleda	0.052475617
ulerythema ophryogenesis	0.0524327046
atopic eczema	0.052327169
ichthyosis histrix, Lambert type	0.052302941
Sezary's disease	0.0522160898
necrobiosis lipoidica	0.0520627141
Autosomal recessive hyper-IgE syndrome	0.0520600449
immunodeficiency 95	0.0519518402
immunodeficiency 69	0.0518358845
immunodeficiency 113 with autoimmunity and autoinflammation	0.0518187914
Nezelof syndrome	0.0517296816
autosomal dominant ichthyosis vulgaris	0.0515631654
ichthyosis vulgaris	0.0515631654
hypotrichosis 6	0.051497257
Familial exudative vitreoretinopathy	0.0514714028
immunodeficiency 70	0.0514085578
immunodeficiency 85 and autoimmunity	0.051349425
immunodeficiency 37	0.0513087712
severe combined immunodeficiency, autosomal recessive, T cell-negative, B cell-negative, NK cell-negative, due to adenosine deaminase deficiency	0.0512642163
immunodeficiency 93 and hypertrophic cardiomyopathy	0.0512459427
pulmonary fibrosis and/or bone marrow failure, telomere-related, 6	0.0512321861
PLCG2-associated antibody deficiency and immune dysregulation	0.0511771597
lymphoproliferative syndrome 2	0.0510814796
lymphoproliferative syndrome	0.0510814796
autosomal recessive hypohidrotic ectodermal dysplasia	0.0510796317
porokeratosis 1, Mibelli type	0.0510685443
porokeratosis 7, multiple types	0.0510685443
disseminated superficial actinic porokeratosis	0.0510685443
keratosis linearis-ichthyosis congenita-sclerosing keratoderma syndrome	0.051055609
immunodeficiency, common variable, 7	0.0508989482
Absence of fingerprints - congenital milia	0.0508597317
absence of fingerprints-congenital milia syndrome	0.0508597317
WHIM syndrome	0.0508387888
immunodeficiency, common variable, 15	0.050798751
Felty's syndrome	0.0506051322
combined immunodeficiency due to STIM1 deficiency	0.0505030871
IgA pemphigus	0.0502111191
TFRC-related combined immunodeficiency	0.0501741611
peeling skin syndrome 1	0.0501277583
immunodeficiency 60	0.0500437815
acrokeratosis verruciformis	0.049826756
periodic fever, immunodeficiency, and thrombocytopenia syndrome	0.0498069424
refractory anemia with ringed sideroblasts	0.0498002181
Griscelli disease type 2	0.049760437
Griscelli syndrome type 2	0.049760437
ataxia-pancytopenia syndrome	0.0497497602
Ataxia - pancytopenia	0.0497497602
autoinflammation with arthritis and dyskeratosis	0.0497214258
combined immunodeficiency due to LRBA deficiency	0.0497140342
chronic granulomatous disease	0.0496772302
combined immunodeficiency due to CD3gamma deficiency	0.0496733804
immunodeficiency 84	0.0496627036
combined immunodeficiency due to MALT1 deficiency	0.0494922862
systemic scleroderma	0.0494457294
Localized epidermolysis bullosa simplex	0.0494276098
epidermolysis bullosa simplex 1C, localized	0.0494276098
hereditary hemophagocytic lymphohistiocytosis	0.049074661
pemphigus foliaceus	0.0490565927
immunodeficiency 118	0.0489896576
Blackfan-Diamond anemia	0.0489221067
endometriosis	0.0487424498
autosomal recessive congenital ichthyosis	0.0487385487
ichthyosis prematurity syndrome	0.0487003587
Tularemia	0.048523987
keratolytic winter erythema	0.0484445274
immunodeficiency 76	0.0484225579
immunodeficiency 75	0.0483798509
intestinal lymphangiectasia	0.0482948475
primary intestinal lymphangiectasia	0.0482948475
chronic rhinosinusitis with nasal polyps	0.0481942397
palmoplantar keratoderma-deafness syndrome	0.0480453811
Leishmaniasis	0.0478162416
pancytopenia due to IKZF1 mutations	0.0477700441
transient myeloproliferative syndrome	0.0477053676
neurodevelopmental disorder with dysmorphic facies and ischiopubic hypoplasia	0.0476269346
neutropenia, severe congenital, 8, autosomal dominant	0.0474688365
proteasome-associated autoinflammatory syndrome 3	0.0474577491
Darier disease	0.0474398861
acral peeling skin syndrome	0.0472748071
Omenn syndrome	0.0472230659
autosomal dominant vibratory urticaria	0.0471953474
vibratory urticaria	0.0471953474
agammaglobulinemia 9, autosomal recessive	0.0471084962
monocytopenia with susceptibility to infections	0.047086732
WHIM syndrome 1	0.0470641466
proteasome-associated autoinflammatory syndrome 2	0.0470216449
congenital reticular ichthyosiform erythroderma	0.0469379207
palmoplantar keratoderma, Nagashima type	0.0468479424
reticulate acropigmentation of Kitamura	0.0467888096
Leukocyte adhesion deficiency type III	0.046762323
hyper-IgM syndrome type 2	0.04674446
Trichodysplasia - xeroderma	0.0467222852
trichodysplasia-xeroderma syndrome	0.0467222852
hyperkeratosis lenticularis perstans	0.0466224987
Aplasia cutis congenita - intestinal lymphangiectasia	0.0465910844
aplasia cutis congenita-intestinal lymphangiectasia syndrome	0.0465910844
diffuse nonepidermolytic palmoplantar keratoderma	0.0465485827
Inclusion Body Fibromatosis	0.046506081
pyoderma gangrenosum	0.0464802104
autoinflammation-PLCG2-associated antibody deficiency-immune dysregulation	0.0463711844
autoinflammation with episodic fever and immune dysregulation	0.0463360743
Pyogenic arthritis - pyoderma gangrenosum - acne	0.0462503523
pyogenic arthritis-pyoderma gangrenosum-acne syndrome	0.0462503523
immunodeficiency, common variable, 6	0.0461457407
NLRP12-associated hereditary periodic fever syndrome	0.0460810642
familial cold autoinflammatory syndrome 2	0.0460810642
Alymphoid cystic thymic dysgenesis	0.0460681289
hyper-IgE recurrent infection syndrome 4A, autosomal dominant	0.0459461675
familial isolated congenital asplenia	0.0457983356
Clouston syndrome	0.0456815073
vasculitis	0.0455757403
severe combined immunodeficiency due to LCK deficiency	0.0455599566
bone marrow failure syndrome 6	0.045423212
hyper-IgM syndrome type 5	0.0454102767
prolidase deficiency	0.0453677751
proteasome-associated autoinflammatory syndrome 6	0.0452883154
microphthalmia with limb anomalies	0.0452717097
combined immunodeficiency due to ORAI1 deficiency	0.04524027
X-linked severe congenital neutropenia	0.045147875
combined immunodeficiency and megaloblastic anemia with or without hyperhomocysteinemia	0.045094286
pachyonychia congenita	0.0449063649
Combined immunodeficiency T+ B+ due to partial RAG1 deficiency	0.0448614507
combined immunodeficiency due to partial RAG1 deficiency	0.0448614507
immunodeficiency 11b with atopic dermatitis	0.044689596
MHC class II deficiency 2	0.0446803565
sweet syndrome	0.0446470943
ichthyosis, annular epidermolytic, 2	0.0446304633
Alopecia-intellectual disability syndrome	0.0445713305
Chediak-Higashi syndrome	0.0445325246
ichthyosis, annular epidermolytic 1	0.0443218641
parasitic infection	0.0442366554
severe combined immunodeficiency due to CARMIL2 deficiency	0.0442257733
cyclic hematopoiesis	0.0441734162
Cyclic neutropenia	0.0441734162
Dowling-Degos disease	0.0441463136
TCR-alpha-beta-positive T-cell deficiency	0.0440446792
Chédiak-Higashi syndrome	0.0440397515
erythrokeratodermia variabilis et progressiva 4	0.0438210834
zinc deficiency, transient neonatal	0.0437656464
exfoliative ichthyosis	0.0437508632
peeling skin syndrome 4	0.0437508632
inflammatory bowel disease, immunodeficiency, and encephalopathy	0.0437323842
immunoglobulin G4-related sclerosing disease	0.0437249926
trichothiodystrophy 7, nonphotosensitive	0.0436695556
selective IgM deficiency	0.0436695556
trichothiodystrophy	0.0436695556
dyskeratosis congenita, autosomal recessive 5	0.0435845523
immunoproliferative small intestinal disease	0.0435549859
Autosomal dominant nail dysplasia	0.0434921573
nonsyndromic congenital nail disorder 1	0.0434921573
immunodeficiency 19	0.0434071539
vasculitis due to ADA2 deficiency	0.0431891018
polyarteritis nodosa, childhoood-onset	0.0431891018
poikiloderma with neutropenia	0.043129969
combined immunodeficiency due to GINS1 deficiency	0.042708648
Behcet's syndrome	0.0426430989
Pneumonia	0.0425090561
Bazex syndrome	0.0424443984
autosomal dominant severe congenital neutropenia	0.0423446119
colitis	0.0423272952
IGA glomerulonephritis	0.0422518852
alopecia universalis congenita	0.0421468866
monosomy 7 myelodysplasia and leukemia syndrome 2	0.0421284076
immunodeficiency 89 and autoimmunity	0.0418715496
acquired ichthyosis	0.0418308959
atrichia with papular lesions	0.0417255656
ghosal hematodiaphyseal dysplasia	0.0417033908
inflammatory bowel disease (infantile ulcerative colitis) 31, autosomal recessive	0.0415555589
pulmonary arterial hypertension	0.0412697504
immunodeficiency 80 with or without congenital cardiomyopathy	0.041222937
bathing suit ichthyosis	0.0410621698
amegakaryocytic thrombocytopenia, congenital, 2	0.0410011891
sporadic porphyria cutanea tarda	0.0409420563
MHC class II deficiency	0.0409198815
T-cell lymphopenia, infantile, with or without nail dystrophy, autosomal dominant	0.0409124899
autosomal recessive primary immunodeficiency with defective spontaneous natural killer cell cytotoxicity	0.0408385739
chilblain lupus 1	0.0406242176
hyperimmunoglobulinemia D with periodic fever	0.0405946512
dysplasia of head of femur, Meyer type	0.0405355185
Familial drusen	0.0404985605
hypotrichosis 4	0.0404837773
purine nucleoside phosphorylase deficiency	0.0404763857
woolly hair-skin fragility syndrome	0.0404357319
macrophage activation syndrome	0.0403304016
acne inversa, familial, 1	0.040306379
Systemic lupus erythematosus	0.0401254399
uncombable hair syndrome	0.0401068058
graft versus host disease	0.0399482601
hereditary neutrophilia	0.0399367991
microcephalic primordial dwarfism, Toriello type	0.0398000546
autosomal erythropoietic protoporphyria	0.039737226
juvenile arthritis due to defect in LACC1	0.039278947
juvenile idiopathic arthritis	0.039278947
Hirschsprung disease	0.0391754646
CINCA syndrome	0.0391218755
hyper-IgM syndrome type 4	0.0390793738
Non-acquired isolated growth hormone deficiency	0.0389684999
isolated growth hormone deficiency type III	0.0389684999
essential thrombocythemia	0.0389093671
rheumatoid arthritis	0.0387950404
Meckel syndrome, type 1	0.0386621592
pili torti-onychodysplasia syndrome	0.0385545704
Pili torti - onychodysplasia	0.0385545704
Hair defect - photosensitivity - intellectual disability	0.0384806545
hair defect with photosensitivity and intellectual disability syndrome	0.0384806545
granulomatous disease, chronic, autosomal recessive, 5	0.0383402141
cancer	0.0383374883
autoimmune disease with susceptibility to mycobacterium tuberculosis	0.0382884729
immunodeficiency 15a	0.0382810813
eosinophil peroxidase deficiency	0.038251515
acute panmyelosis with myelofibrosis	0.0382090133
acute lung injury	0.0379520867
X-linked retinoschisis	0.0378893267
bullous pemphigoid	0.0377636696
Beta-thalassemia - X-linked thrombocytopenia	0.0377267116
beta-thalassemia-X-linked thrombocytopenia syndrome	0.0377267116
familial cold autoinflammatory syndrome 3	0.037645404
Non-epidermolytic palmoplantar keratoderma	0.0376232292
osteosarcoma	0.0374161248
acral dystrophic epidermolysis bullosa	0.0373645233
Hyperandrogenism due to cortisone reductase deficiency	0.0372906073
porokeratosis 3, disseminated superficial actinic type	0.0372758241
wooly hair, autosomal recessive 3	0.0372166914
recurrent infections associated with rare immunoglobulin isotypes deficiency	0.0372092998
neuronal ceroid lipofuscinosis 1	0.0367584123
keratosis follicularis spinulosa decalvans	0.0365514476
palmoplantar keratoderma-esophageal carcinoma syndrome	0.036544056
boutonneuse fever	0.0364183989
Hepatic veno-occlusive disease - immunodeficiency	0.0362853501
hepatic veno-occlusive disease-immunodeficiency syndrome	0.0362853501
Subcutaneous Panniculitis-Like T-Cell Lymphoma	0.0362853501
autoinflammatory disease, multisystem, with immune dysregulation, X-linked	0.0362483921
Mast Cell Sarcoma	0.0362188258
Eiken syndrome	0.0362040426
immunodeficiency 114, folate-responsive	0.0361523014
familial avascular necrosis of femoral head	0.0361375182
X-linked retinal dysplasia	0.0360044694
thrombocythemia 1	0.0359527283
autosomal agammaglobulinemia	0.0359083787
Thrombocytopenia	0.0357721171
Griscelli syndrome	0.0357605467
immunodeficiency 82 with systemic inflammation	0.0357309804
hypotrichosis 5	0.0356792392
pure hair and nail ectodermal dysplasia	0.0355683652
exudative vitreoretinopathy 2, X-linked	0.0353983585
Marie Unna hereditary hypotrichosis	0.0353761837
epidermolysis bullosa simplex due to plakophilin deficiency	0.0353466173
periodic fever-infantile enterocolitis-autoinflammatory syndrome	0.0353022677
autosomal dominant palmoplantar keratoderma and congenital alopecia	0.0352579181
ulcerative colitis	0.0350221519
Hypocalcemic vitamin D-resistant rickets	0.0349179047
neonatal ichthyosis-sclerosing cholangitis syndrome	0.0348957299
autoinflammatory disease, systemic, with vasculitis	0.0347922475
Extramammary Paget Disease	0.0347331147
22q11.2 deletion syndrome	0.0346518072
brucellosis	0.0344448425
erythroleukemia, familial, susceptibility to	0.0344374509
thrombocytopenia 2	0.0342230945
idiopathic CD4 lymphocytopenia	0.0342009198
congenital lethal erythroderma	0.0341861366
ectodermal dysplasia and immunodeficiency 1	0.0340826542
hypopigmentation-punctate palmoplantar keratoderma syndrome	0.0340456962
acute myocardial infarction	0.0340360662
familial benign copper deficiency	0.0339496055
serum lipopolysaccharide activity	0.0339222572
ectodermal dysplasia 7, hair/nail type	0.0339200391
Cervical hypertrichosis - peripheral neuropathy	0.0339052559
cervical hypertrichosis-peripheral neuropathy syndrome	0.0339052559
metaphyseal dysplasia, Braun-Tinschert type	0.0338535147
T-cell immunodeficiency, congenital alopecia, and nail dystrophy	0.0337204659
monilethrix-1	0.033683508
autosomal recessive severe congenital neutropenia due to CSF3R deficiency	0.03364655
epidermolysis bullosa simplex 4, localized or generalized intermediate, autosomal recessive	0.0336243752
necrotizing enterocolitis	0.0334059124
epidermodysplasia verruciformis	0.0333804525
exudative vitreoretinopathy	0.0333139281
dominant beta-thalassemia	0.0332843617
granulocytopenia with immunoglobulin abnormality	0.0332769701
IFAP syndrome 2	0.0332695785
postinfectious vasculitis	0.0332030541
Hermansky-Pudlak syndrome 2	0.0330995718
Hermansky-Pudlak syndrome with neutropenia	0.0330995718
sinus histiocytosis with massive lymphadenopathy	0.033077397
alopecia totalis	0.0330700054
neutropenia, severe congenital, 10, autosomal recessive	0.0330552222
neutropenia-monocytopenia-deafness syndrome	0.033040439
Neutropenia - monocytopenia - deafness	0.033040439
papillary thyroid carcinoma	0.0330288993
Rare hemorrhagic disorder due to a constitutional platelet anomaly	0.0330108726
Pelger-Huet-like anomaly and episodic fever with abdominal pain	0.0329369566
hypotrichosis	0.0329295651
hypotrichosis 14	0.0329295651
platelet abnormalities with eosinophilia and immune-mediated inflammatory disease	0.0328926071
Bloom syndrome	0.0328149953
Zika virus infectious disease	0.0327743415
immunodeficiency 104	0.0327299919
macrocephaly-autism syndrome	0.0326856423
hereditary folate malabsorption	0.0326634676
aggressive systemic mastocytosis	0.0325969432
refractory anemia	0.0325895516
diabetes mellitus	0.0325805893
DDX41-related hematologic malignancy predisposition syndrome	0.0325747684
chronic lymphocytic leukemia	0.0325395527
hemoglobin H disease	0.032508244
adult-onset Still's disease	0.0325008524
hemolytic anemia due to diphosphoglycerate mutase deficiency	0.032434328
C1Q deficiency 2	0.0324195449
immunodeficiency 47	0.0323973701
incontinentia pigmenti	0.0323308457
autoimmune enteropathy and endocrinopathy - susceptibility to chronic infections syndrome	0.0322864961
combined immunodeficiency due to STK4 deficiency	0.0322569297
White sponge nevus	0.0322051885
angioma serpiginosum	0.0321904053
Deficiency in anterior pituitary function-variable immunodeficiency syndrome	0.0321386642
deficiency in anterior pituitary function - variable immunodeficiency syndrome	0.0321386642
idiopathic hypereosinophilic syndrome	0.0320721398
neonatal systemic lupus erythematosus	0.0320277902
disabling pansclerotic morphea of childhood	0.032013007
immunodeficiency, common variable, 10	0.0318873499
metaphyseal chondrodysplasia, Spahr type	0.0318799583
cardiovascular disease	0.0318665928
Tumor necrosis factor receptor 1 associated periodic syndrome	0.0318208255
Stroke	0.0317733271
autosomal dominant hypohidrotic ectodermal dysplasia	0.0317469095
malaria	0.0317319417
Autosomal dominant hyper-IgE syndrome	0.0317099515
clear cell renal carcinoma	0.0316789851
combined immunodeficiency due to OX40 deficiency	0.0316729935
sterile multifocal osteomyelitis with periostitis and pustulosis	0.0315990776
Hemoglobin C - beta-thalassemia	0.0315473364
hemoglobin C-beta-thalassemia syndrome	0.0315473364
X-linked dyserythropoetic anemia with abnormal platelets and neutropenia	0.0315399448
acrodermatitis enteropathica	0.031480812
mevalonic aciduria	0.0314290708
palmoplantar keratoderma i, striate, focal, or diffuse	0.0314142876
Milroy disease	0.0312960221
lymphatic malformation 3	0.0312960221
pili torti	0.0312442809
ataxia telangiectasia	0.0312147145
Ataxia-telangiectasia	0.0312147145
mucopolysaccharidosis-plus syndrome	0.0312073229
Mastocytosis	0.0311999313
cutaneous mastocytosis	0.0311999313
maculopapular cutaneous mastocytosis	0.0311999313
immunodeficiency 49	0.0311851481
IgG4-related ophthalmic disorder	0.0311851481
transcobalamin II deficiency	0.031133407
monilethrix	0.0311260154
erythroderma desquamativum	0.031022533
acute myelomonocytic leukemia	0.0310077498
autosomal recessive osteopetrosis 7	0.030948617
Osteopetrosis - hypogammaglobulinemia	0.030948617
retinitis pigmentosa	0.030948617
X-linked thrombocytopenia with normal platelets	0.0309412254
thrombocytopenia 1	0.0309412254
gastrointestinal defects and immunodeficiency syndrome 1	0.030911659
Proteasome disability syndrome	0.0309042674
immunodeficiency 91 and hyperinflammation	0.0308820927
Bazex-Dupre-Christol syndrome	0.0308599179
Bazex-Dupré-Christol syndrome	0.0308599179
neuropathy, hereditary sensory, type 1F	0.0308451347
palmoplantar keratoderma, epidermolytic	0.0308377431
hereditary persistence of fetal hemoglobin-sickle cell disease syndrome	0.0308303515
WHIM syndrome 2	0.0308155683
Hypotrichosis - lymphedema - telangiectasia	0.0307416523
arrhythmogenic cardiomyopathy with wooly hair and keratoderma	0.0306677363
cardiomyopathy, dilated, with wooly hair, keratoderma, and tooth agenesis	0.0306677363
X-linked sideroblastic anemia 1	0.0306603447
autoinflammation with episodic fever and lymphadenopathy	0.0306455616
Odonto-onycho dysplasia - alopecia	0.030601212
odonto-onycho dysplasia-alopecia syndrome	0.030601212
spondyloepimetaphyseal dysplasia, di rocco type	0.0305790372
Gaucher disease type 1	0.030564254
polyarticular juvenile idiopathic arthritis, rheumatoid factor positive	0.030564254
Fanconi anemia complementation group V	0.0305494708
Roifman syndrome	0.030527296
pyogenic bacterial infections due to MyD88 deficiency	0.0305125128
Allergy	0.030490338
Combined immunodeficiency with facio-oculo-skeletal anomalies	0.0303868557
combined immunodeficiency with faciooculoskeletal anomalies	0.0303868557
peeling skin-leukonuchia-acral punctate keratoses-cheilitis-knuckle pads syndrome	0.0303720725
glioblastoma multiforme	0.029454251
peritonitis	0.0286711005
chronic obstructive pulmonary disease	0.0285526214
myocardial infarction	0.0284910794
liver dysplastic nodule	0.027915762
Ehlers-Danlos syndrome, dermatosparaxis type	0.0278018344
Down syndrome	0.0276105621
Dravet syndrome	0.0270574191
ganglioneuroma	0.0269966603
Otitis media	0.0268437979
schistosomiasis	0.0267945395
myeloid sarcoma	0.0267924412
atherosclerosis	0.0257653777
multiple myeloma	0.0255870067
Townes-Brocks syndrome	0.0252971251
nasopharyngeal carcinoma	0.0252262544
tropical spastic paraparesis	0.024768915
periodontitis	0.0246352371
atrial fibrillation	0.0244135926
Obesity	0.0241743745
Respiratory Syncytial Virus Infection	0.0238791704
acute lymphoblastic leukemia	0.0237165893
enterocolitis	0.0236531107
peripheral arterial disease	0.0230987409
subarachnoid hemorrhage	0.0227409191
achalasia-alacrima syndrome	0.0223842295
lymphoma	0.0222413482
autoimmune uveitis	0.0221747913
Psoriasiform dermatitis	0.0218929678
Burkitts lymphoma	0.0217851737
Crohn's disease	0.0217341137
Melnick-Needles syndrome	0.0216820181
Uveitis	0.0216408385
gastric cancer	0.0210591609
adenocarcinoma	0.0205143511
cystic fibrosis	0.020326892
pneumonitis	0.0202621111
dermatitis	0.0202607594
HIV-1 infection	0.0202227753
lung adenocarcinoma	0.0201594101
Ischemic stroke	0.020050185
lung carcinoma	0.0199026318
sickle cell disease	0.01975199
nonpapillary renal cell carcinoma	0.0196582251
Immunodeficiency	0.0196268121
acute respiratory distress syndrome	0.0196027894
B-cell non-Hodgkins lymphoma	0.0195794663
type 1 diabetes mellitus	0.0195747938
familial hyperaldosteronism	0.0193516118
multiple sclerosis	0.0192979736
Granulomatosis with Polyangiitis	0.0192857935
bronchopulmonary dysplasia	0.0192181524
transient ischemic attack	0.0192181524
non-Hodgkins lymphoma	0.019098129
Cerebral ischemia	0.0187610132
Miyoshi myopathy	0.0186695964
Hepatic steatosis	0.0184789927
diabetic macular edema	0.0184789927
acute kidney injury	0.0184014887
Ureteral obstruction	0.0183660656
Acute kidney injury	0.0183126683
Hyperplastic Polyp	0.0182942028
acute promyelocytic leukemia	0.0182717178
type 2 diabetes mellitus	0.0181481696
Chronic colitis	0.0180145541
allergic asthma	0.0177381779
adenoma	0.0175704423
HIV infection	0.0175079995
myocarditis	0.0172427355
Meningitis	0.0171162697
synovial sarcoma	0.0170987984
Leukocyte-Adhesion Deficiency Syndrome	0.0170700722
Duane retraction syndrome	0.0170000616
Acute hepatic failure	0.016635314
autoimmune thrombocytopenic purpura	0.0165079002
diabetic retinopathy	0.0164614965
pulmonary fibrosis	0.0163333764
myelodysplastic syndrome	0.0160159358
spondyloarthropathy	0.0160075301
Posterior Leukoencephalopathy Syndrome	0.0158714015
Myocardial Ischemia	0.0158289014
autosomal dominant cerebellar ataxia	0.0156866116
colorectal cancer	0.0154689474
nephritis	0.0153962319
Osteoporosis	0.0153094348
osteoarthritis	0.0150888192
neuroblastoma	0.0150515502
relapsing-remitting multiple sclerosis	0.0149963186
mucocutaneous lymph node syndrome	0.0149919942
cerebral toxoplasmosis	0.0147831942
immunoglobulin-mediated membranoproliferative glomerulonephritis	0.0147831942
polycystic ovary syndrome	0.014475211
listeriosis	0.0144313393
lung cancer	0.0142505661
primary biliary cirrhosis	0.0141450404
migraine disorder	0.0141056311
Huntington disease	0.014094964
pneumonia	0.0140440345
emphysema	0.0140440345
Cognitive impairment	0.0139286434
Kaposi's sarcoma	0.0138592446
COVID-19	0.0137421465
pancreatic ductal adenocarcinoma	0.0136845917
lobular neoplasia	0.0136360594
Sjogren syndrome	0.0136257933
Abdominal Aortic Aneurysm	0.0134769347
thromboangiitis obliterans	0.0133048748
Scarring	0.0133048748
strongyloidiasis	0.0133048748
measles	0.0133048748
neutropenia	0.0131996005
ischemia	0.0131317795
COVID-19–associated multisystem inflammatory syndrome in adults	0.0131257516
anti-neutrophil cytoplasmic antibody-associated vasculitis	0.0129352949
liver cancer	0.0128917666
idiopathic pulmonary fibrosis	0.012848033
corneal infection	0.012750505
Bartsocas-Papas syndrome 1	0.0127436141
Increased total eosinophil count	0.0127296753
plasmacytoma	0.0127197067
Glomerulonephritis	0.0126530399
diabetic nephropathy	0.0126399405
bacterial disease	0.0125898232
AL amyloidosis	0.0125657151
acute coronary syndrome	0.0125451828
sarcoidosis	0.0124203053
respiratory failure	0.0123809251
Impaired glucose tolerance	0.0121961352
airway hyperresponsiveness	0.0121489111
thrombotic disease	0.0120949114
tuberculosis	0.0119828864
head and neck malignant neoplasia	0.0118479271
respiratory syncytial virus bronchiolitis	0.0118265553
hematologic disease	0.0118265553
Ito hypomelanosis	0.0118265553
acrocallosal syndrome	0.0118265553
ankylosing spondylitis	0.0116136363
Autoimmunity	0.0114590185
Nasal polyposis	0.0114569755
mitochondrial DNA depletion syndrome 4a	0.01131325
squamous cell carcinoma	0.0113050245
Graves disease	0.0112325584
psoriasis vulgaris	0.0111298973
schizophrenia	0.0111284601
chronic bronchitis	0.0110873956
polycythemia vera	0.0110873956
malignant pleural mesothelioma	0.0110873956
viral disease	0.0110798702
mastitis	0.0108789811
diffuse large B-cell lymphoma	0.010874971
pneumococcal infection	0.0107896785
visceral Leishmaniasis	0.0107794124
chronic venous insufficiency	0.0107178158
Diabetes mellitus	0.0105022275
Dilated cardiomyopathy	0.0104022357
Hypercholesterolemia	0.0103919695
non-alcoholic fatty liver disease	0.0103765704
non-alcoholic steatohepatitis	0.0103611712
hyperinsulinemic hypoglycemia, familial, 4	0.0103394783
skin disease	0.0103347519
Hepatitis	0.0102739093
cardiac hypertrophy	0.0102353088
Bladder Adenocarcinoma	0.0101597011
Splenomegaly	0.010152935
T-cell non-Hodgkin lymphoma	0.0101443607
colorectal adenoma	0.0101429138
carcinoma	0.0101295775
lupus nephritis	0.0099960959
Hypertriglyceridemia	0.0099786561
Erythema	0.0099786561
periodontal disorder	0.0099486665
lichen planus	0.0099094625
prostate cancer	0.0098976211
laryngotracheoesophageal cleft	0.0098092653
Nasal Cavity Polyp	0.0097092734
cerebral malaria	0.0096836082
Osteopetrosis	0.0096090762
autoimmune myocarditis	0.0096090762
Fulminant hepatitis	0.0096090762
autoimmune enteropathy	0.0096090762
berylliosis	0.0096090762
Myelofibrosis	0.0096090762
Cataract	0.0096090762
myelofibrosis	0.0096090762
Fanconi anemia	0.0096090762
Hashimoto's thyroiditis	0.009588544
renal carcinoma	0.009588544
mucous membrane pemphigoid	0.0095797152
influenza	0.0095784416
papillary renal cell carcinoma	0.0095774897
Increased total leukocyte count	0.0095010575
colon carcinoma	0.009473153
hypertrophic cardiomyopathy	0.0094526207
congenital bilateral aplasia of vas deferens from CFTR mutation	0.0094242863
pulmonary sarcoidosis	0.0094242863
congenital bilateral aplasia of vas deferens from CFTR mutation	0.0094242863
myeloid leukemia	0.0094084348
intracerebral hemorrhage	0.0094037541
hepatitis B virus infection	0.0094037541
glioblastoma	0.0093832219
hematopoietic and lymphoid cell neoplasm	0.0093250005
Increased total granulocyte count	0.0093058251
acute graft versus host disease	0.0092394964
paracoccidioidomycosis	0.0092394964
rosacea	0.0091649322
AIDS	0.0090657813
interstitial lung disease	0.0089996801
anaplastic large cell lymphoma	0.0089571784
neuroendocrine neoplasm	0.0089175512
head and neck squamous cell carcinoma	0.0089109809
vascular disease	0.0088828518
immunodeficiency disease	0.0088699165
urticaria	0.0088699165
Chronic Eosinophilic Leukemia, Not Otherwise Specified	0.0088699165
childhood leukemia	0.0088417874
inflammation of heart layer	0.0088391182
immune system disease	0.0088308927
Uveal melanoma	0.008818586
polyarteritis nodosa	0.0087621224
abscess	0.0087467232
pancreatic adenocarcinoma	0.0087005257
Plasmodium falciparum malaria	0.0086645944
Keratitis	0.0086645944
Duchenne muscular dystrophy	0.0086169807
urinary bladder carcinoma	0.0085619333
nail-patella syndrome	0.0085619333
tetanus	0.0085619333
laryngeal squamous cell carcinoma	0.0085003367
aplastic anemia	0.0085003367
ovarian neoplasm	0.0085003367
colorectal adenocarcinoma	0.0084798044
retinopathy	0.0084798044
cutaneous melanoma	0.0084798044
ovarian carcinoma	0.0084227266
angina unstable	0.0083679712
Shock	0.0083155467
Helminthiasis	0.0083155467
renal cell carcinoma	0.0082790895
Decreased total granulocyte count	0.0082348551
allergic contact dermatitis	0.0082026196
injury	0.0082026196
pulmonary tuberculosis	0.0082026196
Skin ulcer	0.0082026196
T-cell leukemia	0.0082026196
lymphoid leukemia	0.0081307568
monoclonal gammopathy	0.0081307568
Vogt-Koyanagi-Harada disease	0.0081307568
ocular toxoplasmosis	0.0081307568
kidney failure	0.0081307568
Autoimmune Hepatitis	0.0081102246
preeclampsia	0.0080911296
astrocytoma	0.0080108567
acute myeloid leukemia by FAB classification	0.0079459669
septic shock	0.0079459669
diphtheria	0.0079459669
adult acute respiratory distress syndrome	0.0079459669
Central Nervous System Lymphoma	0.0079459669
Mungan syndrome	0.0079459669
intrahepatic cholangiocarcinoma	0.0079459669
nephrosis	0.0079459669
Papillon-Lefèvre syndrome	0.0079459669
plasma cell leukemia	0.0079459669
aortic aneurysm	0.0079459669
chronic rhinosinusitis	0.0079254347
leukocyte adhesion deficiency type II	0.0079151686
gastric carcinoma	0.0078829111
breast angiosarcoma	0.0078357089
cutaneous lupus erythematosus	0.0078180618
spinal cord injury	0.0077611769
glucosephosphate dehydrogenase deficiency	0.0077611769
cytomegalovirus infection	0.0077125156
hairy cell leukemia	0.0077073825
chronic kidney disease	0.0075761754
lymphopenia	0.0074634598
breast carcinoma	0.0074329084
inflammation	0.0074241335
demyelinating disease	0.0074069963
hereditary spastic paraplegia	0.0073915971
kidney cancer	0.0073915971
Goodpasture syndrome	0.0073915971
polymyositis	0.0073915971
Raynaud disease	0.0073915971
Haemophilus influenzae meningitis	0.0073915971
rectum cancer	0.0073915971
Henoch-Schoenlein purpura	0.0073915971
Malignant Pancreatic Neoplasm	0.0073915971
multiminicore myopathy	0.0073915971
follicular lymphoma	0.0073915971
low grade glioma	0.0073915971
membranous glomerulonephritis	0.0073915971
menopause	0.0073915971
Klinefelter's syndrome	0.0073261987
granular corneal dystrophy type II	0.0072068072
inclusion body myositis	0.0072068072
progressive multifocal leukoencephalopathy	0.0071629355
Decreased total leukocyte count	0.0069823901
chronic hepatitis B virus infection	0.0068372273
Cutaneous T-cell lymphoma	0.0067728234
memory impairment	0.0066524374
Strabismus	0.0066524374
glomerular disease	0.0066524374
Columnar Cell Hyperplasia of the Breast	0.0066524374
gastric adenocarcinoma	0.0066524374
periventricular leukomalacia	0.0066524374
arterial disorder	0.0065292441
cerebral infarction	0.0064138531
geroderma osteodysplastica	0.0062828575
Yersinia infectious disease	0.0062828575
peeling skin syndrome	0.0062828575
systemic inflammatory response syndrome	0.0062740287
Granuloma	0.0062637722
pancreatic carcinoma	0.0060929345
histiocytic sarcoma	0.006016245
endothelial dysfunction	0.0060117164
coronavirus infectious disease	0.0059878096
metastatic malignant neoplasm	0.0059672774
Graves ophthalmopathy	0.0059132777
ulnar-mammary syndrome	0.0059132777
bacteriemia	0.0058742539
lymph node metastatic carcinoma	0.0057978866
aortic atherosclerosis	0.0057900844
skin basal cell carcinoma	0.0057284877
venous thromboembolism	0.0056874233
Salmonella Infections	0.0056874233
invasive breast ductal carcinoma	0.0056669018
cerebral creatine deficiency syndrome	0.0056155606
malignant glioma	0.0055436978
Pleural effusion	0.0055436978
Airway obstruction	0.0055128995
lung disease	0.0054283068
allergic disease	0.0054205045
inborn error of immunity	0.0053289183
Inflammatory abnormality of the skin	0.0053281096
metabolic syndrome	0.0053281096
Hyperlipidemia	0.0052357146
Acute Leukemia	0.0052217527
epidermolysis bullosa acquisita	0.005174118
steatosis	0.005174118
Feingold syndrome	0.005174118
glaucoma	0.005174118
acne	0.0051677206
hypersensitivity pneumonitis	0.0051535858
Nephropathy	0.0051459888
Crohn ileitis	0.004989328
syndromic X-linked intellectual disability 5	0.004989328
Cholestasis	0.004989328
Nijmegen breakage syndrome	0.0048045381
aggressive periodontitis	0.0048045381
Laurence-Moon syndrome	0.0048045381
neuroinflammatory disorder	0.0047840059
pulmonary edema	0.0047840059
carotid atherosclerosis	0.0047507437
infarction	0.0046891471
Aarskog-Scott syndrome, X-linked	0.0046813448
Arterial thrombosis	0.0046197482
infectious disease	0.0046197482
Pick disease	0.0046197482
dengue disease	0.0046197482
renal fibrosis	0.004599216
osteoporosis-pseudoglioma syndrome	0.0044349583
liver and intrahepatic bile duct neoplasm	0.0044349583
septic peritonitis	0.0044349583
familial hyperlipidemia	0.0044349583
Myelopathy	0.0044349583
Epiretinal membrane	0.0044349583
actinobacillosis	0.0044349583
COVID-19–associated multisystem inflammatory syndrome in children	0.0044349583
hereditary mucoepithelial dysplasia	0.0044349583
proliferative diabetic retinopathy	0.0044349583
Asthma	0.0044349583
abortion	0.0044349583
cholesteatoma	0.0044349583
Oral ulcer	0.0044349583
hypertension	0.0044349583
trisomy 21	0.0044349583
pemphigus vulgaris	0.0044349583
coronary atherosclerosis	0.0044349583
osteogenesis imperfecta	0.0044349583
sexually transmitted disease	0.0044349583
eosinophilic esophagitis	0.0044349583
gastritis	0.0044349583
Hypereosinophilic syndrome	0.0044349583
chronic otitis media	0.0044349583
familial atrioventricular septal defect	0.0044349583
Neoplasm of the liver	0.0044349583
congenital secretory chloride diarrhea 1	0.0044349583
esophageal cancer	0.0044349583
undifferentiated carcinoma	0.0044349583
Decreased total monocyte count	0.0044349583
microscopic polyangiitis	0.004414426
Respiratory tract infection	0.004414426
toxoplasmosis	0.004414426
amyloidosis	0.0043220311
colonic neoplasm	0.0042501683
Neoplasm of the lung	0.0042501683
Churg-Strauss syndrome	0.0042501683
Infectious encephalitis	0.0042501683
Gout	0.0040653784
aneurysm	0.0040653784
Edema	0.0040653784
peripheral nerve injury	0.0040653784
edema	0.0040653784
brain injury	0.0040653784
BK-virus nephropathy	0.0040462385
chronic interstitial cystitis	0.0040411513
necrotizing vasculitis	0.0037573952
hematopoietic and lymphoid system neoplasm	0.0036957985
Ehlers-Danlos syndrome, musculocontractural type	0.0036957985
hematoma	0.0036957985
Cirrhosis	0.0036957985
carotid artery disease	0.0036957985
retinal degeneration	0.0036957985
Helicobacter pylori infectious disease	0.0036957985
malnutrition	0.0036957985
aspergillosis	0.0036957985
red-green color blindness	0.0036957985
Alopecia	0.0036957985
hip fracture	0.0036957985
lumbar disc degeneration	0.0036957985
alopecia	0.0036957985
actinomycosis	0.0036957985
temporal arteritis	0.0036957985
prion disease	0.0036957985
Cachexia	0.0036957985
aggressive NK-cell leukemia	0.0036957985
Splenic Marginal Zone Lymphoma	0.0036957985
cervical squamous intraepithelial neoplasia	0.0036957985
histiocytoma	0.0036957985
temporal lobe epilepsy	0.0036957985
Chagas disease	0.0036957985
cardiac transplant	0.0036957985
tetrasomy 12p	0.0036957985
congenital rubella	0.0036957985
skin neoplasm	0.0036957985
Pneumonia, Aspiration	0.0036957985
squamous cell lung carcinoma	0.0036957985
choroidal neovascularization	0.0036957985
Proteinuria	0.0036957985
Wilms tumor	0.0036957985
in situ carcinoma	0.0036957985
hyper-IgM syndrome	0.0036957985
bacterial urinary tract infection	0.0036957985
toxicity	0.0036957985
peripheral neuropathy	0.0036957985
myxoma	0.0036957985
nocardiosis	0.0036957985
bladder transitional cell carcinoma	0.0036957985
Peripheral neuropathy	0.0036957985
Juvenile Myelomonocytic Leukemia	0.0036957985
Staphylococcus aureus infection	0.0036957985
Hepatic fibrosis	0.0036957985
oral lichen planus	0.0036752663
mature T-cell and NK-cell non-Hodgkin lymphoma	0.0036752663
precursor B-cell acute lymphoblastic leukemia	0.0035110086
SATB2 associated disorder	0.0035110086
tauopathy	0.0034904764
juvenile dermatomyositis	0.0033810588
major depressive disorder	0.0033262187
fibrosarcoma	0.0033262187
deep vein thrombosis	0.0033262187
fungal infectious disease	0.0032272189
nervous system disease	0.0031588686
severe acute respiratory syndrome	0.0031106304
stroke	0.0030876344
Hyperglycemia	0.0030285016
lymphoid neoplasm	0.0030182355
pulmonary artery enlargement	0.0029566388
streptococcal infection	0.0029566388
Luscan-Lumish syndrome	0.0029566388
neuritis	0.0029566388
esophageal carcinoma	0.0029566388
brain ischemia	0.0029566388
obstructive sleep apnea	0.0029566388
hyperhomocysteinemia	0.0029566388
leptospirosis	0.0029566388
antiphospholipid syndrome	0.0029566388
atrophic gastritis	0.0029566388
ischemia reperfusion injury	0.0029361066
viral myocarditis	0.0029361066
sarcoma	0.0029361066
celiac disease	0.0029361066
Timothy syndrome	0.0029361066
arteriosclerosis	0.0029361066
Mental deterioration	0.0029361066
synovium neoplasm	0.0029361066
synovitis	0.0029361066
leprosy	0.0029361066
respiratory system disease	0.0029361066
mastocytoma	0.0029028444
inherited lipid metabolism disorder	0.0027718489
Pain	0.0027718489
cardiac arrest	0.0027718489
aphthous ulcer	0.0027718489
otitis media with effusion	0.0027718489
Pelvic Inflammatory Disease	0.0027513167
bacterial pneumonia	0.0027513167
skin infection	0.0027513167
glycogen storage disease VI	0.0027513167
Keratoconjunctivitis sicca	0.0027513167
colorectal neoplasm	0.002587059
whooping cough	0.002587059
metabolic disease	0.002587059
ulcer disease	0.002587059
Krabbe disease	0.002587059
thyroid cancer	0.002587059
sciatic neuropathy	0.002587059
pasteurellosis	0.002587059
interstitial nephritis	0.002587059
Myocardial fibrosis	0.002587059
Thymoma	0.002587059
allergic rhinitis	0.002587059
autism spectrum disorder - epilepsy - arthrogryposis syndrome	0.002587059
hemolytic-uremic syndrome	0.002587059
metastatic prostate cancer	0.002587059
gastric ulcer	0.002587059
alcoholic liver disease	0.002587059
Vitiligo	0.002587059
monocytic leukemia	0.002587059
secondary progressive multiple sclerosis	0.002587059
heart failure	0.002587059
Escherichia coli Infections	0.002587059
hemorrhagic disease	0.002587059
meningococcal infection	0.0022324182
Decreased total lymphocyte count	0.0022174791
proliferative vitreoretinopathy	0.0022174791
Arthritis	0.0022174791
Hypertension	0.0022174791
lung neoplasm	0.0022174791
B-cell acute lymphoblastic leukemia	0.0022174791
diarrheal disease	0.0022174791
contact dermatitis	0.0022174791
Klebsiella pneumonia	0.0022174791
encephalitis	0.0022174791
autoimmune thyroid disease	0.0022174791
thrombophilia	0.0022174791
Retinal hemorrhage	0.0022174791
chondrocalcinosis	0.0022174791
rapidly progressive glomerulonephritis	0.0022174791
Anxiety	0.0022174791
brain edema	0.0022174791
decubitus ulcer	0.0022174791
T-cell and NK-cell neoplasm	0.0022174791
primary membranoproliferative glomerulonephritis	0.0022174791
breast neoplasm	0.0022174791
Cholestatic liver disease	0.0022174791
Digestive System Carcinoma	0.0022174791
Large vessel vasculitis	0.0022174791
varicose ulcer	0.0022174791
lymphoplasmacytic lymphoma	0.0022174791
fetal growth restriction	0.0022174791
endemic goiter	0.0022174791
Insulin resistance	0.0022174791
Thrombocytosis	0.0022174791
neuropathic pain	0.0022174791
pustulosis palmaris et plantaris	0.0022174791
stomach disease	0.0022174791
B-Cell Prolymphocytic Leukemia	0.0022174791
cellulitis	0.0022174791
scleritis	0.0022174791
Thyroid adenoma	0.0022174791
hypotonia-cystinuria syndrome	0.0022174791
Hypotonia - cystinuria syndrome	0.0022174791
neural tube defect	0.0022174791
chronic ulcer of skin	0.0022174791
candidiasis	0.0022174791
fetal growth restriction	0.0022174791
Pulmonary embolism	0.0022174791
Thrombocytosis	0.0022174791
Fabry disease	0.0022174791
urinary tract infection	0.0022174791
endemic goiter	0.0022174791
scleritis	0.0022174791
Insulin resistance	0.0022174791
cellulitis	0.0022174791
unspecified peripheral T-cell lymphoma	0.0022174791
B-Cell Prolymphocytic Leukemia	0.0022174791
myositis	0.0022174791
lymphoplasmacytic lymphoma	0.0022174791
pustulosis palmaris et plantaris	0.0022174791
Testicular Teratoma	0.0022174791
Digestive System Carcinoma	0.0022174791
dyskeratosis congenita	0.0022174791
neuropathic pain	0.0022174791
paroxysmal nocturnal hemoglobinuria	0.0022174791
colon adenoma	0.0022174791
Pyoderma	0.0022174791
Cytomegalovirus Retinitis	0.0022174791
Kostmann syndrome	0.0022174791
varicose ulcer	0.0022174791
malignant peripheral nerve sheath tumor	0.0022174791
lymphangioleiomyomatosis	0.0022174791
colon adenocarcinoma	0.0022174791
streptococcal pneumonia	0.0022174791
human HOXA1 syndromes	0.0022174791
gastroenteritis	0.0022174791
pulpitis	0.0022174791
teratocarcinoma	0.0022174791
thyroid neoplasm	0.0022174791
prurigo	0.0022174791
metastatic neoplasm	0.0022174791
cryptococcosis	0.0022174791
dacryoadenitis	0.0022174791
kidney transplant	0.0022174791
primary myelofibrosis	0.0022174791
arthus reaction	0.0022174791
adnexal spiradenoma/cylindroma of a sweat gland	0.0022174791
Fatigable weakness	0.0022174791
Large vessel vasculitis	0.0022174791
Friedreich ataxia	0.002104552
chronic periodontitis	0.002012157
age-related macular degeneration	0.002012157
metastatic melanoma	0.002012157
thyroiditis	0.002012157
benign prostatic hyperplasia	0.0019408577
Åland Islands eye disease	0.0018478993
epilepsy	0.0018478993
cutaneous Leishmaniasis	0.0018478993
systemic lupus erythematosus	0.0018478993
Epstein-Barr virus infection	0.0018478993
Senile plaques	0.0018478993
Endometritis	0.0018478993
amebiasis	0.0018478993
Neonatal sepsis	0.0018478993
nephrotic syndrome	0.0018478993
erythroleukemia	0.0018478993
dermatomyositis	0.0017358274
hepatitis C virus induced hepatocellular carcinoma	0.0016527169
ocular hypertension	0.0014783194
arthritis	0.0014783194
fibrosis	0.0014783194
thyroid nodule	0.0014783194
Lyme disease	0.0014783194
hemophilia A	0.0014783194
bladder tumor	0.0014783194
kidney neoplasm	0.0014783194
cerebral artery occlusion	0.0014783194
Febrile seizure (within the age range of 3 months to 6 years)	0.0014783194
fibromyalgia	0.0014783194
glomerulosclerosis	0.0014783194
Glanzmann thrombasthenia	0.0014783194
Lymphadenopathy	0.0014783194
enthesopathy	0.0014783194
Acute otitis media	0.0014783194
Autism	0.0014783194
disseminated candidiasis	0.0014783194
renal cell adenocarcinoma	0.0014783194
Hydrocephalus with stenosis of the aqueduct of Sylvius	0.0014783194
Keloid	0.0014783194
AIDS related complex	0.0014783194
male infertility	0.0014783194
human papilloma virus infection	0.0014783194
Phlebitis	0.0014783194
memory	0.0014783194
chronic graft versus host disease	0.0014783194
encephalomyelitis	0.0014783194
liver disease	0.0014783194
Mantle cell lymphoma	0.0014783194
varicocele	0.0014783194
cold urticaria	0.0014783194
fatty liver disease	0.0014783194
xerostomia	0.0014783194
mucositis	0.0014783194
congenital heart disease	0.0014783194
B-cell neoplasm	0.0014783194
Bjornstad syndrome	0.0014783194
Recurrent upper respiratory tract infections	0.0014783194
Ataxia	0.0014783194
myxofibrosarcoma	0.0014783194
bile duct papillary neoplasm	0.0014783194
Hyperkeratosis	0.0014783194
ischemic disease	0.0014783194
Glycogen storage disease due to glucose-6-phosphatase deficiency type b	0.0014783194
bone disease	0.0014783194
psoriatic arthritis	0.0014783194
hepatitis C virus infection	0.0014783194
Parkinsonism	0.0014783194
laminopathy	0.0014783194
glycogen storage disease Ib	0.0014783194
pneumonia caused by chlamydia	0.0014783194
brain cancer	0.0014783194
neurodegeneration with brain iron accumulation 5	0.0014783194
Andersen-Tawil syndrome	0.0014783194
Candidiasis, Invasive	0.0014783194
demyelinating disease of central nervous system	0.0014783194
Bone marrow hypocellularity	0.0014783194
chronic thromboembolic pulmonary hypertension	0.0014783194
sialadenitis	0.0014783194
follicular thyroid adenoma	0.0014783194
autosomal recessive disease	0.0014783194
adrenal cortex carcinoma	0.0014783194
familial hemolytic anemia	0.0014783194
animal viral hepatitis	0.0014783194
villous adenoma	0.0014783194
Osteopenia	0.0014783194
angina pectoris	0.0014783194
agammaglobulinemia	0.0014783194
autoimmune thrombocytopenia	0.0014783194
Hepatic Granuloma	0.0014783194
prostate neoplasm	0.0014783194
Pseudomonas infection	0.0014783194
disease arising from reactivation of latent virus	0.0014783194
Bronchiolitis	0.0014783194
early-infantile DEE	0.0014783194
infectious mononucleosis	0.0014783194
Barrett's esophagus	0.0014783194
ulcerative stomatitis	0.0014783194
retinal detachment	0.0014783194
severe malarial anemia	0.0014783194
central nervous system non-hodgkin lymphoma	0.0014783194
poisoning	0.0014783194
spastic ataxia	0.0014783194
