# Supplementary material for: Peripheral Transcriptomic Signatures Reveal Convergent Neuroinflammatory, Metabolic, and miRNA Dysregulation in Major Psychiatric Disorders
Source: Biology (Basel). 2026 Apr 24;15(9):673. doi: 10.3390/biology15090673 (PMC13162896; doi:10.3390/biology15090673)
Supplement: Supplementary file 1 [file biology-15-00673-s001.zip › Supplementary Files/Dataset S4. Hub genes GWAS results/JUN.tsv]

disease	globalScore
neurodegenerative disease	0.5582346532
cancer	0.4903032794
Alzheimer disease	0.3882539842
colon adenocarcinoma	0.3737814225
colorectal adenocarcinoma	0.373061958
skin squamous cell carcinoma	0.3722601524
superficial spreading melanoma	0.3695798547
Endometrial Endometrioid Adenocarcinoma	0.3695798547
breast neoplasm	0.34379912
urinary bladder carcinoma	0.3293945648
squamous cell lung carcinoma	0.3280778618
melanoma	0.3280161623
hepatocellular carcinoma	0.305910773
esophageal squamous cell carcinoma	0.3008743971
skin basal cell carcinoma	0.3006004867
small cell lung carcinoma	0.2977901041
head and neck squamous cell carcinoma	0.2963552623
preeclampsia	0.2908510461
lung adenocarcinoma	0.2876703014
esophageal adenocarcinoma	0.2859855399
gastric carcinoma	0.2841036889
bladder transitional cell carcinoma	0.2829906252
breast carcinoma	0.2810725962
Invasive Breast Carcinoma	0.2810340052
soft tissue sarcoma	0.2805130603
cervical squamous cell carcinoma	0.2801363968
gastric adenocarcinoma	0.2797372016
clear cell renal carcinoma	0.2796468575
pancreatic ductal adenocarcinoma	0.2794959353
prostate adenocarcinoma	0.2788146355
cutaneous melanoma	0.2785887812
ovarian serous adenocarcinoma	0.2782474331
rectal adenocarcinoma	0.2781088407
papillary renal cell carcinoma	0.2781088407
pancreatic neuroendocrine tumor	0.2777392608
central nervous system primitive neuroectodermal neoplasm	0.277184891
nodular melanoma	0.277184891
brain glioblastoma	0.277184891
female breast carcinoma	0.277184891
Hepatobiliary Neoplasm	0.277184891
cecum adenocarcinoma	0.277184891
desmoplastic melanoma	0.277184891
carcinoma of liver and intrahepatic biliary tract	0.277184891
B-cell acute lymphoblastic leukemia	0.277184891
bile duct carcinoma	0.277184891
gastric intestinal type adenocarcinoma	0.277184891
breast ductal adenocarcinoma	0.277184891
bile duct adenocarcinoma	0.277184891
lobular breast carcinoma	0.277184891
coronary artery disease	0.2578514499
rhabdomyosarcoma	0.2535234648
insomnia	0.2443882136
non-small cell lung carcinoma	0.2100949998
renal cell carcinoma	0.2019311595
Abnormal blistering of the skin	0.1966127398
disturbances of sensation of smell and taste	0.1966127398
prostate carcinoma	0.1921572045
diffuse large B-cell lymphoma	0.1915342611
pancreatic carcinoma	0.1907035088
chronic lymphocytic leukemia	0.1901722873
lymphoid neoplasm	0.1884857259
liver disease	0.1876012436
thyroid carcinoma	0.1873340227
kidney neoplasm	0.1869766081
anaplastic astrocytoma	0.1859910619
Thyroid Gland Undifferentiated (Anaplastic) Carcinoma	0.1858986669
leiomyosarcoma	0.1853442971
digestive system melanoma	0.1847899273
Duodenal Adenocarcinoma	0.1847899273
Rectal Tubulovillous Adenoma	0.1847899273
extranodal nasal NK/T cell lymphoma	0.1847899273
colon medullary carcinoma	0.1847899273
Major Salivary Gland Carcinoma	0.1847899273
lentigo maligna melanoma	0.1847899273
Mixed Lobular and Ductal Breast Carcinoma	0.1847899273
Parathyroid Gland Carcinoma	0.1847899273
Breast Carcinoma by Gene Expression Profile	0.1847899273
oral cavity carcinoma	0.1847899273
gastroesophageal junction adenocarcinoma	0.1847899273
Ovarian Endometrioid Adenocarcinoma with Squamous Differentiation	0.1847899273
adrenocortical adenoma	0.1847899273
Malignant Ovarian Mixed Epithelial Tumor	0.1847899273
placenta praevia	0.1841898552
breast cancer	0.1162068903
neoplasm	0.1141755413
acute lymphoblastic leukemia	0.107079526
triple-negative breast cancer	0.1036462293
cervical cancer	0.103457535
glioma	0.1026416845
anaplastic large cell lymphoma	0.1006219663
lung cancer	0.0992796898
posterior cortical atrophy	0.0983398013
nasopharyngeal carcinoma	0.0982690916
glioblastoma multiforme	0.0957071769
non-alcoholic steatohepatitis	0.0924690005
ovarian cancer	0.0921958828
leukemia	0.0903356097
prostate cancer	0.0903136802
systemic scleroderma	0.0892561423
chronic obstructive pulmonary disease	0.086677693
papillary thyroid carcinoma	0.0856041348
oral squamous cell carcinoma	0.0839914612
liver cancer	0.0835196081
neuroblastoma	0.0834891186
IGA glomerulonephritis	0.0828411125
Pallister-Hall syndrome	0.0828071538
Obesity	0.0809217653
Rheumatoid arthritis	0.0806789401
viral disease	0.0800992868
leiomyoma	0.0771850278
idiopathic pulmonary fibrosis	0.0769663936
metabolic syndrome	0.0761817104
laryngeal carcinoma	0.0753532259
Ewing sarcoma	0.0710448362
infection	0.0698457439
acute myeloid leukemia	0.0695447664
mathematical ability	0.068652747
lumbar disc degeneration	0.067598482
intelligence	0.0674557626
tongue cancer	0.066095238
gastric cancer	0.0657002032
Townes-Brocks syndrome	0.0655209448
nail-patella syndrome	0.065480958
ulcerative colitis	0.0641862246
colorectal carcinoma	0.0638831667
precursor B-cell acute lymphoblastic leukemia	0.0632905501
adenocarcinoma	0.0602299697
Acute kidney injury	0.0581969873
acute kidney injury	0.0581969873
Parkinson disease	0.0577175126
achalasia-alacrima syndrome	0.0573867858
non-Hodgkins lymphoma	0.0573530444
ocular hypertension	0.0562874145
Heterotaxia	0.0561015033
Nijmegen breakage syndrome	0.0547428032
lymphatic system disease	0.0543791579
acute lung injury	0.0543219914
cerebral cavernous malformation	0.0542810145
cryopyrin-associated periodic syndrome	0.0536315806
psoriasis	0.0535377754
attention deficit hyperactivity disorder	0.0535022489
cervical squamous intraepithelial neoplasia	0.0520953603
colitis	0.0514974832
connective tissue disease	0.0514663556
atherosclerosis	0.0503462336
Miyoshi myopathy	0.050283744
Sepsis	0.0498548217
heterotaxy, visceral, 12, autosomal	0.0492871694
Congenitally uncorrected transposition of the great arteries	0.0491208585
dry eye syndrome	0.0486777136
tricuspid atresia	0.0472563281
microphthalmia with limb anomalies	0.0469778177
osteosarcoma	0.0469254509
autism spectrum disorder	0.0468759624
human papilloma virus infection	0.0462992649
Aortic Coarctation	0.0459055138
colorectal neoplasm	0.0457359849
congenital heart defects, multiple types, 9	0.0431780144
polycystic ovary syndrome	0.0431750576
allergic rhinitis	0.0431133935
congenital heart disease	0.0427607998
cystic fibrosis	0.0423906082
Anxiety	0.0415070593
congenital heart defects, multiple types, 6	0.0410972798
Respiratory Syncytial Virus Infection	0.0409783836
congenital heart defects, multiple types, 4	0.0409642311
glioblastoma	0.0409549228
adenoma	0.0407505063
atrial septal defect 1	0.0405373664
22q11.2 deletion syndrome	0.0403581201
congenital unilateral hypoplasia of depressor anguli oris	0.0403581201
FADD-related immunodeficiency	0.0399848445
congenital heart defects, multiple types, 7	0.0397150512
liposarcoma	0.0393980469
ventricular septal defect 1	0.0391976394
Wilson disease	0.0389190038
Dravet syndrome	0.038531369
cardiac hypertrophy	0.0384437912
myelodysplastic syndrome	0.0383794403
cholangiocarcinoma	0.0379767814
fallot complex-intellectual disability-growth delay syndrome	0.0378671519
Fallot complex - intellectual disability - growth delay	0.0378671519
colorectal cancer	0.037741822
ventricular septal defect 3	0.03753453
Neoplasm of the lung	0.0371528499
Granular Cell Tumor	0.037082616
macular degeneration	0.036985632
sclerosing cholangitis	0.0362557837
hypoplastic left heart syndrome	0.0354279249
progressive familial intrahepatic cholestasis type 3	0.0354205333
gallbladder disease	0.0351987854
gallbladder disease 1	0.0351987854
nonpapillary renal cell carcinoma	0.0350927899
persistent truncus arteriosus	0.0350435618
Rare genetic vascular disease	0.0350139954
aortic aneurysm, familial thoracic 4	0.0350139954
lymphoma	0.0344579557
familial thoracic aortic aneurysm and aortic dissection	0.0342083113
Truncus arteriosus	0.0341196122
dehydrated hereditary stomatocytosis	0.0338682979
substance abuse	0.0338659447
smoking initiation	0.0338659447
visceral heterotaxy	0.0334839348
pyruvate kinase deficiency of red cells	0.0334543684
Hemolytic anemia due to red cell pyruvate kinase deficiency	0.0334543684
Duane retraction syndrome	0.0334396538
esophageal cancer	0.0334300179
conotruncal heart malformations	0.0334174105
congenital rubella	0.0333171088
alpha thalassemia spectrum	0.0332252289
Alpha-thalassemia	0.0332252289
squamous cell carcinoma	0.033159961
congenital heart defects, multiple types, 5	0.0331439214
myocardial infarction	0.032984852
pulmonary atresia with ventricular septal defect	0.0328630407
hemorrhoid	0.0327250144
atrial fibrillation	0.0327242788
COVID-19	0.0325127159
ciliary dyskinesia, primary, 52	0.0322495381
atrial septal defect 2	0.0320943146
non-alcoholic fatty liver	0.0320559193
Venous thrombosis	0.0318010647
autosomal erythropoietic protoporphyria	0.0317912591
congenital left-sided heart lesions	0.0317616927
brain aneurysm	0.0317530692
emphysema	0.0317185751
Gout	0.0314979259
aortic stenosis	0.0314882036
intrahepatic cholangiocarcinoma	0.0314581723
placental retention	0.0313696056
aortic valve disease 2	0.0312960221
non-spherocytic hemolytic anemia due to hexokinase deficiency	0.0311703649
Systemic lupus erythematosus	0.0309919453
Congenital bile acid synthesis defect type 3	0.030948617
deafness, congenital heart defects, and posterior embryotoxon	0.0308155683
congenital dyserythropoietic anemia type 2	0.0307490439
Congenital dyserythropoietic anemia type II	0.0307490439
atrial heart septal defect	0.0307268691
Aagenaes syndrome	0.0306899111
Cholestasis-lymphedema syndrome	0.0306899111
glaucoma	0.0306881902
atrioventricular septal defect 5	0.0304312052
lymphatic malformation 11	0.0303498977
hepatitis C virus infection	0.0303161529
megabladder, congenital	0.0303129397
pulmonary fibrosis	0.0301503069
pilocytic astrocytoma	0.0296895817
laryngeal squamous cell carcinoma	0.0294617414
thymic epithelial neoplasm	0.029327804
neoplasm of esophagus	0.0292584052
subarachnoid hemorrhage	0.029257817
Abnormal pupillary function	0.0289605936
pulmonary arterial hypertension	0.0289155084
Leber congenital amaurosis	0.0288183998
classic Hodgkin lymphoma	0.0283166859
colon carcinoma	0.0282771913
Abnormal erythrocyte morphology	0.028166749
Dengue Hemorrhagic Fever	0.028088069
non-alcoholic fatty liver disease	0.0279931929
heart failure	0.0279049222
Burkitts lymphoma	0.0277277286
steatosis	0.0274940014
Mobius syndrome	0.0273180795
cyst	0.0273035427
cardiomyopathy	0.0272374193
coronary artery bypass	0.0267187545
astrocytoma	0.0265485915
schizophrenia	0.0265202976
in situ carcinoma	0.0265076856
chondrosarcoma	0.0263072024
benign prostatic hyperplasia	0.026130093
osteoarthritis	0.0256973855
Hepatic fibrosis	0.0254988863
diabetes mellitus	0.0252864349
synovitis	0.0251314301
liver failure	0.0251314301
schwannoma	0.0251123352
intestinal neoplasm	0.0247946892
Insulin resistance	0.0247669035
coronavirus infectious disease	0.024551701
ischemia	0.0244989608
Keloid	0.0243608373
HIV infection	0.0242975752
Uterine leiomyoma	0.0242974116
insulinoma	0.0240660232
type 2 diabetes mellitus	0.0240599913
Glomerulonephritis	0.0238940667
acute promyelocytic leukemia	0.0237686873
Cerebral ischemia	0.0237406495
Neoplasm of the liver	0.0236726573
liver and intrahepatic bile duct neoplasm	0.0236726573
Autosomal dominant polycystic kidney disease	0.0236288827
endometriosis	0.0236071001
dengue disease	0.0231697824
Thymoma	0.0230778881
tauopathy	0.0229915439
concussion	0.022913951
kidney disease	0.0228515586
experimental autoimmune encephalomyelitis	0.0228330208
endometrial cancer	0.0227333475
periodontitis	0.0225653432
medulloblastoma	0.0223314521
PTEN hamartoma tumor syndrome	0.0221747913
oropharynx squamous cell carcinoma	0.0221747913
major depressive disorder	0.022033735
coronary atherosclerosis	0.0217699492
thyroid cancer	0.0215741968
multiple myeloma	0.0215067561
skin disease	0.0213212346
COVID-19–associated multisystem inflammatory syndrome in adults	0.0212463305
chronic myelogenous leukemia	0.0210139053
malignant pleural mesothelioma	0.020900424
endometrial carcinoma	0.0208393902
multinodular goiter	0.0208067756
silicosis	0.0207710038
renal cell adenocarcinoma	0.0206964719
peripheral arterial disease	0.020136969
Hypoglycemia	0.02005792
spontaneous coronary artery dissection	0.0200498565
liver dysplastic nodule	0.0199503542
dedifferentiated liposarcoma	0.0198341189
Helicobacter pylori infectious disease	0.019823229
lobular neoplasia	0.01975199
pachyonychia congenita	0.0197114468
Bloom syndrome	0.0197015817
device complication	0.0194521167
cervical carcinoma	0.0192324936
Hyperglycemia	0.0191982885
gonorrhea	0.0188280404
cardiovascular disease	0.0186908675
renal carcinoma	0.0186473666
intestinal cancer	0.0183912049
diabetic nephropathy	0.0182960152
acute myocardial infarction	0.0181455079
chronic hepatitis B virus infection	0.0179773907
severe malarial anemia	0.0179375582
Myocardial Ischemia	0.0178886768
pneumonitis	0.0178672334
cirrhosis of liver	0.0178004127
temporal lobe epilepsy	0.0177552322
atopic eczema	0.017602566
inflammatory bowel disease	0.0175733683
Ataxia-telangiectasia	0.017544777
inflammatory breast carcinoma	0.0173702532
Abdominal Aortic Aneurysm	0.0173152268
sudden infant death syndrome	0.0171854632
X-linked retinoschisis	0.0171546649
myeloid leukemia	0.0171494184
pterygium	0.0171245123
depressive disorder	0.0170781611
prostate neoplasm	0.0169472761
Bartsocas-Papas syndrome 1	0.016865138
glycogen storage disease VI	0.0167953512
sarcoma	0.0166501789
chronic apical periodontitis	0.0166310935
reactive arthritis	0.0166310935
Marfan syndrome	0.0165181663
lipoid nephrosis	0.016394973
Stroke	0.0163898519
psoriasis vulgaris	0.0162409814
primary ciliary dyskinesia	0.0161050581
myocarditis	0.0160767237
Anorexia	0.0158919338
Mungan syndrome	0.0158831049
chronic kidney disease	0.015830363
aneurysmal bone cyst	0.0158295831
metabolic disease	0.0156976864
skin neoplasm	0.015685166
Hodgkins lymphoma	0.0155392322
neuropathy	0.0154961957
fibrosarcoma	0.0154889963
Cutaneous T-cell lymphoma	0.0154812895
gestational diabetes	0.0154313962
malignant rhabdoid tumour	0.0153170318
laryngeal neoplasm	0.0152964995
immune system disease	0.0151617737
Dilated cardiomyopathy	0.0150198472
obstructive sleep apnea	0.0148171784
leprosy	0.0147831942
cognition	0.0147831942
thyroid cancer, nonmedullary, 2	0.0147831942
ovarian carcinoma	0.0146457419
Osteopenia	0.0145984043
oral lichen planus	0.014577872
epilepsy	0.0144254186
pulpitis	0.0144136143
Autoimmunity	0.0143545363
embryonal carcinoma	0.0142835065
papilloma	0.0142023059
childhood gender nonconformity	0.0141354028
Decreased total leukocyte count	0.0140440345
pneumococcal infection	0.0140440345
hypersensitivity pneumonitis	0.0140440345
trigeminal neuralgia	0.0140440345
carcinoma	0.0140092493
endothelial dysfunction	0.0139526213
severe acute respiratory syndrome	0.0138917527
hepatitis B virus infection	0.0137321584
cor pulmonale	0.0136744546
oral submucous fibrosis	0.0136744546
oral submucous fibrosis	0.0136744546
acne	0.013558435
Uveitis	0.0135436644
lung neoplasm	0.0134691325
inflammation	0.0134167819
pheochromocytoma	0.0133663793
bone disease	0.0133185161
primary cutaneous marginal zone B-cell lymphoma	0.0133048748
congenital bilateral aplasia of vas deferens from CFTR mutation	0.0133048748
Acute hepatitis	0.0132356812
stomach neoplasm	0.0131816815
Inflammatory abnormality of the skin	0.0131496054
Uveal melanoma	0.0131200848
Amyotrophic lateral sclerosis	0.013107137
heroin dependence	0.0129968916
cystitis	0.0129352949
Myocardial fibrosis	0.0128914324
Chagas disease	0.0128829378
skin cancer	0.0127413169
Asthma	0.0125786504
bone neoplasm	0.0125349167
Huntington disease	0.0125285091
multiple sclerosis	0.0124425778
acute respiratory distress syndrome	0.012437496
Autism	0.0123714677
myopia	0.0123603929
Myopia	0.0123603929
Epstein-Barr virus infection	0.0122097766
rosacea	0.0121961352
Cholestasis	0.0121947652
lung carcinoma	0.0120676708
dermatitis	0.0119686257
basal cell carcinoma	0.0119069264
myeloid sarcoma	0.0119062871
Pneumonia	0.0119055918
pulmonary tuberculosis	0.0118984181
erythroleukemia	0.0118883573
ulcer disease	0.011888152
fibrosis	0.0118314822
multiple system atrophy	0.0118265553
Ovarian Endometriosis	0.0118265553
Zika virus infectious disease	0.0118265553
campylobacteriosis	0.0118265553
vascular disease	0.011726247
lymphoproliferative syndrome	0.0116212332
lung disease	0.0116132227
status epilepticus	0.0116117758
Plasmodium falciparum malaria	0.0116039418
metastatic melanoma	0.0115713399
disease arising from reactivation of latent virus	0.0114949327
retinoblastoma	0.011478945
migraine disorder	0.0114672416
bacterial disease	0.0114363732
aneurysm	0.01138655
injury	0.0113683563
teratocarcinoma	0.011297833
left ventricular hypertrophy	0.0112721856
esophageal carcinoma	0.0111413954
open-angle glaucoma	0.0111387262
nervous system injury	0.0110991811
Keratocystic odontogenic tumor	0.0110873956
thanatophoric dysplasia	0.0110873956
nail infection	0.0110873956
head and neck malignant neoplasia	0.0110336034
peripheral nerve injury	0.0110139252
Hepatitis	0.0110138345
prion disease	0.0109945775
rheumatoid arthritis	0.0109501477
hepatocellular adenoma	0.0109026057
aging	0.0108830875
cerebral creatine deficiency syndrome	0.0108796096
age-related macular degeneration	0.0108319404
juvenile idiopathic arthritis	0.0107632529
lymph node metastatic carcinoma	0.0107443178
interstitial lung disease	0.0107178158
Zinc deficiency	0.0106764308
T-cell leukemia	0.0106558703
intracerebral hemorrhage	0.0106531267
colorectal adenoma	0.0106063259
ulnar-mammary syndrome	0.0105916328
synovial sarcoma	0.0105730637
intraepithelial neoplasia	0.0105330259
Osteoporosis	0.0104850042
cholesteatoma	0.0104816953
Thymic Carcinoma	0.0104714292
childhood leukemia	0.0104221393
Ischemic stroke	0.0103591308
essential hypertension	0.0103482359
enteritis	0.0103277037
diabetic retinopathy	0.0102944415
cocaine dependence	0.010264035
gallbladder cancer	0.0102353088
pancreatic adenocarcinoma	0.0101768592
malignant glioma	0.0101552205
pulmonary hypertension	0.0101521533
autoimmune disease	0.0101186078
ovarian neoplasm	0.0101074603
mesothelioma	0.0100971011
Leigh syndrome	0.0100402527
T-cell acute lymphoblastic leukemia	0.0100211578
supranuclear palsy, progressive, 1	0.0098143984
Kaposi's sarcoma	0.0097965353
ameloblastoma	0.0097938661
necrotizing enterocolitis	0.0097733339
Salmonella Infections	0.0097662315
T-cell non-Hodgkin lymphoma	0.009760604
renal fibrosis	0.0097582508
graft versus host disease	0.0097554709
Hyperkeratosis	0.0097137779
B-cell non-Hodgkins lymphoma	0.0096786388
choriocarcinoma	0.0096090762
chronic thromboembolic pulmonary hypertension	0.0096090762
partial epilepsy	0.0096090762
cardiac arrest	0.0096090762
nicotine dependence	0.0096090762
schistosomiasis	0.009588544
temporal arteritis	0.0095782779
peripheral neuropathy	0.009572619
MEDNIK syndrome	0.0095652046
Generalized non-motor (absence) seizure	0.0095335177
metastatic neoplasm	0.0095163325
Crohn's disease	0.0094873299
HIV-1 infection	0.0094643338
Crouzon syndrome-acanthosis nigricans syndrome	0.0094242863
autoimmune thrombocytopenic purpura	0.0094242863
transient ischemic attack	0.0094242863
low grade glioma	0.0094242863
inflammatory skin disease	0.009423218
heart disease	0.0092826014
autoimmune uveitis	0.0092394964
undifferentiated pleomorphic sarcoma	0.0092394964
mucous membrane pemphigoid	0.009230039
ganglioneuroma	0.0092101353
Cirrhosis	0.0091864311
Hypercholesterolemia	0.0091703028
adrenal cortex carcinoma	0.0091317022
brain ischemia	0.0091308583
retinopathy	0.0090978115
lymphoid leukemia	0.0090676417
bladder tumor	0.0090452491
Intellectual disability	0.0090407445
benign neoplasm	0.0089855129
tuberculosis	0.0089694852
brain injury	0.0089543712
neuroendocrine neoplasm	0.0089239162
Down syndrome	0.0089137734
ataxia telangiectasia	0.0089092194
gastrointestinal stromal tumor	0.008898251
inherited lipid metabolism disorder	0.0088853157
human prion disease	0.0088699165
leukocyte adhesion deficiency	0.0088699165
hereditary hemorrhagic telangiectasia	0.0088699165
hypopharyngeal squamous cell carcinoma	0.0088699165
Familial adenomatous polyposis	0.0088699165
psoriatic arthritis	0.0088627114
Nasal polyposis	0.0088288521
cytomegalovirus infection	0.008807794
retinal degeneration	0.0087846953
Ehlers-Danlos syndrome	0.0087680642
brain cancer	0.0087467232
abortion	0.0087467232
bipolar disorder	0.0087467232
diabetic foot	0.0087467232
idiopathic pulmonary arterial hypertension	0.0087005257
Leishmaniasis	0.0087005257
acanthosis nigricans	0.0087005257
glomerulosclerosis	0.0086987679
memory impairment	0.0086645944
Timothy syndrome	0.0086543283
ischemic cardiomyopathy	0.0085003367
Meckel syndrome, type 1	0.0084798044
hemorrhage	0.0084695383
Lyme disease	0.0083900787
Malignant Mesothelioma	0.0083874095
endometrium adenocarcinoma	0.0083438812
monocytic leukemia	0.0083438812
tongue neoplasm	0.0083155467
angiosarcoma	0.0083155467
reading	0.0083155467
Krabbe disease	0.0083155467
fleck corneal dystrophy	0.0083155467
hantavirus hemorrhagic fever with renal syndrome	0.0083155467
meningioma	0.0082950145
Barrett's esophagus	0.0082026196
breast angiosarcoma	0.0081923534
carcinoid tumor	0.0081923534
breast adenocarcinoma	0.0081307568
myeloproliferative disorder	0.0081307568
autosomal dominant cerebellar ataxia	0.0081307568
Escherichia coli Infections	0.0081307568
hematologic disease	0.0081307568
Central precocious puberty	0.0081307568
ovarian epithelial tumor	0.0081102246
lupus nephritis	0.0081102246
Pick disease	0.0081102246
adult T-cell leukemia/lymphoma	0.0080965435
hypertrophic cardiomyopathy	0.0080199447
Acute Leukemia	0.0080178296
skin aging	0.0079786816
cyclic hematopoiesis	0.0079459669
chronic myelomonocytic leukemia	0.0079459669
glucocorticoid resistance	0.0079459669
giant cell tumor	0.0079459669
central nervous system disease	0.0079254347
anthrax infection	0.0079254347
interstitial cystitis	0.0077611769
Endometritis	0.0077611769
Seizure	0.0077611769
hypopharyngeal carcinoma	0.0077611769
Nasal Cavity Polyp	0.0077611769
invasive carcinoma	0.0077611769
hyperinsulinemic hypoglycemia, familial, 4	0.0077611769
Lipodystrophy	0.0077611769
hereditary spastic paraplegia	0.0077611769
whooping cough	0.0075250565
Deltaretrovirus Infections	0.0073915971
childhood kidney cell carcinoma	0.0073915971
leukoplakia	0.0073915971
porphyria	0.0073915971
crescentic glomerulonephritis	0.0073915971
Arenaviridae infectious disease	0.0073915971
Sjogren syndrome	0.0073915971
angioimmunoblastic T-cell lymphoma	0.0073915971
mesenchymal cell neoplasm	0.0073915971
skin papilloma	0.0073915971
breast tumor luminal	0.0073915971
neoplasm of neck	0.0073915971
Encephalopathy	0.0073915971
post-transplant lymphoproliferative disease	0.0073915971
hypospadias	0.0073915971
obstructive jaundice	0.0073915971
Central diabetes insipidus	0.0073915971
Crush Syndrome	0.0073915971
thymic lymphoma	0.0073915971
Kashin-Beck disease	0.0073915971
spinocerebellar ataxia 7	0.0073915971
ovarian adenocarcinoma	0.0073915971
metastasis	0.0073915971
oropharyngeal carcinoma	0.0073915971
Hyperammonemia	0.0073915971
membranous glomerulonephritis	0.0073915971
cerebral palsy	0.0073915971
oculotrichodysplasia	0.0073915971
dissection	0.0073915971
breast ductal carcinoma in situ	0.0073915971
cholesteatoma of middle ear	0.0073915971
cutaneous squamous cell carcinoma	0.0073915971
fungal infectious disease	0.0072351416
Polycystic Kidney Disease	0.0072068072
punctate palmoplantar keratoderma type III	0.0072068072
congenital secretory chloride diarrhea 1	0.007186275
laryngotracheoesophageal cleft	0.00708518
influenza	0.0070377995
hearing loss	0.007001485
Congestive heart failure	0.0069066262
tarsal-carpal coalition syndrome	0.0068166951
Charcot-Marie-Tooth disease type 1A	0.0068039651
retinal ischemia	0.0067834329
rotavirus infection	0.006714034
mitochondrial DNA depletion syndrome 4a	0.0066807718
Fuchs endothelial corneal dystrophy	0.0066524374
celiac disease	0.0066524374
gastric ulcer	0.0066524374
ichthyosis vulgaris	0.0066524374
colonic neoplasm	0.0066128102
Hepatoblastoma	0.0064267884
Cervical polyp	0.0063742259
peritonitis	0.0062828575
pemphigus foliaceus	0.0062520592
fetal growth restriction	0.0062444623
Treacher-Collins syndrome	0.0060980676
thyroiditis	0.0060949752
prostate intraepithelial neoplasia	0.0060699385
nervous system disease	0.0060367191
Hepatic steatosis	0.0060349992
Cowden syndrome 1	0.0060083418
metastatic colorectal cancer	0.0059132777
spina bifida cystica	0.0059132777
cocaine use disorder	0.0059132777
Flavivirus Infections	0.0059132777
mature T-cell and NK-cell non-Hodgkin lymphoma	0.0059132777
proliferative diabetic retinopathy	0.0059132777
serum lipopolysaccharide activity	0.0058736505
infectious disease	0.0057626613
thyroid neoplasm	0.0056976894
hyperuricemia	0.0056182298
Ureteral obstruction	0.005559097
Ebola hemorrhagic fever	0.0055436978
toxoplasmosis	0.0055231656
hematopoietic and lymphoid cell neoplasm	0.0055127615
uremia	0.0055026334
brain neoplasm	0.0054790832
demyelinating disease	0.0054307706
amebiasis	0.0053589079
ichthyosis	0.0053589079
clostridium difficile infection	0.0053589079
Disorder of lipid metabolism	0.0053589079
Granuloma	0.0053589079
systemic inflammatory response syndrome	0.0053383757
psychiatric disorder	0.0053051135
SATB2 associated disorder	0.0052613799
Cataract	0.0052459807
Allergy	0.0052459807
congenital dyserythropoietic anemia	0.005174118
myxofibrosarcoma	0.005174118
neural tube defect	0.005174118
metastatic prostate cancer	0.005174118
Norrie disease	0.0051535858
renovascular hypertension	0.0051535858
Lentivirus Infections	0.0051227874
Erythema	0.0051227874
mucocutaneous lymph node syndrome	0.0051227874
cerebral infarction	0.0050619995
metastatic malignant neoplasm	0.0050406586
Immunodeficiency	0.0050303925
Ehlers-Danlos syndrome, musculocontractural type	0.0050047272
xeroderma pigmentosum	0.004989328
endometrium neoplasm	0.004989328
Neurodevelopmental delay	0.004989328
uterine cervix neoplasm	0.004989328
keratoconus	0.0049585297
malaria	0.0049585297
allergic asthma	0.0049560659
intrahepatic cholestasis	0.004895167
gastritis	0.00487907
type 1 diabetes mellitus	0.004873937
irritable bowel syndrome	0.0048199373
alpha 1-antitrypsin deficiency	0.0048045381
fragile X syndrome	0.0048045381
antiphospholipid syndrome	0.0048045381
hypertension	0.0046197482
American trypanosomiasis	0.0046197482
Åland Islands eye disease	0.0046197482
Cognitive impairment	0.0046070182
encephalitis	0.004599216
cerebral amyloid angiopathy	0.0045659538
theileriasis	0.0045659538
respiratory system disease	0.004506821
Chédiak-Higashi syndrome	0.004506821
alveolar rhabdomyosarcoma	0.0044965549
Pituitary prolactin cell adenoma	0.0044349583
porphyria cutanea tarda	0.0044349583
viral pneumonia	0.0044349583
adenoviridae infectious disease	0.0044349583
common cold	0.0044349583
Cholestatic liver disease	0.0044349583
neuromuscular disease	0.0044349583
sexually transmitted disease	0.0044349583
Niemann-Pick disease	0.0044349583
gallstones	0.0044349583
mitochondrial disease	0.0044349583
Posterior Leukoencephalopathy Syndrome	0.0044349583
membranoproliferative glomerulonephritis	0.0044349583
ichthyosis prematurity syndrome	0.0044349583
tubular adenoma	0.0044349583
Right ventricular hypertrophy	0.0044349583
oropharynx cancer	0.0044349583
alcoholic fatty liver disease	0.0044349583
atrioventricular block	0.0044349583
chronic pancreatitis	0.0044349583
pseudotumor cerebri	0.0044349583
dyskeratosis congenita	0.0044349583
Peritoneal Fibrosis	0.0044349583
tinea unguium	0.0044349583
vitamin A deficiency	0.0044349583
asthma	0.0044349583
Bardet-Biedl syndrome	0.0044349583
gastroesophageal reflux disease	0.0044349583
autosomal dominant retinitis pigmentosa	0.0044349583
carcinoma of supraglottis	0.0044349583
glomerular disease	0.0044349583
Granulomatosis with Polyangiitis	0.0044349583
human granulocytic anaplasmosis	0.0044349583
sebaceous gland neoplasm	0.0044349583
neuropathic pain	0.004414426
lip and oral cavity carcinoma	0.004414426
monoclonal gammopathy	0.004414426
amyloidosis	0.0043220311
chronic gastritis	0.0042501683
lactic acidosis	0.0042501683
Primary Effusion Lymphoma	0.0042501683
cerebrovascular disorder	0.0042501683
Genital neoplasm, female	0.0042501683
vulvar carcinoma	0.0042501683
chronic granulomatous disease	0.0042501683
cervical intraepithelial neoplasia	0.0042501683
candidiasis	0.0042501683
Benign Ovarian Neoplasm	0.0042501683
Hypotonia - cystinuria syndrome	0.0042501683
Airway obstruction	0.0042501683
hypotonia-cystinuria syndrome	0.0042501683
Nephropathy	0.0042407109
Mantle cell lymphoma	0.0042296361
Merkel cell skin cancer	0.0040653784
Friedreich ataxia	0.0040653784
Herpesviridae infectious disease	0.0040653784
AIDS dementia	0.0040653784
polyp of colon	0.0040653784
chronic rhinosinusitis with nasal polyps	0.0040653784
Herpesviridae infectious disease	0.0040653784
impulse control disorder	0.0040653784
Friedreich ataxia	0.0040653784
osteoporosis-pseudoglioma syndrome	0.0040526484
Potocki-Lupski syndrome	0.0038497902
drug dependence	0.0038267941
male infertility	0.0037676613
rectum cancer	0.0037676613
Bronchiolitis	0.0037573952
Pruritus	0.0036957985
autoimmune thyroid disease	0.0036957985
brain disease	0.0036957985
Lymphomatoid Papulosis	0.0036957985
Vestibular schwannoma	0.0036957985
lesion of sciatic nerve	0.0036957985
Tremor	0.0036957985
Human T-lymphotropic virus 1 infectious disease	0.0036957985
visceral Leishmaniasis	0.0036957985
ependymoma	0.0036957985
ocular cicatricial pemphigoid	0.0036957985
Klebsiella pneumonia	0.0036957985
empyema	0.0036957985
aortic aneurysm	0.0036957985
extraskeletal myxoid chondrosarcoma	0.0036957985
Noonan syndrome	0.0036957985
osteonecrosis	0.0036957985
Left ventricular dilatation	0.0036957985
gray platelet syndrome	0.0036957985
inborn error of immunity	0.0036957985
bronchitis	0.0036957985
central nervous system leukemia	0.0036957985
spina bifida	0.0036957985
Hydrocephalus	0.0036957985
behavior	0.0036957985
Charcot-Marie-Tooth disease	0.0036957985
common variable immunodeficiency	0.0036957985
Other metabolic disease	0.0036957985
constitutional neutropenia	0.0036957985
Reduced sperm motility	0.0036957985
oral mucositis	0.0036957985
endocrine system disease	0.0036957985
red-green color blindness	0.0036957985
capillary leak syndrome	0.0036957985
eosinophilic esophagitis	0.0036957985
bronchopulmonary dysplasia	0.0036957985
North Carolina macular dystrophy	0.0036957985
head and neck neoplasia	0.0036957985
Delirium	0.0036957985
Abnormal cardiovascular system morphology	0.0036957985
kidney injury	0.0036957985
Optic atrophy	0.0036957985
Legionnaires' disease	0.0036957985
tetrasomy 12p	0.0036957985
neuroendocrine carcinoma	0.0036957985
Achalasia	0.0036957985
polycythemia vera	0.0036957985
complete androgen insensitivity syndrome	0.0036957985
neuritis	0.0036957985
pneumonia	0.0036957985
Renal Cell Carcinoma Associated with Xp11.2 Translocations/TFE3 Gene Fusions	0.0036957985
Aarskog-Scott syndrome, X-linked	0.0036957985
Atrophy	0.0036957985
AL amyloidosis	0.0036957985
Global developmental delay	0.0036957985
neurotoxicity	0.0036957985
primary myelofibrosis	0.0036957985
measles	0.0036957985
autoimmune pancreatitis	0.0036957985
Fuchs' endothelial dystrophy	0.0036957985
ischemia reperfusion injury	0.0036957985
pemphigus	0.0036957985
Staphylococcus aureus infection	0.0036957985
Paralysis	0.0036957985
isolated cleft palate	0.0036957985
Sjogren-Larsson syndrome	0.0036957985
malnutrition	0.0036957985
hairy cell leukemia	0.0036957985
female reproductive system disease	0.0036957985
hypotrichosis 1	0.0036957985
spindle cell hemangioma	0.0036957985
glycogen storage disease due to GLUT2 deficiency	0.0036957985
von Hippel-Lindau disease	0.0036957985
disorder of sexual differentiation	0.0036957985
Pleural effusion	0.0036957985
Parkinsonism	0.0036957985
Herpes simplex infection	0.0036957985
peeling skin syndrome	0.0036957985
vascular neoplasm	0.0036957985
polymyositis	0.0036957985
Hyperinsulinemia	0.0036957985
Patent ductus arteriosus	0.0036957985
Hyperlipidemia	0.0036752663
Infectious encephalitis	0.0035828714
muscle atrophy	0.0035110086
nephrosclerosis	0.0033490786
Heat Stroke	0.0033262187
bronchogenic carcinoma	0.0033262187
hypertrophy	0.0033262187
Menkes disease	0.0033262187
acute graft versus host disease	0.0033262187
Glucose intolerance	0.0033262187
Shwachman-Diamond syndrome	0.0033262187
rheumatic disease	0.0032570251
Guillain-Barre syndrome	0.0032108276
urothelial carcinoma	0.003148962
Osteopetrosis	0.0031286988
arteriosclerosis	0.0031106304
Diabetes mellitus	0.0030876344
infarction	0.0030285016
dysplasia	0.0030182355
neuroma	0.0030182355
T-lymphoblastic lymphoma	0.0029566388
acute megakaryoblastic leukaemia	0.0029566388
dental fluorosis	0.0029566388
gamma chain deficiency	0.0029566388
acute coronary syndrome	0.0029566388
geroderma osteodysplastica	0.0029566388
epidermolysis bullosa simplex	0.0029566388
autoimmune myocarditis	0.0029566388
uterine fibroid	0.0029566388
thrombophilia	0.0029566388
skin sensitization	0.0029566388
hematoma	0.0029566388
dentin dysplasia	0.0029566388
Psoriasiform dermatitis	0.0029566388
Extramammary Paget Disease	0.0029566388
cleft palate with or without ankyloglossia, X-linked	0.0029566388
hidradenitis suppurativa	0.0029566388
bacterial urinary tract infection	0.0029566388
Impaired glucose tolerance	0.0029566388
glucosephosphate dehydrogenase deficiency	0.0029566388
myelofibrosis	0.0029566388
venous thromboembolism	0.0029566388
malignant hyperthermia, susceptibility to, 1	0.0029566388
hematopoietic and lymphoid system neoplasm	0.0029566388
Myelofibrosis	0.0029566388
Arthritis	0.0029566388
Whooping cough	0.0029566388
Hutchinson-Gilford progeria syndrome	0.0029566388
polyp	0.0029566388
anaphylaxis	0.0029566388
Jeune syndrome	0.0029566388
morphine dependence	0.0029361066
AIDS	0.0029361066
Refsum disease	0.0029361066
stroke	0.0029028444
malignant peripheral nerve sheath tumor	0.0028437117
pancreatic neoplasm	0.0028437117
acute liver failure	0.0027718489
primary biliary cirrhosis	0.0027718489
hyperhomocysteinemia	0.0027718489
Pelvic Inflammatory Disease	0.0027718489
Pituitary Gland Adenoma	0.0027718489
hyperthyroidism	0.0027718489
granular corneal dystrophy type II	0.0027718489
listeriosis	0.0027718489
embryonal rhabdomyosarcoma	0.0027718489
angina unstable	0.0027718489
Neurodevelopmental disorder	0.0027513167
neuroinflammatory disorder	0.0027513167
prostatitis	0.0027513167
chronic hepatitis C virus infection	0.0027513167
bacterial vaginosis	0.0027513167
Melnick-Needles syndrome	0.0027513167
allergic disease	0.0027513167
diabetic cardiomyopathy	0.0027513167
Dyskinesia	0.0027513167
leukodystrophy	0.002587059
chondrogenic neoplasm	0.002587059
corneal infection	0.002587059
Cockayne syndrome	0.002587059
Lewy body dementia	0.002587059
prostate disease	0.002587059
osteoporosis	0.002587059
airway hyperresponsiveness	0.002587059
thoracic aortic aneurysm	0.002587059
retinitis pigmentosa	0.002587059
nephritis	0.002587059
iron poisoning	0.002587059
Andersen-Tawil syndrome	0.002587059
chronic inflammatory demyelinating polyneuropathy	0.002587059
progeroid syndrome	0.002587059
osteofibrous dysplasia	0.002587059
pulmonary edema	0.002587059
tropical spastic paraparesis	0.002587059
Osteoblastoma	0.002587059
spinal cord injury	0.002587059
tongue squamous cell carcinoma	0.002587059
Becker muscular dystrophy	0.002587059
genetic disorder	0.002587059
Disseminated Peritoneal Leiomyomatosis	0.002587059
Pain	0.002587059
Alexander disease	0.002587059
pouchitis	0.002587059
gastroenteritis	0.002587059
Thrombocytopenia	0.002587059
osteosclerosis	0.002587059
Fibroadenoma	0.0022209403
Lymphatic Metastasis	0.0022174791
Gaucher disease	0.0022174791
Hepatitis, Alcoholic	0.0022174791
Primary progressive aphasia	0.0022174791
Hypercalcemia	0.0022174791
dry age related macular degeneration	0.0022174791
nutritional biotin deficiency	0.0022174791
Oral leukoplakia	0.0022174791
Dental enamel hypoplasia	0.0022174791
autism	0.0022174791
Peripheral neuropathy	0.0022174791
hereditary chronic pancreatitis	0.0022174791
Sensory neuropathy	0.0022174791
tubulovillous adenoma	0.0022174791
Chronic Obstructive Asthma	0.0022174791
metachromatic leukodystrophy	0.0022174791
childhood onset asthma	0.0022174791
thromboangiitis obliterans	0.0022174791
fibrous dysplasia	0.0022174791
acrocardiofacial syndrome	0.0022174791
Chronic colitis	0.0022174791
orthostatic intolerance	0.0022174791
bone inflammation disease	0.0022174791
metabolic bone disorder	0.0022174791
systemic primary carnitine deficiency disease	0.0022174791
portal hypertension	0.0022174791
tumor of parathyroid gland	0.0022174791
liver mesenchymal hamartoma	0.0022174791
limb ischemia	0.0022174791
osteochondritis dissecans	0.0022174791
Periostitis	0.0022174791
mouth disease	0.0022174791
acidosis	0.0022174791
pituitary tumor	0.0022174791
Holt-Oram syndrome	0.0022174791
Epididymitis	0.0022174791
Acidosis	0.0022174791
azoospermia	0.0022174791
Malignant Bone Neoplasm	0.0022174791
trigeminal nerve disease	0.0022174791
maple syrup urine disease	0.0022174791
cerebritis	0.0022174791
Splenomegaly	0.0022174791
Mycoplasmoides infection	0.0022174791
transitional cell neoplasm	0.0022174791
spondyloarthropathy	0.0022174791
Pulmonary hypoplasia	0.0022174791
muscle tissue disorder	0.0022174791
sarcoidosis	0.0022174791
restrictive cardiomyopathy	0.0022174791
Charcot-Marie-Tooth disease type 3	0.0022174791
Arrhythmia	0.0022174791
hippocampal atrophy	0.0022174791
cerebellar ataxia, intellectual disability, and dysequilibrium	0.0022174791
Colon Neuroendocrine Tumor G1	0.0022174791
invasive breast ductal carcinoma	0.0022174791
Kennedy disease	0.0022174791
cryptorchidism	0.0022174791
Endarteritis	0.0022174791
complication	0.0022174791
Arterial thrombosis	0.0022174791
Developmental cataract	0.0022174791
urinary bladder cancer	0.0022174791
periostitis	0.0022174791
septic shock	0.0022174791
Infertility	0.0022174791
diverticulitis	0.0022174791
holoprosencephaly	0.0022174791
sarcopenia	0.0022174791
chronic lung disease	0.0022174791
Carcinoma, Lewis Lung	0.0022174791
urinary tract infection	0.0022174791
cystic kidney disease	0.0022174791
convulsion	0.0022174791
Retinal atrophy	0.0022174791
chronic cystitis	0.0022174791
Tay-Sachs disease	0.0022174791
retinitis pigmentosa 1	0.0022174791
Bjornstad syndrome	0.0022174791
human african trypanosomiasis	0.0022174791
cerebellar degeneration	0.0022174791
invasive breast ductal carcinoma	0.0022174791
van der Woude syndrome	0.0022174791
Arterial thrombosis	0.0022174791
arrhythmogenic right ventricular cardiomyopathy	0.0022174791
adrenal carcinoma	0.0022174791
Feingold syndrome	0.0022174791
paraneoplastic neurologic syndrome	0.0022174791
Japanese encephalitis	0.0022174791
fibromatosis	0.0022174791
nephrolithiasis	0.0022174791
aortic valve insufficiency	0.0022174791
X-linked Charcot-Marie-Tooth disease type 1	0.0022174791
fibromyalgia	0.0022174791
acrocephalopolysyndactyly	0.0022174791
recessive dystrophic epidermolysis bullosa	0.0022174791
Cachexia	0.0022174791
spondylitis	0.0022174791
sporotrichosis	0.0022174791
astrocytic tumor	0.0022174791
mental or behavioural disorder	0.0022174791
paracoccidioidomycosis	0.0022174791
Pleural Mesothelioma	0.0022174791
streptococcal infection	0.0022174791
Sudden unexpected death in epilepsy	0.0022174791
orchitis	0.0022174791
Timothy syndrome type 1	0.0022174791
juxtacortical osteosarcoma	0.0022174791
adrenal cortex neoplasm	0.0022174791
coinfection	0.0022174791
van der Woude syndrome	0.0022174791
thoracic outlet syndrome	0.0022174791
epilepsy, early-onset	0.0022174791
Wiskott-Aldrich syndrome	0.0022174791
aldosterone-producing adenoma	0.0021189584
Duchenne muscular dystrophy	0.002012157
angina pectoris	0.002012157
syphilis	0.002012157
Jaundice	0.0018478993
brain inflammatory disease	0.0018478993
avian influenza	0.0018478993
osteogenesis imperfecta	0.0018478993
hypothyroidism	0.0018478993
kidney cancer	0.0018478993
thrombotic disease	0.0018478993
adamantinoma	0.0018478993
Autoimmune Hepatitis	0.0018478993
food allergy	0.0018478993
chronic rhinosinusitis	0.0018478993
Malignant Pancreatic Neoplasm	0.0018478993
TNF receptor 1-associated periodic fever syndrome	0.0018478993
mastitis	0.0018478993
Aortic dissection	0.0018478993
chronic hepatitis	0.0018478993
respiratory syncytial virus bronchiolitis	0.0018478993
medullary thyroid gland carcinoma	0.0018478993
parasitic infection	0.0018478993
Motor axonal neuropathy	0.0018478993
Helminthiasis	0.0018478993
glucose metabolism disease	0.0014783194
hyperphosphatemia	0.0014783194
psychosis	0.0014783194
hemochromatosis	0.0014783194
respiratory failure	0.0014783194
arthritis	0.0014783194
chorioamnionitis	0.0014783194
polyostotic fibrous dysplasia	0.0014783194
Edema	0.0014783194
hemolytic anemia	0.0014783194
tumor of duodenum	0.0014783194
thymus neoplasm	0.0014783194
Ito hypomelanosis	0.0014783194
chronic inflammatory demyelinating polyradiculoneuropathy	0.0014783194
Ovarian cyst	0.0014783194
Hyperesthesia	0.0014783194
eye disease	0.0014783194
small intestine neoplasm	0.0014783194
bronchoalveolar adenocarcinoma	0.0014783194
periodontal disorder	0.0014783194
infectious arthritis	0.0014783194
Respiratory tract infection	0.0014783194
acute basophilic leukemia	0.0014783194
pneumococcal pneumonia	0.0014783194
glucose metabolism disease	0.0014783194
endodermal sinus tumor	0.0014783194
adenomyosis	0.0014783194
Transitional Cell Carcinoma	0.0014783194
Lung Giant Cell Carcinoma	0.0014783194
bronchiectasis	0.0014783194
Fabry disease	0.0014783194
ovarian clear cell cancer	0.0014783194
familial hyperaldosteronism	0.0014783194
oculocerebrorenal syndrome	0.0014783194
encephalomyelitis	0.0014783194
Hantavirus infectious disease	0.0014783194
Leydig Cell Tumor	0.0014783194
idiopathic interstitial pneumonia	0.0014783194
Epiretinal membrane	0.0014783194
peripheral nervous system disease	0.0014783194
MALT lymphoma	0.0014783194
Muscular dystrophy	0.0014783194
macular retinal edema	0.0014783194
Hyperplastic Polyp	0.0014783194
polyarteritis nodosa	0.0014783194
Vascular dilatation	0.0014783194
Gingivitis	0.0014783194
uterine sarcoma	0.0014783194
Mental deterioration	0.0014783194
Abnormality of neuronal migration	0.0014783194
neurofibromatosis type 1	0.0014783194
chronic primary adrenal insufficiency	0.0014783194
fatty liver disease	0.0014783194
xerostomia	0.0014783194
mucositis	0.0014783194
vaginitis	0.0014783194
liver neoplasm	0.0014783194
muscular dystrophy	0.0014783194
polyp of large intestine	0.0014783194
sebaceous adenoma	0.0014783194
mucositis	0.0014783194
asphyxia neonatorum	0.0014783194
Hypopigmentation of the skin	0.0014783194
Hantavirus infectious disease	0.0014783194
Leydig Cell Tumor	0.0014783194
uterine sarcoma	0.0014783194
encephalomyelitis	0.0014783194
benign neoplasm of skin	0.0014783194
Gingivitis	0.0014783194
Vascular dilatation	0.0014783194
Abnormal intestine morphology	0.0014783194
Marchiafava-Bignami Disease	0.0014783194
Hyperplastic Polyp	0.0014783194
macular retinal edema	0.0014783194
Duchenne and Becker muscular dystrophy	0.0014783194
idiopathic interstitial pneumonia	0.0014783194
Muscular dystrophy	0.0014783194
Micropenis	0.0014783194
actinic keratosis	0.0014783194
Epiretinal membrane	0.0014783194
retinal detachment	0.0014783194
peripheral nervous system disease	0.0014783194
MALT lymphoma	0.0014783194
Bronchiectasis	0.0014783194
Chlamydia trachomatis infectious disease	0.0014783194
Reoviridae infectious disease	0.0014783194
gestational trophoblastic neoplasm	0.0014783194
oculocerebrorenal syndrome	0.0014783194
Hyperphosphatemia	0.0014783194
endodermal sinus tumor	0.0014783194
polyarteritis nodosa	0.0014783194
Increased total eosinophil count	0.0014783194
Keratoconjunctivitis sicca	0.0014783194
peripheral nerve lesion	0.0014783194
hepatotoxicity	0.0014783194
brain edema	0.0014783194
endocervical carcinoma	0.0014783194
pneumococcal pneumonia	0.0014783194
acute basophilic leukemia	0.0014783194
Respiratory tract infection	0.0014783194
infectious arthritis	0.0014783194
Hypertension	0.0014783194
periodontal disorder	0.0014783194
Endometrial Polyp	0.0014783194
central nervous system cancer	0.0014783194
cervical adenocarcinoma	0.0014783194
hereditary coproporphyria	0.0014783194
trichomegaly-retina pigmentary degeneration-dwarfism syndrome	0.0014783194
Ovarian cyst	0.0014783194
small intestine neoplasm	0.0014783194
eye disease	0.0014783194
intracranial hemorrhage	0.0014783194
anogenital venereal wart	0.0014783194
xerostomia	0.0014783194
fatty liver disease	0.0014783194
chronic primary adrenal insufficiency	0.0014783194
neurofibromatosis type 1	0.0014783194
Abnormality of neuronal migration	0.0014783194
colonic disorder	0.0014783194
early-infantile DEE	0.0014783194
Mental deterioration	0.0014783194
alcohol-induced disorders	0.0014783194
macroglobulinemia	0.0012237529
