# Supplementary material for: Peripheral Transcriptomic Signatures Reveal Convergent Neuroinflammatory, Metabolic, and miRNA Dysregulation in Major Psychiatric Disorders
Source: Biology (Basel). 2026 Apr 24;15(9):673. doi: 10.3390/biology15090673 (PMC13162896; doi:10.3390/biology15090673)
Supplement: Supplementary file 1 [file biology-15-00673-s001.zip › Supplementary Files/Dataset S4. Hub genes GWAS results/KDM2A.tsv]

disease	globalScore
neurodegenerative disease	0.5560892736
temporomandibular joint disorder	0.28362775
Neurodevelopmental disorder	0.2699318864
Alzheimer disease	0.2539788143
prostate carcinoma	0.2510503468
Abnormality of the skeletal system	0.2487435353
skin disease	0.2043635528
osteoarthritis, knee	0.1819236058
osteoarthritis, hip	0.1806450242
total joint arthroplasty	0.1436828319
breast cancer	0.1034138487
nonpapillary renal cell carcinoma	0.0796239265
urinary bladder carcinoma	0.0748193884
atherosclerosis	0.0742855508
hepatocellular carcinoma	0.0660850463
neoplasm	0.0604698467
Miyoshi myopathy	0.0498932804
glioblastoma multiforme	0.0456225798
oral squamous cell carcinoma	0.0452043386
colorectal carcinoma	0.0412711877
glioma	0.0404492706
cervical cancer	0.040433268
colorectal adenocarcinoma	0.0384157727
cancer	0.0374052332
lung cancer	0.037203682
ovarian cancer	0.0361291
non-small cell lung carcinoma	0.0330702159
muscular dystrophy-dystroglycanopathy (congenital with brain and eye anomalies), type a, 10	0.0324121533
psoriasis	0.0284576488
triple-negative breast cancer	0.0280675367
gastric cancer	0.027700314
coronary artery disease	0.0273489092
Obesity	0.0270045714
multiple myeloma	0.0269793294
esophageal squamous cell carcinoma	0.0229344832
Insulin resistance	0.0210943862
osteosarcoma	0.0201113038
insomnia	0.0193061161
leukemia	0.0188485726
posterior cortical atrophy	0.0158919338
breast neoplasm	0.0153529631
microphthalmia with limb anomalies	0.0129352949
clear cell renal carcinoma	0.0129352949
squamous cell carcinoma	0.0123809251
breast carcinoma	0.0106972836
head and neck squamous cell carcinoma	0.0105330259
myocardial infarction	0.0099786561
prostate cancer	0.0097378805
Psoriasiform dermatitis	0.0096090762
Testicular atrophy	0.0096090762
Syringocystadenoma Papilliferum	0.0085619333
glioblastoma	0.0083155467
acute myeloid leukemia	0.0083155467
colorectal cancer	0.0082950145
pachyonychia congenita	0.0079459669
small cell lung carcinoma	0.0077611769
lymphoma	0.007576387
cold-induced sweating syndrome	0.0073915971
myeloid leukemia	0.0073915971
Inflammatory abnormality of the skin	0.0066524374
Hyperglycemia	0.0063444542
Cerebral ischemia	0.0059132777
breast ductal carcinoma in situ	0.0059132777
liver cancer	0.0055436978
metabolic disease	0.0054205045
precursor B-cell acute lymphoblastic leukemia	0.005174118
female infertility	0.0048045381
Hirschsprung disease	0.0044349583
bladder transitional cell carcinoma	0.0044349583
bladder tumor	0.0044349583
microphthalmia	0.0044349583
male infertility	0.004414426
lung adenocarcinoma	0.0040653784
lymph node metastatic carcinoma	0.0040653784
hereditary leiomyomatosis and renal cell cancer	0.0036957985
cervical carcinoma	0.0036957985
Bloom syndrome	0.0036957985
ovarian serous adenocarcinoma	0.0036957985
carcinoma	0.0036957985
atrial fibrillation	0.0036957985
Borderline Ovarian Surface Epithelial-Stromal Tumor	0.0036957985
embryonal carcinoma	0.0036957985
chronic myelogenous leukemia	0.0036957985
overnutrition	0.0036957985
Invasive Breast Carcinoma	0.0036957985
metachromatic leukodystrophy	0.0036957985
adrenoleukodystrophy	0.0036957985
rhabdomyosarcoma	0.0036957985
melanoma	0.0036957985
oligospermia	0.0029566388
Infertility	0.0029566388
diabetes mellitus	0.0027513167
major depressive disorder	0.0022174791
malignant rhabdoid tumour	0.0022174791
Ossifying Fibromyxoid Tumor	0.0022174791
viral disease	0.0022174791
Global developmental delay	0.002012157
meningioma	0.0018478993
type 2 diabetes mellitus	0.0018478993
Hepatic steatosis	0.0018478993
Intellectual disability	0.0018478993
brain cancer	0.0014783194
in situ carcinoma	0.0014783194
acute lymphoblastic leukemia	0.0014783194
Mitral valve prolapse	0.0014783194
breast ductal adenocarcinoma	0.0014783194
Ataxia-telangiectasia	0.0014783194
polymicrogyria	0.0014783194
Cervical polyp	0.0014783194
Other metabolic disease	0.0014783194
non-alcoholic fatty liver disease	0.0014783194
cardiovascular disease	0.0014783194
metabolic syndrome	0.0014783194
schizophrenia	0.0014783194
papillary thyroid carcinoma	0.0014783194
brain neoplasm	0.0014783194
acne	0.0014783194
liver disease	0.0014783194
