# Supplementary material for: Peripheral Transcriptomic Signatures Reveal Convergent Neuroinflammatory, Metabolic, and miRNA Dysregulation in Major Psychiatric Disorders
Source: Biology (Basel). 2026 Apr 24;15(9):673. doi: 10.3390/biology15090673 (PMC13162896; doi:10.3390/biology15090673)
Supplement: Supplementary file 1 [file biology-15-00673-s001.zip › Supplementary Files/Dataset S4. Hub genes GWAS results/KDM3B.tsv]

disease	globalScore
Diets-Jongmans syndrome	0.7721230788
genetic disorder	0.5104498333
Neurodevelopmental delay	0.4065378402
syndromic intellectual disability	0.3991462431
Neurodevelopmental disorder	0.3695798547
Rare genetic epilepsy	0.3400134663
Rare genetic intellectual disability	0.3400134663
pilocytic astrocytoma	0.328256511
atrial fibrillation	0.2817058544
autism spectrum disorder	0.2811985901
Abnormality of the skeletal system	0.258634171
Jaundice	0.2480031735
medulloblastoma	0.2421502844
hypertension	0.1949104959
esophageal disease	0.1623477676
gastroesophageal reflux disease	0.1310834316
developmental disorder of mental health	0.1209347413
mixed connective tissue disease	0.1161869801
smoking initiation	0.1096300566
obesity	0.080797307
cancer	0.0695808687
attention deficit hyperactivity disorder	0.0604865077
schizophrenia	0.0603017177
obsessive-compulsive disorder	0.0601169278
46,XX gonadal dysgenesis	0.0597935173
bipolar disorder	0.059747348
Tourette syndrome	0.059747348
bipolar I disorder	0.059747348
major depressive disorder	0.059747348
anorexia nervosa	0.059747348
heart disease	0.0587189723
primary ovarian insufficiency	0.0586036354
melanoma	0.058393617
acute myeloid leukemia	0.0556898627
acute promyelocytic leukemia	0.0507223712
Kallmann syndrome	0.0498869647
isolated congenital hypogonadotropic hypogonadism	0.0470230822
familial hyperprolactinemia	0.0457096364
Familial hyperprolactinemia	0.0457096364
Isolated follicle stimulating hormone deficiency	0.0451829851
Female infertility due to fertilization defect	0.0447468809
bronchial disease	0.0444768192
leukemia	0.0423511405
oocyte maturation defect 8	0.0410455387
oocyte maturation defect 9	0.040579868
premature ovarian failure 23	0.0402102882
premature ovarian failure 25	0.0386137032
Hydatidiform Mole	0.0384455444
female infertility due to oocyte meiotic arrest	0.0374606141
premature ovarian failure 24	0.0372314746
ovarian dysgenesis 9	0.0371353838
hemoglobin D disease	0.0370171182
hyperprolactinemia	0.0368914611
ring chromosome Y	0.0363223081
premature ovarian failure 19	0.036122735
neoplasm	0.0358029217
ovarian dysgenesis 11	0.0357235888
oocyte maturation defect 13	0.0356348896
oocyte/zygote/embryo maturation arrest 21	0.0356348896
premature ovarian failure 22	0.0354722745
oocyte maturation defect 14	0.0353761837
oocyte maturation defect 5	0.0353761837
oocyte maturation defect 10	0.0353392257
oocyte maturation defect 12	0.0352209602
ovarian dysgenesis 10	0.0351987854
BDV syndrome	0.0351248694
Testicular regression syndrome	0.0351026946
46,XY sex reversal 11	0.0351026946
hypogonadotropic hypogonadism 11 with or without anosmia	0.0350731282
46,XY disorder of sex development due to isolated 17,20 lyase deficiency	0.0350287786
hypogonadotropic hypogonadism 24 without anosmia	0.0349992122
hypogonadotropic hypogonadism 23 with or without anosmia	0.0345483248
Leydig cell hypoplasia due to LHB deficiency	0.0345483248
Cerebellar ataxia - hypogonadism	0.0343191853
cerebellar ataxia-hypogonadism syndrome	0.0343191853
hypogonadotropic hypogonadism 12 with or without anosmia	0.0340974374
premature ovarian failure 1	0.0340900458
congenital adrenal hyperplasia due to 17-alpha-hydroxylase deficiency	0.0336539416
obesity due to prohormone convertase I deficiency	0.0335652424
46,XY gonadal dysgenesis-motor and sensory neuropathy syndrome	0.0333656693
46,XY gonadal dysgenesis - motor and sensory neuropathy	0.0333656693
Perrault syndrome 4	0.0332621869
premature ovarian failure 13	0.0331734878
Hyperandrogenism due to cortisone reductase deficiency	0.0329960894
premature ovarian failure 7	0.0327891247
Leydig cell hypoplasia	0.0325378104
ovarian dysgenesis 8	0.032508244
muscular dystrophy, congenital hearing loss, and ovarian insufficiency syndrome	0.0323825869
Pituicytoma	0.0323751953
46,XY sex reversal 1	0.0323382373
Perrault syndrome 6	0.0323086709
Perrault syndrome	0.0323086709
hypogonadotropic hypogonadism 8 with or without anosmia	0.0322347549
hemoglobin E disease	0.0321386642
46,XY partial gonadal dysgenesis	0.0318577835
overnutrition	0.0318023121
hypogonadotropic hypogonadism 25 with anosmia	0.0316656019
premature ovarian failure 8	0.0316360356
Non-acquired premature ovarian failure	0.0315251616
premature ovarian failure 18	0.0311703649
partial androgen insensitivity syndrome	0.0310077498
polycystic ovary syndrome	0.0309929666
premature ovarian failure 21	0.0309707918
hypogonadotropic hypogonadism 10 with or without anosmia	0.0308303515
placental site trophoblastic tumor	0.0305051212
mitochondrial dna depletion syndrome 16B (neuroophthalmic type)	0.0304755548
premature ovarian failure 20	0.0303203313
type 2 diabetes mellitus	0.0262797781
posterior cortical atrophy	0.0251724945
hepatocellular carcinoma	0.0247578339
colorectal carcinoma	0.0208928271
Intellectual disability	0.0207658707
irritable bowel syndrome	0.0197402834
liver cancer	0.0184789927
ovarian cancer	0.017924623
Wilms tumor	0.0179040907
gastric adenocarcinoma	0.0133048748
breast cancer	0.0097811362
myelodysplastic syndrome	0.0096784751
Hodgkins lymphoma	0.0092394964
prostate cancer	0.0092394964
rhabdomyosarcoma	0.0092394964
colorectal cancer	0.0082026196
adrenal cortex carcinoma	0.0073915971
interstitial lung disease	0.0073915971
pachyonychia congenita	0.0073915971
invasive breast ductal carcinoma	0.0073915971
acute myeloid leukemia by FAB classification	0.0059132777
acute lymphoblastic leukemia	0.0056746933
Hepatoblastoma	0.0055436978
Autism	0.0046197482
Syringocystadenoma Papilliferum	0.0044349583
pulmonary arterial hypertension	0.0044349583
non-small cell lung carcinoma	0.0044349583
chromosome 15q24 deletion syndrome	0.0044349583
lung cancer	0.0042296361
Global developmental delay	0.0042296361
epilepsy	0.0040653784
Alzheimer disease	0.0039850492
Hypopigmentation of the skin	0.0036957985
Parkinsonism	0.0036957985
congenital rubella	0.0036957985
Nystagmus	0.0036957985
anaplastic meningioma	0.0036957985
Hip dysplasia	0.0036957985
lymphoma	0.0036957985
myeloid leukemia	0.0033262187
female infertility	0.0022174791
Microcephaly	0.0022174791
Increased total leukocyte count	0.0022174791
Chédiak-Higashi syndrome	0.0022174791
bladder transitional cell carcinoma	0.0022174791
astrocytoma	0.0015899955
small cell lung carcinoma	0.0014783194
breast neoplasm	0.0014783194
retinopathy	0.0014783194
male infertility	0.0014783194
cognitive disorder	0.0014783194
Increased total granulocyte count	0.0014783194
glioblastoma	0.0014783194
COVID-19	0.0014783194
childhood leukemia	0.0014783194
Cognitive impairment	0.0014783194
inflammatory bowel disease	0.0014783194
myeloid sarcoma	0.0014783194
childhood kidney neoplasm	0.0014783194
urinary bladder carcinoma	0.0014783194
dentin dysplasia	0.0014783194
