# Supplementary material for: Peripheral Transcriptomic Signatures Reveal Convergent Neuroinflammatory, Metabolic, and miRNA Dysregulation in Major Psychiatric Disorders
Source: Biology (Basel). 2026 Apr 24;15(9):673. doi: 10.3390/biology15090673 (PMC13162896; doi:10.3390/biology15090673)
Supplement: Supplementary file 1 [file biology-15-00673-s001.zip › Supplementary Files/Dataset S4. Hub genes GWAS results/KMT2D.tsv]

disease	globalScore
Kabuki syndrome	0.8733925035
choanal atresia-athelia-hypothyroidism-delayed puberty-short stature syndrome	0.7849540669
Kabuki syndrome 1	0.7220165012
diffuse large B-cell lymphoma	0.6285177784
head and neck squamous cell carcinoma	0.6275441443
prostate adenocarcinoma	0.6270594793
squamous cell lung carcinoma	0.6165135823
medulloblastoma	0.6114319082
genetic disorder	0.5541424672
urinary bladder cancer	0.5429522672
cervical squamous cell carcinoma	0.5213354091
Intellectual disability	0.4773137774
gastric adenocarcinoma	0.4725717256
microphthalmia	0.462991163
esophageal cancer	0.4624778576
lymphoma	0.453191793
small cell lung carcinoma	0.4503416064
pancreatic adenocarcinoma	0.4449332069
Anal Squamous Cell Carcinoma	0.4388760774
non-small cell lung carcinoma	0.4232494708
lymphoid neoplasm	0.42304645
Burkitts lymphoma	0.4167585468
pilocytic astrocytoma	0.4160237231
malignant glioma	0.4088628976
cutaneous melanoma	0.3990048512
hepatocellular carcinoma	0.3946681796
melanoma	0.3914617209
esophageal squamous cell carcinoma	0.3899684747
skin basal cell carcinoma	0.3828539311
urinary bladder carcinoma	0.3775234273
Mantle cell lymphoma	0.3747988407
Microcephaly	0.3740085988
non-Hodgkins lymphoma	0.3729675878
microcephaly	0.3726596868
bladder transitional cell carcinoma	0.3718996524
urothelial carcinoma	0.3717229045
skin squamous cell carcinoma	0.3711178715
Merkel cell skin cancer	0.3710119766
Neurodevelopmental disorder	0.3708194871
Autoimmunity	0.3707983389
coloboma	0.3705961993
colon adenocarcinoma	0.3705961993
post-transplant lymphoproliferative disease	0.3704576068
lung carcinoma	0.3704114094
colorectal adenocarcinoma	0.3702266194
agammaglobulinemia	0.3699494345
Decreased circulating immunoglobulin concentration	0.3695798547
neoplasm of mature B-cells	0.3695798547
nodular melanoma	0.3695798547
hemangioblastoma	0.3695798547
cecum adenocarcinoma	0.3695798547
gastric intestinal type adenocarcinoma	0.3695798547
Atypical Meningioma	0.3695798547
Seizure	0.3695798547
superficial spreading melanoma	0.3695798547
Transitional Meningioma	0.3695798547
adenoid cystic carcinoma	0.3695798547
Endometrial Endometrioid Adenocarcinoma	0.3695798547
Bladder Small Cell Neuroendocrine Carcinoma	0.3695798547
nasopharyngeal neoplasm	0.3667513793
acute lymphoblastic leukemia	0.3446952224
multiple myeloma	0.3441291358
Neurodevelopmental delay	0.3421456341
choanal atresia	0.3421456341
Autism	0.3406602311
Dandy-Walker syndrome	0.3405678361
Strabismus	0.3400134663
Abnormal pinna morphology	0.3400134663
Smith-Magenis syndrome	0.3400134663
microtia	0.3400134663
complement component C1s deficiency	0.3400134663
Abnormality of the nervous system	0.3400134663
Neurodevelopmental abnormality	0.3400134663
autism	0.3400134663
amblyopia	0.3400134663
Stenosis of the external auditory canal	0.3400134663
Amblyopia	0.3400134663
lung cancer	0.3366745054
vein of Galen aneurysm	0.3326218692
chronic lymphocytic leukemia	0.3324500378
Uterine Carcinosarcoma	0.3277017509
neoplasm	0.3266264231
breast carcinoma	0.3218835222
clear cell renal carcinoma	0.3144026512
salivary gland carcinoma	0.3101372263
chromophobe renal cell carcinoma	0.307901873
astrocytoma	0.3073467136
papillary renal cell carcinoma	0.3052699099
Eccrine Porocarcinoma	0.3052318955
renal cell carcinoma	0.3045397174
oral squamous cell carcinoma	0.2982075974
acute myeloid leukemia	0.2977702889
chronic myelogenous leukemia	0.2930941745
glioma	0.2850108984
adult T-cell leukemia/lymphoma	0.2819894291
lung adenocarcinoma	0.2808518117
B-cell non-Hodgkins lymphoma	0.280611111
nodal marginal zone B-cell lymphoma	0.2804803114
extranodal nasal NK/T cell lymphoma	0.2802881812
pancreatic ductal adenocarcinoma	0.2801367561
adrenal gland pheochromocytoma	0.2794434346
marginal zone B-cell lymphoma	0.2793459066
osteosarcoma	0.279313825
esophageal adenocarcinoma	0.2790655392
Thymoma	0.2790327903
diffuse large B-cell lymphoma of the central nervous system	0.2790327903
carcinoma of pharynx	0.2790327903
ulcerative colitis	0.2789429963
myelodysplastic syndrome	0.2787504723
angioimmunoblastic T-cell lymphoma	0.2784450557
adrenal cortex carcinoma	0.27842709
laryngeal squamous cell carcinoma	0.2782012356
Thymic Carcinoma	0.2781088407
ovarian mucinous adenocarcinoma	0.2781088407
thyroid neoplasm	0.2781088407
Parathyroid Gland Carcinoma	0.2781088407
prostate carcinoma	0.2779240507
Invasive Breast Carcinoma	0.2779189177
hairy cell leukemia	0.2777392608
gastrointestinal stromal tumor	0.2777392608
neuroendocrine carcinoma	0.2775544709
angiosarcoma	0.2775544709
unspecified peripheral T-cell lymphoma	0.2775544709
Chordoid Meningioma	0.2775544709
Hepatoblastoma	0.2775544709
endometrial carcinoma	0.2775544709
Thyroid Gland Undifferentiated (Anaplastic) Carcinoma	0.2775544709
bladder papillary urothelial carcinoma	0.277184891
endometrium adenocarcinoma	0.277184891
Gastric Adenoma	0.277184891
embryonal rhabdomyosarcoma	0.277184891
brain glioblastoma	0.277184891
Unclassified Renal Cell Carcinoma	0.277184891
central nervous system primitive neuroectodermal neoplasm	0.277184891
uterine corpus adenosarcoma	0.277184891
Benign Adrenal Gland Pheochromocytoma	0.277184891
chronic myelomonocytic leukemia	0.277184891
T-Cell Prolymphocytic Leukemia	0.277184891
ovarian granulosa cell tumor	0.277184891
Splenic Diffuse Large B-Cell Lymphoma	0.277184891
Atypical Endometrial Hyperplasia	0.277184891
skin carcinoma	0.277184891
Small Intestinal Tubulovillous Adenoma	0.277184891
leiomyosarcoma	0.277184891
Tonsillar Squamous Cell Carcinoma	0.277184891
Unclassified Renal Cell Carcinoma	0.277184891
Endometrial Clear Cell Adenocarcinoma	0.277184891
Pancreatic Acinar Cell Carcinoma	0.277184891
breast phyllodes tumor	0.277184891
Fibrous Meningioma	0.277184891
anaplastic astrocytoma	0.277184891
Rectal Tubular Adenoma	0.277184891
salivary duct carcinoma	0.277184891
lung benign neoplasm	0.277184891
Gallbladder Adenocarcinoma	0.277184891
Breast Diffuse Large B-Cell Lymphoma	0.277184891
Appendix Goblet Cell Carcinoid	0.277184891
major salivary gland adenoid cystic carcinoma	0.277184891
malignant syringoma	0.277184891
Gallbladder Small Cell Neuroendocrine Carcinoma	0.277184891
Ampulla of Vater Carcinoma	0.277184891
classic medulloblastoma	0.277184891
acinic cell breast carcinoma	0.277184891
Pleural Epithelioid Mesothelioma	0.277184891
lymphoplasmacytic lymphoma	0.277184891
cerebral astrocytoma	0.277184891
meningioma	0.277184891
carcinoma of liver and intrahepatic biliary tract	0.277184891
gastroesophageal junction adenocarcinoma	0.277184891
B-Cell Prolymphocytic Leukemia	0.277184891
HER2 Positive Breast Carcinoma	0.277184891
nasal cavity and paranasal sinus squamous cell carcinoma	0.277184891
pancreatic neuroendocrine tumor	0.277184891
minor salivary gland adenoid cystic carcinoma	0.277184891
gastric carcinoma	0.277184891
Cutaneous Follicular Lymphoma	0.277184891
thyroid gland oncocytic adenoma	0.277184891
desmoplastic/nodular medulloblastoma	0.277184891
testicular seminoma	0.277184891
small intestinal adenocarcinoma	0.277184891
follicular dendritic cell sarcoma	0.277184891
acral lentiginous melanoma	0.277184891
Thymic Squamous Cell Carcinoma	0.277184891
Lung Sarcomatoid Carcinoma	0.277184891
Secretory Meningioma	0.277184891
Mixed Lobular and Ductal Breast Carcinoma	0.277184891
acute myeloid leukemia, t(3;5)(q25;q34)	0.277184891
rectal adenocarcinoma	0.277184891
Endometrial Undifferentiated Carcinoma	0.277184891
large cell medulloblastoma	0.277184891
T-cell large granular lymphocyte leukemia	0.277184891
cervical adenocarcinoma	0.277184891
kidney Wilms tumor	0.277184891
skin carcinoma	0.277184891
Extramammary Paget Disease	0.277184891
Dysplasia in Ulcerative Colitis	0.277184891
combined hepatocellular carcinoma and cholangiocarcinoma	0.277184891
Thymic Squamous Cell Carcinoma	0.277184891
Gallbladder Small Cell Neuroendocrine Carcinoma	0.277184891
lymphoplasmacytic lymphoma	0.277184891
central nervous system primitive neuroectodermal neoplasm	0.277184891
Hepatobiliary Neoplasm	0.277184891
head and neck carcinoma	0.277184891
Fibrous Meningioma	0.277184891
uterine corpus adenosarcoma	0.277184891
T-cell large granular lymphocyte leukemia	0.277184891
Gastric Neuroendocrine Tumor G1	0.277184891
rectal adenocarcinoma	0.277184891
Pancreatic Acinar Cell Carcinoma	0.277184891
Splenic Diffuse Large B-Cell Lymphoma	0.277184891
testicular seminoma	0.277184891
benign melanocytic skin nevus	0.277184891
vulvar melanoma	0.277184891
acinic cell breast carcinoma	0.277184891
Ovarian Endometrioid Adenocarcinoma with Squamous Differentiation	0.277184891
chronic myelomonocytic leukemia	0.277184891
gastroesophageal junction adenocarcinoma	0.277184891
Appendix Adenocarcinoma	0.277184891
myelofibrosis	0.277184891
Secretory Meningioma	0.277184891
leiomyosarcoma	0.277184891
Lung Sarcomatoid Carcinoma	0.277184891
cervical adenocarcinoma	0.277184891
bile duct papillary neoplasm	0.277184891
cerebral astrocytoma	0.277184891
Uveal Melanoma	0.277184891
large cell medulloblastoma	0.277184891
thyroid carcinoma	0.277184891
thyroid gland oncocytic adenoma	0.277184891
Meningothelial Meningioma	0.277184891
Breast Diffuse Large B-Cell Lymphoma	0.277184891
mixed liposarcoma	0.277184891
soft tissue sarcoma	0.277184891
major salivary gland adenoid cystic carcinoma	0.277184891
kidney neoplasm	0.277184891
Atypical Endometrial Hyperplasia	0.277184891
Extramammary Paget Disease	0.277184891
Placental Choriocarcinoma	0.277184891
B-cell acute lymphoblastic leukemia	0.277184891
carcinosarcoma	0.277184891
oral cavity carcinoma	0.277184891
pharyngeal squamous cell carcinoma	0.277184891
Endometrial Undifferentiated Carcinoma	0.277184891
aggressive NK-cell leukemia	0.277184891
conjunctival intraepithelial neoplasm	0.277184891
Colorectal Diffuse Large B-Cell Lymphoma	0.277184891
gliomatosis cerebri	0.277184891
meningioma	0.277184891
pancreatic neuroendocrine tumor	0.277184891
Small Intestinal Diffuse Large B-Cell Lymphoma	0.277184891
undifferentiated pleomorphic sarcoma	0.277184891
Hodgkins lymphoma	0.277184891
salivary gland adenoid cystic carcinoma	0.277184891
Benign Adrenal Gland Pheochromocytoma	0.277184891
Tonsillar Squamous Cell Carcinoma	0.277184891
anaplastic oligodendroglioma	0.277184891
Fibroadenoma	0.277184891
Angiomatous Meningioma	0.277184891
minor salivary gland adenoid cystic carcinoma	0.277184891
nasal cavity and paranasal sinus squamous cell carcinoma	0.277184891
Cutaneous Follicular Lymphoma	0.277184891
lobular breast carcinoma	0.277184891
Male infertility with spermatogenesis disorder	0.2660974954
autism spectrum disorder due to AUTS2 deficiency	0.2660974954
CHARGE syndrome	0.2611716546
Rare genetic intellectual disability	0.2587058983
Rubinstein Taybi like syndrome	0.2587058983
Pleural Mesothelioma	0.2570352132
Malignant Pancreatic Neoplasm	0.2450644884
endometrial cancer	0.225480951
basal cell carcinoma	0.2240603147
cutaneous squamous cell carcinoma	0.2126351442
ovarian epithelial tumor	0.2002904554
ovarian dysfunction	0.1956678858
glioblastoma multiforme	0.1893638131
Central Nervous System Lymphoma	0.1888192429
colonic neoplasm	0.1875617763
sarcoma	0.1874103512
in situ carcinoma	0.1869714751
carcinoid tumor	0.1866378266
pancreatic carcinoma	0.1854777565
parathyroid adenoma	0.1853442971
pancreatic neoplasm	0.1853442971
endometrial stromal sarcoma	0.1851595072
alveolar rhabdomyosarcoma	0.1851595072
Lung Sclerosing Hemangioma	0.1847899273
follicular thyroid carcinoma	0.1847899273
Malignant Germ Cell Tumor	0.1847899273
pleomorphic rhabdomyosarcoma	0.1847899273
extraskeletal myxoid chondrosarcoma	0.1847899273
Spindle Cell Melanoma	0.1847899273
brain oligodendroglioma	0.1847899273
invasive hydatidiform mole	0.1847899273
Clear Cell Meningioma	0.1847899273
Ovarian Yolk Sac Tumor	0.1847899273
chordoma	0.1847899273
Undifferentiated Gallbladder Carcinoma	0.1847899273
Malignant Ovarian Mixed Epithelial Tumor	0.1847899273
testicular mixed germ cell tumor	0.1847899273
nasal cavity and paranasal sinus carcinoma	0.1847899273
brain sarcoma	0.1847899273
primary peritoneal carcinoma	0.1847899273
Medullomyoblastoma with Myogenic Differentiation	0.1847899273
transitional cell carcinoma of kidney	0.1847899273
Skin Basosquamous Cell Carcinoma	0.1847899273
Endometrial Serous Adenocarcinoma	0.1847899273
Parotid Gland Adenoid Cystic Carcinoma	0.1847899273
colon medullary carcinoma	0.1847899273
Parotid Gland Carcinoma ex Pleomorphic Adenoma	0.1847899273
chondroblastic osteosarcoma	0.1847899273
osteoblastic osteosarcoma	0.1847899273
brain astrocytoma	0.1847899273
Adrenal Gland Neuroblastoma	0.1847899273
pleomorphic liposarcoma	0.1847899273
therapy related acute myeloid leukemia and myelodysplastic syndrome	0.1847899273
Colorectal Neuroendocrine Tumor G1	0.1847899273
Cervical Clear Cell Adenocarcinoma	0.1847899273
ovarian adenocarcinoma	0.1847899273
melanocytic neoplasm	0.1847899273
cortical thymoma	0.1847899273
urethra transitional cell carcinoma	0.1847899273
Vaginal Squamous Cell Carcinoma	0.1847899273
adrenocortical adenoma	0.1847899273
central nervous system embryonal neoplasm	0.1847899273
Cortisol-Producing Adrenal Cortex Adenoma	0.1847899273
Rhabdoid Meningioma	0.1847899273
liver cavernous hemangioma	0.1847899273
lung adenocarcinoma in situ	0.1847899273
Minor Salivary Gland Adenocarcinoma	0.1847899273
pseudomyxoma peritonei	0.1847899273
Testicular Yolk Sac Tumor	0.1847899273
mucosal melanoma	0.1847899273
luminal B breast carcinoma	0.1847899273
colorectal adenoma	0.1847899273
large cell lung carcinoma	0.1847899273
dedifferentiated chondrosarcoma	0.1847899273
mucoepidermoid carcinoma of submandibular gland	0.1847899273
Testicular Sertoli Cell Tumor	0.1847899273
medullary thyroid gland carcinoma	0.1847899273
Sarcomatoid Mesothelioma	0.1847899273
salivary gland squamous cell carcinoma	0.1847899273
Adenoid Cystic Breast Carcinoma	0.1847899273
Vaginal Melanoma	0.1847899273
Sinonasal Undifferentiated Carcinoma	0.1847899273
Cecum Villous Adenoma	0.1847899273
Thymic Undifferentiated Carcinoma	0.1847899273
mediastinal yolk sac tumor	0.1847899273
placental site trophoblastic tumor	0.1847899273
hepatic angiomyolipoma	0.1847899273
synovial sarcoma	0.1847899273
alveolar soft part sarcoma	0.1847899273
pulmonary blastoma	0.1847899273
dedifferentiated liposarcoma	0.1847899273
Extraskeletal Ewing Sarcoma/Peripheral Primitive Neuroectodermal Tumor	0.1847899273
Lymphangiosarcoma	0.1847899273
hepatosplenic T-cell lymphoma	0.1847899273
testicular Leydig cell tumor	0.1847899273
Anal Melanoma	0.1847899273
Cervical Adenosquamous Carcinoma	0.1847899273
Lung Giant Cell Carcinoma	0.1847899273
Mixed Cell Uveal Melanoma	0.1847899273
gastric tubular adenocarcinoma	0.1847899273
well-differentiated liposarcoma	0.1847899273
Ovarian Small Cell Carcinoma	0.1847899273
acinar lung adenocarcinoma	0.1847899273
adnexal spiradenoma/cylindroma of a sweat gland	0.1847899273
Ovarian Carcinosarcoma	0.1847899273
Anaplastic (Malignant) Meningioma	0.1847899273
spinal cord ependymoma	0.1847899273
solitary fibrous tumor	0.1847899273
spindle cell rhabdomyosarcoma	0.1847899273
Myelodysplastic/Myeloproliferative Neoplasm	0.1847899273
ganglioneuroblastoma	0.1847899273
radiologic finding	0.1847899273
cholangiocarcinoma	0.176818076
neuroblastoma	0.1525233628
breast adenocarcinoma	0.1400413764
VISS syndrome	0.1182655535
Lynch syndrome	0.1182655535
Connective tissue nevi	0.1182655535
congenital anomaly of kidney and urinary tract	0.111797906
congenital hydronephrosis	0.1108739564
cancer	0.1082578146
posterior cortical atrophy	0.0960728978
non-alcoholic steatohepatitis	0.0949318806
Epithelioid Malignant Peripheral Nerve Sheath Tumor	0.0923949637
Miyoshi myopathy	0.0837624252
acute kidney injury	0.0816329713
Acute kidney injury	0.0816190908
triple-negative breast cancer	0.0784101283
breast cancer	0.0709156846
gastric cancer	0.0699184925
Mobius syndrome	0.0631606352
colorectal cancer	0.050277964
Hemoglobin E - beta-thalassemia	0.0483262618
hemoglobin E-beta-thalassemia syndrome	0.0483262618
autosomal dominant sensory ataxia 1	0.0474318786
myocardial infarction	0.0436104229
hemoglobin D disease	0.0420655791
follicular lymphoma	0.0418155401
non-alcoholic fatty liver disease	0.0403157821
colorectal carcinoma	0.0402065675
Hemolytic anemia due to red cell pyruvate kinase deficiency	0.0398037503
dystonia 31	0.039094157
megalencephalic leukoencephalopathy with subcortical cysts 4, remitting	0.037571488
dehydrated hereditary stomatocytosis	0.0354353165
Osteoporosis	0.0352948761
neurodevelopmental disorder with epilepsy and hypoplasia of the corpus callosum	0.0342304861
intellectual developmental disorder, X-linked 111	0.0340900458
X-linked syndromic intellectual disability	0.0340900458
leukemia	0.0339833126
X-linked intellectual disability - psychosis - macroorchidism	0.0337943819
X-linked intellectual disability-psychosis-macroorchidism syndrome	0.0337943819
hemoglobin E disease	0.0336687248
familial pseudohyperkalemia	0.0335282844
dominant beta-thalassemia	0.0330108726
juvenile Huntington disease	0.0329073903
nonpapillary renal cell carcinoma	0.0324049324
steatosis	0.0323694128
childhood-onset motor and cognitive regression syndrome with extrapyramidal movement disorder	0.0322717129
congenital dyserythropoietic anemia type 4	0.0322569297
Congenital dyserythropoietic anemia type IV	0.0322569297
colon carcinoma	0.0320405202
guanidinoacetate methyltransferase deficiency	0.0319686574
Hepatic steatosis	0.0297040647
liver dysplastic nodule	0.0266097495
Systemic lupus erythematosus	0.0265713543
renal pelvis/ureter urothelial carcinoma	0.0265193952
Hyperglycemia	0.0234966552
infection	0.0226119354
squamous cell carcinoma	0.0221456273
viral disease	0.0192500447
Severe short stature	0.0192181524
infertility	0.0184789927
cervical cancer	0.0181589856
diabetes mellitus	0.0180899746
gonorrhea	0.017924623
renal fibrosis	0.0173702532
adenocarcinoma	0.0168442178
metastatic neoplasm	0.0161089593
muscular dystrophy	0.0158919338
Muscular dystrophy	0.0158919338
Hepatic failure	0.0157379421
injury	0.0155377531
bladder tumor	0.015337564
aneurysmal bone cyst	0.0149541513
Infertility	0.0149269197
prostate cancer	0.0147478566
Insulin resistance	0.0144008844
liver disease	0.0133569009
lymph node metastatic carcinoma	0.0128546033
ovarian cancer	0.0128377669
coronavirus infectious disease	0.0125657151
dental caries	0.0123809251
pheochromocytoma	0.012175603
Cholestasis	0.011777894
carcinoma	0.0114683355
clostridium difficile infection	0.0110873956
Fanconi anemia	0.0110668634
heart failure	0.0107178158
glioblastoma	0.0107164458
schizophrenia	0.0106972836
autism spectrum disorder	0.0105227598
Alzheimer disease	0.0104644402
endometriosis	0.0103893004
type 2 diabetes mellitus	0.0103574754
Pallister-Hall syndrome	0.0101223816
Neoplasm of the lung	0.0100410614
Patent ductus arteriosus	0.0099375916
Obesity	0.0099191001
peripheral neuropathy	0.0097425356
Renal Cell Carcinoma Associated with Xp11.2 Translocations/TFE3 Gene Fusions	0.0096501407
hereditary spastic paraplegia	0.009496149
lymphoproliferative syndrome	0.0094242863
congenital heart disease	0.0092669691
dystonia, early-onset, and/or spastic paraplegia	0.0092394964
Cleft palate	0.0092394964
cirrhosis of liver	0.0092394964
cleft palate	0.0092394964
epilepsy	0.0091265692
Global developmental delay	0.0090079279
hematopoietic and lymphoid cell neoplasm	0.0089562204
Wilson disease	0.0088699165
benign prostatic hyperplasia	0.0088699165
Ascites	0.0088699165
prostatitis	0.008726191
Cirrhosis	0.0085858408
fibrosis	0.0085619333
Mitochondrial myopathy	0.0085003367
holoprosencephaly	0.0083771434
breast neoplasm	0.0083566112
cerebellar neoplasm	0.0083155467
phyllodes tumor	0.0079459669
Lentivirus Infections	0.0079459669
overnutrition	0.007945441
myeloid leukemia	0.0077611769
ameloblastoma	0.0077611769
atherosclerosis	0.0075938268
atrial fibrillation	0.007576387
IGA glomerulonephritis	0.0075316348
Huntington disease	0.0073915971
left ventricular noncompaction	0.0073915971
Left ventricular noncompaction	0.0073915971
intestinal cancer	0.0073915971
stomach neoplasm	0.0073915971
Friedreich ataxia	0.0073915971
familial thoracic aortic aneurysm and aortic dissection	0.0073915971
Acute Leukemia	0.0073915971
spindle cell sarcoma	0.0073915971
Nijmegen breakage syndrome	0.0073915971
breast ductal carcinoma in situ	0.0073915971
hypohidrotic ectodermal dysplasia	0.0073915971
pituitary tumor	0.0073915971
goblet cell carcinoma	0.0072068072
Townes-Brocks syndrome	0.0070836139
Stroke	0.0070220172
Duane retraction syndrome	0.0069560963
Hepatic fibrosis	0.0067243001
nephrolithiasis	0.0066524374
lupus nephritis	0.0066524374
Ehlers-Danlos syndrome, musculocontractural type	0.0066524374
Bloom syndrome	0.0062623253
Immunodeficiency	0.0060980676
ureteral neoplasm	0.0059132777
hypotrichosis 1	0.0057079555
chronic kidney disease	0.0055231656
Parkinson disease	0.0055128995
nasopharyngeal carcinoma	0.0053763477
Dilated cardiomyopathy	0.0053589079
Nephrocalcinosis	0.005174118
nephrocalcinosis	0.005174118
adamantinoma	0.005174118
Arterial thrombosis	0.005174118
cryptorchidism	0.005174118
mature T-cell and NK-cell non-Hodgkin lymphoma	0.0050885659
fatty liver disease	0.0050868561
liver cancer	0.0050212202
Waldenstrom macroglobulinemia	0.004989328
cold agglutinin disease	0.004989328
kidney disease	0.004989328
autoimmune disease	0.0049041068
Cognitive impairment	0.0047840059
pachyonychia congenita	0.0047840059
Chédiak-Higashi syndrome	0.0047840059
Epstein-Barr virus infection	0.0047840059
anaplastic large cell lymphoma	0.0046916109
nervous system disease	0.0046480826
cystic fibrosis	0.0046197482
tongue neoplasm	0.0046197482
diabetic retinopathy	0.0046070182
Kleefstra syndrome	0.0046070182
T-cell non-Hodgkin lymphoma	0.0045889499
Hepatitis	0.004506821
type 1 diabetes mellitus	0.0044965549
oral lichen planus	0.0044349583
Splenomegaly	0.0044349583
Impaired glucose tolerance	0.0044349583
fetal lower urinary tract obstruction	0.0044349583
cervical carcinoma	0.0044349583
ischemia reperfusion injury	0.0044349583
cardiac hypertrophy	0.0044349583
acute myeloid leukemia by FAB classification	0.0044349583
ichthyosis	0.0044349583
Guillain-Barre syndrome	0.0044349583
breast angiosarcoma	0.0044349583
Beckwith-Wiedemann syndrome	0.004414426
Mowat-Wilson syndrome	0.004414426
Polydactyly	0.0042501683
Glomerulonephritis	0.0042501683
primary biliary cirrhosis	0.0042501683
dry eye syndrome	0.0042501683
dyskeratosis congenita	0.0042501683
histiocytic sarcoma	0.0042501683
KBG syndrome	0.0042296361
Floating-Harbor syndrome	0.0040653784
hypoplastic left heart syndrome	0.0040653784
colorectal neoplasm	0.0040653784
MALT lymphoma	0.0040653784
Wolf-Hirschhorn syndrome	0.0040653784
metabolic syndrome	0.0040653784
metastatic melanoma	0.0040653784
anal carcinoma	0.0040653784
multicystic dysplastic kidney	0.0040653784
AIDS dementia	0.0040653784
listeriosis	0.0040653784
neurodegenerative disease	0.0039551204
inherited lipid metabolism disorder	0.0036957985
partial androgen insensitivity syndrome	0.0036957985
trichomoniasis	0.0036957985
Blackfan-Diamond anemia	0.0036957985
Thyroid adenoma	0.0036957985
Alopecia	0.0036957985
rasopathy	0.0036957985
intrahepatic cholangiocarcinoma	0.0036957985
Cornelia de Lange syndrome	0.0036957985
male infertility	0.0036957985
familial bicuspid aortic valve	0.0036957985
spindle cell hemangioma	0.0036957985
chronic obstructive pulmonary disease	0.0036957985
Noonan syndrome	0.0036957985
congenital isolated hyperinsulinism	0.0036957985
neurofibromatosis type 1	0.0036957985
Subcutaneous Panniculitis-Like T-Cell Lymphoma	0.0036957985
bone disease	0.0036957985
Carcinoma, Lewis Lung	0.0036957985
BAFopathy	0.0036957985
thymus gland adenocarcinoma	0.0036957985
alcoholic liver cirrhosis	0.0036957985
Anxiety	0.0036957985
myeloproliferative neoplasm, unclassifiable	0.0036957985
Langer mesomelic dysplasia	0.0036957985
metastasis	0.0036957985
albinism	0.0036957985
orofacial cleft	0.0036957985
head and neck neoplasia	0.0036957985
Albinism	0.0036957985
heart disease	0.0036957985
cyst	0.0036957985
Polycystic Kidney Disease	0.0036957985
Treacher-Collins syndrome	0.0036957985
anaplastic meningioma	0.0036957985
Carcinoma, Lewis Lung	0.0036957985
rasopathy	0.0036957985
autoimmune thrombocytopenic purpura	0.0036957985
inherited lipid metabolism disorder	0.0036957985
congenital isolated hyperinsulinism	0.0036957985
cerebellar ataxia	0.0036957985
Langer mesomelic dysplasia	0.0036957985
partial androgen insensitivity syndrome	0.0036957985
myeloproliferative neoplasm, unclassifiable	0.0036957985
alcoholic liver cirrhosis	0.0036957985
chronic obstructive pulmonary disease	0.0036957985
male infertility	0.0036957985
anaplastic meningioma	0.0036957985
orofacial cleft	0.0036957985
autosomal dominant intellectual disability-craniofacial anomalies-cardiac defects syndrome	0.0036957985
influenza	0.0036957985
malignant pleural mesothelioma	0.0036957985
Dubowitz syndrome	0.0036957985
Smith-Lemli-Opitz syndrome	0.0036957985
learning disability	0.0036957985
polycythemia vera	0.0036957985
cerebellar ataxia	0.0036957985
exstrophy-epispadias complex	0.0036957985
enteropathy-associated T-cell lymphoma	0.0036957985
memory impairment	0.0036957985
fg syndrome	0.0036957985
Paraganglioma	0.0036957985
hepatitis B virus infection	0.0036957985
mucous membrane pemphigoid	0.0035110086
Abnormal renal morphology	0.0035110086
tuberculosis	0.0035110086
proliferative diabetic retinopathy	0.0035110086
myeloid neoplasm	0.0034904764
Aortic Coarctation	0.0033262187
invasive carcinoma	0.0033262187
ventricular septal defect	0.0033262187
lysosomal storage disease	0.0033262187
brucellosis	0.0029566388
Mycobacterium infection	0.0029566388
B-cell neoplasm	0.0029566388
Thrombocytopenia	0.0029566388
Ureteral obstruction	0.0029566388
sebaceous adenocarcinoma	0.0029566388
non-proliferative diabetic retinopathy	0.0029566388
renal carcinoma	0.0029566388
immune system disease	0.0029566388
autosomal recessive sideroblastic anemia	0.0029566388
hydronephrosis	0.0029566388
hydrops fetalis	0.0029566388
Dystonia	0.0029361066
retinal degeneration	0.0029361066
neuropathy	0.0029361066
Myocardial Ischemia	0.0027718489
Acute hepatic failure	0.0027718489
ischemia	0.002587059
Aicardi-Goutieres syndrome	0.002587059
chorioamnionitis	0.002587059
Rubinstein-Taybi syndrome	0.002587059
temporal arteritis	0.002587059
embryonal neoplasm	0.002587059
Wiedemann-Steiner syndrome	0.002587059
hypoplastic pancreas-intestinal atresia-hypoplastic gallbalder syndrome	0.002587059
Donohue syndrome	0.0022174791
polyneuropathy	0.0022174791
COVID-19–associated multisystem inflammatory syndrome in children	0.0022174791
Hypoglycemia	0.0022174791
Aarskog-Scott syndrome, X-linked	0.0022174791
Peters anomaly	0.0022174791
Conotruncal defect	0.0022174791
diabetic neuropathy	0.0022174791
Macular dystrophy	0.0022174791
Charcot-Marie-Tooth disease	0.0022174791
glycine encephalopathy	0.0022174791
osteochondrodysplasia	0.0022174791
hepatobiliary disease	0.0022174791
insulinoma	0.0022174791
cardiofaciocutaneous syndrome	0.0022174791
Dravet syndrome	0.0022174791
Zimmermann-Laband syndrome	0.0022174791
keratinocyte carcinoma	0.0022174791
Autosomal recessive cerebellar ataxia - saccadic intrusion	0.0022174791
experimental autoimmune encephalomyelitis	0.0022174791
partial epilepsy	0.0022174791
liver failure	0.0022174791
congenital heart malformation	0.0022174791
early-infantile DEE	0.0022174791
mitochondrial disease	0.0022174791
myeloid sarcoma	0.0022174791
alcoholic liver disease	0.0022174791
Focal-onset seizure	0.0022174791
lobular neoplasia	0.0022174791
white-sutton syndrome	0.0022174791
Skeletal dysplasia	0.0022174791
Coffin-Siris syndrome	0.0022174791
glycogen storage disease VI	0.0022174791
Anemia, Hemolytic, Autoimmune	0.0022174791
neoplasm of esophagus	0.0022174791
cerebral infarction	0.0022174791
aplastic anemia	0.0022174791
lung disease	0.0022174791
hereditary cancer	0.0022174791
post-traumatic stress disorder	0.0022174791
psychiatric disorder	0.0022174791
skeletal dysplasia	0.0022174791
hypertrophic cardiomyopathy	0.0022174791
visceral Leishmaniasis	0.0022174791
mesothelioma	0.0022174791
craniosynostosis	0.0022174791
hyperinsulinemic hypoglycemia	0.0022174791
acute lung injury	0.0022174791
nail-patella syndrome	0.0022174791
Kabuki syndrome 2	0.002012157
cleft lip	0.0018478993
monoclonal gammopathy	0.0018478993
Sotos syndrome	0.0018478993
Splenic Marginal Zone Lymphoma	0.0018478993
Respiratory tract infection	0.0018478993
Growth delay	0.0018478993
hyperinsulinemic hypoglycemia, familial, 4	0.0018478993
hearing loss	0.0014783194
deafness	0.0014783194
congenital glaucoma	0.0014783194
colitis	0.0014783194
Hyperinsulinemia	0.0014783194
Abnormality of the thyroid gland	0.0014783194
acute liver failure	0.0014783194
Nephropathy	0.0014783194
ganglioneuroma	0.0014783194
familial atrioventricular septal defect	0.0014783194
Adams-Oliver syndrome	0.0014783194
Kleefstra syndrome 1	0.0014783194
bacteriemia	0.0014783194
cardiomyopathy	0.0014783194
female infertility	0.0014783194
childhood leukemia	0.0014783194
B cell deficiency	0.0014783194
Cataract	0.0014783194
Hip dysplasia	0.0014783194
laryngotracheoesophageal cleft	0.0014783194
renal nutcracker syndrome	0.0014783194
Cerebral ischemia	0.0014783194
lymphopenia	0.0014783194
Vestibular schwannoma	0.0014783194
juvenile neuronal ceroid lipofuscinosis	0.0014783194
cystic lymphangioma	0.0014783194
Åland Islands eye disease	0.0014783194
Ewing sarcoma	0.0014783194
Diabetes mellitus	0.0014783194
periodontitis	0.0014783194
precursor B-cell acute lymphoblastic leukemia	0.0014783194
laryngeal carcinoma	0.0014783194
THOC6-related developmental delay-microcephaly-facial dysmorphism syndrome	0.0014783194
autosomal dominant disease	0.0014783194
childhood cancer	0.0014783194
laryngotracheoesophageal cleft	0.0014783194
systemic scleroderma	0.0014783194
thrombotic disease	0.0014783194
common variable immunodeficiency	0.0014783194
Vestibular schwannoma	0.0014783194
Bowen-Conradi syndrome	0.0014783194
Crigler-Najjar syndrome	0.0014783194
Alagille syndrome	0.0014783194
sebaceous gland neoplasm	0.0014783194
Wilms tumor	0.0014783194
lymphopenia	0.0014783194
Autosomal recessive spastic ataxia of Charlevoix-Saguenay	0.0014783194
Cerebral ischemia	0.0014783194
renal nutcracker syndrome	0.0014783194
lupus erythematosus	0.0014783194
childhood leukemia	0.0014783194
acute-on-chronic liver failure	0.0014783194
retinopathy	0.0014783194
multiple endocrine neoplasia type 1	0.0014783194
Stickler syndrome	0.0014783194
Norrie disease	0.0014783194
nodular sclerosis Hodgkin lymphoma	0.0014783194
neuroendocrine neoplasm	0.0014783194
Amyotrophic lateral sclerosis	0.0014783194
renal dysplasia	0.0014783194
cardiac anomalies - developmental delay - facial dysmorphism syndrome	0.0014783194
polycystic ovary syndrome	0.0014783194
xeroderma pigmentosum	0.0014783194
Kindler syndrome	0.0014783194
renal agenesis	0.0014783194
periodontal disorder	0.0014783194
neuroendocrine neoplasm	0.0014783194
