# Supplementary material for: Peripheral Transcriptomic Signatures Reveal Convergent Neuroinflammatory, Metabolic, and miRNA Dysregulation in Major Psychiatric Disorders
Source: Biology (Basel). 2026 Apr 24;15(9):673. doi: 10.3390/biology15090673 (PMC13162896; doi:10.3390/biology15090673)
Supplement: Supplementary file 1 [file biology-15-00673-s001.zip › Supplementary Files/Dataset S4. Hub genes GWAS results/LCP2.tsv]

disease	globalScore
immunodeficiency 81	0.5203967727
ovarian dysfunction	0.3010057319
cardiomyopathy	0.2977286139
glomerulonephritis	0.2863922828
neurodegenerative disease	0.2417070825
early-onset non-syndromic cataract	0.1115366226
Total congenital cataract	0.099163659
Partial congenital cataract	0.0960705339
Cataract-microcornea syndrome	0.0948353652
early-onset nuclear cataract	0.0913228741
early-onset zonular cataract	0.0880076402
lung adenocarcinoma	0.084887655
common variable immunodeficiency	0.0839497233
isolated ectopia lentis	0.0827526253
hereditary hyperferritinemia with congenital cataracts	0.0810525579
pulverulent cataract	0.0809952731
combined immunodeficiency with skin granulomas	0.0796059772
reticular dysgenesis	0.0791136763
Posterior polar cataract	0.078839051
severe combined immunodeficiency due to CTPS1 deficiency	0.0770081696
immunodeficiency 18	0.0770073134
severe combined immunodeficiency due to CARD11 deficiency	0.0762015862
immunodeficiency 99 with hypogammaglobulinemia and autoimmune cytopenias	0.0752717151
Cataract with Y-shaped suture opacities	0.0745784428
cataract 35	0.0723341692
immunodeficiency 105	0.072261403
immunodeficiency 73c with defective neutrophil chemotaxis and hypogammaglobulinemia	0.0718475659
cataract 38	0.0713584783
cataract 13 with adult I phenotype	0.0713584783
Anterior polar cataract	0.0709134939
Chronic mucocutaneous candidosis	0.0708276015
activated PI3K-delta syndrome	0.0705423783
short-limb skeletal dysplasia with severe combined immunodeficiency	0.0704922242
X-Linked Combined Immunodeficiency Diseases	0.0690355786
severe combined immunodeficiency due to LAT deficiency	0.0686352292
immunodeficiency 64	0.0673037767
severe combined immunodeficiency, autosomal recessive, T cell-negative, B cell-negative, NK cell-positive	0.067058364
immunodeficiency 25	0.0670270127
autoimmune lymphoproliferative syndrome	0.0669470664
autoimmune lymphoproliferative syndrome type 1	0.0669470664
autoimmune disease	0.0668476365
T-B+ severe combined immunodeficiency due to JAK3 deficiency	0.0666933622
lung fibrosis-immunodeficiency-46,XX gonadal dysgenesis syndrome	0.0665508091
Lung fibrosis - immunodeficiency - 46,XX gonadal dysgenesis	0.0665508091
immunodeficiency, common variable, 4	0.0660840544
Alymphoid cystic thymic dysgenesis	0.0660630756
Wiskott-Aldrich syndrome	0.0658695277
Okt4 epitope deficiency	0.0657213589
immunodeficiency 72 with autoinflammation	0.0652870126
Cernunnos-XLF deficiency	0.0650344147
classic Hodgkin lymphoma	0.0649721385
Hodgkins lymphoma	0.0649721385
immunodeficiency, common variable, 3	0.0645344574
Cochleosaccular degeneration - cataract	0.0645138594
cochleosaccular degeneration-cataract syndrome	0.0645138594
hyper-IgM syndrome type 3	0.0642858081
immunodeficiency 112	0.0641556688
ICF syndrome	0.0636356309
immunoglobulin A deficiency 2	0.0635455602
Fuchs endothelial corneal dystrophy	0.0634012187
Autoimmune lymphoproliferative syndrome with recurrent viral infections	0.0626868804
autoimmune lymphoproliferative syndrome type 2B	0.0626868804
severe combined immunodeficiency due to IKK2 deficiency	0.0622833334
autosomal dominant macrothrombocytopenia	0.0622760534
immunodeficiency 67	0.0617310135
Immunodeficiency due to interleukin-1 receptor-associated kinase-4 deficiency	0.0617310135
cataract	0.0614611298
combined immunodeficiency due to ZAP70 deficiency	0.0610152687
isolated agammaglobulinemia	0.0610085509
gamma chain deficiency	0.0609774378
agammaglobulinemia 7, autosomal recessive	0.0609262657
Familial ocular anterior segment mesenchymal dysgenesis	0.0607297724
immunodeficiency 19	0.060661359
Severe combined immunodeficiency due to adenosine deaminase deficiency	0.0594789499
X-linked immunodeficiency with magnesium defect, Epstein-Barr virus infection and neoplasia	0.0594268412
severe combined immunodeficiency due to CD70 deficiency	0.0594233076
lung disease, immunodeficiency, and chromosome breakage syndrome;	0.0593599924
macroglobulinemia, Waldenstrom, 1	0.0592658255
immunodeficiency 15a	0.0592261614
thrombocytopenia 7	0.059110602
Persistent pupillary membrane	0.0589775532
22q11.2 deletion syndrome	0.0588357988
X-linked endothelial corneal dystrophy	0.0585174263
congenital cataract-ichthyosis syndrome	0.058009254
Congenital cataract - ichthyosis	0.058009254
immunodeficiency 62	0.0575657582
T-B+ severe combined immunodeficiency due to IL-7Ralpha deficiency	0.0570304874
neutropenia, severe congenital, 2, autosomal dominant	0.0570010648
immunodeficiency, common variable, 14	0.0569929094
cataract 44	0.0569300808
agammaglobulinemia 8, autosomal dominant	0.0566602875
immunodeficiency 73b with defective neutrophil chemotaxis and lymphopenia	0.0564654389
Combined immunodeficiency T+ B+ due to partial RAG1 deficiency	0.0559813632
combined immunodeficiency due to partial RAG1 deficiency	0.0559813632
BENTA disease	0.0559229757
cataract 12 multiple types	0.0554517614
T-cell lymphopenia, infantile, with or without nail dystrophy, autosomal dominant	0.0554322866
immunodeficiency 76	0.0551090787
T-cell immunodeficiency, congenital alopecia, and nail dystrophy	0.0550785268
Thymic aplasia	0.0550714083
Nezelof syndrome	0.0550714083
Autosomal recessive early-onset inflammatory bowel disease	0.055068117
combined immunodeficiency due to moesin deficiency	0.0550396799
immunodeficiency, common variable, 1	0.0547177265
severe combined immunodeficiency due to DCLRE1C deficiency	0.054701155
Glanzmann thrombasthenia 1	0.0545647697
immunodeficiency 57	0.0545221572
immunodeficiency 85 and autoimmunity	0.0544043249
immunodeficiency 121 with autoinflammation	0.0542599095
immunodeficiency 96	0.0541951386
combined immunodeficiency due to CD3gamma deficiency	0.0537985075
granular corneal dystrophy type I	0.0533451562
Rare hemorrhagic disorder due to a constitutional platelet anomaly	0.0531899327
bleeding disorder, platelet-type, 24	0.0530421007
posterior polymorphous corneal dystrophy	0.0530421007
agammaglobulinemia 10, autosomal dominant	0.0525893654
Peters anomaly	0.0525751982
autoimmune lymphoproliferative syndrome type 2A	0.0525524074
idiopathic CD4 lymphocytopenia	0.0524440507
immunodeficiency 120	0.0523973892
MHC class II deficiency 4	0.0523244999
autoimmune lymphoproliferative syndrome type 4	0.0521920671
RAS-associated autoimmune leukoproliferative disease	0.0521920671
trichomegaly	0.0519629276
pulmonary fibrosis and/or bone marrow failure, telomere-related, 6	0.0518664262
cataract 8 multiple types	0.0516672637
thrombocythemia 1	0.0516598721
essential thrombocythemia	0.0516598721
aniridia	0.0515009528
immunodeficiency 36 with lymphoproliferation	0.0509927805
immunodeficiency 122	0.0508584998
severe combined immunodeficiency due to CORO1A deficiency	0.0507340746
Central cloudy dystrophy of Francois	0.0506324401
central cloudy dystrophy of François	0.0506324401
Schnyder corneal dystrophy	0.0506324401
immunodeficiency 109 with lymphoproliferation	0.0506195048
immunodeficiency 119	0.0504033006
hyper-IgE recurrent infection syndrome 5, autosomal recessive	0.0503201451
primary immunodeficiency with post-measles-mumps-rubella vaccine viral infection	0.0502443812
Juvenile cataract - microcornea - renal glucosuria	0.0496123997
juvenile cataract-microcornea-renal glucosuria syndrome	0.0496123997
immunodeficiency 80 with or without congenital cardiomyopathy	0.0493380893
transcobalamin I deficiency	0.0493019526
Transcobalamin deficiency	0.0493019526
cataract 42	0.0491689039
neutrophil immunodeficiency syndrome	0.0488075882
X-linked corneal dermoid	0.0487032333
immunodeficiency 79	0.0486071425
X-linked severe congenital neutropenia	0.0483533643
immunodeficiency 95	0.0482264752
Immunodeficiency syndrome with autoimmunity	0.0480638601
agammaglobulinemia 8b, autosomal recessive	0.0480527727
Age-related nuclear cataract	0.0479862483
cataract 5 multiple types	0.0478679828
synovial sarcoma	0.0478605912
immunodeficiency 37	0.0475593836
microphthalmia, isolated, with coloboma	0.0474170954
cataract 43	0.0472544802
Kimura disease	0.0471454542
immunodeficiency 70	0.0469957743
Aniridia-intellectual disability syndrome	0.0468109844
aniridia - intellectual disability syndrome	0.0468109844
immunodeficiency 89 and autoimmunity	0.0467795701
immunodeficiency 117	0.046689023
pyogenic bacterial infections due to MyD88 deficiency	0.0466779356
immunodeficiency 78 with autoimmunity and developmental delay	0.0466650004
immunodeficiency 102	0.0464247734
Glaucoma - ectopia - microspherophakia - stiff joints - short stature	0.0462270482
cataract - microcornea syndrome	0.046212265
congenital glaucoma	0.0461974818
thrombocytopenia 9	0.0460792163
immunodeficiency, common variable, 2	0.0456135457
intestinal lymphangiectasia	0.0456116978
primary intestinal lymphangiectasia	0.0456116978
immunodeficiency 97 with autoinflammation	0.0453160339
immunodeficiency 98 with autoinflammation, X-linked	0.0453086423
proteasome-associated autoinflammatory syndrome 2	0.045277228
ALDH18A1-related de Barsy syndrome	0.0451552666
lymphoproliferative syndrome 1	0.0450961339
cataract 33	0.0450370011
platelet-type bleeding disorder 15	0.0447117708
MHC class II deficiency 3	0.0446785086
immunodeficiency 14b, autosomal recessive	0.0446212238
uncombable hair syndrome	0.0440760935
uncombable hair syndrome 2	0.0440760935
X-linked lymphoproliferative disease	0.0440280481
severe combined immunodeficiency due to LCK deficiency	0.0439633716
corneal endothelial dystrophy	0.0435217237
congenital hereditary endothelial dystrophy of cornea	0.0435217237
exfoliation syndrome	0.0432851926
immunodeficiency, common variable, 6	0.0430190951
cataract 46 juvenile-onset	0.0429303959
MHC class II deficiency 2	0.0427382144
immunodeficiency 86	0.0421321034
immunoglobulin G4-related sclerosing disease	0.0416664328
immunodeficiency 84	0.0411711958
cataract 40	0.0410529303
congenital cataract-progressive muscular hypotonia-hearing loss-developmental delay syndrome	0.0409716227
Congenital cataract - progressive muscular hypotonia - hearing loss - developmental delay	0.0409716227
cataract 50 with or without glaucoma	0.0409494479
immunodeficiency 75	0.0409346647
Cerebellum agenesis - hydrocephaly	0.0408311823
hydrocephaly-cerebellar agenesis syndrome	0.0408311823
Familial hemophagocytic lymphohistiocytosis	0.0407849849
T-B+ severe combined immunodeficiency due to CD3delta/CD3epsilon/CD3zeta	0.0402860521
autoimmune lymphoproliferative syndrome due to CTLA4 haploinsufficiency	0.0398961453
Congenital muscular dystrophy - infantile cataract - hypogonadism	0.0398850579
congenital muscular dystrophy-infantile cataract-hypogonadism syndrome	0.0398850579
nonimmune chronic idiopathic neutropenia of adults	0.0398148377
platelet-type von Willebrand disease	0.0397520092
immunodeficiency due to selective anti-polysaccharide antibody deficiency	0.0392715554
platelet-type bleeding disorder 18	0.0391163318
Rare hemorrhagic disorder due to a platelet receptor defect	0.0391163318
autosomal dominant nonsyndromic hearing loss 1	0.0389463251
acute erythroleukemia	0.0386137032
cataract 16 multiple types	0.038561962
MRCS syndrome	0.0384732629
neutropenia, severe congenital, 1, autosomal dominant	0.0382662982
bleeding diathesis due to thromboxane synthesis deficiency	0.0381702074
Foveal hypoplasia - presenile cataract	0.0378967183
foveal hypoplasia 1	0.0378967183
Aniridia - absent patella	0.0378745435
aniridia-absent patella syndrome	0.0378745435
Spastic ataxia - corneal dystrophy	0.0377710611
spastic ataxia-corneal dystrophy syndrome	0.0377710611
graft versus host disease	0.0376971452
megalocornea	0.0375936628
isolated congenital megalocornea	0.0375936628
Megalocornea	0.0375936628
Congenital cataract microcornea with corneal opacity	0.0374606141
anterior segment dysgenesis 7	0.0374606141
hypoalphalipoproteinemia, primary, 2	0.0373053905
EDICT syndrome	0.0371206006
Nathalie syndrome	0.0370245098
cataract-hypertrichosis-intellectual disability syndrome	0.0368545031
Cataract - hypertrichosis - intellectual disability	0.0368545031
galactosemia 4	0.0366623216
pancytopenia due to IKZF1 mutations	0.0364997064
myopia 28, autosomal recessive	0.0364923149
Recurrent infections-myelofibrosis-nephromegaly syndrome	0.0363518745
congenital neutropenia-myelofibrosis-nephromegaly syndrome	0.0363518745
platelet-type bleeding disorder 11	0.0363223081
Bleeding diathesis due to glycoprotein VI deficiency	0.0363223081
immunodeficiency 60	0.0362557837
Spinal muscular atrophy - Dandy-Walker malformation - cataracts	0.036011861
spinal muscular atrophy-Dandy-Walker malformation-cataracts syndrome	0.036011861
Genetic hyperferritinemia without iron overload	0.0359749031
Acanthamoeba keratitis	0.0359749031
autoimmune disease with susceptibility to mycobacterium tuberculosis	0.0359083787
familial progressive retinal dystrophy-iris coloboma-congenital cataract syndrome	0.0357457635
periodic fever, immunodeficiency, and thrombocytopenia syndrome	0.0353687921
DDX41-related hematologic malignancy predisposition syndrome	0.0353392257
agammaglobulinemia 9, autosomal recessive	0.0350805198
autoinflammatory syndrome with immunodeficiency	0.0348883383
autoinflammatory disease, X-linked	0.0344818004
hemolytic anemia due to glutathione reductase deficiency	0.0344744088
congenital primary aphakia	0.0342083113
Burkitts lymphoma	0.0341713534
immunodeficiency, common variable, 7	0.034141787
Hypohidrotic ectodermal dysplasia with immunodeficiency	0.034104829
immunodeficiency 93 and hypertrophic cardiomyopathy	0.034067871
autoinflammatory disease, multisystem, with immune dysregulation, X-linked	0.0339348223
immunodeficiency, common variable, 15	0.0339052559
immunodeficiency 104	0.0338165567
neoplasm	0.0337716725
neutropenia, severe congenital, 9, autosomal dominant	0.0337204659
immunodeficiency 115 with autoinflammation	0.0334691516
galactokinase deficiency	0.0333139281
cataract 49	0.0332474037
Cataract - nephropathy - encephalopathy	0.0330182642
cataract-nephropathy-encephalopathy syndrome	0.0330182642
systemic lupus erythematosus	0.0329073903
systemic lupus erythematosus 17	0.0329073903
Beta-thalassemia - X-linked thrombocytopenia	0.0328999987
beta-thalassemia-X-linked thrombocytopenia syndrome	0.0328999987
chilblain lupus	0.0328112995
Microphthalmia - cataract	0.0327891247
microphthalmia, isolated, with cataract 1	0.0327891247
myelodysplastic syndrome	0.0326856423
aplasia cutis congenita-intestinal lymphangiectasia syndrome	0.0326708592
Aplasia cutis congenita - intestinal lymphangiectasia	0.0326708592
immunodeficiency 92	0.0326265096
monocytopenia with susceptibility to infections	0.0324565028
alpha-N-acetylgalactosaminidase deficiency type 3	0.0324195449
Immunodeficiency by defective expression of HLA class 2	0.0322791045
autoinflammation, panniculitis, and dermatosis syndrome, autosomal recessive	0.0322199717
combined immunodeficiency and megaloblastic anemia with or without hyperhomocysteinemia	0.0321460558
bone marrow failure syndrome 6	0.0320943146
proteasome-associated autoinflammatory syndrome 6	0.0320573566
Autosomal recessive systemic lupus erythematosus	0.0317025599
autosomal systemic lupus erythematosus type 16	0.0317025599
cancer	0.0316250488
microspherophakia and/or megalocornea, with ectopia lentis and with or without secondary glaucoma	0.0314955952
blepharoptosis-myopia-ectopia lentis syndrome	0.0313773297
Blepharoptosis - myopia - ectopia lentis	0.0313773297
autosomal dominant keratitis	0.0312442809
Coats disease	0.0312442809
bleeding disorder, platelet-type, 25	0.0312147145
hyper-IgM syndrome type 2	0.0309929666
autoinflammation with episodic fever and immune dysregulation	0.0309190506
Weill-Marchesani 4 syndrome, recessive	0.0307342607
Ichthyosis-short stature-brachydactyly-microspherophakia syndrome	0.0307342607
Omenn syndrome	0.0303572893
Leber congenital amaurosis 7	0.0303055481
Leber congenital amaurosis	0.0303055481
clear cell renal carcinoma	0.0296505794
breast cancer	0.0275029009
lung carcinoma	0.0249059721
nephrotic syndrome	0.0239058028
adolescent idiopathic scoliosis	0.0221184538
Acute hepatic failure	0.0216645875
placenta praevia	0.0215928854
cellulitis	0.0209364749
dermatomycosis	0.0209364749
abscess	0.0209364749
Sepsis	0.0206964719
chronic lymphocytic leukemia	0.0197033287
Shock	0.0187100601
triple-negative breast cancer	0.0170006733
myeloid sarcoma	0.0155223539
acute kidney injury	0.015152774
Acute kidney injury	0.015152774
melanoma	0.0144136143
Immunodeficiency	0.013790051
acute lymphoblastic leukemia	0.0136360594
hepatocellular carcinoma	0.0128190309
atherosclerosis	0.0128045047
diffuse large B-cell lymphoma	0.0127784961
Alzheimer disease	0.0126067795
metastatic melanoma	0.0120113453
cutaneous lupus erythematosus	0.0115786147
cutaneous melanoma	0.0114569755
gastric adenocarcinoma	0.0110873956
HIV-1 infection	0.0109026057
esophageal squamous cell carcinoma	0.0104816953
ulcerative colitis	0.0100769477
anaphylaxis	0.0096090762
Lymphadenopathy	0.0096090762
Systemic lupus erythematosus	0.0094242863
osteosarcoma	0.0094242863
COVID-19	0.0089571784
Cutaneous T-cell lymphoma	0.0088699165
glioblastoma multiforme	0.0083316883
lymphoma	0.0083155467
rosacea	0.0081742957
oral squamous cell carcinoma	0.0080310445
diabetic nephropathy	0.0079459669
lymph node metastatic carcinoma	0.0079459669
Combined immunodeficiency	0.0077611769
glioma	0.0077611769
Rheumatoid arthritis	0.007576387
COVID-19–associated multisystem inflammatory syndrome in adults	0.007576387
cardiac hypertrophy	0.0073915971
acute basophilic leukemia	0.0073915971
ischemic cardiomyopathy	0.0073915971
focal segmental glomerulosclerosis	0.0073915971
atrial fibrillation	0.0073915971
colitis	0.0073915971
chronic obstructive pulmonary disease	0.0073915971
Crohn's disease	0.0065369143
ovarian cancer	0.0062828575
invasive breast ductal carcinoma	0.0061194726
Splenomegaly	0.0059132777
Sjogren syndrome	0.0054564002
Duane retraction syndrome	0.005174118
prostate cancer	0.005174118
preeclampsia	0.004989328
inflammatory bowel disease	0.0049687958
glioblastoma	0.0049687958
infection	0.0049585297
pancreatic ductal adenocarcinoma	0.0049114418
chronic myelogenous leukemia	0.0046197482
head and neck squamous cell carcinoma	0.0046197482
colorectal carcinoma	0.0044965549
familial isolated congenital asplenia	0.0044349583
B-cell non-Hodgkins lymphoma	0.0042501683
psoriasis	0.0040653784
rheumatoid arthritis	0.0037926154
systemic scleroderma	0.0036957985
precursor B-cell acute lymphoblastic leukemia	0.0036957985
peritonitis	0.0036957985
Pneumonia	0.0036957985
ischemia	0.0036957985
Duchenne muscular dystrophy	0.0036957985
Bartsocas-Papas syndrome 1	0.0036957985
Granuloma	0.0036957985
hypertrophic cardiomyopathy	0.0036957985
breast ductal carcinoma in situ	0.0036957985
bladder transitional cell carcinoma	0.0036957985
polycystic ovary syndrome	0.0036957985
Obesity	0.0036957985
esophageal cancer	0.0036957985
non-small cell lung carcinoma	0.0036957985
Townes-Brocks syndrome	0.0036957985
chronic interstitial cystitis	0.0036831297
leukemia	0.0035828714
Allergy	0.0035110086
hepatitis C virus induced hepatocellular carcinoma	0.0034212285
nonpapillary renal cell carcinoma	0.0033262187
juvenile dermatomyositis	0.0033173589
acne	0.0033148871
hepatitis B virus infection	0.0032636745
immune system disease	0.0029566388
gastric cancer	0.0029566388
benign prostatic hyperplasia	0.0028507493
lymphedema	0.0027718489
Cholestasis	0.0027718489
diabetes mellitus	0.002587059
Staphylococcus aureus infection	0.002587059
T-cell non-Hodgkin lymphoma	0.0022174791
Epstein-Barr virus infection	0.0022174791
X-linked agammaglobulinemia	0.0022174791
acute myeloid leukemia	0.0022174791
experimental autoimmune encephalomyelitis	0.0022174791
T-cell leukemia	0.0022174791
hemorrhage	0.0022174791
Mungan syndrome	0.0022174791
Escherichia coli Infections	0.0022174791
peeling skin syndrome	0.0022174791
acute promyelocytic leukemia	0.0022174791
BK-virus nephropathy	0.0020684613
combined immunodeficiency	0.0018478993
Yersinia infectious disease	0.0018478993
viral disease	0.0014783194
agammaglobulinemia	0.0014783194
allergic asthma	0.0014783194
bladder tumor	0.0014783194
type 1 diabetes mellitus	0.0014783194
influenza	0.0014783194
lung cancer	0.0014783194
Autoimmunity	0.0014783194
colorectal cancer	0.0014783194
Ehlers-Danlos syndrome, musculocontractural type	0.0014783194
Thyroid Gland Undifferentiated (Anaplastic) Carcinoma	0.0014783194
Friedreich ataxia	0.0014783194
severe combined immunodeficiency	0.0014783194
Ischemic stroke	0.0014783194
Chronic colitis	0.0014783194
anaplastic large cell lymphoma	0.0014783194
achalasia-alacrima syndrome	0.0014783194
periodontitis	0.0014783194
Opportunistic infection	0.0014783194
diabetic retinopathy	0.0014783194
hemorrhagic disease	0.0014783194
astrocytoma	0.0012185795
