# Supplementary material for: Peripheral Transcriptomic Signatures Reveal Convergent Neuroinflammatory, Metabolic, and miRNA Dysregulation in Major Psychiatric Disorders
Source: Biology (Basel). 2026 Apr 24;15(9):673. doi: 10.3390/biology15090673 (PMC13162896; doi:10.3390/biology15090673)
Supplement: Supplementary file 1 [file biology-15-00673-s001.zip › Supplementary Files/Dataset S4. Hub genes GWAS results/LYN.tsv]

disease	globalScore
autoinflammatory disease, systemic, with vasculitis	0.7119500712
chronic myelogenous leukemia	0.601642443
cancer	0.5818526347
acute lymphoblastic leukemia	0.5578895107
neurodegenerative disease	0.5277497664
neoplasm	0.500151813
cutaneous Leishmaniasis	0.4619748184
lymphoid leukemia	0.4539689368
Blast Phase Chronic Myelogenous Leukemia, BCR-ABL1 Positive	0.3829257939
leukemia	0.3545577235
acute myeloid leukemia	0.352420367
prostate adenocarcinoma	0.3237930171
IGA glomerulonephritis	0.28771731
central nervous system leukemia	0.2587058983
chronic lymphocytic leukemia	0.2565266328
Myasthenia gravis	0.2535385172
diffuse large B-cell lymphoma	0.2375000908
Pancreatic pseudocyst	0.2255525163
non-small cell lung carcinoma	0.2180148777
multiple myeloma	0.217640657
melanoma	0.2164005332
pancreatic carcinoma	0.21208346
Hodgkins lymphoma	0.2089893747
head and neck squamous cell carcinoma	0.204921428
small cell lung carcinoma	0.2043776596
cutaneous melanoma	0.2037616932
breast carcinoma	0.1973890878
Burkitts lymphoma	0.1945301816
squamous cell lung carcinoma	0.1940294237
extranodal nasal NK/T cell lymphoma	0.1940294237
hepatocellular carcinoma	0.1918147133
lung carcinoma	0.1903748084
esophageal squamous cell carcinoma	0.1900102428
esophageal adenocarcinoma	0.1885751261
lung adenocarcinoma	0.1882039894
osteosarcoma	0.1880237511
urinary bladder carcinoma	0.1869098785
clear cell renal carcinoma	0.1867636568
colorectal adenocarcinoma	0.1864992342
papillary thyroid carcinoma	0.1860834568
diffuse large B-cell lymphoma of the central nervous system	0.1858986669
Uterine Carcinosarcoma	0.185713877
lymphoid neoplasm	0.1854777565
Duodenal Adenocarcinoma	0.1853442971
bladder transitional cell carcinoma	0.1853442971
thyroid carcinoma	0.1847899273
ovarian serous adenocarcinoma	0.1847899273
Ovarian Endometrioid Adenocarcinoma with Squamous Differentiation	0.1847899273
brain glioblastoma	0.1847899273
pancreatic neuroendocrine tumor	0.1847899273
Richter syndrome	0.1847899273
skin carcinoma	0.1847899273
oral cavity carcinoma	0.1847899273
gastric carcinoma	0.1847899273
breast ductal adenocarcinoma	0.1847899273
HER2 Positive Breast Carcinoma	0.1847899273
lobular breast carcinoma	0.1847899273
Endometrial Endometrioid Adenocarcinoma	0.1847899273
pancreatic ductal adenocarcinoma	0.1847899273
central nervous system primitive neuroectodermal neoplasm	0.1847899273
cervical squamous cell carcinoma	0.1847899273
superficial spreading melanoma	0.1847899273
Hepatobiliary Neoplasm	0.1847899273
skin basal cell carcinoma	0.1847899273
bronchoalveolar adenocarcinoma	0.1847899273
colon adenocarcinoma	0.1847899273
gastric adenocarcinoma	0.1847899273
carcinoma of liver and intrahepatic biliary tract	0.1847899273
undifferentiated pleomorphic sarcoma	0.1847899273
papillary renal cell carcinoma	0.1847899273
kidney neoplasm	0.1847899273
bile duct carcinoma	0.1847899273
metaplastic breast carcinoma	0.1847899273
cecum adenocarcinoma	0.1847899273
prostate carcinoma	0.1847899273
desmoplastic melanoma	0.1847899273
Breast Carcinoma by Gene Expression Profile	0.1847899273
B-cell acute lymphoblastic leukemia	0.1847899273
female breast carcinoma	0.1847899273
hemangioblastoma	0.1847899273
skin squamous cell carcinoma	0.1847899273
genetic disorder	0.1826558528
breast cancer	0.1371796011
glioblastoma multiforme	0.1228356738
prostate cancer	0.1187572954
type 2 diabetes mellitus	0.1077735921
colorectal carcinoma	0.1028434055
lung cancer	0.1012341439
neuroblastoma	0.0989223085
lymphoblastic lymphoma	0.0965014065
Invasive Breast Carcinoma	0.0944738504
pharyngeal squamous cell carcinoma	0.0923949637
kidney Wilms tumor	0.0923949637
pulmonary large cell neuroendocrine carcinoma	0.0923949637
medulloblastoma	0.0923949637
neoplasm of mature B-cells	0.0923949637
Merkel cell skin cancer	0.0923949637
alveolar rhabdomyosarcoma	0.0923949637
Eccrine Porocarcinoma	0.0923949637
rectal adenocarcinoma	0.0923949637
laryngeal squamous cell carcinoma	0.0923949637
Small Intestinal Diffuse Large B-Cell Lymphoma	0.0923949637
nodular melanoma	0.0923949637
Brain Stem Glioblastoma	0.0923949637
gastroesophageal junction adenocarcinoma	0.0923949637
bile duct adenocarcinoma	0.0923949637
lentigo maligna melanoma	0.0923949637
large cell lung carcinoma	0.0923949637
digestive system melanoma	0.0923949637
lymphoma	0.0918801847
autoimmune disease	0.0904413525
infection	0.0904106746
Systemic lupus erythematosus	0.0884086941
pancreatic adenocarcinoma	0.0881858598
diffuse intrinsic pontine glioma	0.0872619101
colorectal cancer	0.0859328049
immunodeficiency 64	0.0853265211
brain neoplasm	0.0848185767
mesothelioma	0.0845362587
common variable immunodeficiency	0.0837551759
neutropenia, severe congenital, 2, autosomal dominant	0.0836312705
glioma	0.0834316563
triple-negative breast cancer	0.0833143797
therapy related acute myeloid leukemia and myelodysplastic syndrome	0.0831554673
metastatic melanoma	0.0831554673
brain disease	0.0831554673
metastatic prostate cancer	0.0831554673
metastatic colorectal cancer	0.0831554673
macular degeneration	0.0831554673
aging	0.0831554673
gliosarcoma	0.0831554673
metastatic malignant neoplasm	0.0831554673
cervical cancer	0.0809939259
autoimmune lymphoproliferative syndrome type 1	0.080831451
autoimmune lymphoproliferative syndrome	0.080831451
activated PI3K-delta syndrome	0.0791867002
autoimmune lymphoproliferative syndrome type 2A	0.078533931
immunodeficiency 99 with hypogammaglobulinemia and autoimmune cytopenias	0.0782249687
immunodeficiency 18	0.0777346525
immunodeficiency 105	0.0775842284
Severe combined immunodeficiency due to adenosine deaminase deficiency	0.076965428
immunodeficiency 62	0.0765975692
severe combined immunodeficiency due to LAT deficiency	0.0765477464
COVID-19	0.0764642754
immunodeficiency 25	0.0763826863
BENTA disease	0.0758807745
immunodeficiency 86	0.0754854914
immunodeficiency 78 with autoimmunity and developmental delay	0.0753131781
squamous cell carcinoma	0.0751735691
breast neoplasm	0.0751241891
immunodeficiency 72 with autoinflammation	0.075055676
chronic kidney disease	0.0748399206
gastrointestinal stromal tumor	0.0744703407
malignant glioma	0.0742855508
cholangiocarcinoma	0.0742855508
systemic mastocytosis	0.0742855508
classic Hodgkin lymphoma	0.0741858482
hyper-IgM syndrome type 3	0.074118562
combined immunodeficiency with skin granulomas	0.0740917331
RAS-associated autoimmune leukoproliferative disease	0.0739174984
autoimmune lymphoproliferative syndrome type 4	0.0739174984
rectum cancer	0.0739159709
childhood cancer	0.0739159709
Paraganglioma	0.0739159709
malignant colon neoplasm	0.0739159709
Autosomal dominant polycystic kidney disease	0.0739159709
chronic pancreatitis	0.0739159709
adult glioblastoma	0.0739159709
HIV infection	0.0739159709
obesity	0.0739159709
salivary gland adenoid cystic carcinoma	0.0739159709
Pineoblastoma	0.0739159709
subarachnoid hemorrhage	0.0739159709
choroidal neovascularization	0.0739159709
major salivary gland cancer	0.0739159709
core binding factor acute myeloid leukemia	0.0739159709
HIV-1 infection	0.0739159709
immune deficiency, familial variable	0.0738517051
immunoglobulin A deficiency 2	0.0737812048
immunodeficiency, common variable, 6	0.0733757316
autoinflammatory syndrome with immunodeficiency	0.0731887924
Immunodeficiency syndrome with autoimmunity	0.0727795176
immunodeficiency 73c with defective neutrophil chemotaxis and hypogammaglobulinemia	0.0726985315
immunodeficiency 36 with lymphoproliferation	0.0722161255
severe combined immunodeficiency due to CTPS1 deficiency	0.0720079265
isolated agammaglobulinemia	0.0719955384
Recurrent infections-myelofibrosis-nephromegaly syndrome	0.0718440442
congenital neutropenia-myelofibrosis-nephromegaly syndrome	0.0718440442
immunodeficiency, common variable, 3	0.0715881448
autoimmune lymphoproliferative syndrome type 2B	0.0714716591
Autoimmune lymphoproliferative syndrome with recurrent viral infections	0.0714716591
immunodeficiency, common variable, 1	0.0710327774
Blackfan-Diamond anemia	0.0710009572
immunodeficiency, common variable, 14	0.0705992822
immunodeficiency 109 with lymphoproliferation	0.0704459377
severe combined immunodeficiency, autosomal recessive, T cell-negative, B cell-negative, NK cell-positive	0.0703752416
agammaglobulinemia 8, autosomal dominant	0.0703650771
immunodeficiency 98 with autoinflammation, X-linked	0.0700239005
combined immunodeficiency due to moesin deficiency	0.0696727891
immunoglobulin G4-related sclerosing disease	0.0694959026
immunodeficiency 119	0.0694223498
agammaglobulinemia 10, autosomal dominant	0.0690939088
X-Linked Combined Immunodeficiency Diseases	0.0688457821
Cernunnos-XLF deficiency	0.0686782111
Familial hemophagocytic lymphohistiocytosis	0.0682570009
severe combined immunodeficiency due to CD70 deficiency	0.0681906474
autoimmune disease with susceptibility to mycobacterium tuberculosis	0.0680676861
macroglobulinemia, Waldenstrom, 1	0.0677355174
immunodeficiency, common variable, 4	0.0674414051
combined immunodeficiency due to ZAP70 deficiency	0.0672841266
T-B+ severe combined immunodeficiency due to JAK3 deficiency	0.0672357792
immunodeficiency 112	0.0670116377
Transcobalamin deficiency	0.0669759772
immunodeficiency, common variable, 2	0.0669712065
hyper-IgE recurrent infection syndrome 5, autosomal recessive	0.0668689522
immunodeficiency 60	0.0666994695
severe combined immunodeficiency due to CARD11 deficiency	0.0666967663
autoimmune lymphoproliferative syndrome due to CTLA4 haploinsufficiency	0.0666740362
gamma chain deficiency	0.0665422444
MHC class II deficiency 5	0.0662601242
autoinflammatory disease, multisystem, with immune dysregulation, X-linked	0.0661528408
transcobalamin I deficiency	0.0661076508
nonimmune chronic idiopathic neutropenia of adults	0.0658359889
lymphoproliferative syndrome 1	0.0658236198
agammaglobulinemia 7, autosomal recessive	0.0657110436
Beta-thalassemia - X-linked thrombocytopenia	0.0656789149
beta-thalassemia-X-linked thrombocytopenia syndrome	0.0656789149
systemic lupus erythematosus	0.065665286
neutropenia, severe congenital, 1, autosomal dominant	0.065631952
acute erythroleukemia	0.0654326608
proteasome-associated autoinflammatory syndrome 2	0.0654137873
immunodeficiency, common variable, 7	0.0653658106
immunodeficiency due to selective anti-polysaccharide antibody deficiency	0.0653532943
severe combined immunodeficiency due to DCLRE1C deficiency	0.0653209886
autoinflammatory disease, X-linked	0.0652054927
short-limb skeletal dysplasia with severe combined immunodeficiency	0.0650582547
Combined immunodeficiency T+ B+ due to partial RAG1 deficiency	0.0650491626
combined immunodeficiency due to partial RAG1 deficiency	0.0650491626
autosomal systemic lupus erythematosus type 16	0.06504195
Autosomal recessive systemic lupus erythematosus	0.06504195
neutropenia, severe congenital, 10, autosomal recessive	0.0647715608
Chronic mucocutaneous candidosis	0.0647329259
immunodeficiency 14b, autosomal recessive	0.0647176667
immunodeficiency 97 with autoinflammation	0.0644889045
immunodeficiency 102	0.0642983554
hyper-IgM syndrome type 5	0.0642519744
agammaglobulinemia 8b, autosomal recessive	0.0641849267
hyper-IgM syndrome type 2	0.0640979309
X-linked lymphoproliferative disease	0.0639531303
autoinflammation with episodic fever and immune dysregulation	0.0639469432
MHC class II deficiency 3	0.0638734794
MHC class II deficiency 4	0.0637231064
severe combined immunodeficiency due to IKK2 deficiency	0.0637141957
T-B+ severe combined immunodeficiency due to IL-7Ralpha deficiency	0.0635146328
X-linked immunodeficiency with magnesium defect, Epstein-Barr virus infection and neoplasia	0.0633858237
immunodeficiency 73b with defective neutrophil chemotaxis and lymphopenia	0.0633013551
reticular dysgenesis	0.062827533
myeloperoxidase deficiency	0.0627895641
immunodeficiency 89 and autoimmunity	0.0627208571
immunodeficiency, common variable, 15	0.0626134056
posterior cortical atrophy	0.0625611799
immunodeficiency 121 with autoinflammation	0.0625423018
immunodeficiency 117	0.0624349749
immunodeficiency 81	0.0623653494
X-linked hyper-IgM syndrome	0.0621691245
hyper-IgM syndrome type 1	0.0621691245
lung fibrosis-immunodeficiency-46,XX gonadal dysgenesis syndrome	0.0621569748
Lung fibrosis - immunodeficiency - 46,XX gonadal dysgenesis	0.0621569748
immunodeficiency 67	0.0621322017
Immunodeficiency due to interleukin-1 receptor-associated kinase-4 deficiency	0.0621322017
AIDS dementia	0.0620894156
neutropenia-monocytopenia-deafness syndrome	0.0620172962
Neutropenia - monocytopenia - deafness	0.0620172962
Autoimmune Hepatitis	0.061961266
immunodeficiency 118	0.0619125326
hemoglobin D disease	0.0618284511
immunodeficiency 70	0.0616475562
Autosomal recessive early-onset inflammatory bowel disease	0.0616059277
immune dysregulation-polyendocrinopathy-enteropathy-X-linked syndrome	0.0615440031
Felty's syndrome	0.0612785533
immunodeficiency 32B	0.0612711926
immunodeficiency 96	0.0611375128
hyper-IgM syndrome type 4	0.0609358891
ICF syndrome	0.0607449002
sitosterolemia	0.0606357862
Okt4 epitope deficiency	0.0605926172
severe combined immunodeficiency, autosomal recessive, T cell-negative, B cell-negative, NK cell-negative, due to adenosine deaminase deficiency	0.0605882091
X-linked sideroblastic anemia 1	0.0605680873
Thymoma	0.0605135538
primary immunodeficiency with post-measles-mumps-rubella vaccine viral infection	0.0605086129
immunodeficiency 92	0.0604824465
hereditary neutrophilia	0.0604758763
immunodeficiency 84	0.0602062764
combined immunodeficiency due to STIM1 deficiency	0.0601678385
severe combined immunodeficiency due to LCK deficiency	0.0600979511
immunodeficiency 57	0.0600560139
immunodeficiency 120	0.059995937
polycythemia vera	0.0599667953
X-linked severe congenital neutropenia	0.0597778429
dominant beta-thalassemia	0.0595097482
immunodeficiency 122	0.0593837978
Hemolytic anemia due to red cell pyruvate kinase deficiency	0.0592391336
T-B+ severe combined immunodeficiency due to CD3delta/CD3epsilon/CD3zeta	0.0592173812
DIAPH1-related sensorineural hearing loss-thrombocytopenia syndrome	0.0592126471
erythroleukemia, familial, susceptibility to	0.0591109099
hepatic veno-occlusive disease-immunodeficiency syndrome	0.0591089496
Hepatic veno-occlusive disease - immunodeficiency	0.0591089496
autoinflammation with episodic fever and lymphadenopathy	0.0591005104
Thrombocytopenia	0.0589257997
Hypohidrotic ectodermal dysplasia with immunodeficiency	0.0587735578
Recurrent infection due to specific granule deficiency	0.0587355934
immunodeficiency 85 and autoimmunity	0.058610893
amegakaryocytic thrombocytopenia, congenital, 2	0.0584035054
immunodeficiency 69	0.0584019839
pulmonary alveolar proteinosis with hypogammaglobulinemia	0.0579507064
immunodeficiency 113 with autoimmunity and autoinflammation	0.0576542423
immunodeficiency 95	0.0575321675
X-linked agammaglobulinemia	0.0572973007
Ataxia - pancytopenia	0.0570080683
ataxia-pancytopenia syndrome	0.0570080683
myotonic dystrophy type 1	0.0569152976
immunodeficiency 93 and hypertrophic cardiomyopathy	0.0568819177
dehydrated hereditary stomatocytosis	0.0568629405
chilblain lupus	0.0568539679
immunodeficiency 76	0.056769526
Kimura disease	0.0566808218
immunoproliferative small intestinal disease	0.0566377405
macrophage activation syndrome	0.056621309
Mantle cell lymphoma	0.0566081231
autosomal recessive severe congenital neutropenia due to CSF3R deficiency	0.05659094
agammaglobulinemia 9, autosomal recessive	0.0563654966
neutropenia, severe congenital, 11, autosomal dominant	0.0563285708
refractory anemia with ringed sideroblasts	0.0562948449
hereditary persistence of fetal hemoglobin-sickle cell disease syndrome	0.0559742036
Bruton-type agammaglobulinemia	0.0559268767
immunodeficiency 15a	0.0557632946
transient myeloproliferative syndrome	0.0556864446
combined immunodeficiency and megaloblastic anemia with or without hyperhomocysteinemia	0.0555923092
Niemann-Pick disease type B	0.0555281412
hemoglobin H disease	0.0554661853
lung disease, immunodeficiency, and chromosome breakage syndrome;	0.0554281678
Alpha-thalassemia - myelodysplastic syndrome	0.0551669796
alpha-thalassemia-myelodysplastic syndrome	0.0551669796
Immunodeficiency by defective expression of HLA class 2	0.0551212352
monosomy 7 myelodysplasia and leukemia syndrome 2	0.0551113701
hemoglobin E disease	0.0550275659
pancytopenia-developmental delay syndrome	0.0546953546
non-immunoglobulin-mediated membranoproliferative glomerulonephritis	0.0546632751
refractory anemia	0.0546338606
Schnitzler syndrome	0.0545034462
Subcutaneous Panniculitis-Like T-Cell Lymphoma	0.0544454263
immunodeficiency 23	0.0543124476
purine nucleoside phosphorylase deficiency	0.0542849157
anemia, nonspherocytic hemolytic, due to G6PD deficiency	0.0541972431
anemia (phenotype)	0.0541972431
Alymphoid cystic thymic dysgenesis	0.0541113671
complement component 3 deficiency	0.0539757929
IgA pemphigus	0.0537672616
DDX41-related hematologic malignancy predisposition syndrome	0.0535206553
X-linked dyserythropoetic anemia with abnormal platelets and neutropenia	0.0534977106
Autosomal recessive malignant osteopetrosis	0.053441863
autoinflammation with arthritis and dyskeratosis	0.0533846479
nephrotic syndrome	0.0533424152
autosomal dominant macrothrombocytopenia	0.053257689
proteasome-associated autoinflammatory syndrome 3	0.053232981
granulomatous disease, chronic, autosomal recessive, 5	0.0532212484
Congenital dyserythropoietic anemia type I	0.0530546254
retinitis pigmentosa and erythrocytic microcytosis	0.0529293789
immunodeficiency due to CD25 deficiency	0.0528909344
monocytopenia with susceptibility to infections	0.0528671075
combined immunodeficiency due to LRBA deficiency	0.0527154215
neutrophil immunodeficiency syndrome	0.0525497551
Omenn syndrome	0.0525208392
immunoglobulin-mediated membranoproliferative glomerulonephritis	0.0524513499
hemoglobin C-beta-thalassemia syndrome	0.0522930856
Hemoglobin C - beta-thalassemia	0.0522930856
Hyperlipoproteinemia type 1	0.0522869259
lymphoproliferative syndrome 2	0.0522863387
lymphoproliferative syndrome	0.0522863387
Castleman-Kojima disease	0.0522328399
Leishmaniasis	0.0521549226
autoinflammation, panniculitis, and dermatosis syndrome, autosomal recessive	0.0521467217
primary immunodeficiency syndrome due to p14 deficiency	0.0521017192
Hemoglobin E - beta-thalassemia	0.0520331477
hemoglobin E-beta-thalassemia syndrome	0.0520331477
immunodeficiency 115 with autoinflammation	0.0519337513
sitosterolemia 1	0.0518760763
MHC class II deficiency 2	0.0518442514
C1Q deficiency 1	0.051612032
myelodysplastic syndrome	0.0515461236
periodic fever, immunodeficiency, and thrombocytopenia syndrome	0.051334108
bone marrow failure syndrome 6	0.0512870584
combined immunodeficiency due to CD3gamma deficiency	0.0511911216
Hereditary persistence of fetal hemoglobin - beta-thalassemia	0.0511022172
hyperimmunoglobulinemia D with periodic fever	0.0510391442
immunodeficiency 75	0.0510020199
thrombocytopenia 13, syndromic	0.0509533586
gastric cancer	0.0508259723
sideroblastic anemia 3	0.0508024468
Adult-onset autosomal recessive sideroblastic anemia	0.0508024468
22q11.2 deletion syndrome	0.0506710407
IgAD1	0.0505306003
Nezelof syndrome	0.0503907759
Thymic aplasia	0.0503907759
Wiskott-Aldrich syndrome	0.0503757258
immunodeficiency 37	0.0503647
STING-associated vasculopathy with onset in infancy	0.0502915458
Trimethylaminuria	0.0502864723
trimethylaminuria	0.0502864723
TFRC-related combined immunodeficiency	0.0502616016
idiopathic CD4 lymphocytopenia	0.0499968018
PLCG2-associated antibody deficiency and immune dysregulation	0.0499956335
autoinflammation-PLCG2-associated antibody deficiency-immune dysregulation	0.0499956335
hemolytic anemia due to diphosphoglycerate mutase deficiency	0.0499949148
pancytopenia due to IKZF1 mutations	0.0498499061
Rh deficiency syndrome	0.0496599318
immunodeficiency 11b with atopic dermatitis	0.049656544
acute myelomonocytic leukemia	0.0495939207
Sea-blue histiocytosis	0.0495637383
thrombocytopenia 2	0.0495625064
combined immunodeficiency due to DOCK8 deficiency	0.049360683
congenital amegakaryocytic thrombocytopenia 1	0.0493606747
bone marrow failure syndrome	0.0492918918
proteasome-associated autoinflammatory syndrome 6	0.0491309193
Cyclic neutropenia	0.0487776112
cyclic hematopoiesis	0.0487776112
overhydrated hereditary stomatocytosis	0.0487457349
TCR-alpha-beta-positive T-cell deficiency	0.0486553644
sickle cell disease	0.0486075531
boutonneuse fever	0.0486009171
immunodeficiency 80 with or without congenital cardiomyopathy	0.0485030955
myelodysplastic syndrome associated with isolated del(5q)	0.0483983299
congenital dyserythropoietic anemia type 4	0.0483558282
Congenital dyserythropoietic anemia type IV	0.0483558282
selective IgM deficiency	0.0482610926
T-cell lymphopenia, infantile, with or without nail dystrophy, autosomal dominant	0.0482409504
hyper-IgE recurrent infection syndrome 4A, autosomal dominant	0.0480616016
combined immunodeficiency due to OX40 deficiency	0.0477158391
Hereditary cryohydrocytosis with normal stomatin	0.0476998239
cryohydrocytosis	0.0476998239
malaria	0.0476406912
intestinal lymphangiectasia	0.0476353528
primary intestinal lymphangiectasia	0.0476353528
Fanconi anemia complementation group V	0.0474503575
hereditary persistence of fetal hemoglobin-beta-thalassemia syndrome	0.0474392701
megaloblastic anemia, folate-responsive	0.047387529
transcobalamin II deficiency	0.0472741398
immunodeficiency 114, folate-responsive	0.0472651672
neurodevelopmental disorder with dysmorphic facies and ischiopubic hypoplasia	0.0471938589
non-Hodgkins lymphoma	0.0470701009
atypical hemolytic-uremic syndrome with MCP/CD46 anomaly	0.0469855082
atypical hemolytic-uremic syndrome with thrombomodulin anomaly	0.0469855082
atypical hemolytic-uremic syndrome with I factor anomaly	0.0469855082
ovarian cancer	0.0469084098
acquired partial lipodystrophy	0.0468755582
atypical hemolytic-uremic syndrome with C3 anomaly	0.0467769009
non-spherocytic hemolytic anemia due to hexokinase deficiency	0.0464912978
systemic lupus erythematosus 17	0.0464251841
thrombocytopenia, anemia, and myelofibrosis	0.0463194432
radioulnar synostosis with amegakaryocytic thrombocytopenia 2	0.0462695499
Radio-ulnar synostosis - amegakaryocytic thrombocytopenia	0.0462695499
autoinflammation, immune dysregulation, and eosinophilia	0.0462414208
peritoneum cancer	0.0461974818
adult hepatocellular carcinoma	0.0461974818
hyper-IgE syndrome 6, autosomal dominant, with recurrent infections	0.0461570334
immunodeficiency 19	0.0460773684
orotic aciduria	0.045961772
Hereditary orotic aciduria	0.045961772
hereditary spherocytosis type 4	0.0458112709
immunodeficiency 53	0.0458112709
thrombocytopenia with congenital dyserythropoietic anemia	0.0456338726
Sjogren syndrome	0.0455564251
pyruvate kinase deficiency of red cells	0.0455174549
hereditary hemophagocytic lymphohistiocytosis	0.0454640711
primary familial polycythemia due to EPO receptor mutation	0.0452911899
WHIM syndrome 1	0.0452263081
WHIM syndrome	0.0452263081
thrombocytopenia 7	0.0451682019
primary membranoproliferative glomerulonephritis	0.0451628636
Alzheimer disease	0.0451016417
Sezary's disease	0.0448669944
severe congenital hypochromic anemia with ringed sideroblasts	0.044855907
pulmonary fibrosis and/or bone marrow failure, telomere-related, 6	0.0448132
harderoporphyria	0.0447415425
ghosal hematodiaphyseal dysplasia	0.0446600296
IRIDA syndrome	0.0446544859
Non-acquired isolated growth hormone deficiency	0.0446425773
isolated growth hormone deficiency type III	0.0446425773
hemolytic uremic syndrome, atypical, 8, with rhizomelic short stature	0.0446397027
familial isolated congenital asplenia	0.0443717574
neutropenia, severe congenital, 8, autosomal dominant	0.0443575901
pyogenic arthritis-pyoderma gangrenosum-acne syndrome	0.044323712
Pyogenic arthritis - pyoderma gangrenosum - acne	0.044323712
bleeding disorder, platelet-type, 24	0.0442849061
prolidase deficiency	0.044115926
sea-blue histiocyte syndrome	0.0439652195
macrothrombocytopenia and granulocyte inclusions with or without nephritis or sensorineural hearing loss	0.0437434716
beta thalassemia	0.0436566203
Beta-thalassemia	0.0436566203
Paroxysmal exertion-induced dyskinesia	0.0435124842
childhood onset GLUT1 deficiency syndrome 2	0.0435124842
atopic eczema	0.0435118682
IgE responsiveness, atopic	0.0435118682
Congenital bile acid synthesis defect type 1	0.0435030394
brucellosis	0.0434172147
dyskeratosis congenita, autosomal recessive 5	0.0433615724
hereditary elliptocytosis	0.0432628125
T-cell immunodeficiency, congenital alopecia, and nail dystrophy	0.0430098556
combined immunodeficiency due to ORAI1 deficiency	0.0428570959
systemic juvenile idiopathic arthritis	0.0428355371
hereditary folate malabsorption	0.0427012564
atypical hemolytic-uremic syndrome with B factor anomaly	0.0423852656
dehydrated hereditary stomatocytosis with or without pseudohyperkalemia and/or perinatal edema	0.0423723303
lysinuric protein intolerance	0.0423686345
methylmalonic aciduria due to methylmalonyl-CoA mutase deficiency	0.0421505824
familial hemophagocytic lymphohistiocytosis type 1	0.0421099286
Waldenstrom macroglobulinemia	0.0419473135
gray platelet syndrome	0.0419048118
congenital amegakaryocytic thrombocytopenia	0.0418955723
vitamin B12-unresponsive methylmalonic acidemia type mut-	0.0417791547
spondylolisthesis	0.041779127
idiopathic aplastic anemia	0.0416608891
leukocyte adhesion deficiency 3	0.0416553454
Leukocyte adhesion deficiency type III	0.0416553454
hemolytic anemia due to glucophosphate isomerase deficiency	0.0416461059
refractory anemia with excess blasts	0.0410362992
congenital sideroblastic anemia-B-cell immunodeficiency-periodic fever-developmental delay syndrome	0.0409124899
essential thrombocythemia	0.0408662924
thrombocythemia 1	0.0408662924
Mast Cell Sarcoma	0.040801616
congenital disorder of glycosylation type II	0.0407720496
Hermansky-Pudlak syndrome 9	0.0407203084
Hermansky-Pudlak syndrome type 9	0.0407203084
vitamin B12-unresponsive methylmalonic acidemia type mut0	0.0406408487
Autosomal recessive hyper-IgE syndrome	0.0405059521
immunodeficiency 33	0.0402472462
pyogenic bacterial infections due to MyD88 deficiency	0.0402084403
congenital bile acid synthesis defect 5	0.0400864789
Gaucher disease due to saposin C deficiency	0.0399589739
neonatal intrahepatic cholestasis due to citrin deficiency	0.0399146243
Uveitis	0.0399146243
pediatric systemic lupus erythematosus	0.0397390739
Gaucher disease type 1	0.0397132033
X-linked thrombocytopenia with normal platelets	0.0396115688
thrombocytopenia 1	0.0396115688
disabling pansclerotic morphea of childhood	0.0395949377
progressive familial intrahepatic cholestasis	0.039369494
autoinflammatory-pancytopenia syndrome due to DNASE2 deficiency	0.0390793738
pseudo-TORCH syndrome 3	0.03881882
myeloid leukemia	0.0387776529
transaldolase deficiency	0.0387726226
atypical hemolytic-uremic syndrome	0.0387541436
hereditary spherocytosis	0.0387356646
severe combined immunodeficiency due to CORO1A deficiency	0.0386284864
hemochromatosis type 3	0.0384769587
periodic fever-infantile enterocolitis-autoinflammatory syndrome	0.0384289133
Autosomal dominant methemoglobinemia	0.0383716284
recurrent infections associated with rare immunoglobulin isotypes deficiency	0.0383531494
familial apolipoprotein C-II deficiency	0.0383402141
autosomal recessive osteopetrosis 4	0.0383106477
adult T-cell leukemia/lymphoma	0.038066725
insomnia	0.0376978521
malignant pleural mesothelioma	0.0376971452
head and neck malignant neoplasia	0.0374610247
Fanconi anemia complementation group G	0.0373349569
angioimmunoblastic T-cell lymphoma	0.0373275653
Cognitive impairment	0.0373275653
sinus histiocytosis with massive lymphadenopathy	0.0373127821
immunodeficiency 51	0.0372166914
familial hypobetalipoproteinemia 1	0.0369949435
anaplastic large cell lymphoma	0.0369579855
Dementia	0.0369579855
rhabdomyosarcoma	0.0369579855
adult T acute lymphoblastic leukemia	0.0369579855
Splenic Marginal Zone Lymphoma	0.0369579855
liver cancer	0.0369579855
mycosis fungoides	0.0369579855
urinary bladder cancer	0.0369579855
unspecified peripheral T-cell lymphoma	0.0369579855
T-cell large granular lymphocyte leukemia	0.0369579855
idiopathic pulmonary fibrosis	0.0369579855
scleroderma	0.0369579855
adult acute lymphoblastic leukemia	0.0369579855
hepatosplenic T-cell lymphoma	0.0369579855
childhood acute lymphoblastic leukemia	0.0369579855
adult B acute lymphoblastic leukemia	0.0369579855
nodal marginal zone B-cell lymphoma	0.0369579855
thymus cancer	0.0369579855
Central Nervous System Neoplasm	0.0369579855
small intestine lymphoma	0.0369579855
refractory hairy cell leukemia	0.0369579855
diabetic retinopathy	0.0369579855
fallopian tube cancer	0.0369579855
follicular lymphoma	0.0369579855
amyotrophic lateral sclerosis	0.0369579855
MALT lymphoma	0.0369579855
autoimmune thrombocytopenic purpura	0.0366253636
platelet-type bleeding disorder 10	0.0365514476
thrombocytopenia 4	0.0362779585
monosomy 7 myelodysplasia and leukemia syndrome 1	0.0361005602
platelet-type bleeding disorder 15	0.0358344627
platelet-type bleeding disorder 19	0.0358344627
Rare hemorrhagic disorder due to a constitutional platelet anomaly	0.0358344627
thrombocytopenia 5	0.0355979316
Alpha-thalassemia	0.0354944492
alpha thalassemia spectrum	0.0354944492
Pyruvate kinase hyperactivity	0.0352357433
MYH9-related disease	0.0351913938
cyanosis, transient neonatal	0.0351470442
formiminoglutamic aciduria	0.0351396526
delta-beta-thalassemia	0.035058345
drug-induced lupus erythematosus	0.0349918206
subcorneal pustular dermatosis	0.0347478979
diabetic nephropathy	0.0345557164
SLC35A1-congenital disorder of glycosylation	0.0343931013
autosomal dominant nonsyndromic hearing loss 1	0.0343857097
X-linked sideroblastic anemia with ataxia	0.0342009198
osteopetrosis, autosomal recessive 9	0.0341861366
thrombocytopenia 9	0.0340900458
macrothrombocytopenia, isolated, 2, autosomal dominant	0.033956997
abetalipoproteinemia	0.0339385181
congenital dyserythropoietic anemia type 2	0.0339348223
Congenital dyserythropoietic anemia type II	0.0339348223
polycystic ovary syndrome	0.033902792
immunodeficiency due to a classical component pathway complement deficiency	0.0338978643
Pancreatic insufficiency - anemia - hyperostosis	0.0337204659
pancreatic insufficiency-anemia-hyperostosis syndrome	0.0337204659
immune dysregulation, autoimmunity, and autoinflammation	0.0337056827
erythrocytosis, familial, 4	0.0337056827
Asthma	0.0336317668
Senior-Boichis syndrome	0.0336169836
beta-thalassemia intermedia	0.0334100189
heme oxygenase 1 deficiency	0.0333287113
immunodeficiency 88	0.0332769701
idiopathic hypereosinophilic syndrome	0.033188271
Tangier disease	0.0331365298
cholesteryl ester storage disease	0.0331365298
lysosomal acid lipase deficiency	0.0331365298
familial lipoprotein lipase deficiency	0.0330182642
Bernard-Soulier syndrome	0.0329517398
pyoderma gangrenosum	0.0328408659
thyroid cancer	0.032778907
proteasome-associated autoinflammatory syndrome 5	0.0327373835
complement component C1s deficiency	0.0326265096
nephronophthisis	0.0325673768
Nephronophthisis	0.0325673768
bleeding disorder, platelet-type, 25	0.0325599852
aplasia cutis congenita-intestinal lymphangiectasia syndrome	0.032508244
Aplasia cutis congenita - intestinal lymphangiectasia	0.032508244
Tularemia	0.0324269365
C3 glomerulonephritis	0.0324121533
autosomal dominant osteopetrosis	0.0323899785
osteopetrosis, autosomal dominant 3	0.0323899785
glutathione synthetase deficiency with 5-oxoprolinuria	0.0323530205
Glutathione synthetase deficiency	0.0323530205
immunodeficiency, common variable, 10	0.0322643213
vasculitis	0.0321756221
platelet-type bleeding disorder 9	0.0321460558
complement component 4a deficiency	0.0321386642
chronic myeloproliferative disorder	0.0321090978
nephrotic syndrome, type 23	0.0320425734
ichthyosis prematurity syndrome	0.031976049
Roch-Leri mesosomatous lipomatosis	0.0319021331
Q fever	0.0318799583
Autosomal recessive cerebellar ataxia-epilepsy-intellectual disability syndrome due to TUD deficiency	0.0318282171
spinocerebellar ataxia, autosomal recessive 23	0.0318282171
CINCA syndrome	0.0317173431
WHIM syndrome 2	0.0316434272
Ichthyosis - hepatosplenomegaly - cerebellar degeneration	0.0316360356
ichthyosis-hepatosplenomegaly-cerebellar degeneration syndrome	0.0316360356
erythrocytosis, familial, 3	0.0315842944
primary biliary cirrhosis	0.0315695112
NLRP12-associated hereditary periodic fever syndrome	0.0315695112
familial cold autoinflammatory syndrome 2	0.0315695112
glycogen storage disease IXa1	0.031554728
familial juvenile hyperuricemic nephropathy type 2	0.0315399448
Hyperuricemia - anemia - renal failure	0.0315399448
von Voss-Cherstvoy syndrome	0.0315325532
erythrocytosis, familial, 6	0.0315251616
autosomal recessive primary immunodeficiency with defective spontaneous natural killer cell cytotoxicity	0.03151777
inflammatory bowel disease, immunodeficiency, and encephalopathy	0.0314734204
Fanconi anemia	0.0314660288
Griscelli disease type 2	0.0313255885
Griscelli disease	0.0313255885
Griscelli syndrome type 2	0.0313255885
immunodeficiency 82 with systemic inflammation	0.0311999313
MHC class II deficiency	0.0311112322
Chronic Eosinophilic Leukemia, Not Otherwise Specified	0.0310447078
chronic obstructive pulmonary disease	0.0310241756
autosomal recessive osteopetrosis 2	0.0309264422
Wolfram syndrome	0.0309190506
hemochromatosis type 2B	0.030911659
Aicardi-Goutieres syndrome 6	0.030911659
Aicardi-Goutières syndrome	0.030911659
Ebola hemorrhagic fever	0.0308968759
polyarteritis nodosa, childhoood-onset	0.0308820927
vasculitis due to ADA2 deficiency	0.0308820927
thrombocytopenia, X-linked, with or without dyserythropoietic anemia	0.0308525263
autosomal recessive osteopetrosis 7	0.0308377431
Osteopetrosis - hypogammaglobulinemia	0.0308377431
AMED syndrome, digenic	0.0307564355
congenital bile acid synthesis defect 1	0.0307490439
Short fifth metacarpals - insulin resistance	0.0307342607
short fifth metacarpals-insulin resistance syndrome	0.0307342607
hemoglobin M disease	0.0306973027
Intermediate osteopetrosis	0.0306751279
Congenital dyserythropoietic anemia type III	0.0306677363
congenital dyserythropoietic anemia type 3	0.0306677363
biliary liver cirrhosis	0.0306455616
ulcerative colitis	0.0306004012
Platelet storage pool disease	0.0305790372
platelet storage pool deficiency	0.0305790372
bacterial disease	0.0305693745
autoinflammatory syndrome, familial, X-linked, Behcet-like 2	0.0303572893
Sneddon syndrome	0.0303572893
platelet abnormalities with eosinophilia and immune-mediated inflammatory disease	0.0303425061
relapsing fever	0.0303055481
ovarian neoplasm	0.027724661
Autoimmunity	0.0264785315
systemic scleroderma	0.0262401697
experimental autoimmune encephalomyelitis	0.02550101
glioblastoma	0.0251808901
gonorrhea	0.0251314301
Curly hair - acral keratoderma - caries syndrome	0.0248043519
Curly hair-acral keratoderma-caries syndrome	0.0248043519
chorea-acanthocytosis	0.0230180493
liver disease	0.0224395582
ocular hypotension	0.0220699783
nephritis	0.0209841842
nonpapillary renal cell carcinoma	0.0208812618
cryopyrin-associated periodic syndrome	0.0208607296
melanocytic nevus	0.0199573122
lobular neoplasia	0.0199573122
endometrial cancer	0.0197263247
psoriasis	0.0194723358
colitis	0.0193132166
non-alcoholic steatohepatitis	0.0192181524
Splenomegaly	0.0189526475
endometrium adenocarcinoma	0.0181094129
Ewing sarcoma	0.0180812837
Allergy	0.0175721521
acute kidney injury	0.0168158834
Acute kidney injury	0.0168158834
Myelofibrosis	0.0166310935
myelofibrosis	0.0166310935
ovarian carcinoma	0.0159699843
childhood leukemia	0.0155968858
pneumonia	0.0155223539
atherosclerosis	0.0151320356
pachyonychia congenita	0.0149706533
scrapie	0.0147831942
Pneumonia	0.0147831942
oral squamous cell carcinoma	0.0143006872
Increased total eosinophil count	0.0139697079
B-cell non-Hodgkins lymphoma	0.0135726023
Glomerulonephritis	0.0132074025
diabetes mellitus	0.0128051474
chronic myelomonocytic leukemia	0.0118984181
lumbar disc degeneration	0.0118265553
viral disease	0.0111284601
laryngotracheoesophageal cleft	0.0110873956
lupus nephritis	0.011013069
allergic disease	0.0104523519
hyperinsulinemic hypoglycemia, familial, 4	0.0101489245
ganglioneuroma	0.0101429138
acne	0.0099067875
Sepsis	0.0092421656
Chorea	0.0088699165
Smith-Lemli-Opitz syndrome	0.0088699165
acute basophilic leukemia	0.0088391182
anaphylaxis	0.0086851266
serum lipopolysaccharide activity	0.0086851266
Parkinson disease	0.0084798044
AIDS	0.0083155467
Bloom syndrome	0.0080769624
cutaneous lupus erythematosus	0.0079953429
Lymphadenopathy	0.0079459669
heart disease	0.0079459669
emphysema	0.0079459669
atrial fibrillation	0.0077611769
renal carcinoma	0.0077611769
type 1 diabetes mellitus	0.00762619
juvenile idiopathic arthritis	0.0075508549
Juvenile Myelomonocytic Leukemia	0.0073915971
cystic fibrosis	0.0073915971
Flavivirus Infections	0.0073915971
hereditary spastic paraplegia	0.0073915971
abortion	0.0073915971
brain ischemia	0.0073915971
endothelial dysfunction	0.0073915971
Pseudomonas infection	0.0073915971
Von Willebrand disease	0.0073915971
acute megakaryoblastic leukaemia	0.0073915971
constitutional neutropenia	0.0073915971
Keloid	0.0073915971
Neoplasm of the lung	0.0073915971
Testicular Germ Cell Tumor	0.0073915971
polycythemia	0.0070220172
juvenile dermatomyositis	0.0069030986
inflammatory bowel disease	0.0068812206
chronic interstitial cystitis	0.0066602975
metastatic neoplasm	0.0066524374
SATB2 associated disorder	0.0066524374
Guillain-Barre syndrome	0.0066524374
Plasmodium falciparum malaria	0.0064851122
periodontitis	0.0060841057
dengue disease	0.0059132777
urticaria	0.0059132777
colon carcinoma	0.0058260158
precursor B-cell acute lymphoblastic leukemia	0.0056746933
rosacea	0.0054338988
mucous membrane pemphigoid	0.0052459807
marginal zone B-cell lymphoma	0.005174118
fungal infectious disease	0.005174118
endometriosis	0.0051535858
Adams-Oliver syndrome	0.0050858137
psoriatic arthritis	0.0050303925
chronic granulomatous disease	0.004989328
adenocarcinoma	0.0049585297
kidney disease	0.0049355336
cardiovascular disease	0.0048661348
Huntington disease	0.0048045381
schizophrenia	0.0047840059
rheumatoid arthritis	0.0047444633
dermatomyositis	0.0047198978
infectious disease	0.0046197482
lymphopenia	0.0046197482
sarcoma	0.004599216
pneumonitis	0.0045659538
inflammation	0.0045659538
erythroleukemia	0.004506821
aneurysmal bone cyst	0.004506821
Epstein-Barr virus infection	0.0044965549
thyroiditis	0.0044349583
Hepatic fibrosis	0.0044349583
retinopathy of prematurity	0.0044349583
intestinal neoplasm	0.0044349583
preeclampsia	0.0044349583
Acute Leukemia	0.0042501683
hematologic disease	0.0042501683
Smith-Magenis syndrome	0.0042501683
myeloproliferative disorder	0.0042501683
Lyme disease	0.0042316988
acute promyelocytic leukemia	0.0042296361
non-alcoholic fatty liver disease	0.0042296361
astrocytoma	0.0041745114
Bartsocas-Papas syndrome 1	0.0040653784
colorectal neoplasm	0.0040653784
Miyoshi myopathy	0.0040345801
Barrett's esophagus	0.0039042692
uterine corpus endometrial carcinoma	0.0036957985
Hyperplastic Polyp	0.0036957985
adenoma	0.0036957985
parasitic infection	0.0036957985
ankylosing spondylitis	0.0036957985
Uveal melanoma	0.0036957985
major depressive disorder	0.0036957985
dry eye syndrome	0.0036957985
proliferative glomerulonephritis	0.0036957985
Oral ulcer	0.0036957985
autism spectrum disorder - epilepsy - arthrogryposis syndrome	0.0036957985
Meckel syndrome, type 1	0.0036957985
Behcet's syndrome	0.0036957985
synovial sarcoma	0.0036957985
Adenosquamous Carcinoma	0.0036957985
amebiasis	0.0036957985
Duane retraction syndrome	0.0036957985
metastasis	0.0036957985
adrenal cortex carcinoma	0.0036957985
vascular disease	0.0036957985
Pallister-Hall syndrome	0.0036957985
T-cell non-Hodgkin lymphoma	0.0036957985
nasopharyngeal carcinoma	0.0036957985
Escherichia coli Infections	0.0036957985
dysplasia	0.0036957985
neutropenia	0.0036957985
Hyperlipidemia	0.0036957985
Decreased total B cell count	0.0036957985
Insulin resistance	0.0036752663
Crohn's disease	0.0036309498
invasive breast ductal carcinoma	0.0035395731
acute myeloid leukemia by FAB classification	0.0035110086
lymph node metastatic carcinoma	0.0035110086
primary myelofibrosis	0.0033262187
Rheumatoid arthritis	0.0030876344
anaplastic astrocytoma	0.0029566388
allergic rhinitis	0.0029566388
cirrhosis of liver	0.0029566388
McLeod neuroacanthocytosis syndrome	0.0029566388
arthus reaction	0.0029566388
carcinoma	0.0029361066
hemolytic anemia	0.0027718489
myeloid neoplasm	0.0027718489
prostate neoplasm	0.0027513167
Obesity	0.0027513167
nephrosclerosis	0.0026441534
Anemia, Hemolytic, Autoimmune	0.002587059
Mastocytosis	0.002587059
immune system disease	0.002587059
Pleural effusion	0.002587059
lung disease	0.0022174791
uterine sarcoma	0.0022174791
pneumococcal meningitis	0.0022174791
COVID-19–associated multisystem inflammatory syndrome in adults	0.0022174791
retinopathy	0.0022174791
Arterial thrombosis	0.0022174791
cervical carcinoma	0.0022174791
Gout	0.0022174791
Mast Cell Neoplasm	0.0022174791
malignant myoepithelioma	0.0022174791
depressive disorder	0.0022174791
HIV-associated nephropathy	0.0022174791
autoimmune glomerulonephritis	0.0022174791
severe congenital neutropenia	0.0022174791
Severe combined immunodeficiency	0.0022174791
juxtacortical osteosarcoma	0.0022174791
Choreoacanthocytosis	0.0022174791
hematopoietic and lymphoid cell neoplasm	0.0022174791
Kaposi's sarcoma	0.0022174791
contact dermatitis	0.0022174791
Immunodeficiency	0.0022174791
intestinal disease	0.0022174791
intraepithelial neoplasia	0.0022174791
peripheral nerve injury	0.0022174791
spondyloarthropathy	0.0022174791
Pick disease	0.0021281661
renal cell carcinoma	0.0018478993
prion disease	0.0018478993
myeloid sarcoma	0.0018478993
chronic leukemia	0.0018478993
T-lymphoblastic lymphoma	0.0014783194
Mobius syndrome	0.0014783194
brain injury	0.0014783194
metabolic disease	0.0014783194
osteoarthritis	0.0014783194
TNF receptor 1-associated periodic fever syndrome	0.0014783194
Infertility	0.0014783194
neuroendocrine neoplasm	0.0014783194
Chordoma	0.0014783194
Staphylococcus aureus infection	0.0014783194
Mental deterioration	0.0014783194
polyarteritis nodosa	0.0014783194
bone metastasis	0.0014783194
visceral Leishmaniasis	0.0014783194
Neurofibrillary tangles	0.0014783194
human papilloma virus infection	0.0014783194
Anxiety	0.0014783194
clostridium difficile infection	0.0014783194
agammaglobulinemia	0.0014783194
movement disorder	0.0014783194
airway hyperresponsiveness	0.0014783194
stomach neoplasm	0.0014783194
tropical spastic paraparesis	0.0014783194
Malignant Mesothelioma	0.0014783194
autoimmune uveitis	0.0014783194
gram-negative bacterial infections	0.0014783194
Fever	0.0014783194
brain cancer	0.0014783194
nervous system disease	0.0014783194
skin disease	0.0014783194
interstitial lung disease	0.0014783194
angioosteohypertrophic syndrome	0.0014783194
Central Nervous System Lymphoma	0.0014783194
Brain atrophy	0.0014783194
hemorrhagic stroke	0.0014783194
mental or behavioural disorder	0.0014783194
