# Supplementary material for: Peripheral Transcriptomic Signatures Reveal Convergent Neuroinflammatory, Metabolic, and miRNA Dysregulation in Major Psychiatric Disorders
Source: Biology (Basel). 2026 Apr 24;15(9):673. doi: 10.3390/biology15090673 (PMC13162896; doi:10.3390/biology15090673)
Supplement: Supplementary file 1 [file biology-15-00673-s001.zip › Supplementary Files/Dataset S4. Hub genes GWAS results/MEFV.tsv]

disease	globalScore
familial Mediterranean fever	0.8079147862
autosomal recessive familial Mediterranean fever	0.8051803128
sweet syndrome	0.7885391082
autoinflammatory syndrome	0.5463224519
genetic disorder	0.5046275638
Behcet's syndrome	0.4697862555
Recurrent fever	0.3400134663
Renal insufficiency	0.2660974954
congenital heart disease	0.2660974954
Abnormal cardiovascular system morphology	0.2660974954
Abnormal heart morphology	0.2660974954
neuronal ceroid lipofuscinosis	0.2660974954
diabetes mellitus	0.1649601653
ankylosing spondylitis	0.1620762034
Systemic lupus erythematosus	0.135872232
Neurodevelopmental delay	0.1189585157
Skin vesicle	0.1182655535
Hyperpigmentation of the skin	0.1182655535
systemic lupus erythematosus	0.1182655535
autosomal recessive congenital ichthyosis	0.1182655535
hyperpigmentation of the skin	0.1182655535
urticaria	0.1116131161
Abnormality of the dentition	0.1108739564
Syncope	0.1108739564
Peripheral neuropathy	0.1108739564
Cachexia	0.1108739564
Intermittent diarrhea	0.1108739564
peripheral neuropathy	0.1108739564
ulcerative colitis	0.0951725762
Rheumatoid arthritis	0.0871711665
fibromyalgia	0.0736307659
hereditary spastic paraplegia	0.0708679138
pyogenic arthritis-pyoderma gangrenosum-acne syndrome	0.0647001158
immunodeficiency 53	0.0586338439
Chronic mucocutaneous candidosis	0.058541449
Familial hemophagocytic lymphohistiocytosis	0.0564685166
Majeed syndrome	0.0564346385
colorectal carcinoma	0.0561556057
chondrocalcinosis 2	0.0558463392
autoinflammatory syndrome, familial, X-linked, Behcet-like 2	0.0558190827
immunodeficiency 72 with autoinflammation	0.0557923908
severe combined immunodeficiency, autosomal recessive, T cell-negative, B cell-negative, NK cell-positive	0.0551580296
hyper-IgE recurrent infection syndrome 5, autosomal recessive	0.054725537
immunodeficiency 51	0.0545499866
Male infertility with spermatogenesis disorder due to single gene mutation	0.0538847428
acne inversa, familial, 3	0.0536999529
combined immunodeficiency due to ZAP70 deficiency	0.0531741742
Pyogenic arthritis - pyoderma gangrenosum - acne	0.0531658197
polyarticular juvenile idiopathic arthritis, rheumatoid factor negative	0.0530338879
T-B+ severe combined immunodeficiency due to JAK3 deficiency	0.0527766521
infection	0.0522139908
severe combined immunodeficiency due to IKK2 deficiency	0.0522128046
oligoarticular juvenile idiopathic arthritis	0.0520575811
Aicardi-Goutières syndrome	0.0519814066
macrophage activation syndrome	0.0517741339
X-linked lymphoproliferative disease	0.0517557575
common variable immunodeficiency	0.0510116701
MHC class II deficiency 3	0.050309263
immunodeficiency 85 and autoimmunity	0.0502230277
adult-onset Still's disease	0.0501982646
isolated agammaglobulinemia	0.0500974034
agammaglobulinemia 9, autosomal recessive	0.0498902006
autoimmune disease	0.0497280995
immunodeficiency 69	0.0493021579
systemic juvenile idiopathic arthritis	0.0488276576
immunodeficiency 57	0.0481985514
immunodeficiency 15a	0.0480915786
Autosomal recessive early-onset inflammatory bowel disease	0.0477926296
colorectal cancer	0.0476220069
gamma chain deficiency	0.0475815584
proteasome-associated autoinflammatory syndrome 6	0.0475205777
erythroderma desquamativum	0.0473986164
osteoarthritis	0.0472507844
congenital lethal erythroderma	0.0472415449
hyperimmunoglobulinemia D with periodic fever	0.0472122156
Severe combined immunodeficiency due to adenosine deaminase deficiency	0.0469200105
inflammatory bowel disease	0.0468662765
X-linked agammaglobulinemia	0.046725981
Bruton-type agammaglobulinemia	0.046725981
Crohn's disease	0.0465986675
juvenile idiopathic arthritis	0.046303945
combined immunodeficiency due to CD3gamma deficiency	0.0461985084
activated PI3K-delta syndrome	0.0458944264
immune dysregulation-polyendocrinopathy-enteropathy-X-linked syndrome	0.0458759474
Gout	0.0457610801
severe combined immunodeficiency due to DCLRE1C deficiency	0.0457003969
rat-bite fever	0.0456402375
acute lung injury	0.0455301849
combined immunodeficiency due to MALT1 deficiency	0.0455014398
Angel-shaped phalango-epiphyseal dysplasia	0.0451534187
autoimmune lymphoproliferative syndrome due to CTLA4 haploinsufficiency	0.0451386356
hereditary hemophagocytic lymphohistiocytosis	0.0445195893
chronic recurrent multifocal osteomyelitis 3	0.0435438985
immunodeficiency 102	0.0433073674
acute respiratory distress syndrome	0.043240843
Immunodeficiency by defective expression of HLA class 2	0.0430967069
mannose-binding lectin deficiency	0.0428527842
proteasome-associated autoinflammatory syndrome 5	0.0428158262
congenital diarrhea 5 with tufting enteropathy	0.0427141917
Intestinal epithelial dysplasia	0.0427141917
chronic recurrent multifocal osteomyelitis	0.0426402757
migraine disorder	0.0423887561
Hepatic veno-occlusive disease - immunodeficiency	0.0421542782
hepatic veno-occlusive disease-immunodeficiency syndrome	0.0421542782
brachydactylous dwarfism, Mseleni type	0.0421505824
combined immunodeficiency due to GINS1 deficiency	0.042128613
Aicardi-Goutieres syndrome 5	0.0416886076
Nezelof syndrome	0.0414299017
Thymic aplasia	0.0414299017
autoinflammatory disease, systemic, with vasculitis	0.0412746782
Aicardi-Goutieres syndrome 6	0.0411711958
pyogenic bacterial infections due to MyD88 deficiency	0.0409032504
myositis	0.0408662924
combined immunodeficiency due to DOCK8 deficiency	0.0407923765
familial benign copper deficiency	0.0406815025
Hypohidrotic ectodermal dysplasia with immunodeficiency	0.040526279
heme oxygenase 1 deficiency	0.0404985605
immune dysregulation, autoimmunity, and autoinflammation	0.0404172529
severe combined immunodeficiency due to LAT deficiency	0.0403359453
autoinflammation, immune dysregulation, and eosinophilia	0.0401825697
immunodeficiency 97 with autoinflammation	0.0400402815
immunodeficiency 104	0.0398222293
immunodeficiency 117	0.0398185335
MHC class II deficiency 4	0.0398111419
immunodeficiency 118	0.0397889672
dracunculiasis	0.0397205949
Leishmaniasis	0.0395598276
T-B+ severe combined immunodeficiency due to IL-7Ralpha deficiency	0.0395376529
Castleman-Kojima disease	0.0395154781
proteasome-associated autoinflammatory syndrome 3	0.0395154781
reticular dysgenesis	0.0394267789
Arthrogryposis-like hand anomaly - sensorineural deafness	0.039369494
arthrogryposis-like hand anomaly-sensorineural deafness syndrome	0.039369494
juvenile arthritis due to defect in LACC1	0.0392586201
vasculitis	0.0392095399
brucellosis	0.0391257712
inflammatory bowel disease 1	0.0390553511
immunodeficiency due to a classical component pathway complement deficiency	0.0389906747
Sepsis	0.0388388264
diffuse idiopathic skeletal hyperostosis	0.0388058847
Schnitzler syndrome	0.0386580528
immunodeficiency 105	0.038635878
Farber lipogranulomatosis	0.0386118553
polyarticular juvenile idiopathic arthritis, rheumatoid factor positive	0.0384584797
glycoprotein storage disease	0.038269994
combined immunodeficiency due to LRBA deficiency	0.0382071654
bone marrow failure syndrome	0.0381923822
immunodeficiency 32B	0.0381480326
immunodeficiency 98 with autoinflammation, X-linked	0.038140641
cat-scratch disease	0.0380944435
T-B+ severe combined immunodeficiency due to CD3delta/CD3epsilon/CD3zeta	0.0380815082
Pyomyositis	0.0380390065
T-cell lymphopenia, infantile, with or without nail dystrophy, autosomal dominant	0.0379004141
autoimmune lymphoproliferative syndrome	0.037682362
immunodeficiency 115 with autoinflammation	0.0374753973
immunodeficiency 121 with autoinflammation	0.0374088729
immunodeficiency 89 and autoimmunity	0.0372166914
Autoimmune enteropathy and endocrinopathy-susceptibility to chronic infections syndrome	0.0371649502
Autoimmune lymphoproliferative syndrome with recurrent viral infections	0.0371353838
autoimmune lymphoproliferative syndrome type 2B	0.0371353838
Down syndrome	0.036960244
immunodeficiency due to CD25 deficiency	0.0367805871
immunodeficiency 64	0.0367436292
immunodeficiency 73b with defective neutrophil chemotaxis and lymphopenia	0.0366253636
myeloid sarcoma	0.0363780817
autoinflammation, panniculitis, and dermatosis syndrome, autosomal recessive	0.0362557837
combined immunodeficiency due to moesin deficiency	0.036233609
neurodevelopmental disorder with dysmorphic facies and ischiopubic hypoplasia	0.036159693
Immunodeficiency syndrome with autoimmunity	0.0361449098
psoriasis-related juvenile idiopathic arthritis	0.0360636022
lymphoproliferative syndrome 1	0.0359675115
immunodeficiency 82 with systemic inflammation	0.0358566375
combined immunodeficiency and megaloblastic anemia with or without hyperhomocysteinemia	0.0358196795
experimental autoimmune encephalomyelitis	0.0357338549
immunodeficiency 122	0.0356570644
Castleman disease	0.0353392257
immunodeficiency 113 with autoimmunity and autoinflammation	0.0352357433
autoinflammation with arthritis and dyskeratosis	0.0351618274
autoinflammation with episodic fever and immune dysregulation	0.0351026946
agammaglobulinemia 7, autosomal recessive	0.0350805198
Intrahepatic cholestasis of pregnancy	0.0350361702
immunodeficiency 114, folate-responsive	0.0349918206
mevalonic aciduria	0.0349854221
immunodeficiency 78 with autoimmunity and developmental delay	0.0348883383
severe combined immunodeficiency, autosomal recessive, T cell-negative, B cell-negative, NK cell-negative, due to adenosine deaminase deficiency	0.0346444156
Recurrent infections-myelofibrosis-nephromegaly syndrome	0.0346222408
congenital neutropenia-myelofibrosis-nephromegaly syndrome	0.0346222408
autoimmune lymphoproliferative syndrome type 4	0.0345409332
RAS-associated autoimmune leukoproliferative disease	0.0345409332
vasculitis due to ADA2 deficiency	0.0344744088
polyarteritis nodosa, childhoood-onset	0.0344744088
immunodeficiency 18	0.0344448425
severe combined immunodeficiency due to CORO1A deficiency	0.0344300593
X-linked hyper-IgM syndrome	0.0344226677
hyper-IgM syndrome type 1	0.0344226677
autoimmune lymphoproliferative syndrome type 2A	0.0343783181
immunodeficiency 36 with lymphoproliferation	0.0343487517
immunodeficiency 99 with hypogammaglobulinemia and autoimmune cytopenias	0.0343413601
immunodeficiency, common variable, 1	0.0343191853
X-linked immunodeficiency with magnesium defect, Epstein-Barr virus infection and neoplasia	0.0342748357
STING-associated vasculopathy with onset in infancy	0.034178745
autoinflammatory disease, multisystem, with immune dysregulation, X-linked	0.0341270038
immunodeficiency 23	0.0339643886
Non-acquired isolated growth hormone deficiency	0.0339496055
isolated growth hormone deficiency type III	0.0339496055
classic Hodgkin lymphoma	0.0339348223
Tularemia	0.0339274307
immunodeficiency 119	0.0339126475
Gaucher disease type 1	0.0338682979
FADD-related immunodeficiency	0.0338387315
TFRC-related combined immunodeficiency	0.0337722071
lung disease, immunodeficiency, and chromosome breakage syndrome;	0.0337648155
immunodeficiency 109 with lymphoproliferation	0.0335874172
CINCA syndrome	0.0335834647
autosomal dominant nonsyndromic hearing loss	0.0334469768
Sezary's disease	0.0334248021
proteasome-associated autoinflammatory syndrome 2	0.0334174105
agammaglobulinemia 8b, autosomal recessive	0.0332991449
NLRP12-associated hereditary periodic fever syndrome	0.0330552222
familial cold autoinflammatory syndrome 2	0.0330552222
X-Linked Combined Immunodeficiency Diseases	0.0330108726
Autosomal recessive hyper-IgE syndrome	0.0329591314
neutropenia, severe congenital, 11, autosomal dominant	0.0329221735
prolidase deficiency	0.0328926071
Proteasome disability syndrome	0.0328852155
immunodeficiency 112	0.0328704323
autosomal agammaglobulinemia	0.0328556491
immunodeficiency 14b, autosomal recessive	0.0328408659
viral disease	0.0327802414
acute myeloid leukemia	0.0327686304
autoinflammatory disease, X-linked	0.0327299919
graft versus host disease	0.0327299919
immunodeficiency 73c with defective neutrophil chemotaxis and hypogammaglobulinemia	0.0326930339
osteosarcoma	0.0324823734
selective IgM deficiency	0.0322938877
pyoderma gangrenosum	0.0322672697
MHC class II deficiency 2	0.0322125801
Q fever	0.0321682306
hyper-IgE recurrent infection syndrome 3, autosomal recessive	0.0321534474
hyper-IgE syndrome	0.0321534474
immunodeficiency 92	0.0319686574
lymphoproliferative syndrome	0.0319612658
lymphoproliferative syndrome 2	0.0319612658
Immunodeficiency due to interleukin-1 receptor-associated kinase-4 deficiency	0.0319464826
immunodeficiency 67	0.0319464826
boutonneuse fever	0.0319021331
immunodeficiency due to selective anti-polysaccharide antibody deficiency	0.0316582104
hyper-IgE recurrent infection syndrome 4A, autosomal dominant	0.0316064692
IgA pemphigus	0.0315842944
polyarteritis nodosa	0.0315704219
severe combined immunodeficiency due to CD70 deficiency	0.0315325532
ectodermal dysplasia and immunodeficiency 2	0.031480812
Omenn syndrome	0.0314364624
severe combined immunodeficiency due to LCK deficiency	0.0313181969
immunodeficiency 96	0.0313034137
hyper-IgE syndrome 6, autosomal dominant, with recurrent infections	0.0310373162
MHC class II deficiency	0.0309707918
agammaglobulinemia 8, autosomal dominant	0.030948617
immunodeficiency 70	0.0309412254
peeling skin syndrome 1	0.0308968759
Langerhans Cell Histiocytosis	0.0308599179
immunodeficiency, common variable, 2	0.0308377431
immunodeficiency 120	0.0308303515
severe combined immunodeficiency due to CARMIL2 deficiency	0.0307194775
immunodeficiency, common variable, 3	0.0307046943
immunodeficiency 25	0.0306899111
pulmonary alveolar proteinosis with hypogammaglobulinemia	0.0305716456
immunodeficiency 47	0.0305420792
Cernunnos-XLF deficiency	0.0304459884
immunodeficiency 62	0.0304312052
chilblain lupus	0.0303498977
clostridium difficile infection	0.0295844567
glaucoma	0.0295663884
mucocutaneous lymph node syndrome	0.0273992132
PFAPA syndrome	0.0261950938
colitis	0.0252522332
COVID-19	0.0252367797
Miyoshi myopathy	0.0251314301
fungal infectious disease	0.0247618503
lupus nephritis	0.0245770603
acute myocardial infarction	0.0238994973
acute lymphoblastic leukemia	0.0236325785
Henoch-Schoenlein purpura	0.0234709755
sarcoidosis	0.0234683208
amyloidosis	0.0212306582
psoriasis	0.0209402919
coronary artery disease	0.0207213996
neoplasm	0.0203639575
systemic inflammatory response syndrome	0.0201215699
type 1 diabetes mellitus	0.0197417239
multiple sclerosis	0.0188094329
metabolic syndrome	0.0184789927
myeloid neoplasm	0.0182942028
cerebral creatine deficiency syndrome	0.0181377473
AA amyloidosis	0.0177194914
myelodysplastic syndrome	0.0177090347
hidradenitis suppurativa	0.0176706395
AIDS	0.0174834961
Huntington disease	0.0173702532
cancer	0.0172534805
hematopoietic and lymphoid cell neoplasm	0.0170725361
skin disease	0.016969875
Alzheimer disease	0.0163074932
cystic fibrosis	0.0157071438
Pyoderma gangrenosum-acne-suppurative hidradenitis syndrome	0.0156931819
rheumatic disease	0.0152412939
chronic periodontitis	0.0147831942
rheumatic heart disease	0.0140440345
glioblastoma	0.0134280681
liver cancer	0.0133048748
enthesitis-related juvenile idiopathic arthritis	0.0130868227
chronic obstructive pulmonary disease	0.0125143845
enterocolitis	0.0122244697
ovarian cancer	0.011600701
head and neck squamous cell carcinoma	0.0114569755
cardiovascular disease	0.0114364433
Fever	0.011426736
glioma	0.011220855
synovitis	0.0111387262
polyarticular juvenile idiopathic arthritis	0.0110873956
leukemia	0.0109744685
pericarditis	0.0108635819
hepatocellular carcinoma	0.0108221165
Sacroiliac arthritis	0.0105492337
Ataxia	0.0104098326
Erythema	0.0103182463
psoriatic arthritis	0.0101429138
TNF receptor 1-associated periodic fever syndrome	0.0100535522
adult T-cell leukemia/lymphoma	0.0099786561
idiopathic pulmonary fibrosis	0.0099786561
melanoma	0.0099717652
COVID-19–associated multisystem inflammatory syndrome in adults	0.0096706729
eosinophilic gastroenteritis	0.0096090762
inborn error of immunity	0.0096090762
mesothelioma	0.0096090762
plasma cell neoplasm	0.0096090762
metastatic melanoma	0.0095137942
multiple myeloma	0.0094673914
indeterminate colitis	0.0093910241
Muckle-Wells syndrome	0.0093833855
glioblastoma multiforme	0.0093113591
aphthous ulcer	0.0090830409
cryopyrin-associated periodic syndrome	0.0090772319
syndromic X-linked intellectual disability 5	0.0089694852
IGA glomerulonephritis	0.0089417793
nephrolithiasis	0.0088699165
Myocardial Ischemia	0.0088699165
heart failure	0.0088699165
age-related macular degeneration	0.0088699165
diffuse large B-cell lymphoma	0.0086851266
Renal amyloidosis	0.0085296632
spondyloarthropathy	0.0084695383
complement deficiency	0.0083155467
cerebrovascular disorder	0.0081307568
chronic myelomonocytic leukemia	0.0081307568
popliteal pterygium syndrome	0.0081307568
Respiratory tract infection	0.0079459669
bubonic plague	0.0077611769
HIV-1 infection	0.0073915971
myelofibrosis	0.0073915971
dermatomyositis	0.0073915971
Postpericardiotomy Syndrome	0.0073915971
Venous thrombosis	0.0073915971
Meniere disease	0.0073915971
lung disease	0.0073915971
nonpapillary renal cell carcinoma	0.0073915971
Cyclic neutropenia	0.0073915971
Myelofibrosis	0.0073915971
central core myopathy	0.0073915971
immune system disease	0.0070220172
erysipelas	0.006936796
Tetralogy of Fallot	0.0067974726
Pelvic Inflammatory Disease	0.0066524374
dry eye syndrome	0.0066524374
Dysmenorrhea	0.0064676475
pharyngitis	0.0063170311
Dystonia	0.0062828575
Pleuritis	0.0062747065
atherosclerosis	0.0061867668
peritonitis	0.0061299598
Yersinia pestis infectious disease	0.0061242108
periodontitis	0.0060545393
streptococcal infection	0.0058927455
lymphadenitis	0.0058927455
primary ciliary dyskinesia	0.0058003505
Familial cold urticaria	0.0057900844
synovial sarcoma	0.0057568222
acute kidney injury	0.0057284877
hyperinsulinemic hypoglycemia, familial, 4	0.0055187715
infectious arthritis	0.005504674
nervous system disease	0.0055026334
ovarian carcinoma	0.0053589079
Opitz G/BBB syndrome	0.0052357146
ganglioneuroma	0.005174118
autosomal recessive disease	0.005174118
Bloom syndrome	0.0051535858
necrotizing vasculitis	0.0051535858
kidney failure	0.0051535858
enthesitis	0.0050611908
Blau syndrome	0.0050176625
thrombotic disease	0.004989328
Fabry disease	0.004989328
parkinsonism-dystonia, infantile	0.004989328
Infantile dystonia-parkinsonism	0.004989328
breast cancer	0.0049355336
periodic fever syndrome	0.0048824446
prostate cancer	0.0048661348
Arrhythmia	0.0048045381
Pneumonia	0.0048045381
urinary tract infection	0.0048045381
bacterial disease	0.0047754496
Aarskog-Scott syndrome, X-linked	0.004599216
familial cold autoinflammatory syndrome	0.004506821
liver dysplastic nodule	0.0044965549
anti-neutrophil cytoplasmic antibody-associated vasculitis	0.0044349583
parietal foramina 1	0.0044349583
hyperuricemia	0.0044349583
mixed connective tissue disease	0.0044349583
Arthropathy	0.0044349583
myxofibrosarcoma	0.0044349583
cholesteatoma	0.0044349583
Conjunctivitis	0.0044349583
Other metabolic disease	0.0044349583
chronic otitis media	0.0044349583
Meningitis	0.0044349583
Splenomegaly	0.004414426
Lyme disease	0.0042805898
fungal keratitis	0.0042501683
non-small cell lung carcinoma	0.0040653784
Dilated cardiomyopathy	0.0040653784
Gaucher disease	0.0040653784
inflammation	0.0039524512
glycogen storage disease VI	0.0038497902
fibrosis	0.0036957985
anaplastic astrocytoma	0.0036957985
autosomal dominant cutis laxa	0.0036957985
Hallermann-Streiff syndrome	0.0036957985
appendicitis	0.0036957985
type 1 interferonopathy	0.0036957985
central nervous system disease	0.0036957985
cardiac transplant	0.0036957985
hypersensitivity vasculitis	0.0036957985
Mantle cell lymphoma	0.0036957985
myeloproliferative disorder	0.0036957985
uterine corpus endometrial carcinoma	0.0036957985
Ischemic stroke	0.0036957985
Erysipelothrix rhusiopathiae infectious disease	0.0036957985
squamous cell lung carcinoma	0.0036957985
hemorrhagic stroke	0.0036957985
lung adenocarcinoma	0.0036957985
neuroinflammatory disorder	0.0036957985
Norrie disease	0.0036957985
autosomal recessive nonsyndromic hearing loss 1A	0.0036957985
intestinal neoplasm	0.0036957985
Escherichia coli Infections	0.0036957985
phenylketonuria	0.0036957985
colon adenocarcinoma	0.0036957985
nonsyndromic deafness	0.0036957985
esophageal squamous cell carcinoma	0.0036957985
Autosomal dominant polycystic kidney disease	0.0036957985
psoriasis 14, pustular	0.0035110086
influenza	0.0035110086
lymphoma	0.0035110086
palindromic rheumatism	0.0033262187
hereditary periodic fever syndrome	0.0033262187
cardiac hypertrophy	0.0033262187
acne	0.0030285016
dengue disease	0.0029566388
obstructive sleep apnea	0.0029566388
fibrosarcoma	0.0029566388
Stroke	0.0029566388
bladder transitional cell carcinoma	0.0029566388
thrombophilia	0.0029566388
rubella	0.0029566388
Morvan syndrome	0.0029566388
Feingold syndrome	0.0029566388
Autoimmunity	0.0029566388
tuberculosis	0.0029361066
infectious disease	0.0029361066
Yao syndrome	0.0028437117
Sleep Disorder	0.0027718489
polyarticular arthritis	0.0027718489
thyroid disease	0.0027718489
inflammation of heart layer	0.0027718489
cirrhosis, familial	0.0027718489
Myalgia	0.0027513167
irritable bowel syndrome	0.0027513167
cutaneous lupus erythematosus	0.0026233582
gastroenteritis	0.002587059
nephritis	0.0022174791
Kartagener Syndrome	0.0022174791
pancolitis	0.0022174791
Epstein-Barr virus infection	0.0022174791
vesicoureteral reflux	0.0022174791
Asthma	0.0022174791
ovarian epithelial tumor	0.0022174791
Infertility	0.0022174791
Genital ulcers	0.0022174791
Hepatic steatosis	0.0022174791
Staphylococcus aureus infection	0.0022174791
skin cancer	0.0022174791
severe acute respiratory syndrome	0.0022174791
lung cancer	0.0022174791
macroglossia	0.0022174791
Yersinia infectious disease	0.0022174791
extranodal nasal NK/T cell lymphoma	0.0022174791
Recurrent upper respiratory tract infections	0.0022174791
chronic myelogenous leukemia	0.0022174791
olecranon bursitis	0.0022174791
Granulomatosis with Polyangiitis	0.0022174791
pemphigus foliaceus	0.0022174791
Intussusception	0.0022174791
musculoskeletal system disease	0.0022174791
gram-negative bacterial infections	0.0022174791
tendinitis	0.0022174791
Schwartz-Jampel syndrome	0.0022174791
venous thromboembolism	0.0022174791
Arteritis	0.0022174791
polycythemia vera	0.0022174791
cervical adenocarcinoma	0.0022174791
interstitial lung disease	0.0022174791
dry age related macular degeneration	0.0022174791
childhood cancer	0.0022174791
urea cycle disorder	0.0022174791
Hodgkins lymphoma	0.0022174791
aseptic meningitis	0.002012157
endothelial dysfunction	0.002012157
osteomyelitis	0.0018478993
Glomerulonephritis	0.0018478993
metabolic disease	0.0018478993
Recurrent lower respiratory tract infections	0.0018478993
periodontal disorder	0.0018478993
type 2 diabetes mellitus	0.0018478993
autosomal dominant disease	0.0018478993
Uveitis	0.0018478993
Sjogren syndrome	0.0018478993
heart disease	0.0014783194
deep vein thrombosis	0.0014783194
enthesopathy	0.0014783194
rapidly progressive glomerulonephritis	0.0014783194
Vasculitis	0.0014783194
Dent disease	0.0014783194
bacteriemia	0.0014783194
spondylitis	0.0014783194
pancreatic adenocarcinoma	0.0014783194
Dowling-Degos disease	0.0014783194
Multiple Organ Failure	0.0014783194
myocardial infarction	0.0014783194
chronic kidney disease	0.0014783194
chronic lymphocytic leukemia	0.0014783194
hydrarthrosis	0.0014783194
retinal vasculitis	0.0014783194
spindle cell hemangioma	0.0014783194
Headache	0.0014783194
mucopolysaccharidosis	0.0014783194
X-linked Opitz G/BBB syndrome	0.0014783194
neurofibromatosis type 1	0.0014783194
microphthalmia with limb anomalies	0.0014783194
Vibrio infectious disease	0.0014783194
idiopathic interstitial pneumonia	0.0014783194
monocytopenia with susceptibility to infections	0.0014783194
pneumococcal bacteremia	0.0014783194
atrioventricular block	0.0014783194
corneal intraepithelial dyskeratosis-palmoplantar hyperkeratosis-laryngeal dyskeratosis syndrome	0.0014783194
T-cell non-Hodgkin lymphoma	0.0014783194
Otitis media	0.0014783194
Decreased total monocyte count	0.0014783194
pericardial effusion	0.0014783194
neutropenia	0.0014783194
complicated disease course	0.0014783194
Glycogen storage disease due to acid maltase deficiency	0.0014783194
sarcopenia	0.0014783194
hemophagocytic syndrome	0.0014783194
malaria	0.0014783194
acute promyelocytic leukemia	0.0014783194
Cognitive impairment	0.0014783194
Pericardial effusion	0.0014783194
Dowling-Degos disease 1	0.0014783194
Marfan syndrome	0.0014783194
Vertigo	0.0014783194
intermittent hydrarthrosis	0.0014783194
chronic atrial and intestinal dysrhythmia	0.0014783194
polymyositis	0.0014783194
pneumonitis	0.0014783194
lysosomal storage disease	0.0014783194
Opportunistic infection	0.0014783194
placental insufficiency	0.0014783194
Vogt-Koyanagi-Harada disease	0.0014783194
acute coronary syndrome	0.0014783194
ptosis	0.0014783194
