# Supplementary material for: Peripheral Transcriptomic Signatures Reveal Convergent Neuroinflammatory, Metabolic, and miRNA Dysregulation in Major Psychiatric Disorders
Source: Biology (Basel). 2026 Apr 24;15(9):673. doi: 10.3390/biology15090673 (PMC13162896; doi:10.3390/biology15090673)
Supplement: Supplementary file 1 [file biology-15-00673-s001.zip › Supplementary Files/Dataset S4. Hub genes GWAS results/MMP9.tsv]

disease	globalScore
metaphyseal anadysplasia	0.6602426382
Crohn's disease	0.3812850901
lumbar disc degeneration	0.3724242566
lung cancer	0.3587448897
breast cancer	0.3066787901
gastric adenocarcinoma	0.2756500543
macular degeneration	0.2545674987
COVID-19	0.2496513542
age-related macular degeneration	0.2478585591
chronic obstructive pulmonary disease	0.1429615789
psoriasis	0.1346732776
esophageal squamous cell carcinoma	0.122782273
oral squamous cell carcinoma	0.1214952189
neoplasm	0.1203178683
Sepsis	0.1198350155
non-small cell lung carcinoma	0.1190125685
ulcerative colitis	0.1179519823
Rheumatoid arthritis	0.1170738415
hepatocellular carcinoma	0.1165021039
papillary thyroid carcinoma	0.1145401958
subarachnoid hemorrhage	0.1139542618
coronary artery disease	0.1133005932
cancer	0.1126792637
glioma	0.1124443394
glioblastoma multiforme	0.1118560964
melanoma	0.1102572348
colorectal carcinoma	0.1087137403
obstructive sleep apnea	0.1084747009
Alzheimer disease	0.1070156449
schizophrenia	0.1069584352
osteosarcoma	0.1060449324
cystic fibrosis	0.1059579583
achalasia-alacrima syndrome	0.1055955637
urinary bladder carcinoma	0.1055782613
Systemic lupus erythematosus	0.1053232582
nonpapillary renal cell carcinoma	0.1040305063
nasopharyngeal carcinoma	0.1038328428
myeloid sarcoma	0.1032398279
chronic lymphocytic leukemia	0.1031985938
acute lung injury	0.1016697302
Stroke	0.1008488146
fragile X syndrome	0.0996934631
experimental autoimmune encephalomyelitis	0.0990943134
hepatitis C virus infection	0.0990543818
periodontitis	0.0987679766
polycystic ovary syndrome	0.0986164862
acute respiratory distress syndrome	0.0974306463
Parkinson disease	0.096995788
non-alcoholic steatohepatitis	0.0965908269
Respiratory Syncytial Virus Infection	0.0958848502
stroke	0.0953700577
cerebral amyloid angiopathy	0.0951372311
pulmonary tuberculosis	0.0948604089
systemic scleroderma	0.0948137227
metabolic syndrome	0.0946238008
glioblastoma	0.0945637341
Townes-Brocks syndrome	0.0943359896
preeclampsia	0.0940374586
posterior cortical atrophy	0.0939286228
small cell lung carcinoma	0.0932221966
emphysema	0.0919982803
Hyperglycemia	0.0918323822
atrial fibrillation	0.0918029187
rheumatoid arthritis	0.0917379804
prostate cancer	0.091365741
mucous membrane pemphigoid	0.0909496904
Bartsocas-Papas syndrome 1	0.0908074882
gastric carcinoma	0.0906980486
meningeal tuberculosis	0.0903358712
head and neck squamous cell carcinoma	0.0900950348
synovial sarcoma	0.0898516555
Encephalitis, Tick-Borne	0.0897211363
dental caries	0.0895865266
tropical spastic paraparesis	0.0886752415
triple-negative breast cancer	0.0882755368
nephrolithiasis	0.0877532431
dry eye syndrome	0.0876735623
interstitial lung disease	0.0872839485
acute myeloid leukemia	0.0868413528
acute kidney injury	0.0865721593
Acute kidney injury	0.0865186135
rosacea	0.0864756528
laryngeal squamous cell carcinoma	0.0853414896
Cognitive impairment	0.085233877
chronic kidney disease	0.0832949234
type 2 diabetes mellitus	0.0832242275
precursor B-cell acute lymphoblastic leukemia	0.0827283556
laryngeal neoplasm	0.0816328808
depressive disorder	0.0815335782
multiminicore myopathy	0.081498094
glaucoma	0.0813140622
colitis	0.0812773652
colorectal cancer	0.0812700655
COVID-19–associated multisystem inflammatory syndrome in adults	0.0810702853
renal cell carcinoma	0.0808489453
ventilator-associated pneumonia	0.0807156727
prostate adenocarcinoma	0.0799043861
acute myocardial infarction	0.079540707
Hydrocephalus	0.0794160201
psychosis	0.0791440886
Pallister-Hall syndrome	0.0786706826
cardiovascular disease	0.0783884689
chronic hepatitis C virus infection	0.0779397839
Achalasia	0.0778776617
post-traumatic stress disorder	0.0774350317
myositis	0.0772792149
open-angle glaucoma	0.0772529537
schwannoma	0.0772230947
acute lymphoblastic leukemia	0.0771128139
tarsal-carpal coalition syndrome	0.0771118648
mucocutaneous lymph node syndrome	0.0765985138
leukemia	0.07590922
Absent tibia - polydactyly	0.0756966785
tibia, hypoplasia or aplasia of, with polydactyly	0.0756966785
Pneumonia	0.0756444737
endometriosis	0.0754587006
bladder transitional cell carcinoma	0.075122116
Ventricular arrhythmia	0.0744652077
Blount disease	0.074318813
meningioma	0.0740804623
supranuclear palsy, progressive, 1	0.0736466556
proliferative diabetic retinopathy	0.0726180851
osteoarthritis	0.072363187
tibial hemimelia	0.0713153607
adrenal cortex carcinoma	0.0709412777
Infertility	0.0702465002
medulloblastoma	0.0702442256
Duchenne muscular dystrophy	0.0696938549
essential hypertension	0.0693386032
Intermediate osteopetrosis	0.0680137807
T-cell non-Hodgkin lymphoma	0.0679958255
autoimmune disease	0.0675603697
epilepsy	0.0674247772
Hypoplastic tibiae - postaxial polydactyly	0.0673799512
isolated agammaglobulinemia	0.0672310516
myocardial infarction	0.0668701572
pacman dysplasia	0.0667220991
squamous cell carcinoma	0.0662958133
gastric cancer	0.066200009
migraine disorder	0.0661746095
colon carcinoma	0.066055336
cholangiocarcinoma	0.0659733884
Dravet syndrome	0.0658553684
Zika virus infectious disease	0.0655593598
osteonecrosis	0.0653914063
Osteoporosis	0.0647596657
common variable immunodeficiency	0.0646696476
chondrosarcoma	0.0646270612
chondrocalcinosis 2	0.0640980821
Acheiropodia	0.0638216672
diabetes mellitus	0.0634291854
Anxiety	0.0634252914
Hypotonia - cystinuria syndrome	0.0626437854
hypotonia-cystinuria syndrome	0.0626437854
hilar cholangiocarcinoma	0.062467003
Eiken syndrome	0.0622335517
Bronchiectasis	0.0620569277
bronchiectasis	0.0620569277
severe combined immunodeficiency due to CARD11 deficiency	0.0620118038
deep vein thrombosis	0.0619105205
Acromesomelic dysplasia, Grebe type	0.0615547054
ameloblastoma	0.0613341678
liver dysplastic nodule	0.0612449153
Brachydactyly - preaxial hallux varus	0.0611365155
brachydactyly-preaxial hallux varus syndrome	0.0611365155
adamantinoma	0.061128508
Gollop-Wolfgang complex	0.0610527441
multiple epiphyseal dysplasia type 1	0.0610508962
heart failure	0.0610447254
microphthalmia with limb anomalies	0.0607110178
autosomal recessive osteopetrosis 6	0.0602045583
Fibular aplasia - ectrodactyly	0.0601281785
fibular aplasia-ectrodactyly syndrome	0.0601281785
T-B+ severe combined immunodeficiency due to JAK3 deficiency	0.0599495996
severe combined immunodeficiency, autosomal recessive, T cell-negative, B cell-negative, NK cell-positive	0.0598220945
breast carcinoma	0.0595379593
non-alcoholic fatty liver	0.0595111509
metaphyseal dysplasia, Braun-Tinschert type	0.0590459255
Tibial aplasia - ectrodactyly	0.0588865175
immunodeficiency 72 with autoinflammation	0.0588580557
syndactyly type 4	0.058631996
central nervous system cancer	0.0586030177
acromesomelic dysplasia 2B	0.058515989
spondyloepimetaphyseal dysplasia, Missouri type	0.0584342708
dengue disease	0.0582002813
pterygium	0.0575813665
infection	0.0571543873
sarcoidosis	0.0570945747
atherosclerosis	0.05699426
metaphyseal dysostosis-intellectual disability-conductive deafness syndrome	0.0569561567
Metaphyseal dysostosis - intellectual disability - conductive deafness	0.0569561567
Metaphyseal chondrodysplasia, Schmid type	0.0569171455
Schmid metaphyseal chondrodysplasia	0.0569171455
activated PI3K-delta syndrome	0.0568432295
brachydactyly-syndactyly syndrome	0.0567323556
serum lipopolysaccharide activity	0.0557619651
Leri-Weill dyschondrosteosis	0.0554820464
Léri-Weill dyschondrosteosis	0.0554820464
acheiropody	0.0554573051
inflammatory bowel disease	0.0554380719
Immunodeficiency by defective expression of HLA class 2	0.0552254964
Autosomal recessive hyper-IgE syndrome	0.0550615467
chondrodysplasia punctata, tibial-metacarpal type	0.0549546765
Ischemic stroke	0.054714201
acromesomelic dysplasia 2A	0.0546017277
chronic rhinosinusitis with nasal polyps	0.054553302
combined immunodeficiency due to DOCK8 deficiency	0.0543089384
Pituitary Gland Adenoma	0.0543062597
gamma chain deficiency	0.0541988857
endometrial cancer	0.0541351105
osteochondritis dissecans	0.054063989
X-linked lymphoproliferative disease	0.0537575971
hip dysplasia, Beukes type	0.0537147361
multiple epiphyseal dysplasia type 4	0.0536907134
laurin-Sandrow syndrome	0.0536851697
renal fibrosis	0.0536318398
brachydactyly type A1	0.0535040756
intermittent hydrarthrosis	0.0534634218
Osteochondritis dissecans	0.0534172243
Familial osteochondritis dissecans	0.0534172243
immunodeficiency, common variable, 15	0.0533580915
non-alcoholic fatty liver disease	0.05319936
acromesomelic dysplasia 2C, Hunter-Thompson type	0.0531160167
Acromesomelic dysplasia, Hunter-Thomson type	0.0531160167
complex regional pain syndrome	0.0527742038
Buschke-Ollendorff syndrome	0.0526355629
gastric ulcer	0.0526304435
hyper-IgE recurrent infection syndrome 5, autosomal recessive	0.0525912133
Åland Islands eye disease	0.0525442598
immunodeficiency 18	0.0525394721
visceral Leishmaniasis	0.0524568405
diabetic retinopathy	0.0524294374
severe combined immunodeficiency due to DCLRE1C deficiency	0.0523706973
combined immunodeficiency due to ZAP70 deficiency	0.0523047889
multiple epiphyseal dysplasia type 5	0.0521329343
Chronic mucocutaneous candidosis	0.0517596586
Weismann-Netter syndrome	0.05166172
Severe combined immunodeficiency due to adenosine deaminase deficiency	0.0515914998
mesomelic dysplasia, Savarirayan type	0.0513457292
reticulum cell sarcoma	0.0512385511
lung adenocarcinoma	0.0511608394
transient ischemic attack	0.0511079677
melorheostosis	0.0510463695
hyperostosis corticalis generalisata	0.0508135342
temporal lobe epilepsy	0.0506647282
severe combined immunodeficiency due to CTPS1 deficiency	0.0506176569
bacterial urinary tract infection	0.0506066368
fibular hemimelia	0.0505806989
bipolar disorder	0.0504070234
Immunodeficiency due to interleukin-1 receptor-associated kinase-4 deficiency	0.0503977569
Brachydactyly type A6	0.0503534073
Osebold-Remondini syndrome	0.0503534073
Dilated cardiomyopathy	0.0501706656
immunodeficiency 89 and autoimmunity	0.0501667695
osteopathia striata-pigmentary dermopathy-white forelock syndrome	0.0499450216
Osteopathia striata - pigmentary dermopathy - white forelock	0.0499450216
osteofibrous dysplasia	0.0498895846
rhizomelic chondrodysplasia punctata type 3	0.0497602316
Hodgkins lymphoma	0.0497235885
immunodeficiency 96	0.0496290308
cystic kidney disease	0.0495237005
autosomal dominant osteosclerosis, Worth type	0.0492871694
Hypocalcemic vitamin D-resistant rickets	0.0491171627
tibial aplasia-ectrodactyly syndrome	0.049111619
brachydactyly type C	0.0490875963
adenoma	0.0490694383
chromosome 17P13.3, telomeric, duplication syndrome	0.0489526997
acrocapitofemoral dysplasia	0.0487900845
combined immunodeficiency due to moesin deficiency	0.0484667021
Congestive heart failure	0.0484264592
agammaglobulinemia 7, autosomal recessive	0.0483853946
Fuhrmann syndrome	0.0483022391
multiple myeloma	0.0482499665
Hypertension	0.0481948432
ghosal hematodiaphyseal dysplasia	0.0481414719
WHIM syndrome	0.0480730996
Keloid	0.048055614
eumycotic mycetoma	0.0479915867
autoimmune lymphoproliferative syndrome due to CTLA4 haploinsufficiency	0.0479788567
metaphyseal chondrodysplasia, Spahr type	0.0478901576
metaphyseal dysplasia without hypotrichosis	0.0478531996
ICF syndrome	0.047681345
cranio-osteoarthropathy	0.0476610181
Langer mesomelic dysplasia	0.0475224256
immunodeficiency 102	0.0474614449
immunodeficiency due to a classical component pathway complement deficiency	0.0474097038
multiple epiphyseal dysplasia	0.0473949206
Obesity	0.0473602723
immunodeficiency, common variable, 4	0.0470253407
immunodeficiency 62	0.0469809911
Bruton-type agammaglobulinemia	0.0469310978
X-linked agammaglobulinemia	0.0469310978
severe combined immunodeficiency due to CORO1A deficiency	0.0468775088
immunodeficiency 73b with defective neutrophil chemotaxis and lymphopenia	0.0468775088
severe combined immunodeficiency due to IKK2 deficiency	0.0467222852
gnathodiaphyseal dysplasia	0.0466409777
pulmonary fibrosis	0.0466321134
retinoblastoma	0.0465688317
X-Linked Combined Immunodeficiency Diseases	0.0465670617
classic Hodgkin lymphoma	0.0465301037
Spondyloperipheral dysplasia - short ulna	0.0464358608
spondyloperipheral dysplasia	0.0464358608
immunodeficiency, common variable, 3	0.0463674886
ventricular septal defect	0.046193786
T-B+ severe combined immunodeficiency due to CD3delta/CD3epsilon/CD3zeta	0.0461383491
pachyonychia congenita	0.0459251564
attention deficit hyperactivity disorder	0.0457792406
Caffey disease	0.0456431121
lethal faciocardiomelic dysplasia	0.0454878885
immunoglobulin A deficiency 2	0.0454139725
T-B+ severe combined immunodeficiency due to IL-7Ralpha deficiency	0.0453622314
osteosclerotic metaphyseal dysplasia	0.0453548398
neutropenia, severe congenital, 1, autosomal dominant	0.0452735322
ovarian cancer	0.0451859176
isolated growth hormone deficiency type III	0.0450998297
Non-acquired isolated growth hormone deficiency	0.0450998297
influenza	0.0450489348
pituitary tumor	0.0450338432
congenital bilateral aplasia of vas deferens from CFTR mutation	0.0447252068
immunodeficiency 112	0.0447191624
Familial hemophagocytic lymphohistiocytosis	0.0446507901
fetal growth restriction	0.0446266488
hyper-IgE syndrome	0.0445972011
hyper-IgE recurrent infection syndrome 3, autosomal recessive	0.0445972011
immunodeficiency 25	0.0444530649
RAS-associated autoimmune leukoproliferative disease	0.0444382817
autoimmune lymphoproliferative syndrome type 4	0.0444382817
osteitis deformans	0.0443532784
sweet syndrome	0.0442978414
lymphoma	0.0442896555
severe combined immunodeficiency due to LAT deficiency	0.0442239254
immunodeficiency 23	0.0441592489
immunodeficiency, common variable, 1	0.0440982683
combined immunodeficiency with skin granulomas	0.0440317439
Myocardial Ischemia	0.0439456506
immunodeficiency 119	0.0439356531
pseudoachondroplasia	0.0439356531
idiopathic pulmonary fibrosis	0.0438276229
severe combined immunodeficiency due to LCK deficiency	0.0437582548
immunodeficiency 32B	0.043699122
multiple epiphyseal dysplasia, with severe proximal femoral dysplasia	0.0436695556
spondylometaphyseal dysplasia, Schmidt type	0.0436547724
overactive bladder	0.0436514873
type 1 diabetes mellitus	0.0436380322
tubular adenocarcinoma	0.0436104229
primary ciliary dyskinesia	0.0435677033
polyarticular juvenile idiopathic arthritis, rheumatoid factor positive	0.0435438985
multiple epiphyseal dysplasia, Lowry type	0.0434625909
isolated osteopoikilosis	0.0434625909
limb transversal defect-cardiac anomaly syndrome	0.0434071539
agammaglobulinemia 8, autosomal dominant	0.043314759
immunodeficiency 14b, autosomal recessive	0.043277801
temporal arteritis	0.043258895
nonimmune chronic idiopathic neutropenia of adults	0.0432186682
immunodeficiency due to selective anti-polysaccharide antibody deficiency	0.0430708363
thyroid carcinoma	0.0429036923
autoimmune lymphoproliferative syndrome type 2B	0.0429008295
Autoimmune lymphoproliferative syndrome with recurrent viral infections	0.0429008295
selective IgM deficiency	0.0428805026
oral lichen planus	0.0428639145
esophageal cancer	0.0426213228
immune system disease	0.0426171225
immunodeficiency 99 with hypogammaglobulinemia and autoimmune cytopenias	0.0425460329
pseudopseudohypoparathyroidism	0.0425164665
acanthosis nigricans	0.0424620561
Camptodactyly-arthropathy-coxa-vara-pericarditis syndrome	0.0424203757
Recurrent infection due to specific granule deficiency	0.0424055925
patella aplasia/hypoplasia	0.0423316766
X-linked immunodeficiency with magnesium defect, Epstein-Barr virus infection and neoplasia	0.042287327
pulmonary alveolar proteinosis with hypogammaglobulinemia	0.0422577606
talo-patello-scaphoid osteolysis	0.042250369
autosomal dominant osteopetrosis 1	0.0421838446
Autosomal dominant osteopetrosis type 1	0.0421838446
Congenital atransferrinemia	0.0421690614
Fibular dimelia - diplopodia	0.0421616698
fibular dimelia-diplopodia syndrome	0.0421616698
immunodeficiency 95	0.0420581875
glycoprotein storage disease	0.0420434043
chronic periodontitis	0.0419645033
hyper-IgM syndrome type 3	0.0419620967
Crouzon syndrome-acanthosis nigricans syndrome	0.0419421805
Miyoshi myopathy	0.0418898027
bronchopulmonary dysplasia	0.0418672596
immunodeficiency 120	0.0418438311
agammaglobulinemia 10, autosomal dominant	0.0418142648
immunodeficiency 73c with defective neutrophil chemotaxis and hypogammaglobulinemia	0.0417846984
sarcoma	0.0416583726
immunodeficiency 67	0.0416073
BENTA disease	0.0414964261
Moyamoya disease	0.0414161402
tenosynovial giant cell tumor, diffuse type	0.0413264194
Angel-shaped phalango-epiphyseal dysplasia	0.0412377202
congenital rubella	0.0411371711
keratoconus	0.0411003147
immunodeficiency 93 and hypertrophic cardiomyopathy	0.0410917361
type II hypersensitivity reaction disease	0.0408829235
immunodeficiency 57	0.0408311823
spondyloepimetaphyseal dysplasia, Irapa type	0.040801616
proteasome-associated autoinflammatory syndrome 6	0.040801616
Nasal polyposis	0.0407782161
Tenosynovial Giant Cell Tumor	0.0407720496
neutropenia, severe congenital, 11, autosomal dominant	0.0407572664
immunodeficiency 78 with autoimmunity and developmental delay	0.040616826
immunodeficiency 64	0.0405872596
immunodeficiency 97 with autoinflammation	0.040579868
ENDOVE syndrome, limb-only type	0.0405466059
immunodeficiency 109 with lymphoproliferation	0.0405355185
cervical cancer	0.0405151535
Autosomal recessive early-onset inflammatory bowel disease	0.0405059521
inherited lipid metabolism disorder	0.0404179696
premature ovarian failure 25	0.0403802949
hypertension	0.0403800362
immunodeficiency 51	0.0403729033
immunodeficiency 122	0.0403581201
MHC class II deficiency 4	0.0402915958
Sjogren syndrome	0.0402786378
hereditary spastic paraplegia	0.0402493667
hyper-IgE syndrome 6, autosomal dominant, with recurrent infections	0.0402176798
spondyloepimetaphyseal dysplasia, Isidor-Toutain type	0.0401881134
coxopodopatellar syndrome	0.0401437638
immunodeficiency 36 with lymphoproliferation	0.0400920226
MHC class II deficiency 3	0.0400254983
Granular Cell Tumor	0.0398862437
lethal recessive chondrodysplasia	0.0398776663
immunodeficiency 11b with atopic dermatitis	0.0398407083
immunodeficiency 105	0.0398111419
immunodeficiency 37	0.0398037503
chronic myelogenous leukemia	0.0397861021
Jackson-Weiss syndrome	0.0395820024
WHIM syndrome 1	0.0395820024
hypochondroplasia	0.0395006949
craniosynostosis-fibular aplasia syndrome	0.0393528629
Craniosynostosis - fibular aplasia	0.0393528629
aortic aneurysm	0.0393401949
Ehlers-Danlos syndrome, dermatosparaxis type	0.0393162146
immunodeficiency, common variable, 7	0.0392345974
sclerosteosis	0.0391902478
renal pelvis/ureter urothelial carcinoma	0.0390156025
MHC class II deficiency	0.0389241503
melorheostosis with osteopoikilosis	0.0388945839
combined immunodeficiency due to MALT1 deficiency	0.0388354511
agammaglobulinemia 8b, autosomal recessive	0.0388354511
brain aneurysm	0.0387615688
TFRC-related combined immunodeficiency	0.0387615352
macroglobulinemia, Waldenstrom, 1	0.0387393604
immunodeficiency 85 and autoimmunity	0.0387319688
nail-patella syndrome	0.0385987467
immunodeficiency, common variable, 14	0.0385915284
immunodeficiency, common variable, 2	0.0385915284
Albers-Schönberg osteopetrosis	0.0385693536
autosomal dominant osteopetrosis 2	0.0385693536
severe combined immunodeficiency due to CD70 deficiency	0.0384584797
Boomerang dysplasia	0.0383845637
brachydactyly type E	0.0383771721
gestational diabetes	0.0383763781
Hepatic veno-occlusive disease - immunodeficiency	0.0382884729
hepatic veno-occlusive disease-immunodeficiency syndrome	0.0382884729
immunodeficiency 60	0.0382810813
X-linked spondyloepimetaphyseal dysplasia	0.0382662982
Cernunnos-XLF deficiency	0.0382367318
pemphigus vulgaris	0.038233036
retinopathy of prematurity	0.0382187326
graft versus host disease	0.0381056777
chronic hepatitis B virus infection	0.0380874626
Autosomal recessive systemic lupus erythematosus	0.0379928091
autosomal systemic lupus erythematosus type 16	0.0379928091
Cryptogenic Organizing Pneumonia	0.0379435317
immunodeficiency 92	0.0378893267
hyper-IgE recurrent infection syndrome 4A, autosomal dominant	0.0378671519
diabetic nephropathy	0.0377756676
congenital secretory chloride diarrhea 1	0.0377035931
rhizomelic dysplasia, Patterson-Lowry type	0.037682362
childhood leukemia	0.037675243
liposarcoma	0.0376663469
MHC class II deficiency 2	0.0376601872
short-limb skeletal dysplasia with severe combined immunodeficiency	0.0375049637
Leigh syndrome	0.0374470628
hyper-IgM syndrome type 2	0.0374088729
brachydactylous dwarfism, Mseleni type	0.0373866981
severe combined immunodeficiency, autosomal recessive, T cell-negative, B cell-negative, NK cell-negative, due to adenosine deaminase deficiency	0.0373349569
Mixed Tumor of the Salivary Gland	0.0373275653
immunodeficiency 113 with autoimmunity and autoinflammation	0.0372832157
Immunodeficiency syndrome with autoimmunity	0.0372462578
systemic juvenile idiopathic arthritis	0.0371743527
Ehlers-Danlos syndrome, spondylocheirodysplastic type	0.0371649502
fibrosarcoma	0.037132907
immunodeficiency 121 with autoinflammation	0.037076251
pancytopenia due to IKZF1 mutations	0.0370688594
immunodeficiency 31B	0.0370023351
Susceptibility to viral and mycobacterial infections	0.0370023351
cholesteatoma	0.0369606518
Granulomatosis with Polyangiitis	0.0369183583
bone osteosarcoma	0.0368471115
PLCG2-associated antibody deficiency and immune dysregulation	0.0367879787
autoinflammation-PLCG2-associated antibody deficiency-immune dysregulation	0.0367879787
Autosomal recessive hyper-IgE syndrome due to TYK2 deficiency	0.0365514476
immunodeficiency 35	0.0365514476
spondyloepimetaphyseal dysplasia, matrilin-3 type	0.0364701401
systemic lupus erythematosus	0.0364210681
coinfection	0.0363876906
spondyloepiphyseal dysplasia tarda	0.0362927417
angioosteohypotrophic syndrome	0.0362705669
ulcer disease	0.0362559981
uterine prolapse	0.0362188258
primary progressive multiple sclerosis	0.0361997308
multiple sclerosis	0.0361434319
cryopyrin-associated periodic syndrome	0.0361385473
lymphoproliferative syndrome 1	0.0361375182
X-linked hyper-IgM syndrome	0.036122735
polydactyly, postaxial, type a7	0.036122735
postaxial polydactyly type A	0.036122735
hyper-IgM syndrome type 1	0.036122735
macrophage activation syndrome	0.0361005602
ataxia-pancytopenia syndrome	0.0360709938
Ataxia - pancytopenia	0.0360709938
spondylometaphyseal dysplasia, Kozlowski type	0.0360562106
Thymic aplasia	0.0360340358
Nezelof syndrome	0.0360340358
immunodeficiency 70	0.0360266442
autoinflammatory syndrome, familial, X-linked, Behcet-like 2	0.0359527283
congenital neutropenia-myelofibrosis-nephromegaly syndrome	0.0359305535
Recurrent infections-myelofibrosis-nephromegaly syndrome	0.0359305535
otopalatodigital syndrome type 1	0.0359157703
Smith-McCort dysplasia	0.0358640291
Smith-McCort dysplasia 2	0.0358640291
laryngeal carcinoma	0.0358589377
bone marrow failure syndrome	0.0357975047
neurodegenerative disease	0.0357626214
craniometadiaphyseal dysplasia, wormian bone type	0.035701414
lung disease, immunodeficiency, and chromosome breakage syndrome;	0.0356201064
immunodeficiency 86	0.0355979316
atelosteogenesis type III	0.03559054
Wiskott-Aldrich syndrome	0.035553582
complement factor I deficiency	0.0355387988
spondyloepimetaphyseal dysplasia, Handigodu type	0.0355092324
immunodeficiency 98 with autoinflammation, X-linked	0.0355018408
reticular dysgenesis	0.0355018408
immunodeficiency 117	0.0354574913
combined immunodeficiency due to STIM1 deficiency	0.0354574913
polyarticular juvenile idiopathic arthritis, rheumatoid factor negative	0.0353687921
spondyloepiphyseal dysplasia with metatarsal shortening	0.0353170509
Hypohidrotic ectodermal dysplasia with immunodeficiency	0.0353096593
agammaglobulinemia 9, autosomal recessive	0.0351840022
autoinflammatory disease, X-linked	0.0351026946
pneumoconiosis	0.0350792879
breast ductal carcinoma in situ	0.0350746232
rectum cancer	0.035066449
craniometaphyseal dysplasia	0.0350657366
Treacher-Collins syndrome	0.0348259521
aneurysm	0.0348138433
short stature-advanced bone age-early-onset osteoarthritis syndrome	0.0347996391
Hashimoto's thyroiditis	0.0347848559
breast neoplasm	0.0347659648
spondylometaphyseal dysplasia, 'corner fracture' type	0.0347552895
periodontal disorder	0.0347138074
hypophosphatemic rickets, X-linked recessive	0.0347035484
combined immunodeficiency and megaloblastic anemia with or without hyperhomocysteinemia	0.0346813736
cerebral infarction	0.0346112554
Adams-Oliver syndrome	0.0346074576
Ewing sarcoma	0.0346033166
lymphoproliferative syndrome 2	0.0345926744
lymphoproliferative syndrome	0.0345926744
skin basal cell carcinoma	0.0345624741
Multiple osteochondromas	0.0344965836
Fabry disease	0.0344503736
spondylometaphyseal dysplasia, pagnamenta type	0.0344226677
mucopolysaccharidosis type 9	0.0344152761
Hyaluronidase deficiency	0.0344152761
Guillain-Barre syndrome	0.0344041247
Transcobalamin deficiency	0.0343635349
transcobalamin I deficiency	0.0343635349
non-Hodgkins lymphoma	0.034354894
Growth delay - hydrocephaly - lung hypoplasia	0.0343339685
growth delay-hydrocephaly-lung hypoplasia syndrome	0.0343339685
C1 inhibitor deficiency	0.0342157029
chondrodysplasia with joint dislocations, gPAPP type	0.0341196122
autoimmune lymphoproliferative syndrome	0.034104829
X-linked dominant hypophosphatemic rickets	0.0340604794
recurrent infections associated with rare immunoglobulin isotypes deficiency	0.0339496055
pneumocystosis	0.0339072578
primary immunodeficiency with post-measles-mumps-rubella vaccine viral infection	0.0338387315
immunodeficiency 81	0.0337722071
Lung fibrosis - immunodeficiency - 46,XX gonadal dysgenesis	0.0337648155
lung fibrosis-immunodeficiency-46,XX gonadal dysgenesis syndrome	0.0337648155
cervical squamous intraepithelial neoplasia	0.0337318401
ophthalmomandibulomelic dysplasia	0.0336539416
Bruck syndrome	0.0336022004
progressive pseudorheumatoid arthropathy of childhood	0.0335800256
immunoglobulin G4-related sclerosing disease	0.0335504592
idiopathic CD4 lymphocytopenia	0.0335504592
combined immunodeficiency due to LRBA deficiency	0.0335208928
X-linked hypophosphatemia	0.0335061096
psoriasis 14, pustular	0.0334469768
Duane retraction syndrome	0.0334412051
inflammatory bowel disease, immunodeficiency, and encephalopathy	0.0333804525
urinary bladder cancer	0.0333361702
acromesomelic dysplasia 3	0.0333065365
mesomelic dwarfism, Reinhardt-Pfeiffer type	0.0332621869
Spondyloepimetaphyseal dysplasia congenita, Strudwick type	0.0332104457
FADD-related immunodeficiency	0.0332104457
immunodeficiency due to CD25 deficiency	0.033188271
Hypocalcemic vitamin D-dependent rickets	0.0331660962
acute erythroleukemia	0.0331291382
Netherton syndrome	0.0330478306
hereditary folate malabsorption	0.0330256558
diffuse large B-cell lymphoma	0.0330201842
autoimmune lymphoproliferative syndrome type 1	0.0329960894
peripheral dysostosis	0.0329886978
uterine leiomyosarcoma	0.0329227269
immune dysregulation, autoimmunity, and autoinflammation	0.0329073903
Achondrogenesis type 2	0.0327891247
Leri pleonosteosis	0.0327152087
brain neoplasm	0.0326142689
pulmonary fibrosis and/or bone marrow failure, telomere-related, 6	0.0325969432
decubitus ulcer	0.0325485453
hyper-IgM syndrome type 5	0.0325304188
Meningitis	0.0324793257
osteogenesis imperfecta type 8	0.0324786776
gastritis	0.0324028272
Cerebral ischemia	0.0323990214
spondylometaphyseal dysplasia, Sedaghatian type	0.0323973701
ovarian neoplasm	0.0323512425
Kimura disease	0.0323382373
acromesomelic dysplasia 1, Maroteaux type	0.0322791045
Acromesomelic dysplasia, Maroteaux type	0.0322791045
thymic lymphoma	0.0322690437
spondyloarthropathy	0.0322643213
oxyphilic adenoma	0.0321534474
spondyloepiphyseal dysplasia tarda, autosomal recessive	0.0321017062
Aortic dissection	0.032101492
calvarial doughnut lesions-bone fragility syndrome	0.032086923
Calvarial doughnut lesions - bone fragility	0.032086923
pyknoachondrogenesis	0.0320203986
C1Q deficiency 2	0.0319464826
brachydactyly type B1	0.0319464826
dracunculiasis	0.0319464826
Behcet's syndrome	0.0319207584
myocarditis	0.0319091758
postinfectious vasculitis	0.0318725667
colon adenocarcinoma	0.0317821426
brachyolmia type 1, Hobaek type	0.0317764759
vascular disease	0.0317757306
Hypereosinophilic syndrome	0.031591686
Pelvic Inflammatory Disease	0.0315865529
Grant syndrome	0.0315695112
pulmonary arterial hypertension	0.0315505867
Amyotrophic lateral sclerosis	0.0314444836
diaphyseal medullary stenosis-bone malignancy syndrome	0.031443854
Diaphyseal medullary stenosis - bone malignancy	0.031443854
spondyloepimetaphyseal dysplasia, Shohat type	0.0314364624
Spondyloepiphyseal dysplasia, Maroteaux type	0.0314364624
spondyloepimetaphyseal dysplasia, Maroteaux type	0.0314364624
autosomal agammaglobulinemia	0.0314216792
hereditary hemophagocytic lymphohistiocytosis	0.0314216792
retinopathy	0.0314103439
venous thromboembolism	0.0314035983
neuropathy	0.0314015085
spondyloepimetaphyseal dysplasia with joint laxity, type 3	0.0313847213
spondyloepimetaphyseal dysplasia with joint laxity	0.0313847213
adrenal gland neoplasm	0.0313732232
proteasome-associated autoinflammatory syndrome 2	0.0313477633
autoinflammation, panniculitis, and dermatosis syndrome, autosomal recessive	0.0312886305
Brachydactyly - nystagmus - cerebellar ataxia	0.0312664557
brachydactyly-nystagmus-cerebellar ataxia syndrome	0.0312664557
rhizomelic chondrodysplasia punctata type 5	0.0312368893
thrombocytopenia-absent radius syndrome	0.0311999313
Thrombocytopenia - absent radius	0.0311999313
hand-foot-genital syndrome	0.0311851481
autosomal recessive hypophosphatemic rickets	0.0311851481
autoimmune lymphoproliferative syndrome type 2A	0.0311112322
autosomal dominant severe congenital neutropenia	0.0310742742
Castleman-Kojima disease	0.0310668826
spondyloepiphyseal dysplasia congenita	0.0310668826
odontochondrodysplasia 1	0.0310668826
inclusion conjunctivitis	0.0310456423
Blomstrand lethal chondrodysplasia	0.0310447078
dystocia	0.0310447078
osteogenesis imperfecta, type 18	0.0310447078
severe combined immunodeficiency due to CARMIL2 deficiency	0.0309707918
hereditary angioedema with C1Inh deficiency	0.0309707918
Blau syndrome	0.0309190506
Diastrophic dwarfism	0.0308747011
diastrophic dysplasia	0.0308747011
adenocarcinoma	0.030846984
hyper-IgM syndrome type 4	0.0308081767
Nasal Cavity Polyp	0.0307328401
Felty's syndrome	0.0307120859
Desbuquois syndrome	0.0306899111
Desbuquois dysplasia 1	0.0306899111
follicular thyroid carcinoma	0.0306887693
prostate carcinoma	0.0306661093
lymph node metastatic carcinoma	0.0306387749
kyphomelic dysplasia	0.0305051212
trichorhinophalangeal syndrome type I or III	0.0305051212
Trichorhinophalangeal syndrome type 1 and 3	0.0305051212
monocytopenia with susceptibility to infections	0.0304607716
endometrium adenocarcinoma	0.0304390075
infantile spasms	0.0304006122
bent bone dysplasia syndrome 2	0.0303572893
chorioamnionitis	0.0302878875
pelvic organ prolapse	0.0301058663
major depressive disorder	0.030026193
Huntington disease	0.0298922341
giant cell tumor	0.0298883432
bronchiolitis obliterans	0.0298672046
mental or behavioural disorder	0.0298205772
pneumonitis	0.0297434346
glomerulosclerosis	0.0296804314
Ito hypomelanosis	0.0296628898
subacute sclerosing panencephalitis	0.0296382511
esophageal adenocarcinoma	0.0295107071
lung disease	0.0294682639
endometrial carcinoma	0.0291650191
relapsing-remitting multiple sclerosis	0.0288299457
thyroid cancer	0.0287653413
SATB2 associated disorder	0.0287631435
inflammatory breast carcinoma	0.0286202223
mycosis fungoides	0.0285475799
Abdominal Aortic Aneurysm	0.0283134152
Mobius syndrome	0.0282816634
invasive breast ductal carcinoma	0.0282672858
sarcopenia	0.0281574678
oculopharyngeal muscular dystrophy	0.0281462437
dental fluorosis	0.0280741071
diabetic macular edema	0.0279759505
essential thrombocythemia	0.0279722256
chromophobe renal cell carcinoma	0.0278878799
dysplasia	0.0277658353
lobular neoplasia	0.0275499071
renal carcinoma	0.0275257732
Syringocystadenoma Papilliferum	0.0273489092
coronary atherosclerosis	0.0273456461
Asthma	0.0273181052
Gout	0.0272739587
chronic pancreatitis	0.027260561
juvenile idiopathic arthritis	0.0271820942
Bloom syndrome	0.0268731923
Myocardial fibrosis	0.0268666891
recessive dystrophic epidermolysis bullosa	0.0268099386
peeling skin syndrome	0.0267720116
mesothelioma	0.0267664103
Norrie disease	0.0266637493
carcinoma	0.0263737813
tuberous sclerosis	0.0263530969
cysticercosis	0.0262980705
B-cell non-Hodgkins lymphoma	0.0261855351
risk-taking behaviour	0.0260258425
Nijmegen breakage syndrome	0.0259649651
gastrointestinal stromal tumor	0.0258819498
Inguinal hernia	0.0258701207
Helicobacter pylori infectious disease	0.0258662058
cerebellar ataxia, intellectual disability, and dysequilibrium	0.0257027411
tongue cancer	0.0256707206
progressive multifocal leukoencephalopathy	0.0256242033
malignant glioma	0.025493319
myopathy	0.0254864195
bone inflammation disease	0.0254266834
Schwartz-Jampel syndrome	0.0253999489
preterm premature rupture of the membranes	0.0253589307
acute coronary syndrome	0.0252793637
cyst	0.0252658182
acne	0.0252074648
familial Mediterranean fever	0.0251314301
silicosis	0.025103516
Neurodevelopmental disorder	0.025006479
impulse control disorder	0.0247618503
Hyperlipidemia	0.0247309539
kidney neoplasm	0.0246078587
urothelial carcinoma	0.0245848626
gonorrhea	0.0245475919
skin squamous cell carcinoma	0.0244290105
scrapie	0.0243922704
chronic rhinosinusitis	0.0243871821
diabetic foot	0.0243033179
septic shock	0.0242630142
hypopharyngeal carcinoma	0.0241032387
in situ carcinoma	0.0240987044
ovarian epithelial tumor	0.0240729945
Keratocystic odontogenic tumor	0.0240464035
extranodal nasal NK/T cell lymphoma	0.0240226906
ischemia	0.0239504331
laryngotracheoesophageal cleft	0.0238287863
thromboangiitis obliterans	0.0238251707
Neoplasm of the lung	0.023816098
hemorrhagic stroke	0.0237841357
ocular hypertension	0.0237369494
cardioembolic stroke	0.0237017375
carotid atherosclerosis	0.0236072677
cirrhosis of liver	0.023600193
Barrett's esophagus	0.0235890293
Pleural effusion	0.0235714494
tuberculosis	0.0235557279
retinal ischemia	0.0234966552
colorectal adenoma	0.0234284537
Peri-Implantitis	0.0233925674
familial hyperlipidemia	0.0233451275
acute disseminated encephalomyelitis	0.0232835308
malaria	0.0232686133
Hypercholesterolemia	0.0232492004
breast adenocarcinoma	0.0232088644
neuromyelitis optica	0.0231701805
benign prostatic hyperplasia	0.0231006443
astrocytoma	0.0231006111
hematoma	0.0230745717
Alport syndrome	0.0229975171
colorectal adenocarcinoma	0.0229824868
angina unstable	0.022948296
pulmonary artery enlargement	0.022913951
cervical squamous cell carcinoma	0.0229080943
myelodysplastic syndrome	0.0228936548
Glomerulonephritis	0.0228097219
peritonitis	0.0227781665
brain disease	0.0226978762
kidney disease	0.0225745094
IGA glomerulonephritis	0.0223560843
portal hypertension	0.022344182
neuroendocrine neoplasm	0.0222481295
pulpitis	0.0222420809
congenital diaphragmatic hernia	0.0221747913
toxic epidermal necrolysis	0.0221542591
Gingivitis	0.022150234
adenoid cystic carcinoma	0.0221336347
herpes simplex encephalitis	0.0220684344
brain edema	0.0220374963
Chordoma	0.0219848683
Airway obstruction	0.0219649004
intrahepatic cholangiocarcinoma	0.0219605847
abortion	0.021933189
prostate neoplasm	0.0218970579
intracranial hemorrhage	0.0218405815
cholesteatoma of middle ear	0.0218052114
arteriovenous malformations of the brain	0.0217982978
Extramammary Paget Disease	0.0217232879
liver cancer	0.0217106905
central nervous system tuberculosis	0.0216101554
allergic rhinitis	0.0215942843
angiosarcoma	0.0215188543
head and neck carcinoma	0.0214288088
Insulin resistance	0.0213298475
heart disease	0.0212281062
Cirrhosis	0.0212280558
thoracic aortic aneurysm	0.0212234357
alcohol dependence	0.0211481806
Patent ductus arteriosus	0.0211379145
undifferentiated pleomorphic sarcoma	0.0210880212
chronic rhinosinusitis without nasal polyps	0.0210787675
Smith-Magenis syndrome	0.0210352534
asphyxia neonatorum	0.0210262865
neuroblastoma	0.0210171678
male infertility	0.0209237635
primary biliary cirrhosis	0.0209225315
crescentic glomerulonephritis	0.0208504635
Pulmonary embolism	0.0205835447
cervical carcinoma	0.0205121379
adenomyosis	0.020472176
bacterial meningitis	0.0204490985
Delirium	0.0203791915
deafness	0.0203334623
ulnar-mammary syndrome	0.0203285362
Leishmaniasis	0.0203121088
pancreatic adenocarcinoma	0.0202661877
oropharynx cancer	0.0202139648
infectious arthritis	0.0201961018
Periapical Periodontitis	0.0200827898
irritable bowel syndrome	0.0200302112
intracerebral hemorrhage	0.0200260896
Down syndrome	0.0199713525
Malignant Bone Neoplasm	0.0199582235
hematopoietic and lymphoid system neoplasm	0.0199573122
Prader-Willi syndrome	0.0199573122
hemangioma	0.0199023013
Ehlers-Danlos syndrome	0.0197554228
osteoporosis-pseudoglioma syndrome	0.0197373996
Henoch-Schoenlein purpura	0.0196883401
hydronephrosis	0.0196622642
Diabetes mellitus	0.0196423586
Allergy	0.019533698
Lymphatic Metastasis	0.0193824102
hepatitis B virus infection	0.0193652763
vascular dementia	0.0192757099
angina pectoris	0.0192588185
hypertensive disorder	0.0192458584
Mantle cell lymphoma	0.0192370295
Andersen-Tawil syndrome	0.0192341487
dysplastic oral keratinocyte	0.0191648946
Lyme disease	0.0191046593
Wilson disease	0.0190951645
psoriasis vulgaris	0.0190487617
pemphigus foliaceus	0.0189564715
Hepatic fibrosis	0.0189410918
bacteriemia	0.0188898423
hemophilia	0.0188485726
Middle Ear Squamous Cell Carcinoma	0.0188485726
breast disease	0.0188204435
Uveitis	0.0187731429
medullary thyroid gland carcinoma	0.0186329843
pancreatic ductal adenocarcinoma	0.018606543
Mungan syndrome	0.0185831554
liver disease	0.0185198383
anaplastic astrocytoma	0.0184926341
juvenile nasopharyngeal angiofibroma	0.0184789927
Krukenberg Tumor	0.0184789927
Persistent Müllerian duct syndrome	0.0184789927
type 2 diabetes nephropathy	0.0184789927
Disseminated Peritoneal Leiomyomatosis	0.0184789927
Spinal instability	0.0184789927
oral submucous fibrosis	0.0184282017
ocular cicatricial pemphigoid	0.0183660656
Lewy body dementia	0.0183557994
Ehlers-Danlos syndrome, musculocontractural type	0.018336719
tympanosclerosis	0.0182942028
Vitiligo	0.0182844693
toxoplasmosis	0.018183442
endothelial dysfunction	0.0181622927
colonic neoplasm	0.0181323177
rheumatic heart disease	0.0181204877
bruxism	0.0181094129
Conjunctival Melanoma	0.0181094129
intestinal cancer	0.0180888807
brain injury	0.0180629916
central nervous system disease	0.018043855
Epstein-Barr virus infection	0.018032808
Arrhythmia	0.0180135947
joint disease	0.0179918306
nervous system disease	0.017969426
polyp of colon	0.0178938246
chronic apical periodontitis	0.0178708286
encephalitis	0.0178560504
ovarian carcinoma	0.0178553893
esophageal carcinoma	0.0178505959
Granuloma	0.0178201293
squamous cell intraepithelial neoplasia	0.0178092319
bladder tumor	0.0177984651
psoriatic arthritis	0.0177745116
Aortic root aneurysm	0.017739833
Myelopathy	0.017739833
acute promyelocytic leukemia	0.0177090347
basal cell carcinoma	0.0177074239
Headache	0.0176398411
Fibroadenoma	0.0176213496
myxofibrosarcoma	0.0175550431
osteomyelitis	0.0175550431
Thymoma	0.0175347162
pulmonary hypertension	0.0175337941
rectal carcinoma	0.0174763921
Pituitary prolactin cell adenoma	0.0174489588
leiomyoma	0.0174018719
psychiatric disorder	0.0174004266
human african trypanosomiasis	0.0173985876
Atypical Endometrial Hyperplasia	0.0173702532
clear cell renal carcinoma	0.0173517512
pemphigus	0.0173394548
HIV-associated neurocognitive disorder	0.017257326
vasculitis	0.0172477057
lymphangioleiomyomatosis	0.0172301232
susceptibility to familial cutaneous melanoma	0.0171854632
hyperinsulinemic hypoglycemia, familial, 4	0.0171773404
retinal degeneration	0.0171580402
breast ductal adenocarcinoma	0.0171064467
uremia	0.0169879433
colorectal neoplasm	0.0169701288
Cataract	0.0169556098
bone neoplasm	0.0169284618
Endometrial Polyp	0.0169031453
chronic bronchitis	0.016865138
leprosy	0.0168384563
Ureaplasma urealyticum urethritis	0.0168158834
hemorrhage	0.0166754722
Chédiak-Higashi syndrome	0.0166432684
endometrioid carcinoma	0.0166388957
neurosyphilis	0.0166310935
Osteopenia	0.0166310935
epidermolysis bullosa simplex	0.0166310935
scleritis	0.0166105612
benign neoplasm	0.0165915252
collagenous colitis	0.0164463035
seasonal allergic rhinitis	0.0164257713
Varicose veins	0.016327361
prostate disease	0.016302578
hepatocellular adenoma	0.0162765922
aneurysmal bone cyst	0.0162615136
autism spectrum disorder - epilepsy - arthrogryposis syndrome	0.0162615136
hip fracture	0.0162615136
thrombotic disease	0.0162485438
otitis media with effusion	0.0161793847
polyp	0.0161114862
lupus nephritis	0.0160890234
Primary glaucoma	0.0160767237
Nephropathy	0.0160741964
ST Elevation Myocardial Infarction	0.0160467563
metastatic melanoma	0.0160000265
Werner syndrome	0.0159329982
Columnar Cell Hyperplasia of the Breast	0.0159073329
punctate palmoplantar keratoderma type III	0.0158928451
Hypothermia	0.0158714015
corneal ulcer	0.0157887994
head and neck malignant neoplasia	0.0156295127
mitochondrial DNA depletion syndrome 4a	0.0156156779
severe acute respiratory syndrome	0.0155223539
severe acute respiratory syndrome	0.0155223539
anaphylaxis	0.0155223539
Follicular Cyst	0.0155018217
Benign Ovarian Neoplasm	0.0154867
hypertrophic cardiomyopathy	0.0154841236
urinary tract infection	0.0154820982
Wilms tumor	0.0154094267
familial isolated congenital asplenia	0.0153706083
Vertigo	0.0152837696
bullous pemphigoid	0.0152756461
Central Nervous System Lymphoma	0.0152503021
coronary stenosis	0.0152294724
Focal cortical dysplasia	0.015152774
rickets	0.015152774
alcoholic liver disease	0.0151322418
Bjornstad syndrome	0.0151322418
metastatic neoplasm	0.0150096134
respiratory failure	0.0149994284
bacterial vaginosis	0.0148667603
systemic inflammatory response syndrome	0.0148376718
Central Nervous System Neoplasm	0.0148345247
angioosteohypertrophic syndrome	0.0147831942
Heat Stroke	0.0147831942
embryonal carcinoma	0.0147831942
Stevens-Johnson syndrome	0.0147831942
causalgia	0.0147831942
achondroplasia	0.0147831942
asthma	0.0147831942
Paroxysmal atrial fibrillation	0.0147830561
cardiac hypertrophy	0.0147566386
cryohydrocytosis	0.0147421298
chronic gastritis	0.014670267
injury	0.0146513551
mastitis	0.0145649022
lip and oral cavity carcinoma	0.0145466214
nephritis	0.0145348217
Pseudoxanthoma elasticum	0.0145240776
cardiomyopathy	0.0144821046
proliferative glomerulonephritis	0.0144136143
ovarian serous tumor	0.0144136143
Oral leukoplakia	0.0143948202
capillary hemangioma	0.0142824009
acute pyelonephritis	0.01418776
acrocephalopolysyndactyly	0.0141789311
benign meningioma	0.0141415625
fungal keratitis	0.014078208
autism spectrum disorder	0.0140645421
Hydatidiform Mole	0.0140440345
pneumococcal pneumonia	0.0140440345
Addictive alcohol use	0.0140440345
Zinc deficiency	0.0140440345
polyp of large intestine	0.0140235023
wet macular degeneration	0.0139849564
Holt-Oram syndrome	0.0139783987
cerebrovascular disorder	0.0139766276
Japanese encephalitis	0.0139748409
Osteopetrosis	0.0139697079
acute liver failure	0.0139639938
renal cell adenocarcinoma	0.0139633429
myopia	0.0139521174
Myopia	0.0139521174
alcohol abuse	0.0138746437
acromegaly	0.0138592446
focal segmental glomerulosclerosis	0.0138537902
T-cell leukemia	0.0138387123
teratoma	0.0138247504
Craniopharyngioma	0.0136744546
insomnia	0.0136744546
Carcinoma, Lewis Lung	0.013653497
cutaneous melanoma	0.0136113862
Polypoidal choroidal vasculopathy	0.0135385314
Venous thrombosis	0.0135385314
Marfan syndrome	0.0135219739
peripheral arterial disease	0.0135006139
snowflake vitreoretinal degeneration	0.0134691325
hypertensive heart disease	0.0133767375
aging	0.0133384496
precocious puberty	0.0133048748
polycythemia vera	0.0133048748
staphylococcal pneumonia	0.0133048748
brain infarction	0.0132681848
infarction	0.0132384796
diabetic neuropathy	0.0131933848
Shwachman-Diamond syndrome	0.0131586854
urolithiasis	0.0131508832
Seizure	0.0131340724
duodenal ulcer	0.0130995526
contact dermatitis	0.0130995526
spinal cord injury	0.0130802178
glomerular disease	0.0130430545
varicocele	0.0130354921
primary angle closure glaucoma	0.0130281678
Chagas disease	0.0129472804
Arterial thrombosis	0.0129352949
pneumothorax	0.0129352949
cutaneous lupus erythematosus	0.0129288116
viral myocarditis	0.0129053053
periapical granuloma	0.0128751355
memory impairment	0.0128655755
inflammation	0.0127541054
lymphedema	0.012750505
follicular lymphoma	0.012750505
ichthyosis prematurity syndrome	0.0127197067
Laurence-Moon syndrome	0.0126916488
peripheral neuropathy	0.0126204208
autoimmune pancreatitis	0.0126197148
membranous glomerulonephritis	0.0126050217
liver and intrahepatic bile duct neoplasm	0.0125740385
Neoplasm of the liver	0.0125740385
combined pulmonary fibrosis-emphysema syndrome	0.0125657151
cocaine abuse	0.0125657151
Dermatochalasis	0.0125657151
dermatitis herpetiformis	0.0125657151
acquired Creutzfeldt-Jakob disease	0.0125657151
Crohn ileitis	0.0125451828
Cerebral arteriovenous malformation	0.0125246506
Q fever	0.0125143845
Autism	0.0124226373
breast benign neoplasm	0.0123406694
Tendinopathy	0.0122271485
intraepithelial neoplasia	0.0122228944
X-linked Alport syndrome	0.0121961352
Conjunctivitis	0.0121961352
inclusion body myositis	0.0121961352
infectious colitis	0.012175603
steatosis	0.0121457391
Hernia	0.0121382335
status epilepticus	0.0121379138
atopic eczema	0.0120939521
Odontogenic Cyst	0.0120840167
Increased total eosinophil count	0.0120606037
squamous cell carcinoma of penis	0.0120010792
Posterior Leukoencephalopathy Syndrome	0.0119862771
bone giant cell tumor	0.011926124
chronic hepatitis	0.011924863
Hyperinsulinemia	0.0118984181
metabolic disease	0.0118700491
polymyositis	0.0118360674
altitude sickness	0.0118265553
hypertension, pregnancy-induced	0.011795757
fibrosis	0.0117848324
Malignant Pancreatic Neoplasm	0.0117830271
diabetic cardiomyopathy	0.0117764222
HIV infection	0.0117095208
Spontaneous pneumothorax	0.0117033621
early-infantile DEE	0.01168345
pancreatic carcinoma	0.0116746809
adrenal cortex neoplasm	0.0116417654
Dengue Hemorrhagic Fever	0.0116214385
pouchitis	0.0116109671
secondary progressive multiple sclerosis	0.0115955679
cerebral small vessel disease	0.0115725719
Uterine leiomyoma	0.0114994772
gastroesophageal reflux disease	0.0114975876
myeloid leukemia	0.0114894837
Recurrent lower respiratory tract infections	0.0114569755
Acanthamoeba infectious disease	0.0114569755
viral encephalitis	0.0114569755
arteriosclerosis obliterans	0.0114569755
lung carcinoma	0.0114392082
Mast Cell Neoplasm	0.0114364433
Cholestasis	0.0114261772
geroderma osteodysplastica	0.0114260391
pleural tuberculosis	0.0114237133
non-proliferative diabetic retinopathy	0.0112992881
papillary carcinoma	0.0112721856
hypotrichosis 1	0.0112594556
Invasive Breast Carcinoma	0.0111683044
Autoimmune Hepatitis	0.0111592584
hyperhomocysteinemia	0.0111157767
amyloidosis	0.011103274
craniosynostosis	0.0110873956
Colonic diverticula	0.0110873956
gray platelet syndrome	0.0110873956
syringomyelia	0.0110873956
leukocyte adhesion deficiency	0.0110873956
HIV-associated nephropathy	0.0110873956
Reduced sperm motility	0.0110873956
Sciatica	0.0110668634
actinic keratosis	0.0110565973
malignant peripheral nerve sheath tumor	0.0110463312
vesicoureteral reflux	0.0110463312
Uveal melanoma	0.0110433078
oral mucositis	0.0109642024
prion disease	0.0109539362
asbestosis	0.0108835108
autoimmune myocarditis	0.0108820735
malignant choroid melanoma	0.0108820735
cleft lip	0.0108820735
Graves ophthalmopathy	0.0108820735
edema	0.0108779318
Edema	0.0108779318
childhood onset asthma	0.0108718074
bacterial disease	0.0107914867
Heavy Chain Disease	0.0107794124
oropharynx squamous cell carcinoma	0.0107744847
Mental deterioration	0.0107514555
Stress urinary incontinence	0.0107178158
rhabdomyosarcoma	0.0107178158
eating disorder	0.0107178158
sympathetic ophthalmia	0.0107178158
squamous cell carcinoma of lip	0.0107178158
osteoarthritis, knee	0.0106815356
salivary gland cancer	0.0106670824
chronic lung disease	0.0106363347
brain ischemia	0.0106348069
persistent truncus arteriosus	0.010610882
exfoliation syndrome	0.0105458231
pneumococcal meningitis	0.010539988
pituitary apoplexy	0.0105330259
TNF receptor 1-associated periodic fever syndrome	0.0105330259
diverticulitis	0.0105048967
cerebral creatine deficiency syndrome	0.0104694405
Merkel cell skin cancer	0.0104457639
appendicitis	0.0104200987
viral disease	0.0104067002
left ventricular hypertrophy	0.0104019958
bone disease	0.0104010691
Malignant Mesothelioma	0.0103759418
Calcium nephrolithiasis	0.0103482359
adenocarcinoma in situ	0.0103482359
denture stomatitis	0.0103482359
dysplastic nevus	0.0103482359
parotitis	0.0103482359
adolescent idiopathic scoliosis	0.0103482359
ovarian mucinous neoplasm	0.0103482359
placenta praevia	0.0103482359
inflammatory myofibroblastic tumor	0.0103277037
Oral ulcer	0.0102969054
tongue squamous cell carcinoma	0.0102835276
malignant pleural mesothelioma	0.0102708391
suppurative periapical periodontitis	0.010163446
vitamin D deficiency	0.010162103
atopic asthma	0.0101429138
postmenopausal osteoporosis	0.0101429138
maternal uniparental disomy of chromosome 20	0.0101326477
metastatic malignant neoplasm	0.0101055333
cerebral malaria	0.010048055
cardiac arrest	0.009994864
telomere syndrome	0.0099910655
sleep apnea	0.0099786561
Epileptic spasm	0.0099786561
Encephalopathy	0.0099746169
liver neoplasm	0.0099550315
cervical intraepithelial neoplasia	0.0098569
Transitional Cell Carcinoma	0.0098344047
Acute encephalopathy	0.0098222006
abscess	0.0098075075
aortic stenosis	0.0098033782
popliteal pterygium syndrome	0.0097938661
invasive carcinoma	0.0097767409
eye disease	0.009765737
hypertrophy	0.0097607676
tuberculosis, spinal	0.0097548424
metastasis	0.0097132389
van der Woude syndrome	0.009680939
Incisional hernia	0.0096706729
Infectious encephalitis	0.009635422
acute monocytic leukemia	0.0096090762
lymphocytic colitis	0.0096090762
Facial palsy	0.0096090762
post-concussion syndrome	0.0096090762
Hyperactivity	0.0096090762
Menorrhagia	0.0096090762
facial paralysis	0.0096090762
hemolytic-uremic syndrome	0.0096090762
Hyperkeratosis	0.0096090762
advanced heart failure	0.009588544
ankylosing spondylitis	0.0095782779
systolic heart failure	0.0095782779
nervous system injury	0.009559889
benign neoplasm of salivary gland	0.0095552818
skin aging	0.0095356058
human papilloma virus infection	0.0095347496
respiratory system disease	0.0095186604
cutaneous squamous cell carcinoma	0.009496149
pneumococcal infection	0.009496149
granuloma annulare	0.0094858829
sexually transmitted disease	0.0094764255
squamous cell lung carcinoma	0.0094675171
allergic asthma	0.0094300139
Melnick-Needles syndrome	0.0094251977
salivary duct carcinoma	0.0094242863
primitive neuroectodermal tumor	0.0094242863
proliferative vitreoretinopathy	0.0094037541
Keratoconjunctivitis sicca	0.0093997149
Vestibular schwannoma	0.0093832219
Hyperplastic Polyp	0.0093756249
astrocytic tumor	0.0093626897
Ascites	0.0093372297
glycogen storage disease VI	0.0093246228
uterine cervix neoplasm	0.0093113591
Left ventricular dilatation	0.009279772
synovitis	0.0092717319
bronchioloalveolar carcinoma	0.0092394964
Ovarian cyst	0.0092394964
fleck corneal dystrophy	0.0092394964
Fanconi anemia	0.0092394964
cutaneous Leishmaniasis	0.0092394964
Fulminant hepatic failure	0.0092394964
mood disorder	0.009208698
stomach disease	0.0091984319
kidney cancer	0.0091959681
airway hyperresponsiveness	0.0091325854
Salmonella Infections	0.009086942
AIDS	0.0090830409
Feingold syndrome	0.0090649725
thyroiditis	0.0090413479
alpha 1-antitrypsin deficiency	0.0090239081
ileus	0.009013642
autoimmune encephalitis	0.0089803798
Autoimmunity	0.0089622004
gallbladder cancer	0.0089165919
ovarian serous adenocarcinoma	0.0089124182
intracranial meningioma	0.0088699165
neurofibroma	0.0088699165
glottis squamous cell carcinoma	0.0088699165
Fallopian Tube Carcinoma	0.0088699165
opioid dependence	0.0088699165
skin disease	0.0088602468
seminoma	0.0088493843
Premature rupture of membranes	0.0088453451
idiopathic interstitial pneumonia	0.0088391182
anti-neutrophil cytoplasmic antibody-associated vasculitis	0.0088366543
skin neoplasm	0.0088243123
Telangiectasia	0.0088161221
muscular dystrophy	0.0087991477
Muscular dystrophy	0.0087991477
neutropenia	0.0087892249
complication	0.0087846953
Chagas cardiomyopathy	0.008726191
stomach neoplasm	0.0087165934
Benign Thyroid Gland Neoplasm	0.0086851266
diffuse scleroderma	0.0086645944
Bohring-Opitz syndrome	0.0086440622
Thyroid Gland Undifferentiated (Anaplastic) Carcinoma	0.0085721994
campylobacteriosis	0.0085619333
cytomegalovirus infection	0.0085396433
Cushing syndrome	0.0085003367
metastatic carcinoma	0.0085003367
reflex sympathetic dystrophy	0.0085003367
Plasmodium falciparum malaria	0.0085003367
Polycystic Kidney Disease	0.0085003367
hypopharyngeal squamous cell carcinoma	0.0085003367
soft tissue sarcoma	0.0084876067
ovarian serous carcinoma	0.0084798044
bronchitis	0.0084798044
Graves disease	0.0084695383
hepatic veno-occlusive disease	0.0084695383
Trichiasis	0.0084465423
gastric cardia carcinoma	0.0083880645
low tension glaucoma	0.0083874095
Endocarditis	0.0083771434
Thrombocytosis	0.0083771434
hematopoietic and lymphoid cell neoplasm	0.0083329865
retinitis pigmentosa 1	0.0083276419
nemaline myopathy 5	0.0083155467
retinitis pigmentosa	0.0083155467
distal colitis	0.0083155467
oral cavity carcinoma	0.0083155467
Herpes simplex infection	0.0083155467
serous adenocarcinoma	0.0083104137
Other metabolic disease	0.0083028168
idiopathic dilated cardiomyopathy	0.0082950145
pulmonary edema	0.0082559907
HIV-1 infection	0.0082026196
chronic interstitial cystitis	0.0082024629
lichen planus	0.0081923534
cerebral cavernous malformation	0.0081906983
Aarskog-Scott syndrome, X-linked	0.0081671674
Otitis media	0.0081590913
Acute Leukemia	0.0081481966
blood coagulation disease	0.0081307568
verrucous carcinoma	0.0081307568
familial avascular necrosis of femoral head	0.0081307568
leukocyte adhesion deficiency type II	0.0081307568
opioid use disorder	0.0081307568
middle ear cancer	0.0081307568
Neurodevelopmental delay	0.0081102246
peptic ulcer disease	0.0081102246
allergic conjunctivitis	0.0081102246
Parkinsonism	0.0081102246
Peripheral demyelination	0.0080769624
Potocki-Lupski syndrome	0.0080615632
ganglioneuroma	0.0079461722
Lipedema	0.0079459669
Frontotemporal dementia	0.0079459669
salivary gland carcinoma	0.0079459669
pyoderma gangrenosum	0.0079459669
Cough	0.0079459669
Lymphadenopathy	0.0079459669
thyroid neoplasm	0.0079332369
respiratory syncytial virus bronchiolitis	0.0079254347
mucopolysaccharidosis type 4A	0.0079254347
Churg-Strauss syndrome	0.0079254347
prostate intraepithelial neoplasia	0.0079151686
Timothy syndrome	0.0078767733
lipoid nephrosis	0.007868833
chronic inflammatory demyelinating polyneuropathy	0.0078227736
alveolar rhabdomyosarcoma	0.0077765761
hypothyroidism	0.0077611769
myeloproliferative disorder	0.0077611769
Spinal Cord Ischemia	0.0077611769
uterine fibroid	0.0077611769
T-cell acute lymphoblastic leukemia	0.0077611769
penile cancer	0.0077611769
macrothrombocytopenia and granulocyte inclusions with or without nephritis or sensorineural hearing loss	0.0077611769
cutaneous fibrous histiocytoma	0.0077611769
pancreatic neuroendocrine tumor	0.0077611769
retinal vein occlusion	0.0077611769
corneal infection	0.0077611769
allergic bronchopulmonary aspergillosis	0.0077611769
epidermolysis bullosa acquisita	0.0077611769
Hepatopulmonary Syndrome	0.0077611769
Ascending aortic dissection	0.0077611769
acute cystitis	0.0077611769
coronary artery calcification	0.0077611769
Spinal Cord Ischemia	0.0077611769
skin cancer	0.0077418365
gingival overgrowth	0.0077406447
bacterial pneumonia	0.0077406447
Brain atrophy	0.0077215498
spondylo-ocular syndrome	0.00764526
Cowden syndrome 1	0.00760921
Primary progressive aphasia	0.007576387
choriocarcinoma	0.0075558548
neuropathic pain	0.0075030525
Thyrotoxicosis	0.0074531937
Fever	0.0074455968
adult T-cell leukemia/lymphoma	0.0074069963
alopecia areata	0.0073915971
hemorrhagic disease	0.0073915971
non-small cell squamous lung carcinoma	0.0073915971
Pleural Epithelioid Mesothelioma	0.0073915971
connective tissue disease	0.0073915971
nephrosclerosis	0.0073915971
Ventricular fibrillation	0.0073915971
Cutaneous abscess	0.0073915971
Schistosomiasis japonica	0.0073915971
atrophic gastritis	0.0073915971
spondylitis	0.0073915971
cerebral palsy	0.0073915971
idiopathic nephrotic syndrome	0.0073915971
lagophthalmos	0.0073915971
Hyperparathyroidism	0.0073915971
Ramsay-Hunt syndrome	0.0073915971
hyperparathyroidism	0.0073915971
vitamin deficiency	0.0073915971
nuclear cataract	0.0073915971
red-green color blindness	0.0073915971
Sleep Disorder	0.0073915971
hemorrhagic fever	0.0073915971
photosensitivity disease	0.0073915971
spindle cell intraocular melanoma	0.0073915971
pericarditis	0.0073915971
familial amyloid neuropathy	0.0073915971
acute graft versus host disease	0.0073915971
bipolar I disorder	0.0073915971
childhood testicular germ cell tumor	0.0073915971
dermatofibrosarcoma protuberans	0.0073915971
anaplastic meningioma	0.0073915971
asphyxia	0.0073915971
progressive supranuclear palsy	0.0073915971
Tuberculosis, Bovine	0.0073915971
malignant tumor of extrahepatic bile duct	0.0073915971
chronic lung allograft dysfunction	0.0073915971
premature aging syndrome	0.0073915971
eye infection	0.0073915971
Lung Sclerosing Hemangioma	0.0073915971
Glucose intolerance	0.0073915971
neurotoxicity	0.0073915971
Myelodysplasia	0.0073915971
basaloid squamous cell carcinoma	0.0073915971
diaphragmatic hernia	0.0073915971
Pulmonary capillary hemangiomatosis	0.0073915971
Thrombophlebitis	0.0073915971
mitral valve insufficiency	0.0073915971
X-linked retinal dysplasia	0.0073915971
blepharophimosis, ptosis, and epicanthus inversus syndrome	0.0073915971
learning disability	0.0073915971
familial hypercholesterolemia	0.0073915971
neuronal tumor	0.0073915971
Dupuytren Contracture	0.0073710649
granular corneal dystrophy type II	0.0073710649
limb ischemia	0.0073710649
spindle cell hemangioma	0.0072068072
Inflammatory abnormality of the skin	0.0072061033
occupational asthma	0.007186275
hyperuricemia	0.0071530128
brain inflammatory disease	0.0070703298
schistosomiasis	0.0070657509
ring dermoid of cornea	0.0070220172
dentin dysplasia	0.0070220172
pulmonary alveolar proteinosis	0.0070220172
Mitral stenosis	0.0070220172
motor neuron disease	0.0070220172
nephrotic syndrome	0.0070220172
dyskeratosis congenita	0.006898824
Infantile dystonia-parkinsonism	0.0068372273
parkinsonism-dystonia, infantile	0.0068372273
aortic valve insufficiency	0.0068166951
Takayasu arteritis	0.0068166951
allergic disease	0.0067812416
sclerosing cholangitis	0.0067625109
Erythema	0.0067269693
Vascular dilatation	0.0066660787
Rhabdoid Meningioma	0.0066524374
Ehlers-Danlos syndrome, cardiac valvular type	0.0066524374
collecting duct carcinoma	0.0066524374
Renal cyst	0.0066524374
papillary renal cell carcinoma	0.0066524374
keratoconjunctivitis	0.0066524374
microscopic polyangiitis	0.0066524374
Hypercalciuria	0.0066319052
Senile plaques	0.0065292441
digestive system neoplasm	0.0064959819
eosinophilic gastroenteritis	0.0064676475
primary membranoproliferative glomerulonephritis	0.0064676475
meningococcal infection	0.006454177
breast fibrocystic disease	0.0063968786
varicose ulcer	0.0063609472
neuroinflammatory disorder	0.0063582302
Multiple Organ Failure	0.0063573895
hemorrhoid	0.0063522564
Shock	0.006311192
hereditary angioedema	0.0062828575
endometrial endometrioid carcinoma	0.0062828575
Autosomal dominant polycystic kidney disease	0.0062828575
ischemic colitis	0.0062828575
juvenile polyposis syndrome	0.0062828575
Ventriculomegaly	0.0062644404
Herpes Zoster	0.0062623253
infectious disease	0.0062571439
idiopathic pulmonary arterial hypertension	0.0062464003
papilloma	0.0062444623
coronary aneurysm	0.0061633255
hypersensitivity pneumonitis	0.0061091424
AIDS dementia	0.0060847091
Increased total leukocyte count	0.006077699
brain glioma	0.0060775354
Friedreich ataxia	0.0060584404
heart valve disease	0.006036471
chronic thromboembolic pulmonary hypertension	0.0060321466
neonatal abstinence syndrome	0.0059968438
ependymoma	0.0059748743
blepharitis	0.005926213
nasopharyngitis	0.0059132777
parotid neoplasm	0.0059132777
ovarian serous cystadenocarcinoma	0.0059132777
Charlevoix-Saguenay spastic ataxia	0.0059132777
Gaucher disease	0.0059132777
exocrine pancreatic insufficiency	0.0059132777
autoimmune thrombocytopenic purpura	0.0059081446
dermatomyositis	0.0058824794
Arthritis	0.0058824794
uterine disorder	0.0058722132
familial hyperaldosteronism	0.0058440841
colon adenoma	0.0058440841
arteriovenous hemangioma/malformation	0.0057695522
Chlamydia trachomatis infectious disease	0.0057568222
hereditary sensory and autonomic neuropathy	0.0057438869
alcoholic liver cirrhosis	0.0057438869
Kabuki syndrome	0.0057284877
pseudoxanthoma elasticum (inherited or acquired)	0.0057253953
Abnormal cerebral white matter morphology	0.0057079555
Respiratory tract infection	0.0057054917
ischemic cardiomyopathy	0.005689464
large cell carcinoma	0.0056052945
Nager acrofacial dysostosis	0.0056052945
rectal neoplasm	0.0056052945
mucinous carcinoma	0.0056052945
syndromic X-linked intellectual disability 5	0.0055720323
endophthalmitis	0.0055436978
Lobular Breast Carcinoma In Situ	0.0055436978
Ascending tubular aorta aneurysm	0.0055277728
Balkan nephropathy	0.0055231656
macular holes	0.0055231656
choroidal melanoma	0.0055231656
rhegmatogenous retinal detachment	0.0055231656
grade III glioma	0.0055128995
bone metastasis	0.005504674
viral meningitis	0.0054745043
inflammatory skin disease	0.0054334398
Herpes simplex virus keratitis	0.0054205045
parasitic infection	0.0054176973
small cell carcinoma	0.0053743071
myxoma	0.0053743071
pheochromocytoma	0.0053589079
southeast Asian ovalocytosis	0.0053589079
clostridium difficile infection	0.0053589079
limb-girdle muscular dystrophy	0.0053589079
colorectal tubulovillous adenoma	0.0053589079
corneal disease	0.0053461779
Ameloblastic Carcinoma	0.0053383757
MALT lymphoma	0.0053298257
Chronic colitis	0.0053224506
meningoencephalitis	0.0053051135
acute myeloid leukemia by FAB classification	0.0053051135
monocytic leukemia	0.0053051135
Intraventricular hemorrhage	0.0052459807
leukoplakia	0.0052357146
neoplastic polyp	0.005174118
Endometrial Undifferentiated Carcinoma	0.005174118
Optic neuropathy	0.005174118
kidney angiomyolipoma	0.005174118
Pilomatrixoma	0.005174118
exstrophy-epispadias complex	0.005174118
Thalassemia	0.005174118
autosomal recessive Robinow syndrome	0.005174118
IgA pemphigus	0.005174118
brucellosis	0.005174118
paraneoplastic pemphigus	0.005174118
dissection	0.0051710256
aortic disease	0.0051581929
calcification	0.0051535858
breast angiosarcoma	0.0051344908
Tetralogy of Fallot	0.0050981543
acrocardiofacial syndrome	0.0050303925
Leber congenital amaurosis	0.0050047272
mucinous cystadenoma	0.004989328
oral cavity cancer	0.004989328
Haim-Munk syndrome	0.004989328
necrotizing enterocolitis	0.004989328
Alopecia	0.0049687958
Bronchiolitis	0.0049687958
concussion	0.0049687958
Skin ulcer	0.0049687958
rotator cuff tear	0.0049687958
Peritoneal Fibrosis	0.0049687958
alopecia	0.0049687958
congenital vertical talus	0.0049687958
osteogenesis imperfecta	0.0049585297
Escherichia coli Infections	0.0049482636
aseptic meningitis	0.00487907
fungal infectious disease	0.0048764009
coronavirus infectious disease	0.0048764009
polyostotic fibrous dysplasia	0.0048661348
fatty liver disease	0.0048661348
paracoccidioidomycosis	0.0048661348
congenital heart disease	0.0048558686
plexiform neurofibroma	0.0048045381
Jeune syndrome	0.0048045381
Cutaneous T-cell lymphoma	0.0048045381
Tularemia	0.0048045381
bile duct papillary neoplasm	0.0048045381
pituitary adenocarcinoma	0.0048045381
spinal meningioma	0.0048045381
malignant colon neoplasm	0.0048045381
carcinoma of supraglottis	0.0048045381
tubulovillous adenoma	0.0048045381
congenital isolated hyperinsulinism	0.0048045381
gliosarcoma	0.0048045381
mucopolysaccharidosis type 6	0.0048045381
Large vessel vasculitis	0.0048045381
epilepsy syndrome	0.0048045381
eye inflammation	0.0048045381
Lymphadenitis	0.0048045381
Central precocious puberty	0.0048045381
dermatitis	0.0047840059
Hepatic steatosis	0.0047353445
encephalomyelitis	0.0047193169
Atherosclerotic lesion	0.0046891471
X-linked retinoschisis	0.0046891471
parenchymal hematoma	0.0046813448
brain cancer	0.0046602867
metastatic prostate cancer	0.0046351473
Blindness	0.0046197482
Macular degeneration	0.0046197482
chronic recurrent multifocal osteomyelitis	0.0046197482
Staphylococcus aureus infection	0.0046197482
renal hypertension	0.0046197482
hyperplasia	0.0046197482
leiomyosarcoma	0.004599216
aggressive periodontitis	0.004599216
pyelonephritis	0.0045889499
hyperthyroidism	0.0045889499
Cervical polyp	0.0045889499
Tietz syndrome	0.004506821
thyroid disease	0.004506821
infectious meningitis	0.004506821
polyarteritis nodosa	0.0044965549
Myalgia	0.0044965549
laryngitis	0.0044349583
discoid lupus erythematosus	0.0044349583
Pruritus	0.0044349583
Cyanosis	0.0044349583
alternating hemiplegia of childhood	0.0044349583
Urinary incontinence	0.0044349583
bone resorption disease	0.0044349583
osteoma	0.0044349583
pancolitis	0.0044349583
speech disorder	0.0044349583
Paroxysmal supraventricular tachycardia	0.0044349583
muscle tissue disorder	0.0044349583
Venous malformation	0.0044349583
nevus	0.0044349583
invasive lobular carcinoma	0.0044349583
undifferentiated carcinoma of nasopharynx	0.0044349583
varicose disease	0.0044349583
non-functioning pituitary adenoma	0.0044349583
Cohen syndrome	0.0044349583
Paralysis	0.0044349583
ovarian mucinous adenocarcinoma	0.0044349583
Becker muscular dystrophy	0.0044349583
brachyolmia-amelogenesis imperfecta syndrome	0.0044349583
substance dependence	0.0044349583
Respiratory insufficiency	0.0044349583
Neurofibrillary tangles	0.0044349583
intestinal infectious disease	0.0044349583
skin infection	0.0044349583
Disorder of lipid metabolism	0.0044349583
calcinosis	0.0044349583
urinary system disease	0.0044349583
PTEN hamartoma tumor syndrome	0.0044349583
uterine cancer	0.0044349583
Scarring	0.0044349583
AL amyloidosis	0.0044349583
otofaciocervical syndrome 1	0.0044349583
acquired factor X deficiency	0.0044349583
lumbar spinal stenosis	0.0044349583
cystic neoplasm	0.0044349583
Hypopigmentation of the skin	0.0044349583
Psychotic episodes	0.0044349583
reactive arthritis	0.0044349583
chronic graft versus host disease	0.0044349583
villous adenocarcinoma	0.0044349583
adrenocortical carcinoma, hereditary	0.0044349583
long chain acyl-CoA dehydrogenase deficiency	0.0044349583
diverticular disease	0.0044349583
Pleuritis	0.0044349583
hypohidrosis-enamel hypoplasia-palmoplantar keratoderma-intellectual disability syndrome	0.0044349583
cerebral toxoplasmosis	0.0044349583
hypohidrotic ectodermal dysplasia	0.004414426
pancreatic intraductal papillary-mucinous neoplasm	0.004414426
macular retinal edema	0.004414426
animal viral hepatitis	0.004414426
Ureteral obstruction	0.0043446784
enteritis	0.0043220311
cystitis	0.0043220311
skeletal dysplasia	0.0042501683
endocervical adenocarcinoma	0.0042501683
Skeletal dysplasia	0.0042501683
lung neoplasm	0.0042501683
low grade glioma	0.0042501683
large cell lung carcinoma	0.0042501683
gram-positive bacterial infections	0.0042501683
Decreased total leukocyte count	0.0042501683
Ventricular hypertrophy	0.0042501683
choledocholithiasis	0.0042501683
pancreatic neoplasm	0.0042501683
thyroid cancer, nonmedullary, 2	0.0042296361
angle-closure glaucoma	0.0042296361
disease arising from reactivation of latent virus	0.0042296361
Esophageal atresia	0.0042296361
Atrophy	0.0042296361
gastrointestinal disease	0.0042296361
Ovarian Endometriosis	0.0042296361
Neonatal sepsis	0.0041428338
peripheral nerve injury	0.0041347773
bipolar II disorder	0.0041167089
cognitive disorder	0.0040653784
myotonic dystrophy type 2	0.0040653784
Burkitts lymphoma	0.0040653784
tauopathy	0.0040653784
rectal adenocarcinoma	0.0040653784
eosinophilic esophagitis	0.0040653784
diabetic ketoacidosis	0.0040653784
Thromboembolism	0.0040653784
malignant hyperthermia, susceptibility to, 1	0.0040653784
acrodermatitis enteropathica	0.0040653784
Platelet storage pool disease	0.0040653784
hearing loss	0.0039524512
paraneoplastic neurologic syndrome	0.0039524512
gastroesophageal junction adenocarcinoma	0.003921127
prostatitis	0.0039089229
urticaria	0.0039089229
arteriosclerosis	0.0038980283
enterocolitis	0.0038600563
morbid obesity	0.0038497902
odontogenic neoplasm	0.0038267941
peripheral vascular disease	0.0038267941
anxiety disorder	0.0037676613
renovascular hypertension	0.0037573952
Hepatitis	0.0037132384
complicated disease course	0.0036957985
apocrine adenocarcinoma	0.0036957985
reading	0.0036957985
genetic disorder	0.0036957985
Uterine Carcinosarcoma	0.0036957985
mucopolysaccharidosis type 3B	0.0036957985
Toriello-Lacassie-Droste syndrome	0.0036957985
Nephronophthisis	0.0036957985
whooping cough	0.0036957985
congenital dyserythropoietic anemia	0.0036957985
tonsillitis	0.0036957985
ocular vascular disease	0.0036957985
head and neck neoplasia	0.0036957985
Azoospermia	0.0036957985
nevoid basal cell carcinoma syndrome	0.0036957985
Rhabdoid Tumor of the Kidney	0.0036957985
eosinophilic pneumonia	0.0036957985
cranial nerve palsy	0.0036957985
alcohol withdrawal	0.0036957985
melanocytic nevus	0.0036957985
Turner syndrome	0.0036957985
North Carolina macular dystrophy	0.0036957985
orchitis	0.0036957985
Loeys-Dietz syndrome	0.0036957985
constitutional neutropenia	0.0036957985
Hemarthrosis	0.0036957985
Endometritis	0.0036957985
bronchoalveolar adenocarcinoma	0.0036957985
coccidiosis	0.0036957985
esophageal varices	0.0036957985
Patent foramen ovale	0.0036957985
Pancreatitis	0.0036957985
Hepatoblastoma	0.0036957985
hereditary hemorrhagic telangiectasia	0.0036957985
Rectal prolapse	0.0036957985
complicated disease course	0.0036957985
Myasthenia gravis	0.0036957985
gonadal disorder	0.0036957985
Endometritis	0.0036957985
whooping cough	0.0036957985
Seborrheic dermatitis	0.0036957985
sensorineural hearing loss	0.0036957985
Seborrheic dermatitis	0.0036957985
tonsillitis	0.0036957985
Strabismus	0.0036957985
hypogonadism	0.0036957985
Uterine Carcinosarcoma	0.0036957985
aortic valve stenosis	0.0036957985
subependymal giant cell astrocytoma	0.0036957985
Neurodegeneration	0.0036957985
hereditary chronic pancreatitis	0.0036957985
gonadal disorder	0.0036957985
sarcomatoid squamous cell carcinoma	0.0036957985
subependymal giant cell astrocytoma	0.0036957985
interstitial emphysema	0.0036957985
aortic atherosclerosis	0.0036957985
Strabismus	0.0036957985
Skeletal muscle atrophy	0.0036957985
Rectal prolapse	0.0036957985
Abnormal intestine morphology	0.0036957985
neoplasm of testis	0.0036957985
atrophic macular degeneration	0.0036752663
metastatic colorectal cancer	0.0036752663
necrotizing vasculitis	0.0036752663
myelofibrosis	0.0036752663
thanatophoric dysplasia	0.0036752663
Myelofibrosis	0.0036752663
rhinitis	0.0036752663
liver failure	0.0036420041
cervicitis	0.0035110086
Febrile seizure (within the age range of 3 months to 6 years)	0.0035110086
spontaneous abortion	0.0035110086
lumbar disk degenerative disorder	0.0035110086
pustulosis palmaris et plantaris	0.0035110086
lymphoid neoplasm	0.0035110086
Ampulla of Vater Carcinoma	0.0035110086
Convulsive status epilepticus	0.0034904764
Peptic ulcer	0.0034904764
Keratitis	0.0033658113
mitral valve disease	0.0033262187
Acute hepatitis	0.0033262187
uterine sarcoma	0.0033262187
mucopolysaccharidosis	0.0033262187
anorexia nervosa	0.0033262187
dacryoadenitis	0.0033262187
lumbar disc herniation	0.0033262187
cerebral microbleeds	0.0033262187
benign neoplasm of adrenal gland	0.0033262187
autoimmune inner ear disease	0.0033262187
bulimia nervosa	0.0033262187
mastocytoma	0.0033262187
Marinesco-Sjogren syndrome	0.0033262187
sickle cell disease	0.0033262187
choroidal neovascularization	0.0031819673
Low back pain	0.0030876344
Splenomegaly	0.0030876344
arterial disorder	0.0030285016
Human T-lymphotropic virus 1 infectious disease	0.0030182355
Decreased liver function	0.0030182355
ischemia reperfusion injury	0.0029971774
alexithymia	0.0029566388
lissencephaly with cerebellar hypoplasia	0.0029566388
Hypertriglyceridemia	0.0029566388
poisoning	0.0029566388
ciliopathy	0.0029566388
pancreatic serous cystadenoma	0.0029566388
Hyperintensity of cerebral white matter on MRI	0.0029566388
Adamantinomatous Craniopharyngioma	0.0029566388
female reproductive system disease	0.0029566388
empyema	0.0029566388
Lethargy	0.0029566388
biliary tract cancer	0.0029566388
cervical adenocarcinoma	0.0029566388
nasopharyngeal neoplasm	0.0029566388
Lhermitte-Duclos disease	0.0029566388
substance withdrawal syndrome	0.0029566388
Peripheral neuropathy	0.0029566388
Yersinia infectious disease	0.0029566388
rectal neuroendocrine tumor G1	0.0029566388
Hepatic failure	0.0029566388
Optic atrophy	0.0029566388
intestinal neoplasm	0.0029566388
Recurrent bronchopulmonary infections	0.0029566388
myofibrillar myopathy	0.0029566388
mature T-cell and NK-cell non-Hodgkin lymphoma	0.0029566388
classic homocystinuria	0.0029566388
Anal fistula	0.0029566388
Classical homocystinuria	0.0029566388
enthesitis-related juvenile idiopathic arthritis	0.0029566388
carotid artery disease	0.0029361066
Genital neoplasm, female	0.0029361066
Thrombocytopenia	0.0029361066
B-cell acute lymphoblastic leukemia	0.0029361066
brain astrocytoma	0.0029361066
tongue neoplasm	0.0029361066
central centrifugal cicatricial alopecia	0.0029361066
mucoepidermoid carcinoma	0.0029361066
meningococcal meningitis	0.0029361066
stricture	0.0029028444
cerebral artery occlusion	0.0028437117
impaired renal function disease	0.0028437117
acquired angioedema	0.0027718489
morphine dependence	0.0027718489
keratoacanthoma	0.0027718489
papillary urothelial neoplasm	0.0027718489
digestive system cancer	0.0027718489
Adenosquamous Carcinoma	0.0027718489
nicotine dependence	0.0027718489
trichinosis	0.0027718489
cocaine dependence	0.0027718489
autosomal dominant cerebellar ataxia	0.0027718489
chronic venous insufficiency	0.0027718489
lymphopenia	0.0027718489
Sarcomatoid Carcinoma	0.0027718489
ovarian adenocarcinoma	0.0027718489
Methicillin-Resistant Staphylococcus Aureus Infection	0.0027718489
optic neuritis	0.0027513167
Hip dysplasia	0.0027513167
Right ventricular hypertrophy	0.0027513167
Glomerular sclerosis	0.0027513167
endocrine system disease	0.0027513167
Bowen disease of the skin	0.0027513167
Pain	0.0027513167
central nervous system leukemia	0.0027513167
gallbladder carcinoma	0.0027513167
meningeal neoplasm	0.002587059
cardiac amyloidosis	0.002587059
vascular neoplasm	0.002587059
Restrictive ventilatory defect	0.002587059
autoimmune neuropathy	0.002587059
Nephroblastoma	0.002587059
Fontaine progeroid syndrome	0.002587059
lung adenoma	0.002587059
Opportunistic infection	0.002587059
Thymic Carcinoma	0.002587059
bursitis	0.002587059
mouth disease	0.002587059
HHV-6 encephalitis	0.002587059
photokeratitis	0.002587059
bronchogenic carcinoma	0.002587059
neuromuscular disease caused by qualitative or quantitative defects of dystrophin	0.002587059
mesenchymal cell neoplasm	0.002587059
hypertensive nephropathy	0.002587059
Microcystic Meningioma	0.002587059
fibromyalgia	0.002587059
ischemic disease	0.002587059
scoliosis	0.002587059
Hypoglycemia	0.002587059
Sorsby's fundus dystrophy	0.002587059
Hepatic Granuloma	0.002587059
Hypocalcemia	0.002587059
histiocytic sarcoma	0.002587059
larynx squamous papilloma	0.002587059
hypersensitivity reaction disease	0.002587059
drug dependence	0.002587059
Bilateral tonic-clonic seizure	0.002587059
Cavernous Hemangioma	0.002587059
hidradenitis suppurativa	0.002587059
Paget disease	0.002587059
carcinoid tumor	0.002587059
Hearing impairment	0.002587059
Focal segmental glomerulosclerosis	0.002587059
parotid gland cancer	0.002587059
vulvar intraepithelial neoplasia	0.0025213902
carbon monoxide poisoning	0.0022174791
anaplastic oligodendroglioma	0.0022174791
cholestasis	0.0022174791
labyrinthitis	0.0022174791
multiple endocrine neoplasia type 1	0.0022174791
retinal edema	0.0022174791
cognition	0.0022174791
Hematuria	0.0022174791
Creutzfeldt Jacob Disease	0.0022174791
prostate neuroendocrine neoplasm	0.0022174791
hematologic disease	0.0022174791
lichen planopilaris	0.0022174791
[truncated: 326 more rows]
