# Supplementary material for: Peripheral Transcriptomic Signatures Reveal Convergent Neuroinflammatory, Metabolic, and miRNA Dysregulation in Major Psychiatric Disorders
Source: Biology (Basel). 2026 Apr 24;15(9):673. doi: 10.3390/biology15090673 (PMC13162896; doi:10.3390/biology15090673)
Supplement: Supplementary file 1 [file biology-15-00673-s001.zip › Supplementary Files/Dataset S4. Hub genes GWAS results/Module_Summary.csv]

Module	NumGenes	NumDiseases	Num_Neuropsychiatric	Num_Primary_Disorders	TotalAssociations
Yellow	15	4751	37	13	16508
Red	15	4353	40	11	16308
Green	15	4095	32	10	13464
Black	15	3582	34	7	9140
Green_yellow	15	2806	31	7	7039
Cyan	14	1477	17	5	4117
Pink	15	1744	21	6	3309
