# Supplementary material for: Peripheral Transcriptomic Signatures Reveal Convergent Neuroinflammatory, Metabolic, and miRNA Dysregulation in Major Psychiatric Disorders
Source: Biology (Basel). 2026 Apr 24;15(9):673. doi: 10.3390/biology15090673 (PMC13162896; doi:10.3390/biology15090673)
Supplement: Supplementary file 1 [file biology-15-00673-s001.zip › Supplementary Files/Dataset S4. Hub genes GWAS results/MYO1F.tsv]

disease	globalScore
neurodegenerative disease	0.4476232374
metabolic syndrome	0.3087022965
smoking behavior	0.3037452181
cervical carcinoma	0.1449133207
Sensorineural hearing impairment	0.1108739564
trauma complication	0.0881405049
lymphoma	0.0739159709
neoplasm	0.0727561716
mature T-cell and NK-cell non-Hodgkin lymphoma	0.0633160773
colitis	0.0489487985
neutrophil immunodeficiency syndrome	0.0473006777
Recurrent infection due to specific granule deficiency	0.0380741166
immunodeficiency 86	0.0378597603
immunodeficiency 81	0.0311481902
deafness	0.0188485726
familial hypercholesterolemia	0.0186188008
infection	0.0184628783
melanoma	0.017739833
polycystic ovary syndrome	0.017739833
Acute hepatic failure	0.0169915228
clear cell renal carcinoma	0.0165329143
fungal infectious disease	0.0162615136
malaria	0.0155223539
Hyperlipidemia	0.0147831942
lung carcinoma	0.0140440345
atrial fibrillation	0.0118265553
non-small cell lung carcinoma	0.011116962
hearing loss	0.0102353088
cutaneous lupus erythematosus	0.0100950548
Systemic lupus erythematosus	0.0099786561
multiminicore myopathy	0.0092394964
thyroid cancer	0.0079254347
acute myeloid leukemia	0.0077611769
chronic lymphocytic leukemia	0.0068367008
Alzheimer disease	0.006714034
myelodysplastic syndrome	0.0066524374
rheumatoid arthritis	0.0061813025
breast cancer	0.0059132777
viral disease	0.0048045381
nonsyndromic deafness	0.0048045381
rosacea	0.0047218993
T-cell non-Hodgkin lymphoma	0.0046197482
Hearing impairment	0.0044349583
colorectal carcinoma	0.0044349583
experimental autoimmune encephalomyelitis	0.0044349583
Myelodysplasia	0.0044349583
juvenile dermatomyositis	0.0042646539
psoriasis	0.0041053589
glioma	0.0040653784
familial hyperaldosteronism	0.0036957985
Non-syndromic genetic deafness	0.0036957985
nonsyndromic genetic hearing loss	0.0036957985
lumbar spinal stenosis	0.0036957985
Splenomegaly	0.0036957985
nonpapillary renal cell carcinoma	0.0036957985
Lymphadenopathy	0.0036957985
type 1 diabetes mellitus	0.0036126586
astrocytoma	0.0031609109
cancer	0.0030876344
psoriatic arthritis	0.0029566388
non-Hodgkins lymphoma	0.0029566388
mastitis	0.0029566388
hepatitis C virus induced hepatocellular carcinoma	0.0029163526
Crohn's disease	0.0028591276
glioblastoma multiforme	0.002829267
chronic interstitial cystitis	0.0027074185
invasive breast ductal carcinoma	0.0026995686
leukemia	0.0018478993
hepatocellular carcinoma	0.0015030252
ovarian cancer	0.0014783194
cerebral cavernous malformation	0.0014783194
viral myocarditis	0.0014783194
Cerebral ischemia	0.0014783194
papillary thyroid carcinoma	0.0014783194
familial papillary or follicular thyroid carcinoma	0.0014783194
lumbar disc degeneration	0.0014783194
hepatitis B virus induced hepatocellular carcinoma	0.0012306917
