# Supplementary material for: Peripheral Transcriptomic Signatures Reveal Convergent Neuroinflammatory, Metabolic, and miRNA Dysregulation in Major Psychiatric Disorders
Source: Biology (Basel). 2026 Apr 24;15(9):673. doi: 10.3390/biology15090673 (PMC13162896; doi:10.3390/biology15090673)
Supplement: Supplementary file 1 [file biology-15-00673-s001.zip › Supplementary Files/Dataset S4. Hub genes GWAS results/Neurodegenerative_Disorders.csv]

Disease	NumGenes	NumModules	ModuleList
Alzheimer disease	101	7	Black, Cyan, Green, Green_yellow, Pink, Red, Yellow
neurodegenerative disease	88	7	Black, Cyan, Green, Green_yellow, Pink, Red, Yellow
Parkinson disease	77	7	Black, Cyan, Green, Green_yellow, Pink, Red, Yellow
multiple sclerosis	72	7	Black, Cyan, Green, Green_yellow, Pink, Red, Yellow
Huntington disease	68	7	Black, Cyan, Green, Green_yellow, Pink, Red, Yellow
Cognitive impairment	61	7	Black, Cyan, Green, Green_yellow, Pink, Red, Yellow
Amyotrophic lateral sclerosis	51	7	Black, Cyan, Green, Green_yellow, Pink, Red, Yellow
Friedreich ataxia	47	7	Black, Cyan, Green, Green_yellow, Pink, Red, Yellow
relapsing-remitting multiple sclerosis	41	7	Black, Cyan, Green, Green_yellow, Pink, Red, Yellow
prion disease	38	6	Black, Green, Green_yellow, Pink, Red, Yellow
Parkinsonism	35	6	Black, Green, Green_yellow, Pink, Red, Yellow
tauopathy	32	7	Black, Cyan, Green, Green_yellow, Pink, Red, Yellow
AIDS dementia	31	7	Black, Cyan, Green, Green_yellow, Pink, Red, Yellow
autosomal dominant cerebellar ataxia	31	6	Black, Green, Green_yellow, Pink, Red, Yellow
supranuclear palsy, progressive, 1	29	6	Black, Cyan, Green, Pink, Red, Yellow
Lewy body dementia	28	7	Black, Cyan, Green, Green_yellow, Pink, Red, Yellow
Wilms tumor	27	5	Black, Green, Pink, Red, Yellow
vascular dementia	24	6	Black, Green, Green_yellow, Pink, Red, Yellow
Ataxia	21	7	Black, Cyan, Green, Green_yellow, Pink, Red, Yellow
primary progressive multiple sclerosis	19	6	Black, Green, Green_yellow, Pink, Red, Yellow
secondary progressive multiple sclerosis	19	5	Black, Cyan, Green, Red, Yellow
Ataxia-telangiectasia	18	7	Black, Cyan, Green, Green_yellow, Pink, Red, Yellow
amyotrophic lateral sclerosis	18	7	Black, Cyan, Green, Green_yellow, Pink, Red, Yellow
Infantile dystonia-parkinsonism	17	6	Black, Green, Green_yellow, Pink, Red, Yellow
Adams-Oliver syndrome	16	6	Black, Cyan, Green, Green_yellow, Red, Yellow
parkinsonism-dystonia, infantile	16	6	Black, Green, Green_yellow, Pink, Red, Yellow
progressive supranuclear palsy	16	6	Black, Cyan, Green, Pink, Red, Yellow
Ataxia - pancytopenia	15	5	Black, Green, Green_yellow, Red, Yellow
ataxia telangiectasia	15	4	Cyan, Green_yellow, Red, Yellow
ataxia-pancytopenia syndrome	15	5	Black, Green, Green_yellow, Red, Yellow
cerebellar ataxia	15	6	Black, Green, Green_yellow, Pink, Red, Yellow
Frontotemporal dementia	13	6	Black, Green, Green_yellow, Pink, Red, Yellow
cerebral palsy	13	4	Green, Green_yellow, Red, Yellow
Dystonia	10	6	Black, Cyan, Green_yellow, Pink, Red, Yellow
cerebellar ataxia, intellectual disability, and dysequilibrium	9	4	Black, Green, Red, Yellow
fragile X-associated tremor/ataxia syndrome	9	6	Black, Green, Green_yellow, Pink, Red, Yellow
familial Alzheimer disease	8	5	Black, Green, Pink, Red, Yellow
spinocerebellar ataxia type 1	8	6	Black, Cyan, Green_yellow, Pink, Red, Yellow
kidney Wilms tumor	7	4	Black, Green, Red, Yellow
Alstrom syndrome	6	3	Black, Red, Yellow
Dementia	6	5	Green, Green_yellow, Pink, Red, Yellow
behavioral variant of frontotemporal dementia	6	6	Black, Green, Green_yellow, Pink, Red, Yellow
familial amyotrophic lateral sclerosis	6	4	Green, Pink, Red, Yellow
human prion disease	6	3	Pink, Red, Yellow
Acromesomelic dysplasia, Hunter-Thomson type	5	3	Black, Green, Green_yellow
Charlevoix-Saguenay spastic ataxia	5	2	Green, Yellow
brachydactylous dwarfism, Mseleni type	5	4	Black, Green, Green_yellow, Red
early-onset parkinsonism-intellectual disability syndrome	5	3	Cyan, Green_yellow, Red
episodic ataxia type 2	5	3	Green, Red, Yellow
spinocerebellar ataxia type 2	5	3	Pink, Red, Yellow
Short fifth metacarpals - insulin resistance	4	2	Black, Red
Spinocerebellar ataxia type 3	4	4	Black, Pink, Red, Yellow
Williams syndrome	4	4	Black, Pink, Red, Yellow
Wolff-Parkinson-White Syndrome	4	3	Black, Pink, Red
cervical dystonia	4	3	Pink, Red, Yellow
chronic progressive multiple sclerosis	4	2	Red, Yellow
dementia	4	4	Green, Pink, Red, Yellow
inclusion body myopathy with Paget disease of bone and frontotemporal dementia	4	3	Green_yellow, Pink, Yellow
multi-infarct dementia	4	3	Pink, Red, Yellow
semantic dementia	4	4	Green, Pink, Red, Yellow
short fifth metacarpals-insulin resistance syndrome	4	2	Black, Red
spastic ataxia	4	2	Cyan, Yellow
spinocerebellar ataxia type 6	4	2	Red, Yellow
sporadic amyotrophic lateral sclerosis	4	4	Black, Pink, Red, Yellow
Alzheimer disease 3	3	2	Pink, Yellow
Autosomal recessive cerebellar ataxia-epilepsy-intellectual disability syndrome due to TUD deficiency	3	2	Green, Red
Bell's palsy	3	3	Green, Red, Yellow
Blomstrand lethal chondrodysplasia	3	3	Black, Green, Yellow
Combined pituitary hormone deficiencies, genetic forms	3	2	Black, Red
POEMS syndrome	3	2	Green, Yellow
dopa-responsive dystonia due to sepiapterin reductase deficiency	3	2	Cyan, Red
dystonia 5	3	3	Pink, Red, Yellow
frontotemporal dementia	3	3	Pink, Red, Yellow
late-onset Alzheimers disease	3	3	Green, Pink, Red
spinocerebellar ataxia 7	3	3	Black, Pink, Yellow
spinocerebellar ataxia type 32	3	3	Green, Green_yellow, Yellow
spinocerebellar ataxia, autosomal recessive 23	3	2	Green, Red
Cerebellar ataxia - hypogonadism	2	2	Black, Pink
Classical progressive supranuclear palsy	2	2	Red, Yellow
Facial palsy	2	2	Green, Red
Olmsted syndrome 1	2	2	Green, Yellow
Olmsted syndrome 2	2	2	Green, Yellow
Spastic ataxia - corneal dystrophy	2	2	Green, Green_yellow
Young adult-onset Parkinsonism	2	2	Red, Yellow
amyotrophic lateral sclerosis type 8	2	2	Cyan, Yellow
asymptomatic neurocognitive impairment	2	2	Black, Yellow
cranial nerve palsy	2	2	Black, Green
dopa-responsive dystonia	2	2	Pink, Red
dystonia 12	2	2	Red, Yellow
dystonia 31	2	2	Black, Red
dystonia, early-onset, and/or spastic paraplegia	2	2	Black, Red
early-onset generalized limb-onset dystonia	2	2	Pink, Red
episodic ataxia type 1	2	2	Green_yellow, Red
hereditary neuropathy with liability to pressure palsies	2	2	Green_yellow, Yellow
infantile spasms	2	2	Green, Yellow
spastic ataxia-corneal dystrophy syndrome	2	2	Green, Green_yellow
Adult-onset autosomal recessive cerebellar ataxia	1	1	Red
Adult-onset dystonia-parkinsonism	1	1	Red
Alzheimer disease 18	1	1	Yellow
Ataxia-telangiectasia variant	1	1	Green
Atypical progressive supranuclear palsy	1	1	Red
Autosomal recessive cerebellar ataxia - blindness - deafness	1	1	Black
Autosomal recessive cerebellar ataxia - saccadic intrusion	1	1	Black
Autosomal recessive dopa-responsive dystonia	1	1	Red
Autosomal recessive spastic ataxia of Charlevoix-Saguenay	1	1	Black
Blepharospasm - oromandibular dystonia	1	1	Yellow
Brachydactyly - nystagmus - cerebellar ataxia	1	1	Green
Cayman type cerebellar ataxia	1	1	Red
Cerebellar ataxia, Cayman type	1	1	Red
Childhood-onset autosomal recessive slowly progressive spinocerebellar ataxia	1	1	Red
Cranio-cervical dystonia with laryngeal and upper-limb involvement	1	1	Red
Early-onset parkinsonism - intellectual disability	1	1	Red
Episodic ataxia with slurred speech	1	1	Red
Frontotemporal cerebral atrophy	1	1	Green
Global developmental delay-lung cysts-overgrowth-Wilms tumor syndrome	1	1	Yellow
Hereditary late-onset Parkinson disease	1	1	Red
Huntington disease-like 1	1	1	Red
Huntington disease-like 2	1	1	Red
Huntington disease-like syndrome due to C9ORF72 expansions	1	1	Red
Myoclonus - cerebellar ataxia - deafness	1	1	Red
Parkinson disease 22, autosomal dominant	1	1	Red
Parkinson disease 25, autosomal recessive early-onset, with impaired intellectual development	1	1	Red
Primary dystonia, DYT13 type	1	1	Red
Progressive cerebellar ataxia	1	1	Yellow
Progressive supranuclear palsy - parkinsonism	1	1	Red
Ramsay-Hunt syndrome	1	1	Green
Rapid-onset dystonia-parkinsonism	1	1	Red
Rare hereditary ataxia	1	1	Red
Rothmund-Thomson syndrome	1	1	Black
Spectrin-associated autosomal recessive cerebellar ataxia	1	1	Red
Spinocerebellar ataxia type 38	1	1	Red
Spinocerebellar ataxia type 40	1	1	Red
Spinocerebellar ataxia type 42	1	1	Red
TH-deficient dopa-responsive dystonia	1	1	Red
Weaver-Williams syndrome	1	1	Red
X-linked dystonia-parkinsonism	1	1	Red
X-linked non progressive cerebellar ataxia	1	1	Red
X-linked parkinsonism-spasticity syndrome	1	1	Red
X-linked progressive cerebellar ataxia	1	1	Red
X-linked sideroblastic anemia with ataxia	1	1	Red
X-linked spinocerebellar ataxia type 4	1	1	Red
amyotrophic lateral sclerosis type 20	1	1	Yellow
amyotrophic lateral sclerosis type 4	1	1	Yellow
amyotrophic lateral sclerosis type 5	1	1	Yellow
ataxia - telangiectasia variant	1	1	Green
atypical juvenile parkinsonism	1	1	Red
atypical progressive supranuclear palsy syndrome	1	1	Red
autosomal dominant sensory ataxia 1	1	1	Black
autosomal recessive Parkinson disease 14	1	1	Red
autosomal recessive cerebellar ataxia	1	1	Pink
autosomal recessive spinocerebellar ataxia 14	1	1	Red
autosomal recessive spinocerebellar ataxia 16	1	1	Red
autosomal recessive spinocerebellar ataxia 7	1	1	Red
blepharospasm-oromandibular dystonia syndrome	1	1	Yellow
brachydactyly-nystagmus-cerebellar ataxia syndrome	1	1	Green
cerebellar ataxia-hypogonadism syndrome	1	1	Black
chondrodysplasia Blomstrand type	1	1	Black
dystonia 16	1	1	Red
dystonia 22, adult-onset	1	1	Red
dystonia 23	1	1	Red
dystonia 27	1	1	Red
dystonia 28, childhood-onset	1	1	Red
early-onset autosomal dominant Alzheimer disease	1	1	Green
early-onset progressive neurodegeneration-blindness-ataxia-spasticity syndrome	1	1	Pink
episodic ataxia type 8	1	1	Red
frontotemporal dementia and/or amyotrophic lateral sclerosis 4	1	1	Yellow
frontotemporal dementia with motor neuron disease	1	1	Yellow
generalized dystonia	1	1	Black
hemiparkinsonism-hemiatrophy syndrome	1	1	Red
hypermanganesemia with dystonia 2	1	1	Red
inclusion body myopathy with early-onset Paget disease with or without frontotemporal dementia 2	1	1	Yellow
inclusion body myopathy with early-onset Paget disease with or without frontotemporal dementia 3	1	1	Yellow
infantile-onset autosomal recessive nonprogressive cerebellar ataxia	1	1	Red
intellectual developmental disorder with language impairment and early-onset DOPA-responsive dystonia-parkinsonism	1	1	Red
juvenile Huntington disease	1	1	Black
juvenile amyotrophic lateral sclerosis	1	1	Pink
juvenile-onset Parkinson disease	1	1	Pink
late-onset Parkinson disease	1	1	Red
myoclonus-cerebellar ataxia-deafness syndrome	1	1	Red
myoclonus-dystonia syndrome	1	1	Red
neurodegeneration with ataxia, dystonia, and gaze palsy, childhood-onset	1	1	Red
neurodegeneration, childhood-onset, with cerebellar ataxia and cognitive decline	1	1	Red
neurodevelopmental disorder with early-onset parkinsonism and behavioral abnormalities	1	1	Red
parkinsonian disorder	1	1	Green
parkinsonian-pyramidal syndrome	1	1	Red
parkinsonism due to ATP13A2 deficiency	1	1	Red
parkinsonism with polyneuropathy	1	1	Red
parkinsonism-dystonia 3, childhood-onset	1	1	Red
paroxysmal dystonia	1	1	Yellow
progressive bulbar palsy	1	1	Yellow
severe neurodegenerative syndrome with lipodystrophy	1	1	Red
spastic ataxia 1	1	1	Red
spastic ataxia 10, autosomal recessive	1	1	Red
spastic ataxia 2	1	1	Red
spinocerebellar ataxia 48	1	1	Red
spinocerebellar ataxia type 10	1	1	Red
spinocerebellar ataxia type 12	1	1	Red
spinocerebellar ataxia type 15/16	1	1	Red
spinocerebellar ataxia type 17	1	1	Black
spinocerebellar ataxia type 18	1	1	Red
spinocerebellar ataxia type 19/22	1	1	Red
spinocerebellar ataxia type 20	1	1	Red
spinocerebellar ataxia type 21	1	1	Red
spinocerebellar ataxia type 27	1	1	Red
spinocerebellar ataxia type 28	1	1	Red
spinocerebellar ataxia type 31	1	1	Red
spinocerebellar ataxia type 34	1	1	Red
spinocerebellar ataxia type 35	1	1	Red
spinocerebellar ataxia type 36	1	1	Red
spinocerebellar ataxia type 37	1	1	Red
spinocerebellar ataxia type 5	1	1	Green_yellow
spinocerebellar ataxia, autosomal recessive 30	1	1	Red
spinocerebellar ataxia, autosomal recessive, with axonal neuropathy	1	1	Green
torsion dystonia 13	1	1	Red
torsion dystonia 2	1	1	Red
torsion dystonia 7	1	1	Red
