# Supplementary material for: Peripheral Transcriptomic Signatures Reveal Convergent Neuroinflammatory, Metabolic, and miRNA Dysregulation in Major Psychiatric Disorders
Source: Biology (Basel). 2026 Apr 24;15(9):673. doi: 10.3390/biology15090673 (PMC13162896; doi:10.3390/biology15090673)
Supplement: Supplementary file 1 [file biology-15-00673-s001.zip › Supplementary Files/Dataset S4. Hub genes GWAS results/Neuroinflammatory_Disorders.csv]

Disease	NumGenes	NumModules	ModuleList
inflammatory bowel disease	74	7	Black, Cyan, Green, Green_yellow, Pink, Red, Yellow
multiple sclerosis	72	7	Black, Cyan, Green, Green_yellow, Pink, Red, Yellow
COVID-19–associated multisystem inflammatory syndrome in adults	63	7	Black, Cyan, Green, Green_yellow, Pink, Red, Yellow
Inflammatory abnormality of the skin	51	7	Black, Cyan, Green, Green_yellow, Pink, Red, Yellow
relapsing-remitting multiple sclerosis	41	7	Black, Cyan, Green, Green_yellow, Pink, Red, Yellow
encephalitis	40	7	Black, Cyan, Green, Green_yellow, Pink, Red, Yellow
neuroinflammatory disorder	40	7	Black, Cyan, Green, Green_yellow, Pink, Red, Yellow
inflammatory breast carcinoma	38	7	Black, Cyan, Green, Green_yellow, Pink, Red, Yellow
Pelvic Inflammatory Disease	34	6	Black, Green, Green_yellow, Pink, Red, Yellow
inflammatory skin disease	34	6	Black, Cyan, Green, Green_yellow, Red, Yellow
Meningitis	33	7	Black, Cyan, Green, Green_yellow, Pink, Red, Yellow
systemic inflammatory response syndrome	32	6	Black, Cyan, Green, Green_yellow, Red, Yellow
Wilms tumor	27	5	Black, Green, Pink, Red, Yellow
Infectious encephalitis	26	5	Black, Green, Green_yellow, Red, Yellow
Autosomal recessive early-onset inflammatory bowel disease	25	6	Black, Cyan, Green, Green_yellow, Red, Yellow
COVID-19–associated multisystem inflammatory syndrome in children	24	5	Black, Cyan, Green, Red, Yellow
proteasome-associated autoinflammatory syndrome 2	21	6	Black, Cyan, Green, Green_yellow, Red, Yellow
bacterial meningitis	20	6	Cyan, Green, Green_yellow, Pink, Red, Yellow
viral encephalitis	20	6	Cyan, Green, Green_yellow, Pink, Red, Yellow
Encephalitis, Tick-Borne	19	7	Black, Cyan, Green, Green_yellow, Pink, Red, Yellow
autoinflammatory disease, X-linked	19	6	Black, Cyan, Green, Green_yellow, Red, Yellow
autoinflammatory disease, multisystem, with immune dysregulation, X-linked	19	6	Black, Cyan, Green, Green_yellow, Red, Yellow
autoinflammatory syndrome with immunodeficiency	19	6	Black, Cyan, Green, Green_yellow, Red, Yellow
primary progressive multiple sclerosis	19	6	Black, Green, Green_yellow, Pink, Red, Yellow
secondary progressive multiple sclerosis	19	5	Black, Cyan, Green, Red, Yellow
proteasome-associated autoinflammatory syndrome 6	18	6	Black, Cyan, Green, Green_yellow, Red, Yellow
Adams-Oliver syndrome	16	6	Black, Cyan, Green, Green_yellow, Red, Yellow
chronic inflammatory demyelinating polyneuropathy	16	3	Green, Red, Yellow
pneumococcal meningitis	16	5	Black, Green, Green_yellow, Red, Yellow
Japanese encephalitis	14	5	Cyan, Green, Green_yellow, Red, Yellow
Gliosis	13	5	Black, Green, Pink, Red, Yellow
acquired idiopathic inflammatory myopathy	13	4	Cyan, Green, Red, Yellow
autoimmune encephalitis	13	4	Black, Green, Red, Yellow
autoinflammatory syndrome	12	7	Black, Cyan, Green, Green_yellow, Pink, Red, Yellow
meningoencephalitis	12	5	Green, Green_yellow, Pink, Red, Yellow
herpes simplex encephalitis	11	5	Cyan, Green, Green_yellow, Red, Yellow
inflammatory bowel disease, immunodeficiency, and encephalopathy	11	5	Cyan, Green, Green_yellow, Red, Yellow
idiopathic inflammatory myopathy	10	4	Cyan, Green, Red, Yellow
inflammatory myofibroblastic tumor	10	4	Black, Green, Red, Yellow
proteasome-associated autoinflammatory syndrome 3	10	6	Black, Cyan, Green, Green_yellow, Red, Yellow
brain inflammatory disease	8	4	Black, Green, Red, Yellow
chronic inflammatory demyelinating polyradiculoneuropathy	8	3	Green, Red, Yellow
inflammatory bowel disease (infantile ulcerative colitis) 31, autosomal recessive	8	4	Green, Green_yellow, Red, Yellow
aseptic meningitis	7	4	Black, Green, Red, Yellow
kidney Wilms tumor	7	4	Black, Green, Red, Yellow
subacute sclerosing panencephalitis	7	6	Cyan, Green, Green_yellow, Pink, Red, Yellow
autoinflammatory disease, systemic, with vasculitis	6	4	Black, Cyan, Red, Yellow
cryptococcal meningitis	6	2	Red, Yellow
infectious meningitis	6	4	Green, Green_yellow, Red, Yellow
proteasome-associated autoinflammatory syndrome 5	6	3	Black, Green, Red
viral meningitis	6	5	Cyan, Green, Green_yellow, Red, Yellow
Acromesomelic dysplasia, Hunter-Thomson type	5	3	Black, Green, Green_yellow
acute hemorrhagic leukoencephalitis	5	3	Green, Red, Yellow
autoinflammatory syndrome, familial, X-linked, Behcet-like 2	5	3	Black, Green, Red
brachydactylous dwarfism, Mseleni type	5	4	Black, Green, Green_yellow, Red
familial cold autoinflammatory syndrome 2	5	4	Black, Green_yellow, Red, Yellow
inflammatory bowel disease 1	5	4	Black, Cyan, Green, Red
inflammatory bowel disease 30	5	4	Green, Green_yellow, Red, Yellow
Herpetic encephalitis	4	4	Cyan, Green, Red, Yellow
West Nile encephalitis	4	4	Cyan, Green, Pink, Red
Williams syndrome	4	4	Black, Pink, Red, Yellow
chronic progressive multiple sclerosis	4	2	Red, Yellow
inflammatory bowel disease 25	4	2	Green, Red
inflammatory bowel disease 29	4	3	Black, Green, Red
periodic fever-infantile enterocolitis-autoinflammatory syndrome	4	3	Green, Red, Yellow
platelet abnormalities with eosinophilia and immune-mediated inflammatory disease	4	3	Green_yellow, Red, Yellow
Blomstrand lethal chondrodysplasia	3	3	Black, Green, Yellow
Combined pituitary hormone deficiencies, genetic forms	3	2	Black, Red
POEMS syndrome	3	2	Green, Yellow
familial cold autoinflammatory syndrome	3	3	Black, Green, Yellow
meningitis	3	2	Green_yellow, Red
meningococcal meningitis	3	2	Green, Red
proteosome-associated autoinflammatory syndrome	3	2	Pink, Yellow
Haemophilus influenzae meningitis	2	1	Yellow
Lung Inflammatory Myofibroblastic Tumor	2	2	Black, Green
Olmsted syndrome 1	2	2	Green, Yellow
Olmsted syndrome 2	2	2	Green, Yellow
familial Behcet-like autoinflammatory syndrome	2	2	Green, Red
infantile spasms	2	2	Green, Yellow
inflammatory bowel disease 13	2	1	Red
inflammatory bowel disease 14	2	2	Cyan, Yellow
inflammatory bowel disease 19	2	1	Red
inflammatory poikiloderma with hair abnormalities and acral keratoses	2	2	Green_yellow, Pink
neonatal inflammatory skin and bowel disease	2	2	Red, Yellow
Bladder Inflammatory Myofibroblastic Tumor	1	1	Red
Escherichia coli meningitis	1	1	Red
Global developmental delay-lung cysts-overgrowth-Wilms tumor syndrome	1	1	Yellow
HHV-6 encephalitis	1	1	Green
Listeria meningitis	1	1	Red
Ramsay-Hunt syndrome	1	1	Green
Rothmund-Thomson syndrome	1	1	Black
Venezuelan equine encephalitis	1	1	Yellow
Weaver-Williams syndrome	1	1	Red
anti-NMDA receptor encephalitis	1	1	Cyan
autoinflammatory syndrome, familial, Behcet-like	1	1	Green
autoinflammatory syndrome, familial, Behcet-like 1	1	1	Red
autoinflammatory-pancytopenia syndrome due to DNASE2 deficiency	1	1	Red
chondrodysplasia Blomstrand type	1	1	Black
familial cold autoinflammatory syndrome 1	1	1	Red
familial cold autoinflammatory syndrome 3	1	1	Yellow
familial cold autoinflammatory syndrome 4	1	1	Green
familial idiopathic inflammatory myopathy	1	1	Yellow
inflammatory bowel disease 10	1	1	Yellow
inflammatory skin and bowel disease, neonatal, 2	1	1	Red
juvenile idiopathic inflammatory myopathy	1	1	Cyan
proteasome-associated autoinflammatory syndrome 4	1	1	Black
streptococcal meningitis	1	1	Yellow
