# Supplementary material for: Peripheral Transcriptomic Signatures Reveal Convergent Neuroinflammatory, Metabolic, and miRNA Dysregulation in Major Psychiatric Disorders
Source: Biology (Basel). 2026 Apr 24;15(9):673. doi: 10.3390/biology15090673 (PMC13162896; doi:10.3390/biology15090673)
Supplement: Supplementary file 1 [file biology-15-00673-s001.zip › Supplementary Files/Dataset S4. Hub genes GWAS results/Neuropsychiatric_Module_Matrix.csv]

Disease	Black	Cyan	Green	Green_yellow	Pink	Red	Yellow
Anorexia	3	2	2	1	0	4	6
Anxiety	9	3	9	7	0	14	13
Autism	11	2	10	7	3	8	11
Neurodevelopmental disorder	9	2	4	4	3	4	6
X-linked intellectual disability - psychosis - macroorchidism	1	0	0	0	0	1	0
X-linked intellectual disability-psychosis-macroorchidism syndrome	1	0	0	0	0	1	0
anorexia nervosa	3	2	5	1	0	2	2
attention deficit hyperactivity disorder	7	4	9	5	5	3	5
autism	3	1	2	2	1	6	6
autism spectrum disorder	10	2	8	6	3	3	5
autism spectrum disorder due to AUTS2 deficiency	1	0	0	0	0	0	0
bipolar I disorder	1	0	1	1	0	3	0
bipolar disorder	6	3	10	6	1	10	10
bulimia nervosa	1	0	1	1	0	0	2
complex neurodevelopmental disorder	1	0	0	0	0	0	0
depressive disorder	7	9	12	9	2	13	12
developmental disorder of mental health	2	0	0	0	0	0	0
eating disorder	1	0	1	0	0	0	0
intellectual developmental disorder with hypertelorism and distinctive facies	1	0	0	0	0	0	0
intellectual developmental disorder, X-linked 111	1	0	0	0	0	0	0
intellectual developmental disorder, autosomal dominant 63, with macrocephaly	1	0	0	0	0	0	0
major depressive disorder	7	8	10	7	8	14	13
major depressive episode	1	1	1	0	0	1	1
mood disorder	3	0	4	4	2	6	6
neurodevelopmental disorder with dysmorphic facies and ischiopubic hypoplasia	1	1	1	2	0	3	3
neurodevelopmental disorder with epilepsy and hypoplasia of the corpus callosum	1	0	0	0	0	1	0
neurodevelopmental disorder with poor growth, large ears, and dysmorphic facies	1	0	0	0	0	0	0
panic disorder	1	0	1	0	0	1	2
post-traumatic stress disorder	6	5	7	3	2	6	8
psychiatric disorder	7	0	8	5	1	9	8
psychosis	2	0	4	1	2	4	7
schizophrenia	10	5	13	12	3	13	13
social anxiety disorder	1	0	0	0	0	2	3
treatment resistant depression	1	0	1	0	0	2	4
autism spectrum disorder - epilepsy - arthrogryposis syndrome	0	2	2	1	0	7	5
postpartum depression	0	2	1	0	0	1	1
Addictive alcohol use	0	0	1	1	2	0	1
Psychotic episodes	0	0	3	0	0	0	0
anxiety disorder	0	0	2	0	1	5	4
bipolar II disorder	0	0	1	0	0	0	1
generalized anxiety disorder	0	0	1	0	1	0	3
internet addiction disorder	0	0	1	0	0	1	1
jugulotympanic paraganglioma	0	0	1	0	0	0	0
Asperger syndrome	0	0	0	1	0	0	1
Borderline personality disorder	0	0	0	1	0	1	1
attention deficit-hyperactivity disorder 8	0	0	0	1	1	0	0
hereditary attention deficit-hyperactivity disorder	0	0	0	1	1	0	0
intellectual developmental disorder with epilepsy, behavioral abnormalities, and coarse facies	0	0	0	1	1	0	0
intellectual developmental disorder with macrocephaly, seizures, and speech delay	0	0	0	1	0	0	0
intellectual developmental disorder, X-linked, syndromic, Pilorge type	0	0	0	1	1	0	0
neurodevelopmental disorder with behavioral abnormalities, absent speech, and hypotonia	0	0	0	1	0	0	0
schizoaffective disorder	0	0	0	1	0	2	2
schizophrenia 15	0	0	0	1	1	0	0
intellectual developmental disorder with language impairment and early-onset DOPA-responsive dystonia-parkinsonism	0	0	0	0	0	1	0
intellectual developmental disorder with speech delay, dysmorphic facies, and t-cell abnormalities	0	0	0	0	0	1	0
intellectual developmental disorder, autosomal dominant 69	0	0	0	0	0	1	0
intellectual developmental disorder, autosomal recessive 77	0	0	0	0	0	1	0
neurodevelopmental disorder with early-onset parkinsonism and behavioral abnormalities	0	0	0	0	0	1	0
neurodevelopmental disorder with impaired speech and hyperkinetic movements	0	0	0	0	0	1	0
neurodevelopmental disorder with or without variable movement or behavioral abnormalities	0	0	0	0	0	1	0
pervasive developmental disorder	0	0	0	0	0	1	2
respiratory depression	0	0	0	0	0	2	2
Macrocephaly-intellectual disability-neurodevelopmental disorder-small thorax syndrome	0	0	0	0	0	0	1
macrocephaly-autism syndrome	0	0	0	0	0	0	2
mixed anxiety and depressive disorder	0	0	0	0	0	0	2
