# Supplementary material for: Peripheral Transcriptomic Signatures Reveal Convergent Neuroinflammatory, Metabolic, and miRNA Dysregulation in Major Psychiatric Disorders
Source: Biology (Basel). 2026 Apr 24;15(9):673. doi: 10.3390/biology15090673 (PMC13162896; doi:10.3390/biology15090673)
Supplement: Supplementary file 1 [file biology-15-00673-s001.zip › Supplementary Files/Dataset S4. Hub genes GWAS results/NFKBIA.tsv]

disease	globalScore
ectodermal dysplasia and immunodeficiency 2	0.7537931549
Hypohidrotic ectodermal dysplasia with immunodeficiency	0.6777177515
psoriasis	0.5162303532
asthma	0.5103321568
Crohn's disease	0.4928192406
diffuse large B-cell lymphoma	0.4386593172
inflammatory bowel disease	0.4148204468
childhood onset asthma	0.3865423718
psoriasis vulgaris	0.3752517056
lymphoma	0.3733031104
severe acute respiratory syndrome	0.3706372637
inborn error of immunity	0.3705961993
severe combined immunodeficiency	0.3695798547
multiple myeloma	0.3508699691
immunodeficiency disease	0.340752626
psoriatic arthritis	0.3341804705
skin disease	0.3281017262
cardiovascular disease	0.3267382246
Hernia	0.3254222723
respiratory system disease	0.3178364334
lower respiratory tract disease	0.3171261848
rheumatoid arthritis	0.3164597839
major depressive disorder	0.2973852179
brain cancer	0.2961006507
infectious meningitis	0.2621746173
non-Hodgkins lymphoma	0.2609844468
allergic rhinitis	0.1924752338
genetic disorder	0.1900821221
Eczematoid dermatitis	0.1671994734
deep vein thrombosis	0.1396823583
type 2 diabetes mellitus	0.1387325761
atopic eczema	0.1260300228
Inguinal hernia	0.1211480692
sterile multifocal osteomyelitis with periostitis and pustulosis	0.1108739564
neoplasm	0.100534964
hepatocellular carcinoma	0.0997300605
ulcerative colitis	0.0992002004
cancer	0.0982150735
non-small cell lung carcinoma	0.0917762427
glioma	0.0852245111
lung cancer	0.0838348602
glioblastoma	0.0825295481
common variable immunodeficiency	0.082053739
nasopharyngeal carcinoma	0.0791633474
isolated agammaglobulinemia	0.0765201486
esophageal squamous cell carcinoma	0.0765077721
immunodeficiency 73c with defective neutrophil chemotaxis and hypogammaglobulinemia	0.0757746496
combined immunodeficiency with skin granulomas	0.0755526964
immunodeficiency 99 with hypogammaglobulinemia and autoimmune cytopenias	0.0751647402
immunodeficiency 18	0.0746924993
activated PI3K-delta syndrome	0.0743428562
immunodeficiency 105	0.0737053618
colorectal carcinoma	0.0736643824
immunodeficiency 72 with autoinflammation	0.0736188891
severe combined immunodeficiency due to CTPS1 deficiency	0.0732979513
BENTA disease	0.0730851349
myeloid sarcoma	0.072726214
severe combined immunodeficiency due to LAT deficiency	0.0710463887
breast cancer	0.0709631465
autoimmune disease	0.0695412942
severe combined immunodeficiency, autosomal recessive, T cell-negative, B cell-negative, NK cell-positive	0.0692073388
immunodeficiency 112	0.0691096876
combined immunodeficiency due to ZAP70 deficiency	0.0691070574
ICF syndrome	0.0687467828
Severe combined immunodeficiency due to adenosine deaminase deficiency	0.0682674377
X-Linked Combined Immunodeficiency Diseases	0.0676929135
immunodeficiency, common variable, 3	0.0673185599
T-B+ severe combined immunodeficiency due to JAK3 deficiency	0.0670421495
gastric cancer	0.06704129
hypertrophic cardiomyopathy	0.0667707604
Cernunnos-XLF deficiency	0.0666238011
severe combined immunodeficiency due to CARD11 deficiency	0.0664618019
Chronic mucocutaneous candidosis	0.0661110604
immunodeficiency 64	0.0657554424
Hodgkins lymphoma	0.0657220205
agammaglobulinemia 8, autosomal dominant	0.0653306309
severe combined immunodeficiency due to DCLRE1C deficiency	0.0652415601
immunodeficiency 62	0.0649366177
infection	0.0644943649
X-linked immunodeficiency with magnesium defect, Epstein-Barr virus infection and neoplasia	0.0644019589
gamma chain deficiency	0.0640919573
immunoglobulin A deficiency 2	0.0637352779
Alzheimer disease	0.0631865725
severe combined immunodeficiency due to IKK2 deficiency	0.0624959719
short-limb skeletal dysplasia with severe combined immunodeficiency	0.0623776879
reticular dysgenesis	0.0622931978
immunodeficiency 36 with lymphoproliferation	0.0620789442
Autoimmune lymphoproliferative syndrome with recurrent viral infections	0.0616841097
autoimmune lymphoproliferative syndrome type 2B	0.0616841097
ankylosing spondylitis	0.0616204748
immunodeficiency 120	0.0614200654
immunodeficiency 81	0.0610501776
Immunodeficiency by defective expression of HLA class 2	0.0608244259
agammaglobulinemia 8b, autosomal recessive	0.0606915824
Immunodeficiency due to interleukin-1 receptor-associated kinase-4 deficiency	0.0606349135
immunodeficiency 67	0.0606349135
immunodeficiency, common variable, 1	0.060516648
immunodeficiency 25	0.0602797062
chronic lymphocytic leukemia	0.06005777
immunodeficiency, common variable, 4	0.0596822188
immunodeficiency 70	0.0595485541
hyper-IgM syndrome type 3	0.059434395
sclerosing cholangitis	0.0594029957
T-B+ severe combined immunodeficiency due to IL-7Ralpha deficiency	0.0592843045
immunodeficiency 109 with lymphoproliferation	0.0591937574
agammaglobulinemia 10, autosomal dominant	0.0591309289
autoimmune lymphoproliferative syndrome	0.0590397658
autoimmune lymphoproliferative syndrome type 1	0.0590397658
immunodeficiency 121 with autoinflammation	0.0587334252
RAS-associated autoimmune leukoproliferative disease	0.0586042776
autoimmune lymphoproliferative syndrome type 4	0.0586042776
severe combined immunodeficiency due to CD70 deficiency	0.0585100347
lung fibrosis-immunodeficiency-46,XX gonadal dysgenesis syndrome	0.0582455798
Lung fibrosis - immunodeficiency - 46,XX gonadal dysgenesis	0.0582455798
immunodeficiency 57	0.0582231997
Thymic aplasia	0.0581626296
Immunodeficiency syndrome with autoimmunity	0.058106166
Autosomal recessive early-onset inflammatory bowel disease	0.0580195201
immunodeficiency, common variable, 2	0.0579113153
immunodeficiency 84	0.0579076195
MHC class II deficiency 3	0.0578396579
immunodeficiency 119	0.0577782666
immunodeficiency 102	0.05766575
immunodeficiency 73b with defective neutrophil chemotaxis and lymphopenia	0.0576355677
MHC class II deficiency 4	0.0575610358
classic Hodgkin lymphoma	0.0573587934
pancytopenia due to IKZF1 mutations	0.0573353867
agammaglobulinemia 7, autosomal recessive	0.0573033565
X-linked lymphoproliferative disease	0.0572409899
combined immunodeficiency due to CD3gamma deficiency	0.0569832593
immunodeficiency 85 and autoimmunity	0.0569228945
immunodeficiency, common variable, 14	0.0567212682
immunodeficiency 98 with autoinflammation, X-linked	0.0561161838
autoimmune lymphoproliferative syndrome type 2A	0.0559925799
MHC class II deficiency 2	0.055887455
immunodeficiency 122	0.0558527555
proteasome-associated autoinflammatory syndrome 2	0.0557498891
immunodeficiency 92	0.055624848
IgA pemphigus	0.0556174564
Wiskott-Aldrich syndrome	0.0554688545
lymphoproliferative syndrome 1	0.0551786829
immunodeficiency 117	0.0548887681
prostate cancer	0.0545189976
hyper-IgE recurrent infection syndrome 5, autosomal recessive	0.0545074849
immunodeficiency 96	0.0544734014
immunodeficiency 97 with autoinflammation	0.0543799798
immunodeficiency, common variable, 6	0.0540826734
neutropenia, severe congenital, 2, autosomal dominant	0.0539124613
primary immunodeficiency with post-measles-mumps-rubella vaccine viral infection	0.0538182184
T-B+ severe combined immunodeficiency due to CD3delta/CD3epsilon/CD3zeta	0.0535777862
immunodeficiency 15a	0.0533336582
combined immunodeficiency due to DOCK8 deficiency	0.0533049131
immunodeficiency 115 with autoinflammation	0.0528020792
lung disease, immunodeficiency, and chromosome breakage syndrome;	0.0526445971
immunodeficiency 19	0.0524249024
immunodeficiency 75	0.0523971839
agammaglobulinemia 9, autosomal recessive	0.0523639217
primary intestinal lymphangiectasia	0.0519990643
bone marrow failure syndrome	0.0518881903
immunodeficiency 14b, autosomal recessive	0.0518779242
macroglobulinemia, Waldenstrom, 1	0.0518686847
combined immunodeficiency due to partial RAG1 deficiency	0.0518643729
Combined immunodeficiency T+ B+ due to partial RAG1 deficiency	0.0518643729
severe combined immunodeficiency due to LCK deficiency	0.0518329587
neutropenia, severe congenital, 1, autosomal dominant	0.0514395101
lamellar ichthyosis	0.0514385348
transcobalamin I deficiency	0.0513069233
Transcobalamin deficiency	0.0513069233
chilblain lupus	0.0510851754
immunodeficiency 76	0.050909625
Nezelof syndrome	0.050891146
glioblastoma multiforme	0.0501885155
immunodeficiency 60	0.0496567493
immunodeficiency 37	0.0495015257
Recurrent infections-myelofibrosis-nephromegaly syndrome	0.0493056484
congenital neutropenia-myelofibrosis-nephromegaly syndrome	0.0493056484
severe combined immunodeficiency, autosomal recessive, T cell-negative, B cell-negative, NK cell-negative, due to adenosine deaminase deficiency	0.0490097792
immunodeficiency due to CD25 deficiency	0.0489724106
idiopathic CD4 lymphocytopenia	0.0488520918
autoinflammation-PLCG2-associated antibody deficiency-immune dysregulation	0.0487327996
PLCG2-associated antibody deficiency and immune dysregulation	0.0487327996
intestinal lymphangiectasia	0.0485849677
immunodeficiency 80 with or without congenital cardiomyopathy	0.0481747341
liver cancer	0.0478470955
immunodeficiency due to selective anti-polysaccharide antibody deficiency	0.0477866752
aneurysmal bone cyst	0.0477369809
hyper-IgM syndrome type 1	0.0477222041
X-linked hyper-IgM syndrome	0.0477222041
immunodeficiency 78 with autoimmunity and developmental delay	0.0475963416
combined immunodeficiency due to moesin deficiency	0.0475501441
severe combined immunodeficiency due to CORO1A deficiency	0.0472101306
autoinflammation with arthritis and dyskeratosis	0.0468775088
coronary artery disease	0.0465317183
combined immunodeficiency and megaloblastic anemia with or without hyperhomocysteinemia	0.0463841197
immunodeficiency 89 and autoimmunity	0.0463822718
immunodeficiency, common variable, 7	0.0461919381
triple-negative breast cancer	0.0460812242
immunodeficiency, common variable, 15	0.0460034524
Kimura disease	0.0453917978
isolated growth hormone deficiency type III	0.045351144
isolated growth hormone deficiency type III	0.045351144
pyogenic bacterial infections due to MyD88 deficiency	0.0451571145
sinus histiocytosis with massive lymphadenopathy	0.0451497229
experimental autoimmune encephalomyelitis	0.04473593
X-linked agammaglobulinemia	0.04436067
Bruton-type agammaglobulinemia	0.04436067
autoinflammatory disease, X-linked	0.0441647926
Leishmaniasis	0.0440945725
combined immunodeficiency due to STIM1 deficiency	0.0438913035
Systemic lupus erythematosus	0.0437828317
selective IgM deficiency	0.043699122
autoinflammation with episodic fever and immune dysregulation	0.0435309632
immunoglobulin G4-related sclerosing disease	0.0434385682
neutropenia, severe congenital, 11, autosomal dominant	0.0432519304
Sezary's disease	0.0431199083
combined immunodeficiency due to MALT1 deficiency	0.0430652926
congenital non-bullous ichthyosiform erythroderma	0.0430338783
autoimmune disease with susceptibility to mycobacterium tuberculosis	0.0429008295
Miyoshi myopathy	0.042815329
combined immunodeficiency due to ORAI1 deficiency	0.0428139783
Alymphoid cystic thymic dysgenesis	0.0427991951
Familial hemophagocytic lymphohistiocytosis	0.0427770203
autoinflammatory syndrome with immunodeficiency	0.0427141917
psoriasis 14, pustular	0.0425238581
oral squamous cell carcinoma	0.0425215722
periodic fever, immunodeficiency, and thrombocytopenia syndrome	0.0424166799
immunodeficiency 95	0.0423760261
immunodeficiency 93 and hypertrophic cardiomyopathy	0.0422429774
STING-associated vasculopathy with onset in infancy	0.0420434043
mycosis fungoides	0.0419620967
autoinflammation, panniculitis, and dermatosis syndrome, autosomal recessive	0.0416553454
monocytopenia with susceptibility to infections	0.0414539244
pulmonary alveolar proteinosis with hypogammaglobulinemia	0.0411711958
autosomal dominant epidermolytic ichthyosis	0.0410159723
proteasome-associated autoinflammatory syndrome 6	0.041003037
pulmonary fibrosis and/or bone marrow failure, telomere-related, 6	0.0408385739
immune dysregulation-polyendocrinopathy-enteropathy-X-linked syndrome	0.0408330302
acute kidney injury	0.0407963741
Acute kidney injury	0.0407948469
immunodeficiency 32B	0.0406593277
type 1 diabetes mellitus	0.0405688371
diffuse nonepidermolytic palmoplantar keratoderma	0.0403470327
ulerythema ophryogenesis	0.0403285537
punctate palmoplantar keratoderma type III	0.0402398546
autoinflammatory disease, multisystem, with immune dysregulation, X-linked	0.0401659386
Autosomal recessive hyper-IgE syndrome	0.0400254983
Behcet's syndrome	0.0398427616
Subcutaneous Panniculitis-Like T-Cell Lymphoma	0.0398055982
Aplasia cutis congenita - intestinal lymphangiectasia	0.0396411352
aplasia cutis congenita-intestinal lymphangiectasia syndrome	0.0396411352
immunodeficiency 114, folate-responsive	0.0396097209
Rheumatoid arthritis	0.0387031505
primary immunodeficiency syndrome due to p14 deficiency	0.0382441234
autoimmune lymphoproliferative syndrome due to CTLA4 haploinsufficiency	0.0381110746
pemphigus foliaceus	0.0379285432
immunodeficiency 23	0.0374901805
purine nucleoside phosphorylase deficiency	0.0374088729
immunodeficiency 79	0.0369727687
immunodeficiency 86	0.0369505939
acute lung injury	0.0366782406
porokeratosis plantaris palmaris et disseminata	0.0365736224
chronic obstructive pulmonary disease	0.0364344602
dyskeratosis congenita, autosomal recessive 5	0.0359749031
hyper-IgM syndrome type 4	0.0359379451
ataxia-pancytopenia syndrome	0.0357753299
Ataxia - pancytopenia	0.0357753299
nonimmune chronic idiopathic neutropenia of adults	0.0356718476
chronic myelogenous leukemia	0.0355419797
MHC class II deficiency	0.0355314072
recurrent infections associated with rare immunoglobulin isotypes deficiency	0.0354944492
neutropenia-monocytopenia-deafness syndrome	0.0354131417
Neutropenia - monocytopenia - deafness	0.0354131417
Recurrent infection due to specific granule deficiency	0.0353466173
Ataxia-telangiectasia	0.0352675683
ichthyosis with erythrokeratoderma	0.0352283517
Bazex syndrome	0.035206177
hemoglobin D disease	0.034984429
pityriasis rubra pilaris	0.0349622543
familial pityriasis rubra pilaris	0.0349622543
acquired ichthyosis	0.0346887652
Darier disease	0.0346813736
neutropenia, severe congenital, 8, autosomal dominant	0.0346813736
Ichthyosis-hypotrichosis syndrome	0.0346591988
ichthyosis, congenital, autosomal recessive 14	0.0346591988
combined immunodeficiency due to GINS1 deficiency	0.0346074576
ichthyosis, annular epidermolytic 1	0.0344522341
neurodevelopmental disorder with dysmorphic facies and ischiopubic hypoplasia	0.0344226677
congenital sideroblastic anemia-B-cell immunodeficiency-periodic fever-developmental delay syndrome	0.0342600525
necrobiosis lipoidica	0.0340974374
epidermolytic hyperkeratosis 2A, autosomal dominant	0.0340826542
immunodeficiency 113 with autoimmunity and autoinflammation	0.033993955
platelet abnormalities with eosinophilia and immune-mediated inflammatory disease	0.033993955
breast carcinoma	0.0339925178
IgAD1	0.0339791718
peeling skin syndrome 6	0.0339348223
hyperkeratosis lenticularis perstans	0.0337943819
macrophage activation syndrome	0.0337500323
WHIM syndrome	0.0337056827
WHIM syndrome 1	0.0337056827
hyper-IgE recurrent infection syndrome 4A, autosomal dominant	0.0336022004
immunodeficiency 118	0.033572634
chronic kidney disease	0.0335675202
posterior cortical atrophy	0.0335398488
acute erythroleukemia	0.0332917533
Keratoderma hereditarium mutilans with ichthyosis	0.0331660962
ichthyosis, annular epidermolytic, 2	0.033151313
immunoproliferative small intestinal disease	0.0331291382
sweet syndrome	0.0331291382
refractory anemia with ringed sideroblasts	0.0330995718
dystrophic epidermolysis bullosa pruriginosa	0.0330700054
Dowling-Degos disease	0.0330182642
glycogen storage disease due to lactate dehydrogenase M-subunit deficiency	0.0329960894
mal de Meleda	0.0329591314
TFRC-related combined immunodeficiency	0.0328112995
DDX41-related hematologic malignancy predisposition syndrome	0.0327891247
congenital reticular ichthyosiform erythroderma	0.0326782508
cervical cancer	0.0326512622
granulomatous disease, chronic, autosomal recessive, 5	0.032619118
acute myelomonocytic leukemia	0.0325969432
formiminoglutamic aciduria	0.0325304188
severe dermatitis-multiple allergies-metabolic wasting syndrome	0.0325156356
hereditary folate malabsorption	0.0324121533
atrophoderma vermiculata	0.0323530205
Hepatic veno-occlusive disease - immunodeficiency	0.0323456289
hepatic veno-occlusive disease-immunodeficiency syndrome	0.0323456289
Omenn syndrome	0.0322791045
hypotrichosis simplex of the scalp	0.0321164894
subarachnoid hemorrhage	0.0321004302
Non-epidermolytic palmoplantar keratoderma	0.0320647482
congenital disorder of glycosylation type II	0.0320203986
lymphoproliferative syndrome 2	0.0319538742
lymphoproliferative syndrome	0.0319538742
22q11.2 deletion syndrome	0.0318651751
pretibial dystrophic epidermolysis bullosa	0.0318356087
pyogenic arthritis-pyoderma gangrenosum-acne syndrome	0.0318060423
Pyogenic arthritis - pyoderma gangrenosum - acne	0.0318060423
Sneddon syndrome	0.0317099515
Schnitzler syndrome	0.0315769028
ichthyosis hystrix of Curth-Macklin	0.0315695112
psoriasis 2	0.0314290708
atherosclerosis	0.0314177316
ataxia telangiectasia	0.0313921129
combined immunodeficiency due to LRBA deficiency	0.0313625465
KRT14-related epidermolysis bullosa simplex	0.0313034137
severe combined immunodeficiency due to CARMIL2 deficiency	0.0311999313
Generalized epidermolysis bullosa simplex, non-Dowling-Meara type	0.0311703649
T-cell immunodeficiency, congenital alopecia, and nail dystrophy	0.0311407986
T-cell lymphopenia, infantile, with or without nail dystrophy, autosomal dominant	0.031133407
hyper-IgM syndrome type 2	0.031133407
immunodeficiency 51	0.0310447078
proteasome-associated autoinflammatory syndrome 3	0.0310299246
thrombocytopenia 1	0.0310151414
X-linked thrombocytopenia with normal platelets	0.0310151414
systemic lupus erythematosus	0.0310114456
Netherton syndrome	0.0309412254
familial reactive perforating collagenosis	0.0309264422
peeling skin syndrome 1	0.0309190506
familial keratoacanthoma	0.0307268691
porokeratosis of Mibelli	0.0306825195
lichen planopilaris	0.0306529531
immunodeficiency 11b with atopic dermatitis	0.03063817
acrodermatitis enteropathica	0.030601212
OSLAM syndrome	0.0305864288
systemic lupus erythematosus 17	0.0305494708
pyoderma gangrenosum	0.030527296
dyskeratosis congenita, autosomal recessive 8	0.0304977296
hyper-IgE syndrome	0.030416422
hyper-IgE recurrent infection syndrome 3, autosomal recessive	0.030416422
inflammatory bowel disease, immunodeficiency, and encephalopathy	0.0303498977
palmoplantar keratoderma-sclerodactyly syndrome	0.0303351145
peeling skin-leukonuchia-acral punctate keratoses-cheilitis-knuckle pads syndrome	0.0303351145
bronchopulmonary dysplasia	0.0302850159
diabetes mellitus	0.029102608
acute myeloid leukemia	0.0290306462
influenza	0.0284371166
ischemia	0.0279619995
Nijmegen breakage syndrome	0.0273746457
tuberculosis	0.0266097495
Immunodeficiency	0.0263388282
lung carcinoma	0.0259594321
colitis	0.0258513338
melanoma	0.0253568176
nail-patella syndrome	0.0253316131
Lewy body dementia	0.0245770603
irritable bowel syndrome	0.024546262
ectodermal dysplasia syndrome	0.0244409178
skin squamous cell carcinoma	0.0243922704
Sepsis	0.0243589957
pulmonary arterial hypertension	0.0240337654
cryopyrin-associated periodic syndrome	0.023934402
osteoarthritis	0.0236165483
colorectal cancer	0.023283566
lung adenocarcinoma	0.0232038149
osteoarthritis, hand	0.0231588131
myocardial infarction	0.0231311364
pneumocystosis	0.0230987409
Parkinson disease	0.0230659322
small cell lung carcinoma	0.0229360799
hepatitis B virus infection	0.0229273642
tropical spastic paraparesis	0.022913951
IGA glomerulonephritis	0.0229111648
stroke	0.0228728866
renal cell carcinoma	0.0224383426
Kaposi's sarcoma	0.0223595812
Pneumonia	0.0220032429
COVID-19	0.0217022747
diffuse midline glioma	0.0214356316
Respiratory Syncytial Virus Infection	0.0214211438
atrial fibrillation	0.0210796931
microphthalmia with limb anomalies	0.0206963046
pneumonia	0.020326892
endometriosis	0.0201379035
schizophrenia	0.0201215699
Townes-Brocks syndrome	0.0198658286
ovarian carcinoma	0.0198656525
parkinsonism-dystonia, infantile	0.0190103664
Infantile dystonia-parkinsonism	0.0190103664
Bloom syndrome	0.0189033519
age-related macular degeneration	0.0186065816
Heavy Chain Disease	0.0184789927
Angel-shaped phalango-epiphyseal dysplasia	0.0184789927
liver dysplastic nodule	0.0183908376
viral disease	0.0182493571
laryngotracheoesophageal cleft	0.017924623
urinary bladder carcinoma	0.017910661
adult T-cell leukemia/lymphoma	0.0176090428
Dravet syndrome	0.0175550431
periodontitis	0.0173836829
acute lymphoblastic leukemia	0.0173119725
Mantle cell lymphoma	0.0172032917
Stroke	0.0169738238
ovarian cancer	0.0167460816
Hyperglycemia	0.0167091832
metastatic neoplasm	0.0166310935
juvenile idiopathic arthritis	0.0166105612
Graves disease	0.0162615136
hilar cholangiocarcinoma	0.0162615136
retinopathy	0.0158919338
coinfection	0.0158919338
necrotizing enterocolitis	0.0156931819
Sjogren syndrome	0.0156044828
lattice corneal dystrophy type I	0.0155223539
papillary thyroid carcinoma	0.0154517122
cystic fibrosis	0.0154013649
ganglioneuroma	0.015152774
osteosarcoma	0.0150881801
depressive disorder	0.0150835805
achalasia-alacrima syndrome	0.0149679841
bronchiectasis	0.0147831942
Hyperplastic Polyp	0.0147831942
congenital isolated hyperinsulinism	0.0147831942
Bronchiectasis	0.0147831942
childhood gender nonconformity	0.0147831942
common wart	0.0147831942
non-alcoholic fatty liver disease	0.0146968667
Hepatitis	0.014382415
gastric ulcer	0.0143425603
Hepatic fibrosis	0.0141984047
cardiac hypertrophy	0.0140488187
gestational trophoblastic neoplasm	0.0140440345
Insulin resistance	0.0137743732
fleck corneal dystrophy	0.0136744546
Bartsocas-Papas syndrome 1	0.0136656258
Ischemic stroke	0.0136604927
head and neck malignant neoplasia	0.0135615274
synovial sarcoma	0.0135379251
malignant pleural mesothelioma	0.0133921367
squamous cell carcinoma	0.0132782785
COVID-19–associated multisystem inflammatory syndrome in adults	0.0132020075
fetal growth restriction	0.0131919476
Obesity	0.013145023
head and neck squamous cell carcinoma	0.0130601501
Pallister-Hall syndrome	0.012993675
cervical carcinoma	0.0129352949
neuroblastoma	0.0128880679
polycystic ovary syndrome	0.0126607792
peeling skin syndrome	0.0125451828
breast ductal carcinoma in situ	0.0124219896
Cerebral ischemia	0.0123916212
pachyonychia congenita	0.012267998
granular corneal dystrophy type II	0.012175603
nervous system disease	0.0120113453
astrocytoma	0.0119105398
ovarian neoplasm	0.0118265553
Bronchiolitis	0.0118265553
multiple system atrophy	0.0118265553
gastric carcinoma	0.0118125934
benign prostatic hyperplasia	0.011795757
lung disease	0.0116721405
pulmonary fibrosis	0.0116099405
glaucoma	0.0113454856
chronic hepatitis B virus infection	0.0112927178
in situ carcinoma	0.0110873956
Ehlers-Danlos syndrome, musculocontractural type	0.0110873956
adult-onset Still's disease	0.0110873956
adenoid cystic carcinoma	0.0110873956
congenital rubella	0.0110873956
severe malarial anemia	0.0110873956
rhabdomyosarcoma	0.0110873956
heart failure	0.0109642024
leukemia	0.0108360954
Helicobacter pylori infectious disease	0.010805673
Combined immunodeficiency	0.0107794124
Guillain-Barre syndrome	0.0106972836
mucous membrane pemphigoid	0.0105870256
esophageal cancer	0.0105613603
brain neoplasm	0.0105532093
gestational diabetes	0.0104919614
vitamin D deficiency	0.0102353088
AIDS	0.0102328449
Huntington disease	0.0102183679
sexually transmitted disease	0.0102045104
sarcoidosis	0.010163446
Duane retraction syndrome	0.0101624194
serum lipopolysaccharide activity	0.0100885653
brain ischemia	0.0100402527
Cognitive impairment	0.0100035839
injury	0.0099900161
kidney oncocytoma	0.0099819189
nonpapillary renal cell carcinoma	0.009976584
intrahepatic cholangiocarcinoma	0.0099581239
osteoporosis-pseudoglioma syndrome	0.0097425356
multiple sclerosis	0.0097246726
cerebral creatine deficiency syndrome	0.0097041404
autosomal dominant hypohidrotic ectodermal dysplasia	0.0096244754
lipoid nephrosis	0.0096090762
Dilated cardiomyopathy	0.0096039432
bacterial disease	0.009601957
male infertility	0.0094037541
Cutaneous T-cell lymphoma	0.0093113591
Osteoporosis	0.009241754
TNF receptor 1-associated periodic fever syndrome	0.0092394964
hypotrichosis 1	0.0092394964
oligodendroglioma	0.0092247132
toxoplasmosis	0.0091871392
thyroid cancer	0.0090495734
Infectious encephalitis	0.0090239081
T-cell immunodeficiency	0.0089951504
fibrosis	0.0088699165
brain edema	0.0088699165
enterocolitis	0.0088699165
hypopituitarism	0.0088699165
hypothyroidism	0.0088699165
adenomyosis	0.0088699165
thymic epithelial neoplasm	0.0088699165
cholangiocarcinoma	0.0088302893
Melnick-Needles syndrome	0.0086645944
Mobius syndrome	0.0086543283
Chédiak-Higashi syndrome	0.0086440622
hypohidrotic ectodermal dysplasia	0.0085897419
Burkitts lymphoma	0.0085748686
T-cell non-Hodgkin lymphoma	0.0085721994
human papilloma virus infection	0.0085619333
acute respiratory distress syndrome	0.0085200249
gastritis	0.008513978
dermatitis	0.0085026625
pharyngitis	0.0085003367
nephrotic syndrome	0.0085003367
pancreatic ductal adenocarcinoma	0.0085003367
liver disease	0.0082617523
HIV infection	0.008194131
lumbar disc degeneration	0.0081256237
metabolic syndrome	0.0081102246
Shock	0.0081102246
celiac disease	0.0081102246
pancreatic carcinoma	0.0080013024
cervical squamous intraepithelial neoplasia	0.0079870313
hyperuricemia	0.0079459669
autosomal recessive limb-girdle muscular dystrophy type 2A	0.0079459669
polyarticular arthritis	0.0079459669
Leber congenital amaurosis	0.0079459669
allergic contact dermatitis	0.0079459669
laryngeal neoplasm	0.0079459669
lupus nephritis	0.0079459669
Thymoma	0.0079459669
preterm premature rupture of the membranes	0.0079254347
Friedreich ataxia	0.0077611769
Amyotrophic lateral sclerosis	0.0077611769
peritonitis	0.0077611769
diabetic retinopathy	0.0077611769
osteoarthritis, hip	0.0077611769
B-cell non-Hodgkins lymphoma	0.0077611769
cirrhosis of liver	0.0076457859
adenocarcinoma	0.0076047215
acne	0.0076047215
skin neoplasm	0.007576387
systemic juvenile idiopathic arthritis	0.0073915971
aging	0.0073915971
Timothy syndrome type 1	0.0073915971
Borderline personality disorder	0.0073915971
childhood leukemia	0.0073915971
Mungan syndrome	0.0073915971
angioimmunoblastic T-cell lymphoma	0.0073915971
cytomegalovirus infection	0.0073915971
anaplastic large cell lymphoma	0.0073915971
Neoplasm of the liver	0.0073915971
liver and intrahepatic bile duct neoplasm	0.0073915971
aging	0.0073915971
polyendocrinopathy	0.0073915971
Borderline personality disorder	0.0073915971
angioimmunoblastic T-cell lymphoma	0.0073915971
coxsackievirus infectious disease	0.0073915971
Klebsiella pneumonia	0.0073915971
inherited lipid metabolism disorder	0.0073915971
dysgammaglobulinemia	0.0073915971
chronic pancreatitis	0.0073915971
squamous cell lung carcinoma	0.0073915971
inflammatory skin disease	0.0073915971
cytomegalovirus infection	0.0073915971
Autoimmune Hepatitis	0.0073710649
gastroesophageal reflux disease	0.0070220172
systemic scleroderma	0.0070220172
HIV-1 infection	0.0069583485
acute myocardial infarction	0.006891227
prostate neoplasm	0.0066216391
sarcopenia	0.0064471152
non-alcoholic steatohepatitis	0.0062632367
diabetic nephropathy	0.0059362392
Crouzon syndrome-acanthosis nigricans syndrome	0.0059132777
lobular neoplasia	0.0059132777
hearing loss	0.0059132777
Digestive System Mixed Adenoneuroendocrine Carcinoma	0.0059132777
tooth and nail syndrome	0.0059132777
Ewing sarcoma	0.0059132777
hematoma	0.0059132777
colon carcinoma	0.0059101853
pneumonitis	0.0058800155
prostate carcinoma	0.0058030197
hematopoietic and lymphoid cell neoplasm	0.0058003505
mastitis	0.0057455968
Anhidrotic ectodermal dysplasia	0.0056541611
pancreatic serous cystadenoma	0.0056412258
Gout	0.0056052945
esophageal adenocarcinoma	0.0055436978
chorioamnionitis	0.0055231656
infectious disease	0.0055231656
neurodegenerative disease	0.0055204619
Myocardial Ischemia	0.0054745043
inflammation	0.0054717867
cardia cancer	0.0053589079
neuropathic pain	0.0053589079
Endometritis	0.0053086712
Inflammatory abnormality of the skin	0.0052520244
Timothy syndrome	0.0052357146
familial isolated congenital asplenia	0.005174118
Heat Stroke	0.005174118
Uveitis	0.005174118
Wilson disease	0.0051227874
Pelvic Inflammatory Disease	0.0051227874
carcinoma	0.0051227874
Salmonella Infections	0.00506386
breast neoplasm	0.0050587269
Primary Effusion Lymphoma	0.0050303925
Zika virus infectious disease	0.0050303925
dry eye syndrome	0.0050047272
Anxiety	0.0050047272
cystitis	0.004989328
infarction	0.004989328
papilloma	0.004989328
adrenal cortex carcinoma	0.004989328
vasculitis	0.004989328
Ehlers-Danlos syndrome	0.0049585297
laryngeal squamous cell carcinoma	0.0048661348
emphysema	0.0048045381
mood disorder	0.0048045381
Cirrhosis	0.0048045381
metabolic disease	0.0048045381
dengue disease	0.0046197482
Cervical polyp	0.0046197482
legionellosis	0.0046197482
blue cone monochromacy	0.0046197482
cerebrofacial arteriovenous metameric syndrome	0.0046197482
lung neoplasm	0.0046197482
pulmonary tuberculosis	0.0046070182
Mental deterioration	0.004506821
Neoplasm of the lung	0.004506821
colonic neoplasm	0.004506821
stomach neoplasm	0.0044349583
hereditary spastic paraplegia	0.0044349583
myeloid leukemia	0.0044349583
autoimmune myocarditis	0.0044349583
pulmonary sarcoidosis	0.0044349583
ventricular septal defect	0.0044349583
Gastric Adenoma	0.0044349583
Autosomal dominant polycystic kidney disease	0.0044349583
Psoriasiform dermatitis	0.0044349583
tarsal-carpal coalition syndrome	0.0044349583
Myocardial fibrosis	0.0044349583
PTEN hamartoma tumor syndrome	0.0044349583
A20 haploinsufficiency	0.0044349583
liver failure	0.0044349583
eosinophilic esophagitis	0.0044349583
gonorrhea	0.0044349583
Granuloma	0.0044349583
Epstein-Barr virus infection	0.0044349583
adnexal spiradenoma/cylindroma of a sweat gland	0.0044349583
Asthma	0.0044349583
hemorrhage	0.004414426
sarcoma	0.004414426
Cowden syndrome 1	0.0042501683
status epilepticus	0.0042501683
allergic disease	0.0042501683
benign neoplasm	0.0042501683
bacterial urinary tract infection	0.0042501683
measles	0.0042501683
bacterial vaginosis	0.0042501683
prostatitis	0.0042296361
T-cell leukemia	0.0040653784
colon adenoma	0.0040653784
aneurysm	0.0040653784
retinal ischemia	0.0040653784
clear cell renal carcinoma	0.0040653784
glucose metabolism disease	0.0040653784
Fever	0.0040653784
Respiratory tract infection	0.0040653784
Keratitis	0.0040653784
diabetic neuropathy	0.0040653784
Duchenne muscular dystrophy	0.0040653784
malignant glioma	0.0039551204
renal fibrosis	0.003921127
preeclampsia	0.0038959876
steatosis	0.0038497902
fibrosarcoma	0.0038497902
spindle cell hemangioma	0.0037676613
endothelial dysfunction	0.0037676613
permanent neonatal diabetes mellitus-pancreatic and cerebellar agenesis syndrome	0.0036957985
Balkan nephropathy	0.0036957985
uterine corpus endometrial carcinoma	0.0036957985
cutaneous squamous cell carcinoma	0.0036957985
trichoblastoma	0.0036957985
mesothelioma	0.0036957985
ferro-cerebro-cutaneous syndrome	0.0036957985
osteogenesis imperfecta	0.0036957985
nephrotoxicity	0.0036957985
Dengue Hemorrhagic Fever	0.0036957985
anterior ischemic optic neuropathy	0.0036957985
embryonal carcinoma	0.0036957985
Crohn's colitis	0.0036957985
drug dependence	0.0036957985
lupus erythematosus	0.0036957985
Prader-Willi syndrome	0.0036957985
North Carolina macular dystrophy	0.0036957985
autoimmune thyroid disease	0.0036957985
nephritis	0.0036957985
Chagas disease	0.0036957985
rectum cancer	0.0036957985
malaria	0.0036957985
Tendinopathy	0.0036957985
Bordetella Infections	0.0036957985
dyskeratosis congenita	0.0036957985
brain injury	0.0036957985
autosomal recessive Robinow syndrome	0.0036957985
idiopathic pulmonary fibrosis	0.0036957985
recessive dystrophic epidermolysis bullosa	0.0036957985
Thymic Carcinoma	0.0036957985
Patent ductus arteriosus	0.0036957985
Palmoplantar keratoderma	0.0036957985
candidiasis	0.0036957985
pik3ca related overgrowth spectrum	0.0036957985
contact dermatitis	0.0036957985
epilepsy	0.0036957985
telomere syndrome	0.0036957985
idiopathic interstitial pneumonia	0.0036957985
large cell neuroendocrine carcinoma	0.0036957985
graft versus host disease	0.0036957985
American trypanosomiasis	0.0036957985
mitochondrial DNA depletion syndrome 4a	0.0036957985
central nervous system cancer	0.0036957985
fungal infectious disease	0.0036957985
Encephalopathy	0.0036957985
fibroma	0.0036957985
Delirium	0.0036957985
pancreatic neoplasm	0.0036957985
renal carcinoma	0.0036957985
muscular atrophy	0.0036957985
peeling skin syndrome 4	0.0036957985
chronic rhinosinusitis without nasal polyps	0.0036957985
papillary renal cell carcinoma	0.0036957985
neuronal intranuclear inclusion disease	0.0036957985
familial hyperaldosteronism	0.0036957985
Myasthenia gravis	0.0036957985
mucocutaneous lymph node syndrome	0.0036957985
hand, foot and mouth disease	0.0036957985
cryohydrocytosis	0.0036957985
diabetic macular edema	0.0036957985
pilocytic astrocytoma	0.0036957985
keratolytic winter erythema	0.0036957985
early-onset parkinsonism-intellectual disability syndrome	0.0036957985
PIK3CA-related overgrowth syndrome	0.0036957985
prostate intraepithelial neoplasia	0.0036957985
swine influenza	0.0036957985
hyperinsulinemic hypoglycemia, familial, 4	0.0036752663
cardiomyopathy	0.0035110086
medullary thyroid gland carcinoma	0.0035110086
chronic granulomatous disease	0.0035110086
X-linked retinoschisis	0.0035110086
silicosis	0.0035110086
adenoviridae infectious disease	0.0035110086
Hyperlipidemia	0.0034904764
hematologic disease	0.0034904764
Plasmodium falciparum malaria	0.0034249852
Chronic colitis	0.0033262187
Hepatic steatosis	0.0033262187
Nephropathy	0.0031286988
hepatitis C virus infection	0.0030285016
vascular disease	0.0030285016
primary progressive multiple sclerosis	0.0030285016
Aarskog-Scott syndrome, X-linked	0.0030182355
septic shock	0.0030182355
corneal edema	0.0029566388
hemangioma	0.0029566388
leiomyoma	0.0029566388
chronic gastritis	0.0029566388
respiratory failure	0.0029566388
Uveal melanoma	0.0029566388
varicose ulcer	0.0029566388
acute promyelocytic leukemia	0.0029361066
Pick disease	0.0028493589
dysplasia	0.0027718489
myelodysplastic syndrome	0.0027718489
Autoimmunity	0.0027718489
pulmonary edema	0.0027718489
Zinc deficiency	0.0027718489
airway hyperresponsiveness	0.0027718489
Hypercholesterolemia	0.0027513167
cerebrotendinous xanthomatosis	0.002587059
alcoholic liver disease	0.002587059
ulcer disease	0.002587059
migraine disorder	0.002587059
colon adenocarcinoma	0.002587059
persistent truncus arteriosus	0.002587059
hypertensive heart disease	0.002587059
colorectal neoplasm	0.002587059
Andersen-Tawil syndrome	0.002587059
acrocephalopolysyndactyly	0.002587059
gastric adenocarcinoma	0.002587059
neuroinflammatory disorder	0.002587059
medulloblastoma	0.002587059
Diabetes mellitus	0.002587059
Adams-Oliver syndrome	0.0023660502
Genital neoplasm, female	0.0022174791
Primary hemophagocytic lymphohistiocytosis	0.0022174791
cutaneous melanoma	0.0022174791
familial episodic pain syndrome	0.0022174791
nephrosis	0.0022174791
Peri-Implantitis	0.0022174791
poliovirus infection	0.0022174791
periodontal disorder	0.0022174791
Hypotonia - cystinuria syndrome	0.0022174791
Ventriculomegaly	0.0022174791
meningioma	0.0022174791
constitutional neutropenia	0.0022174791
skin basal cell carcinoma	0.0022174791
hypotonia-cystinuria syndrome	0.0022174791
Keloid	0.0022174791
ischemia reperfusion injury	0.0022174791
Aeromonas hydrophila infection	0.0022174791
parasitic infection	0.0022174791
hyperplasia	0.0022174791
muscular dystrophy	0.0022174791
retinitis pigmentosa 1	0.0022174791
cerebral cavernous malformation	0.0022174791
open-angle glaucoma	0.0022174791
adenoma	0.0022174791
Urinary incontinence	0.0022174791
hairy cell leukemia	0.0022174791
Malignant Pancreatic Neoplasm	0.0022174791
Muscular dystrophy	0.0022174791
ulnar-mammary syndrome	0.0022174791
Waldenstrom macroglobulinemia	0.0022174791
alveolar rhabdomyosarcoma	0.0022174791
oral lichen planus	0.0022174791
Lymphadenopathy	0.0022174791
Ehlers-Danlos syndrome, dermatosparaxis type	0.0022174791
Thrombocytopenia	0.0022174791
growth hormone insensitivity syndrome	0.0022174791
Right ventricular hypertrophy	0.0022174791
myocarditis	0.0022174791
hyperthyroidism	0.0022174791
Parkinsonism	0.0022174791
Splenomegaly	0.0022174791
Central precocious puberty	0.0022174791
memory impairment	0.0022174791
Severe combined immunodeficiency	0.0022174791
Helminthiasis	0.0022174791
hereditary sensory and autonomic neuropathy	0.0022174791
head and neck carcinoma	0.0022174791
hypohidrosis	0.0022174791
Hypohidrosis	0.0022174791
Mendelian susceptibility to mycobacterial diseases	0.0022174791
squamous cell intraepithelial neoplasia	0.0022174791
malignant hyperthermia, susceptibility to, 1	0.0022174791
familial Mediterranean fever	0.0022174791
ectodermal dysplasia and immune deficiency	0.0022174791
metastatic melanoma	0.0022174791
inflammatory breast carcinoma	0.0022174791
right atrial isomerism	0.0022174791
brain aneurysm	0.0022174791
atopic asthma	0.0022174791
Other metabolic disease	0.0022174791
cerebellar neoplasm	0.0022174791
Hepatitis, Alcoholic	0.0022174791
Acute Leukemia	0.0022174791
inclusion conjunctivitis	0.0022174791
Chlamydia trachomatis infectious disease	0.0022174791
animal viral hepatitis	0.0022174791
azoospermia	0.0022174791
immune system disease	0.002104552
rotavirus infection	0.0020669697
colorectal adenocarcinoma	0.0020577997
kidney disease	0.002012157
acute quadriplegic myopathy	0.0019308224
heart disease	0.0018478993
neuropathy	0.0018478993
spinal cord injury	0.0018478993
empyema	0.0018478993
chronic bronchitis	0.0018478993
Abdominal Aortic Aneurysm	0.0018478993
endocrine system disease	0.0018478993
pancreatic adenocarcinoma	0.0018478993
peripheral nerve injury	0.0018478993
Invasive Breast Carcinoma	0.0018478993
hypertensive nephropathy	0.0018478993
Osteopetrosis	0.0018478993
gastroenteritis	0.0018478993
pterygium	0.0018478993
enteritis	0.0018478993
peripheral arterial disease	0.0018478993
interstitial lung disease	0.0015055089
paracoccidioidomycosis	0.0014783194
glucocorticoid resistance	0.0014783194
abscess	0.0014783194
Treacher-Collins syndrome	0.0014783194
Myopia	0.0014783194
bipolar disorder	0.0014783194
skin papilloma	0.0014783194
uterine disorder	0.0014783194
metachromatic leukodystrophy	0.0014783194
large cell lung carcinoma	0.0014783194
staphylococcal pneumonia	0.0014783194
Coffin-Lowry syndrome	0.0014783194
gallbladder cancer	0.0014783194
retinal degeneration	0.0014783194
brucellosis	0.0014783194
ocular hypertension	0.0014783194
membranous glomerulonephritis	0.0014783194
progressive pseudorheumatoid arthropathy of childhood	0.0014783194
Bowen disease of the skin	0.0014783194
focal segmental glomerulosclerosis	0.0014783194
Hyperkeratosis	0.0014783194
neoplasm of esophagus	0.0014783194
Encephalitis, Tick-Borne	0.0014783194
endometrial cancer	0.0014783194
scrapie	0.0014783194
glomerulosclerosis	0.0014783194
breast angiosarcoma	0.0014783194
ovarian serous adenocarcinoma	0.0014783194
myopia	0.0014783194
Hypertriglyceridemia	0.0014783194
cardiac arrhythmia	0.0014783194
atrophic macular degeneration	0.0014783194
stomach disease	0.0014783194
Cachexia	0.0014783194
Meckel syndrome, type 1	0.0014783194
Salivary Gland Basal Cell Adenocarcinoma	0.0014783194
joint disease	0.0014783194
Increased total eosinophil count	0.0014783194
pemphigus vulgaris	0.0014783194
rhinitis	0.0014783194
bronchiolitis obliterans	0.0014783194
pulmonary hypertension	0.0014783194
Atrophy	0.0014783194
tendinitis	0.0014783194
Decreased liver function	0.0014783194
Schwartz-Jampel syndrome	0.0014783194
non-small cell lung adenocarcinoma	0.0014783194
optic neuritis	0.0014783194
geroderma osteodysplastica	0.0014783194
Graves ophthalmopathy	0.0014783194
Middle East respiratory syndrome	0.0014783194
leukodystrophy	0.0014783194
Thyroid Gland Undifferentiated (Anaplastic) Carcinoma	0.0014783194
Arterial stenosis	0.0014783194
diabetic foot	0.0014783194
systemic inflammatory response syndrome	0.0014783194
actinic keratosis	0.0014783194
Posterior Leukoencephalopathy Syndrome	0.0014783194
angioosteohypertrophic syndrome	0.0014783194
duodenal ulcer	0.0014783194
Epididymitis	0.0014783194
idiopathic nephrotic syndrome	0.0014783194
placental insufficiency	0.0014783194
bone disease	0.0014783194
paraneoplastic pemphigus	0.0014783194
Hyperinsulinemia	0.0014783194
Down syndrome	0.0014133299
dermatomyositis	0.0012244403
Familial prostate cancer	0.0
