# Supplementary material for: Peripheral Transcriptomic Signatures Reveal Convergent Neuroinflammatory, Metabolic, and miRNA Dysregulation in Major Psychiatric Disorders
Source: Biology (Basel). 2026 Apr 24;15(9):673. doi: 10.3390/biology15090673 (PMC13162896; doi:10.3390/biology15090673)
Supplement: Supplementary file 1 [file biology-15-00673-s001.zip › Supplementary Files/Dataset S4. Hub genes GWAS results/NOTCH1.tsv]

disease	globalScore
Adams-Oliver syndrome	0.8197070005
chronic lymphocytic leukemia	0.7334467466
aortic stenosis	0.723763118
cancer	0.6783777885
head and neck squamous cell carcinoma	0.6456526671
lymphoid leukemia	0.5803487578
neurodegenerative disease	0.5408238218
familial thoracic aortic aneurysm and aortic dissection	0.5325983177
squamous cell lung carcinoma	0.532477679
Rare disease with thoracic aortic aneurysm and aortic dissection	0.5286400741
cervical squamous cell carcinoma	0.49566094
leukemia	0.4926552652
genetic disorder	0.4793449689
Aneurysm - osteoarthritis syndrome	0.4675360839
cutaneous squamous cell carcinoma	0.4665389981
nasopharyngeal neoplasm	0.4222089589
keratoacanthoma	0.4161469164
esophageal squamous cell carcinoma	0.3977276012
oral squamous cell carcinoma	0.3971484776
congenital heart disease	0.3957463029
hypoplastic left heart syndrome	0.389401521
squamous cell carcinoma	0.3882418721
skin basal cell carcinoma	0.381768219
Abnormal heart morphology	0.3804188105
familial bicuspid aortic valve	0.3800978236
Merkel cell skin cancer	0.3791122924
T-cell acute lymphoblastic leukemia	0.3773945792
prostate carcinoma	0.3750990647
skin squamous cell carcinoma	0.3738975813
connective tissue disease	0.3736924379
lung carcinoma	0.3736825531
anaplastic oligodendroglioma	0.372582691
Richter syndrome	0.3721957292
adult T-cell leukemia/lymphoma	0.3720816023
acute lymphoblastic leukemia	0.3715278482
T-lymphoblastic lymphoma	0.3715201489
thyroid neoplasm	0.3710068436
skin carcinoma	0.3706885942
salivary gland adenoid cystic carcinoma	0.3699494345
Fibrous Meningioma	0.3695798547
low grade glioma	0.3695798547
hemangioblastoma	0.3695798547
minor salivary gland adenoid cystic carcinoma	0.3695798547
oral cavity carcinoma	0.3695798547
Atypical Meningioma	0.3695798547
Meningothelial Meningioma	0.3695798547
Transitional Meningioma	0.3695798547
diffuse large B-cell lymphoma	0.3538774154
vaginal cancer	0.3457786663
Abnormal cardiovascular system morphology	0.3418613656
myeloproliferative neoplasm, unclassifiable	0.3400134663
salivary gland carcinoma	0.337780077
small cell lung carcinoma	0.3357424998
Tetralogy of Fallot	0.3351207584
Mantle cell lymphoma	0.3336920738
early T cell progenitor acute lymphoblastic leukemia	0.3326218692
non-small cell lung carcinoma	0.325374791
lung adenocarcinoma	0.3175488989
angiosarcoma	0.3164184237
melanoma	0.3154814406
esophageal cancer	0.3119159846
hepatocellular carcinoma	0.3066664194
glioma	0.3061804147
acute myeloid leukemia	0.3042156855
osteosarcoma	0.3038995397
adrenal cortex carcinoma	0.3015156451
chronic myelogenous leukemia	0.3005224597
papillary thyroid carcinoma	0.3002790879
laryngeal squamous cell carcinoma	0.2903124176
urinary bladder carcinoma	0.2891281723
esophageal carcinoma	0.2872469506
gastric adenocarcinoma	0.2869645541
prostate adenocarcinoma	0.2854878102
multiple myeloma	0.2852513001
endometrium adenocarcinoma	0.285238652
astrocytoma	0.2849013423
gastric carcinoma	0.2841779587
colorectal adenocarcinoma	0.2835004974
chromophobe renal cell carcinoma	0.2834215511
clear cell renal carcinoma	0.282710099
colon adenocarcinoma	0.2824516318
meningioma	0.2823771768
breast carcinoma	0.2821223118
pancreatic neuroendocrine tumor	0.2818946698
ependymoma	0.2814835174
cutaneous melanoma	0.2813582657
embryonal rhabdomyosarcoma	0.2813144326
urothelial carcinoma	0.2812502694
anaplastic large cell lymphoma	0.2812159967
follicular thyroid carcinoma	0.2810577799
pancreatic ductal adenocarcinoma	0.2810177509
alveolar rhabdomyosarcoma	0.2808806896
bladder transitional cell carcinoma	0.2808703842
anaplastic astrocytoma	0.2801877273
Langerhans Cell Histiocytosis	0.2801415299
esophageal adenocarcinoma	0.2801341046
Thyroid Gland Undifferentiated (Anaplastic) Carcinoma	0.2800191832
carcinosarcoma	0.2799567399
breast ductal adenocarcinoma	0.2797847826
head and neck carcinoma	0.2796282245
Invasive Breast Carcinoma	0.2794699436
Vulvar Squamous Cell Carcinoma	0.2794023701
myelodysplastic syndrome	0.2793459066
chronic myelomonocytic leukemia	0.2790839894
papillary renal cell carcinoma	0.2790327903
Adenoid Cystic Breast Carcinoma	0.2790327903
gastric intestinal type adenocarcinoma	0.2790327903
angioimmunoblastic T-cell lymphoma	0.2786705421
lymphoid neoplasm	0.278617013
thyroid carcinoma	0.2785881652
marginal zone B-cell lymphoma	0.2785476109
pancreatic carcinoma	0.2784611221
nodal marginal zone B-cell lymphoma	0.2783398281
ovarian serous adenocarcinoma	0.2782884975
large cell lung carcinoma	0.2781088407
B-cell acute lymphoblastic leukemia	0.2781088407
sebaceous adenocarcinoma	0.2781088407
rectal adenocarcinoma	0.2781088407
diffuse gastric adenocarcinoma	0.2781088407
post-transplant lymphoproliferative disease	0.2780164457
kidney neoplasm	0.2780164457
unspecified peripheral T-cell lymphoma	0.2779240507
hairy cell leukemia	0.2778778532
cervical adenocarcinoma	0.2778727202
Central Nervous System Lymphoma	0.2777392608
pulmonary large cell neuroendocrine carcinoma	0.2777392608
nasal cavity and paranasal sinus carcinoma	0.2775544709
extranodal nasal NK/T cell lymphoma	0.2775544709
pharyngeal squamous cell carcinoma	0.2775544709
T-Cell Prolymphocytic Leukemia	0.2775544709
soft tissue sarcoma	0.277184891
leiomyosarcoma	0.277184891
Tracheal Squamous Cell Carcinoma	0.277184891
Endometrial Clear Cell Adenocarcinoma	0.277184891
Blast Phase Chronic Myelogenous Leukemia, BCR-ABL1 Positive	0.277184891
superficial spreading melanoma	0.277184891
Ovarian Endometrioid Adenocarcinoma with Squamous Differentiation	0.277184891
Small Intestinal Diffuse Large B-Cell Lymphoma	0.277184891
benign melanocytic skin nevus	0.277184891
Hepatobiliary Neoplasm	0.277184891
Parotid Gland Adenoid Cystic Carcinoma	0.277184891
central nervous system primitive neuroectodermal neoplasm	0.277184891
Bladder Adenocarcinoma	0.277184891
therapy related acute myeloid leukemia and myelodysplastic syndrome	0.277184891
major salivary gland adenoid cystic carcinoma	0.277184891
oligoastrocytoma	0.277184891
lentigo maligna melanoma	0.277184891
gastroesophageal junction adenocarcinoma	0.277184891
Extramammary Paget Disease	0.277184891
Salivary Gland Carcinoma ex Pleomorphic Adenoma	0.277184891
undifferentiated pleomorphic sarcoma	0.277184891
brain oligodendroglioma	0.277184891
Anal Squamous Cell Carcinoma	0.277184891
therapy related acute myeloid leukemia and myelodysplastic syndrome	0.277184891
Endometrial Clear Cell Adenocarcinoma	0.277184891
Gallbladder Adenocarcinoma	0.277184891
Duodenal Adenocarcinoma	0.277184891
ovarian clear cell adenocarcinoma	0.277184891
Benign Adrenal Gland Pheochromocytoma	0.277184891
lobular breast carcinoma	0.277184891
lung carcinoid tumor	0.277184891
desmoplastic melanoma	0.277184891
Ovarian Endometriosis	0.277184891
blastic plasmacytoid dendritic cell neoplasm	0.277184891
Uterine Carcinosarcoma	0.277184891
soft tissue sarcoma	0.277184891
T-cell large granular lymphocyte leukemia	0.277184891
oligoastrocytoma	0.277184891
Gallbladder Small Cell Neuroendocrine Carcinoma	0.277184891
HER2 Positive Breast Carcinoma	0.277184891
Lung Sarcomatoid Carcinoma	0.277184891
small intestinal neuroendocrine tumor G1	0.277184891
cecum adenocarcinoma	0.277184891
Ovarian Endometriosis	0.277184891
Angiomatous Meningioma	0.277184891
Gallbladder Small Cell Neuroendocrine Carcinoma	0.277184891
Poorly Differentiated Thyroid Gland Carcinoma	0.277184891
ovarian mucinous adenocarcinoma	0.277184891
T-cell large granular lymphocyte leukemia	0.277184891
Parathyroid Gland Carcinoma	0.277184891
kidney Wilms tumor	0.277184891
neoplasm of mature B-cells	0.277184891
lobular breast carcinoma	0.277184891
osteoblastic osteosarcoma	0.277184891
Wolffian duct adenocarcinoma	0.277184891
monoclonal B-cell lymphocytosis	0.277184891
Malignant Laryngeal Neoplasm	0.277184891
combined hepatocellular carcinoma and cholangiocarcinoma	0.277184891
Ovarian Endometrioid Adenocarcinoma	0.277184891
Clear Cell Meningioma	0.277184891
malignant syringoma	0.277184891
Ewing sarcoma/peripheral primitive neuroectodermal tumor of bone	0.277184891
Maxillary Sinus Adenoid Cystic Carcinoma	0.277184891
acral lentiginous melanoma	0.277184891
Chordoid Meningioma	0.277184891
Pancreatic Acinar Cell Carcinoma	0.277184891
nasopharyngeal squamous cell carcinoma	0.277184891
Sarcomatoid Mesothelioma	0.277184891
Ampulla of Vater Carcinoma	0.277184891
Benign Adrenal Gland Pheochromocytoma	0.277184891
pulmonary blastoma	0.277184891
lung carcinoid tumor	0.277184891
adenosquamous lung carcinoma	0.277184891
desmoplastic melanoma	0.277184891
brain glioblastoma	0.277184891
Chronic Eosinophilic Leukemia, Not Otherwise Specified	0.277184891
Gallbladder Adenocarcinoma	0.277184891
Uterine Carcinosarcoma	0.277184891
small intestinal adenocarcinoma	0.277184891
luminal B breast carcinoma	0.277184891
uterine corpus adenosarcoma	0.277184891
ovarian granulosa cell tumor	0.277184891
carcinoma of liver and intrahepatic biliary tract	0.277184891
Duodenal Adenocarcinoma	0.277184891
Rectal Tubular Adenoma	0.277184891
ovarian clear cell adenocarcinoma	0.277184891
breast adenocarcinoma	0.2682499239
thoracic aortic aneurysm	0.2644665051
neoplasm	0.2376216015
adenoid cystic carcinoma	0.2343583163
renal cell carcinoma	0.2073544501
ulcerative colitis	0.1969889047
carcinoma	0.1952411805
colonic neoplasm	0.1931414568
ovarian carcinoma	0.1919792068
basal cell carcinoma	0.1896694942
renal carcinoma	0.1893119817
breast ductal carcinoma in situ	0.1885861319
Cervical Small Cell Carcinoma	0.1884857259
colon carcinoma	0.1875607665
Lacrimal Gland Adenoid Cystic Carcinoma	0.1866378266
small cell carcinoma	0.1866378266
combined small cell lung carcinoma	0.1864530367
gastrointestinal stromal tumor	0.1861296543
choroid plexus papilloma	0.1858986669
Thymic Carcinoma	0.1858986669
salivary duct carcinoma	0.1858986669
Hepatoblastoma	0.1858524694
capillary hemangioma	0.1858524694
polycythemia vera	0.1853442971
myeloproliferative disorder	0.1853442971
epithelioid cell melanoma	0.1853442971
gallbladder carcinoma	0.1853442971
Gastric Diffuse Large B-Cell Lymphoma	0.1847899273
Thyroid Gland Oncocytic Follicular Carcinoma	0.1847899273
Placental Choriocarcinoma	0.1847899273
Borderline Ovarian Mucinous Tumor	0.1847899273
colon small cell neuroendocrine carcinoma	0.1847899273
endometrial mixed adenocarcinoma	0.1847899273
Skin Basosquamous Cell Carcinoma	0.1847899273
anaplastic ependymoma	0.1847899273
extragonadal seminoma	0.1847899273
Atypical Endometrial Hyperplasia	0.1847899273
Pancreatoblastoma	0.1847899273
Sarcomatoid Carcinoma	0.1847899273
Rhabdoid Meningioma	0.1847899273
Spindle Cell Melanoma	0.1847899273
bladder urachal adenocarcinoma	0.1847899273
Central Nervous System Anaplastic Large Cell Lymphoma	0.1847899273
Appendix Adenocarcinoma	0.1847899273
Unclassified Renal Cell Carcinoma	0.1847899273
aggressive NK-cell leukemia	0.1847899273
Gastric Squamous Cell Carcinoma	0.1847899273
Gastric Adenoma	0.1847899273
Poroma	0.1847899273
Small Intestinal Tubulovillous Adenoma	0.1847899273
Pleural Mesothelioma	0.1847899273
Dysplasia in Ulcerative Colitis	0.1847899273
lung adenoid cystic carcinoma	0.1847899273
Fibrolamellar Carcinoma	0.1847899273
adnexal spiradenoma/cylindroma of a sweat gland	0.1847899273
blue nevus	0.1847899273
extrarenal rhabdoid tumor	0.1847899273
Appendix Goblet Cell Carcinoid	0.1847899273
Chronic Neutrophilic Leukemia	0.1847899273
non-functional pancreatic neuroendocrine tumor	0.1847899273
ovarian teratoma	0.1847899273
cerebral astrocytoma	0.1847899273
breast phyllodes tumor	0.1847899273
acute myeloid leukemia with mutated NPM1	0.1847899273
Ovarian Carcinosarcoma	0.1847899273
metaplastic breast carcinoma	0.1847899273
myelofibrosis	0.1847899273
Splenic Diffuse Large B-Cell Lymphoma	0.1847899273
Granulocytic Sarcoma	0.1847899273
pancreatic insulinoma	0.1847899273
Secretory Meningioma	0.1847899273
lymphoplasmacytic lymphoma	0.1847899273
primary peritoneal carcinoma	0.1847899273
Basaloid Carcinoma	0.1847899273
Endometrial Undifferentiated Carcinoma	0.1847899273
Gastric Mantle Cell Lymphoma	0.1847899273
plasmacytoma	0.1847899273
Castleman disease	0.1847899273
sebaceous adenoma	0.1847899273
acute leukemia of ambiguous lineage	0.1847899273
Prostate Small Cell Carcinoma	0.1847899273
ethmoid sinus squamous cell carcinoma	0.1847899273
conjunctival intraepithelial neoplasm	0.1847899273
epidermal appendage tumor	0.1847899273
Anaplastic (Malignant) Meningioma	0.1847899273
spindle cell rhabdomyosarcoma	0.1847899273
Testicular Germ Cell Tumor	0.1808461516
ovarian epithelial tumor	0.1771023545
cholesteatoma of middle ear	0.1763799324
hematopoietic and lymphoid system neoplasm	0.1489104518
pulmonary arterial hypertension	0.1480414745
hematopoietic and lymphoid cell neoplasm	0.1408726678
cholangiocarcinoma	0.1328830349
medulloblastoma	0.1319467876
Bicuspid aortic valve	0.123847804
Marfan syndrome	0.1201308025
Aortic tortuosity	0.1182655535
Abnormal vena cava morphology	0.1182655535
Ehlers-Danlos syndrome, hypermobility type	0.1182655535
Abnormality of the cardiovascular system	0.1182655535
Narrow palate	0.1182655535
breast cancer	0.1181830081
gastric cancer	0.1156190185
urinary bladder cancer	0.1148433848
triple-negative breast cancer	0.114407112
Arterial dissection	0.1127218557
colorectal carcinoma	0.1119385223
glioblastoma multiforme	0.1118851793
Esophageal atresia	0.1108739564
Abnormality of connective tissue	0.1108739564
pyloric stenosis	0.1108739564
shone complex	0.1108739564
ovarian cancer	0.1071496003
intrahepatic cholangiocarcinoma	0.1031284119
nasopharyngeal carcinoma	0.10273433
Alzheimer disease	0.0993946671
Miyoshi myopathy	0.0969901193
achalasia-alacrima syndrome	0.0963359645
endometriosis	0.0924675259
nonpapillary renal cell carcinoma	0.0918642825
prostate cancer	0.0910800775
subarachnoid hemorrhage	0.0900645574
lymphoma	0.0868110149
lung cancer	0.0846370867
experimental autoimmune encephalomyelitis	0.0829087475
autosomal recessive spondylocostal dysostosis	0.0800296841
Cirrhosis	0.0792892514
left ventricular noncompaction	0.0783613493
Keloid	0.0779848936
cystitis	0.0770573997
non-alcoholic fatty liver disease	0.0763422403
posterior cortical atrophy	0.0755564763
age-related macular degeneration	0.0754575398
Ehlers-Danlos syndrome, musculocontractural type	0.0753759918
chondrosarcoma	0.0750401097
temporal lobe epilepsy	0.0744365527
leukocyte adhesion deficiency	0.0739159709
hypertension	0.0739159709
cervical squamous intraepithelial neoplasia	0.0726028206
Systemic lupus erythematosus	0.0714054002
neuroblastoma	0.0705607081
adenoma	0.0703686715
Helicobacter pylori infectious disease	0.0687855866
macrothrombocytopenia and granulocyte inclusions with or without nephritis or sensorineural hearing loss	0.0665243738
pulmonary fibrosis	0.0636571467
Townes-Brocks syndrome	0.0635472028
breast neoplasm	0.0630166004
infection	0.0629415969
coronary artery disease	0.0627388495
colorectal cancer	0.0622965884
X-linked retinal dysplasia	0.0622520307
Barrett's esophagus	0.0612373287
acute myocardial infarction	0.0605802978
glioblastoma	0.0603939709
liver cancer	0.0601226478
tongue cancer	0.0595992296
cervical cancer	0.0589737491
atherosclerosis	0.0582925223
Stroke	0.0575952858
laryngeal neoplasm	0.0575215377
type 2 diabetes mellitus	0.0556678552
nail-patella syndrome	0.0553569017
aneurysm	0.0553487028
diabetic nephropathy	0.0544325267
severe early-childhood-onset retinal dystrophy	0.0537369109
Stargardt disease	0.0537369109
Rheumatoid arthritis	0.0536059263
Sepsis	0.0529051672
adenomyosis	0.0525690385
hand, foot and mouth disease	0.0522955494
Familial Scheuermann disease	0.0521551091
Scheuermann disease	0.0521551091
rhabdomyosarcoma	0.0518233085
medullary thyroid gland carcinoma	0.0517699236
liver dysplastic nodule	0.0516573425
congenital rubella	0.0515563897
osteomesopyknosis	0.0511461561
common variable immunodeficiency	0.0510648485
COVID-19–associated multisystem inflammatory syndrome in adults	0.0510156613
combined immunodeficiency with skin granulomas	0.0508394048
age related macular degeneration 7	0.0505954821
age related macular degeneration 4	0.0505954821
age related macular degeneration 11	0.0505954821
age related macular degeneration 6	0.0505954821
Prata-Liberal-Goncalves syndrome	0.050578851
Familial exudative vitreoretinopathy	0.0503298343
Wilms tumor	0.0497573571
psoriasis	0.0494784535
chronic kidney disease	0.0485362592
persistent fetal circulation syndrome	0.0476758013
lymph node metastatic carcinoma	0.0476082117
colorectal mucinous adenocarcinoma	0.0473062214
Alymphoid cystic thymic dysgenesis	0.0472858945
reticular dysgenesis	0.047202739
immunodeficiency 99 with hypogammaglobulinemia and autoimmune cytopenias	0.0469735995
microphthalmia with limb anomalies	0.0468188861
severe combined immunodeficiency due to CARD11 deficiency	0.0467740264
immunodeficiency 18	0.0466335861
prostate neoplasm	0.0465943153
gastritis	0.0461974818
severe combined immunodeficiency due to CTPS1 deficiency	0.0460126919
spondylocostal dysostosis 2, autosomal recessive	0.0457946398
ischemia	0.0457177823
classic Hodgkin lymphoma	0.0456431121
cervical spondylosis	0.0446230717
severe combined immunodeficiency, autosomal recessive, T cell-negative, B cell-negative, NK cell-positive	0.04436067
T-B+ severe combined immunodeficiency due to JAK3 deficiency	0.0441832716
diffuse idiopathic skeletal hyperostosis	0.0436399892
spondylocamptodactyly syndrome	0.0434034581
allergic rhinitis	0.0433868503
diabetic neuropathy	0.0428590325
immunodeficiency 105	0.0425977741
thyroid cancer	0.0422443268
hypertrophic cardiomyopathy	0.0422062145
pheochromocytoma	0.0421629018
exudative vitreoretinopathy 2, X-linked	0.0421154723
atrial fibrillation, familial, 13	0.0420729707
congenital heart malformation	0.0418142648
short-limb skeletal dysplasia with severe combined immunodeficiency	0.0413042446
X-Linked Combined Immunodeficiency Diseases	0.0411046714
immunodeficiency 73c with defective neutrophil chemotaxis and hypogammaglobulinemia	0.0409937975
in situ carcinoma	0.0409894597
Abnormal pupillary function	0.0408640861
atrial septal defect 9	0.0402842042
Wiskott-Aldrich syndrome	0.040269421
hypoplastic left heart syndrome 2	0.0402398546
congenital left-sided heart lesions	0.0402398546
congenital aortic valve stenosis	0.0401141974
psoriatic arthritis	0.0399146243
chronic obstructive pulmonary disease	0.0396598693
severe combined immunodeficiency due to LAT deficiency	0.0395672192
agammaglobulinemia 7, autosomal recessive	0.0395672192
activated PI3K-delta syndrome	0.039552436
Cernunnos-XLF deficiency	0.0395154781
congenital heart defects, multiple types, 5	0.0394711285
arteriovenous malformations of the brain	0.0394372503
Insulin resistance	0.039313687
immunodeficiency 112	0.0392345974
noise-induced hearing loss	0.0391754646
autoimmune lymphoproliferative syndrome type 2B	0.039161092
Autoimmune lymphoproliferative syndrome with recurrent viral infections	0.039161092
neuroendocrine neoplasm	0.039109871
Hepatic steatosis	0.039099906
ovarian neoplasm	0.0390591155
hemoglobin E disease	0.0389832831
exudative vitreoretinopathy	0.0389186066
combined immunodeficiency due to moesin deficiency	0.0389093671
immunodeficiency 81	0.0388428427
systemic scleroderma	0.0388376554
human papilloma virus infection	0.0387463288
immunodeficiency, common variable, 4	0.0385471788
aortic valve disease	0.0385197063
non-alcoholic steatohepatitis	0.0384172908
coloboma of optic nerve	0.0384067385
Dilated cardiomyopathy	0.0380598573
immunodeficiency, common variable, 3	0.0379188931
immunodeficiency 62	0.0378523687
22q11.2 deletion syndrome	0.0378375855
metastatic neoplasm	0.0376867329
ovarian adenocarcinoma	0.037491823
pachyonychia congenita	0.037406063
metastatic colorectal cancer	0.0373275653
immunodeficiency 19	0.0371279922
periodontal disorder	0.0369579855
familial Alzheimer disease	0.0368347922
MHC class II deficiency 4	0.0366771048
atrial septal defect 1	0.036507098
primary basilar invagination	0.0363223081
Primary basilar impression	0.0363223081
immunodeficiency 76	0.0362705669
dilated cardiomyopathy 1AA	0.036085777
immunodeficiency 120	0.0360340358
autosomal dominant brachyolmia	0.036011861
cardiac valvular dysplasia 2	0.0358048963
head and neck malignant neoplasia	0.0355598464
immunodeficiency 96	0.0354944492
autoimmune pancreatitis	0.035479666
left ventricular noncompaction 10	0.0353687921
Hypereosinophilic syndrome	0.0351840022
immunodeficiency 67	0.0350879114
Immunodeficiency due to interleukin-1 receptor-associated kinase-4 deficiency	0.0350879114
ICF syndrome	0.0350805198
Neoplasm of the lung	0.0350784507
mild spondyloepiphyseal dysplasia due to COL2A1 mutation with early-onset osteoarthritis	0.0350139954
severe combined immunodeficiency due to IKK2 deficiency	0.0348661635
immunodeficiency 15a	0.0348661635
hemoglobin D disease	0.0347774643
autoimmune disease	0.0347096792
neutropenia, severe congenital, 2, autosomal dominant	0.0346961568
immunodeficiency 36 with lymphoproliferation	0.0346222408
T-cell immunodeficiency, congenital alopecia, and nail dystrophy	0.0344818004
immunodeficiency 85 and autoimmunity	0.0343709265
chronic atrial and intestinal dysrhythmia	0.0343561433
pneumonia	0.0342595145
fungal lung infectious disease	0.0342595145
transcobalamin I deficiency	0.0342009198
Transcobalamin deficiency	0.0342009198
dyskeratosis congenita, autosomal recessive 5	0.0341122206
T-cell lymphopenia, infantile, with or without nail dystrophy, autosomal dominant	0.0340087382
immunodeficiency 64	0.0339865634
dysplasia	0.0339732175
lumbar disc degeneration	0.0338781533
Chronic mucocutaneous candidosis	0.0337500323
Guillain-Barre syndrome	0.0337036295
IGA glomerulonephritis	0.0336830973
oral lichen planus	0.0336601012
Autosomal recessive early-onset inflammatory bowel disease	0.0336391584
Vitiligo	0.0336317668
Posterior fusion of lumbosacral vertebrae - blepharoptosis	0.0336022004
posterior fusion of lumbosacral vertebrae-blepharoptosis syndrome	0.0336022004
dilated cardiomyopathy 1GG	0.0335282844
Nasal Cavity Polyp	0.0334264446
cardiac hypertrophy	0.0333189379
lung fibrosis-immunodeficiency-46,XX gonadal dysgenesis syndrome	0.0331734878
Lung fibrosis - immunodeficiency - 46,XX gonadal dysgenesis	0.0331734878
aortic valve disease 2	0.0330256558
autoimmune thrombocytopenic purpura	0.0330238027
immunodeficiency 25	0.0329369566
myocardial infarction	0.0329111466
immunodeficiency 57	0.0328852155
idiopathic CD4 lymphocytopenia	0.0328260827
combined immunodeficiency due to partial RAG1 deficiency	0.0328112995
Combined immunodeficiency T+ B+ due to partial RAG1 deficiency	0.0328112995
primary immunodeficiency with post-measles-mumps-rubella vaccine viral infection	0.0327521667
gamma chain deficiency	0.0327078171
malignant pleural mesothelioma	0.0325743577
cervical carcinoma	0.0325681213
neural tube defect	0.0323998339
Duane retraction syndrome	0.0323955096
immunodeficiency 73b with defective neutrophil chemotaxis and lymphopenia	0.0323899785
multiple sclerosis	0.032387104
Obesity	0.0323802298
congenital bilateral aplasia of vas deferens from CFTR mutation	0.0322216098
T-B+ severe combined immunodeficiency due to IL-7Ralpha deficiency	0.0321090978
combined immunodeficiency due to ZAP70 deficiency	0.0317321263
endometrial cancer	0.031701596
lung disease, immunodeficiency, and chromosome breakage syndrome;	0.0315251616
prion disease	0.0315169487
X-linked immunodeficiency with magnesium defect, Epstein-Barr virus infection and neoplasia	0.0315029868
Thymic aplasia	0.0314068961
Nezelof syndrome	0.0314068961
Romano-Ward syndrome	0.0312368893
long QT syndrome 14	0.0312368893
atrioventricular block	0.0310447078
varicocele	0.0310447078
Disseminated Peritoneal Leiomyomatosis	0.0310241756
congenital heart block	0.0308894843
sudden cardiac arrest	0.0308525263
neutrophil immunodeficiency syndrome	0.0308007851
immunodeficiency 72 with autoinflammation	0.0307933935
immunodeficiency 121 with autoinflammation	0.0307933935
cardiac valvular dysplasia, X-linked	0.0304977296
immunodeficiency 70	0.0303942472
pulmonary fibrosis and/or bone marrow failure, telomere-related, 6	0.0303351145
Wilson disease	0.0299359682
oligodendroglioma	0.0299009804
intracerebral hemorrhage	0.0297135918
Lentivirus Infections	0.0294637273
Benign Ovarian Neoplasm	0.0293969976
dry eye syndrome	0.0292926523
colorectal adenoma	0.0292329452
lip and oral cavity carcinoma	0.0289327642
diabetes mellitus	0.0286809029
Huntington disease	0.0281451297
inflammatory breast carcinoma	0.0280849703
Anxiety	0.0280741071
T-cell non-Hodgkin lymphoma	0.0279432236
Uveitis	0.0275285661
Ischemic stroke	0.0273974667
benign neoplasm	0.0269793294
Ewing sarcoma	0.0268607433
atrial fibrillation	0.0267017435
benign prostatic hyperplasia	0.0266522512
T-cell leukemia	0.0265542107
depressive disorder	0.026539253
Mobius syndrome	0.0263193373
thymic lymphoma	0.0261670533
hepatitis B virus infection	0.0259028254
pulmonary tuberculosis	0.0256857999
Crohn's disease	0.0246669914
Autism	0.0243409399
Hirschsprung disease	0.0241869483
Pallister-Hall syndrome	0.0238381256
prostate intraepithelial neoplasia	0.0237071104
preeclampsia	0.0236784294
osteoarthritis	0.0236500086
schistosomiasis	0.0234683208
chronic hepatitis B virus infection	0.0233861919
Nijmegen breakage syndrome	0.0232998414
periodontitis	0.0228063622
aplastic anemia	0.0225727056
colorectal neoplasm	0.0224201609
schizophrenia	0.0223673834
acute lung injury	0.0223090303
AIDS dementia	0.0222325067
COVID-19	0.0221945569
Myocardial fibrosis	0.0221543903
glomerulosclerosis	0.0221291285
inflammatory bowel disease	0.0217890583
mature T-cell and NK-cell non-Hodgkin lymphoma	0.0215212092
Respiratory Syncytial Virus Infection	0.0212303094
poisoning	0.0212292801
Myocardial Ischemia	0.0211795474
fetal growth restriction	0.0211618219
mesothelioma	0.0210720961
pancreatic serous cystadenoma	0.0206964719
chronic rhinosinusitis with nasal polyps	0.0206964719
skin cancer	0.0205904128
acute promyelocytic leukemia	0.0204070514
acute respiratory distress syndrome	0.020326892
retinoblastoma	0.0201470971
Acute Leukemia	0.0201434944
infantile convulsions and choreoathetosis	0.0199239119
idiopathic pulmonary fibrosis	0.01975199
spinal cord injury	0.019636599
type 1 diabetes mellitus	0.0194183415
heart failure	0.0193080835
Takayasu arteritis	0.0192181524
deep vein thrombosis	0.0192181524
laryngeal carcinoma	0.0190749049
carcinoid tumor	0.0187739763
periventricular leukomalacia	0.0184789927
Primary Effusion Lymphoma	0.0183917308
fetal akinesia deformation sequence	0.0182942028
colitis	0.0181945812
leprosy	0.0181634126
renal fibrosis	0.0181479947
Cerebral ischemia	0.0180779547
ventricular septal defect	0.0180411024
aneurysmal bone cyst	0.0179734896
proliferative diabetic retinopathy	0.017739833
congenital diaphragmatic hernia	0.017739833
Keratocystic odontogenic tumor	0.017739833
brain neoplasm	0.0176747973
alcoholic fatty liver disease	0.0176501072
papillary adenocarcinoma	0.0176166397
malignant glioma	0.0176159476
dengue disease	0.0175550431
Hyperlipidemia	0.0175345109
emphysema	0.0175088456
invasive breast ductal carcinoma	0.0173333857
Duchenne muscular dystrophy	0.0172805274
diabetic retinopathy	0.0171111366
brain injury	0.0170752053
angiomyolipoma	0.0170006733
choriocarcinoma	0.0168877461
cholesteatoma	0.0168158834
Parkinson disease	0.016746164
Acute kidney injury	0.0167429344
acute kidney injury	0.0167429344
hematoma	0.016487368
endothelial dysfunction	0.0163213524
lung neoplasm	0.0162101831
metastatic prostate cancer	0.0161383203
leukoplakia	0.0161050581
adenocarcinoma	0.015755971
gallbladder cancer	0.0157071438
limb ischemia	0.0157071438
Hyperglycemia	0.0156723136
Cognitive impairment	0.0155237912
chronic prostatitis	0.0155223539
hypospadias	0.0155223539
Pick disease	0.0155223539
Inflammatory abnormality of the skin	0.0155223539
Hepatitis	0.0154833301
Osteoporosis	0.0154603049
psychosis	0.0153683623
mucous membrane pemphigoid	0.0153214496
lymphedema	0.0152759673
vascular malformation	0.0152607735
Pancytopenia	0.015152774
duodenal ulcer	0.0149679841
Leukoencephalopathy	0.0148242586
sclerosing cholangitis	0.0148242586
Hydrocephalus with stenosis of the aqueduct of Sylvius	0.0147831942
Kimura disease	0.0147831942
mucoepidermoid carcinoma	0.0147831942
Ehlers-Danlos syndrome	0.0147421298
ameloblastoma	0.0147108791
Hypercholesterolemia	0.014670267
synovial sarcoma	0.014577872
liver and intrahepatic bile duct neoplasm	0.0145582743
Neoplasm of the liver	0.0145582743
pancreatic intraductal papillary-mucinous neoplasm	0.0144136143
Thymoma	0.0143873649
Hodgkins lymphoma	0.0143326829
Epstein-Barr virus infection	0.0142442236
mucocutaneous lymph node syndrome	0.0142288244
premature menopause	0.01417503
neuroendocrine carcinoma	0.0140518367
Abdominal Aortic Aneurysm	0.0139153017
pulmonary hypertension	0.0139150695
lymphoproliferative syndrome	0.0137436356
Aortic Coarctation	0.0135687011
punctate palmoplantar keratoderma type III	0.0134275422
arteriovenous hemangioma/malformation	0.0133948059
Schimke immuno-osseous dysplasia	0.0133048748
Bjornstad syndrome	0.0133048748
myeloid sarcoma	0.0131820534
Hepatic fibrosis	0.0130173206
neonatal abstinence syndrome	0.0129352949
childhood supratentorial ependymoma	0.0129174822
Bartsocas-Papas syndrome 1	0.0128968997
intestinal neoplasm	0.0128526402
fibrosis	0.0128349597
tongue squamous cell carcinoma	0.0127006132
laryngotracheoesophageal cleft	0.0126871505
vascular disease	0.0126708055
Disorder of lipid metabolism	0.0125657151
focal segmental glomerulosclerosis	0.0125529851
endometrial carcinoma	0.0123722308
hereditary diffuse gastric adenocarcinoma	0.0123603929
osteogenesis imperfecta	0.012175603
myopia	0.0121448047
Myopia	0.0121448047
polycystic ovary syndrome	0.0121085527
status epilepticus	0.0121012764
adrenocortical carcinoma, hereditary	0.0120533211
Bloom syndrome	0.0119563189
Aarskog-Scott syndrome, X-linked	0.0118573537
papillary carcinoma	0.0118265553
Granuloma	0.0118265553
Cervical polyp	0.0117727609
metabolic syndrome	0.0116571646
monoclonal gammopathy	0.0115565442
maternal uniparental disomy of chromosome 20	0.0114569755
Osteopenia	0.0114031811
Renal Cell Carcinoma Associated with Xp11.2 Translocations/TFE3 Gene Fusions	0.0112721856
Timothy syndrome	0.0112520385
demyelinating disease	0.0112413872
Malignant Pancreatic Neoplasm	0.0111592584
aortic valve calcification	0.0111560679
Åland Islands eye disease	0.0110873956
hemorrhage	0.0110873956
Mungan syndrome	0.0110873956
lupus nephritis	0.0110565973
tuberculosis	0.0109744685
obstructive sleep apnea	0.0108820735
cerebral infarction	0.0107178158
digestive system neoplasm	0.0107122595
aortic aneurysm	0.0106993623
Fabry disease	0.0106332231
vascular neoplasm	0.0105735644
cleft palate	0.0105330259
Cleft palate	0.0105330259
major depressive disorder	0.0104749071
Parkinsonism	0.0103482359
hydrops fetalis	0.0103482359
dysplasia of cervix	0.0103482359
mycosis fungoides	0.0103174376
Cutaneous T-cell lymphoma	0.0103040791
epilepsy	0.0102584954
skin neoplasm	0.0102323421
brain ischemia	0.0100402527
pancreatic adenocarcinoma	0.0100243277
myopathy	0.0099786561
sexually transmitted disease	0.0099786561
childhood leukemia	0.0098313309
Ascending tubular aorta aneurysm	0.009784078
lymphoblastic lymphoma	0.0096501407
Infertility	0.0096163058
primitive neuroectodermal tumor	0.0096090762
brain glioma	0.0096090762
gastrointestinal disease	0.0096090762
intestinal atresia	0.0096090762
Escherichia coli Infections	0.0096090762
cerebral cavernous malformation	0.0096039432
cyst	0.0095393352
brain infarction	0.0094242863
hypopharyngeal squamous cell carcinoma	0.0094037541
graft versus host disease	0.0093936516
stomach neoplasm	0.009387829
cardiovascular disease	0.0092582492
anophthalmia-microphthalmia syndrome	0.0092394964
Oral leukoplakia	0.0092394964
post-traumatic stress disorder	0.0092394964
Central precocious puberty	0.0092394964
thymus neoplasm	0.0092394964
retinopathy	0.0091446375
Patent ductus arteriosus	0.009075444
kidney disease	0.0090365
rectum cancer	0.0090341742
verrucous carcinoma	0.0090341742
heart disease	0.009025618
Diabetes mellitus	0.0089361203
viral disease	0.0089324245
steatosis	0.0089315132
dysplastic nevus	0.0088699165
Bowen disease of the skin	0.0088699165
cervical disc degenerative disorder	0.0088699165
ileal neuroendocrine tumor, well differentiated, low or intermediate grade	0.0088699165
Non-immune hydrops fetalis	0.0088699165
osteoarthritis, knee	0.0088699165
ganglioneuroma	0.0088699165
Sezary's disease	0.0088699165
lobular neoplasia	0.0088699165
tic disorder	0.0088699165
ankylosing spondylitis	0.0088699165
placenta disease	0.0088699165
cerebellar neoplasm	0.0088699165
diffuse intrinsic pontine glioma	0.0088699165
rectal neuroendocrine tumor	0.0088699165
thromboangiitis obliterans	0.0088699165
lung adenoma	0.0088571865
bladder tumor	0.008818586
mixed phenotype acute leukemia	0.0087955899
glomerular disease	0.008743916
calcification	0.0086723966
Graves disease	0.0085003367
hemangioma	0.0085003367
Chédiak-Higashi syndrome	0.0084798044
nervous system disease	0.0084151154
cirrhosis of liver	0.0083874095
amyloidosis	0.0083874095
HIV infection	0.0083155467
mucinous carcinoma	0.0083155467
bone metastasis	0.0083155467
disorder of sexual differentiation	0.0083155467
schwannomatosis	0.0083155467
Truncus arteriosus	0.0083155467
enteropathy-associated T-cell lymphoma	0.0083155467
Hailey-Hailey disease	0.0083155467
immune system disease	0.0081923534
epilepsy with myoclonic atonic seizures	0.0081307568
uterine cervix carcinoma in situ	0.0081307568
Lymphadenopathy	0.0081307568
oropharynx cancer	0.0081102246
non-Hodgkins lymphoma	0.0080999585
papilloma	0.0080307649
postmenopausal osteoporosis	0.0079459669
infiltrating bladder urothelial carcinoma	0.0079254347
digestive system neuroendocrine tumor, grade 1/2	0.0079254347
Leigh syndrome	0.0079151686
Nephropathy	0.0077611769
Cataract	0.0077611769
COVID-19–associated multisystem inflammatory syndrome in children	0.0077611769
Ameloblastic Carcinoma	0.0075558548
large cell neuroendocrine carcinoma	0.007478859
metastatic malignant neoplasm	0.0074634598
Cachexia	0.0073915971
Periapical Periodontitis	0.0073915971
albuminuria	0.0073915971
squamous odontogenic tumor	0.0073915971
tonsillitis	0.0073915971
folate deficiency	0.0073915971
erectile dysfunction	0.0073915971
Nestor-Guillermo progeria syndrome	0.0073915971
Turner syndrome	0.0073915971
erythroleukemia	0.0073915971
blue cone monochromacy	0.0073915971
benign fibrous histiocytoma	0.0073915971
choroidal neovascularization	0.0073915971
thrombocytopenic purpura	0.0073915971
peripartum cardiomyopathy	0.0073915971
cataract	0.0073915971
oligodendroglial tumor	0.0073915971
uterine cancer	0.0073915971
nervous system injury	0.0073915971
Aortic dissection	0.0073915971
neurotoxicity	0.0073915971
astrocytic tumor	0.0073915971
Sjogren syndrome	0.0073915971
Hepatitis, Alcoholic	0.0073915971
type 2 diabetes nephropathy	0.0073915971
bacterial vaginosis	0.0073915971
hyperinsulinemic hypoglycemia, familial, 4	0.0073915971
interstitial lung disease	0.0073915971
ischemia reperfusion injury	0.0073915971
autism spectrum disorder	0.0073915971
membranous glomerulonephritis	0.0073915971
Bronchiolitis	0.0073915971
familial hyperaldosteronism	0.0073915971
gestational trophoblastic neoplasm	0.0073915971
chronic rhinosinusitis	0.0073915971
MALT lymphoma	0.007363468
Neurodevelopmental delay	0.007186275
breast angiosarcoma	0.0070220172
dysplastic oral keratinocyte	0.0070220172
Leber congenital amaurosis	0.0070220172
cryopyrin-associated periodic syndrome	0.0068372273
lung disease	0.0067776713
multiminicore myopathy	0.0066524374
Paraganglioma	0.0066524374
Potocki-Lupski syndrome	0.0066524374
Ventricular arrhythmia	0.0066524374
pemphigus foliaceus	0.0066319052
Cowden syndrome 1	0.0064138531
metabolic disease	0.0063444542
T-cell and NK-cell neoplasm	0.0063286318
malignant peripheral nerve sheath tumor	0.0062828575
muscular dystrophy	0.0061596642
Muscular dystrophy	0.0061596642
thyroiditis	0.0060841057
eosinophilic esophagitis	0.0060775354
precursor B-cell acute lymphoblastic leukemia	0.0060596724
Columnar Cell Hyperplasia of the Breast	0.0059132777
squamous cell carcinoma of penis	0.0059132777
renal pelvis/ureter urothelial carcinoma	0.0059132777
Lymphadenitis	0.0059132777
uterine cervix neoplasm	0.0059132777
scrub typhus	0.0059132777
Ventriculomegaly	0.0059132777
cerebral creatine deficiency syndrome	0.0058742539
myeloid leukemia	0.0058742539
chronic hepatitis C virus infection	0.0057900844
hidradenitis suppurativa	0.0057798183
portal hypertension	0.0057568222
acquired factor X deficiency	0.0055436978
Usual Ductal Breast Hyperplasia	0.0055436978
metastatic melanoma	0.0055436978
deafness	0.0054205045
cervical intraepithelial neoplasia	0.0053589079
coinfection	0.0053589079
left ventricular hypertrophy	0.0053589079
brain cancer	0.005352017
kidney cancer	0.0053205127
B-cell non-Hodgkins lymphoma	0.0052330109
Splenomegaly	0.005174118
corneal disease	0.005174118
hepatocellular adenoma	0.005174118
Pelvic Inflammatory Disease	0.005174118
osteoporosis-pseudoglioma syndrome	0.0051535858
myeloid neoplasm	0.0051227874
head and neck neoplasia	0.0050611908
Alagille syndrome	0.0050611908
intestinal cancer	0.0050303925
Other metabolic disease	0.0050176625
uremia	0.004989328
sarcopenia	0.004989328
Adenosquamous Carcinoma	0.004989328
jugulotympanic paraganglioma	0.004989328
Odontogenic Cyst	0.004989328
endometrioid carcinoma	0.004989328
Splenic Marginal Zone Lymphoma	0.0049724571
Burkitts lymphoma	0.0049687958
cardiomyopathy	0.0049272055
metastasis	0.0048558686
injury	0.0048068639
insulinoma	0.0048045381
Treacher-Collins syndrome	0.0048045381
diabetic foot	0.0048045381
Laurence-Moon syndrome	0.0048045381
polyp	0.0048045381
liver disease	0.0047918081
infarction	0.0047737398
skin disease	0.0047507437
retinopathy of prematurity	0.0046813448
hepatitis C virus infection	0.0046480826
autosomal dominant cerebellar ataxia	0.0046197482
inflammation	0.004599216
aortic disease	0.004599216
aging	0.004599216
Immunodeficiency	0.0045889499
X-linked retinoschisis	0.004506821
choroid plexus carcinoma	0.0044349583
Gastric Mucosa-Associated Lymphoid Tissue Lymphoma	0.0044349583
Renal cyst	0.0044349583
post-treatment Lyme disease syndrome	0.0044349583
idiopathic hemiconvulsion-hemiplegia syndrome	0.0044349583
Encephalopathy	0.0044349583
lissencephaly with cerebellar hypoplasia	0.0044349583
celiac disease	0.0044349583
chronic cervicitis	0.0044349583
malignant colon neoplasm	0.0044349583
microscopic polyangiitis	0.0044349583
Uterine leiomyoma	0.0044349583
sudden sensorineural hearing loss	0.0044349583
brain disease	0.0044349583
Asthma	0.0044349583
Hydrocephalus	0.0044349583
neuropathy	0.0044349583
keratoconus	0.0044349583
HIV-associated nephropathy	0.0044349583
Peri-Implantitis	0.0044349583
Dravet syndrome	0.0044349583
cerebral palsy	0.0044349583
acute hepatitis B virus infection	0.0044349583
cerebrovascular disorder	0.0044349583
large cell carcinoma	0.0044349583
Primary progressive aphasia	0.0044349583
Pulmonary artery atresia	0.004414426
CADASIL	0.004414426
recessive dystrophic epidermolysis bullosa	0.004414426
gliosarcoma	0.0042501683
Noonan syndrome	0.0042501683
hypotonia-cystinuria syndrome	0.0042501683
Fulminant hepatitis	0.0042501683
mucinous neoplasm	0.0042501683
Hypotonia - cystinuria syndrome	0.0042501683
Hypotonia - cystinuria syndrome	0.0042501683
tongue neoplasm	0.0042296361
trisomy	0.0040653784
cerebral arteriopathy, autosomal dominant, with subcortical infarcts and leukoencephalopathy, type 1	0.0040653784
memory impairment	0.0040653784
occult macular dystrophy	0.0040653784
invasive carcinoma	0.0039421851
Autoimmunity	0.0039089229
prostatitis	0.0038497902
ischemic disease	0.0037573952
idiopathic pulmonary arterial hypertension	0.0037573952
Lymphatic Metastasis	0.0036957985
Alexander disease	0.0036957985
glycogen storage disease VI	0.0036957985
Zinc deficiency	0.0036957985
lymphatic system disease	0.0036957985
arterial disorder	0.0036957985
Pituitary prolactin cell adenoma	0.0036957985
thyroid cancer, nonmedullary, 2	0.0036957985
rectum mucinous adenocarcinoma	0.0036957985
bone osteosarcoma	0.0036957985
Penile Carcinoma	0.0036957985
ependymoblastoma	0.0036957985
Granular Cell Tumor	0.0036957985
uterine corpus endometrial carcinoma	0.0036957985
metaphyseal chondrodysplasia, Spahr type	0.0036957985
hypohidrotic ectodermal dysplasia	0.0036957985
stricture	0.0036957985
KBG syndrome	0.0036957985
heart valve disease	0.0036957985
primary ciliary dyskinesia	0.0036957985
fg syndrome	0.0036957985
rickettsiosis	0.0036957985
Prolactin-Producing Pituitary Gland Adenoma	0.0036957985
irritable bowel syndrome	0.0036957985
mesoblastic nephroma	0.0036957985
Ventricular hypertrophy	0.0036957985
Friedreich ataxia	0.0036957985
ovarian serous cystadenocarcinoma	0.0036957985
exstrophy-epispadias complex	0.0036957985
Vestibular schwannoma	0.0036957985
osteopathia striata with cranial sclerosis	0.0036957985
prolymphocytic leukemia	0.0036957985
MELAS	0.0036957985
popliteal pterygium syndrome	0.0036957985
infectious disease	0.0036957985
Phelan-McDermid syndrome	0.0036957985
pulmonary valve stenosis	0.0036957985
spindle cell hemangioma	0.0036957985
CHARGE syndrome	0.0036957985
immune dysregulation-polyendocrinopathy-enteropathy-X-linked syndrome	0.0036957985
pharynx cancer	0.0036957985
myoclonic epilepsy	0.0036957985
reading	0.0036957985
atrial heart septal defect	0.0036957985
Alagille syndrome due to a JAG1 point mutation	0.0036957985
fibroma	0.0036957985
CADDS	0.0036957985
Left ventricular dilatation	0.0036957985
Floating-Harbor syndrome	0.0036957985
Myelodysplasia	0.0036957985
Lynch syndrome	0.0036957985
craniosynostosis	0.0036957985
Global developmental delay	0.0036752663
hematologic disease	0.0036420041
human african trypanosomiasis	0.0035110086
Alopecia	0.0035110086
alopecia	0.0035110086
enteritis	0.0033262187
parasitic infection	0.0033262187
Osteopetrosis	0.0033262187
basaloid squamous cell carcinoma	0.0033262187
Pleural effusion	0.0033262187
dentin dysplasia	0.0033262187
Malignant Mesothelioma	0.0033262187
oropharynx squamous cell carcinoma	0.0033262187
congenital T-cell immunodeficiency	0.0033262187
atypical ductal hyperplasia	0.0033262187
sarcoma	0.0031106304
inherited lipid metabolism disorder	0.0030285016
infectious colitis	0.0029566388
spina bifida	0.0029566388
Autosomal dominant polycystic kidney disease	0.0029566388
pemphigus vulgaris	0.0029566388
Aicardi-Goutieres syndrome	0.0029566388
invasive lobular carcinoma	0.0029566388
Lipedema	0.0029566388
Peripheral demyelination	0.0029566388
scrapie	0.0029566388
craniodiaphyseal dysplasia	0.0029566388
Melnick-Needles syndrome	0.0029566388
acrocallosal syndrome	0.0029566388
dyskeratosis congenita	0.0029566388
Saethre-Chotzen syndrome	0.0029566388
allergic asthma	0.0029439089
Uveal melanoma	0.0029361066
liposarcoma	0.0029361066
temporal arteritis	0.0029028444
Pulmonic stenosis	0.0029028444
neoplasm of esophagus	0.0028437117
Down syndrome	0.0028437117
xerostomia	0.0027718489
polyarteritis nodosa	0.0027718489
osteosclerosis	0.0027718489
Glomerular sclerosis	0.0027513167
Ureteral obstruction	0.0027513167
keratinocyte carcinoma	0.0027513167
Aggressive behavior	0.002587059
aggressive behavior	0.002587059
kidney injury	0.002587059
Mental deterioration	0.002587059
Dowling-Degos disease 1	0.002587059
ovarian serous carcinoma	0.002587059
serum lipopolysaccharide activity	0.002587059
undifferentiated carcinoma	0.002587059
Microcephaly	0.002587059
Carcinoma, Lewis Lung	0.002587059
intraepithelial neoplasia	0.002587059
cytomegalovirus infection	0.002587059
mucinous adenocarcinoma of the appendix	0.0022174791
adrenal cortex neoplasm	0.0022174791
Hyperkeratosis	0.0022174791
Atrioventricular canal defect	0.0022174791
Thrombocytopenia	0.0022174791
bladder urachal carcinoma	0.0022174791
Chronic colitis	0.0022174791
keratinizing squamous cell carcinoma	0.0022174791
skin papilloma	0.0022174791
cold-induced sweating syndrome	0.0022174791
ischemic cardiomyopathy	0.0022174791
Acute otitis media	0.0022174791
inflammatory myofibroblastic tumor	0.0022174791
Endometritis	0.0022174791
skull base meningioma	0.0022174791
hypoplastic right heart syndrome	0.0022174791
macular retinal edema	0.0022174791
necrotizing enterocolitis	0.0022174791
airway hyperresponsiveness	0.0022174791
polyposis	0.0022174791
gestational diabetes	0.0022174791
hyperinsulinism	0.0022174791
Ehlers-Danlos syndrome, dermatosparaxis type	0.0022174791
Vascular dilatation	0.0022174791
atopic eczema	0.0022174791
rheumatoid arthritis	0.0022174791
sinus histiocytosis with massive lymphadenopathy	0.0022174791
Posterior Leukoencephalopathy Syndrome	0.0022174791
retinal edema	0.0022174791
Machado-Joseph disease	0.0022174791
schwannoma	0.0022174791
alcohol dependence	0.0022174791
Pituitary Gland Adenoma	0.0022174791
essential thrombocythemia	0.0022174791
limb-girdle muscular dystrophy	0.0022174791
papillary adenoma	0.0022174791
breast benign neoplasm	0.0022174791
abortion	0.0022174791
odontogenic neoplasm	0.0022174791
Ataxia	0.0022174791
acanthosis nigricans	0.0022174791
gastroesophageal reflux disease	0.0022174791
primary myelofibrosis	0.0022174791
hereditary retinoblastoma	0.0022174791
Pulmonary hypoplasia	0.0022174791
familial atrioventricular septal defect	0.0022174791
spontaneous abortion	0.0022174791
hypothyroidism	0.0022174791
acute myeloid leukemia by FAB classification	0.0022174791
bronchiolitis obliterans	0.0022174791
Skin ulcer	0.0022174791
blastoma	0.0022174791
allergic disease	0.0022174791
hypersensitivity pneumonitis	0.0022174791
embryonal neoplasm	0.0022174791
Fontaine progeroid syndrome	0.0022174791
Perimembranous ventricular septal defect	0.0022174791
carcinoma of supraglottis	0.0022174791
mucositis	0.0022174791
dissection	0.0022174791
paraneoplastic neurologic syndrome	0.0022174791
meningeal tuberculosis	0.0022174791
AIDS	0.0022174791
liver angiosarcoma	0.0022174791
carcinoid syndrome	0.0022174791
Shwachman-Diamond syndrome	0.0022174791
chronic pancreatitis	0.0022174791
serous adenocarcinoma	0.0022174791
autoimmune uveitis	0.0022174791
hepatitis A virus infection	0.0022174791
glomus tumor	0.002104552
juvenile dermatomyositis	0.0020573768
B-cell neoplasm	0.002012157
Fanconi anemia	0.002012157
B-cell neoplasm	0.002012157
Genital neoplasm, female	0.002012157
nephrotic syndrome	0.002012157
follicular lymphoma	0.002012157
meningococcal infection	0.001942574
diabetic cardiomyopathy	0.0018478993
pancreatic neoplasm	0.0018478993
spondyloepiphyseal dysplasia congenita	0.0018478993
retinitis pigmentosa	0.0018478993
hearing loss	0.0018478993
Mitral valve prolapse	0.0018478993
psychiatric disorder	0.0018478993
malaria	0.0018478993
squamous cell intraepithelial neoplasia	0.0018478993
Helminthiasis	0.0018478993
Netherton syndrome	0.0018478993
osteonecrosis	0.0014783194
diabetic macular edema	0.0014783194
chronic periodontitis	0.0014783194
sebaceous gland neoplasm	0.0014783194
language impairment	0.0014783194
uterine fibroid	0.0014783194
Tics	0.0014783194
spondyloepimetaphyseal dysplasia, Strudwick type	0.0014783194
Familial adenomatous polyposis	0.0014783194
MEGF10-related myopathy	0.0014783194
rectum neuroendocrine neoplasm	0.0014783194
Dowling-Degos disease	0.0014783194
ichthyosis prematurity syndrome	0.0014783194
differentiated thyroid carcinoma	0.0014783194
Edema	0.0014783194
SATB2 associated disorder	0.0014783194
Alagille syndrome due to a NOTCH2 point mutation	0.0014783194
psoriasis vulgaris	0.0014783194
stroke	0.0014783194
Mixed Tumor of the Salivary Gland	0.0014783194
renovascular hypertension	0.0014783194
eye neoplasm	0.0014783194
keratosis	0.0014783194
alcoholic liver disease	0.0014783194
nephritis	0.0014783194
squamous carcinoma in situ	0.0014783194
vitamin A deficiency	0.0014783194
infertility	0.0014783194
esophageal small cell neuroendocrine carcinoma	0.0014783194
endometriosis of intestine	0.0014783194
tricuspid atresia	0.0014783194
essential hypertension, genetic	0.0014783194
Renal insufficiency	0.0014783194
salivary gland cancer	0.0014783194
Dupuytren Contracture	0.0014783194
Lymphomatoid Papulosis	0.0014783194
reticulum cell sarcoma	0.0014783194
Intellectual disability	0.0014783194
aplasia cutis congenita	0.0014783194
liver neoplasm	0.0014783194
hypertensive retinopathy	0.0014783194
Hydatidiform Mole	0.0014783194
hyperplasia	0.0014783194
Nephroblastoma	0.0014783194
clear cell adenocarcinoma	0.0014783194
foot and mouth disease	0.0014783194
neoplastic disease or syndrome	0.0014783194
Erythema	0.0014783194
osteoporosis	0.0014783194
Schistosomiasis japonica	0.0014783194
vasculitis	0.0014783194
Holt-Oram syndrome	0.0014783194
Luscan-Lumish syndrome	0.0014783194
edema	0.0014783194
Carney complex	0.0014783194
tuberous sclerosis	0.0014783194
Pericardial effusion	0.0014783194
rheumatic disease	0.0014783194
Beckwith-Wiedemann syndrome	0.0014783194
benign female reproductive system neoplasm	0.0014783194
supraglottis neoplasm	0.0014783194
pituitary adenocarcinoma	0.0014783194
mediastinal malignant lymphoma	0.0014783194
gonorrhea	0.0014783194
oropharyngeal carcinoma	0.0014783194
oculocutaneous albinism type 1	0.0014783194
histiocytic neoplasm	0.0014783194
Atrophy	0.0014783194
Meningitis	0.0014783194
Kabuki syndrome	0.0014783194
Increased total eosinophil count	0.0014783194
Blindness	0.0014783194
pericardial effusion	0.0014783194
primary biliary cirrhosis	0.0014783194
autosomal recessive disease	0.0014783194
xeroderma pigmentosum	0.0014783194
acne	0.0014783194
Pneumocystis infectious disease	0.0014783194
Intervertebral disk degeneration	0.0014783194
osteochondritis dissecans	0.0014783194
stomach disease	0.0014783194
choroid plexus neoplasm	0.0014783194
Granulomatosis with Polyangiitis	0.0014783194
teratocarcinoma	0.0014783194
angina pectoris	0.0014783194
Kleefstra syndrome	0.0014783194
precursor T-cell lymphoblastic leukemia-lymphoma	0.0014783194
Chagas cardiomyopathy	0.0014783194
Premature ovarian insufficiency	0.0014783194
cutaneous fibrous histiocytoma	0.0014783194
tarsal-carpal coalition syndrome	0.0014783194
severe combined immunodeficiency	0.0014783194
Mitral stenosis	0.0014783194
early-onset autosomal dominant Alzheimer disease	0.0014783194
enterocolitis	0.0014783194
attention deficit hyperactivity disorder	0.0014783194
multiple symmetric lipomatosis	0.0014783194
childhood cancer	0.0014783194
Hematochezia	0.0014783194
syphilis	0.0014783194
torsades de pointes	0.0014783194
