# Supplementary material for: Peripheral Transcriptomic Signatures Reveal Convergent Neuroinflammatory, Metabolic, and miRNA Dysregulation in Major Psychiatric Disorders
Source: Biology (Basel). 2026 Apr 24;15(9):673. doi: 10.3390/biology15090673 (PMC13162896; doi:10.3390/biology15090673)
Supplement: Supplementary file 1 [file biology-15-00673-s001.zip › Supplementary Files/Dataset S4. Hub genes GWAS results/OAS1.tsv]

disease	globalScore
pulmonary alveolar proteinosis with hypogammaglobulinemia	0.6444660399
COVID-19	0.5707803437
respiratory failure	0.3378392926
neurodegenerative disease	0.3197868523
middle ear disorder	0.3139900724
Abnormal mastoid morphology	0.3139900724
age-related macular degeneration	0.3039062697
spinal cord injury	0.2996887696
systemic lupus erythematosus	0.289558573
osteoarthritis	0.2552981018
major depressive disorder	0.123677302
neoplasm	0.1021491469
Alzheimer disease	0.0985910816
cancer	0.0956163968
breast cancer	0.0949611771
lung adenocarcinoma	0.0852598729
Systemic lupus erythematosus	0.0815658243
MODY	0.0808633536
infection	0.0746625478
gout	0.0703584226
bladder transitional cell carcinoma	0.0674415306
coronary artery disease	0.0662880059
maturity-onset diabetes of the young type 3	0.0625181282
myocardial infarction	0.0620737413
synovial sarcoma	0.0601799197
primary ovarian insufficiency	0.0591904723
hyperproinsulinemia	0.0564422354
angina pectoris	0.056076563
maturity-onset diabetes of the young type 10	0.0514381242
pancreatic neoplasm	0.0504476502
alcoholic liver disease	0.0499205153
46,XY complete gonadal dysgenesis	0.0483299576
Malignant Pancreatic Neoplasm	0.0473062214
prostate cancer	0.0470615447
glycogen storage disorder due to hepatic glycogen synthase deficiency	0.0442830582
Glycogen storage disease due to hepatic glycogen synthase deficiency	0.0442830582
3-hydroxy-3-methylglutaryl-CoA synthase deficiency	0.0440169607
severe acute respiratory syndrome	0.0429256331
hypertension	0.0426759316
type 2 diabetes mellitus	0.042180394
Familial hyperprolactinemia	0.0416294748
familial hyperprolactinemia	0.0416294748
polyp of colon	0.0415280891
Perrault syndrome	0.041149021
Perrault syndrome 6	0.041149021
46,XX testicular disorder of sex development	0.0410381471
aromatase deficiency	0.0408533571
exercise-induced hyperinsulinism	0.040121589
pulmonary tuberculosis	0.0399146243
46,XX ovotesticular disorder of sex development	0.0387615352
hypothyroidism	0.0383979083
amelogenesis imperfecta	0.0382219486
premature ovarian failure 18	0.0377414948
tooth agenesis	0.0376010544
Oligodontia	0.0376010544
polycystic ovary syndrome	0.037150167
thyroid disease	0.0367021844
Perrault syndrome 2	0.0363149165
46,XX gonadal dysgenesis	0.0358935955
diabetes mellitus, permanent neonatal 4	0.0356570644
pancreatic adenocarcinoma	0.0350228955
Myelofibrosis	0.0340013466
myelofibrosis	0.0340013466
transient neonatal diabetes mellitus	0.0333582777
Mayer-Rokitansky-Kuster-Hauser syndrome	0.0326930339
Mayer-Rokitansky-Küster-Hauser syndrome	0.0326930339
Mayer-Rokitansky-Kuster-Hauser syndrome type 1	0.0326930339
Townes-Brocks syndrome	0.0324459969
type 1 diabetes mellitus	0.0320733911
maturity-onset diabetes of the young type 13	0.0319169163
Ehlers-Danlos syndrome	0.0317838675
permanent neonatal diabetes mellitus 1	0.0317543011
dentin dysplasia type I	0.0314586372
ovarian dysgenesis 11	0.0313995045
diabetes mellitus, transient neonatal, 3	0.0311703649
hepatitis B virus infection	0.0310344417
liver disease	0.0308061235
otodental syndrome	0.0303720725
psoriasis	0.0295477121
Genu valgum	0.0280648884
Genu varum	0.0280648884
essential hypertension	0.0277656949
sinoatrial node disorder	0.0276091701
viral disease	0.0275589368
epilepsy	0.0275260367
juvenile dermatomyositis	0.0275025934
stroke	0.0271829586
hepatitis C virus infection	0.0257539601
Pneumonia	0.024741318
colorectal carcinoma	0.0245682315
cutaneous lupus erythematosus	0.0227006596
placenta praevia	0.0221484142
liver cancer	0.0220310658
sialadenitis	0.021977568
chronic obstructive pulmonary disease	0.0218698577
crush injury	0.0217259992
ovarian neoplasm	0.0215673638
acquired thrombocytopenia	0.0215673638
Graves disease	0.020899822
autoimmune disease	0.0207178872
hepatocellular carcinoma	0.0198795423
Crohn's disease	0.0196516235
Age-related cataract	0.0196084789
myeloid sarcoma	0.018161523
multiple sclerosis	0.0173243161
endothelial dysfunction	0.0162615136
pulmonary alveolar proteinosis	0.015617418
prostate adenocarcinoma	0.0155223539
hand, foot and mouth disease	0.0153170318
gestational diabetes	0.0150295808
systemic scleroderma	0.0149694214
cirrhosis of liver	0.0144136143
metastatic melanoma	0.0142075408
dengue disease	0.0141382369
lung cancer	0.0140850989
AIDS	0.0129968916
diabetic nephropathy	0.0126798988
nasopharyngeal carcinoma	0.0118265553
Sepsis	0.0116652319
Sjogren syndrome	0.0116518275
West Nile encephalitis	0.0116417654
chronic hepatitis C virus infection	0.0116212332
polycythemia vera	0.0110873956
bacterial disease	0.0109539362
gastric cancer	0.0108488113
rosacea	0.0106591225
non-alcoholic steatohepatitis	0.0104765623
non-small cell lung carcinoma	0.0103482359
glioblastoma multiforme	0.0101412586
tuberculosis	0.0097041404
coronavirus infectious disease	0.0095156546
colorectal cancer	0.009496149
glioma	0.0094037541
urinary bladder carcinoma	0.0093647303
influenza	0.0093629956
Zika virus infectious disease	0.0090111781
adrenal cortex carcinoma	0.0088699165
Herpes simplex infection	0.0088699165
pancreatic carcinoma	0.0088526686
infectious disease	0.0087955899
HIV-1 infection	0.008726191
rotavirus infection	0.0084798044
lung carcinoma	0.0083155467
erectile dysfunction	0.0081307568
metabolic disease	0.0081307568
atherosclerosis	0.0079459669
inflammatory bowel disease	0.0079459669
dermatitis	0.0079459669
triple-negative breast cancer	0.0077611769
rubella	0.0076379837
Pallister-Hall syndrome	0.0073915971
chromophobe renal cell carcinoma	0.0073915971
cryohydrocytosis	0.0073915971
Immunodeficiency	0.0073915971
mouth disease	0.0073915971
essential thrombocythemia	0.0073915971
nervous system disease	0.0073915971
posterior cortical atrophy	0.0073915971
Leishmaniasis	0.0073005925
transitional cell carcinoma of kidney	0.0068988696
Miyoshi myopathy	0.0068372273
preterm premature rupture of the membranes	0.0066524374
melanoma	0.0066011068
Obesity	0.0062623253
Cirrhosis	0.0062417931
lymph node metastatic carcinoma	0.0060980676
neutropenia	0.0059132777
leprosy	0.0059132777
dermatomyositis	0.0055436978
Hepatic fibrosis	0.0055436978
chronic kidney disease	0.0055436978
immune system disease	0.0055231656
Rheumatoid arthritis	0.0052281177
Respiratory Syncytial Virus Infection	0.0052281177
pancreatic ductal adenocarcinoma	0.0052115736
cardiovascular disease	0.005174118
urticaria	0.005174118
cystic fibrosis	0.0051265022
endometrial cancer	0.0050303925
ovarian cancer	0.0050303925
pachyonychia congenita	0.0049687958
Respiratory tract infection	0.0048661348
measles	0.0048558686
COVID-19–associated multisystem inflammatory syndrome in children	0.0047918081
glioblastoma	0.0047840059
X-linked hyper-IgM syndrome	0.004625045
chronic lymphocytic leukemia	0.0046197482
carcinoma	0.0046197482
sudden infant death syndrome	0.0044349583
metabolic syndrome	0.0044349583
adenocarcinoma	0.0044349583
Ebola hemorrhagic fever	0.0044349583
human papilloma virus infection	0.0042501683
Friedreich ataxia	0.0041804358
breast carcinoma	0.0041579278
HIV infection	0.0041466721
clear cell renal carcinoma	0.004105777
amyloidosis	0.0040653784
cytomegalovirus infection	0.0040653784
Cowden syndrome 1	0.0036957985
infiltrating bladder urothelial carcinoma	0.0036957985
steatosis	0.0036957985
fibrosarcoma	0.0036957985
chronic leukemia	0.0036957985
cervical squamous intraepithelial neoplasia	0.0036957985
agammaglobulinemia	0.0036957985
intestinal cancer	0.0036957985
emphysema	0.0036957985
prostate neoplasm	0.0036957985
osteosarcoma	0.0036957985
Schwartz-Jampel syndrome	0.0036957985
skin cancer	0.0036957985
precursor B-cell acute lymphoblastic leukemia	0.0036957985
gastric adenocarcinoma	0.0036957985
graft versus host disease	0.0036957985
Dengue Hemorrhagic Fever	0.0036957985
neuroblastoma	0.0036957985
familial hypercholesterolemia	0.0036957985
breast neoplasm	0.0036957985
Invasive Breast Carcinoma	0.0036957985
pemphigus foliaceus	0.0036957985
Bloom syndrome	0.0036957985
kidney injury	0.0036957985
cutaneous melanoma	0.0036957985
Hepatitis	0.0036957985
X-linked retinoschisis	0.0036957985
Reoviridae infectious disease	0.0036957985
Hepatitis	0.0036957985
brain glioma	0.0036957985
mucous membrane pemphigoid	0.0036957985
Thrombocytopenia	0.0036957985
interstitial lung disease	0.0034904764
atopic eczema	0.0034644492
rheumatoid arthritis	0.0033147574
depressive disorder	0.0029566388
pulmonary fibrosis	0.0029566388
diabetes mellitus	0.0027513167
lobular neoplasia	0.002587059
juvenile idiopathic arthritis	0.0025439938
neuromyelitis optica	0.0022174791
Cutaneous T-cell lymphoma	0.0022174791
syphilis	0.0022174791
cervical squamous cell carcinoma	0.0022174791
skin disease	0.0022174791
cervical cancer	0.0022174791
dry eye syndrome	0.0022174791
endometrial carcinoma	0.0022174791
postpartum depression	0.0022174791
psoriasis vulgaris	0.0022174791
abortion	0.0022174791
lymphoma	0.0022174791
punctate palmoplantar keratoderma type 2	0.0022174791
systemic juvenile idiopathic arthritis	0.0021992177
discoid lupus erythematosus	0.0018478993
non-alcoholic fatty liver disease	0.0018478993
Encephalitis, Tick-Borne	0.0018478993
retinal ischemia	0.0014783194
cholangiocarcinoma	0.0014783194
chronic hepatitis B virus infection	0.0014783194
head and neck malignant neoplasia	0.0014783194
relapsing-remitting multiple sclerosis	0.0014783194
encephalitis	0.0014783194
lysinuric protein intolerance	0.0014783194
inborn error of immunity	0.0014783194
autoimmune pulmonary alveolar proteinosis	0.0014783194
autoinflammatory syndrome	0.0014783194
immunodeficiency disease	0.0014783194
Hyperglycemia	0.0014783194
rheumatic disease	0.0014783194
cryopyrin-associated periodic syndrome	0.0014783194
Mental deterioration	0.0014783194
common wart	0.0014783194
adenoma	0.0014783194
Parkinson disease	0.0014783194
lupus nephritis	0.0014783194
foot and mouth disease	0.0014783194
scrub typhus	0.0014783194
neurotic disorder	0.0014783194
Neoplasm of the lung	0.0014783194
sweet syndrome	0.0014783194
myositis	0.0014783194
glycogen storage disease VI	0.0014783194
metopic craniosynostosis	0.0014591958
hepatitis B virus induced hepatocellular carcinoma	0.0011468284
chronic rhinosinusitis	0.0010899225
