# Supplementary material for: Peripheral Transcriptomic Signatures Reveal Convergent Neuroinflammatory, Metabolic, and miRNA Dysregulation in Major Psychiatric Disorders
Source: Biology (Basel). 2026 Apr 24;15(9):673. doi: 10.3390/biology15090673 (PMC13162896; doi:10.3390/biology15090673)
Supplement: Supplementary file 1 [file biology-15-00673-s001.zip › Supplementary Files/Dataset S4. Hub genes GWAS results/OAS2.tsv]

disease	globalScore
COVID-19	0.2645527172
major depressive disorder	0.1817434716
psoriasis	0.0957426812
angina pectoris	0.0857653992
breast cancer	0.0822427982
gout	0.0798157251
alcohol drinking	0.0769278152
esophageal carcinoma	0.0741287016
myocardial infarction	0.0671416565
Systemic lupus erythematosus	0.0658062181
colorectal cancer	0.0644869356
cirrhosis of liver	0.0625114118
polyp of colon	0.062141832
systemic lupus erythematosus	0.0522398063
ocular hypotension	0.0502507197
respiratory failure	0.0502273596
age-related macular degeneration	0.0469814384
acute myeloid leukemia	0.0466389244
Zika virus infectious disease	0.0440128417
non-small cell lung carcinoma	0.0439594705
Abnormal mastoid morphology	0.0425159531
middle ear disorder	0.0425159531
colorectal carcinoma	0.040648651
type 2 diabetes mellitus	0.0394985022
cancer	0.0388918088
bladder transitional cell carcinoma	0.0384363049
pancreatic neoplasm	0.0362188258
osteoarthritis	0.0332938187
Sepsis	0.0327103203
juvenile dermatomyositis	0.0273892596
infection	0.0236428597
head and neck squamous cell carcinoma	0.0225443711
cutaneous lupus erythematosus	0.022389847
spinal cord injury	0.0222705329
squamous cell carcinoma	0.0218052114
preeclampsia	0.0214224124
ulcerative colitis	0.0212858914
lung carcinoma	0.0212332083
oral squamous cell carcinoma	0.019246194
alcoholic liver disease	0.0192459159
neoplasm	0.0177250643
dengue disease	0.0171222115
Ischemic stroke	0.0155223539
viral disease	0.0151054225
pachyonychia congenita	0.0147831942
breast carcinoma	0.0135816689
chronic hepatitis C virus infection	0.0132305482
rosacea	0.0126478941
benign prostatic hyperplasia	0.0125657151
influenza	0.0121874583
metastatic melanoma	0.0116882437
liver disease	0.0114569755
gastric cancer	0.0112799878
autoimmune disease	0.0104645384
non-alcoholic steatohepatitis	0.0101429138
Alzheimer disease	0.0100410614
hepatitis C virus infection	0.0099299947
chronic fatigue syndrome	0.0096090762
prostate cancer	0.0092908269
HIV-1 infection	0.0089571784
type 1 diabetes mellitus	0.0089374258
glioma	0.008898251
depressive disorder	0.0088699165
oral lichen planus	0.0088699165
Huntington disease	0.0088699165
Granuloma	0.0088699165
sclerosing cholangitis	0.0087812173
cystic fibrosis	0.0087558507
pancreatic carcinoma	0.0084962653
triple-negative breast cancer	0.0084798044
AIDS	0.0083155467
mastitis	0.0081307568
chronic lymphocytic leukemia	0.0079254347
hairy cell leukemia	0.0079254347
atherosclerosis	0.0077611769
Flavivirus Infections	0.0077611769
cryohydrocytosis	0.0077611769
animal viral hepatitis	0.0077611769
chronic hepatitis B virus infection	0.0077611769
Encephalitis, Tick-Borne	0.0076663181
synovial sarcoma	0.007576387
atrophic gastritis	0.0073915971
tongue squamous cell carcinoma	0.0073915971
Hypotonia - cystinuria syndrome	0.0073915971
coronavirus infectious disease	0.0073915971
Down syndrome	0.0073915971
urinary bladder carcinoma	0.0073915971
lymphoma	0.0073915971
acute promyelocytic leukemia	0.0073915971
hypotonia-cystinuria syndrome	0.0073915971
ovarian cancer	0.0072068072
pancreatic ductal adenocarcinoma	0.006880508
glioblastoma multiforme	0.0067219012
Crohn's disease	0.0062097007
X-linked hyper-IgM syndrome	0.0062060623
pancreatic adenocarcinoma	0.0057695522
Townes-Brocks syndrome	0.0057079555
atopic eczema	0.0055916291
human papilloma virus infection	0.0055436978
head and neck malignant neoplasia	0.0055365007
peeling skin syndrome	0.0053589079
Q fever	0.005174118
endometrial cancer	0.005174118
myeloid sarcoma	0.005174118
neuroblastoma	0.005174118
dermatomyositis	0.005174118
melanoma	0.0050303925
IGA glomerulonephritis	0.0049900725
COVID-19–associated multisystem inflammatory syndrome in children	0.0046916109
lung adenocarcinoma	0.0046197482
Rheumatoid arthritis	0.0045659538
inflammatory bowel disease	0.004518294
tuberculosis	0.0044349583
Testicular Germ Cell Tumor	0.0044349583
multiple sclerosis	0.0043805197
cervical cancer	0.0040653784
measles	0.0040653784
laryngotracheoesophageal cleft	0.0040653784
Insulin resistance	0.0040653784
Hepatitis	0.0040653784
periodontitis	0.0040653784
monoclonal gammopathy	0.0036957985
attention deficit hyperactivity disorder	0.0036957985
early-infantile DEE	0.0036957985
severe acute respiratory syndrome	0.0036957985
visceral Leishmaniasis	0.0036957985
medulloblastoma	0.0036957985
rubella	0.0036957985
agammaglobulinemia	0.0036957985
tonsil carcinoma	0.0036957985
renal cell carcinoma	0.0036957985
dry eye syndrome	0.0036957985
Respiratory Syncytial Virus Infection	0.0036957985
infiltrating bladder urothelial carcinoma	0.0036957985
cytomegalovirus infection	0.0036957985
rectum cancer	0.0036957985
popliteal pterygium syndrome	0.0036957985
leukemia	0.0036957985
lung cancer	0.0036957985
non-alcoholic fatty liver	0.0036957985
Miyoshi myopathy	0.0036957985
swine influenza	0.0036957985
neuropathy	0.0036957985
posterior cortical atrophy	0.0036957985
X-linked retinoschisis	0.0036957985
breast neoplasm	0.0036957985
diabetes mellitus	0.0036957985
HIV infection	0.0035906903
systemic scleroderma	0.0035828714
chronic obstructive pulmonary disease	0.0035110086
infectious disease	0.0035110086
hepatocellular carcinoma	0.0034862553
dysplasia	0.0033697379
Autoimmunity	0.0033262187
invasive breast ductal carcinoma	0.0031420117
meningococcal infection	0.0031198005
relapsing-remitting multiple sclerosis	0.0029566388
heart failure	0.0029566388
hepatitis B virus infection	0.0029333729
lung disease	0.0027718489
bacterial disease	0.002587059
lobular neoplasia	0.002587059
Epstein-Barr virus infection	0.002587059
low grade glioma	0.0022174791
cutaneous melanoma	0.0022174791
Meningitis	0.0022174791
celiac disease	0.0022174791
Meckel syndrome, type 1	0.0022174791
myocarditis	0.0022174791
lymphoproliferative syndrome	0.0022174791
bovine respiratory disease complex	0.0022174791
chronic myelogenous leukemia	0.0022174791
pulmonary alveolar proteinosis	0.0022174791
early-onset parkinsonism-intellectual disability syndrome	0.0022174791
encephalitis	0.0022174791
central nervous system disease	0.0022174791
complement factor I deficiency	0.0022174791
herpes simplex dermatitis	0.0022174791
clear cell renal carcinoma	0.0018577653
parasitic infection	0.0018478993
immune system disease	0.0018478993
lupus nephritis	0.0018478993
Sjogren syndrome	0.0018478993
interstitial lung disease	0.0018478993
Cirrhosis	0.0018478993
keratosis	0.0014783194
Splenomegaly	0.0014783194
Hepatic steatosis	0.0014783194
Acute hepatitis	0.0014783194
Obesity	0.0014783194
Graves disease	0.0014783194
skin disease	0.0014783194
Stroke	0.0014783194
kidney disease	0.0014783194
Shwachman-Diamond syndrome	0.0014783194
diffuse large B-cell lymphoma	0.0014783194
Acute hepatitis	0.0014783194
Obesity	0.0014783194
Cognitive impairment	0.0014783194
keratosis	0.0014783194
Patent ductus arteriosus	0.0014783194
acute hepatitis B virus infection	0.0014783194
Splenomegaly	0.0014783194
Hepatic fibrosis	0.0014783194
Herpes simplex infection	0.0014783194
rheumatoid arthritis	0.0012996063
acne	0.0010924076
