# Supplementary material for: Peripheral Transcriptomic Signatures Reveal Convergent Neuroinflammatory, Metabolic, and miRNA Dysregulation in Major Psychiatric Disorders
Source: Biology (Basel). 2026 Apr 24;15(9):673. doi: 10.3390/biology15090673 (PMC13162896; doi:10.3390/biology15090673)
Supplement: Supplementary file 1 [file biology-15-00673-s001.zip › Supplementary Files/Dataset S4. Hub genes GWAS results/OAS3.tsv]

disease	globalScore
COVID-19	0.5393067102
gout	0.3174695351
hypertension	0.3163163852
neurodegenerative disease	0.3138709989
alcoholic liver disease	0.3035688345
preeclampsia	0.2980474349
type 2 diabetes mellitus	0.2911130742
osteoarthritis	0.2894510966
alcohol drinking	0.2599045457
major depressive disorder	0.2294998395
respiratory failure	0.2260076645
esophageal carcinoma	0.1844975848
ocular hypotension	0.1691848684
systemic lupus erythematosus	0.1454358124
middle ear disorder	0.1356121199
Abnormal mastoid morphology	0.1356121199
Hirschsprung disease	0.1108739564
Aganglionic megacolon	0.1108739564
neoplasm	0.098595509
age-related macular degeneration	0.0864079275
breast cancer	0.0845428926
Sepsis	0.0793042512
lung cancer	0.0752505649
cancer	0.0707155544
urinary bladder carcinoma	0.0639373149
Systemic lupus erythematosus	0.061018884
viral disease	0.0580292723
myocardial infarction	0.0550037811
bladder transitional cell carcinoma	0.0447191624
coronary artery disease	0.0435286289
hypothyroidism	0.0377884067
angina pectoris	0.0366236788
thyroid disease	0.0361149824
pancreatic adenocarcinoma	0.0355207305
multiple myeloma	0.0342517337
pancreatic neoplasm	0.0340013466
type 1 diabetes mellitus	0.0339104407
pachyonychia congenita	0.0336317668
stroke	0.0327267882
psoriasis	0.0325671002
lung adenocarcinoma	0.0296396884
sialadenitis	0.0285475284
spinal cord injury	0.0282123814
Graves disease	0.0279481997
Crohn's disease	0.0275501149
essential hypertension	0.0264354548
infection	0.0260730798
juvenile dermatomyositis	0.0246169558
experimental autoimmune encephalomyelitis	0.0236941751
adrenal cortex carcinoma	0.022913951
cutaneous lupus erythematosus	0.0219355685
crush injury	0.0218989766
acute myeloid leukemia	0.021476696
placenta praevia	0.0213573686
Genu varum	0.0195692954
Genu valgum	0.0195692954
oral squamous cell carcinoma	0.0176437423
acute lymphoblastic leukemia	0.0166926901
dry eye syndrome	0.0157071438
esophageal squamous cell carcinoma	0.0155223539
Autoimmunity	0.0152568724
small cell lung carcinoma	0.0147831942
prostate cancer	0.014762662
melanoma	0.0142175317
Rheumatoid arthritis	0.0141980261
breast carcinoma	0.0134986893
hepatitis C virus infection	0.0134691325
pancreatic carcinoma	0.0120239239
influenza	0.0117208461
Encephalitis, Tick-Borne	0.0112183912
atherosclerosis	0.0110592665
juvenile idiopathic arthritis	0.0103357709
hepatitis B virus infection	0.0101429138
laryngeal squamous cell carcinoma	0.0096090762
dermatomyositis	0.0095120054
essential thrombocythemia	0.0094653507
Alzheimer disease	0.0093267583
posterior cortical atrophy	0.0093113591
glioblastoma multiforme	0.0091419683
synovial sarcoma	0.0091419683
Miyoshi myopathy	0.0091209103
ataxia telangiectasia	0.0090098278
Epstein-Barr virus infection	0.0088699165
HIV-1 infection	0.008726191
dengue disease	0.0084010508
Neoplasm of the lung	0.0081307568
prostate adenocarcinoma	0.0079459669
Plasmodium falciparum malaria	0.0078632965
diffuse large B-cell lymphoma	0.0077722518
head and neck malignant neoplasia	0.0077611769
chronic kidney disease	0.0077611769
non-small cell lung carcinoma	0.0077611769
pancreatic ductal adenocarcinoma	0.007746339
aneurysmal bone cyst	0.007650919
hepatitis E virus infection	0.0073915971
endometrial carcinoma	0.0073915971
osteosarcoma	0.0073915971
acute lung injury	0.0073915971
aging	0.0073915971
toxoplasmosis	0.0073915971
chronic periodontitis	0.0073915971
precursor B-cell acute lymphoblastic leukemia	0.0073915971
adult-onset Still's disease	0.0073915971
alcohol dependence	0.0073915971
glaucoma	0.0073915971
infiltrating bladder urothelial carcinoma	0.0073915971
Polycystic Kidney Disease	0.0073915971
myocarditis	0.0067243001
urticaria	0.0066524374
tuberculosis	0.0061311246
meningococcal infection	0.0061134504
cervical cancer	0.0059851404
Immunodeficiency	0.0057284877
Lyme disease	0.0057079555
non-alcoholic fatty liver disease	0.0057079555
breast neoplasm	0.0056052945
ovarian cancer	0.0053589079
lymphoma	0.0052413256
fibrosarcoma	0.005174118
disorder of sexual differentiation	0.005174118
neuroblastoma	0.005174118
allergic asthma	0.005174118
measles	0.0050406586
multiple sclerosis	0.0050357391
acute respiratory distress syndrome	0.0049687958
carcinoma	0.0048661348
cervical squamous cell carcinoma	0.0048045381
Alphavirus infectious disease	0.0048045381
rosacea	0.0048038801
AIDS	0.0046197482
atopic eczema	0.0046016492
glioma	0.004599216
gastric cancer	0.004506821
ulcerative colitis	0.004489249
chronic recurrent multifocal osteomyelitis	0.0044349583
head and neck squamous cell carcinoma	0.0044349583
Hyperkeratosis	0.0044349583
ulnar-mammary syndrome	0.0044349583
common variable immunodeficiency	0.004414426
chronic obstructive pulmonary disease	0.0043220311
Zika virus infectious disease	0.0042501683
Townes-Brocks syndrome	0.0042296361
chronic lymphocytic leukemia	0.0040828182
Autosomal dominant polycystic kidney disease	0.0040653784
sarcoma	0.0040653784
Mantle cell lymphoma	0.0040653784
eosinophilic esophagitis	0.0040653784
HIV infection	0.0040227902
Leishmaniasis	0.0038412748
metastatic melanoma	0.0038123679
Osteopetrosis	0.0037676613
hepatocellular carcinoma	0.0036957985
Salmonella Infections	0.0036957985
lung neoplasm	0.0036957985
cardiovascular disease	0.0036957985
diabetes mellitus	0.0036957985
sarcoidosis	0.0036957985
deep vein thrombosis	0.0036957985
Guillain-Barre syndrome	0.0036957985
X-linked retinoschisis	0.0036957985
chromophobe renal cell carcinoma	0.0036957985
triple-negative breast cancer	0.0036957985
Pallister-Hall syndrome	0.0036957985
severe malarial anemia	0.0036957985
prostatitis	0.0036957985
peeling skin syndrome	0.0036957985
agammaglobulinemia	0.0036957985
bone neoplasm	0.0036957985
colorectal carcinoma	0.0036957985
inflammatory breast carcinoma	0.0036957985
laryngotracheoesophageal cleft	0.0036957985
Increased total granulocyte count	0.0036957985
renal cell carcinoma	0.0036957985
pseudolymphoma	0.0036957985
pulmonary tuberculosis	0.0036957985
severe acute respiratory syndrome	0.0035110086
colitis	0.0034904764
Sjogren syndrome	0.0034163877
hematopoietic and lymphoid cell neoplasm	0.0033262187
Osteopenia	0.0033262187
bone disease	0.0032159607
X-linked hyper-IgM syndrome	0.0031046924
B-cell non-Hodgkins lymphoma	0.0030285016
lung carcinoma	0.0029566388
gastric mucosal hypertrophy	0.0029566388
epilepsy	0.0029566388
testicular dysgenesis syndrome	0.0029566388
hypospadias	0.0029566388
substance dependence	0.0029566388
cystic fibrosis	0.0029051093
amyotrophic lateral sclerosis	0.0028259429
Obesity	0.0027513167
lobular neoplasia	0.002587059
autoimmune disease	0.002587059
anaplastic large cell lymphoma	0.002587059
inflammation	0.002587059
vulvar intraepithelial neoplasia	0.0022663362
progressive multifocal leukoencephalopathy	0.0022174791
colon adenocarcinoma	0.0022174791
T-cell leukemia	0.0022174791
nervous system disease	0.0022174791
colon carcinoma	0.0022174791
HIV-associated neurocognitive disorder	0.0022174791
autoimmune thrombocytopenic purpura	0.0022174791
prostate carcinoma	0.0022174791
Meningitis	0.0022174791
syphilis	0.0022174791
Adrenocorticotropic hormone deficiency	0.0022174791
central nervous system disease	0.0022174791
nervous system disease	0.0022174791
colon adenocarcinoma	0.0022174791
HIV-associated neurocognitive disorder	0.0022174791
Cutaneous T-cell lymphoma	0.0018478993
infectious disease	0.0018478993
meningeal tuberculosis	0.0017224245
kidney disease	0.0014783194
systemic scleroderma	0.0014783194
malaria	0.0014783194
lupus nephritis	0.0014783194
Hydatidiform Mole	0.0014783194
Osteoporosis	0.0014783194
thyroid cancer	0.0014783194
leukemia	0.0014783194
B cell deficiency	0.0014783194
neutropenia	0.0014783194
bacterial disease	0.0014783194
mastitis	0.0014783194
cervical intraepithelial neoplasia	0.0014783194
human papilloma virus infection	0.0014783194
Kaposi's sarcoma	0.0014783194
brain neoplasm	0.0014783194
adult T-cell leukemia/lymphoma	0.0014783194
Hepatitis	0.0014783194
Aortic Rupture	0.0014783194
Bronchiolitis	0.0014783194
chronic hepatitis B virus infection	0.0014783194
T-cell non-Hodgkin lymphoma	0.0014783194
autism spectrum disorder - epilepsy - arthrogryposis syndrome	0.0014783194
lymphoproliferative syndrome	0.0014783194
sweet syndrome	0.0014783194
non-Hodgkins lymphoma	0.0014783194
colorectal cancer	0.001464274
chronic myelogenous leukemia	0.0013599801
