# Supplementary material for: Peripheral Transcriptomic Signatures Reveal Convergent Neuroinflammatory, Metabolic, and miRNA Dysregulation in Major Psychiatric Disorders
Source: Biology (Basel). 2026 Apr 24;15(9):673. doi: 10.3390/biology15090673 (PMC13162896; doi:10.3390/biology15090673)
Supplement: Supplementary file 1 [file biology-15-00673-s001.zip › Supplementary Files/Dataset S4. Hub genes GWAS results/PAK1.tsv]

disease	globalScore
intellectual developmental disorder with macrocephaly, seizures, and speech delay	0.6935871805
Neurodevelopmental disorder	0.4763527353
genetic disorder	0.3377195336
Myoclonus	0.2669302119
drug allergy	0.2416825296
multinodular goiter	0.206262952
joint disease	0.2019020892
cutaneous melanoma	0.1855290871
neurodegenerative disease	0.1720056813
schizophrenia	0.1308723105
neurodevelopmental disorder with behavioral abnormalities, absent speech, and hypotonia	0.1182655535
neoplasm	0.1114333033
breast cancer	0.1105248782
non-small cell lung carcinoma	0.1089320769
hepatocellular carcinoma	0.1020564206
glioblastoma multiforme	0.1013136806
gastric cancer	0.0987304111
cancer	0.0981361475
colorectal carcinoma	0.0920588829
ovarian cancer	0.091661896
posterior cortical atrophy	0.0893991901
esophageal squamous cell carcinoma	0.0870656894
acute myeloid leukemia	0.0827588331
triple-negative breast cancer	0.0803022677
renal cell carcinoma	0.0801382042
melanoma	0.078740245
osteosarcoma	0.076971575
gastroesophageal junction adenocarcinoma	0.0759281279
malignant peripheral nerve sheath tumor	0.0755277497
chronic lymphocytic leukemia	0.0749939122
microphthalmia with limb anomalies	0.0739159709
myxofibrosarcoma	0.0739159709
endometrial cancer	0.0700747917
type 2 diabetes mellitus	0.0645764082
neutrophil immunodeficiency syndrome	0.0644935325
Patent ductus arteriosus	0.0610035501
lung cancer	0.0582305183
squamous cell carcinoma	0.0581081952
Stroke	0.0574029377
glioma	0.0557045672
benign prostatic hyperplasia	0.0553137849
urinary bladder carcinoma	0.053764212
colorectal cancer	0.0514588585
immunodeficiency 86	0.0500189375
pachyonychia congenita	0.0471603884
intestinal neoplasm	0.0456225798
nasopharyngeal carcinoma	0.0439800027
inflammatory bowel disease	0.0426257872
glioblastoma	0.041955709
Recurrent infection due to specific granule deficiency	0.0410381471
meningioma	0.039871096
optic choroid disorder	0.0385196402
Alzheimer disease	0.0382517114
hypertriglyceridemia 2	0.0359896862
Combined hyperlipidemia	0.0331439214
Cutaneous T-cell lymphoma	0.0330903323
immunodeficiency 81	0.0330626138
achalasia-alacrima syndrome	0.0321534474
Hyperlipoproteinemia type 1	0.0317838675
Fish-eye disease	0.0310299246
fish eye disease	0.0310299246
Glucose intolerance	0.0303275176
head and neck squamous cell carcinoma	0.0299476716
neuroblastoma	0.029915436
lung adenocarcinoma	0.0295701385
gastric carcinoma	0.0288272287
gestational diabetes	0.028797203
lymph node metastatic carcinoma	0.0282771188
Rheumatoid arthritis	0.0279056048
prostate neoplasm	0.0274755804
prostate cancer	0.0268487711
oral squamous cell carcinoma	0.0254405072
colitis	0.0252453422
osteoarthritis	0.0247618503
cervical carcinoma	0.0243922704
atherosclerosis	0.0243325889
Ewing sarcoma	0.0242152827
astrocytoma	0.0237807948
bacteriemia	0.0236531107
colon carcinoma	0.0230822961
heart disease	0.0223109199
Intellectual disability	0.0222690021
endometriosis	0.0219417831
adenomyosis	0.0218873403
infection	0.0216293245
ulcerative colitis	0.0212401523
chronic myelogenous leukemia	0.0211980613
medulloblastoma	0.0211137164
Parkinson disease	0.0206014624
Huntington disease	0.019593029
clear cell renal carcinoma	0.0193824102
skin cancer	0.0193794204
breast neoplasm	0.0192578679
leukemia	0.0186185196
cardiac hypertrophy	0.0182381285
ependymoma	0.0181132996
thyroid cancer	0.0177013465
acute lymphoblastic leukemia	0.0176334762
Autoimmune Hepatitis	0.0175550431
oligodendroglioma	0.0173201571
fibrosarcoma	0.0171546649
periodontitis	0.0170006733
Insulin resistance	0.0166065221
NF2-related schwannomatosis	0.0164463035
Sepsis	0.0162615136
non-small cell squamous lung carcinoma	0.0161280542
Dilated cardiomyopathy	0.0160561915
ischemia	0.0157529925
Invasive Breast Carcinoma	0.0157071438
Global developmental delay	0.0153094348
breast carcinoma	0.015191012
inflammatory breast carcinoma	0.0148447908
non-alcoholic fatty liver disease	0.0147831942
COVID-19	0.0145556051
atrial fibrillation	0.0143444208
Neurodevelopmental delay	0.0142314936
Friedreich ataxia	0.0142288244
epilepsy	0.0141436031
lip and oral cavity carcinoma	0.0140440345
alopecia	0.0140440345
endometrioid carcinoma	0.0140440345
Alopecia	0.0140440345
lymphoma	0.0137362566
papilloma	0.0136744546
Hyperglycemia	0.013644465
adenocarcinoma	0.0136136667
psoriasis	0.0133048748
brain ischemia	0.0133048748
heart failure	0.0129399021
ovarian carcinoma	0.0129352949
head and neck malignant neoplasia	0.0129225649
Uveal melanoma	0.0127299728
depressive disorder	0.0126392877
cyst	0.0124219896
Congestive heart failure	0.0123809251
myocardial infarction	0.0123065985
Dravet syndrome	0.0122803047
skin neoplasm	0.0121961352
Eccrine Porocarcinoma	0.0121961352
myelodysplastic syndrome	0.0121961352
adenoma	0.0121571114
Neoplasm of the lung	0.0118265553
Cerebral ischemia	0.0118265553
endometrial carcinoma	0.011795757
pancreatic adenocarcinoma	0.011728575
pulmonary fibrosis	0.0116708059
Ventricular arrhythmia	0.0115545035
pancreatic carcinoma	0.0114569755
cardiovascular disease	0.0114035729
Autism	0.0113907237
Malignant Bone Neoplasm	0.0110873956
esophageal small cell neuroendocrine carcinoma	0.0110873956
Helicobacter pylori infectious disease	0.0109642024
squamous cell lung carcinoma	0.0109118452
Hydrocephalus	0.0108820735
carcinoma	0.0105755997
cervical cancer	0.0104792315
intestinal cancer	0.0104200987
Peripheral demyelination	0.0103482359
Obesity	0.0102944415
glaucoma	0.010163446
fragile X syndrome	0.0098411575
papillary thyroid carcinoma	0.0096963381
atypical teratoid rhabdoid tumor	0.009689676
nonpapillary renal cell carcinoma	0.0096090762
Macrocephaly	0.0095963462
myopathy	0.009496149
diabetes mellitus	0.0094786563
ataxia telangiectasia	0.0092619057
metastatic prostate cancer	0.0092394964
HIV-1 infection	0.0092189642
cutaneous squamous cell carcinoma	0.0092189642
viral disease	0.0091781656
infarction	0.0089315132
congenital rubella	0.0088699165
liver dysplastic nodule	0.0088699165
Cataract	0.0088699165
idiopathic pulmonary fibrosis	0.0088699165
cholangiocarcinoma	0.0086440622
Chédiak-Higashi syndrome	0.0085003367
neuroendocrine neoplasm	0.0085003367
colorectal adenocarcinoma	0.0083155467
non-alcoholic steatohepatitis	0.0082950145
Sezary's disease	0.0081102246
tongue squamous cell carcinoma	0.0080769624
liver cancer	0.0080178296
Ischemic stroke	0.0079459669
brain neoplasm	0.0079459669
bladder transitional cell carcinoma	0.0079254347
Down syndrome	0.0077611769
gestational trophoblastic neoplasm	0.0077611769
Age-related cataract	0.0073915971
deafness	0.0073915971
esophageal carcinoma	0.0073915971
esophageal carcinoma	0.0073915971
diabetic cardiomyopathy	0.0073915971
Thyroid Gland Undifferentiated (Anaplastic) Carcinoma	0.0073915971
Abdominal Aortic Aneurysm	0.0073915971
spinocerebellar ataxia type 1	0.0073915971
bronchioloalveolar carcinoma	0.0073915971
hepatitis C virus infection	0.0073915971
spinocerebellar ataxia type 1	0.0073915971
myxoma	0.0073915971
Thyroid Gland Undifferentiated (Anaplastic) Carcinoma	0.0073915971
diabetic cardiomyopathy	0.0073915971
Age-related cataract	0.0073915971
Helminthiasis	0.0073915971
invasive carcinoma	0.0073710649
neurofibromatosis type 1	0.0073710649
Mobius syndrome	0.0071657427
schwannoma	0.007095995
acral lentiginous melanoma	0.00709388
pancreatic ductal adenocarcinoma	0.0068572336
adult T-cell leukemia/lymphoma	0.0066524374
Zika virus infectious disease	0.0066524374
acute lung injury	0.0066319052
Allergy	0.006598643
brain disease	0.0062828575
nervous system disease	0.0061851915
hyperthyroidism	0.0059132777
renal pelvis/ureter urothelial carcinoma	0.0059132777
Fascioliasis	0.0059132777
ovarian neoplasm	0.0058824794
Arrhythmia	0.0058389511
subarachnoid hemorrhage	0.0057079555
Dyskinesia	0.0055436978
colon adenocarcinoma	0.0055436978
vascular disease	0.0055231656
renal carcinoma	0.0055231656
allergic disease	0.0055128995
HIV infection	0.0053383757
Microcephaly	0.0052459807
neurofibromatosis	0.0052403218
Urethral stricture	0.005174118
dry eye syndrome	0.005174118
mucous membrane pemphigoid	0.005174118
influenza	0.005161388
Anxiety	0.0050303925
prostate carcinoma	0.004989328
mycosis fungoides	0.0048045381
hepatitis B virus infection	0.0048045381
colorectal neoplasm	0.0048045381
metastatic malignant neoplasm	0.0048045381
Cognitive impairment	0.0046916109
metastatic neoplasm	0.0046891471
malaria	0.0046070182
diabetic nephropathy	0.0045229558
breast ductal carcinoma in situ	0.0044965549
thymic neuroendocrine tumor	0.0044349583
Vestibular schwannoma	0.0044349583
trophoblastic neoplasm	0.0044349583
Norrie disease	0.0044349583
skin aging	0.0044349583
head and neck neoplasia	0.0044349583
Fanconi anemia	0.0042501683
cytomegalovirus infection	0.0042501683
clear cell adenocarcinoma	0.0042501683
Respiratory Syncytial Virus Infection	0.0042501683
Crohn's disease	0.0042501683
autism	0.0041719229
sarcoma	0.0040653784
autism spectrum disorder	0.0040653784
primitive neuroectodermal tumor	0.0038969075
infectious disease	0.0038267941
Epileptic encephalopathy	0.0036957985
cervical squamous intraepithelial neoplasia	0.0036957985
autosomal dominant cerebellar ataxia	0.0036957985
infertility	0.0036957985
diffuse large B-cell lymphoma	0.0036957985
chronic kidney disease	0.0036957985
Azoospermia	0.0036957985
pericardial effusion	0.0036957985
tauopathy	0.0036957985
metabolic syndrome	0.0036957985
soft tissue sarcoma	0.0036957985
severe acute respiratory syndrome	0.0036957985
Immunodeficiency	0.0036957985
temporal arteritis	0.0036957985
Amyotrophic lateral sclerosis	0.0036957985
Aarskog-Scott syndrome, X-linked	0.0036957985
schizoaffective disorder	0.0036957985
Wolcott-Rallison syndrome	0.0036957985
uremia	0.0036957985
Atrophy	0.0036957985
Granuloma	0.0036957985
prediabetes syndrome	0.0036957985
Miyoshi myopathy	0.0036957985
acute kidney injury	0.0036957985
lymphopenia	0.0036957985
Acute kidney injury	0.0036957985
Pericardial effusion	0.0036957985
Wilson disease	0.0036957985
demyelinating disease	0.0036957985
atrial tachycardia	0.0036957985
Townes-Brocks syndrome	0.0036957985
MIT family translocation renal cell carcinoma	0.0036957985
SATB2 associated disorder	0.0036957985
pulmonary arterial hypertension	0.0035110086
myeloid sarcoma	0.0034904764
glycogen storage disease VI	0.0033262187
Delayed speech and language development	0.0033262187
Cervical Small Cell Carcinoma	0.0029566388
substance dependence	0.0029566388
cervical intraepithelial neoplasia	0.0029566388
gastrointestinal disease	0.0029566388
cardiac arrhythmia	0.0029361066
hematopoietic and lymphoid cell neoplasm	0.0029361066
Pick disease	0.0027845562
chorea-acanthocytosis	0.0027718489
Acute Leukemia	0.0027718489
hypertrophic cardiomyopathy	0.002587059
mucosal melanoma	0.002587059
choriocarcinoma	0.002587059
pulmonary hypertension	0.002587059
Impaired glucose tolerance	0.002587059
Benign Ovarian Neoplasm	0.0022174791
Increased total leukocyte count	0.0022174791
Ventricular hypertrophy	0.0022174791
bladder tumor	0.0022174791
ermine phenotype	0.0022174791
Curly hair - acral keratoderma - caries syndrome	0.0022174791
gonorrhea	0.0022174791
Cachexia	0.0022174791
Infertility	0.0022174791
Ehlers-Danlos syndrome	0.0022174791
food allergy	0.0022174791
lumbar disc degeneration	0.0022174791
Treacher-Collins syndrome	0.0022174791
acute megakaryoblastic leukaemia	0.0022174791
breast disease	0.0022174791
Splenomegaly	0.0022174791
synovial sarcoma	0.0022174791
serous adenocarcinoma	0.0022174791
gastrointestinal stromal tumor	0.0022174791
Neurofibrillary tangles	0.0022174791
Esophageal atresia	0.0022174791
insulinoma	0.0022174791
Curly hair-acral keratoderma-caries syndrome	0.0022174791
obstructive hydrocephalus	0.0022174791
aneurysmal bone cyst	0.0022174791
multiple sclerosis	0.0022174791
Extramammary Paget Disease	0.0022174791
X-linked lymphoproliferative disease	0.0022174791
meningococcal infection	0.0021529229
AIDS	0.002012157
bacterial disease	0.002012157
Salmonella Infections	0.0018478993
coronavirus infectious disease	0.0018478993
small cell lung carcinoma	0.0018478993
brain cancer	0.0018478993
urothelial carcinoma	0.0018478993
neurofibrosarcoma	0.0018478993
Osteoporosis	0.0014783194
Poroma	0.0014783194
complete hydatidiform mole	0.0014783194
digestive system cancer	0.0014783194
Seizure	0.0014783194
post-traumatic stress disorder	0.0014783194
malignant glioma	0.0014783194
congenital myopathy	0.0014783194
colorectal adenoma	0.0014783194
Hepatitis	0.0014783194
hypertrophy	0.0014783194
megalencephaly	0.0014783194
psychiatric disorder	0.0014783194
mental or behavioural disorder	0.0014783194
childhood leukemia	0.0014783194
endometrium adenocarcinoma	0.0014783194
attention deficit hyperactivity disorder	0.0014783194
craniodiaphyseal dysplasia	0.0014783194
cerebrovascular disorder	0.0014783194
liver disease	0.0014783194
childhood leukemia	0.0014783194
malignant glioma	0.0014783194
Smith-Magenis syndrome	0.0014783194
cerebrovascular disorder	0.0014783194
renal cell adenocarcinoma	0.0014783194
esophageal adenocarcinoma	0.0014783194
theileriasis	0.0014783194
head and neck carcinoma	0.0014783194
Peutz-Jeghers syndrome	0.0014783194
hearing loss	0.0014783194
Smith-Magenis syndrome	0.0014783194
pulmonary alveolar proteinosis	0.0014783194
diabetic retinopathy	0.0014783194
muscular disease	0.0014783194
mental or behavioural disorder	0.0014783194
insulin-resistant diabetes mellitus	0.0014783194
renal cell adenocarcinoma	0.0014783194
Parkinsonism	0.0014783194
Duchenne muscular dystrophy	0.0014783194
Pallister-Hall syndrome	0.0014783194
gastroenteritis	0.0014783194
lung carcinoma	0.0014783194
colonic neoplasm	0.0014783194
peripheral nervous system disease	0.0014783194
neurofibroma	0.0014783194
hematologic disease	0.0014783194
acute myeloid leukemia by FAB classification	0.0014783194
metabolic disease	0.0014783194
Ovarian cyst	0.0014783194
Pseudomonas infection	0.0014783194
tuberous sclerosis	0.0014783194
Mastocytosis	0.0014783194
primary cutaneous marginal zone B-cell lymphoma	0.0014783194
Ventriculomegaly	0.0014783194
hereditary neuropathy with liability to pressure palsies	0.0014783194
Parkinsonism	0.0014783194
