# Supplementary material for: Peripheral Transcriptomic Signatures Reveal Convergent Neuroinflammatory, Metabolic, and miRNA Dysregulation in Major Psychiatric Disorders
Source: Biology (Basel). 2026 Apr 24;15(9):673. doi: 10.3390/biology15090673 (PMC13162896; doi:10.3390/biology15090673)
Supplement: Supplementary file 1 [file biology-15-00673-s001.zip › Supplementary Files/Dataset S4. Hub genes GWAS results/PARP9.tsv]

disease	globalScore
COVID-19	0.3722575859
severe acute respiratory syndrome	0.3695798547
atrial fibrillation	0.3056981604
hypertrophic cardiomyopathy	0.2980474349
neurodegenerative disease	0.2223220846
Hypocalcemia	0.2089427005
Parkinson disease	0.1856591569
Hypercholesterolemia	0.1232833803
breast cancer	0.0957127835
Epidermal Inclusion Cyst	0.0913868158
metabolic disease	0.0876789147
cardiac arrhythmia	0.085895561
Townes-Brocks syndrome	0.0832698317
glioma	0.0830104753
Reoviridae infectious disease	0.0746551306
gastric cancer	0.0744703407
infection	0.0706534332
diffuse large B-cell lymphoma	0.0608650457
mathematical ability	0.0484749881
neoplasm	0.0424351353
Systemic lupus erythematosus	0.033610307
Rheumatoid arthritis	0.0314093599
viral disease	0.029433792
Stroke	0.0266097495
head and neck squamous cell carcinoma	0.0255626066
astrocytoma	0.023905377
rectum cancer	0.0236531107
ulcerative colitis	0.0234465107
tooth disease	0.023067719
coronary artery disease	0.0228010238
synovial sarcoma	0.0228010238
psoriasis	0.0221775993
cancer	0.0219654476
juvenile dermatomyositis	0.0219530434
polyarteritis nodosa	0.0209355924
primary biliary cirrhosis	0.0184789927
cerebral infarction	0.0184789927
glioblastoma multiforme	0.0166987094
Mental deterioration	0.0162615136
ependymoma	0.0156110531
cutaneous lupus erythematosus	0.0151993722
pulmonary arterial hypertension	0.0138592446
chronic myelogenous leukemia	0.0133048748
polyostotic fibrous dysplasia	0.0125657151
colorectal cancer	0.0121135825
arterial disorder	0.0120113453
influenza	0.0120113453
cryopyrin-associated periodic syndrome	0.0110873956
cervical cancer	0.0108488113
myelodysplastic syndrome	0.0106251853
childhood supratentorial ependymoma	0.0105348664
systemic lupus erythematosus	0.0101636343
autism	0.0098456962
lymphoma	0.0092814715
breast carcinoma	0.008603819
metastatic prostate cancer	0.0082950145
papillary thyroid carcinoma	0.0081307568
HIV infection	0.0078330397
acute myeloid leukemia	0.0075624251
Anemia, Hemolytic, Autoimmune	0.0073915971
Other metabolic disease	0.0073915971
viral myocarditis	0.0073915971
autoimmune disease	0.0073915971
mixed connective tissue disease	0.0073915971
rectal neoplasm	0.0073915971
Bloom syndrome	0.0073915971
Osteoporosis	0.0073915971
triple-negative breast cancer	0.0073915971
rosacea	0.0073265485
Crohn's disease	0.0071705858
prostate cancer	0.0070244466
HIV-1 infection	0.0068996327
juvenile idiopathic arthritis	0.006877999
schizophrenia	0.0066319052
B-cell non-Hodgkins lymphoma	0.0062828575
atherosclerosis	0.0057079555
inflammatory bowel disease	0.0056344449
acute leukemia of ambiguous lineage	0.0053281096
melanoma	0.0048764009
Lewy body dementia	0.0048045381
multiple sclerosis	0.0044442978
Cognitive impairment	0.0044349583
AIDS	0.0044349583
fibrosarcoma	0.0044349583
peeling skin syndrome	0.0044349583
hepatitis B virus infection	0.0044349583
colorectal carcinoma	0.0044349583
pulmonary tuberculosis	0.0044349583
type 1 diabetes mellitus	0.0044349583
systemic scleroderma	0.0044349583
vascular disease	0.004414426
glioblastoma	0.0040653784
Moyamoya disease	0.0036957985
myocarditis	0.0036957985
Decreased total leukocyte count	0.0036957985
cardiomyopathy	0.0036957985
respiratory failure	0.0036957985
polymyositis	0.0036957985
gastric adenocarcinoma	0.0036957985
cervical squamous cell carcinoma	0.0036957985
respiratory system disease	0.0036957985
non-small cell lung carcinoma	0.0036957985
X-linked retinoschisis	0.0036957985
renal cell carcinoma	0.0036957985
bladder transitional cell carcinoma	0.0036957985
posterior cortical atrophy	0.0036957985
tuberculosis	0.0036957985
dermatomyositis	0.0036957985
cervical adenocarcinoma	0.0036957985
lung disease	0.0036957985
oral squamous cell carcinoma	0.0036957985
pancreatic ductal adenocarcinoma	0.0036088304
atopic eczema	0.0033100912
bacterial disease	0.0029566388
acute promyelocytic leukemia	0.0029566388
hepatocellular carcinoma	0.002862096
acne	0.0027241099
cardiovascular disease	0.002587059
cystic fibrosis	0.0025395519
precocious puberty	0.0022174791
deep vein thrombosis	0.0022174791
chronic obstructive pulmonary disease	0.0022174791
opioid dependence	0.0022174791
esophageal squamous cell carcinoma	0.0022174791
chronic lymphocytic leukemia	0.0022174791
Hydrocephalus	0.0022174791
lymph node metastatic carcinoma	0.0022174791
anorexia nervosa	0.0022174791
substance abuse	0.0022174791
Sjogren syndrome	0.0022098258
hyperplasia	0.0020029398
progressive supranuclear palsy	0.0017200848
experimental autoimmune encephalomyelitis	0.0014783194
myeloid sarcoma	0.0014783194
aneurysmal bone cyst	0.0014783194
esophageal cancer	0.0014783194
central nervous system disease	0.0014783194
Anosmia	0.0014783194
Nijmegen breakage syndrome	0.0014783194
fibrosis	0.0014783194
heart disease	0.0014783194
acute lymphoblastic leukemia	0.0014783194
non-Hodgkins lymphoma	0.0014783194
renal carcinoma	0.0014783194
colonic neoplasm	0.0014783194
macrophage activation syndrome	0.0014783194
colitis	0.0014783194
