# Supplementary material for: Peripheral Transcriptomic Signatures Reveal Convergent Neuroinflammatory, Metabolic, and miRNA Dysregulation in Major Psychiatric Disorders
Source: Biology (Basel). 2026 Apr 24;15(9):673. doi: 10.3390/biology15090673 (PMC13162896; doi:10.3390/biology15090673)
Supplement: Supplementary file 1 [file biology-15-00673-s001.zip › Supplementary Files/Dataset S4. Hub genes GWAS results/Pink_Neuropsychiatric_Diseases.csv]

Disease	NumGenes
major depressive disorder	8
attention deficit hyperactivity disorder	5
Autism	3
Neurodevelopmental disorder	3
autism spectrum disorder	3
schizophrenia	3
Addictive alcohol use	2
depressive disorder	2
mood disorder	2
post-traumatic stress disorder	2
psychosis	2
anxiety disorder	1
attention deficit-hyperactivity disorder 8	1
autism	1
bipolar disorder	1
generalized anxiety disorder	1
hereditary attention deficit-hyperactivity disorder	1
intellectual developmental disorder with epilepsy, behavioral abnormalities, and coarse facies	1
intellectual developmental disorder, X-linked, syndromic, Pilorge type	1
psychiatric disorder	1
schizophrenia 15	1
