# Supplementary material for: Peripheral Transcriptomic Signatures Reveal Convergent Neuroinflammatory, Metabolic, and miRNA Dysregulation in Major Psychiatric Disorders
Source: Biology (Basel). 2026 Apr 24;15(9):673. doi: 10.3390/biology15090673 (PMC13162896; doi:10.3390/biology15090673)
Supplement: Supplementary file 1 [file biology-15-00673-s001.zip › Supplementary Files/Dataset S4. Hub genes GWAS results/Primary_Neuropsychiatric_Detailed.csv]

Disease	Module	NumGenes
Anxiety	Red	14
Anxiety	Yellow	13
Anxiety	Black	9
Anxiety	Green	9
Anxiety	Green_yellow	7
Anxiety	Cyan	3
anxiety disorder	Red	5
anxiety disorder	Yellow	4
anxiety disorder	Green	2
anxiety disorder	Pink	1
bipolar disorder	Green	10
bipolar disorder	Red	10
bipolar disorder	Yellow	10
bipolar disorder	Black	6
bipolar disorder	Green_yellow	6
bipolar disorder	Cyan	3
bipolar disorder	Pink	1
generalized anxiety disorder	Yellow	3
generalized anxiety disorder	Green	1
generalized anxiety disorder	Pink	1
major depressive disorder	Red	14
major depressive disorder	Yellow	13
major depressive disorder	Green	10
major depressive disorder	Cyan	8
major depressive disorder	Pink	8
major depressive disorder	Black	7
major depressive disorder	Green_yellow	7
mixed anxiety and depressive disorder	Yellow	2
postpartum depression	Cyan	2
postpartum depression	Green	1
postpartum depression	Red	1
postpartum depression	Yellow	1
respiratory depression	Red	2
respiratory depression	Yellow	2
schizophrenia	Green	13
schizophrenia	Red	13
schizophrenia	Yellow	13
schizophrenia	Green_yellow	12
schizophrenia	Black	10
schizophrenia	Cyan	5
schizophrenia	Pink	3
schizophrenia 15	Green_yellow	1
schizophrenia 15	Pink	1
social anxiety disorder	Yellow	3
social anxiety disorder	Red	2
social anxiety disorder	Black	1
treatment resistant depression	Yellow	4
treatment resistant depression	Red	2
treatment resistant depression	Black	1
treatment resistant depression	Green	1
