# Supplementary material for: Peripheral Transcriptomic Signatures Reveal Convergent Neuroinflammatory, Metabolic, and miRNA Dysregulation in Major Psychiatric Disorders
Source: Biology (Basel). 2026 Apr 24;15(9):673. doi: 10.3390/biology15090673 (PMC13162896; doi:10.3390/biology15090673)
Supplement: Supplementary file 1 [file biology-15-00673-s001.zip › Supplementary Files/Dataset S4. Hub genes GWAS results/Primary_Neuropsychiatric_Disorders.csv]

Disease	NumGenes	NumModules	ModuleList
schizophrenia	69	7	Black, Cyan, Green, Green_yellow, Pink, Red, Yellow
major depressive disorder	67	7	Black, Cyan, Green, Green_yellow, Pink, Red, Yellow
Anxiety	55	6	Black, Cyan, Green, Green_yellow, Red, Yellow
bipolar disorder	46	7	Black, Cyan, Green, Green_yellow, Pink, Red, Yellow
anxiety disorder	12	4	Green, Pink, Red, Yellow
treatment resistant depression	8	4	Black, Green, Red, Yellow
social anxiety disorder	6	3	Black, Red, Yellow
generalized anxiety disorder	5	3	Green, Pink, Yellow
postpartum depression	5	4	Cyan, Green, Red, Yellow
respiratory depression	4	2	Red, Yellow
mixed anxiety and depressive disorder	2	1	Yellow
schizophrenia 15	2	2	Green_yellow, Pink
