# Supplementary material for: Peripheral Transcriptomic Signatures Reveal Convergent Neuroinflammatory, Metabolic, and miRNA Dysregulation in Major Psychiatric Disorders
Source: Biology (Basel). 2026 Apr 24;15(9):673. doi: 10.3390/biology15090673 (PMC13162896; doi:10.3390/biology15090673)
Supplement: Supplementary file 1 [file biology-15-00673-s001.zip › Supplementary Files/Dataset S4. Hub genes GWAS results/Primary_Neuropsychiatric_Disorders_Detailed.csv]

Disease	NumGenes	NumModules	ModuleList	Num_TopGenes	TopGenes	Disease_Category
schizophrenia	69	7	Black, Cyan, Green, Green_yellow, Pink, Red, Yellow	19	AKT1; CD274; CREBBP; CXCR4; FCGR2A; FOS; GSK3B; HIF1A; ICAM1; IL1B; ITGAM; ITGB2; JUN; MMP9; NOTCH1; PTGS2; STAT3; TLR2; TNFRSF1A	Primary Neuropsychiatric
major depressive disorder	67	7	Black, Cyan, Green, Green_yellow, Pink, Red, Yellow	20	AKT1; CD274; CREBBP; CXCR2; CXCR4; FCGR2A; FOS; GSK3B; HIF1A; ICAM1; IL1B; ITGAM; ITGB2; JUN; MMP9; NOTCH1; PTGS2; STAT3; TLR2; TNFRSF1A	Primary Neuropsychiatric
Anxiety	55	6	Black, Cyan, Green, Green_yellow, Red, Yellow	19	AKT1; CD274; CREBBP; CXCR2; CXCR4; FOS; GSK3B; HIF1A; ICAM1; IL1B; ITGAM; ITGB2; JUN; MMP9; NOTCH1; PTGS2; STAT3; TLR2; TNFRSF1A	Primary Neuropsychiatric
bipolar disorder	46	7	Black, Cyan, Green, Green_yellow, Pink, Red, Yellow	17	AKT1; CD274; CREBBP; CXCR2; CXCR4; FOS; GSK3B; HIF1A; ICAM1; IL1B; ITGAM; JUN; MMP9; PTGS2; STAT3; TLR2; TNFRSF1A	Primary Neuropsychiatric
anxiety disorder	12	4	Green, Pink, Red, Yellow	8	AKT1; CXCR4; FOS; GSK3B; ICAM1; IL1B; MMP9; PTGS2	Primary Neuropsychiatric
treatment resistant depression	8	4	Black, Green, Red, Yellow	7	AKT1; FOS; GSK3B; IL1B; PTGS2; STAT3; TNFRSF1A	Primary Neuropsychiatric
bipolar I disorder	6	4	Black, Green, Green_yellow, Red	4	GSK3B; ITGAM; MMP9; PTGS2	Primary Neuropsychiatric
social anxiety disorder	6	3	Black, Red, Yellow	6	AKT1; FOS; GSK3B; IL1B; ITGAM; STAT3	Primary Neuropsychiatric
generalized anxiety disorder	5	3	Green, Pink, Yellow	3	AKT1; CD274; IL1B	Primary Neuropsychiatric
postpartum depression	5	4	Cyan, Green, Red, Yellow	3	IL1B; MMP9; PTGS2	Primary Neuropsychiatric
schizoaffective disorder	5	3	Green_yellow, Red, Yellow	4	AKT1; ICAM1; IL1B; PTGS2	Primary Neuropsychiatric
respiratory depression	4	2	Red, Yellow	4	FOS; ICAM1; IL1B; PTGS2	Primary Neuropsychiatric
bipolar II disorder	2	2	Green, Yellow	2	IL1B; MMP9	Primary Neuropsychiatric
mixed anxiety and depressive disorder	2	1	Yellow	2	FOS; IL1B	Primary Neuropsychiatric
schizophrenia 15	2	2	Green_yellow, Pink	0		Primary Neuropsychiatric
