# Supplementary material for: Peripheral Transcriptomic Signatures Reveal Convergent Neuroinflammatory, Metabolic, and miRNA Dysregulation in Major Psychiatric Disorders
Source: Biology (Basel). 2026 Apr 24;15(9):673. doi: 10.3390/biology15090673 (PMC13162896; doi:10.3390/biology15090673)
Supplement: Supplementary file 1 [file biology-15-00673-s001.zip › Supplementary Files/Dataset S4. Hub genes GWAS results/PTGS2.tsv]

disease	globalScore
migraine disorder	0.6306968787
ulcerative colitis	0.6256322347
gout	0.6255925642
osteoarthritis	0.6201726815
coronary artery disease	0.6149191179
Headache	0.6142900673
Dysmenorrhea	0.6107544112
rheumatoid arthritis	0.6105184673
ankylosing spondylitis	0.6089673797
Pain	0.6084676251
Fever	0.6081614005
juvenile idiopathic arthritis	0.6074013407
pharyngitis	0.6051571224
common cold	0.6038037103
Patent ductus arteriosus	0.6033684536
rheumatic disease	0.602440416
stroke	0.6024094417
toothache	0.5997972545
inflammation	0.5991059626
Back pain	0.5987162483
cataract	0.5959350515
arthritis	0.5939973919
hemorrhage	0.593725184
Myalgia	0.5890656697
spondylitis	0.5871909645
Arthralgia	0.5870845025
muscle cramp	0.5868213846
myocardial infarction	0.5857137963
sprain	0.5788814154
actinic keratosis	0.5777618696
influenza	0.575656598
eye inflammation	0.5645044201
bursitis	0.5577553975
Nausea	0.556467001
cardiovascular disease	0.5535611308
gastric ulcer	0.5513172268
Diarrhea	0.5511872888
Ocular pain	0.5511872888
Familial adenomatous polyposis	0.5410324224
tendinitis	0.5401040165
proctitis	0.5393044752
thrombotic disease	0.5243878361
nephrolithiasis	0.5176638873
non-allergic rhinitis	0.5030392467
vaginal inflammation	0.5030392467
Peptic ulcer	0.5023456736
duodenal ulcer	0.4798208442
colorectal neoplasm	0.4782555768
acute myocardial infarction	0.468551114
Recurrent thrombophlebitis	0.4619748184
neoplasm	0.4367600897
colorectal cancer	0.4346164036
osteoarthritis, knee	0.4250817565
Low back pain	0.4181905052
COVID-19	0.4163680823
preeclampsia	0.4083575738
Crohn's disease	0.4071451986
prostate cancer	0.4062846167
breast cancer	0.4041220469
Alzheimer disease	0.4036868979
osteoarthritis, hip	0.4033757683
injury	0.4028993714
non-small cell lung carcinoma	0.3983651115
type 2 diabetes mellitus	0.3970363202
Miosis	0.3966413129
atrial fibrillation	0.3965460258
Ischemic stroke	0.3929438385
Myocardial Ischemia	0.389628605
renal colic	0.3888525945
multiple sclerosis	0.3862743025
acute pancreatitis	0.3858799612
peptic ulcer disease	0.3856889375
acute coronary syndrome	0.3851700477
infection	0.3773812801
Chronic pain	0.377101167
peripheral arterial disease	0.3761844698
malignant colon neoplasm	0.3743494304
Sepsis	0.3740777004
Tendinopathy	0.3723194905
keratosis	0.3695798547
frozen shoulder	0.3695798547
familial adenomatous polyposis 1	0.3695798547
Muscle spasm	0.3695798547
inflammatory bowel disease	0.3688568507
cerebral infarction	0.364751874
bipolar disorder	0.3641235262
atherosclerosis	0.3638151423
oral mucositis	0.3631381718
muscular disease	0.3617570811
pancreatitis	0.359252151
brain aneurysm	0.3587577363
irritable bowel syndrome	0.3567729563
macular degeneration	0.3567472208
colorectal adenoma	0.3563852091
aortic stenosis	0.3558816854
multiple myeloma	0.3556050631
infertility	0.3548941885
esophageal cancer	0.3531460143
breast neoplasm	0.3501868255
urinary bladder cancer	0.3457802502
venous thromboembolism	0.3447180294
lupus nephritis	0.3446407256
HIV infection	0.3443972613
essential thrombocythemia	0.3437110614
systemic lupus erythematosus	0.3427853152
diverticulitis	0.3423746709
premature birth	0.3412412351
polycythemia vera	0.3412248669
hypertension	0.3403971534
Hand-foot syndrome	0.3393250212
diabetes mellitus	0.3384050124
meningitis	0.3362150067
Lynch syndrome	0.3351986621
mucocutaneous lymph node syndrome	0.3326141696
diabetic retinopathy	0.3310300862
sunburn	0.3274888157
anemia (phenotype)	0.3274888157
stomach neoplasm	0.327253077
gastroenteritis	0.3263234811
severe acute respiratory syndrome	0.3260019707
vascular disease	0.3259900929
radiculopathy	0.3250377826
Disorder of lipid metabolism	0.3244859794
Sciatica	0.3241394982
post operative nausea and vomiting	0.3233823728
respiratory tract infectious disorder	0.3233823728
retinal artery occlusion	0.3233823728
Knee pain	0.3233823728
hypospadias	0.3233823728
ST Elevation Myocardial Infarction	0.3233823728
cervical artery dissection	0.3233823728
Abdominal pain	0.3233823728
cancer	0.3214922394
chronic obstructive pulmonary disease	0.3133429772
oral squamous cell carcinoma	0.3132752241
hepatocellular carcinoma	0.3117482075
depressive disorder	0.3112703667
nasopharyngeal carcinoma	0.3096950286
pancreatic carcinoma	0.3066660848
pulpitis	0.3056319856
schizophrenia	0.3036406657
head and neck malignant neoplasia	0.3021083005
angina pectoris	0.3011228862
acute respiratory distress syndrome	0.3004331265
rectum cancer	0.3003098171
heart disease	0.2979494253
prostate adenocarcinoma	0.2944121296
tuberculosis	0.2936613679
bone fracture	0.2933671953
non-melanoma skin carcinoma	0.2929741637
metastatic colorectal cancer	0.2923081765
ischemia	0.2914355987
ureterolithiasis	0.2908781238
gastric cancer	0.2875505418
chronic kidney disease	0.2873463137
scoliosis	0.2857673565
Neck pain	0.2853977767
squamous cell carcinoma	0.2845632658
diabetic macular edema	0.2844789601
nicotine dependence	0.2835550105
dry eye syndrome	0.2834598871
age-related macular degeneration	0.2827755438
obesity	0.2812137221
obstructive sleep apnea	0.2811066303
liver cancer	0.2797795256
cerebrovascular disorder	0.2797138229
pneumonia	0.2784963862
kidney disease	0.2778035562
cystoid macular edema	0.2777392608
cerebral atherosclerosis	0.277184891
habitual abortion	0.277184891
varicose ulcer	0.277184891
Shoulder pain	0.277184891
malaria	0.2726905203
asthma	0.2724282098
heart failure	0.2722468725
Helicobacter pylori infectious disease	0.2692557445
colonic neoplasm	0.2687852501
altitude sickness	0.2679453946
memory impairment	0.2656740368
Arthropathy	0.2643125897
colon adenoma	0.2643058398
fetal growth restriction	0.2641657888
psoriatic arthritis	0.2636509415
delirium	0.2633256465
angina unstable	0.2631055925
septic shock	0.2615634944
Plasmodium falciparum malaria	0.2614302953
cerebral palsy	0.2611081673
transient ischemic attack	0.261022856
Gastrointestinal hemorrhage	0.2609781183
osteonecrosis	0.2609715254
collagenous colitis	0.2608720469
graft versus host disease	0.2603148539
hypertrophic cardiomyopathy	0.2602804625
diabetic neuropathy	0.2600987343
streptococcal infection	0.2599994278
allergic conjunctivitis	0.2599480972
vasculitis	0.2598935842
acute pharyngitis	0.2597222429
Blindness	0.2596298479
brain infarction	0.2594983391
lymphocytic colitis	0.2592602681
Extramammary Paget Disease	0.2592602681
bacterial meningitis	0.2592602681
hip fracture	0.2592602681
thrombophilia	0.2591678731
Myopia	0.2590754781
subacute thyroiditis	0.2587058983
Aspirin-induced asthma	0.2587058983
causalgia	0.2587058983
tibia fracture	0.2587058983
Non-ST Elevation Myocardial Infarction	0.2587058983
retinal vein occlusion	0.2587058983
diverticular disease	0.2587058983
postpartum depression	0.2587058983
schizoaffective disorder	0.2587058983
burn	0.2587058983
rib fracture	0.2587058983
acute chest syndrome	0.2587058983
idiopathic nephrotic syndrome	0.2587058983
pemphigus	0.2587058983
Dysphagia	0.2587058983
precancerous condition	0.2587058983
rheumatic heart disease	0.2587058983
cancer pain	0.2587058983
Small for gestational age	0.2587058983
Vomiting	0.2587058983
benign chondrogenic neoplasm	0.2158506688
lung cancer	0.1996777083
cholangiocarcinoma	0.1496849889
colorectal carcinoma	0.1374719762
melanoma	0.1365487507
glioblastoma multiforme	0.1303970775
head and neck squamous cell carcinoma	0.1273667812
periodontitis	0.1265556539
autoimmune thrombocytopenic purpura	0.1255615731
cervical cancer	0.1222981158
ovarian cancer	0.1215474575
acute myeloid leukemia	0.1184379089
esophageal squamous cell carcinoma	0.1178229449
cutaneous melanoma	0.1163342381
triple-negative breast cancer	0.1159352715
glioma	0.1115948635
breast ductal carcinoma in situ	0.1114601655
major depressive disorder	0.1111413943
HIV-1 infection	0.1103235857
neuropathic pain	0.1091642674
type 1 diabetes mellitus	0.1081209521
macular retinal edema	0.1074142783
lung adenocarcinoma	0.1063594697
Central Nervous System Neoplasm	0.1061515472
osteosarcoma	0.1059812141
pulmonary arterial hypertension	0.1053401599
idiopathic pulmonary fibrosis	0.1050388395
gastrointestinal disease	0.1046496196
kidney cancer	0.1041824052
lymphoma	0.1038535305
rotator cuff tear	0.1031322306
Tension-type headache	0.1029177234
Rheumatoid arthritis	0.102237984
metastatic malignant neoplasm	0.1021816712
kidney neoplasm	0.1019013788
Obesity	0.1010443563
internal carotid artery stenosis	0.1006078493
perineal laceration during delivery	0.1006078493
ovarian neoplasm	0.1003376501
retinopathy of prematurity	0.0990436707
mouth neoplasm	0.0984930313
temporomandibular joint disorder	0.0983493058
ovarian carcinoma	0.0978890714
stomatitis	0.0975690816
malignant glioma	0.0966009512
rectal carcinoma	0.096498224
emphysema	0.0964719484
chronic myelogenous leukemia	0.0955951474
diffuse large B-cell lymphoma	0.0955432875
Gout	0.0953669532
pterygium	0.0950939305
tonsillitis	0.0948434302
uterine cervix carcinoma in situ	0.0943814554
squamous cell intraepithelial neoplasia	0.0939720169
gastric carcinoma	0.093468629
adenoma	0.0933973893
acute lung injury	0.0932440337
sinusitis	0.0930827928
obsessive-compulsive disorder	0.0928980029
urinary bladder carcinoma	0.0926307129
endometriosis	0.092511568
benign neoplasm of skin	0.0923949637
otitis externa	0.0923949637
pregnancy	0.0923949637
amyotrophic lateral sclerosis	0.0923949637
Cleft palate	0.0923949637
shoulder impingement syndrome	0.0923949637
oral lichen planus	0.0920453894
epilepsy	0.0918474888
benign prostatic hyperplasia	0.091684524
Paraganglioma	0.0914196835
renal cell carcinoma	0.0912220437
metabolic syndrome	0.0905485059
chronic lymphocytic leukemia	0.0904554639
sarcoma	0.0904159553
Anxiety	0.0901959739
Cirrhosis	0.0887508882
colitis	0.0887482932
chronic hepatitis	0.0885710463
colon carcinoma	0.0879819557
breast carcinoma	0.0876451534
colorectal adenocarcinoma	0.0876088952
medulloblastoma	0.0874152168
carcinoma	0.087362078
achalasia-alacrima syndrome	0.0873228813
hairy cell leukemia	0.0872619101
posterior cortical atrophy	0.087227544
papillary thyroid carcinoma	0.0867299452
Barrett's esophagus	0.0862049246
lymphangioleiomyomatosis	0.0857296937
periodontal disorder	0.0855855034
inflammatory breast carcinoma	0.0853823956
papilloma	0.0852286062
Kaposi's sarcoma	0.0848986388
endometrial cancer	0.084840756
malignant pleural mesothelioma	0.0845106075
microphthalmia with limb anomalies	0.0841361861
Desmoid-type fibromatosis	0.0841249331
nephrotic syndrome	0.0837058194
Systemic lupus erythematosus	0.0835555016
tubular adenoma	0.0833401169
esophageal adenocarcinoma	0.0832592952
Sjogren syndrome	0.0831554673
Stroke	0.082936059
laryngeal neoplasm	0.0826780248
thyroid cancer	0.0823303772
non-Hodgkins lymphoma	0.0823262257
prostate carcinoma	0.0817441971
psychosis	0.0814615596
Cognitive impairment	0.0810467245
focal segmental glomerulosclerosis	0.0808352057
basal cell carcinoma	0.0803757612
cervical squamous cell carcinoma	0.0803569907
pancreatic neoplasm	0.0802900894
mucositis	0.0801125719
familial idiopathic steroid-resistant nephrotic syndrome	0.0800825324
pulmonary tuberculosis	0.0799577356
nephrotic syndrome, type 24	0.079862806
adenomyosis	0.079780312
leukemia	0.0795376803
tooth disease	0.078905299
peritoneum cancer	0.0785357191
acute lymphoblastic leukemia	0.0784643765
bone neoplasm	0.0784157597
chondrosarcoma	0.0779856198
brain injury	0.0779711765
bronchopulmonary dysplasia	0.0778366999
pulmonary embolism	0.0777965594
IGA glomerulonephritis	0.0777897838
respiratory system disease	0.077635247
neuroendocrine neoplasm	0.0774485775
Hypercholesterolemia	0.0770728398
myelodysplastic syndrome	0.0767338696
Graves ophthalmopathy	0.0766921798
chronic hepatitis B virus infection	0.0765819763
brain cancer	0.0765192583
eosinophilic esophagitis	0.0765036972
intracerebral hemorrhage	0.076486106
larynx squamous papilloma	0.076410635
lip and oral cavity carcinoma	0.0763233128
polyposis	0.0761828814
sclerosing cholangitis	0.0760134906
viral pneumonia	0.0759948576
musculoskeletal system disease	0.0759864821
spondyloarthropathy	0.0759024627
congenital bilateral aplasia of vas deferens from CFTR mutation	0.0757846077
familial juvenile hyperuricemic nephropathy type 1	0.0753790449
neuropathy	0.0753523701
nail-patella syndrome	0.0752851044
post-traumatic stress disorder	0.0750483898
chronic granulomatous disease	0.0750247105
respiratory failure	0.0750195774
aphthous ulcer	0.074978513
Borderline personality disorder	0.0749323155
adenomatous colon polyp	0.0748399206
fragile X syndrome	0.0748399206
vitamin D deficiency	0.0747475256
COVID-19–associated multisystem inflammatory syndrome in adults	0.0747383079
Pleural effusion	0.0746551306
treatment resistant depression	0.0745627357
myeloid sarcoma	0.0744947248
grade III glioma	0.0744703407
follicular lymphoma	0.0744703407
neurofibromatosis type 1	0.0742855508
preterm premature rupture of the membranes	0.0742855508
blood coagulation disease	0.0742855508
hypertrophy	0.0742855508
Colonic diverticula	0.0739159709
partial epilepsy	0.0739159709
placental insufficiency	0.0739159709
cervical spondylosis	0.0739159709
acute graft vs. host disease	0.0739159709
spinal muscular atrophy	0.0739159709
type 2 diabetes nephropathy	0.0739159709
Langerhans Cell Histiocytosis	0.0739159709
Bone pain	0.0739159709
Cervical Intraepithelial Neoplasia Grade 2/3	0.0739159709
high-risk pregnancy	0.0739159709
familial amyloid neuropathy	0.0739159709
facial pain	0.0739159709
viral conjunctivitis	0.0739159709
monoclonal gammopathy	0.0739159709
mast-cell leukemia	0.0739159709
lateral epicondylitis	0.0739159709
facial pain	0.0739159709
reproductive system disease	0.0739159709
bile duct disorder	0.0739159709
mast-cell leukemia	0.0739159709
reproductive system disease	0.0739159709
Recurrent tonsillitis	0.0739159709
mastodynia	0.0739159709
thrombotic thrombocytopenic purpura	0.0739159709
brachial plexus neuritis	0.0739159709
neoplasm of mature B-cells	0.0739159709
bile duct disorder	0.0739159709
Disseminated intravascular coagulation	0.0739159709
cirrhosis of liver	0.0724131399
chronic rhinosinusitis with nasal polyps	0.0703665671
skin basal cell carcinoma	0.0702681778
cyst	0.0684775892
non-alcoholic fatty liver disease	0.0684002522
Hyperuricemia - anemia - renal failure	0.0680846646
Hyperplastic Polyp	0.0675542918
familial juvenile hyperuricemic nephropathy type 2	0.0672591022
nephrotic syndrome, type 23	0.0670906523
Uveal melanoma	0.0670414593
nephrotic syndrome, IIa 26	0.0661283074
karyomegalic interstitial nephritis	0.065949285
Acute kidney injury	0.0658256742
C3 glomerulonephritis	0.0653940241
lymph node metastatic carcinoma	0.0651885589
adenocarcinoma	0.0650643052
Dent disease	0.0649360694
Hepatic fibrosis	0.0639311616
nephrotic syndrome, type 4	0.0630878972
dengue disease	0.0627548811
xanthinuria type II	0.0626804888
congenital nephrotic syndrome, Finnish type	0.0619013343
nephrotic syndrome, type 20	0.0618873786
tubulointerstitial kidney disease, autosomal dominant, 2	0.0616054076
focal segmental glomerulosclerosis 9	0.0614130845
Autosomal dominant polycystic kidney disease	0.0611839274
pachyonychia congenita	0.0611571476
Parkinson disease	0.0610375361
focal segmental glomerulosclerosis 7	0.0604458118
Dent disease type 1	0.0603763349
nodular fasciitis	0.0598719365
acute kidney injury	0.0591629993
intrahepatic cholangiocarcinoma	0.0588199188
spastic paraplegia-nephritis-deafness syndrome	0.0584880652
Spastic paraplegia - nephritis - deafness	0.0584880652
polyp	0.0584227464
obesity due to melanocortin 4 receptor deficiency	0.0583032753
nephrotic syndrome, type 2	0.0583026593
nephrotic syndrome, type 12	0.0579316422
nephrotic syndrome, type 3	0.0577801145
congenital membranous nephropathy due to maternal anti-neutral endopeptidase alloimmunization	0.0576378262
urothelial carcinoma	0.0574172337
sporadic idiopathic steroid-resistant nephrotic syndrome	0.0571481329
nephrotic syndrome, type 22	0.0570635402
nail-patella-like renal disease	0.057000301
Glanzmann thrombasthenia 1	0.057000301
polycystic ovary syndrome	0.0569499999
mucous membrane pemphigoid	0.0565210856
nephronophthisis	0.0564742062
proteinuria, low molecular weight, with hypercalciuria and nephrocalcinosis	0.0564576222
tarsal-carpal coalition syndrome	0.0563886196
renal dysplasia	0.0563270994
immunoglobulin-mediated membranoproliferative glomerulonephritis	0.0559960191
thrombocytopenia 7	0.0559802606
autosomal dominant progressive nephropathy with hypertension	0.0557502998
glioblastoma	0.0556751893
Autosomal recessive early-onset inflammatory bowel disease	0.0554542253
hyperuricemic nephropathy, familial juvenile type 4	0.0552987861
Hodgkins lymphoma	0.0550179299
nonpapillary renal cell carcinoma	0.0545378031
Nephronophthisis	0.0545205721
hypoxanthine guanine phosphoribosyltransferase partial deficiency	0.0544095462
ichthyosis prematurity syndrome	0.0542732123
familial steroid-resistant nephrotic syndrome with sensorineural deafness	0.0542229084
Neoplasm of the lung	0.0538920501
hereditary renal hypouricemia	0.0537239592
Frasier syndrome	0.0535527554
osteomyelitis	0.0533344606
neuroblastoma	0.0531895641
allergic rhinitis	0.0531867243
Senior-Loken syndrome 1	0.0524405582
autosomal dominant Alport syndrome	0.0520671286
adenine phosphoribosyltransferase deficiency	0.0519335665
bleeding disorder, platelet-type, 24	0.0514917133
inflammatory bowel disease 29	0.0510537611
Glycogen storage disease due to glucose-6-phosphatase deficiency type b	0.0510108426
diabetic nephropathy	0.0509493281
Glycogen storage disease due to glucose-6-phosphatase deficiency	0.0509326149
atypical hemolytic-uremic syndrome with C3 anomaly	0.0508731269
primary membranoproliferative glomerulonephritis	0.0506979379
meningioma	0.0505053774
Familial renal amyloidosis	0.050388928
orthostatic hypotension	0.0503039247
xanthinuria type I	0.0500507625
intestinal obstruction	0.0499388619
atypical hemolytic-uremic syndrome with B factor anomaly	0.0493854161
atypical hemolytic-uremic syndrome with I factor anomaly	0.048983344
atypical hemolytic-uremic syndrome with MCP/CD46 anomaly	0.048983344
atypical hemolytic-uremic syndrome with thrombomodulin anomaly	0.048983344
Vitiligo	0.0488586827
Mayer-Rokitansky-Kuster-Hauser syndrome	0.0487385487
Mayer-Rokitansky-Küster-Hauser syndrome	0.0487385487
glycogen storage disease Ib	0.0487361875
focal segmental glomerulosclerosis 5	0.0486274694
punctate palmoplantar keratoderma type III	0.0486182594
hepatitis C virus infection	0.0482872181
in situ carcinoma	0.0482553367
platelet aggregation	0.0482507033
Allergy	0.0482144217
Alport syndrome	0.0481377761
Autoimmune Hepatitis	0.0480453811
necrotizing enterocolitis	0.0479919914
IgG4-related retroperitoneal fibrosis	0.0478427282
laryngeal squamous cell carcinoma	0.0477746597
Rare hemorrhagic disorder due to a constitutional platelet anomaly	0.0475501441
non-alcoholic steatohepatitis	0.0474279915
renal cysts and diabetes syndrome	0.0472031497
Pituitary Gland Adenoma	0.0468247284
sickle cell disease	0.0467518516
primary hyperoxaluria type 2	0.0467405589
systemic scleroderma	0.0467258066
temporal lobe epilepsy	0.0464348494
isolated agammaglobulinemia	0.0463642034
inflammatory bowel disease 19	0.0463453138
inflammatory bowel disease 13	0.0463453138
Hypoparathyroidism - deafness - renal disease	0.0463426446
Fish-eye disease	0.0461974818
presbyopia	0.0461974818
glycogen storage disease III	0.0461974818
MODY	0.0460903037
Endometrial Polyp	0.0459970891
kidney failure	0.0459013854
chronic periodontitis	0.0458387677
focal segmental glomerulosclerosis 1	0.0457743129
thrombocythemia 1	0.0456708305
interstitial lung disease	0.0456708264
nephronophthisis 1	0.045650093
polycystic kidney disease 4	0.0455718653
hypoinsulinemic hypoglycemia and body hemihypertrophy	0.0455063675
nephrotic syndrome 15	0.0453474482
cystinuria	0.0453464216
Senior-Boichis syndrome	0.0453258893
gastroesophageal reflux disease	0.0452126141
aging	0.045013697
common variable immunodeficiency	0.0449076481
Mayer-Rokitansky-Kuster-Hauser syndrome type 1	0.0448281885
carnitine palmitoyl transferase II deficiency, myopathic form	0.0445292394
cystic fibrosis	0.0444869433
cerebral creatine deficiency syndrome	0.0444835774
gastrointestinal stromal tumor	0.0444449872
LAMB2-related infantile-onset nephrotic syndrome	0.0443920842
chronic pancreatitis	0.0442261264
ulcer disease	0.044202722
polycystic kidney disease 8	0.0441438498
Invasive Breast Carcinoma	0.0440468159
multicystic dysplastic kidney	0.0439767176
MYH9-related disease	0.043846954
pulmonary fibrosis	0.0437406187
mesothelioma	0.0436856673
autosomal dominant macrothrombocytopenia	0.0434293287
myositis	0.0433743024
hereditary nonpolyposis colon cancer	0.0433516981
hepatorenocardiac degenerative fibrosis	0.0433336486
obesity due to prohormone convertase I deficiency	0.0430153993
brain neoplasm	0.0429796374
liver disease	0.0429587536
Hepatitis	0.0428516241
hypoparathyroidism-deafness-renal disease syndrome	0.0427954993
ameloblastoma	0.0426787898
toxoplasmosis	0.0425500851
endometrial carcinoma	0.042477504
renal hypoplasia	0.0423908093
Anorexia	0.0423428361
pituitary tumor	0.0423267072
cervical adenocarcinoma	0.0423204381
morbid obesity	0.0423168934
Bardet-Biedl syndrome 10	0.0422577606
nephronophthisis 2	0.0421357992
cystitis	0.0420613449
Von Willebrand disease	0.0419768799
uterine cancer	0.0419165152
nephronophthisis 4	0.0416073
nephrotic syndrome 16	0.0415777337
inflammatory bowel disease 25	0.0415407757
46,XY partial gonadal dysgenesis	0.0413615294
pulmonary fibrosis and/or bone marrow failure, Telomere-related, 3	0.0413485941
pancreatic adenocarcinoma	0.0413199577
polycystic kidney disease 7	0.0412247849
Nasal Cavity Polyp	0.0412065147
Wilson disease	0.0412024585
nephronophthisis 3	0.0411822832
Venous thrombosis	0.0411228424
Bardet-Biedl syndrome 16	0.0410529303
X-linked agammaglobulinemia	0.0410492345
nervous system disease	0.0408891127
bladder tumor	0.0408271253
platelet-type bleeding disorder 15	0.0407424832
mycosis fungoides	0.040653784
Duchenne muscular dystrophy	0.0406491611
Primary Effusion Lymphoma	0.040641054
autoimmune lymphoproliferative syndrome	0.0406186739
Senior-Loken syndrome	0.040563237
Peutz-Jeghers syndrome	0.0404901445
nephrotic syndrome, type 11	0.0404874731
carnitine palmitoyl transferase II deficiency, neonatal form	0.040470842
inflammatory bowel disease 30	0.0403950781
chronic rhinosinusitis	0.0403287609
polycystic kidney disease 2	0.0402989874
chronic recurrent multifocal osteomyelitis 3	0.0401881134
Oral leukoplakia	0.0401872835
hyperinsulinemic hypoglycemia, familial, 1	0.0401511554
hepatitis B virus infection	0.0401179026
tropical spastic paraparesis	0.0399146243
gastric adenocarcinoma	0.0397698628
MHC class I deficiency 3	0.0397520092
gamma chain deficiency	0.0395727629
spinal cord injury	0.0395519709
Glycogen storage disease due to glucose-6-phosphatase deficiency type a	0.039406452
glycogen storage disease due to glucose-6-phosphatase deficiency type IA	0.039406452
Malignant hyperthermia	0.0393232965
transient myeloproliferative syndrome	0.0391754646
postherpetic neuralgia	0.0391754646
immunodeficiency 72 with autoinflammation	0.0391237234
cardiac hypertrophy	0.0391189531
skin aging	0.0391171304
laryngotracheoesophageal cleft	0.0389447074
carnitine palmitoyltransferase II deficiency	0.0388705612
familial Mediterranean fever	0.0387763184
cardiac arrhythmia	0.0385235668
platelet-type bleeding disorder 18	0.0385102209
Rare hemorrhagic disorder due to a platelet receptor defect	0.0385102209
immunodeficiency 18	0.0384141301
renal-hepatic-pancreatic dysplasia 1	0.0384085864
metastatic prostate cancer	0.0383387769
Wilms tumor	0.038221335
hyperuricemic nephropathy, familial juvenile type 3	0.0380519418
platelet-type von Willebrand disease	0.038029767
Herpes simplex infection	0.0380205276
hearing loss	0.0379731315
breast carcinoma in situ	0.0379229995
T-cell leukemia	0.0378819351
Hypertriglyceridemia	0.0378819351
invasive breast ductal carcinoma	0.0377871451
Pruritus	0.0376920121
immunodeficiency 62	0.0376675788
viral disease	0.0375244699
immunodeficiency, common variable, 15	0.0373719149
toxicity	0.0373275653
malnutrition	0.0373275653
Hirschsprung disease	0.0372906073
Insulin resistance	0.0370345335
thyroid carcinoma	0.0370294763
immunodeficiency, common variable, 3	0.0369653771
Glycogen storage disease due to acid maltase deficiency	0.0369579855
malignant choroid melanoma	0.0369579855
Intervertebral disk degeneration	0.0369579855
undifferentiated high grade pleomorphic sarcoma of bone	0.0369579855
berylliosis	0.0369579855
mitochondrial disease	0.0369579855
Chemotherapy-induced nausea and vomiting	0.0369579855
Refractory drug response	0.0369579855
anti-neutrophil antibody associated vasculitis	0.0369579855
immunoglobulin G4-related sclerosing disease	0.0369579855
drug interaction	0.0369579855
drug toxicity	0.0369579855
T-lymphoblastic lymphoma	0.0369579855
hypoxia	0.0369579855
cognition	0.0369579855
thrombocytopenia 9	0.0369358107
platelet-type bleeding disorder 10	0.0369136359
hyperinsulinism due to INSR deficiency	0.0368618947
hyperinsulinemic hypoglycemia, familial, 2	0.0366992796
retinopathy	0.0366961652
Moyamoya disease with early-onset achalasia	0.0364553569
inflammatory bowel disease 1	0.0363370913
cataracts, hearing impairment, nephrotic syndrome, and enterocolitis 2	0.0363075249
sarcoidosis	0.0362518326
short stature due to primary acid-labile subunit deficiency	0.0362188258
experimental autoimmune encephalomyelitis	0.0362140037
hypouricemia, renal, 2	0.0361744762
medullary thyroid gland carcinoma	0.0360596953
platelet-type bleeding disorder 11	0.036048819
Bleeding diathesis due to glycoprotein VI deficiency	0.036048819
Vestibular schwannoma	0.0360457392
congenital rubella	0.0359752592
macrothrombocytopenia and granulocyte inclusions with or without nephritis or sensorineural hearing loss	0.0359675115
osteogenesis imperfecta	0.0359026153
gastritis	0.0358713811
Townes-Brocks syndrome	0.0357495409
tuberous sclerosis	0.0357389879
immunodeficiency due to MASP-2 deficiency	0.0356792392
immunodeficiency, common variable, 7	0.0356127148
supravalvular aortic stenosis	0.0351840022
Supravalvular aortic stenosis	0.0351840022
immunodeficiency 64	0.0351766106
nephrotic syndrome, type 8	0.0350731282
lipodystrophy, congenital generalized, type 5	0.0350361702
temporal arteritis	0.0350254935
congenital primary megaureter	0.0349696459
obesity due to pro-opiomelanocortin deficiency	0.0349252963
benign neoplasm	0.0348710274
immunodeficiency 25	0.0348292055
activated PI3K-delta syndrome	0.0347774643
epidermolysis bullosa simplex 7, with nephropathy and deafness	0.0347183315
Nephrotic syndrome-deafness-pretibial epidermolysis bullosa syndrome	0.0347183315
Cerebral degeneration	0.0346896492
poisoning	0.0346590459
Tyrosinemia type 1	0.0346444156
tyrosinemia type I	0.0346444156
T-B+ severe combined immunodeficiency due to CD3delta/CD3epsilon/CD3zeta	0.0346222408
hypersensitivity pneumonitis, familial	0.0345704996
transketolase deficiency	0.0345409332
immunodeficiency 112	0.0343783181
Nephroblastoma	0.0342859231
autosomal dominant epilepsy with auditory features	0.0342452693
familial visceral myopathy	0.0342304861
visceral myopathy 2	0.0342304861
hyper-IgM syndrome type 2	0.0342157029
immunoglobulin A deficiency 2	0.0341861366
lumbar disc herniation	0.0341344855
renal hypodysplasia/aplasia 3	0.0341270038
autoimmune disease	0.0340391031
psoriasis	0.0339776001
lysinuric protein intolerance	0.0339643886
bleeding diathesis due to thromboxane synthesis deficiency	0.0339200391
Asthma	0.0339012158
severe combined immunodeficiency due to DCLRE1C deficiency	0.0338165567
noise-induced hearing loss	0.0337960245
immunodeficiency 96	0.0337943819
severe combined immunodeficiency, autosomal recessive, T cell-negative, B cell-negative, NK cell-positive	0.0337795987
ring chromosome Y	0.0336982912
interstitial lung disease 1	0.0336687248
Bardet-Biedl syndrome	0.0336022004
X-linked central congenital hypothyroidism with late-onset testicular enlargement	0.0334839348
follicular thyroid carcinoma	0.0334413746
malignant peripheral nerve sheath tumor	0.0334161785
autosomal dominant familial hematuria-retinal arteriolar tortuosity-contractures syndrome	0.0332178373
Autosomal dominant familial hematuria - retinal arteriolar tortuosity - contractures	0.0332178373
polyp of colon	0.03310627
lung carcinoma	0.0330854853
nephrotic syndrome 14	0.0329221735
T-B+ severe combined immunodeficiency due to JAK3 deficiency	0.0328778239
brucellosis	0.0328519533
polycystic kidney disease 5	0.0328039079
retinoblastoma	0.0326802047
recurrent infections associated with rare immunoglobulin isotypes deficiency	0.0326486844
shigellosis	0.0326486844
laryngeal carcinoma	0.03262006
decubitus ulcer	0.03259489
epilepsy, early-onset, 3, with or without developmental delay	0.0325747684
hyper-IgE recurrent infection syndrome 5, autosomal recessive	0.0325673768
Lessel-Kubisch syndrome	0.0325599852
MHC class II deficiency 3	0.032471286
immunodeficiency, common variable, 4	0.0324638944
Immunodeficiency by defective expression of HLA class 2	0.0324195449
Nijmegen breakage syndrome	0.0324068967
bile duct cancer	0.0324000392
nephronophthisis 16	0.0323678037
skin cancer	0.032346894
IgAD1	0.0323308457
small cell lung carcinoma	0.0323273768
Osteoblastoma	0.0322228462
exercise-induced hyperinsulinism	0.0322125801
nephronophthisis 20	0.0322051885
immunodeficiency 102	0.0321164894
hyper-IgM syndrome type 3	0.0321017062
immunodeficiency 36 with lymphoproliferation	0.0320721398
autosomal dominant nonsyndromic hearing loss 1	0.0320573566
prune belly syndrome	0.0320573566
hyperinsulinism-hyperammonemia syndrome	0.0320425734
inherited obesity	0.0320277902
Castleman disease	0.0319908322
autoinflammation, immune dysregulation, and eosinophilia	0.0319538742
Hyperandrogenism due to cortisone reductase deficiency	0.0319464826
T-B+ severe combined immunodeficiency due to IL-7Ralpha deficiency	0.031939091
selective IgM deficiency	0.0319243078
Fanconi anemia	0.0319243078
BENTA disease	0.0318947415
Respiratory Syncytial Virus Infection	0.031868143
nephronophthisis-like nephropathy 1	0.0318208255
primary hyperoxaluria type 3	0.0318060423
cerebral cavernous malformation	0.0318027446
immunodeficiency, common variable, 1	0.0317690843
obesity and hypopigmentation	0.0317469095
Severe combined immunodeficiency due to adenosine deaminase deficiency	0.0317469095
Denys-Drash syndrome	0.0317395179
WAGR syndrome	0.0317321263
congenital neutropenia-myelofibrosis-nephromegaly syndrome	0.0316951683
Recurrent infections-myelofibrosis-nephromegaly syndrome	0.0316951683
severe combined immunodeficiency due to LAT deficiency	0.0316729935
autoimmune lymphoproliferative syndrome type 2B	0.0316656019
Autoimmune lymphoproliferative syndrome with recurrent viral infections	0.0316656019
autosomal recessive Alport syndrome	0.0316212524
Immunodeficiency due to interleukin-1 receptor-associated kinase-4 deficiency	0.0316064692
immunodeficiency 67	0.0316064692
Feingold syndrome	0.0315785454
congenital adrenal hyperplasia due to 17-alpha-hydroxylase deficiency	0.0315621196
gray platelet syndrome	0.0315399448
autosomal dominant distal renal tubular acidosis	0.0315399448
immunodeficiency 97 with autoinflammation	0.0315325532
ependymoma	0.0315189831
autosomal recessive hyperinsulinism due to Kir6.2 deficiency	0.0314882036
AA amyloidosis	0.031443854
Beta-thalassemia - X-linked thrombocytopenia	0.0314290708
beta-thalassemia-X-linked thrombocytopenia syndrome	0.0314290708
Bruton-type agammaglobulinemia	0.0314142876
agammaglobulinemia 10, autosomal dominant	0.0314068961
Senior-Loken syndrome 5	0.0313625465
autoinflammatory syndrome with immunodeficiency	0.0313034137
cervical carcinoma	0.0312978415
combined immunodeficiency due to ZAP70 deficiency	0.0312960221
immune dysregulation-polyendocrinopathy-enteropathy-X-linked syndrome	0.0312886305
Congenital dyserythropoietic anemia type IV	0.0312516725
congenital dyserythropoietic anemia type 4	0.0312516725
renal pelvis/ureter urothelial carcinoma	0.0312348361
hyper-IgM syndrome type 5	0.0311777565
Arginine:glycine amidinotransferase deficiency	0.031133407
AGAT deficiency	0.031133407
autoimmune lymphoproliferative syndrome due to CTLA4 haploinsufficiency	0.0311038406
immunodeficiency 70	0.031096449
non-immunoglobulin-mediated membranoproliferative glomerulonephritis	0.0310890574
squamous cell lung carcinoma	0.0310453616
autoimmune lymphoproliferative syndrome type 1	0.031022533
paroxysmal nocturnal hemoglobinuria	0.0309929666
Pyogenic arthritis - pyoderma gangrenosum - acne	0.0309560086
pyogenic arthritis-pyoderma gangrenosum-acne syndrome	0.0309560086
sialadenitis	0.0309470853
severe early-onset obesity-insulin resistance syndrome due to SH2B1 deficiency	0.0309264422
congenital sodium diarrhea	0.0308451347
autoinflammatory disease, multisystem, with immune dysregulation, X-linked	0.0307860019
hyperinsulinism due to glucokinase deficiency	0.0307860019
proteasome-associated autoinflammatory syndrome 2	0.0307564355
Ewing sarcoma	0.0307326854
Aicardi-Goutieres syndrome 9	0.0307120859
immunodeficiency, common variable, 14	0.0307046943
Parathyroid Gland Carcinoma	0.0306529531
PLIN1-related familial partial lipodystrophy	0.0306529531
nephrogenic syndrome of inappropriate antidiuresis	0.03063817
Caroli Disease	0.03063817
Alagille syndrome due to a NOTCH2 point mutation	0.0306086036
autosomal recessive polycystic kidney disease	0.030601212
bleeding disorder, platelet-type, 25	0.0305790372
capillary leak syndrome	0.0305716456
Systemic capillary leak syndrome	0.0305716456
AKT2-related familial partial lipodystrophy	0.0305420792
familial atrial fibrillation	0.0305420792
Familial partial lipodystrophy due to AKT2 mutations	0.0305420792
THOC6-related developmental delay-microcephaly-facial dysmorphism syndrome	0.0305346876
immunodeficiency 105	0.0304755548
46,XY sex reversal 4	0.03045338
platelet storage pool deficiency	0.030416422
Platelet storage pool disease	0.030416422
obesity due to congenital leptin deficiency	0.030416422
hypogonadotropic hypogonadism 27 without anosmia	0.0303942472
Miyoshi myopathy	0.0301780613
astrocytoma	0.0301500509
Nasal polyposis	0.029863028
primary hypertrophic osteoarthropathy	0.029666551
polyp of large intestine	0.0294741743
MALT lymphoma	0.0294189671
Gastric Adenoma	0.0293946166
subarachnoid hemorrhage	0.0292592102
uterine fibroid	0.0291968085
acute tonsillitis	0.0289605936
Uveitis	0.0289494063
Hepatic steatosis	0.0288552983
skin neoplasm	0.0288175703
Cerebral ischemia	0.0288114993
tongue cancer	0.0281912143
peritonitis	0.0281742551
pancreatic ductal adenocarcinoma	0.0281325477
Juvenile Polyp	0.0280572706
Inflammatory abnormality of the skin	0.0275485218
gallbladder carcinoma	0.0275305587
Down syndrome	0.0275216753
liver dysplastic nodule	0.0274282987
gestational diabetes	0.0273333039
leukoplakia	0.0271308571
Diabetes mellitus	0.0270842407
metastatic melanoma	0.0268639343
multiminicore myopathy	0.0268304708
secondary malignant neoplasm	0.0267699016
pheochromocytoma	0.0267661633
gallstones	0.0266097495
breast angiosarcoma	0.0265256513
bacterial urinary tract infection	0.0263393184
bile duct carcinoma	0.0262196375
prostate intraepithelial neoplasia	0.0260599957
Dengue Hemorrhagic Fever	0.0260553798
Pallister-Hall syndrome	0.0258869944
ovarian adenocarcinoma	0.02548828
gallbladder cancer	0.0251908368
pneumoconiosis	0.0250749665
hypopharyngeal carcinoma	0.024997227
cervical intraepithelial neoplasia	0.0248455834
lumbar disc degeneration	0.024788354
chronic rhinosinusitis without nasal polyps	0.0247618503
cytomegalovirus infection	0.0246193812
endometrium adenocarcinoma	0.024564522
gonorrhea	0.0244611434
overactive bladder	0.0243485023
follicular thyroid adenoma	0.0241848365
Glomerulonephritis	0.0239876759
primitive neuroectodermal tumor	0.0238616603
Transitional Cell Carcinoma	0.0238290587
serum lipopolysaccharide activity	0.0237375699
biliary tract cancer	0.0237276426
Infertility	0.023719047
keratoacanthoma	0.0236531107
pulmonary hypertension	0.0236140706
uterine cervix neoplasm	0.0235524903
Uterine Carcinosarcoma	0.0235005563
ovarian serous carcinoma	0.0234368609
Mixed Tumor of the Salivary Gland	0.0234071348
Oral ulcer	0.0232502687
dysplasia	0.023183525
peptic esophagitis	0.0231603376
Chédiak-Higashi syndrome	0.023156139
ankle fracture	0.0230987409
glaucoma	0.0230503567
otitis media with effusion	0.022913951
Chordoma	0.022913951
salivary gland cancer	0.022913951
Central Nervous System Lymphoma	0.022913951
childhood leukemia	0.0228890944
liver and intrahepatic bile duct neoplasm	0.0228634981
Neoplasm of the liver	0.0228634981
colon adenocarcinoma	0.0228575983
diabetic angiopathy	0.0227291611
sexually transmitted disease	0.0226654923
Hyperkalemia	0.022630879
Merkel cell skin cancer	0.0225983709
Ampulla of Vater Carcinoma	0.0225597703
cervical squamous intraepithelial neoplasia	0.0223640385
bladder transitional cell carcinoma	0.0223543742
thyroid nodule	0.0223185168
hypothyroidism	0.0223109199
Hashimoto's thyroiditis	0.0222342544
immune system disease	0.0222297226
uterine prolapse	0.0221747913
Keratocystic odontogenic tumor	0.0221432029
pancreatic intraductal papillary-mucinous neoplasm	0.0220799325
mucoepidermoid carcinoma	0.0220562995
urinary tract infection	0.022038868
brain glioma	0.0218052114
Bladder Squamous Cell Carcinoma	0.0217949453
papillary carcinoma	0.0217051026
pemphigus foliaceus	0.0214919571
intracranial meningioma	0.0214356316
van der Woude syndrome	0.0213953759
hypopharyngeal squamous cell carcinoma	0.0213329705
chromophobe renal cell carcinoma	0.0212997083
prostatitis	0.0212849648
endothelial dysfunction	0.0212745455
Mast Cell Neoplasm	0.0212452854
intestinal polyp	0.0210992342
ampulla of vater cancer	0.0210660517
chronic gastritis	0.0210046973
Keloid	0.0209861397
Polyuria	0.0209731309
oligodendroglioma	0.0208379338
Tinnitus	0.0206985125
alcoholic liver disease	0.0206605405
small cell osteogenic sarcoma	0.0205116819
myocarditis	0.020508621
Ureteral obstruction	0.0205023408
Autism	0.0204010716
anogenital venereal wart	0.020326892
prion disease	0.0201378
thromboangiitis obliterans	0.0201263541
esophageal carcinoma	0.0200365415
dermatomyositis	0.0199573122
polymyositis	0.0199573122
pyometritis	0.0199557597
seborrheic keratosis	0.0199035178
portal hypertension	0.0198870599
pouchitis	0.0198341189
rectal adenocarcinoma	0.0196821679
Ehlers-Danlos syndrome, musculocontractural type	0.0196801273
schwannoma	0.019654462
placenta praevia	0.0196200619
concussion	0.0195877323
ovarian hyperstimulation syndrome	0.0195490337
cryopyrin-associated periodic syndrome	0.0195153491
Endometritis	0.0193701195
cystic teratoma	0.0192181524
Barrett adenocarcinoma	0.0191791509
thyroid neoplasm	0.019176028
renovascular hypertension	0.0191348792
Laryngopharyngeal Reflux	0.0190333625
insomnia	0.0190333625
Leigh syndrome	0.019023876
scrapie	0.0190128303
uterine leiomyosarcoma	0.0190043184
peripheral vascular disease	0.0189409676
digestive system cancer	0.0187838835
Mobius syndrome	0.0186599934
dysplastic oral keratinocyte	0.0186491922
Intraventricular hemorrhage	0.0186432504
adrenocortical carcinoma, hereditary	0.0186432504
acne	0.0185815776
Malignant Pancreatic Neoplasm	0.0185536883
fallopian tube cancer	0.0184789927
Fatigue	0.0184789927
alcohol dependence	0.0184789927
adrenal gland cancer	0.0184789927
extranodal nasal NK/T cell lymphoma	0.0184789927
Hyperglycemia	0.0182921081
Urethral stricture	0.0182736706
demyelinating disease	0.0181788118
tetrasomy 12p	0.0181094129
hematopoietic and lymphoid cell neoplasm	0.0180922765
coronary atherosclerosis	0.0179776633
AIDS dementia	0.0179467503
giardiasis	0.017739833
metabolic disease	0.0175421483
cryptorchidism	0.0175345109
Bartter disease type 1	0.0174318498
differentiated thyroid carcinoma	0.0172753943
juvenile polyposis syndrome	0.0172470599
head and neck carcinoma	0.0172404887
bone metastasis	0.0171573341
Ehlers-Danlos syndrome	0.017156572
status epilepticus	0.0171029507
aortic aneurysm	0.017052887
autoimmune pancreatitis	0.0170006733
Granular Cell Tumor	0.0170006733
kidney transplant	0.0170006733
Lewy body dementia	0.0170006733
persistent fetal circulation syndrome	0.0170006733
Huntington disease	0.016973941
Thymoma	0.0168877461
tongue squamous cell carcinoma	0.0168142689
Wernicke encephalopathy	0.0166310935
leiomyosarcoma	0.0165504019
pancreatic neuroendocrine tumor	0.0165079002
Abnormal intestine morphology	0.0164061127
severe malarial anemia	0.0163539086
urticaria	0.016342172
Bartter syndrome	0.0163309125
Peri-Implantitis	0.0163231102
Malignant Adrenal Gland Pheochromocytoma	0.0162769128
chronic hepatitis C virus infection	0.0162512475
Mental deterioration	0.0162401496
Salmonella Infections	0.0162101831
Dyskinesia	0.0161383203
Cataract	0.0160561915
Pituitary prolactin cell adenoma	0.0160561915
hydronephrosis	0.0160148296
malignant hypertension	0.0158919338
hyperhomocysteinemia	0.0158919338
Congestive heart failure	0.0158792038
psychiatric disorder	0.0158515067
Thrombocytopenia	0.0157860431
Granuloma	0.0157330742
proliferative diabetic retinopathy	0.0157200791
congenital secretory chloride diarrhea 1	0.0157071438
adrenal cortex carcinoma	0.0156671253
Abdominal Aortic Aneurysm	0.0156159457
Hydrocephalus	0.0155839505
rhabdomyosarcoma	0.0155424338
deep vein thrombosis	0.0155385618
mild neurocognitive disorder	0.0155223539
eye neoplasm	0.0155223539
classic Hodgkin lymphoma	0.0155223539
nephrosclerosis	0.0155223539
leukocyte adhesion deficiency type II	0.0155223539
gliosarcoma	0.0155018217
hemorrhoid	0.015337564
Toriello-Lacassie-Droste syndrome	0.0153170318
monocytic leukemia	0.0152837696
Chagas disease	0.015271643
Decreased total leukocyte count	0.0152613309
Epstein-Barr virus infection	0.0152251147
chronic cystitis	0.0151875795
coinfection	0.0151747435
non-functioning pituitary adenoma	0.015152774
persistent truncus arteriosus	0.015152774
Carcinoma, Lewis Lung	0.0151201311
chronic fatigue syndrome	0.0150398469
renal carcinoma	0.014939855
stomach disease	0.0149397456
Nephropathy	0.0149285441
ulnar-mammary syndrome	0.0149141897
mood disorder	0.0148969301
angioedema	0.0148718159
essential hypertension	0.01486019
Darier disease	0.0147831942
bile duct neoplasm	0.0147831942
viral myocarditis	0.0147831942
Pancreatic cysts	0.0147831942
craniosynostosis	0.0147831942
Infectious encephalitis	0.0147627802
Amyotrophic lateral sclerosis	0.0147367807
clear cell renal carcinoma	0.0146356038
sensorineural hearing loss	0.0145984043
carcinosarcoma	0.0145859571
Thymic Carcinoma	0.014577872
acral lentiginous melanoma	0.0145573398
Genital neoplasm, female	0.0144830132
vulvar carcinoma	0.0144649449
steatosis	0.0144471563
allergic asthma	0.0144437771
metastatic neoplasm	0.014431434
parasitic infection	0.0144288073
fibrosarcoma	0.0144209138
Generalized non-motor (absence) seizure	0.0144136143
Warthin Tumor	0.0144136143
mitochondrial DNA depletion syndrome 4a	0.0143708657
B-cell non-Hodgkins lymphoma	0.0143249143
varicocele	0.0142982233
viral encephalitis	0.0142288244
renal fibrosis	0.0142158008
Escherichia coli Infections	0.0142066079
cutaneous squamous cell carcinoma	0.0141999754
Conjunctivitis	0.0141980261
soft tissue sarcoma	0.0141774939
inflammatory myofibroblastic tumor	0.0141716068
Delirium	0.0141415625
leprosy	0.0141185664
hereditary sensory and autonomic neuropathy	0.0141070684
glomus tumor	0.0140440345
hypoalphalipoproteinemia, primary, 1	0.0140440345
ependymal neoplasm	0.0140440345
cystic kidney disease	0.0140440345
Conjunctival Melanoma	0.0140440345
Cachexia	0.0140172137
adenoid cystic carcinoma	0.0140005062
Acute Leukemia	0.0139311073
relapsing-remitting multiple sclerosis	0.0139208412
hamartoma	0.0138746437
Hamartoma	0.0138746437
breast ductal adenocarcinoma	0.0138482578
dyspepsia	0.0138098949
pelvic organ prolapse	0.0136436563
bacterial disease	0.0135577229
invasive carcinoma	0.0135058575
neoplasm of esophagus	0.0134039054
Duane retraction syndrome	0.013371832
invasive lobular carcinoma	0.0133459392
hereditary hemorrhagic telangiectasia	0.0133048748
histiocytic sarcoma	0.0133048748
astrocytic tumor	0.0133048748
chondroblastoma	0.0133048748
Increased total eosinophil count	0.0132946087
skin reaction	0.0132843426
Gastric Mucosa-Associated Lymphoid Tissue Lymphoma	0.0132843426
prostate neoplasm	0.0132265953
Bloom syndrome	0.0132252645
brain ischemia	0.0132157683
urinary tract obstruction	0.0132100159
atrophic gastritis	0.0132022232
chronic inflammatory demyelinating polyneuropathy	0.0131200848
ovarian epithelial tumor	0.0130995526
airway hyperresponsiveness	0.0130892865
Gerstmann syndrome	0.0130790204
undifferentiated pleomorphic sarcoma	0.0130701916
Hyperlipidemia	0.0130584447
human papilloma virus infection	0.0130012719
membranous glomerulonephritis	0.0129925672
thyroid disease	0.0129866254
benign muscle neoplasm	0.0129352949
leiomyoma	0.0128645261
Andersen-Tawil syndrome	0.0127898116
oral submucous fibrosis	0.0127776075
interstitial cystitis	0.0127634403
autoimmune thyroid disease	0.012750505
susceptibility to familial cutaneous melanoma	0.012750505
thyroiditis	0.0127175146
hemorrhagic stroke	0.0126813114
cerebral malaria	0.0125767899
skin disease	0.0125010403
hemorrhagic cystitis	0.012501026
Erythema	0.012472319
Osteopenia	0.0124527879
autism spectrum disorder	0.0124266931
Osteoporosis	0.0123984792
Penile Carcinoma	0.0123809251
teratocarcinoma	0.0123603929
aneurysm	0.0123220287
breast fibrocystic disease	0.0123053666
Renal insufficiency	0.012208281
digestive system neuroendocrine tumor, grade 1/2	0.0121961352
choroidal neovascularization	0.0121961352
choroidal neovascularization	0.0121961352
chondrogenic neoplasm	0.0121961352
melanocytic neoplasm	0.0121961352
spondylolisthesis	0.0121961352
specific granule deficiency	0.012175603
Hypercalcemia	0.0121359758
polyp of rectum	0.0119908131
breast benign neoplasm	0.0119908131
synovitis	0.0119508491
skin squamous cell carcinoma	0.0119021327
lymphedema	0.0118984181
Mungan syndrome	0.0118758874
extraskeletal myxoid chondrosarcoma	0.0118265553
carpal tunnel syndrome	0.0118265553
mammary Paget disease	0.0118265553
esophageal ulcer	0.0118265553
lattice corneal dystrophy type I	0.0118265553
Bowen disease of the skin	0.0117856546
hyperuricemia	0.0117826837
Malignant Bone Neoplasm	0.0117567333
Dravet syndrome	0.0117303583
chorioamnionitis	0.0116438283
cystadenocarcinoma	0.0116417654
infantile myofibromatosis	0.0116417654
fibromatosis	0.0116212332
hyperthyroidism	0.0116212332
hyperplasia	0.0116017267
dysplasia of cervix	0.0115391044
acanthosis nigricans	0.0115251424
Holt-Oram syndrome	0.0115168879
Digestive System Carcinoma	0.01148531
oligohydramnios	0.0114750438
Congenital muscular dystrophy, Fukuyama type	0.0114569755
myotonic dystrophy type 1	0.0114569755
carcinoma of pharynx	0.0114569755
Constipation	0.0114364433
rotavirus infection	0.0114276144
mastitis	0.0114216919
geroderma osteodysplastica	0.0114088308
synovial sarcoma	0.011377013
encephalitis	0.0113040778
atypical teratoid rhabdoid tumor	0.0112751481
oropharynx squamous cell carcinoma	0.0112516534
fibrosis	0.011243394
Ascites	0.0111805993
neurodegenerative disease	0.0111624764
retinal ischemia	0.0111619276
Seizure	0.0111295976
rhinitis	0.0111144982
diabetic foot	0.0111027948
retinitis pigmentosa 1	0.0110873956
Erythema nodosum	0.0110873956
parkinsonism-dystonia, infantile	0.0110873956
Fuchs endothelial corneal dystrophy	0.0110873956
gastric cardia adenocarcinoma	0.0110873956
Infantile dystonia-parkinsonism	0.0110873956
lung disease	0.0110321178
female infertility	0.0109744685
brain edema	0.0109642024
schistosomiasis	0.0109026057
ovarian mucinous adenocarcinoma	0.0109026057
Iron deficiency anemia	0.0109026057
lung adenoma	0.0108820735
hemangioma	0.0108820735
fungal keratitis	0.0108820735
lobular neoplasia	0.0108748684
Hypertension	0.0108261436
brain inflammatory disease	0.0107896785
kidney injury	0.0107644912
male infertility	0.0107340237
polyarteritis nodosa	0.0107178158
erythroleukemia	0.0107178158
Anemia	0.0107178158
primary hyperparathyroidism	0.0107178158
intestinal cancer	0.010717063
uterine sarcoma	0.0106972836
peripheral nerve injury	0.0106415314
dermatitis	0.0106335597
skin carcinoma	0.0106325945
nephritis	0.0106189645
Rett syndrome	0.0106048886
Malignant Mesothelioma	0.0105893514
dentin dysplasia	0.0105870256
adenoviridae infectious disease	0.0105330259
pneumonitis	0.010522749
Ovarian Endometriosis	0.0105022275
undifferentiated carcinoma	0.0104651088
neurotoxicity	0.0104396043
Periapical Periodontitis	0.0104221393
intestinal neoplasm	0.0104092882
SATB2 associated disorder	0.0104022357
Pneumonia	0.0103976345
attenuated familial adenomatous polyposis	0.0103636351
chronic leukemia	0.0103482359
paranasal sinus carcinoma	0.0103482359
Decreased liver function	0.0103482359
large cell neuroendocrine carcinoma	0.0103482359
Graves disease	0.0103482359
malignant peritoneal mesothelioma	0.0103482359
ileus	0.0103350536
liposarcoma	0.0103277037
autoimmune myocarditis	0.0103277037
endometrioid carcinoma	0.0102250426
bacterial vaginosis	0.0101860189
Lyme disease	0.010171341
bacteriemia	0.010163446
pyelonephritis	0.010163446
Moyamoya disease	0.0101429138
cryptosporidiosis	0.0101429138
Other metabolic disease	0.0101398214
breast adenocarcinoma	0.0101074603
glomerulosclerosis	0.0100705036
Sinonasal Undifferentiated Carcinoma	0.0100607849
stricture	0.0100402527
PTEN hamartoma tumor syndrome	0.0100266826
liver failure	0.0099889222
Spinal Cord Ischemia	0.0099786561
ovarian serous tumor	0.0099786561
lung neoplasm	0.0099761922
Burkitts lymphoma	0.0099679668
nasopharyngeal neoplasm	0.009966841
Laurence-Moon syndrome	0.0099581239
Dilated cardiomyopathy	0.0098662792
Edema	0.0098287733
edema	0.0098287733
Guillain-Barre syndrome	0.0097692948
chronic idiopathic urticaria	0.0097425356
Encephalopathy	0.0097400717
abscess	0.009680939
Bartsocas-Papas syndrome 1	0.0096752402
early-infantile DEE	0.0096751704
mesenchymal cell neoplasm	0.0096515779
abortion	0.0096425437
generalized juvenile polyposis/juvenile polyposis coli	0.0096090762
opisthorchiasis	0.0096090762
Parathyroid Hyperplasia	0.0096090762
Gynecomastia	0.0096090762
pulmonary sarcoidosis	0.0096090762
conductive hearing loss disorder	0.0096090762
seasonal allergic rhinitis	0.0096090762
infiltrating bladder urothelial carcinoma	0.0095782779
metastasis	0.0095462653
Cervical polyp	0.0095280413
tongue neoplasm	0.009496149
Parkinsonism	0.009475268
clear cell adenocarcinoma	0.0094242863
reflex sympathetic dystrophy	0.0094242863
Vulvar Lichen Sclerosus	0.0094242863
T-cell non-Hodgkin lymphoma	0.0094242863
urogenital neoplasm	0.0094037541
urinary schistosomiasis	0.0094037541
periventricular leukomalacia	0.0093626897
hematoma	0.0093606176
liver neoplasm	0.0093518977
systemic inflammatory response syndrome	0.0092713204
cardiomyopathy	0.0092476352
Atrophy	0.0092409336
Liver abscess	0.0092394964
Thyroid adenoma	0.0092394964
acute liver failure	0.0091773738
infectious disease	0.0091539443
Reduced sperm motility	0.0090957709
glycogen storage disease VI	0.0090808496
villous adenoma	0.0090639459
Abruptio Placentae	0.0090547064
osteopathia striata with cranial sclerosis	0.0090547064
open-angle glaucoma	0.0090007691
cryohydrocytosis	0.0089791479
Myocardial fibrosis	0.0089644265
Fibroadenoma	0.0089220558
rectal neoplasm	0.0089130216
Lymphatic Metastasis	0.0089109809
pyogenic granuloma	0.0088699165
benign neoplasm of salivary gland	0.0088699165
Fallopian Tube Carcinoma	0.0088699165
oculopharyngeal muscular dystrophy	0.0088699165
complication	0.0088699165
idiopathic membranous glomerulonephritis	0.0088699165
influenza A (H1N1)	0.0088699165
inherited lipid metabolism disorder	0.0088656941
lichen planus	0.0088391182
myeloid leukemia	0.0088366543
skin papilloma	0.0088308927
Paget disease	0.0088288521
amyloidosis	0.0088073029
Friedreich ataxia	0.0087955899
tubulovillous adenoma	0.0087750577
hypotonia-cystinuria syndrome	0.0087661872
Hypotonia - cystinuria syndrome	0.0087661872
enteritis	0.0087256651
meningoencephalitis	0.0086851266
nephrocalcinosis	0.0086851266
Nephrocalcinosis	0.0086851266
Adams-Oliver syndrome	0.0086417099
angiosarcoma	0.008633796
endometrium neoplasm	0.0085264798
scleritis	0.0085003367
hyperinsulinemic hypoglycemia, familial, 4	0.0084908793
Cholestasis	0.0084870808
ovarian serous adenocarcinoma	0.0084821303
nephrogenic diabetes insipidus	0.0084592722
deafness	0.0083771434
mature T-cell and NK-cell non-Hodgkin lymphoma	0.0083155467
tubular adenocarcinoma	0.0083155467
sessile serrated polyp	0.0082950145
Inguinal hernia	0.0081923534
Chronic colitis	0.0081462743
ischemic colitis	0.0081307568
pure red-cell aplasia	0.0081307568
central serous retinopathy	0.0081307568
Abnormal cerebral white matter morphology	0.0081307568
human granulocytic anaplasmosis	0.0081307568
endometrial endometrioid carcinoma	0.0081307568
thyroid gland oncocytic adenoma	0.0081307568
Benign Thyroid Gland Neoplasm	0.0081307568
popliteal pterygium syndrome	0.0081102246
insulinoma	0.0081102246
maternal uniparental disomy of chromosome 20	0.0081102246
carotid atherosclerosis	0.0081102246
Stevens-Johnson syndrome	0.0080769624
alcoholic fatty liver disease	0.0080178296
chronic bronchitis	0.0079459669
Duodenal polyposis	0.0079459669
impulse control disorder	0.0079459669
peritoneal carcinoma	0.0079459669
human herpesvirus 8 infection	0.0079459669
Odontogenic Cyst	0.0079254347
fungal infectious disease	0.0079254347
Soft Tissue Neoplasm	0.0079254347
Posterior Leukoencephalopathy Syndrome	0.0078227736
Gingivitis	0.0077930692
Creutzfeldt Jacob Disease	0.0077765761
oligodendroglial tumor	0.0077611769
spinal stenosis	0.0077611769
cerebral small vessel disease	0.0077611769
interstitial nephritis	0.0077611769
muscle atrophy	0.0077611769
cardiac arrest	0.0077611769
infective vaginitis	0.0077611769
neuroma	0.0077611769
sarcopenia	0.0076252537
periapical granuloma	0.0075815201
ovarian serous cystadenocarcinoma	0.007576387
Zika virus infectious disease	0.007576387
leukodystrophy	0.007576387
Fulminant hepatic failure	0.0075558548
syndromic X-linked intellectual disability 5	0.0074531937
mucinous neoplasm	0.0074234211
Tumor Lysis Syndrome	0.0073915971
squamous cell carcinoma of penis	0.0073915971
choroidal melanoma	0.0073915971
cutaneous fibrous histiocytoma	0.0073915971
Ataxia-telangiectasia	0.0073915971
thoracic cancer	0.0073915971
hereditary mixed polyposis syndrome	0.0073915971
Dysarthria	0.0073915971
bronchopneumonia	0.0073915971
Takayasu arteritis	0.0073915971
Central diabetes insipidus	0.0073915971
nephrolithiasis, calcium oxalate	0.0073915971
Chronic Obstructive Asthma	0.0073915971
acrocephalopolysyndactyly	0.0073915971
nasal cavity and paranasal sinus carcinoma	0.0073915971
digestive system neuroendocrine neoplasm	0.0073915971
Subglottic stenosis	0.0073915971
Acute tubulointerstitial nephritis	0.0073915971
idiopathic pulmonary arterial hypertension	0.0073915971
sweet syndrome	0.0073915971
short stature-onychodysplasia-facial dysmorphism-hypotrichosis syndrome	0.0073915971
Pancreatic pseudocyst	0.0073915971
Disseminated Peritoneal Leiomyomatosis	0.0073915971
dysentery	0.0073915971
giant cell tumor	0.0073915971
simple cystadenoma	0.0073915971
asphyxia	0.0073915971
Congenital factor II deficiency	0.0073915971
malignant rhabdoid tumour	0.0073915971
sebaceous adenocarcinoma	0.0073915971
papillary adenocarcinoma	0.0073915971
small intestinal adenocarcinoma	0.0073915971
congenital heart malformation	0.0073915971
Progressive neurologic deterioration	0.0073915971
Vulvar Squamous Cell Carcinoma	0.0073915971
female athlete triad syndrome	0.0073915971
bronchiolitis obliterans	0.0073915971
ermine phenotype	0.0073915971
neoplasm of oropharynx	0.0073915971
terminal osseous dysplasia-pigmentary defects syndrome	0.0073915971
peripheral neuropathy	0.0073915971
arteriovenous malformations of the brain	0.0073915971
exfoliation syndrome	0.0073915971
dermatofibrosarcoma protuberans	0.0073915971
bipolar I disorder	0.0073915971
Tourette syndrome	0.0073915971
ovarian clear cell cancer	0.0073915971
gastric intestinal type adenocarcinoma	0.0073915971
Parotid Gland Carcinoma	0.0073915971
extrahepatic bile duct carcinoma	0.0073915971
duodenitis	0.0073915971
calcium oxalate urolithiasis	0.0073915971
Bladder Inflammatory Myofibroblastic Tumor	0.0073915971
aplastic anemia	0.0073915971
Signet Ring Cell Gastric Adenocarcinoma	0.0073915971
pelvic lipomatosis	0.0073915971
Crohn's colitis	0.0073710649
atopic eczema	0.0073279197
Cowden syndrome 1	0.0073203308
neuroinflammatory disorder	0.007276594
Osteolysis	0.0072068072
primary peritoneal carcinoma	0.0072068072
Schöpf-Schulz-Passarge syndrome	0.0072068072
cholesteatoma	0.0072068072
endometrial stromal sarcoma	0.0072068072
small intestine neoplasm	0.0070836139
blepharophimosis, ptosis, and epicanthus inversus syndrome	0.0070220172
asphyxia neonatorum	0.0070220172
fibromyalgia	0.006893165
chronic prostatitis	0.0067982035
disease arising from reactivation of latent virus	0.0066949391
Uterine Inertia	0.0066524374
serous cystadenoma	0.0066524374
mevalonic aciduria	0.0066524374
conjunctival tumor	0.0066524374
Duodenal Adenocarcinoma	0.0066524374
hyperkeratosis lenticularis perstans	0.0066524374
gingival overgrowth	0.0066524374
ganglioneuroma	0.0066524374
TNF receptor 1-associated periodic fever syndrome	0.0066524374
acute myocarditis	0.0066524374
snowflake vitreoretinal degeneration	0.0066524374
porokeratosis	0.0066524374
Skin rash	0.0066524374
nodular goiter	0.0066524374
Pelvic Inflammatory Disease	0.0066011068
papillary renal cell carcinoma	0.0065325396
whooping cough	0.0064676475
intestinal disease	0.0064471152
intraepithelial neoplasia	0.0064138563
Alopecia	0.0063978254
alopecia	0.0063978254
digestive system neoplasm	0.0063898538
Aarskog-Scott syndrome, X-linked	0.0063426964
infarction	0.0062848386
chronic cervicitis	0.0062828575
anxiety disorder	0.0062701276
aortic valve calcification	0.0062623253
clostridium difficile infection	0.0062444623
mucinous carcinoma	0.0062432304
bronchogenic carcinoma	0.0061931318
thanatophoric dysplasia	0.0061853295
Splenomegaly	0.0061725995
bile reflux	0.0061520673
acrocardiofacial syndrome	0.0061348077
anaphylaxis	0.0060841057
Central precocious puberty	0.0060295801
wet macular degeneration	0.006023741
osteochondritis dissecans	0.0059748743
meningococcal infection	0.0059742978
Menorrhagia	0.0059646082
Adenosquamous Carcinoma	0.0059563828
hypotrichosis 1	0.0059210799
Scarring	0.0059132777
vulvar intraepithelial neoplasia	0.0059132777
rickets	0.0059132777
Polycystic kidney dysplasia	0.0059132777
small cell carcinoma	0.0059132777
paracoccidioidomycosis	0.0059132777
ileocolitis	0.0059132777
nervous system injury	0.0058973526
Arthritis	0.005824258
osteoporosis-pseudoglioma syndrome	0.0058003505
cerebellar ataxia, intellectual disability, and dysequilibrium	0.0057900844
Colon Dysplasia	0.0057284877
Marfan syndrome	0.0057284877
cervicitis	0.0057284877
hemophilia	0.0057284877
Leydig Cell Tumor	0.0057079555
gastric cardia carcinoma	0.0057079555
ataxia telangiectasia	0.0056894862
adrenocortical adenoma	0.0056587059
brain disease	0.0056406227
Schwartz-Jampel syndrome	0.0056155606
Fabry disease	0.0055720323
acromegaly	0.0055436978
trichomegaly-retina pigmentary degeneration-dwarfism syndrome	0.0055436978
Recurrent long bone fractures	0.0055436978
Bronchiolitis	0.0055436978
renal cell adenocarcinoma	0.0055436978
pneumococcal infection	0.0055231656
spindle cell hemangioma	0.0055128995
Charcot-Marie-Tooth disease	0.0055026334
large cell medulloblastoma	0.0054796109
rosacea	0.0054402872
acute promyelocytic leukemia	0.0053872423
autosomal dominant cerebellar ataxia	0.0053589079
signet ring cell carcinoma	0.0053589079
Thromboembolism	0.0053281096
pituitary adenocarcinoma	0.0052357146
vaginitis	0.005174118
sinus histiocytosis with massive lymphadenopathy	0.005174118
atopic asthma	0.005174118
Cutaneous T-cell lymphoma	0.005174118
Ochoa syndrome	0.005174118
adolescent idiopathic scoliosis	0.005174118
chronic inflammatory demyelinating polyradiculoneuropathy	0.005174118
achondroplasia	0.005174118
pneumocystosis	0.005174118
familial hypocalciuric hypercalcemia	0.005174118
pneumocystosis	0.005174118
hematopoietic and lymphoid system neoplasm	0.005174118
acquired idiopathic inflammatory myopathy	0.005174118
vaginitis	0.005174118
Hepatic failure	0.0051203236
AIDS	0.0050838381
anaplastic astrocytoma	0.00506386
complex regional pain syndrome	0.0050587269
Vibrio infectious disease	0.004989328
North Carolina macular dystrophy	0.004989328
carotid artery thrombosis	0.004989328
immune system toxicity	0.004989328
acute graft versus host disease	0.004989328
cerebritis	0.004989328
stomach polyp	0.004989328
Hypercalciuria	0.004989328
ethylmalonic encephalopathy	0.004989328
silicosis	0.004989328
aneurysmal bone cyst	0.004989328
neuroendocrine carcinoma	0.004989328
Hyperparathyroidism	0.004989328
hyperparathyroidism	0.004989328
Herpes Zoster	0.0049687958
Columnar Cell Hyperplasia of the Breast	0.0049687958
arteriosclerosis	0.0049503043
head and neck neoplasia	0.0049355336
Autoimmunity	0.0049180617
joint disease	0.0049041068
Respiratory tract infection	0.0049041068
leptospirosis	0.004873937
skeletal system disease	0.0048045381
Peritoneal Fibrosis	0.0048045381
Peripheral demyelination	0.0048045381
Renal artery stenosis	0.0048045381
infective endocarditis	0.0048045381
Bjornstad syndrome	0.0048045381
vascular insufficiency disorder	0.0048045381
Atherosclerotic lesion	0.0048045381
ovarian dysfunction	0.0048045381
cognitive disorder	0.0048045381
Cough	0.0048045381
primary ciliary dyskinesia	0.0047655143
Arterial thrombosis	0.0047507437
Esophagitis	0.0046813448
Right ventricular hypertrophy	0.0046480826
chronic interstitial cystitis	0.0046308336
Dyggve-Melchior-Clausen disease	0.0046197482
Granulomatosis with Polyangiitis	0.0046197482
lymphoid neoplasm	0.004599216
X-linked retinoschisis	0.0045889499
Herpesviridae infectious disease	0.0045889499
retinal degeneration	0.004506821
acidosis	0.0044965549
neutropenia	0.0044965549
Acidosis	0.0044965549
Deltaretrovirus Infections	0.0044965549
malignant hyperthermia, susceptibility to, 1	0.0044965549
Hematuria	0.0044965549
Borrelia infectious disease	0.0044349583
uremia	0.0044349583
Crouzon syndrome-acanthosis nigricans syndrome	0.0044349583
otosclerosis	0.0044349583
capillary hemangioma	0.0044349583
renal nutcracker syndrome	0.0044349583
progressive pseudorheumatoid arthropathy of childhood	0.0044349583
vaginal cancer	0.0044349583
dermoid cyst	0.0044349583
Treacher-Collins syndrome	0.0044349583
malignant tumor of extrahepatic bile duct	0.0044349583
tricho-dento-osseous syndrome	0.0044349583
normal pressure hydrocephalus	0.0044349583
familial hyperaldosteronism	0.0044349583
Intestinal Type Adenocarcinoma	0.0044349583
Cavernous Hemangioma	0.0044349583
salivary duct carcinoma	0.0044349583
Mantle cell lymphoma	0.0044349583
pneumococcal pneumonia	0.0044349583
ventricular septal defect	0.0044349583
gallbladder neoplasm	0.0044349583
memory	0.0044349583
Leishmaniasis	0.0044349583
voice disorders	0.0044349583
Ovarian cyst	0.0044349583
Anterior polar cataract	0.0044349583
endometrial disorder	0.0044349583
mastocytoma	0.0044349583
hyperprolactinemia	0.0044349583
lissencephaly with cerebellar hypoplasia	0.0044349583
nevus	0.0044349583
radiculitis	0.0044349583
Schistosomiasis japonica	0.0044349583
ventricular tachycardia	0.0044349583
xeroderma pigmentosum	0.0044349583
celiac disease	0.0044349583
Hepatitis, Alcoholic	0.0044349583
Hyperuricemia	0.0044349583
permanent neonatal diabetes mellitus-pancreatic and cerebellar agenesis syndrome	0.004414426
diabetic cardiomyopathy	0.004414426
skin infection	0.004414426
Uterine leiomyoma	0.004414426
toxic epidermal necrolysis	0.004414426
Hyperinsulinemia	0.004414426
Thickened skin	0.004414426
respiratory depression	0.0043811639
glomerular disease	0.0043176776
Hematochezia	0.0042501683
autosomal recessive Robinow syndrome	0.0042501683
congenital non-bullous ichthyosiform erythroderma	0.0042501683
urea cycle disorder	0.0042501683
human african trypanosomiasis	0.0042501683
hemolytic anemia	0.0042501683
red-green color blindness	0.0042501683
mouth disease	0.0042501683
infectious arthritis	0.0042501683
anaplastic ependymoma	0.0042501683
hematologic disease	0.0042501683
juxtacortical osteosarcoma	0.0042501683
osteogenesis imperfecta type 5	0.0042296361
myocardial disorder	0.0042296361
nevoid basal cell carcinoma syndrome	0.0042296361
neuritis	0.0042296361
impaired renal function disease	0.0041278312
allergic disease	0.004104971
thyroid cancer, nonmedullary, 2	0.0040937129
Ventricular hypertrophy	0.0040653784
gastrointestinal polyp	0.0040653784
Borderline Ovarian Serous Tumor	0.0040653784
listeriosis	0.0040653784
Shwachman-Diamond syndrome	0.0040345801
prostate disease	0.0039524512
Takotsubo cardiomyopathy	0.0039089229
postmenopausal osteoporosis	0.0038959876
acute basophilic leukemia	0.0038959876
Zinc deficiency	0.0037676613
Hyperkeratosis	0.0037573952
Esophageal atresia	0.0037573952
Hypoglycemia	0.0036957985
distal colitis	0.0036957985
biosynthetic process	0.0036957985
bronchus adenoma	0.0036957985
Pancreatitis	0.0036957985
morphine dependence	0.0036957985
acute cystitis	0.0036957985
Peutz-Jeghers Polyp	0.0036957985
multiple bone fractures	0.0036957985
Chronic Eosinophilic Leukemia, Not Otherwise Specified	0.0036957985
reading	0.0036957985
spontaneous abortion	0.0036957985
drug allergy	0.0036957985
Ebola hemorrhagic fever	0.0036957985
spinal muscular atrophy, type 1	0.0036957985
hypersomnia	0.0036957985
pericarditis	0.0036957985
cardiotoxicity	0.0036957985
anaplastic cancer	0.0036957985
cryptococcosis	0.0036957985
Gastrointestinal dysmotility	0.0036957985
Tendon rupture	0.0036957985
respiratory distress syndrome in premature infants	0.0036957985
ischemic cardiomyopathy	0.0036957985
Paralytic ileus	0.0036957985
spinal muscular atrophy, type III	0.0036957985
morphine dependence	0.0036957985
spontaneous abortion	0.0036957985
reading	0.0036957985
intraductal cribriform breast adenocarcinoma	0.0036957985
Heavy Chain Disease	0.0036957985
Gliosis	0.0036957985
ankyloblepharon filiforme adnatum-cleft palate syndrome	0.0036957985
telomere syndrome	0.0036957985
nodular melanoma	0.0036957985
male breast carcinoma	0.0036957985
choroideremia	0.0036957985
rectosigmoid junction neoplasm	0.0036957985
complement component 3 deficiency	0.0036957985
AL amyloidosis	0.0036957985
Glucose intolerance	0.0036957985
childhood gender nonconformity	0.0036957985
multiple system atrophy	0.0036957985
carotid artery disease	0.0036957985
fetal anticonvulsant syndrome	0.0036957985
hepatorenal syndrome	0.0036957985
dry age related macular degeneration	0.0036957985
atypical hemolytic-uremic syndrome	0.0036957985
endocervical adenocarcinoma	0.0036957985
neurodegeneration with brain iron accumulation 5	0.0036957985
metachromatic leukodystrophy	0.0036957985
paraneoplastic pemphigus	0.0036957985
Recurrent fractures	0.0036957985
Bilateral tonic-clonic seizure	0.0036957985
Paralytic ileus	0.0036957985
spinal muscular atrophy, type III	0.0036957985
Leber congenital amaurosis	0.0036957985
glucosephosphate dehydrogenase deficiency	0.0036957985
partial androgen insensitivity syndrome	0.0036957985
babesiosis	0.0036957985
diffuse intrinsic pontine glioma	0.0036957985
primary failure of tooth eruption	0.0036957985
corneal degeneration	0.0036957985
ischemic disease	0.0036752663
Neurodevelopmental disorder	0.0036752663
lichen disease	0.0036752663
multinodular goiter	0.0036752663
Meckel syndrome, type 1	0.0036752663
polyarticular arthritis	0.0036752663
Cholecystitis	0.0036752663
neoplastic disease or syndrome	0.0036752663
bone disease	0.0036420041
hyperandrogenism	0.0035828714
Skeletal muscle atrophy	0.0035110086
Shock	0.0035110086
vulva cancer	0.0035110086
fatty liver disease	0.0034904764
Potocki-Lupski syndrome	0.0034904764
enthesitis	0.0033262187
secondary hyperparathyroidism	0.0033262187
Mycoplasmoides infection	0.0033262187
encephalomyelitis	0.0033262187
intracranial hemorrhage	0.0033262187
ovarian mucinous neoplasm	0.0033262187
Polycystic Kidney Disease	0.0033262187
Meningitis	0.0033262187
female reproductive system neoplasm	0.0033262187
Abnormal sperm morphology	0.0033210483
inflammatory skin disease	0.003282347
freckles	0.0032108276
transitional cell carcinoma of kidney	0.003189955
hepatitis C virus induced hepatocellular carcinoma	0.0031301149
Chlamydia trachomatis infectious disease	0.0031106304
pancreatic serous cystadenoma	0.0031106304
Arterial stenosis	0.0030285016
odontogenic neoplasm	0.0030285016
contact dermatitis	0.0030285016
familial hyperlipidemia	0.0030182355
SAPHO syndrome	0.0029566388
orchitis	0.0029566388
superficial spreading melanoma	0.0029566388
azoospermia	0.0029566388
laryngitis	0.0029566388
communication disorder	0.0029566388
Ameloblastic Carcinoma	0.0029566388
Sleep Disorder	0.0029566388
Hydrocephalus with stenosis of the aqueduct of Sylvius	0.0029566388
ischemia reperfusion injury	0.0029566388
biliary tract disease	0.0029566388
Angel-shaped phalango-epiphyseal dysplasia	0.0029566388
Mastocytosis	0.0029566388
adult T-cell leukemia/lymphoma	0.0029566388
lentigo maligna melanoma	0.0029566388
thymus neoplasm	0.0029566388
gas gangrene	0.0029566388
Vitamin B3 deficiency	0.0029566388
Cystic renal dysplasia	0.0029566388
hypertension, pregnancy-induced	0.0029566388
pneumothorax	0.0029566388
Failure to thrive	0.0029566388
Prader-Willi syndrome	0.0029566388
idiopathic inflammatory myopathy	0.0029566388
synucleinopathy	0.0029566388
Corneal opacity	0.0029566388
infantile convulsions and choreoathetosis	0.0029566388
Carney complex	0.0029566388
malignant tumor of neck	0.0029566388
Airway obstruction	0.0029566388
Xanthelasma	0.0029566388
filariasis	0.0029566388
Gallbladder Adenocarcinoma	0.0029566388
Paroxysmal Hemicrania	0.0029566388
pernicious anemia	0.0029566388
Thiamine deficiency	0.0029566388
neuromuscular disease caused by qualitative or quantitative defects of dystrophin	0.0029566388
phototoxic dermatitis	0.0029566388
Testicular torsion	0.0029566388
asbestosis	0.0029361066
Arrhythmia	0.0029361066
Increased total leukocyte count	0.0029361066
animal viral hepatitis	0.0029361066
Peripheral edema	0.0029361066
radiation pneumonitis	0.0029361066
Multiple Organ Failure	0.0029361066
Keratitis	0.0029361066
Glomerular sclerosis	0.0029028444
coronavirus infectious disease	0.0029028444
amnesia	0.0028437117
mental or behavioural disorder	0.0028437117
primary biliary cirrhosis	0.0028437117
Sudden unexpected death in epilepsy	0.0027718489
cystic neoplasm	0.0027718489
anaplastic oligodendroglioma	0.0027718489
visceral Leishmaniasis	0.0027718489
Enchondromatosis	0.0027718489
genetic disorder	0.0027718489
placenta disease	0.0027718489
Timothy syndrome	0.0027718489
spindle cell tumor	0.0027718489
epithelial neoplasm	0.0027718489
breast adenosis	0.0027718489
pharynx cancer	0.0027718489
motor neuron disease	0.0027718489
cerebral amyloid angiopathy	0.0027513167
Ehlers-Danlos syndrome, dermatosparaxis type	0.0027513167
amenorrhea	0.0027513167
Crohn ileitis	0.0027513167
erectile dysfunction	0.0027513167
enterocolitis	0.0027513167
myopathy	0.002587059
anisakiasis	0.002587059
Bohring-Opitz syndrome	0.002587059
dysplastic nevus	0.002587059
Cryptogenic Organizing Pneumonia	0.002587059
breast intraductal proliferative lesion	0.002587059
Toxic Nodular Goiter	0.002587059
large cell carcinoma	0.002587059
penile cancer	0.002587059
benign meningioma	0.002587059
Neonatal sepsis	0.002587059
renal hypertension	0.002587059
chronic endometritis	0.002587059
Endometrial Cyst	0.002587059
Digestive System Adenoma	0.002587059
disease of orbital part of eye adnexa	0.002587059
neoplastic polyp	0.002587059
acute myeloid leukemia by FAB classification	0.002587059
erythema multiforme	0.002587059
ocular hypertension	0.002587059
neoplasm of testis	0.002587059
pharyngeal squamous cell carcinoma	0.002587059
NF2-related schwannomatosis	0.002587059
Otitis media	0.002587059
serous adenocarcinoma	0.002587059
systemic juvenile idiopathic arthritis	0.0025239174
Hydrolethalus	0.0025099646
Bronchiectasis	0.0022174791
inherited Creutzfeldt-Jakob disease	0.0022174791
Nematoda infectious disease	0.0022174791
Hyperammonemia	0.0022174791
endometriosis of rectovaginal septum and vagina	0.0022174791
skin pigmentation disorder	0.0022174791
Subependymoma	0.0022174791
Reunion Island's Larsen syndrome	0.0022174791
duodenogastric reflux	0.0022174791
vesicoureteral reflux	0.0022174791
cystadenoma	0.0022174791
hepatobiliary disease	0.0022174791
Alstrom syndrome	0.0022174791
minor salivary gland carcinoma	0.0022174791
disorder of glycogen metabolism	0.0022174791
cerebrotendinous xanthomatosis	0.0022174791
cutaneous Leishmaniasis	0.0022174791
alternating hemiplegia of childhood	0.0022174791
glottis carcinoma	0.0022174791
type IV hypersensitivity disease	0.0022174791
squamous cell neoplasm	0.0022174791
urothelial papilloma	0.0022174791
epistaxis	0.0022174791
holoprosencephaly	0.0022174791
Urinary incontinence	0.0022174791
muscular dystrophy-dystroglycanopathy (congenital with brain and eye anomalies), type A, 4	0.0022174791
bronchioloalveolar carcinoma	0.0022174791
islet cell tumor	0.0022174791
bowel dysfunction	0.0022174791
T-cell acute lymphoblastic leukemia	0.0022174791
uterine corpus adenosarcoma	0.0022174791
Timothy syndrome type 1	0.0022174791
rhabdomyolysis	0.0022174791
cardioembolic stroke	0.0022174791
cervical incompetence	0.0022174791
tenosynovitis	0.0022174791
Cytomegalovirus Retinitis	0.0022174791
Thyroid Gland Undifferentiated (Anaplastic) Carcinoma	0.0022174791
mixed neoplasm	0.0022174791
central nervous system cancer	0.0022174791
myxoid chondrosarcoma	0.0022174791
Episcleritis	0.0022174791
Smith-Magenis syndrome	0.0022174791
bronchoalveolar adenocarcinoma	0.0022174791
smooth muscle tumor	0.0022174791
Macular degeneration	0.0022174791
myoepithelial tumor	0.0022174791
angle-closure glaucoma	0.0022174791
uterine disorder	0.0022174791
Increased total granulocyte count	0.0022174791
uterine neoplasm	0.0022174791
gastrin-producing neuroendocrine tumor	0.0022174791
Renal amyloidosis	0.0022174791
Abnormal bleeding	0.0022174791
acute respiratory failure	0.0022174791
Intellectual disability	0.0022174791
Cerebellar atrophy	0.0022174791
Benign Adrenal Gland Pheochromocytoma	0.0022174791
iron poisoning	0.0022174791
aggressive periodontitis	0.0022174791
irritant dermatitis	0.0022174791
[truncated: 258 more rows]
