# Supplementary material for: Peripheral Transcriptomic Signatures Reveal Convergent Neuroinflammatory, Metabolic, and miRNA Dysregulation in Major Psychiatric Disorders
Source: Biology (Basel). 2026 Apr 24;15(9):673. doi: 10.3390/biology15090673 (PMC13162896; doi:10.3390/biology15090673)
Supplement: Supplementary file 1 [file biology-15-00673-s001.zip › Supplementary Files/Dataset S4. Hub genes GWAS results/PTPN6.tsv]

disease	globalScore
diffuse large B-cell lymphoma	0.3110335464
neuroinflammatory disorder	0.2797086123
melanoma	0.2609793269
acute myeloid leukemia	0.2111488212
hepatocellular carcinoma	0.2055713566
chronic lymphocytic leukemia	0.2001772613
esophageal squamous cell carcinoma	0.194107597
multiple myeloma	0.1909327554
lung adenocarcinoma	0.1899471062
bladder transitional cell carcinoma	0.1878748925
urinary bladder carcinoma	0.1877439651
gastric adenocarcinoma	0.1874693813
rectal adenocarcinoma	0.1867764191
lung carcinoma	0.1866378266
Uterine Carcinosarcoma	0.1866378266
colon adenocarcinoma	0.1866378266
prostate adenocarcinoma	0.1866378266
oral squamous cell carcinoma	0.1866378266
gastric carcinoma	0.1859910619
cervical squamous cell carcinoma	0.1859448644
thyroid carcinoma	0.1855290871
anaplastic oligodendroglioma	0.1855290871
pancreatic ductal adenocarcinoma	0.1853442971
breast carcinoma	0.1853442971
prostate carcinoma	0.1852519022
bile duct adenocarcinoma	0.1847899273
skin carcinoma	0.1847899273
squamous cell lung carcinoma	0.1847899273
clear cell renal carcinoma	0.1847899273
cutaneous melanoma	0.1847899273
lymphoid neoplasm	0.1847899273
cecum adenocarcinoma	0.1847899273
nodular melanoma	0.1847899273
oral cavity carcinoma	0.1847899273
breast ductal adenocarcinoma	0.1847899273
Cervical Small Cell Carcinoma	0.1847899273
Thyroid Gland Oncocytic Follicular Carcinoma	0.1847899273
esophageal adenocarcinoma	0.1847899273
brain glioblastoma	0.1847899273
Hepatobiliary Neoplasm	0.1847899273
bile duct carcinoma	0.1847899273
small cell lung carcinoma	0.1847899273
Endometrial Endometrioid Adenocarcinoma	0.1847899273
skin squamous cell carcinoma	0.1847899273
carcinoma of liver and intrahepatic biliary tract	0.1847899273
Small Intestinal Diffuse Large B-Cell Lymphoma	0.1847899273
colorectal adenocarcinoma	0.1847899273
skin basal cell carcinoma	0.1847899273
head and neck squamous cell carcinoma	0.1847899273
neoplasm	0.1466323857
autism spectrum disorder	0.1182655535
Neurodevelopmental abnormality	0.1108739564
cancer	0.109282755
breast cancer	0.1044053087
colorectal carcinoma	0.104180677
glioma	0.1009361242
non-small cell lung carcinoma	0.0992105929
triple-negative breast cancer	0.0981981505
endometrial carcinoma	0.0965938015
chronic myelogenous leukemia	0.0964501406
acute lymphoblastic leukemia	0.0961407774
T-cell large granular lymphocyte leukemia	0.0959983673
adrenal cortex carcinoma	0.0942428629
Mantle cell lymphoma	0.0934985702
pancreatic carcinoma	0.0933189133
hairy cell leukemia	0.0927645435
oligoastrocytoma	0.0923949637
Small Intestinal Tubulovillous Adenoma	0.0923949637
Placental Choriocarcinoma	0.0923949637
ovarian serous adenocarcinoma	0.0923949637
superficial spreading melanoma	0.0923949637
pulmonary large cell neuroendocrine carcinoma	0.0923949637
large cell lung carcinoma	0.0923949637
kidney neoplasm	0.0923949637
desmoplastic melanoma	0.0923949637
B-cell acute lymphoblastic leukemia	0.0923949637
adenosquamous lung carcinoma	0.0923949637
neurofibroma	0.0923949637
Colorectal Diffuse Large B-Cell Lymphoma	0.0923949637
Ewing sarcoma/peripheral primitive neuroectodermal tumor of bone	0.0923949637
gastric intestinal type adenocarcinoma	0.0923949637
Pancreatic Acinar Cell Carcinoma	0.0923949637
embryonal rhabdomyosarcoma	0.0923949637
pseudomyxoma peritonei	0.0923949637
Gallbladder Adenocarcinoma	0.0923949637
gastroesophageal junction adenocarcinoma	0.0923949637
cerebral astrocytoma	0.0923949637
Atypical Endometrial Hyperplasia	0.0923949637
Atypical Meningioma	0.0923949637
angiosarcoma	0.0923949637
papillary thyroid carcinoma	0.0923949637
nodal marginal zone B-cell lymphoma	0.0923949637
Ovarian Endometrioid Adenocarcinoma with Squamous Differentiation	0.0923949637
Gastric Diffuse Large B-Cell Lymphoma	0.0923949637
female breast carcinoma	0.0923949637
pancreatic neuroendocrine tumor	0.0923949637
Duodenal Adenocarcinoma	0.0923949637
combined immunodeficiency with skin granulomas	0.0837236491
glioblastoma multiforme	0.0827533473
Alzheimer disease	0.0819467103
Miyoshi myopathy	0.081928633
common variable immunodeficiency	0.0817059692
Okt4 epitope deficiency	0.0805385339
myeloid sarcoma	0.079473082
liver cancer	0.0783332298
immunodeficiency 18	0.0779455624
nasopharyngeal carcinoma	0.077042749
isolated agammaglobulinemia	0.076251819
neutropenia, severe congenital, 2, autosomal dominant	0.0747036134
activated PI3K-delta syndrome	0.0744819547
BENTA disease	0.0744413789
endometriosis	0.0739159709
Pallister-Hall syndrome	0.0739159709
pulmonary fibrosis	0.0739159709
immunodeficiency 64	0.073743759
severe combined immunodeficiency due to CTPS1 deficiency	0.073589773
immunodeficiency 62	0.0731525213
severe combined immunodeficiency due to CARD11 deficiency	0.0729395708
immunodeficiency 73c with defective neutrophil chemotaxis and hypogammaglobulinemia	0.0728911876
mature T-cell and NK-cell non-Hodgkin lymphoma	0.0720680717
immunodeficiency, common variable, 3	0.071275019
immunodeficiency 72 with autoinflammation	0.070203009
agammaglobulinemia 8, autosomal dominant	0.070056428
X-Linked Combined Immunodeficiency Diseases	0.0699440108
immunodeficiency, common variable, 4	0.0699379756
Chronic mucocutaneous candidosis	0.0698947933
Hodgkins lymphoma	0.0698869346
immunodeficiency 105	0.0690555785
immunodeficiency, common variable, 1	0.0687632496
agammaglobulinemia 10, autosomal dominant	0.0686997953
Severe combined immunodeficiency due to adenosine deaminase deficiency	0.0686438007
combined immunodeficiency due to ZAP70 deficiency	0.0686000176
severe combined immunodeficiency, autosomal recessive, T cell-negative, B cell-negative, NK cell-positive	0.0685765763
severe combined immunodeficiency due to IKK2 deficiency	0.0683577056
autoimmune disease	0.068292434
immunodeficiency 84	0.0682395324
immunodeficiency 112	0.0681040194
agammaglobulinemia 7, autosomal recessive	0.06807386
classic Hodgkin lymphoma	0.0680390353
hyper-IgM syndrome type 3	0.067810561
immunodeficiency, common variable, 14	0.0671844024
T-B+ severe combined immunodeficiency due to JAK3 deficiency	0.0667489381
immunodeficiency 99 with hypogammaglobulinemia and autoimmune cytopenias	0.066692775
immunodeficiency 73b with defective neutrophil chemotaxis and lymphopenia	0.0661655295
immunodeficiency 86	0.066006962
immunodeficiency 36 with lymphoproliferation	0.0659112963
immunodeficiency 15a	0.0657566579
immunodeficiency 25	0.065438963
severe combined immunodeficiency due to LAT deficiency	0.0652530725
gamma chain deficiency	0.0652018466
autoimmune lymphoproliferative syndrome due to CTLA4 haploinsufficiency	0.065005762
immunodeficiency 51	0.0648787169
combined immunodeficiency due to moesin deficiency	0.0645794599
Combined immunodeficiency T+ B+ due to partial RAG1 deficiency	0.0639966283
combined immunodeficiency due to partial RAG1 deficiency	0.0639966283
autoimmune lymphoproliferative syndrome type 2B	0.0637069106
Autoimmune lymphoproliferative syndrome with recurrent viral infections	0.0637069106
immunodeficiency 119	0.0636893843
chronic obstructive pulmonary disease	0.0629600487
immunodeficiency 102	0.0627380262
immunodeficiency 78 with autoimmunity and developmental delay	0.0626290022
macroglobulinemia, Waldenstrom, 1	0.062118982
RAS-associated autoimmune leukoproliferative disease	0.0618944622
autoimmune lymphoproliferative syndrome type 4	0.0618944622
immunodeficiency, common variable, 15	0.0617650333
immunodeficiency 19	0.0617054119
immune deficiency, familial variable	0.0612282945
Immunodeficiency due to interleukin-1 receptor-associated kinase-4 deficiency	0.0611319204
ICF syndrome	0.0606887593
T-B+ severe combined immunodeficiency due to IL-7Ralpha deficiency	0.0604465818
immunodeficiency due to selective anti-polysaccharide antibody deficiency	0.0602170316
immunodeficiency 67	0.0598825023
immunodeficiency 14b, autosomal recessive	0.0595715235
immunodeficiency 109 with lymphoproliferation	0.0594851609
autoimmune lymphoproliferative syndrome	0.0594541059
autoimmune lymphoproliferative syndrome type 1	0.0594541059
immunodeficiency, common variable, 2	0.0592773235
X-linked agammaglobulinemia	0.0592094748
severe combined immunodeficiency due to DCLRE1C deficiency	0.0591158377
immunodeficiency 98 with autoinflammation, X-linked	0.0591149959
immunodeficiency 60	0.059030321
immunoglobulin A deficiency 2	0.0590120473
reticular dysgenesis	0.0589984447
Immunodeficiency by defective expression of HLA class 2	0.0589802224
immunodeficiency 122	0.058331696
Immunodeficiency syndrome with autoimmunity	0.0581492837
Alymphoid cystic thymic dysgenesis	0.0581213599
T-B+ severe combined immunodeficiency due to CD3delta/CD3epsilon/CD3zeta	0.0579575128
MHC class II deficiency 4	0.0577959756
immunodeficiency 57	0.0576758334
hyper-IgM syndrome type 2	0.0575180618
immunodeficiency 75	0.057476597
hyper-IgE recurrent infection syndrome 5, autosomal recessive	0.0574711047
X-linked lymphoproliferative disease	0.057341401
idiopathic CD4 lymphocytopenia	0.0573040505
immunodeficiency, common variable, 7	0.0571775946
immunodeficiency 81	0.0569201227
gastric cancer	0.0568257961
immunodeficiency 120	0.0568128419
X-linked immunodeficiency with magnesium defect, Epstein-Barr virus infection and neoplasia	0.056664394
Lung fibrosis - immunodeficiency - 46,XX gonadal dysgenesis	0.0565485923
lung fibrosis-immunodeficiency-46,XX gonadal dysgenesis syndrome	0.0565485923
Wiskott-Aldrich syndrome	0.0565052693
immunodeficiency 97 with autoinflammation	0.0564379236
Cernunnos-XLF deficiency	0.0561671037
short-limb skeletal dysplasia with severe combined immunodeficiency	0.0559747169
periodic fever, immunodeficiency, and thrombocytopenia syndrome	0.055813847
neutrophil immunodeficiency syndrome	0.0556864446
MHC class II deficiency 5	0.0554443698
Autosomal recessive hyper-IgE syndrome	0.0552746197
neutropenia-monocytopenia-deafness syndrome	0.0551505538
Neutropenia - monocytopenia - deafness	0.0551505538
immunodeficiency 70	0.0550741226
combined immunodeficiency due to LRBA deficiency	0.0550402445
MHC class II deficiency 3	0.0550094975
severe combined immunodeficiency, autosomal recessive, T cell-negative, B cell-negative, NK cell-negative, due to adenosine deaminase deficiency	0.0547405255
Autosomal recessive early-onset inflammatory bowel disease	0.0547263069
transient myeloproliferative syndrome	0.0547162975
Bruton-type agammaglobulinemia	0.0546442294
combined immunodeficiency due to DOCK8 deficiency	0.0546200014
immunodeficiency 32B	0.0545768838
neutropenia, severe congenital, 1, autosomal dominant	0.0545271404
immunodeficiency 76	0.0544584129
immunodeficiency 89 and autoimmunity	0.0544113941
Hypohidrotic ectodermal dysplasia with immunodeficiency	0.054198937
severe combined immunodeficiency due to LCK deficiency	0.0540916541
agammaglobulinemia 8b, autosomal recessive	0.0539750846
hyper-IgM syndrome type 1	0.0538338229
X-linked hyper-IgM syndrome	0.0538338229
Familial hemophagocytic lymphohistiocytosis	0.053451971
autoinflammatory disease, X-linked	0.0534279524
immunodeficiency 95	0.0532916411
Griscelli disease	0.0532314591
pancytopenia due to IKZF1 mutations	0.0530407148
immunodeficiency 96	0.0529620251
autoimmune lymphoproliferative syndrome type 2A	0.0525542553
monocytopenia with susceptibility to infections	0.0524797234
Pulmonary hemorrhage	0.0524676094
autoinflammatory disease, multisystem, with immune dysregulation, X-linked	0.0523676175
hyper-IgM syndrome type 5	0.0523534503
WHIM syndrome	0.0521479228
severe combined immunodeficiency due to CD70 deficiency	0.0521056265
agammaglobulinemia 9, autosomal recessive	0.0518906028
22q11.2 deletion syndrome	0.0518539015
Obesity	0.0518482966
immunodeficiency 121 with autoinflammation	0.0516768625
lymphoproliferative syndrome 1	0.0515740474
immunodeficiency 85 and autoimmunity	0.0514674852
primary immunodeficiency syndrome due to p14 deficiency	0.0514366869
Nezelof syndrome	0.0512644216
Thymic aplasia	0.0512644216
congenital neutropenia-myelofibrosis-nephromegaly syndrome	0.051258262
Recurrent infections-myelofibrosis-nephromegaly syndrome	0.051258262
immunodeficiency 92	0.0508597317
immunodeficiency 117	0.0505696115
pyogenic bacterial infections due to MyD88 deficiency	0.0505484633
neutropenia, severe congenital, 11, autosomal dominant	0.0503022821
Burkitts lymphoma	0.0501936667
pulmonary alveolar proteinosis with hypogammaglobulinemia	0.0498577597
proteasome-associated autoinflammatory syndrome 2	0.0497399047
infection	0.0494871658
lung disease, immunodeficiency, and chromosome breakage syndrome;	0.0487506113
combined immunodeficiency due to STIM1 deficiency	0.0486847543
autoimmune disease with susceptibility to mycobacterium tuberculosis	0.0483706114
immunoglobulin G4-related sclerosing disease	0.0482330455
WHIM syndrome 1	0.0482024525
Insulin resistance	0.0480953043
T-cell lymphopenia, infantile, with or without nail dystrophy, autosomal dominant	0.04802875
diabetes mellitus	0.0478127802
neutropenia, severe congenital, 10, autosomal recessive	0.0476758013
TCR-alpha-beta-positive T-cell deficiency	0.0475612315
hyper-IgE syndrome 6, autosomal dominant, with recurrent infections	0.0474733536
hyper-IgE recurrent infection syndrome 4A, autosomal dominant	0.0474226391
autoinflammation-PLCG2-associated antibody deficiency-immune dysregulation	0.0472967766
PLCG2-associated antibody deficiency and immune dysregulation	0.0472967766
autoinflammation with episodic fever and immune dysregulation	0.0472230659
immunodeficiency 23	0.0468830525
immunodeficiency 113 with autoimmunity and autoinflammation	0.0468146802
immunodeficiency due to CD25 deficiency	0.0464284692
immunodeficiency 53	0.0464044466
Felty's syndrome	0.0462455272
immunodeficiency 37	0.0461716112
leukemia	0.0461461116
hyper-IgM syndrome type 4	0.0461457407
immunodeficiency 93 and hypertrophic cardiomyopathy	0.0459350801
trichodysplasia-xeroderma syndrome	0.0457983356
Trichodysplasia - xeroderma	0.0457983356
acute erythroleukemia	0.045478649
interstitial lung disease	0.0448466675
epidermolysis bullosa simplex 2F, with mottled pigmentation	0.0446397027
Epidermolysis bullosa simplex with mottled pigmentation	0.0446397027
Recurrent infection due to specific granule deficiency	0.0445121977
immunodeficiency 69	0.0444719546
immunodeficiency, common variable, 6	0.0442775145
immunodeficiency 115 with autoinflammation	0.0442054464
immunodeficiency 11b with atopic dermatitis	0.0441888153
autoinflammatory syndrome with immunodeficiency	0.0441278346
pulmonary fibrosis and/or bone marrow failure, telomere-related, 6	0.043937501
DDX41-related hematologic malignancy predisposition syndrome	0.0436750993
bone marrow failure syndrome	0.0435512901
Transcobalamin deficiency	0.0434773741
transcobalamin I deficiency	0.0434773741
primary immunodeficiency with post-measles-mumps-rubella vaccine viral infection	0.0431151858
oculocutaneous albinism type 3	0.043020943
Sea-blue histiocytosis	0.0429583197
Congenital pulmonary alveolar proteinosis	0.0428694152
Kallmann syndrome	0.0427529976
intestinal lymphangiectasia	0.0427269217
primary intestinal lymphangiectasia	0.0427269217
chilblain lupus	0.0424665732
hyper-IgE syndrome	0.042157974
hyper-IgE recurrent infection syndrome 3, autosomal recessive	0.042157974
STING-associated vasculopathy with onset in infancy	0.0421542782
immunodeficiency 104	0.0416664328
ataxia-pancytopenia syndrome	0.0411453252
Ataxia - pancytopenia	0.0411453252
granulomatous disease, chronic, autosomal recessive, 5	0.041075105
immune dysregulation-polyendocrinopathy-enteropathy-X-linked syndrome	0.0410658656
severe combined immunodeficiency due to CORO1A deficiency	0.0407277
selective IgM deficiency	0.0406316092
combined immunodeficiency due to CD3gamma deficiency	0.0405336706
MHC class II deficiency 2	0.0404024697
MHC class II deficiency	0.0400994142
autosomal recessive severe congenital neutropenia due to JAGN1 deficiency	0.0399811487
Omenn syndrome	0.0398924495
myelodysplastic syndrome	0.0397676694
nonimmune chronic idiopathic neutropenia of adults	0.0396854848
immunodeficiency 82 with systemic inflammation	0.0396596142
C1Q deficiency 2	0.0396115688
lymphoproliferative syndrome	0.0395967856
combined immunodeficiency due to MALT1 deficiency	0.0395672192
isolated growth hormone deficiency type III	0.0394637369
Non-acquired isolated growth hormone deficiency	0.0394637369
immunodeficiency 80 with or without congenital cardiomyopathy	0.039351015
inflammatory poikiloderma with hair abnormalities and acral keratoses	0.039241989
chronic granulomatous disease	0.0389906747
anonychia with flexural pigmentation	0.0387393604
sea-blue histiocyte syndrome	0.0387319688
Griscelli syndrome type 1	0.0386284864
Griscelli disease type 1	0.0386284864
recurrent infections associated with rare immunoglobulin isotypes deficiency	0.0386137032
Tietz syndrome	0.0383106477
Tietze syndrome	0.0383106477
T-cell immunodeficiency, congenital alopecia, and nail dystrophy	0.0382441234
combined immunodeficiency and megaloblastic anemia with or without hyperhomocysteinemia	0.0381110746
TFRC-related combined immunodeficiency	0.0379410679
Sezary's disease	0.0379225889
combined immunodeficiency due to STK4 deficiency	0.0378745435
purine nucleoside phosphorylase deficiency	0.0377341032
epidermolysis bullosa simplex 6, generalized, with scarring and hair loss	0.0377267116
Basal epidermolysis bullosa simplex	0.0377267116
lymphoma	0.0376829777
autosomal dominant palmoplantar keratoderma and congenital alopecia	0.0374310477
acne inversa, familial, 3	0.0374088729
postmenopausal osteoporosis	0.0372573452
Osteoporosis	0.0372182313
lymphoproliferative syndrome 2	0.0371945166
interstitial lung disease 1	0.0369653771
hyperpigmentation with or without hypopigmentation, familial progressive	0.0368397199
X-linked severe congenital neutropenia	0.0368175451
bronchiolitis obliterans	0.0367362376
MHC class I deficiency	0.0366105804
Immunodeficiency by defective expression of HLA class 1	0.0366105804
pigmentation defects-palmoplantar keratoderma-skin carcinoma syndrome	0.0364479653
osteoporosis	0.0362410006
autosomal dominant severe congenital neutropenia	0.0360044694
Clouston syndrome	0.0357975047
gnathodiaphyseal dysplasia	0.035664456
Waardenburg syndrome, IIa 2F	0.0356127148
combined immunodeficiency due to CRAC channel dysfunction	0.0355461904
Albinism-deafness syndrome	0.0354353165
ermine phenotype	0.0354279249
Griscelli disease type 3	0.0353983585
Griscelli syndrome type 3	0.0353983585
hypogonadotropic hypogonadism	0.0350731282
fusariosis	0.0349696459
hyperzincemia with functional zinc depletion	0.0349696459
Pachydermoperiostosis	0.0348218139
proteasome-associated autoinflammatory syndrome 3	0.0347626811
Hepatic veno-occlusive disease - immunodeficiency	0.0347478979
hepatic veno-occlusive disease-immunodeficiency syndrome	0.0347478979
melorheostosis	0.03471094
cat-scratch disease	0.0346296324
Trimethylaminuria	0.0345557164
trimethylaminuria	0.0345557164
growth hormone insensitivity with immune dysregulation 1, autosomal recessive	0.0345187584
cholangiocarcinoma	0.0343503943
chronic respiratory distress with surfactant metabolism deficiency	0.0343339685
surfactant metabolism dysfunction, pulmonary, 2	0.0343339685
autosomal recessive hypophosphatemic rickets	0.0343044021
reading	0.0341861366
Neonatal acute respiratory distress with surfactant metabolism deficiency	0.034141787
Sepsis	0.0341385578
Griscelli syndrome type 2	0.034030913
Griscelli disease type 2	0.034030913
autoinflammation, panniculitis, and dermatosis syndrome, autosomal recessive	0.0338461231
leukocyte adhesion deficiency 3	0.0338387315
Leukocyte adhesion deficiency type III	0.0338387315
DOCK2 deficiency	0.0337426407
acute lung injury	0.0337050668
alopecia totalis	0.0333730609
immunodeficiency, common variable, 10	0.0333656693
autoinflammation with episodic fever and lymphadenopathy	0.0333582777
ciliary dyskinesia, primary, 47, and lissencephaly	0.0332991449
respiratory distress syndrome in premature infants	0.0332547953
newborn respiratory distress syndrome	0.0332547953
colorectal cancer	0.0331565981
hyperimmunoglobulinemia D with periodic fever	0.0330108726
atrial fibrillation	0.0329336715
Immunodeficiency due to a complement cascade protein anomaly	0.0328852155
Young syndrome	0.0327152087
Leishmaniasis	0.032697243
Sjogren syndrome	0.0324098772
Epidermolysis bullosa simplex with circinate migratory erythema	0.0322643213
epidermolysis bullosa simplex 2E, with migratory circinate erythema	0.0322643213
refractory anemia with ringed sideroblasts	0.032160839
bronchiectasis with or without elevated sweat chloride 3	0.0321460558
Bronchiectasis	0.0321460558
pyknoachondrogenesis	0.0320573566
Idiopathic hypercalciuria	0.031976049
ectodermal dysplasia and immunodeficiency 1	0.0319095247
sarcoidosis	0.0318503919
Waardenburg syndrome type 2A	0.0317469095
chronic recurrent multifocal osteomyelitis	0.0317395179
Dyschromatosis universalis	0.0317099515
dyschromatosis universalis hereditaria	0.0317099515
Hermansky-Pudlak syndrome type 9	0.0317025599
Hermansky-Pudlak syndrome 9	0.0317025599
Neurofibromatosis type 6	0.0316803851
idiopathic pulmonary fibrosis	0.0316729935
Cryptosporidiosis - chronic cholangitis - liver disease	0.0316582104
cryptosporidiosis-chronic cholangitis-liver disease syndrome	0.0316582104
Cyclic neutropenia	0.0316138608
cyclic hematopoiesis	0.0316138608
Griscelli syndrome	0.031554728
autoimmune enteropathy and endocrinopathy - susceptibility to chronic infections syndrome	0.0315473364
autoimmune interstitial lung disease-arthritis syndrome	0.0315251616
MHC class I deficiency 2	0.0315251616
rheumatoid arthritis	0.0314850181
autosomal agammaglobulinemia	0.031480812
Autosomal recessive hyper-IgE syndrome due to TYK2 deficiency	0.0314068961
immunodeficiency 107, susceptibility to invasive staphylococcus aureus infection	0.0314068961
immunodeficiency 35	0.0314068961
pulmonary blastoma	0.0313773297
macrophage activation syndrome	0.0313477633
anaplastic large cell lymphoma	0.0313217947
SAPHO syndrome	0.0312886305
ADULT syndrome	0.0311481902
prolidase deficiency	0.0310890574
proteasome-associated autoinflammatory syndrome 6	0.0309634002
primary ciliary dyskinesia	0.0308820927
autoimmune pulmonary alveolar proteinosis	0.0308525263
pneumocystosis	0.0308377431
Autosomal dominant nail dysplasia	0.0308155683
nonsyndromic congenital nail disorder 1	0.0308155683
UV-sensitive syndrome 1	0.0307120859
brucellosis	0.0307120859
neurodevelopmental disorder with dysmorphic facies and ischiopubic hypoplasia	0.0306899111
extensor tendons of finger anomalies	0.0306455616
Autoimmune Hepatitis	0.0305790372
Blau syndrome	0.0304829464
Zika virus infectious disease	0.0304385968
severe combined immunodeficiency due to CARMIL2 deficiency	0.0304312052
immunodeficiency 118	0.0304238136
posterior cortical atrophy	0.0303687873
osteosarcoma	0.030301556
ovarian cancer	0.0295654216
non-alcoholic fatty liver disease	0.0289319304
polycythemia vera	0.0288118295
prostate cancer	0.0267482307
congenital bilateral aplasia of vas deferens from CFTR mutation	0.0258705898
ulcerative colitis	0.025200829
serum lipopolysaccharide activity	0.0251314301
non-alcoholic steatohepatitis	0.0244743993
fungal infectious disease	0.0243922704
Malignant Bone Neoplasm	0.0238173684
type 2 diabetes mellitus	0.0233966832
emphysema	0.023307541
hepatitis C virus infection	0.0232835308
breast neoplasm	0.0229628177
mucous membrane pemphigoid	0.0225881048
cervical cancer	0.0220594002
anaphylaxis	0.0218052114
Helicobacter pylori infectious disease	0.0216218588
Central Nervous System Lymphoma	0.0214150994
Primary Effusion Lymphoma	0.020326892
renal fibrosis	0.0203063598
Autoimmunity	0.0199666685
Testicular Germ Cell Tumor	0.0199573122
viral disease	0.0198058886
metastatic melanoma	0.0195877323
Uveitis	0.0192181524
type 1 diabetes mellitus	0.0184343059
glioblastoma	0.0180909213
nephritis	0.0180580823
lobular neoplasia	0.017739833
neuroblastoma	0.0173677893
bacterial disease	0.0169594027
Systemic lupus erythematosus	0.0169359959
T-cell non-Hodgkin lymphoma	0.0166242026
Rheumatoid arthritis	0.0161904596
Juvenile Myelomonocytic Leukemia	0.0160767237
Cutaneous T-cell lymphoma	0.0158843368
pancreatic adenocarcinoma	0.0157071438
angioimmunoblastic T-cell lymphoma	0.0157071438
Bartsocas-Papas syndrome 1	0.0153170318
myocardial infarction	0.0150241271
inflammation	0.0149047323
subarachnoid hemorrhage	0.0147831942
hemophagocytic syndrome	0.0147831942
brain injury	0.0147831942
B-cell non-Hodgkins lymphoma	0.0144671908
Stroke	0.0143483219
viral pneumonia	0.0142288244
Acute Leukemia	0.0138567807
COVID-19–associated multisystem inflammatory syndrome in adults	0.0136539224
COVID-19	0.013405072
multiple sclerosis	0.013151977
benign prostatic hyperplasia	0.0129968916
acute promyelocytic leukemia	0.0129379641
Anemia, Hemolytic, Autoimmune	0.0125657151
hypertrophic cardiomyopathy	0.0125657151
preeclampsia	0.0125657151
Hyperglycemia	0.0125287154
carcinoma	0.0124554571
renal cell carcinoma	0.0123603929
essential thrombocythemia	0.0122577318
diabetic nephropathy	0.0121866778
acute respiratory distress syndrome	0.0121294055
paracoccidioidomycosis	0.0118265553
schizophrenia	0.0118265553
adenocarcinoma	0.0116417654
pancreatic intraductal papillary-mucinous neoplasm	0.0116417654
esophageal cancer	0.0114569755
acute myocardial infarction	0.0114569755
retinoblastoma	0.0110873956
Hyperinsulinemia	0.0110463312
psoriasis	0.0106024247
ischemic disease	0.0103482359
inflammatory bowel disease	0.0102353088
diabetic retinopathy	0.0101531799
Allergy	0.0101326477
lung cancer	0.0101049965
retinal degeneration	0.0099786561
Macrothrombocytopenia	0.0099786561
experimental autoimmune encephalomyelitis	0.0099184967
endometrial cancer	0.0098774323
Cerebral ischemia	0.0098774323
hyperinsulinemic hypoglycemia, familial, 4	0.0098478659
nonpapillary renal cell carcinoma	0.0097938661
breast adenocarcinoma	0.0097887331
acute myeloid leukemia by FAB classification	0.0096706729
limb ischemia	0.0096090762
brain edema	0.0096090762
Hepatitis	0.0094242863
Respiratory tract infection	0.0092394964
metastatic neoplasm	0.0092394964
lymph node metastatic carcinoma	0.0092394964
inborn error of immunity	0.0089571784
Lipodystrophy	0.0088699165
non-Hodgkins lymphoma	0.0087467232
intrahepatic cholangiocarcinoma	0.0086851266
Glomerulonephritis	0.0086723966
allergic rhinitis	0.0086645944
coinfection	0.0086313322
myeloid leukemia	0.0086313322
inflammatory skin disease	0.0085697355
age-related macular degeneration	0.0083155467
childhood leukemia	0.0082617523
cystic fibrosis	0.0081481966
Inflammatory abnormality of the skin	0.0081102246
Meningitis	0.0079459669
Osteopenia	0.0079459669
demyelinating disease	0.0079254347
myositis	0.0079254347
Other metabolic disease	0.0079254347
atherosclerosis	0.0079213273
Myocardial Ischemia	0.0077611769
monoclonal gammopathy	0.0074429276
ovarian serous cystadenocarcinoma	0.0073915971
cerebrovascular disorder	0.0073915971
embryonal carcinoma	0.0073915971
persistent truncus arteriosus	0.0073915971
Hypoglycemia	0.0073915971
oral submucous fibrosis	0.0073915971
T-cell acute lymphoblastic leukemia	0.0073915971
toxoplasmosis	0.0073915971
heart failure	0.0073915971
Neoplasm of the liver	0.0073915971
HIV-1 infection	0.0073915971
calcification	0.0073915971
liver and intrahepatic bile duct neoplasm	0.0073915971
injury	0.0073915971
anogenital venereal wart	0.0073710649
invasive breast ductal carcinoma	0.0072656074
human papilloma virus infection	0.007186275
Hepatic steatosis	0.0070836139
plasmacytoma	0.0070220172
post-transplant lymphoproliferative disease	0.0070220172
chronic kidney disease	0.0067243001
neuroendocrine neoplasm	0.006714034
severe congenital neutropenia	0.0066524374
Neoplasm of the lung	0.0065395102
aneurysmal bone cyst	0.0063444542
kidney disease	0.0063444542
Infertility	0.0062828575
adult T-cell leukemia/lymphoma	0.0061469343
pneumonitis	0.0061405693
MALT lymphoma	0.0059132777
Behcet's syndrome	0.0059132777
prostate intraepithelial neoplasia	0.0057284877
Pneumonia	0.0057079555
hematopoietic and lymphoid cell neoplasm	0.0056846161
skin disease	0.0055436978
neurodegenerative disease	0.0053383757
pachyonychia congenita	0.0051819202
male infertility	0.005174118
pneumonia	0.005174118
ischemia	0.0051535858
glomerular disease	0.0051535858
Parkinson disease	0.0050047272
Immunodeficiency	0.0049687958
hemorrhage	0.0048661348
small cell osteogenic sarcoma	0.0048045381
Myocardial fibrosis	0.0048045381
myopathy	0.0048045381
grade III glioma	0.0048045381
allergic disease	0.0048045381
Epstein-Barr virus infection	0.0047424156
allergic asthma	0.0046891471
hematologic disease	0.0046480826
ABCD syndrome	0.0046197482
acute basophilic leukemia	0.0044965549
liver dysplastic nodule	0.0044349583
Diabetes mellitus	0.0044349583
lissencephaly with cerebellar hypoplasia	0.0044349583
gonorrhea	0.0044349583
Ischemic stroke	0.0044349583
pyoderma gangrenosum	0.0044349583
Langerhans Cell Histiocytosis	0.0044349583
lymphangioleiomyomatosis	0.0044349583
venous thromboembolism	0.0044349583
multiminicore myopathy	0.0044349583
bacteriemia	0.0044349583
peeling skin syndrome	0.004414426
sarcoma	0.0042501683
major depressive disorder	0.0042501683
autoimmune pancreatitis	0.0042501683
fibrosis	0.0040653784
liver disease	0.0040653784
HIV infection	0.0040653784
endothelial dysfunction	0.0040653784
Mobius syndrome	0.0040653784
ulnar-mammary syndrome	0.0036957985
pyogenic liver abscess	0.0036957985
kidney failure	0.0036957985
Huntington disease	0.0036957985
dermatitis	0.0036957985
Hepatic fibrosis	0.0036957985
steatosis	0.0036957985
Ocular Melanoma	0.0036957985
cerebellar ataxia	0.0036957985
Cirrhosis	0.0036957985
chronic hepatitis B virus infection	0.0036957985
colonic neoplasm	0.0036957985
Uveal melanoma	0.0036957985
Cowden syndrome 1	0.0036957985
T-Cell Prolymphocytic Leukemia	0.0036957985
Blackfan-Diamond anemia	0.0036957985
human african trypanosomiasis	0.0036957985
proliferative glomerulonephritis	0.0036957985
porphyria	0.0036957985
X-linked retinoschisis	0.0036957985
Thymoma	0.0036957985
osteonecrosis	0.0036957985
Pancreatic cysts	0.0036957985
clostridium difficile infection	0.0036957985
marginal zone B-cell lymphoma	0.0036957985
liposarcoma	0.0036957985
polyarteritis nodosa	0.0036957985
Bloom syndrome	0.0036957985
cardiac hypertrophy	0.0036957985
renal carcinoma	0.0036957985
lymphopenia	0.0036957985
severe malarial anemia	0.0036957985
familial hyperlipidemia	0.0036957985
ovarian neoplasm	0.0036957985
pheochromocytoma-paraganglioma	0.0036957985
testicular carcinoma	0.0036957985
Increased total eosinophil count	0.0036957985
cutaneous lupus erythematosus	0.0036956578
metabolic syndrome	0.0036752663
extranodal nasal NK/T cell lymphoma	0.0036752663
synovial sarcoma	0.0035110086
syndromic X-linked intellectual disability 5	0.0033262187
colitis	0.0033262187
gestational diabetes	0.0030182355
Cachexia	0.0029566388
amyloidosis	0.0029566388
overnutrition	0.0029566388
mesothelioma	0.0029566388
meningioma	0.0029566388
Mastocytosis	0.0029566388
visceral Leishmaniasis	0.0027718489
myelofibrosis	0.0027718489
Vibrio infectious disease	0.0027718489
astrocytoma	0.0027718489
Myelofibrosis	0.0027718489
myeloproliferative disorder	0.0027718489
lung disease	0.0027513167
urea cycle disorder	0.002587059
inherited lipid metabolism disorder	0.002587059
myeloid neoplasm	0.002587059
atopic eczema	0.002587059
T-cell leukemia	0.002587059
epilepsy	0.0022174791
intestinal neoplasm	0.0022174791
tuberculosis	0.0022174791
nosocomial infection	0.0022174791
multiple endocrine neoplasia type 2A	0.0022174791
constitutional neutropenia	0.0022174791
Glanzmann thrombasthenia	0.0022174791
rhinitis	0.0022174791
Arterial thrombosis	0.0022174791
Smith-Magenis syndrome	0.0022174791
systemic lupus erythematosus	0.0022174791
mastocytoma	0.0022174791
spondyloarthropathy	0.0022174791
Sturge-Weber syndrome	0.0022174791
metastatic carcinoma	0.0022174791
Kaposi's sarcoma	0.0022174791
hyperprolactinemia	0.0022174791
Fabry disease	0.0022174791
polycythemia	0.0022174791
oligodendroglioma	0.0022174791
Human T-lymphotropic virus 1 infectious disease	0.0022174791
sweet syndrome	0.0022174791
cardiovascular disease	0.0022174791
parasitic infection	0.0022174791
campylobacteriosis	0.0022174791
Splenomegaly	0.0022174791
hypopituitarism	0.0022174791
primary familial polycythemia due to EPO receptor mutation	0.0022174791
influenza	0.0022174791
hepatitis B virus infection	0.0022174791
prostate neoplasm	0.0022174791
metabolic disease	0.002104552
graft versus host disease	0.0018478993
Interstitial pneumonitis	0.0018478993
skin cancer	0.0018478993
peripheral arterial disease	0.0018478993
celiac disease	0.0018478993
Familial dysautonomia	0.0014783194
bathing suit ichthyosis	0.0014783194
simian immunodeficiency virus infection	0.0014783194
Yersinia pestis infectious disease	0.0014783194
gastrointestinal stromal tumor	0.0014783194
Cutaneous abscess	0.0014783194
nervous system disease	0.0014783194
prion disease	0.0014783194
mucocutaneous lymph node syndrome	0.0014783194
Impaired glucose tolerance	0.0014783194
immune system disease	0.0014783194
Nasal polyposis	0.0014783194
Malignant Pancreatic Neoplasm	0.0014783194
ganglioneuroma	0.0014783194
Osteochondroma	0.0014783194
Pituitary Gland Adenoma	0.0014783194
medullary thyroid gland carcinoma	0.0014783194
Ureteral obstruction	0.0014783194
peritonitis	0.0014783194
psoriatic arthritis	0.0014783194
Helminthiasis	0.0014783194
Mental deterioration	0.0014783194
esophageal carcinoma	0.0014783194
cardiac arrhythmia	0.0014783194
IGA glomerulonephritis	0.0014783194
malaria	0.0014783194
Malignant Pancreatic Neoplasm	0.0014783194
Nijmegen breakage syndrome	0.0014783194
keratosis pilaris	0.0014783194
dysplasia	0.0014783194
renal cell adenocarcinoma	0.0014783194
cardiac arrhythmia	0.0014783194
esophageal carcinoma	0.0014783194
Mental deterioration	0.0014783194
reticulum cell sarcoma	0.0014783194
congenital rubella	0.0014783194
lupus erythematosus	0.0014783194
lupus nephritis	0.0014783194
Noonan syndrome	0.0014783194
autoinflammatory syndrome	0.0014783194
chronic rhinosinusitis	0.0014783194
osteoarthritis	0.0014783194
large artery stroke	0.0014783194
Multiple Organ Failure	0.0014783194
Menkes disease	0.0014783194
cervical carcinoma	0.0014783194
bladder tumor	0.0014783194
thyroid cancer	0.0014783194
Crohn's disease	0.0014783194
Kabuki syndrome	0.0014783194
seminoma	0.0014783194
Thrombocytopenia	0.0014783194
Nijmegen breakage syndrome	0.0014783194
