# Supplementary material for: Peripheral Transcriptomic Signatures Reveal Convergent Neuroinflammatory, Metabolic, and miRNA Dysregulation in Major Psychiatric Disorders
Source: Biology (Basel). 2026 Apr 24;15(9):673. doi: 10.3390/biology15090673 (PMC13162896; doi:10.3390/biology15090673)
Supplement: Supplementary file 1 [file biology-15-00673-s001.zip › Supplementary Files/Dataset S4. Hub genes GWAS results/PXN.tsv]

disease	globalScore
atrial fibrillation	0.3483227184
Dupuytren Contracture	0.2813873015
Abnormality of the skeletal system	0.2074679721
hypertrophic cardiomyopathy	0.1967961332
fibroblastic disorder	0.195055026
Palmar Fibromatosis	0.175634358
cardiac arrhythmia	0.1620791445
neoplasm	0.1119026897
colorectal carcinoma	0.1012687609
hepatocellular carcinoma	0.1008055552
gastric cancer	0.1003561359
cancer	0.1001975067
glioblastoma multiforme	0.0972230095
breast cancer	0.0887173298
glioma	0.0874956831
non-small cell lung carcinoma	0.0857255745
ovarian cancer	0.0846398542
pachyonychia congenita	0.0824881703
head and neck squamous cell carcinoma	0.0788608017
posterior cortical atrophy	0.0775176167
chronic myelogenous leukemia	0.0771481395
nasopharyngeal carcinoma	0.076577322
colorectal cancer	0.0669547717
lung cancer	0.0650488921
heart failure	0.0583628187
esophageal disease	0.0546921854
adenocarcinoma	0.05041137
COVID-19	0.0499953061
melanoma	0.0490457872
infection	0.0483498043
severe acute respiratory syndrome	0.047593037
lung adenocarcinoma	0.0467079573
lymph node metastatic carcinoma	0.0466031071
oral squamous cell carcinoma	0.0459989328
polycystic ovary syndrome	0.045827902
prostate cancer	0.0426897872
laryngeal squamous cell carcinoma	0.0404759562
bronchoalveolar adenocarcinoma	0.0399146243
carcinoma	0.034100384
small cell lung carcinoma	0.0338514615
acute myeloid leukemia	0.0326143956
glioblastoma	0.0314109256
ameloblastoma	0.030110492
breast neoplasm	0.0297279424
adrenal cortex carcinoma	0.0291968085
cervical cancer	0.0278838294
Alzheimer disease	0.0268547661
Nijmegen breakage syndrome	0.0243922704
benign prostatic hyperplasia	0.0242074805
triple-negative breast cancer	0.023137813
renal cell carcinoma	0.0219721383
squamous cell carcinoma	0.0207819176
esophageal carcinoma	0.0191976202
gastric carcinoma	0.0188999031
osteosarcoma	0.0188291434
idiopathic pulmonary fibrosis	0.0184789927
Rheumatoid arthritis	0.0184584605
type 1 diabetes mellitus	0.0180134529
alcohol dependence	0.017739833
colorectal neoplasm	0.0175139787
type 2 diabetes mellitus	0.0173702532
chronic hepatitis B virus infection	0.0170006733
Mantle cell lymphoma	0.015152774
cytomegalovirus infection	0.015152774
Invasive Breast Carcinoma	0.0147140006
cyst	0.0143752191
Vitiligo	0.0140235023
adenoma	0.0136744546
colon carcinoma	0.0136539224
cardiac hypertrophy	0.012750505
Shwachman-Diamond syndrome	0.0125657151
prostate adenocarcinoma	0.0125657151
Esophageal atresia	0.0125657151
gastric adenocarcinoma	0.0123809251
gallbladder carcinoma	0.0121961352
pancreatic adenocarcinoma	0.0121961352
esophageal squamous cell carcinoma	0.0118684285
oxyphilic adenoma	0.0118265553
acute respiratory distress syndrome	0.0118265553
pulmonary hypertension	0.0114569755
achalasia-alacrima syndrome	0.0110873956
neuroblastoma	0.0105746867
lung carcinoma	0.0103277037
Odontogenic Cyst	0.010163446
nephrotic syndrome	0.0101429138
Adenomatoid Odontogenic Tumor	0.0099786561
endothelial dysfunction	0.0096501407
anaplastic astrocytoma	0.0096090762
intraepithelial neoplasia	0.0096090762
neuroendocrine neoplasm	0.0096090762
Persistent Müllerian duct syndrome	0.0096090762
astrocytoma	0.0094242863
Thymoma	0.0094037541
urinary bladder carcinoma	0.0093474541
Gastric Adenoma	0.0092394964
breast adenocarcinoma	0.0091050104
pulmonary arterial hypertension	0.0090547064
oculopharyngeal muscular dystrophy	0.0090547064
Hyperkeratosis	0.0088699165
allergic asthma	0.0088699165
Paraganglioma	0.0088699165
bronchioloalveolar carcinoma	0.0088699165
pheochromocytoma	0.0088699165
thyroid carcinoma	0.0088699165
laryngeal neoplasm	0.0088699165
liver cancer	0.0088053019
pancreatic ductal adenocarcinoma	0.0086440622
colonic neoplasm	0.0081923534
polyarteritis nodosa	0.0081307568
colon adenocarcinoma	0.0079870313
salivary gland cancer	0.0077611769
non-functioning pituitary adenoma	0.0077611769
Adenosquamous Carcinoma	0.0077611769
metastatic neoplasm	0.0073915971
rotavirus infection	0.0073915971
metastatic prostate cancer	0.0073915971
vascular dementia	0.0073915971
erectile dysfunction	0.0073915971
insulinoma	0.0073915971
Keloid	0.0073915971
liver and intrahepatic bile duct neoplasm	0.0073915971
Neoplasm of the liver	0.0073915971
chromophobe renal cell carcinoma	0.0073915971
tetanus	0.0073915971
dysplasia	0.0073915971
Uterine Carcinosarcoma	0.0073915971
Pituitary Gland Adenoma	0.0073915971
lichen planus	0.0073915971
in situ carcinoma	0.0073915971
autism spectrum disorder	0.0073915971
acute lung injury	0.0070220172
tongue squamous cell carcinoma	0.0067243001
pulmonary fibrosis	0.0066524374
carcinoid tumor	0.0066524374
Mixed Tumor of the Salivary Gland	0.0064471152
diffuse large B-cell lymphoma	0.0059132777
lymphoid neoplasm	0.0059132777
fibrosarcoma	0.0056052945
thrombotic disease	0.0055436978
breast carcinoma	0.0055098293
Neoplasm of the lung	0.005504674
sarcoma	0.0054205045
cholangiocarcinoma	0.005174118
meningioma	0.005174118
oral lichen planus	0.005174118
metastatic malignant neoplasm	0.0050997914
prostate neoplasm	0.0050303925
atherosclerosis	0.004989328
Friedreich ataxia	0.0049585297
nonpapillary renal cell carcinoma	0.0049482636
HIV-1 infection	0.0048045381
Stroke	0.0048045381
bladder tumor	0.004599216
papillary thyroid carcinoma	0.0044349583
chronic obstructive pulmonary disease	0.0044349583
large cell neuroendocrine carcinoma	0.0044349583
Myocardial fibrosis	0.0044349583
cerebral cavernous malformation	0.0044349583
neuromuscular disease caused by qualitative or quantitative defects of alpha-dystroglycan	0.0044349583
Ehlers-Danlos syndrome	0.004414426
urothelial carcinoma	0.0042501683
mesothelioma	0.0042296361
meningeal tuberculosis	0.0041496101
myeloid leukemia	0.0040653784
malignant glioma	0.0040653784
Ewing sarcoma	0.0036957985
fibrosis	0.0036957985
cervical squamous cell carcinoma	0.0036957985
hepatitis C virus infection	0.0036957985
bacterial disease	0.0036957985
human papilloma virus infection	0.0036957985
uterine neoplasm	0.0036957985
Scheie syndrome	0.0036957985
drug dependence	0.0036957985
Intestinal Type Adenocarcinoma	0.0036957985
Fever	0.0036957985
clear cell renal carcinoma	0.0036957985
Uveal melanoma	0.0036957985
microsporidiosis	0.0036957985
Scheie syndrome	0.0036957985
adenoviridae infectious disease	0.0036957985
microphthalmia with limb anomalies	0.0036957985
breast adenosis	0.0036957985
Infantile dystonia-parkinsonism	0.0036957985
Splenomegaly	0.0036957985
schwannoma	0.0036957985
cutaneous melanoma	0.0036957985
Malignant Bone Neoplasm	0.0036957985
Hereditary breast cancer	0.0036957985
tubulovillous adenoma	0.0036957985
mucous membrane pemphigoid	0.0036957985
stomach neoplasm	0.0036957985
squamous cell lung carcinoma	0.0036957985
Myotonia	0.0036957985
Nephroblastoma	0.0036957985
uterine corpus endometrial carcinoma	0.0036957985
parkinsonism-dystonia, infantile	0.0036957985
bladder transitional cell carcinoma	0.0036957985
Testicular Germ Cell Tumor	0.0036957985
leiomyosarcoma	0.0036957985
cardiovascular disease	0.0036957985
esophageal cancer	0.0036420041
corneal disease	0.0033262187
Obesity	0.0029566388
ulcerative colitis	0.0029566388
nutritional disorder	0.0029566388
tropical spastic paraparesis	0.0029566388
Åland Islands eye disease	0.0029566388
heart disease	0.0029566388
Pallister-Hall syndrome	0.0029361066
diabetes mellitus	0.0027718489
colorectal adenocarcinoma	0.0027513167
idiopathic pulmonary arterial hypertension	0.002587059
gallbladder cancer	0.002587059
leukemia	0.002587059
head and neck malignant neoplasia	0.002587059
cervical carcinoma	0.002587059
Portal vein thrombosis	0.002587059
asthma	0.0023540998
radiation pneumonitis	0.0022174791
hyperandrogenism	0.0022174791
dermatitis herpetiformis	0.0022174791
serum lipopolysaccharide activity	0.0022174791
Multiple Organ Failure	0.0022174791
metastatic melanoma	0.0022174791
Autosomal dominant Charcot-Marie-Tooth disease type 2L	0.0022174791
pancreatic carcinoma	0.0022174791
refractory anemia	0.0022174791
pulmonary neuroendocrine tumor	0.0022174791
Pituitary prolactin cell adenoma	0.0022174791
cystic kidney disease	0.0022174791
digestive system cancer	0.0022174791
amyotrophic lateral sclerosis	0.0022174791
metastatic carcinoma	0.0022174791
medullary thyroid gland carcinoma	0.0022174791
Keratocystic odontogenic tumor	0.0022174791
retinopathy	0.0022174791
refractory anemia with excess blasts	0.0022174791
renal carcinoma	0.0022174791
B-cell non-Hodgkins lymphoma	0.0022174791
dyskeratosis congenita	0.0022174791
periodontitis	0.0022174791
aortic aneurysm	0.0022174791
neutropenia	0.0022174791
angiosarcoma	0.0022174791
Parkinson disease	0.0022174791
Insulin resistance	0.0018478993
Salmonella Infections	0.0018478993
laryngeal carcinoma	0.0018478993
meningococcal infection	0.0018280454
neurodegenerative disease	0.0014783194
invasive carcinoma	0.0014783194
endometrioid carcinoma	0.0014783194
Muscular dystrophy	0.0014783194
Cerebral ischemia	0.0014783194
Meckel syndrome, type 1	0.0014783194
thyroiditis	0.0014783194
Isaacs syndrome	0.0014783194
intrahepatic cholangiocarcinoma	0.0014783194
influenza	0.0014783194
cerebrovascular disorder	0.0014783194
Osteopetrosis	0.0014783194
schizophrenia	0.0014783194
coronary artery disease	0.0014783194
Kaposi's sarcoma	0.0014783194
Mobius syndrome	0.0014783194
cleft lip	0.0014783194
Hyperglycemia	0.0014783194
nail-patella syndrome	0.0014783194
Cleft palate	0.0014783194
Respiratory Syncytial Virus Infection	0.0014783194
large cell carcinoma	0.0014783194
Ischemic stroke	0.0014783194
skin basal cell carcinoma	0.0014783194
myelodysplastic syndrome	0.0014783194
leukoplakia	0.0014783194
injury	0.0014783194
low grade glioma	0.0014783194
cleft palate	0.0014783194
acute myeloid leukemia by FAB classification	0.0014783194
mast-cell leukemia	0.0014783194
osteoporosis-pseudoglioma syndrome	0.0014783194
large cell lung carcinoma	0.0014783194
gonorrhea	0.0014783194
myeloid sarcoma	0.0014783194
oral submucous fibrosis	0.0014783194
mitochondrial DNA depletion syndrome 4a	0.0014783194
malignant pleural mesothelioma	0.0014783194
Ataxia	0.0014783194
muscular dystrophy	0.0014783194
digestive system neoplasm	0.0014783194
multiple myeloma	0.0014783194
Osteoporosis	0.0014783194
ciliopathy	0.0014783194
adenoid cystic carcinoma	0.0014783194
leukocyte adhesion deficiency	0.0014783194
