# Supplementary material for: Peripheral Transcriptomic Signatures Reveal Convergent Neuroinflammatory, Metabolic, and miRNA Dysregulation in Major Psychiatric Disorders
Source: Biology (Basel). 2026 Apr 24;15(9):673. doi: 10.3390/biology15090673 (PMC13162896; doi:10.3390/biology15090673)
Supplement: Supplementary file 1 [file biology-15-00673-s001.zip › Supplementary Files/Dataset S4. Hub genes GWAS results/RAB7A.tsv]

disease	globalScore
Autosomal dominant Charcot-Marie-Tooth disease type 2B	0.7689479417
Charcot-Marie-Tooth disease type 2B	0.7549363735
neurodegenerative disease	0.566656822
Parkinson disease	0.4975466791
Alzheimer disease	0.4748243558
tuberculosis	0.4626215831
lysosomal storage disease	0.4521464962
multiple sclerosis	0.4508311512
neuroinflammatory disorder	0.4471290023
Charcot-Marie-Tooth disease type 2	0.4129048798
cervical carcinoma	0.2802944809
substance abuse	0.2542777115
attention deficit hyperactivity disorder	0.2542777115
smoking initiation	0.2409056002
Retinal hemorrhage	0.2334828616
prostate carcinoma	0.2021027339
glomerulonephritis	0.1923270168
genetic disorder	0.1797682169
Charcot-Marie-Tooth disease	0.1781985144
Proptosis	0.1481339793
melanoma	0.0971767508
Ischemic stroke	0.0933903528
neoplasm	0.0920438831
gastric cancer	0.0869785752
breast cancer	0.0842707127
glioblastoma multiforme	0.0754020926
pancreatic adenocarcinoma	0.0748399206
periodontitis	0.0739159709
colitis	0.0624589954
ulcerative colitis	0.0574696674
myocardial infarction	0.0567099755
renal fibrosis	0.0514229303
infection	0.0500773379
liver cancer	0.0459178331
pulmonary arterial hypertension	0.0444111792
Pallister-Hall syndrome	0.0442380926
colorectal carcinoma	0.0432391879
oral squamous cell carcinoma	0.0352743439
hepatocellular carcinoma	0.0343629144
cancer	0.0335968098
COVID-19	0.0330192783
chronic kidney disease	0.0328926071
acute respiratory distress syndrome	0.0310447078
Mycoplasmoides infection	0.0288272287
cholangiocarcinoma	0.0281599317
carcinoma	0.0275285661
prostate cancer	0.0269659709
non-small cell lung carcinoma	0.0268304708
human papilloma virus infection	0.0267432089
neuropathy	0.0256661788
Acute kidney injury	0.0242358149
acute kidney injury	0.0242358149
prostate neoplasm	0.0236531107
Sepsis	0.0230996523
Creutzfeldt Jacob Disease	0.0166310935
benign prostatic hyperplasia	0.0162615136
nervous system disease	0.0157798153
subarachnoid hemorrhage	0.0153170318
dengue disease	0.0144136143
ovarian carcinoma	0.0138469232
diabetes mellitus	0.0137247585
cystinosis	0.0132740764
pulmonary hypertension	0.013215149
chronic obstructive pulmonary disease	0.0130995526
lung cancer	0.0128394768
triple-negative breast cancer	0.0117041708
colorectal cancer	0.0112748548
childhood gender nonconformity	0.0107178158
Ureteral obstruction	0.0103482359
hepatitis B virus infection	0.0102147765
ischemia	0.0102045104
cyst	0.01002896
lymph node metastatic carcinoma	0.0096090762
peripheral neuropathy	0.0095922053
viral disease	0.0094543173
diabetic cardiomyopathy	0.0094242863
schizophrenia	0.0088699165
prostate intraepithelial neoplasia	0.0088699165
colon adenocarcinoma	0.0088699165
leprosy	0.0088699165
ovarian cancer	0.0088260449
non-alcoholic fatty liver disease	0.008726191
Sensory neuropathy	0.0086313322
bacterial disease	0.0085721994
glycogen storage disease VI	0.0084798044
osteosarcoma	0.0084798044
glioblastoma	0.0083874095
HIV-1 infection	0.0083155467
osteoarthritis	0.0083155467
acute myeloid leukemia	0.0081102246
COVID-19–associated multisystem inflammatory syndrome in adults	0.0081102246
type 2 diabetes mellitus	0.0079870313
Dravet syndrome	0.0079459669
alcoholic liver disease	0.0079254347
hereditary sensory and autonomic neuropathy	0.0078921725
leukemia	0.0077611769
Cerebral ischemia	0.0077611769
neuronal ceroid lipofuscinosis	0.0073915971
influenza	0.0073915971
Pneumonia	0.0073915971
Warburg micro syndrome	0.0073915971
oculocutaneous albinism	0.0073915971
acute myocardial infarction	0.0073915971
age-related macular degeneration	0.0073915971
Mycobacterium infection	0.0073915971
spinal cord injury	0.0073915971
ovarian serous adenocarcinoma	0.0073915971
major depressive disorder	0.0073915971
steatosis	0.0072068072
endothelial dysfunction	0.0070836139
Niemann-Pick disease	0.0060980676
Systemic lupus erythematosus	0.0058594833
glioma	0.0056874233
synucleinopathy	0.0055436978
retinal degeneration	0.0055436978
prion disease	0.0053383757
hematopoietic and lymphoid cell neoplasm	0.005174118
periodontal disorder	0.005174118
Huntington disease	0.0050176625
Charcot-Marie-Tooth disease, axonal, type 2FF	0.004989328
cervical cancer	0.0049687958
breast carcinoma	0.0049627095
neuroblastoma	0.0047353445
autoimmune disease	0.004599216
Dilated cardiomyopathy	0.0045889499
ataxia telangiectasia	0.0045463693
mood disorder	0.0044349583
myeloid sarcoma	0.0044349583
bipolar disorder	0.0044349583
Osteoporosis	0.004414426
nasopharyngeal carcinoma	0.0043811639
liver and intrahepatic bile duct neoplasm	0.0042501683
Neoplasm of the liver	0.0042501683
papillary thyroid carcinoma	0.0042501683
Amyotrophic lateral sclerosis	0.0042296361
squamous cell carcinoma	0.0042296361
Townes-Brocks syndrome	0.0040653784
sensory peripheral neuropathy	0.0040653784
cystic fibrosis	0.0040653784
atrial fibrillation	0.0040653784
posterior cortical atrophy	0.0040653784
malignant peritoneal mesothelioma	0.0040653784
thyroid cancer	0.0040653784
Invasive Breast Carcinoma	0.0040653784
Stroke	0.0039524512
Diabetes mellitus	0.0036957985
Niemann-Pick disease type C	0.0036957985
Epstein-Barr virus infection	0.0036957985
paraplegia	0.0036957985
Keloid	0.0036957985
cytomegalovirus infection	0.0036957985
mitochondrial DNA depletion syndrome 4a	0.0036957985
Carcinoma, Lewis Lung	0.0036957985
Hyperreflexia	0.0036957985
colon carcinoma	0.0036957985
Ataxia	0.0036957985
Polyomavirus infectious disease	0.0036957985
Ehlers-Danlos syndrome	0.0036957985
Somatic sensory dysfunction	0.0036957985
myotonic dystrophy type 1	0.0036957985
Abnormal intestine morphology	0.0036957985
Sensory axonal neuropathy	0.0036957985
Guillain-Barre syndrome	0.0036957985
osteogenesis imperfecta	0.0036957985
Neurodevelopmental delay	0.0036957985
amyloidosis	0.0036957985
lung adenocarcinoma	0.0036957985
neurotoxicity	0.0036957985
microvillus inclusion disease	0.0036957985
cutaneous melanoma	0.0036957985
hepatitis C virus infection	0.0036957985
stomach neoplasm	0.0036957985
alveolar rhabdomyosarcoma	0.0036957985
gastric carcinoma	0.0036957985
pulmonary fibrosis	0.0036957985
Miyoshi myopathy	0.0036957985
spitz nevus	0.0036957985
malignant hyperthermia, susceptibility to, 1	0.0036957985
Mobius syndrome	0.0036957985
type 1 diabetes mellitus	0.0036957985
Zika virus infectious disease	0.0036957985
Hyperkeratosis	0.0036957985
metastatic melanoma	0.0036957985
dry eye syndrome	0.0036957985
Respiratory Syncytial Virus Infection	0.0036957985
head and neck squamous cell carcinoma	0.0035110086
Hepatic steatosis	0.0034904764
diabetic neuropathy	0.0033262187
pachyonychia congenita	0.0033262187
Vici syndrome	0.0030285016
Obesity	0.0030285016
cirrhosis of liver	0.0029566388
Machado-Joseph disease	0.0029566388
cardiovascular disease	0.0029566388
Charcot-Marie-Tooth disease axonal type 2P	0.0029566388
mild neurocognitive disorder	0.0029566388
Brain atrophy	0.0029566388
acute lymphoblastic leukemia	0.0029566388
Cognitive impairment	0.0029361066
hereditary motor and sensory neuropathy	0.0027718489
hereditary motor and sensory neuropathy	0.0027718489
Aortic dissection	0.002587059
infectious disease	0.002587059
heart failure	0.002587059
Thyroid adenoma	0.002587059
aortic aneurysm	0.002587059
adenoma	0.0022174791
osteosclerosis	0.0022174791
encephalitis	0.0022174791
Pelizeaus-Merzbacher spectrum disorder	0.0022174791
tetrasomy 12p	0.0022174791
atherosclerosis	0.0022174791
Persistent Müllerian duct syndrome	0.0022174791
deafness	0.0022174791
HIV infection	0.0022174791
Chediak-Higashi syndrome	0.0022174791
lymphoma	0.0022174791
gestational diabetes	0.0022174791
mal de Meleda	0.0022174791
Lipid storage disease	0.0022174791
acute lung injury	0.0022174791
Barrett's esophagus	0.0022174791
infantile neuronal ceroid lipofuscinosis	0.0022174791
inflammatory bowel disease	0.0022174791
aortic atherosclerosis	0.0022174791
Chlamydia trachomatis infectious disease	0.0022174791
esophageal adenocarcinoma	0.0022174791
axonal neuropathy	0.002104552
Reoviridae infectious disease	0.002012157
choroideremia	0.0018478993
Osteopetrosis	0.0018478993
Lewy body dementia	0.0018478993
experimental autoimmune encephalomyelitis	0.0018478993
Decreased liver function	0.0014783194
Other metabolic disease	0.0014783194
aging	0.0014783194
persistent truncus arteriosus	0.0014783194
motor neuron disease	0.0014783194
serum lipopolysaccharide activity	0.0014783194
urinary bladder carcinoma	0.0014783194
hereditary sensory and autonomic neuropathy type 1	0.0014783194
liver disease	0.0014783194
adenoviridae infectious disease	0.0014783194
Down syndrome	0.0014783194
proteostasis deficiencies	0.0014783194
fibrosarcoma	0.0014783194
cardiac arrest	0.0014783194
neonatal abstinence syndrome	0.0014783194
Skin ulcer	0.0014783194
dissection	0.0014783194
spinocerebellar ataxia type 5	0.0014783194
tauopathy	0.0014783194
multiple myeloma	0.0014783194
Costello syndrome	0.0014783194
prostate adenocarcinoma	0.0014783194
myopathy	0.0014783194
bone disease	0.0014783194
inflammatory breast carcinoma	0.0014783194
autosomal dominant disease	0.0014783194
heart disease	0.0014783194
amelanotic melanoma	0.0014783194
Charcot-Marie-Tooth disease type 1A	0.0014783194
small cell lung carcinoma	0.0014783194
central nervous system disease	0.0014783194
gray platelet syndrome	0.0014783194
Myocardial Ischemia	0.0014783194
malaria	0.0014783194
Acute hepatitis	0.0014783194
depressive disorder	0.0014783194
post-traumatic stress disorder	0.0014783194
Carpenter syndrome	0.0014783194
osteomyelitis	0.0014783194
