# Supplementary material for: Peripheral Transcriptomic Signatures Reveal Convergent Neuroinflammatory, Metabolic, and miRNA Dysregulation in Major Psychiatric Disorders
Source: Biology (Basel). 2026 Apr 24;15(9):673. doi: 10.3390/biology15090673 (PMC13162896; doi:10.3390/biology15090673)
Supplement: Supplementary file 1 [file biology-15-00673-s001.zip › Supplementary Files/Dataset S4. Hub genes GWAS results/RAC2.tsv]

disease	globalScore
neutrophil immunodeficiency syndrome	0.7265453126
immunodeficiency 73b with defective neutrophil chemotaxis and lymphopenia	0.6926686387
immunodeficiency 73c with defective neutrophil chemotaxis and hypogammaglobulinemia	0.5854487411
T+ B+ severe combined immunodeficiency	0.5261379876
T-B- severe combined immunodeficiency	0.5261379876
T-B+ severe combined immunodeficiency	0.5261379876
reticular dysgenesis	0.4805269171
urticaria	0.4632683478
acute proliferative glomerulonephritis	0.4619748184
cancer	0.3907306869
diabetes mellitus	0.2814629269
genetic disorder	0.1804335258
prostate cancer	0.1144728084
Familial prostate cancer	0.1108739564
neoplasm	0.1070513984
nonpapillary renal cell carcinoma	0.0933948825
severe combined immunodeficiency due to CARD11 deficiency	0.0871656714
common variable immunodeficiency	0.0851617356
combined immunodeficiency with skin granulomas	0.0842053117
severe combined immunodeficiency due to CTPS1 deficiency	0.083535874
isolated agammaglobulinemia	0.0830334219
immunodeficiency 18	0.0820555484
BENTA disease	0.0795530061
immunodeficiency, common variable, 4	0.0792601399
agammaglobulinemia 8, autosomal dominant	0.0791132537
classic Hodgkin lymphoma	0.0778620592
Hodgkins lymphoma	0.0778620592
Wiskott-Aldrich syndrome	0.0776488055
Recurrent infection due to specific granule deficiency	0.0776416623
combined immunodeficiency due to moesin deficiency	0.0769299891
X-Linked Combined Immunodeficiency Diseases	0.0762469344
Immunodeficiency due to interleukin-1 receptor-associated kinase-4 deficiency	0.0756452427
agammaglobulinemia 7, autosomal recessive	0.0754903791
immunodeficiency, common variable, 3	0.0752969163
immunodeficiency 86	0.0751487213
agammaglobulinemia 10, autosomal dominant	0.0748447518
melanoma	0.0745837164
immunodeficiency 112	0.0745561674
posterior cortical atrophy	0.0742855508
hyper-IgM syndrome type 3	0.0729615474
short-limb skeletal dysplasia with severe combined immunodeficiency	0.0724874935
immunodeficiency 62	0.0717900655
severe combined immunodeficiency due to IKK2 deficiency	0.0717525353
macroglobulinemia, Waldenstrom, 1	0.071377561
immunodeficiency 99 with hypogammaglobulinemia and autoimmune cytopenias	0.0712132129
neutropenia, severe congenital, 1, autosomal dominant	0.0707467682
neutropenia, severe congenital, 2, autosomal dominant	0.0706990226
lung fibrosis-immunodeficiency-46,XX gonadal dysgenesis syndrome	0.0704310382
Lung fibrosis - immunodeficiency - 46,XX gonadal dysgenesis	0.0704310382
immunodeficiency 105	0.070319805
autoimmune lymphoproliferative syndrome type 2B	0.0701978806
Autoimmune lymphoproliferative syndrome with recurrent viral infections	0.0701978806
ICF syndrome	0.0697165024
activated PI3K-delta syndrome	0.0689631902
Alymphoid cystic thymic dysgenesis	0.0683742935
autoimmune disease	0.068268029
gamma chain deficiency	0.0682264543
T-B+ severe combined immunodeficiency due to JAK3 deficiency	0.0681759944
immunodeficiency 81	0.0681493651
severe combined immunodeficiency, autosomal recessive, T cell-negative, B cell-negative, NK cell-positive	0.0681410539
severe combined immunodeficiency due to CORO1A deficiency	0.0679549045
immunodeficiency 67	0.0674472948
X-linked severe congenital neutropenia	0.0674358417
immunodeficiency 72 with autoinflammation	0.067434685
Blackfan-Diamond anemia	0.0673541402
primary immunodeficiency with post-measles-mumps-rubella vaccine viral infection	0.067139133
immunodeficiency, common variable, 14	0.0671124924
combined immunodeficiency due to ZAP70 deficiency	0.0671018485
severe combined immunodeficiency due to LAT deficiency	0.0668941323
autosomal recessive severe congenital neutropenia due to CSF3R deficiency	0.0668933377
pulmonary fibrosis	0.0662857895
Cernunnos-XLF deficiency	0.0661687005
immunodeficiency, common variable, 15	0.066035818
immunodeficiency 96	0.0654796948
Chronic mucocutaneous candidosis	0.065448223
immune deficiency, familial variable	0.065317285
primary immunodeficiency syndrome due to p14 deficiency	0.0653130835
Transcobalamin deficiency	0.0652243603
transcobalamin I deficiency	0.0652243603
Rheumatoid arthritis	0.0648536676
immunoglobulin A deficiency 2	0.06472452
immunodeficiency 53	0.0645019507
nonimmune chronic idiopathic neutropenia of adults	0.0644765587
severe combined immunodeficiency due to CD70 deficiency	0.0643713145
MHC class II deficiency 4	0.0638940658
immunodeficiency 25	0.0638935812
autosomal recessive severe congenital neutropenia due to JAGN1 deficiency	0.0638843417
immunodeficiency 15a	0.0633245309
infection	0.0631523436
immunodeficiency 37	0.0625602193
WHIM syndrome 2	0.0620547161
pancytopenia due to IKZF1 mutations	0.0619268518
immunodeficiency 120	0.0618845041
T-B+ severe combined immunodeficiency due to IL-7Ralpha deficiency	0.0616095182
immunodeficiency 14b, autosomal recessive	0.0611665952
RAS-associated autoimmune leukoproliferative disease	0.0610679626
autoimmune lymphoproliferative syndrome type 4	0.0610679626
immunodeficiency 119	0.0605109996
Immunodeficiency by defective expression of HLA class 2	0.059981482
immunodeficiency 70	0.0597984311
immunodeficiency 79	0.059751823
immunodeficiency 57	0.0597500264
lung disease, immunodeficiency, and chromosome breakage syndrome;	0.059677907
Severe combined immunodeficiency due to adenosine deaminase deficiency	0.0596172136
Autosomal recessive early-onset inflammatory bowel disease	0.059592493
acute erythroleukemia	0.0594512848
combined immunodeficiency due to CD3gamma deficiency	0.059269316
immunodeficiency 84	0.0592445993
combined immunodeficiency due to partial RAG1 deficiency	0.0591763831
Combined immunodeficiency T+ B+ due to partial RAG1 deficiency	0.0591763831
congenital neutropenia-myelofibrosis-nephromegaly syndrome	0.0591417391
Recurrent infections-myelofibrosis-nephromegaly syndrome	0.0591417391
immunodeficiency due to selective anti-polysaccharide antibody deficiency	0.059042435
pulmonary alveolar proteinosis with hypogammaglobulinemia	0.0589521959
X-linked immunodeficiency with magnesium defect, Epstein-Barr virus infection and neoplasia	0.0589101049
immunodeficiency 95	0.058823151
immunodeficiency, common variable, 1	0.0588015921
22q11.2 deletion syndrome	0.0586675168
agammaglobulinemia 8b, autosomal recessive	0.0583753434
immunodeficiency, common variable, 7	0.0581235671
immunodeficiency 19	0.0580986718
hyper-IgE recurrent infection syndrome 5, autosomal recessive	0.0580049422
immunodeficiency 36 with lymphoproliferation	0.0579773777
hyper-IgM syndrome type 2	0.0578282687
immunodeficiency 102	0.0577935631
TFRC-related combined immunodeficiency	0.0577639967
immunodeficiency 85 and autoimmunity	0.0572696836
immunodeficiency 64	0.0572684517
immunodeficiency 78 with autoimmunity and developmental delay	0.057115846
immunodeficiency 121 with autoinflammation	0.0569853125
MHC class II deficiency 5	0.0564718018
Familial hemophagocytic lymphohistiocytosis	0.0560855128
WHIM syndrome 1	0.0555118695
monocytopenia with susceptibility to infections	0.0554566891
myeloperoxidase deficiency	0.0553686059
WHIM syndrome	0.0551422896
T-B+ severe combined immunodeficiency due to CD3delta/CD3epsilon/CD3zeta	0.0548548899
immunodeficiency 109 with lymphoproliferation	0.0547807686
T-cell immunodeficiency, congenital alopecia, and nail dystrophy	0.0547325179
X-linked lymphoproliferative disease	0.0545575321
idiopathic CD4 lymphocytopenia	0.0540079874
T-cell lymphopenia, infantile, with or without nail dystrophy, autosomal dominant	0.0539430543
primary intestinal lymphangiectasia	0.0538215036
aplasia cutis congenita-intestinal lymphangiectasia syndrome	0.0536469798
Aplasia cutis congenita - intestinal lymphangiectasia	0.0536469798
agammaglobulinemia 9, autosomal recessive	0.0536302973
Thymic aplasia	0.0535366191
Nezelof syndrome	0.0535366191
myeloid sarcoma	0.0534313915
immunodeficiency 97 with autoinflammation	0.0533956655
immunodeficiency 92	0.0533339662
Neutropenia - monocytopenia - deafness	0.0533248293
neutropenia-monocytopenia-deafness syndrome	0.0533248293
immunodeficiency, common variable, 2	0.0531222277
immunodeficiency, common variable, 6	0.0529578673
immunodeficiency 98 with autoinflammation, X-linked	0.0529395423
severe combined immunodeficiency due to DCLRE1C deficiency	0.052760066
immunodeficiency 122	0.0525994775
pulmonary fibrosis and/or bone marrow failure, telomere-related, 6	0.0523990318
autoimmune lymphoproliferative syndrome	0.0523926668
autoimmune lymphoproliferative syndrome type 1	0.0523926668
MHC class II deficiency 3	0.0522397018
neutropenia, severe congenital, 10, autosomal recessive	0.0521803637
X-linked sideroblastic anemia 1	0.0520768814
X-linked agammaglobulinemia	0.0515496473
autosomal recessive primary immunodeficiency with defective spontaneous natural killer cell cytotoxicity	0.0513808393
hyper-IgM syndrome type 5	0.0513329992
cyclic hematopoiesis	0.0512847485
Cyclic neutropenia	0.0512847485
autoinflammatory disease, X-linked	0.0512157603
bone marrow failure syndrome	0.0512148363
severe combined immunodeficiency due to LCK deficiency	0.0509207124
intestinal lymphangiectasia	0.0504180838
immunodeficiency 93 and hypertrophic cardiomyopathy	0.0499598048
MHC class II deficiency	0.0498803451
Hypohidrotic ectodermal dysplasia with immunodeficiency	0.049331057
MHC class II deficiency 2	0.0491738316
immunodeficiency 76	0.0491604857
Okt4 epitope deficiency	0.0488510652
chronic myelogenous leukemia	0.0488435935
combined immunodeficiency due to DOCK8 deficiency	0.0485868669
breast cancer	0.0485567409
hereditary neutrophilia	0.0483077828
hyper-IgE recurrent infection syndrome 4A, autosomal dominant	0.0481429091
neutropenia, severe congenital, 8, autosomal dominant	0.0480644761
multiple myeloma	0.0479529861
lymphoproliferative syndrome 1	0.0478640817
influenza	0.0476758013
X-linked hyper-IgM syndrome	0.0473444626
hyper-IgM syndrome type 1	0.0473444626
immunodeficiency 32B	0.0473117651
autoinflammation-PLCG2-associated antibody deficiency-immune dysregulation	0.0472279937
PLCG2-associated antibody deficiency and immune dysregulation	0.0472279937
autoimmune lymphoproliferative syndrome due to CTLA4 haploinsufficiency	0.0466943614
Immunodeficiency syndrome with autoimmunity	0.0466760877
immunodeficiency 117	0.0466631525
immunodeficiency 60	0.0465038225
periodic fever, immunodeficiency, and thrombocytopenia syndrome	0.0462909034
Bruton-type agammaglobulinemia	0.0462902874
combined immunodeficiency due to STIM1 deficiency	0.0461099119
Kostmann syndrome	0.0459701902
pancytopenia-developmental delay syndrome	0.0459036659
disabling pansclerotic morphea of childhood	0.0457761608
immunodeficiency 88	0.0451183087
Ataxia - pancytopenia	0.045044598
ataxia-pancytopenia syndrome	0.045044598
combined immunodeficiency due to MALT1 deficiency	0.0447612535
immunodeficiency 115 with autoinflammation	0.0447210103
monosomy 7 myelodysplasia and leukemia syndrome 2	0.0446230717
amegakaryocytic thrombocytopenia, congenital, 2	0.0441001162
Felty's syndrome	0.0440372876
autoinflammation, panniculitis, and dermatosis syndrome, autosomal recessive	0.0439689153
myelodysplastic syndrome associated with isolated del(5q)	0.0435753128
dyskeratosis congenita, autosomal recessive 5	0.0435475943
severe combined immunodeficiency, autosomal recessive, T cell-negative, B cell-negative, NK cell-negative, due to adenosine deaminase deficiency	0.0434239903
immunodeficiency 11b with atopic dermatitis	0.0431841741
DIAPH1-related sensorineural hearing loss-thrombocytopenia syndrome	0.0431225774
trimethylaminuria	0.0430375741
Trimethylaminuria	0.0430375741
Autosomal recessive hyper-IgE syndrome	0.0429026774
Pelger-Huet-like anomaly and episodic fever with abdominal pain	0.0427751724
neutropenia, severe congenital, 11, autosomal dominant	0.0427511497
pyogenic bacterial infections due to MyD88 deficiency	0.0425903825
bone marrow failure syndrome 6	0.0425589682
refractory anemia with ringed sideroblasts	0.04245179
autoimmune lymphoproliferative syndrome type 2A	0.0423797219
congenital disorder of glycosylation type II	0.0420267732
DDX41-related hematologic malignancy predisposition syndrome	0.0417440446
refractory anemia	0.0416553454
immunodeficiency 80 with or without congenital cardiomyopathy	0.0416220832
combined immunodeficiency due to ORAI1 deficiency	0.0413781605
Kimura disease	0.0413245715
combined immunodeficiency and megaloblastic anemia with or without hyperhomocysteinemia	0.040672263
X-linked dyserythropoetic anemia with abnormal platelets and neutropenia	0.0406316092
proteasome-associated autoinflammatory syndrome 2	0.040396926
neurodevelopmental disorder with dysmorphic facies and ischiopubic hypoplasia	0.0403045311
Sneddon syndrome	0.0402343109
alpha-thalassemia-myelodysplastic syndrome	0.0399866924
Alpha-thalassemia - myelodysplastic syndrome	0.0399866924
inflammatory bowel disease, immunodeficiency, and encephalopathy	0.0396780932
Fanconi anemia complementation group G	0.0395746108
immunodeficiency-centromeric instability-facial anomalies syndrome 1	0.0393251444
pulmonary fibrosis and/or bone marrow failure syndrome, telomere-related, 9	0.0391015486
immunodeficiency 51	0.0387171856
autoinflammation with episodic fever and immune dysregulation	0.0385471788
microcephalic primordial dwarfism, Toriello type	0.0383457578
immunoglobulin G4-related sclerosing disease	0.0382127091
combined immunodeficiency due to STK4 deficiency	0.0380075923
TCR-alpha-beta-positive T-cell deficiency	0.0367140628
hyper-IgM syndrome type 4	0.0363223081
chronic granulomatous disease	0.0362487227
chronic myeloproliferative disorder	0.0351248694
transient myeloproliferative syndrome	0.0348661635
Autosomal recessive hyper-IgE syndrome due to TYK2 deficiency	0.0348070307
immunodeficiency 35	0.0348070307
immunodeficiency 69	0.0347996391
idiopathic aplastic anemia	0.0342009198
Barth syndrome	0.0337426407
ichthyosis prematurity syndrome	0.033535676
linear and whorled nevoid hypermelanosis	0.0333213197
acute myelomonocytic leukemia	0.032966523
Griscelli disease type 2	0.0321017062
Griscelli disease	0.0321017062
Griscelli syndrome type 2	0.0321017062
hyper-IgE syndrome 6, autosomal dominant, with recurrent infections	0.0319464826
Leukocyte adhesion deficiency type I	0.0319316994
leukocyte adhesion deficiency 1	0.0319316994
purine nucleoside phosphorylase deficiency	0.0317690843
thrombocytopenia 5	0.0316582104
selective IgM deficiency	0.0315842944
eosinophil peroxidase deficiency	0.0313921129
Fanconi anemia complementation group V	0.0313625465
formiminoglutamic aciduria	0.0311925397
autosomal dominant severe congenital neutropenia	0.031022533
DOCK2 deficiency	0.0309042674
Hermansky-Pudlak syndrome 9	0.0306233868
Hermansky-Pudlak syndrome type 9	0.0306233868
ghosal hematodiaphyseal dysplasia	0.030527296
immunodeficiency due to CD25 deficiency	0.0304090304
triple-negative breast cancer	0.030389814
inflammatory bowel disease (infantile ulcerative colitis) 31, autosomal recessive	0.0303277229
Non-acquired isolated growth hormone deficiency	0.0303055481
isolated growth hormone deficiency type III	0.0303055481
glioblastoma	0.0295947228
renal cell carcinoma	0.0292686713
colitis	0.0277184891
cystic fibrosis	0.0270722383
neuroendocrine neoplasm	0.0254804778
psoriasis	0.0254071225
Hyperplastic Polyp	0.0221747913
osteosarcoma	0.0221044235
childhood leukemia	0.0218052114
clear cell renal carcinoma	0.0217528032
Acute hepatic failure	0.0216515791
myelodysplastic syndrome	0.017924623
acute lung injury	0.0173856523
atherosclerosis	0.0170668771
Immunodeficiency	0.0163459874
brain neoplasm	0.0162615136
lung carcinoma	0.0156110531
non-small cell lung carcinoma	0.014818099
ovarian carcinoma	0.0148026317
ulcerative colitis	0.0145845709
rheumatoid arthritis	0.0144448151
leukemia	0.0141916266
viral disease	0.0141816003
Alzheimer disease	0.0137689929
glioblastoma multiforme	0.0137174108
pulmonary arterial hypertension	0.0136744546
nasopharyngeal carcinoma	0.013478372
Mantle cell lymphoma	0.0134280681
acute myeloid leukemia	0.0133389633
lymphopenia	0.0130662904
nail-patella syndrome	0.0129352949
leukocyte adhesion deficiency	0.0126170456
monoclonal gammopathy	0.0125657151
cutaneous lupus erythematosus	0.0124029819
colorectal carcinoma	0.0123501268
type 1 diabetes mellitus	0.0123469441
chronic obstructive pulmonary disease	0.0121961352
Sepsis	0.0121961352
glioma	0.0119589881
lymphoma	0.0118676198
progressive multifocal leukoencephalopathy	0.0118265553
gastric cancer	0.0117669994
immune system disease	0.0111489923
B-cell non-Hodgkins lymphoma	0.0110873956
Lentivirus Infections	0.0110873956
rosacea	0.0109193748
periodontitis	0.0106769567
Bloom syndrome	0.0099786561
Hepatitis	0.0097938661
hepatocellular carcinoma	0.0097168358
meningioma	0.0096706729
renal carcinoma	0.0096090762
Combined immunodeficiency	0.009496149
diffuse large B-cell lymphoma	0.0094218224
bacterial disease	0.0094060799
Sjogren syndrome	0.0090773552
Graves disease	0.0088699165
Pituitary Gland Adenoma	0.0088699165
hypertrophic cardiomyopathy	0.0088699165
astrocytoma	0.0088699165
lung adenocarcinoma	0.008818586
achalasia-alacrima syndrome	0.008800723
acute lymphoblastic leukemia	0.008713461
COVID-19	0.0086851266
non-alcoholic steatohepatitis	0.0085619333
carcinoma	0.0084798044
inborn error of immunity	0.0084607095
head and neck squamous cell carcinoma	0.0082617523
systemic scleroderma	0.0081307568
heart failure	0.0079459669
Dyskinesia	0.0077611769
hyperinsulinemic hypoglycemia, familial, 4	0.0077611769
systemic mastocytosis	0.0077611769
squamous cell carcinoma	0.0077611769
substance withdrawal syndrome	0.0073915971
Timothy syndrome	0.0073915971
constitutional neutropenia	0.0073915971
pachyonychia congenita	0.0073915971
Pneumonia	0.0073915971
Decreased total leukocyte count	0.0073915971
ovarian neoplasm	0.0073915971
anti-neutrophil cytoplasmic antibody-associated vasculitis	0.0073915971
liposarcoma	0.0073915971
hematologic disease	0.0073915971
graft versus host disease	0.0070220172
severe combined immunodeficiency	0.0067037679
brain ischemia	0.0066524374
cutaneous melanoma	0.0064676475
inflammatory bowel disease	0.006311192
chronic kidney disease	0.0062608336
Miyoshi myopathy	0.0056155606
adrenal cortex carcinoma	0.0053589079
ovarian cancer	0.0052459807
cardiac hypertrophy	0.0052229846
Granuloma	0.005174118
Osteopenia	0.0051535858
cardiovascular disease	0.0051119954
papillary thyroid carcinoma	0.0050406586
acne	0.0048950027
Osteopetrosis	0.0048045381
neuroblastoma	0.0047918081
type 2 diabetes mellitus	0.0047840059
invasive breast ductal carcinoma	0.004733435
Staphylococcus aureus infection	0.0046197482
autism	0.0045227553
small cell lung carcinoma	0.0044349583
cyst	0.0044349583
Increased total leukocyte count	0.0044349583
ventricular ectopy	0.0044349583
non-alcoholic fatty liver disease	0.0044349583
steatosis	0.0044349583
cerebral creatine deficiency syndrome	0.0044349583
neurofibroma	0.0044349583
colon adenocarcinoma	0.0043220311
Neoplasm of the lung	0.0042501683
Autoimmunity	0.0042501683
Pseudomonas infection	0.0042501683
combined immunodeficiency	0.0042501683
pancreatic ductal adenocarcinoma	0.004202738
pancreatic carcinoma	0.0041053364
Crohn's disease	0.0040695349
liver cancer	0.0040653784
COVID-19–associated multisystem inflammatory syndrome in adults	0.0040653784
atrial fibrillation	0.0040653784
metabolic syndrome	0.0040653784
infectious colitis	0.0040653784
osteomalacia	0.0040653784
Warburg micro syndrome	0.0038600563
Obesity	0.0036957985
acute kidney injury	0.0036957985
MIT family translocation renal cell carcinoma	0.0036957985
lymph node metastatic carcinoma	0.0036957985
major depressive disorder	0.0036957985
IGA glomerulonephritis	0.0036957985
esophageal squamous cell carcinoma	0.0036957985
Evans syndrome	0.0036957985
Bladder Small Cell Neuroendocrine Carcinoma	0.0036957985
Acute kidney injury	0.0036957985
osteomyelitis	0.0036957985
esophageal cancer	0.0036957985
Cowden syndrome 1	0.0036957985
retinoblastoma	0.0036957985
hematopoietic and lymphoid cell neoplasm	0.0036957985
Meningitis	0.0036957985
chronic interstitial cystitis	0.0035104726
BK-virus nephropathy	0.0034814782
temporal lobe epilepsy	0.0033262187
papillary renal cell carcinoma	0.0030782217
aspergillosis	0.0029566388
lung disease	0.0029566388
Fanconi anemia	0.0029566388
oral lichen planus	0.0029566388
pancreatic adenocarcinoma	0.0029566388
central nervous system leukemia	0.0029566388
intestinal disease	0.0029566388
allergic asthma	0.0029361066
endometrial cancer	0.0029361066
lung cancer	0.0029028444
diabetic nephropathy	0.0027718489
uterine sarcoma	0.0027718489
microcytic anemia	0.0027718489
Cholestasis	0.0027718489
Respiratory tract infection	0.0027513167
osteoarthritis	0.0027513167
colorectal cancer	0.002587059
Pelvic Inflammatory Disease	0.002587059
chronic lymphocytic leukemia	0.002587059
macroglobulinemia	0.0025836443
hepatitis C virus induced hepatocellular carcinoma	0.0025232327
juvenile dermatomyositis	0.0025126262
congenital bilateral aplasia of vas deferens from CFTR mutation	0.0022174791
Insulin resistance	0.0022174791
ischemia	0.0022174791
coronary artery disease	0.0022174791
myelodysplastic syndrome with multilineage dysplasia	0.0022174791
bladder tumor	0.0022174791
immunodeficiency disease	0.0022174791
gastric carcinoma	0.0022174791
functional neutrophil defect	0.0022174791
deafness	0.0022174791
anaplastic astrocytoma	0.0022174791
Thrombocytopenia	0.0022174791
mucous membrane pemphigoid	0.0022174791
Autosomal dominant polycystic kidney disease	0.0022174791
endocrine system disease	0.0022174791
human papilloma virus infection	0.0022174791
HIV infection	0.0022174791
Other metabolic disease	0.0022174791
disease arising from reactivation of latent virus	0.0022174791
viral myocarditis	0.0022174791
germinoma	0.0022174791
Mungan syndrome	0.0022174791
cardiomyopathy	0.0022174791
ependymoma	0.0022174791
follicular lymphoma	0.0022174791
Polycystic Kidney Disease	0.0022174791
legionellosis	0.0022174791
pterygium	0.0022174791
postmenopausal osteoporosis	0.0022174791
peeling skin syndrome	0.0022174791
Osteoporosis	0.002012157
Helicobacter pylori infectious disease	0.002012157
Severe combined immunodeficiency	0.0018478993
Juvenile Myelomonocytic Leukemia	0.0018478993
Neurodevelopmental disorder	0.0018478993
sarcoma	0.0014783194
autoimmune thyroid disease	0.0014783194
Autism	0.0014783194
thyroid carcinoma	0.0014783194
chronic gastritis	0.0014783194
lung neoplasm	0.0014783194
Parkinson disease	0.0014783194
bipolar disorder	0.0014783194
mesothelioma	0.0014783194
aging	0.0014783194
renal fibrosis	0.0014783194
urinary bladder carcinoma	0.0014783194
Intellectual disability	0.0014783194
fibrosis	0.0014783194
combined immunodeficiency syndrome	0.0014783194
hemolytic anemia	0.0014783194
Huntington disease	0.0014783194
sensorineural hearing loss	0.0014783194
parasitic infection	0.0014783194
oligodendroglial tumor	0.0014783194
aneurysm	0.0014783194
arteriosclerosis	0.0014783194
Anxiety	0.0014783194
infectious disease	0.0014783194
epilepsy	0.0014783194
hereditary endocrine growth disease	0.0014783194
rectum cancer	0.0014783194
kidney disease	0.0014783194
inflammation	0.0014783194
fungal infectious disease	0.0014783194
pemphigus foliaceus	0.0014783194
congenital rubella	0.0014783194
airway hyperresponsiveness	0.0014783194
juvenile idiopathic arthritis	0.0014783194
channelopathy	0.0014783194
pulmonary hypertension	0.0014783194
Bone marrow hypocellularity	0.0014783194
Joubert syndrome	0.0014783194
brain cancer	0.0014783194
Pallister-Hall syndrome	0.0014783194
cervical cancer	0.0014783194
vascular disease	0.0014783194
acute respiratory distress syndrome	0.0014783194
pneumonitis	0.0014783194
glycogen storage disease VI	0.0014783194
osteoporosis-pseudoglioma syndrome	0.0014783194
polyarticular juvenile idiopathic arthritis	0.0014783194
atrophic gastritis	0.0014783194
juvenile nasopharyngeal angiofibroma	0.0014783194
thanatophoric dysplasia	0.0014783194
emphysema	0.0014783194
metastatic neoplasm	0.0014783194
myeloid leukemia	0.0014783194
neurodegenerative disease	0.0014783194
Microcephaly	0.0014783194
