# Supplementary material for: Peripheral Transcriptomic Signatures Reveal Convergent Neuroinflammatory, Metabolic, and miRNA Dysregulation in Major Psychiatric Disorders
Source: Biology (Basel). 2026 Apr 24;15(9):673. doi: 10.3390/biology15090673 (PMC13162896; doi:10.3390/biology15090673)
Supplement: Supplementary file 1 [file biology-15-00673-s001.zip › Supplementary Files/Dataset S4. Hub genes GWAS results/Red_Neuropsychiatric_Diseases.csv]

Disease	NumGenes
Anxiety	14
major depressive disorder	14
depressive disorder	13
schizophrenia	13
bipolar disorder	10
psychiatric disorder	9
Autism	8
autism spectrum disorder - epilepsy - arthrogryposis syndrome	7
autism	6
mood disorder	6
post-traumatic stress disorder	6
anxiety disorder	5
Anorexia	4
Neurodevelopmental disorder	4
psychosis	4
attention deficit hyperactivity disorder	3
autism spectrum disorder	3
bipolar I disorder	3
neurodevelopmental disorder with dysmorphic facies and ischiopubic hypoplasia	3
anorexia nervosa	2
respiratory depression	2
schizoaffective disorder	2
social anxiety disorder	2
treatment resistant depression	2
Borderline personality disorder	1
X-linked intellectual disability - psychosis - macroorchidism	1
X-linked intellectual disability-psychosis-macroorchidism syndrome	1
intellectual developmental disorder with language impairment and early-onset DOPA-responsive dystonia-parkinsonism	1
intellectual developmental disorder with speech delay, dysmorphic facies, and t-cell abnormalities	1
intellectual developmental disorder, autosomal dominant 69	1
intellectual developmental disorder, autosomal recessive 77	1
internet addiction disorder	1
major depressive episode	1
neurodevelopmental disorder with early-onset parkinsonism and behavioral abnormalities	1
neurodevelopmental disorder with epilepsy and hypoplasia of the corpus callosum	1
neurodevelopmental disorder with impaired speech and hyperkinetic movements	1
neurodevelopmental disorder with or without variable movement or behavioral abnormalities	1
panic disorder	1
pervasive developmental disorder	1
postpartum depression	1
