# Supplementary material for: Peripheral Transcriptomic Signatures Reveal Convergent Neuroinflammatory, Metabolic, and miRNA Dysregulation in Major Psychiatric Disorders
Source: Biology (Basel). 2026 Apr 24;15(9):673. doi: 10.3390/biology15090673 (PMC13162896; doi:10.3390/biology15090673)
Supplement: Supplementary file 1 [file biology-15-00673-s001.zip › Supplementary Files/Dataset S4. Hub genes GWAS results/RHOA.tsv]

disease	globalScore
ectodermal dysplasia with facial dysmorphism and acral, ocular, and brain anomalies	0.6785178149
Burkitts lymphoma	0.527789514
gastric adenocarcinoma	0.5049280258
urinary bladder cancer	0.4619748184
angioimmunoblastic T-cell lymphoma	0.3950577204
gastric carcinoma	0.3768996159
adult T-cell leukemia/lymphoma	0.3751956883
diffuse gastric adenocarcinoma	0.3716125439
unspecified peripheral T-cell lymphoma	0.3707039934
carcinoma of liver and intrahepatic biliary tract	0.3695798547
gastric intestinal type adenocarcinoma	0.3695798547
non-Hodgkins lymphoma	0.3660664641
diffuse large B-cell lymphoma	0.3402226791
Hemihypertrophy	0.3400134663
head and neck squamous cell carcinoma	0.3363309281
ebv-positive nodal t- and nk-cell lymphoma	0.3326218692
acute myeloid leukemia	0.323585323
Pleural Mesothelioma	0.3138836576
prostate adenocarcinoma	0.3084329786
cutaneous melanoma	0.3049421151
hepatocellular carcinoma	0.3045562695
melanoma	0.2940597638
non-small cell lung carcinoma	0.2920496465
lung adenocarcinoma	0.2916949662
oral squamous cell carcinoma	0.2890207867
chronic lymphocytic leukemia	0.2857447732
prostate carcinoma	0.283813696
breast carcinoma	0.283678827
multiple myeloma	0.2813366118
urinary bladder carcinoma	0.2813173075
pancreatic ductal adenocarcinoma	0.2810551459
breast ductal adenocarcinoma	0.2808806896
clear cell renal carcinoma	0.2807857281
colon adenocarcinoma	0.2802857655
cervical squamous cell carcinoma	0.2800491349
skin basal cell carcinoma	0.2788146355
lung carcinoma	0.2787017083
bladder transitional cell carcinoma	0.278334695
esophageal carcinoma	0.2781088407
undifferentiated pleomorphic sarcoma	0.2781088407
colorectal adenocarcinoma	0.2781088407
hepatocellular adenoma	0.2777392608
papillary thyroid carcinoma	0.2776468658
squamous cell lung carcinoma	0.2775544709
T-cell acute lymphoblastic leukemia	0.2775544709
skin squamous cell carcinoma	0.277184891
Appendix Goblet Cell Carcinoid	0.277184891
Ovarian Endometrioid Adenocarcinoma with Squamous Differentiation	0.277184891
female breast carcinoma	0.277184891
urothelial carcinoma	0.277184891
ovarian serous adenocarcinoma	0.277184891
Central Nervous System Lymphoma	0.277184891
pharyngeal squamous cell carcinoma	0.277184891
brain glioblastoma	0.277184891
HER2 Positive Breast Carcinoma	0.277184891
gastroesophageal junction adenocarcinoma	0.277184891
skin carcinoma	0.277184891
bile duct adenocarcinoma	0.277184891
B-cell acute lymphoblastic leukemia	0.277184891
kidney neoplasm	0.277184891
nodular melanoma	0.277184891
lobular breast carcinoma	0.277184891
neoplasm of mature B-cells	0.277184891
metaplastic breast carcinoma	0.277184891
Pleural Epithelioid Mesothelioma	0.277184891
oral cavity carcinoma	0.277184891
lentigo maligna melanoma	0.277184891
esophageal adenocarcinoma	0.277184891
lymphoid neoplasm	0.277184891
superficial spreading melanoma	0.277184891
rectal adenocarcinoma	0.277184891
Gallbladder Adenocarcinoma	0.277184891
cecum adenocarcinoma	0.277184891
angiosarcoma	0.277184891
Endometrial Endometrioid Adenocarcinoma	0.277184891
Hepatobiliary Neoplasm	0.277184891
Bladder Small Cell Neuroendocrine Carcinoma	0.277184891
Breast Carcinoma by Gene Expression Profile	0.277184891
extranodal nasal NK/T cell lymphoma	0.277184891
gliomatosis cerebri	0.277184891
bile duct carcinoma	0.277184891
Signet Ring Cell Gastric Adenocarcinoma	0.277184891
pancreatic neuroendocrine tumor	0.277184891
neurodegenerative disease	0.2626626198
B-cell non-Hodgkins lymphoma	0.2277213295
lymphoma	0.224936999
neoplasm	0.2139583619
esophageal squamous cell carcinoma	0.1972445496
small cell lung carcinoma	0.1947501011
acute lymphoblastic leukemia	0.1934955001
coronary artery disease	0.1933369636
colonic neoplasm	0.1879236565
pancreatic carcinoma	0.1875410831
basal cell carcinoma	0.1862682468
anaplastic astrocytoma	0.185713877
Duodenal Adenocarcinoma	0.1847899273
salivary gland adenoid cystic carcinoma	0.1847899273
Small Intestinal Diffuse Large B-Cell Lymphoma	0.1847899273
Small Intestinal Tubulovillous Adenoma	0.1847899273
peritoneal solitary fibrous tumor	0.1847899273
Placental Choriocarcinoma	0.1847899273
chordoma	0.1847899273
diffuse large B-cell lymphoma of the central nervous system	0.1847899273
Uterine Carcinosarcoma	0.1847899273
marginal zone B-cell lymphoma	0.1847899273
placental site trophoblastic tumor	0.1847899273
post-transplant lymphoproliferative disease	0.1847899273
central nervous system primitive neuroectodermal neoplasm	0.1847899273
Poorly Differentiated Thyroid Gland Carcinoma	0.1847899273
Gastric Neuroendocrine Tumor G1	0.1847899273
colon medullary carcinoma	0.1847899273
Peritoneal Well Differentiated Papillary Mesothelioma	0.1847899273
Eccrine Porocarcinoma	0.1847899273
Infiltrating Bladder Urothelial Carcinoma Sarcomatoid Variant	0.1847899273
Atypical Endometrial Hyperplasia	0.1847899273
ovarian carcinoma	0.1718370694
intelligence	0.1342236354
coronary atherosclerosis	0.1288639371
skin aging	0.1208867788
genetic disorder	0.1182655535
cancer	0.1065921173
Rheumatoid arthritis	0.1046610953
breast cancer	0.1046451293
gastric cancer	0.1020996426
colorectal carcinoma	0.1020353138
smoking initiation	0.0977887125
colorectal cancer	0.0952821925
glioblastoma	0.090128809
Dyspnea	0.0891455412
chronic myelogenous leukemia	0.0873417788
endometriosis	0.0866403283
pachyonychia congenita	0.0852636883
osteosarcoma	0.0850997367
smoking cessation	0.0803637455
benign prostatic hyperplasia	0.0800870834
idiopathic pulmonary fibrosis	0.0794450783
colorectal neoplasm	0.0792462238
posterior cortical atrophy	0.0789060283
neuropathy	0.0775809712
Miyoshi myopathy	0.0773629569
adenoma	0.0770896353
renal cell carcinoma	0.0766792279
chronic obstructive pulmonary disease	0.0765371083
achalasia-alacrima syndrome	0.0764211064
Systemic lupus erythematosus	0.0761331097
substance-related disorder	0.073847215
infection	0.0732592903
childhood leukemia	0.0716857618
scrapie	0.0709593321
inflammatory bowel disease	0.0702135135
cirrhosis of liver	0.0676345507
opioid use disorder	0.0666870638
ulcerative colitis	0.0644481771
peripheral nervous system disease	0.0641362808
diabetes mellitus	0.0638967621
alcohol-related disorders	0.0624274228
thyroid cancer	0.060541376
mature T-cell and NK-cell non-Hodgkin lymphoma	0.0592482098
major depressive disorder	0.0581803157
Abnormality of the skeletal system	0.0578209526
experimental autoimmune encephalomyelitis	0.0577090253
prostate cancer	0.0576524608
Crohn's disease	0.0567996254
pulmonary arterial hypertension	0.0550682017
type 1 diabetes mellitus	0.0528892287
mood disorder	0.051935471
glioma	0.0516128051
nasopharyngeal carcinoma	0.0515409573
psoriasis	0.0512336038
microphthalmia with limb anomalies	0.0511337
lung cancer	0.0505658539
autoimmune disease	0.0502962056
systemic lupus erythematosus	0.0501710617
autoimmune thyroid disease	0.0499862718
celiac disease	0.0497963488
edema	0.0496942751
common variable immunodeficiency	0.0490623222
ankylosing spondylitis	0.0490623222
juvenile idiopathic arthritis	0.0490623222
heart failure	0.0472806028
glioblastoma multiforme	0.0471881215
ovarian cancer	0.0471574315
Inguinal hernia	0.0468609745
nonpapillary renal cell carcinoma	0.0466422643
Alzheimer disease	0.0464529284
epilepsy	0.045711648
nail-patella syndrome	0.0446686326
liver cancer	0.0438835114
adenomyosis	0.0425967474
mevalonic aciduria	0.0408771745
mycosis fungoides	0.0408385739
Pain	0.040046799
musculoskeletal system disease	0.037950095
nicotine dependence	0.0375123381
subarachnoid hemorrhage	0.0364122642
diabetic nephropathy	0.036013122
stomach neoplasm	0.0352479246
leukemia	0.0351125549
colitis	0.0346449239
retinal detachment	0.0338251677
pterygium	0.0336317668
cervical cancer	0.0332144437
polycystic ovary syndrome	0.0328720749
cholesteatoma	0.0314142876
Autosomal dominant polycystic kidney disease	0.0312342076
spinal stenosis	0.0300597061
Hepatic fibrosis	0.0298301489
schizophrenia	0.029669582
type 2 diabetes mellitus	0.0287074941
Huntington disease	0.0285836186
progeroid syndrome	0.0284576488
triple-negative breast cancer	0.0280819785
vertebral disorder	0.0280723203
Stroke	0.027622321
geroderma osteodysplastica	0.0273489092
prion disease	0.0271641193
colorectal adenoma	0.0271435871
Duchenne muscular dystrophy	0.0270058034
cerebral cavernous malformation	0.0268402481
endometrial cancer	0.0266180297
Ehlers-Danlos syndrome	0.0264100334
Cerebral ischemia	0.0263048627
myeloid sarcoma	0.0262138096
squamous cell carcinoma	0.0261678551
congenital bilateral aplasia of vas deferens from CFTR mutation	0.0260553798
breast neoplasm	0.0258829507
brain glioma	0.0258705898
atherosclerosis	0.0257248807
depressive disorder	0.0253439531
preeclampsia	0.0253067627
acute lung injury	0.024737887
Neoplasm of the lung	0.0246606264
systemic scleroderma	0.0246373258
Hypertension	0.0243004719
hereditary diffuse gastric adenocarcinoma	0.0241676491
cytomegalovirus infection	0.0241602564
laryngeal squamous cell carcinoma	0.0240226906
squamous cell intraepithelial neoplasia	0.0240226906
vertebral column disorder	0.0236137548
lung adenoma	0.0234272563
renal fibrosis	0.0233892745
Parkinson disease	0.0233205581
glaucoma	0.0229770714
myopia	0.0228934188
Myopia	0.0228934188
lumbar disc degeneration	0.022631633
atrial fibrillation	0.0224160712
IGA glomerulonephritis	0.0222776577
intestinal neoplasm	0.0220772633
chronic kidney disease	0.0216396225
viral disease	0.0215901557
rotavirus infection	0.021476696
Dilated cardiomyopathy	0.0212770547
Pallister-Hall syndrome	0.0212698359
metabolic syndrome	0.0212612206
adenocarcinoma	0.0212471555
liver dysplastic nodule	0.0211846606
ulnar-mammary syndrome	0.0211779523
bacterial disease	0.0207960405
diverticular disease	0.0207146544
heart disease	0.0205835101
breast ductal carcinoma in situ	0.0200805054
Lentivirus Infections	0.0199573122
COVID-19	0.0199257523
Ehlers-Danlos syndrome, musculocontractural type	0.0198700502
astrocytoma	0.0198230086
mental or behavioural disorder	0.0197658496
Ischemic stroke	0.0197379412
tongue cancer	0.0197367962
Insulin resistance	0.0196196164
nervous system disease	0.0193114819
T-cell non-Hodgkin lymphoma	0.0191750247
pulmonary fibrosis	0.0191199314
X-linked retinoschisis	0.0190128303
familial Mediterranean fever	0.0188075082
Invasive Breast Carcinoma	0.0187789558
Chest pain	0.01865711
cyst	0.0183784955
cardiac hypertrophy	0.0182147542
pemphigus	0.0181899088
anaphylaxis	0.0181812756
endothelial dysfunction	0.0181216562
Familial gastric cancer	0.0181094129
erectile dysfunction	0.0179452006
Skeletal dysplasia	0.017739833
skeletal dysplasia	0.017739833
Chlamydia trachomatis infectious disease	0.017739833
Respiratory Syncytial Virus Infection	0.0175183577
cystic fibrosis	0.0173593515
Malignant Bone Neoplasm	0.0173164588
Escherichia coli Infections	0.0172690294
Mobius syndrome	0.017239463
Myelofibrosis	0.017164931
myelofibrosis	0.017164931
hematopoietic and lymphoid cell neoplasm	0.0171304369
skin cancer	0.0170417377
hyperimmunoglobulinemia D with periodic fever	0.0170006733
Ewing sarcoma	0.0169468789
hypertension	0.0168732301
pulmonary hypertension	0.0167469563
Nijmegen breakage syndrome	0.0166998638
bipolar disorder	0.0166310935
multiple symmetric lipomatosis	0.0166310935
Sepsis	0.0164531945
Autism	0.0163309125
ischemia	0.0163168882
Hutchinson-Gilford progeria syndrome	0.0162615136
congenital diaphragmatic hernia	0.0162615136
Osteoporosis	0.0161913607
Hyperglycemia	0.0160990562
bacterial urinary tract infection	0.0158919338
airway hyperresponsiveness	0.0158716116
influenza	0.0157584744
Macrothrombocytopenia	0.015754367
Cognitive impairment	0.0156914013
focal segmental glomerulosclerosis	0.0156530061
autoimmune myocarditis	0.0155223539
allergic respiratory disease	0.015337564
Myocardial fibrosis	0.0152404062
neuroblastoma	0.0151989277
myocardial infarction	0.015195856
inflammation	0.0151045602
cardiovascular disease	0.0149346322
kidney cancer	0.0147831942
Obesity	0.0145133925
Congestive heart failure	0.0143437922
Chédiak-Higashi syndrome	0.0142943138
lymph node metastatic carcinoma	0.0142524505
non-alcoholic fatty liver disease	0.0141569617
alveolar rhabdomyosarcoma	0.0140440345
pemphigus vulgaris	0.0138335793
mesothelioma	0.013520463
Myocardial Ischemia	0.0133801358
dry eye syndrome	0.0131200848
medulloblastoma	0.0130995526
Asthma	0.0130919557
silicosis	0.0130071577
colon carcinoma	0.0129993229
temporal arteritis	0.0129352949
tongue squamous cell carcinoma	0.0129352949
carcinoma	0.0129223754
cerebral infarction	0.0128319952
skin neoplasm	0.01272185
COVID-19–associated multisystem inflammatory syndrome in adults	0.0126652837
Reunion Island's Larsen syndrome	0.0125657151
hyperthyroidism	0.0125657151
diabetic neuropathy	0.0125657151
Reunion island Larsen syndrome	0.0125657151
spinal cord injury	0.0123638011
Duane retraction syndrome	0.0122263493
gestational diabetes	0.0121961352
cerebral creatine deficiency syndrome	0.0121653369
Diabetes mellitus	0.0120709725
sarcoma	0.0120550789
open-angle glaucoma	0.0119544294
female reproductive system neoplasm	0.0118265553
Treacher-Collins syndrome	0.0118265553
sexually transmitted disease	0.0118265553
cystitis	0.0118265553
diabetic retinopathy	0.0116314993
tuberous sclerosis	0.0116212332
infarction	0.0115399131
osteoarthritis	0.0114683355
non-alcoholic steatohepatitis	0.0114405594
Cirrhosis	0.0113964727
Priapism	0.0111831658
childhood gender nonconformity	0.0110873956
autosomal recessive polycystic kidney disease	0.0110873956
myocarditis	0.0109026057
benign neoplasm	0.0109026057
ectodermal dysplasia syndrome	0.0108512752
kidney disease	0.0108225919
leiomyoma	0.0108007534
Crouzon syndrome-acanthosis nigricans syndrome	0.0107178158
pancreatic adenocarcinoma	0.0106006669
Ventricular arrhythmia	0.0105330259
portal hypertension	0.0105148195
acute kidney injury	0.0105022275
Acute kidney injury	0.0105022275
intracerebral hemorrhage	0.0102995746
allergic asthma	0.0101584766
multiple sclerosis	0.0100105483
cervical carcinoma	0.0099813253
pemphigus foliaceus	0.0099581239
autism spectrum disorder	0.0098363678
hereditary spastic paraplegia	0.0097938661
Hypopigmentation of the skin	0.0097733339
nervous system injury	0.0097630678
renal cell adenocarcinoma	0.0096090762
osteoporosis-pseudoglioma syndrome	0.0096090762
Abdominal Aortic Aneurysm	0.0096090762
Intestinal Type Adenocarcinoma	0.0096090762
idiopathic dilated cardiomyopathy	0.0096090762
idiopathic pulmonary arterial hypertension	0.009588544
brain neoplasm	0.0095782779
acute quadriplegic myopathy	0.0095582433
atopic eczema	0.0094448185
acute respiratory distress syndrome	0.0094364045
serous adenocarcinoma	0.0094242863
brain cancer	0.0094037541
esophageal cancer	0.0093852625
glomerular disease	0.0092569362
Intellectual disability	0.0092502404
cryopyrin-associated periodic syndrome	0.0092370325
Autoimmunity	0.009144009
cholangiocarcinoma	0.0091087062
temporal lobe epilepsy	0.0090495734
Bartsocas-Papas syndrome 1	0.0090153519
Uveal melanoma	0.0090033759
Keloid	0.0089649807
pulmonary edema	0.0089239162
squamous cell carcinoma of lip	0.0088699165
Vulvar Squamous Cell Carcinoma	0.0088699165
Hantavirus infectious disease	0.0088699165
hereditary coproporphyria	0.0088699165
arteriosclerosis obliterans	0.0088699165
mucocutaneous lymph node syndrome	0.0088699165
osteoarthritis, knee	0.0088699165
alcoholic cardiomyopathy	0.0088699165
Dravet syndrome	0.0088417874
hypertrophic cardiomyopathy	0.0087569893
mucous membrane pemphigoid	0.0087467232
psychosis	0.0086851266
lipomatosis	0.0086645944
vascular disease	0.0086560394
ovarian neoplasm	0.0086543283
psychiatric disorder	0.0085286711
Åland Islands eye disease	0.0085003367
Anxiety	0.0084465423
glomerulosclerosis	0.0084311431
Infertility	0.0083155467
pheochromocytoma	0.0083155467
legionellosis	0.0083155467
persistent truncus arteriosus	0.0083155467
ciliopathy	0.0083028168
biliary liver cirrhosis	0.0082950145
serum lipopolysaccharide activity	0.0082847484
lymphangioleiomyomatosis	0.0082026196
Guillain-Barre syndrome	0.0081307568
hypersensitivity	0.0081307568
prostate neoplasm	0.0080178296
retinitis pigmentosa 1	0.0080178296
Hyperinsulinemia	0.0079459669
Peritoneal Fibrosis	0.0079459669
rhabdomyosarcoma	0.0079254347
Zika virus infectious disease	0.0079254347
aneurysmal bone cyst	0.0079254347
allergic rhinitis	0.0078227736
dental fluorosis	0.0077611769
Salmonella Infections	0.0077611769
shigellosis	0.0077611769
Menorrhagia	0.0077611769
Polycystic Kidney Disease	0.0077611769
adenoid cystic carcinoma	0.0077611769
Wilson disease	0.0073915971
proliferative vitreoretinopathy	0.0073915971
adolescent idiopathic scoliosis	0.0073915971
childhood testicular germ cell tumor	0.0073915971
anterior ischemic optic neuropathy	0.0073915971
Graves ophthalmopathy	0.0073915971
cardia cancer	0.0073915971
fragile X-associated tremor/ataxia syndrome	0.0073915971
autosomal dominant cerebellar ataxia	0.0073915971
aortic aneurysm	0.0073915971
Malignant Pancreatic Neoplasm	0.0073915971
prostatitis	0.0073915971
Bernard-Soulier syndrome	0.0073915971
membranous glomerulonephritis	0.0073915971
Thyroid Gland Undifferentiated (Anaplastic) Carcinoma	0.0073915971
eosinophilic esophagitis	0.0073915971
capillary malformation	0.0073915971
Cowden syndrome 1	0.0073915971
neonatal diabetes mellitus	0.0073915971
interstitial cystitis	0.0073915971
constitutional neutropenia	0.0073915971
chronic pancreatitis	0.0073915971
orofacial cleft	0.0073915971
Tangier disease	0.0073915971
Nephronophthisis	0.0073915971
cerebral palsy	0.0073915971
malignant epithelioid mesothelioma	0.0073915971
secondary biliary cirrhosis	0.0073915971
autoimmune thrombocytopenic purpura	0.0073915971
Kaposi's sarcoma	0.0073915971
Gitelman syndrome	0.0073915971
cerebrotendinous xanthomatosis	0.0073915971
lip cancer	0.0073915971
lobular neoplasia	0.0073710649
Neoplasm of the liver	0.0073710649
liver and intrahepatic bile duct neoplasm	0.0073710649
fetal growth restriction	0.0073607988
metastatic neoplasm	0.0073525733
goblet cell carcinoma	0.0072068072
seminoma	0.0072068072
cardiomyopathy	0.0071155061
anaplastic large cell lymphoma	0.0068782917
overactive bladder	0.0067045307
cryptococcosis	0.0066524374
Hepatoblastoma	0.0066524374
digestive system neoplasm	0.0066524374
osteochondritis dissecans	0.0066524374
human papilloma virus infection	0.0066524374
persistent fetal circulation syndrome	0.0066319052
adrenal gland pheochromocytoma	0.006611373
synucleinopathy	0.0065717458
malignant pleural mesothelioma	0.006518978
lymphoproliferative syndrome	0.0064676475
neuromuscular disease	0.0063136559
medullary thyroid gland carcinoma	0.0062828575
Granular Cell Tumor	0.0062828575
Nephropathy	0.0062817892
severe malarial anemia	0.0062389859
diabetic cardiomyopathy	0.0061142755
cervical squamous intraepithelial neoplasia	0.0061142755
PTEN hamartoma tumor syndrome	0.0060699385
neuroendocrine neoplasm	0.0060672693
Abnormal sperm morphology	0.0060474404
meningioma	0.0059132777
Hyperlipidemia	0.0059132777
aging	0.0058030197
HIV-1 infection	0.0056874233
nephrotic syndrome	0.0056052945
encephalitis	0.0055436978
synovial sarcoma	0.0055436978
occult macular dystrophy	0.0055436978
Mental deterioration	0.0054899034
Disorder of energy metabolism	0.0053383757
Fabry disease	0.0053383757
Epstein-Barr virus infection	0.0052743152
skin disease	0.0052357146
Inflammatory abnormality of the skin	0.005174118
HIV infection	0.005174118
osteoradionecrosis	0.005174118
thrombotic microangiopathy	0.005174118
Pericardial effusion	0.005174118
pericardial effusion	0.005174118
xeroderma pigmentosum	0.005174118
periodontitis	0.005174118
Ocular Melanoma	0.005174118
Vitiligo	0.005174118
pulmonary tuberculosis	0.005174118
small intestinal adenocarcinoma	0.005174118
Bardet-Biedl syndrome	0.005174118
multiminicore myopathy	0.005174118
aseptic meningitis	0.005174118
inflammatory breast carcinoma	0.0051535858
acute megakaryoblastic leukaemia	0.0051535858
metastatic malignant neoplasm	0.0051350942
fibrosis	0.0051119954
age-related macular degeneration	0.0050303925
bone disease	0.0050047272
infantile myofibromatosis	0.004989328
small intestine carcinoma	0.004989328
peripheral nerve injury	0.0049687958
Timothy syndrome	0.0049482636
Aarskog-Scott syndrome, X-linked	0.0049482636
central nervous system disease	0.0049272055
fibrosarcoma	0.00487907
brain injury	0.004873937
Helicobacter pylori infectious disease	0.0048661348
Muscular dystrophy	0.0048328726
muscular dystrophy	0.0048328726
rheumatoid arthritis	0.0048045381
cyclic hematopoiesis	0.0046197482
memory impairment	0.0046197482
cowpox	0.0046197482
invasive carcinoma	0.0046197482
synovitis	0.0046197482
hypertrophy	0.0046070182
Amyotrophic lateral sclerosis	0.0046070182
metastatic melanoma	0.0044965549
rotator cuff tear	0.0044349583
oligodendroglioma	0.0044349583
Sciatica	0.0044349583
ring chromosome 6	0.0044349583
cerebral amyloid angiopathy	0.0044349583
essential hypertension	0.0044349583
macrothrombocytopenia-lymphedema-developmental delay-facial dysmorphism-camptodactyly syndrome	0.0044349583
vitamin D deficiency	0.0044349583
polyarteritis nodosa	0.0044349583
pelvic organ prolapse	0.0044349583
clear cell adenocarcinoma	0.0044349583
Osteopetrosis	0.0044349583
Pleural effusion	0.004414426
T-cell leukemia	0.004414426
Hypercholesterolemia	0.0043220311
metabolic disease	0.0043220311
head and neck malignant neoplasia	0.0043220311
Peters anomaly	0.0042501683
ichthyosis prematurity syndrome	0.0042501683
Glomerular sclerosis	0.0042501683
T-cell large granular lymphocyte leukemia	0.0042501683
peripheral neuropathy	0.0042501683
stroke	0.0042501683
metastasis	0.0042501683
hypogonadism	0.0040653784
Glucose intolerance	0.0040653784
signet ring cell carcinoma	0.0040653784
Posterior Leukoencephalopathy Syndrome	0.0040653784
amyloidosis	0.0040653784
cystic kidney disease	0.0040653784
Posterior Leukoencephalopathy Syndrome	0.0040653784
Bloom syndrome	0.0040653784
injury	0.0040263546
Cutaneous T-cell lymphoma	0.0039499874
Coronary Vasospasm	0.0038678585
Thrombocytopenia	0.0038267941
left ventricular hypertrophy	0.0037573952
dentin dysplasia	0.0036957985
ovarian serous carcinoma	0.0036957985
bacterial meningitis	0.0036957985
Mantle cell lymphoma	0.0036957985
Ampulla of Vater Carcinoma	0.0036957985
high grade B-cell lymphoma	0.0036957985
Thymoma	0.0036957985
cystadenoma	0.0036957985
ovarian adenocarcinoma	0.0036957985
hypotrichosis 1	0.0036957985
hepatitis B virus infection	0.0036957985
small intestine neoplasm	0.0036957985
inflammatory skin disease	0.0036957985
embryonal rhabdomyosarcoma	0.0036957985
Strabismus	0.0036957985
nephritis	0.0036957985
Leber congenital amaurosis	0.0036957985
oculocutaneous albinism type 1	0.0036957985
laryngotracheoesophageal cleft	0.0036957985
emphysema	0.0036957985
hemophagocytic syndrome	0.0036957985
septic shock	0.0036957985
early-infantile DEE	0.0036957985
channelopathy	0.0036957985
familial hypercholesterolemia	0.0036957985
inborn error of immunity	0.0036957985
cocaine dependence	0.0036957985
Laurence-Moon syndrome	0.0036957985
essential thrombocythemia	0.0036957985
chronic thromboembolic pulmonary hypertension	0.0036957985
pigmentary glaucoma	0.0036957985
mouth neoplasm	0.0036957985
ermine phenotype	0.0036957985
supranuclear palsy, progressive, 1	0.0036957985
attention deficit hyperactivity disorder	0.0036957985
Dowling-Degos disease 1	0.0036957985
Vaginal Melanoma	0.0036957985
gastrointestinal stromal tumor	0.0035110086
viral myocarditis	0.0035110086
allergic disease	0.0033262187
lymphedema	0.0033262187
liver disease	0.0033262187
arteriosclerosis	0.0033262187
Neurodevelopmental disorder	0.0031588686
Shock	0.0030876344
astrocytic tumor	0.0030285016
hematologic disease	0.0029566388
uterine cervix neoplasm	0.0029566388
thoracic aortic aneurysm	0.0029566388
cleft palate	0.0029566388
toxoplasmosis	0.0029566388
hereditary cancer	0.0029566388
Pelvic Inflammatory Disease	0.0029566388
Cleft palate	0.0029566388
autonomic neuropathy	0.0029566388
Arterial thrombosis	0.0029566388
Cardiac Tamponade	0.0029566388
vascular dementia	0.0029566388
Pick disease	0.0029566388
fibrodysplasia ossificans progressiva	0.0029566388
peritonitis	0.0029566388
leprosy	0.0029566388
Dyskinesia	0.0029566388
cerebrovascular disorder	0.0029028444
brain ischemia	0.0027718489
arterial disorder	0.0027718489
interstitial lung disease	0.0027718489
Hepatic steatosis	0.0027718489
Norrie disease	0.0027718489
gonorrhea	0.0027718489
sarcopenia	0.0027718489
schwannoma	0.0027718489
embryonal carcinoma	0.0027718489
pneumonitis	0.0027513167
hypertensive nephropathy	0.0027513167
retinopathy	0.0027513167
immune system disease	0.0027513167
obstructive sleep apnea	0.0027513167
Right ventricular hypertrophy	0.0027513167
Pneumonia	0.002587059
lipoid nephrosis	0.002587059
diabetic macular edema	0.002587059
in situ carcinoma	0.002587059
Leukoencephalopathy	0.002587059
hyperinsulinemic hypoglycemia, familial, 4	0.002587059
syndromic X-linked intellectual disability 5	0.002587059
Hydrocephalus	0.002587059
syringomyelia	0.002587059
gallbladder cancer	0.002587059
macrothrombocytopenia and granulocyte inclusions with or without nephritis or sensorineural hearing loss	0.0022174791
Parkinsonism	0.0022174791
familial hypocalciuric hypercalcemia	0.0022174791
Bradycardia	0.0022174791
rheumatic heart disease	0.0022174791
malignant glioma	0.0022174791
renal hypertension	0.0022174791
invasive breast ductal carcinoma	0.0022174791
metastatic prostate cancer	0.0022174791
familial nephrotic syndrome	0.0022174791
schistosomiasis	0.0022174791
hemorrhage	0.0022174791
large cell carcinoma	0.0022174791
Ectrodactyly	0.0022174791
Patent ductus arteriosus	0.0022174791
breast intraductal proliferative lesion	0.0022174791
lung neoplasm	0.0022174791
vulvar carcinoma	0.0022174791
classic lissencephaly	0.0022174791
Renal cyst	0.0022174791
neoplasm of esophagus	0.0022174791
eye disease	0.0022174791
myopathy	0.0022174791
Peripheral demyelination	0.0022174791
mixed neoplasm	0.0022174791
Leigh syndrome	0.0022174791
Splenomegaly	0.0022174791
Vestibular schwannoma	0.0022174791
Acute Leukemia	0.0022174791
diarrheal disease	0.0022174791
Meningitis	0.0022174791
Allergy	0.0022174791
Carcinoma, Lewis Lung	0.0022174791
thanatophoric dysplasia	0.0022174791
hemolytic-uremic syndrome	0.0022174791
Down syndrome	0.0022174791
precursor B-cell acute lymphoblastic leukemia	0.0022174791
Non-syndromic pontocerebellar hypoplasia	0.0022174791
drug dependence	0.0022174791
chondrosarcoma	0.0022174791
familial hyperaldosteronism	0.0022174791
complication	0.0022174791
Keratitis	0.0022174791
cardiac arrhythmia	0.0022174791
ameloblastoma	0.0022174791
breast adenocarcinoma	0.002104552
ischemia reperfusion injury	0.002012157
dengue disease	0.002012157
lupus nephritis	0.002012157
acute myocardial infarction	0.002012157
intestinal disease	0.002012157
Edema	0.0018478993
acute promyelocytic leukemia	0.0018478993
thrombotic disease	0.0018478993
neuropathic pain	0.0018478993
retinal degeneration	0.0018478993
cobblestone lissencephaly	0.0018478993
lung disease	0.0018478993
HIV-associated nephropathy	0.0018478993
osteonecrosis	0.0018478993
gastritis	0.0014783194
Transitional Cell Carcinoma	0.0014783194
Lymphadenopathy	0.0014783194
salmonellosis	0.0014783194
treatment resistant depression	0.0014783194
post-traumatic stress disorder	0.0014783194
CHILD syndrome	0.0014783194
thyroid carcinoma	0.0014783194
bacteriemia	0.0014783194
alopecia	0.0014783194
ocular hypertension	0.0014783194
progressive pseudorheumatoid arthropathy of childhood	0.0014783194
cutaneous squamous cell carcinoma	0.0014783194
keratitis	0.0014783194
renovascular hypertension	0.0014783194
Emery-Dreifuss muscular dystrophy	0.0014783194
lymphoblastic lymphoma	0.0014783194
Gerstmann syndrome	0.0014783194
demyelinating disease	0.0014783194
Holt-Oram syndrome	0.0014783194
T-cell and NK-cell neoplasm	0.0014783194
steatosis	0.0014783194
skin infection	0.0014783194
thyroiditis	0.0014783194
mucinous adenocarcinoma of the appendix	0.0014783194
tumor of parathyroid gland	0.0014783194
periodontal disorder	0.0014783194
myotonic dystrophy type 1	0.0014783194
secondary hypertension	0.0014783194
hypoxia	0.0014783194
developmental disability	0.0014783194
cleft lip	0.0014783194
Microcephaly	0.0014783194
language disorder	0.0014783194
Waldenstrom macroglobulinemia	0.0014783194
Thrombocytosis	0.0014783194
isolated congenital adermatoglyphia	0.0014783194
hairy cell leukemia	0.0014783194
Urinary incontinence	0.0014783194
uterine cervix carcinoma in situ	0.0014783194
liver neoplasm	0.0014783194
B-cell neoplasm	0.0014783194
myeloid neoplasm	0.0014783194
Ataxia	0.0014783194
Pancytopenia	0.0014783194
osteoporosis	0.0014783194
systemic juvenile idiopathic arthritis	0.0014783194
Hepatitis	0.0014783194
neuroma	0.0014783194
chorioamnionitis	0.0014783194
hemolytic anemia	0.0014783194
polyostotic fibrous dysplasia	0.0014783194
vascular malformation	0.0014783194
cerebellar ataxia	0.0014783194
interstitial lung disease specific to childhood	0.0014783194
spina bifida	0.0014783194
myeloid neoplasm	0.0014783194
Homocystinuria	0.0014783194
Meckel syndrome, type 1	0.0014783194
language disorder	0.0014783194
adrenal cortex carcinoma	0.0014783194
Microcephaly	0.0014783194
cleft lip	0.0014783194
nevus	0.0014783194
Pancytopenia	0.0014783194
treatment resistant depression	0.0014783194
aortic stenosis	0.0014783194
malignant hyperthermia, susceptibility to, 1	0.0014783194
Malignant Mesothelioma	0.0014783194
myotonic dystrophy type 1	0.0014783194
lymphoblastic lymphoma	0.0014783194
uterine cervix carcinoma in situ	0.0014783194
Ataxia	0.0014783194
acral lentiginous melanoma	0.0014783194
sickle cell disease	0.0014783194
demyelinating disease	0.0014783194
Combined immunodeficiency	0.0014783194
periventricular leukomalacia	0.0014783194
liver neoplasm	0.0014783194
B-cell neoplasm	0.0014783194
hemorrhagic stroke	0.0014783194
familial disease	0.0014783194
hairy cell leukemia	0.0014783194
Lissencephaly	0.0014783194
developmental disability	0.0014783194
myelodysplastic syndrome	0.0014783194
spina bifida	0.0014783194
malignant peripheral nerve sheath tumor	0.0014783194
nevus	0.0014783194
angina pectoris	0.0014783194
motor neuron disease	0.0014783194
Hodgkins lymphoma	0.0014783194
headache disorder	0.0014783194
Other metabolic disease	0.0014783194
hemangioma	0.0014783194
diabetic foot	0.0014783194
disease arising from reactivation of latent virus	0.0014783194
necrotizing enterocolitis	0.0014783194
metabolic syndrome X	0.0014783194
Waldenstrom macroglobulinemia	0.0014783194
Gerstmann syndrome	0.0014783194
skin infection	0.0014783194
Kindler syndrome	0.0014783194
isolated congenital adermatoglyphia	0.0014783194
familial atrioventricular septal defect	0.0014783194
Wolcott-Rallison syndrome	0.0014783194
mitochondrial DNA depletion syndrome 4a	0.0014783194
tumor of parathyroid gland	0.0014783194
arteriovenous hemangioma/malformation	0.0014783194
von Willebrand disease (hereditary or acquired)	0.0014783194
Urinary incontinence	0.0014783194
classic Hodgkin lymphoma	0.0014783194
macroglobulinemia	0.0012984808
