# Supplementary material for: Peripheral Transcriptomic Signatures Reveal Convergent Neuroinflammatory, Metabolic, and miRNA Dysregulation in Major Psychiatric Disorders
Source: Biology (Basel). 2026 Apr 24;15(9):673. doi: 10.3390/biology15090673 (PMC13162896; doi:10.3390/biology15090673)
Supplement: Supplementary file 1 [file biology-15-00673-s001.zip › Supplementary Files/Dataset S4. Hub genes GWAS results/RPL11.tsv]

disease	globalScore
Blackfan-Diamond anemia	0.8218287684
Diamond-Blackfan anemia	0.748219813
inherited bone marrow failure syndrome	0.5030392467
Duchenne muscular dystrophy	0.50293456
influenza	0.4619748184
Short thumb	0.4619748184
Abnormal thumb morphology	0.4619748184
minimally differentiated acute myeloblastic leukemia	0.4619748184
neurodegenerative disease	0.3954178113
cystic fibrosis	0.3804499353
Becker muscular dystrophy	0.2877076508
anemia	0.2590754781
Reticulocytopenia	0.2587058983
neuromuscular disease caused by qualitative or quantitative defects of dystrophin	0.2587058983
Anemia	0.2587058983
type 1 diabetes mellitus	0.1656650274
endocrine neoplasm	0.1465278354
genetic disorder	0.129814924
aniridia	0.0923949637
diffuse large B-cell lymphoma	0.0840794169
non-small cell lung carcinoma	0.0826910286
gastric cancer	0.0797337612
cystinosis	0.0739159709
acute kidney injury	0.0739159709
hemophilia A	0.0739159709
non-Hodgkins lymphoma	0.0739159709
Acute kidney injury	0.0739159709
hemophilia B	0.0739159709
epilepsy	0.0739159709
Alport syndrome	0.0739159709
breast cancer	0.0652541568
lung adenocarcinoma	0.059320416
lymphoid leukemia	0.0461974818
chronic lymphocytic leukemia	0.0376047502
neoplasm of mature B-cells	0.0369579855
kidney disease	0.0369579855
Disorder of amino acid and other organic acid metabolism	0.0369579855
COVID-19	0.0346604793
severe acute respiratory syndrome	0.0323968027
cancer	0.0271189043
posterior cortical atrophy	0.0262401697
glioma	0.018491928
triple-negative breast cancer	0.0181812756
acute lymphoblastic leukemia	0.0170797098
nasopharyngeal carcinoma	0.0147831942
leukemia	0.013900309
neoplasm	0.0138786394
colonic neoplasm	0.0133048748
lung cancer	0.0132427523
colorectal carcinoma	0.0125786504
prostate cancer	0.0112721856
breast ductal carcinoma in situ	0.0111489923
papillary thyroid carcinoma	0.0103482359
infection	0.0103119036
osteosarcoma	0.0101353169
diabetes mellitus	0.0098478659
Sepsis	0.0094037541
Alzheimer disease	0.0089093258
ulcerative colitis	0.0088699165
colorectal cancer	0.0087282317
ovarian cancer	0.0087005257
cervical cancer	0.0077611769
Splenomegaly	0.0073915971
malignant rhabdoid tumour	0.0073915971
COVID-19–associated multisystem inflammatory syndrome in adults	0.0073915971
thymus atrophy	0.0073915971
hepatocellular carcinoma	0.0069409823
male infertility	0.0066524374
varicocele	0.005174118
lymphoma	0.0050298666
myelodysplastic syndrome	0.004414426
melanoma	0.0043220311
Obesity	0.0039421851
rapadilino syndrome	0.0036957985
atrial heart septal defect	0.0036957985
ventricular septal defect	0.0036957985
adenoma of small intestine	0.0036957985
Microcephaly	0.0036957985
Werner syndrome	0.0036957985
small intestine neoplasm	0.0036957985
major depressive disorder	0.0036957985
colon adenoma	0.0036957985
Bloom syndrome	0.0036957985
hyperinsulinemic hypoglycemia, familial, 4	0.0033262187
chronic obstructive pulmonary disease	0.0029566388
Systemic lupus erythematosus	0.0029566388
multiple myeloma	0.0029566388
bone marrow failure syndrome	0.0022174791
Burkitts lymphoma	0.0022174791
oral squamous cell carcinoma	0.0022174791
Wiskott-Aldrich syndrome	0.0022174791
liver dysplastic nodule	0.0022174791
autoimmune disease	0.0022174791
intestinal neoplasm	0.0022174791
liver cancer	0.002012157
Macrocephaly	0.0014783194
childhood leukemia	0.0014783194
cytomegalovirus infection	0.0014783194
Amyotrophic lateral sclerosis	0.0014783194
retinal degeneration	0.0014783194
colon adenocarcinoma	0.0014783194
proliferative diabetic retinopathy	0.0014783194
acute respiratory distress syndrome	0.0014783194
heart disease	0.0014783194
viral disease	0.0014783194
glioblastoma multiforme	0.0014783194
Erythroid hypoplasia	0.0014783194
T-cell acute lymphoblastic leukemia	0.0014783194
arteriovenous malformations of the brain	0.0014783194
cleft lip	0.0014783194
polycystic ovary syndrome	0.0014783194
Prader-Willi syndrome	0.0014783194
bacterial disease	0.0014783194
myelodysplastic syndrome associated with isolated del(5q)	0.0014783194
neuroblastoma	0.0014783194
