# Supplementary material for: Peripheral Transcriptomic Signatures Reveal Convergent Neuroinflammatory, Metabolic, and miRNA Dysregulation in Major Psychiatric Disorders
Source: Biology (Basel). 2026 Apr 24;15(9):673. doi: 10.3390/biology15090673 (PMC13162896; doi:10.3390/biology15090673)
Supplement: Supplementary file 1 [file biology-15-00673-s001.zip › Supplementary Files/Dataset S4. Hub genes GWAS results/RPL12.tsv]

disease	globalScore
Duchenne muscular dystrophy	0.50293456
influenza	0.4619748184
neurodegenerative disease	0.4597186908
cystic fibrosis	0.3823902295
Becker muscular dystrophy	0.2877076508
neuromuscular disease caused by qualitative or quantitative defects of dystrophin	0.2587058983
aniridia	0.0923949637
diffuse large B-cell lymphoma	0.083894627
cystinosis	0.0739159709
non-Hodgkins lymphoma	0.0739159709
Alport syndrome	0.0739159709
epilepsy	0.0739159709
hemophilia A	0.0739159709
hemophilia B	0.0739159709
Senior-Boichis syndrome	0.0497269694
genetic disorder	0.0465670617
lymphoid leukemia	0.0461974818
kidney disease	0.0461198701
hepatorenocardiac degenerative fibrosis	0.040269421
neoplasm of mature B-cells	0.0369579855
chronic lymphocytic leukemia	0.0369579855
Disorder of amino acid and other organic acid metabolism	0.0369579855
polycystic kidney disease 5	0.0366475384
hemoglobin H disease	0.0331069634
glycoprotein storage disease	0.0329369566
sclerosing cholangitis	0.0328999987
dominant beta-thalassemia	0.0326265096
immunodeficiency 75	0.0320425734
Hemoglobin C - beta-thalassemia	0.0318947415
hemoglobin C-beta-thalassemia syndrome	0.0318947415
autoinflammation with episodic fever and lymphadenopathy	0.0315103784
polycystic kidney disease 4	0.0313551549
neutropenia, severe congenital, 9, autosomal dominant	0.0313329801
erythroleukemia, familial, susceptibility to	0.0311407986
acute erythroleukemia	0.0311407986
renal-hepatic-pancreatic dysplasia 1	0.0310742742
combined immunodeficiency due to OX40 deficiency	0.0309190506
idiopathic hypereosinophilic syndrome	0.0308525263
Hyperlipoproteinemia type 1	0.0308007851
hepatic veno-occlusive disease-immunodeficiency syndrome	0.0307342607
Hepatic veno-occlusive disease - immunodeficiency	0.0307342607
Nephronophthisis	0.0307120859
nephronophthisis	0.0307120859
congenital neutropenia-myelofibrosis-nephromegaly syndrome	0.0306086036
Recurrent infections-myelofibrosis-nephromegaly syndrome	0.0306086036
progressive familial intrahepatic cholestasis type 3	0.030601212
Burkitts lymphoma	0.030527296
posterior cortical atrophy	0.0221747913
headache disorder	0.0221551068
urethral syndrome	0.0218522827
neoplasm	0.013639947
lymphoma	0.0125657151
Systemic lupus erythematosus	0.0110873956
Alzheimer disease	0.0083900787
hepatocellular carcinoma	0.0083028168
viral disease	0.0079459669
ovarian cancer	0.0073915971
infection	0.0061835717
cancer	0.0055231656
prostate cancer	0.0042501683
papillary thyroid carcinoma	0.0036957985
squamous cell carcinoma	0.0036957985
thyroid cancer	0.0036957985
leukemia	0.0036957985
diabetes mellitus	0.0036957985
breast cancer	0.0036957985
lung adenocarcinoma	0.0036957985
B-cell non-Hodgkins lymphoma	0.0029566388
brucellosis	0.0027718489
invasive carcinoma	0.0022174791
Diamond-Blackfan anemia	0.0022174791
Parkinson disease	0.0018478993
PTEN hamartoma tumor syndrome	0.0014783194
ovarian serous adenocarcinoma	0.0014783194
dengue disease	0.0014783194
colitis	0.0014783194
colorectal cancer	0.0014783194
nervous system disease	0.0014783194
Sepsis	0.0014783194
enteritis	0.0014783194
primary biliary cirrhosis	0.0014783194
Bardet-Biedl syndrome	0.0014783194
cytomegalovirus infection	0.0014783194
Parkinsonism	0.0014783194
