# Supplementary material for: Peripheral Transcriptomic Signatures Reveal Convergent Neuroinflammatory, Metabolic, and miRNA Dysregulation in Major Psychiatric Disorders
Source: Biology (Basel). 2026 Apr 24;15(9):673. doi: 10.3390/biology15090673 (PMC13162896; doi:10.3390/biology15090673)
Supplement: Supplementary file 1 [file biology-15-00673-s001.zip › Supplementary Files/Dataset S4. Hub genes GWAS results/RPL27.tsv]

disease	globalScore
Blackfan-Diamond anemia	0.5834510968
Duchenne muscular dystrophy	0.50293456
influenza	0.4619748184
Diamond-Blackfan anemia	0.4189244085
cystic fibrosis	0.3804499353
minimally differentiated acute myeloblastic leukemia	0.3695798547
Becker muscular dystrophy	0.2877076508
neuromuscular disease caused by qualitative or quantitative defects of dystrophin	0.2587058983
aniridia	0.0923949637
diffuse large B-cell lymphoma	0.0831554673
colorectal carcinoma	0.0752505649
epilepsy	0.0739159709
hemophilia B	0.0739159709
hemophilia A	0.0739159709
cystinosis	0.0739159709
non-Hodgkins lymphoma	0.0739159709
Alport syndrome	0.0739159709
genetic disorder	0.0461974818
lymphoid leukemia	0.0461974818
kidney disease	0.0384363049
Disorder of amino acid and other organic acid metabolism	0.0369579855
chronic lymphocytic leukemia	0.0369579855
Holt-Oram syndrome	0.0369579855
neoplasm of mature B-cells	0.0369579855
breast cancer	0.0184584605
neoplasm	0.0176392126
Zika virus infectious disease	0.0170006733
hepatocellular carcinoma	0.0158843368
liver cancer	0.0121961352
focal segmental glomerulosclerosis	0.0110873956
colorectal cancer	0.0108820735
triple-negative breast cancer	0.0103482359
head and neck squamous cell carcinoma	0.0086851266
venous thromboembolism	0.0077611769
glomerulosclerosis	0.0073915971
cancer	0.0069162638
nasopharyngeal carcinoma	0.0048199373
Stroke	0.0044349583
infection	0.0044349583
head and neck neoplasia	0.0042501683
glioblastoma multiforme	0.0040653784
colorectal neoplasm	0.0036957985
ulcerative colitis	0.0036957985
nervous system disease	0.0036957985
musculoskeletal system disease	0.0036957985
Osteoporosis	0.0036957985
Arthralgia	0.0036957985
cartilage disease	0.0036957985
myeloid sarcoma	0.0036957985
diabetes mellitus	0.0036957985
colon adenocarcinoma	0.0036957985
mucous membrane pemphigoid	0.0036957985
dental caries	0.0029361066
Autoimmunity	0.0022174791
Alzheimer disease	0.0022174791
Chagas disease	0.0022174791
male infertility	0.0022174791
esophageal squamous cell carcinoma	0.0014783194
Obesity	0.0014783194
coronary artery disease	0.0014783194
bacterial disease	0.0014783194
ovarian cancer	0.0014783194
Infertility	0.0014783194
Chlamydia trachomatis infectious disease	0.0014783194
Neonatal sepsis	0.0014783194
