# Supplementary material for: Peripheral Transcriptomic Signatures Reveal Convergent Neuroinflammatory, Metabolic, and miRNA Dysregulation in Major Psychiatric Disorders
Source: Biology (Basel). 2026 Apr 24;15(9):673. doi: 10.3390/biology15090673 (PMC13162896; doi:10.3390/biology15090673)
Supplement: Supplementary file 1 [file biology-15-00673-s001.zip › Supplementary Files/Dataset S4. Hub genes GWAS results/RPL31.tsv]

disease	globalScore
Duchenne muscular dystrophy	0.50293456
Diamond-Blackfan anemia	0.4837723302
Blackfan-Diamond anemia	0.4635865972
influenza	0.4627139781
minimally differentiated acute myeloblastic leukemia	0.4619748184
cystic fibrosis	0.3808195151
Becker muscular dystrophy	0.2877076508
Abnormality of the skeletal system	0.2600461616
neuromuscular disease caused by qualitative or quantitative defects of dystrophin	0.2587058983
extrapyramidal and movement disease	0.2374077549
glaucoma	0.2206214192
open-angle glaucoma	0.2145003771
autoimmune disease	0.1021077995
aniridia	0.0923949637
diffuse large B-cell lymphoma	0.0835250472
gastric cancer	0.0809379882
Abnormal thrombosis	0.0778785949
respiratory system disease	0.0778785949
allergic disease	0.0778785949
colorectal carcinoma	0.0748399206
Alport syndrome	0.0739159709
hemophilia A	0.0739159709
non-Hodgkins lymphoma	0.0739159709
cystinosis	0.0739159709
epilepsy	0.0739159709
hemophilia B	0.0739159709
neoplasm	0.0715390347
neurodegenerative disease	0.0518837519
thyroid disease	0.0503488849
genetic disorder	0.0461974818
lymphoid leukemia	0.0461974818
prostate cancer	0.0448090935
chronic lymphocytic leukemia	0.0388058847
kidney disease	0.0384363049
Disorder of amino acid and other organic acid metabolism	0.0369579855
neoplasm of mature B-cells	0.0369579855
cerebral atherosclerosis	0.0307254458
Hashimoto's thyroiditis	0.0306804439
Abnormal sperm morphology	0.0300024926
placental retention	0.027130867
hyperaldosteronism	0.0253521148
endocarditis	0.0253521148
asthma	0.0197361654
breast ductal carcinoma in situ	0.0192797491
breast cancer	0.0152042682
cancer	0.0141393263
colorectal cancer	0.0132638103
Alzheimer disease	0.0122244697
Uveal melanoma	0.0118676198
prostate carcinoma	0.0114569755
infection	0.011220855
chronic myelogenous leukemia	0.0110873956
venous thromboembolism	0.0107178158
ovarian cancer	0.0096090762
Rheumatoid arthritis	0.0084798044
COVID-19	0.0083155467
coronavirus infectious disease	0.0083155467
Guillain-Barre syndrome	0.0081307568
melanoma	0.0077611769
postmenopausal osteoporosis	0.0073915971
carcinoma	0.0063444542
hepatitis C virus infection	0.0060980676
gastric carcinoma	0.0059132777
Osteoporosis	0.0051535858
bacteriemia	0.0051521709
Stroke	0.0044349583
osteoporosis-pseudoglioma syndrome	0.0044349583
Parkinson disease	0.0036957985
papillary thyroid carcinoma	0.0036957985
Invasive Breast Carcinoma	0.0036957985
Sepsis	0.0036957985
breast papillary carcinoma	0.0036957985
brain disease	0.0036957985
ulcerative colitis	0.0036957985
colorectal neoplasm	0.0036752663
glioma	0.0029566388
tooth disease	0.0029566388
nonpapillary renal cell carcinoma	0.0029566388
atherosclerosis	0.0029566388
necrotizing vasculitis	0.0027513167
Takayasu arteritis	0.002587059
multiple myeloma	0.0022812174
adrenal cortex carcinoma	0.0022174791
triple-negative breast cancer	0.0022174791
Dilated cardiomyopathy	0.0022174791
hepatocellular carcinoma	0.0022174791
posterior cortical atrophy	0.0022174791
laryngeal carcinoma	0.0022174791
visceral Leishmaniasis	0.0021022109
peeling skin syndrome	0.0014783194
major depressive disorder	0.0014783194
Systemic lupus erythematosus	0.0014783194
systemic scleroderma	0.0014783194
diabetes mellitus	0.0014783194
depressive disorder	0.0014783194
pulmonary arterial hypertension	0.0014783194
bacterial disease	0.0014783194
Familial adenomatous polyposis	0.0014783194
lymphoma	0.0014783194
renal cell adenocarcinoma	0.0014783194
nasopharyngeal carcinoma	0.0014783194
PTEN hamartoma tumor syndrome	0.0014783194
Obesity	0.0014783194
