# Supplementary material for: Peripheral Transcriptomic Signatures Reveal Convergent Neuroinflammatory, Metabolic, and miRNA Dysregulation in Major Psychiatric Disorders
Source: Biology (Basel). 2026 Apr 24;15(9):673. doi: 10.3390/biology15090673 (PMC13162896; doi:10.3390/biology15090673)
Supplement: Supplementary file 1 [file biology-15-00673-s001.zip › Supplementary Files/Dataset S4. Hub genes GWAS results/RPL35A.tsv]

disease	globalScore
Blackfan-Diamond anemia	0.8140069839
Diamond-Blackfan anemia	0.7215182675
inherited bone marrow failure syndrome	0.5039631963
Duchenne muscular dystrophy	0.50293456
minimally differentiated acute myeloblastic leukemia	0.4619748184
influenza	0.4619748184
neurodegenerative disease	0.4619748184
cystic fibrosis	0.3804499353
Becker muscular dystrophy	0.2877076508
neuromuscular disease caused by qualitative or quantitative defects of dystrophin	0.2587058983
male reproductive system disease	0.1584409324
aniridia	0.0923949637
diffuse large B-cell lymphoma	0.0831554673
hepatocellular carcinoma	0.0759769946
cholangiocarcinoma	0.0739159709
epilepsy	0.0739159709
hemophilia B	0.0739159709
hemophilia A	0.0739159709
cystinosis	0.0739159709
triple-negative breast cancer	0.0739159709
non-Hodgkins lymphoma	0.0739159709
Alport syndrome	0.0739159709
lymphoid leukemia	0.0461974818
genetic disorder	0.0461974818
neoplasm	0.0447335446
Abruptio Placentae	0.0424798894
mucositis	0.0417223178
stomatitis	0.0417223178
neoplasm of mature B-cells	0.0369579855
Disorder of amino acid and other organic acid metabolism	0.0369579855
chronic lymphocytic leukemia	0.0369579855
kidney disease	0.0369579855
ovarian cancer	0.028088069
alopecia areata	0.0220735608
cancer	0.0210094501
gastric cancer	0.0181377473
Osteoporosis	0.0116212332
Alzheimer disease	0.0100519561
glioblastoma multiforme	0.0097938661
infection	0.0085619333
acute myeloid leukemia	0.007576387
lung cancer	0.0064676475
carcinoma	0.0060980676
ulnar-mammary syndrome	0.005174118
breast cancer	0.0047840059
Stroke	0.0044349583
glioma	0.0040653784
Bloom syndrome	0.0036957985
polycystic ovary syndrome	0.0036957985
cerebellar ataxia	0.0036957985
melanoma	0.0036957985
type 2 diabetes mellitus	0.0036957985
rapadilino syndrome	0.0036957985
Friedreich ataxia	0.0036957985
squamous cell carcinoma	0.0036957985
dyskeratosis congenita	0.0036957985
Werner syndrome	0.0036957985
neuroblastoma	0.0033262187
oral squamous cell carcinoma	0.0029566388
T-cell leukemia	0.0029566388
colorectal cancer	0.0029566388
neutropenia	0.0029566388
bone disease	0.0029566388
COVID-19	0.0027718489
squamous cell lung carcinoma	0.0022174791
achalasia-alacrima syndrome	0.0022174791
Immunodeficiency	0.0022174791
brain neoplasm	0.0022174791
bone marrow failure syndrome	0.0018478993
osteosarcoma	0.0014783194
osteoarthritis	0.0014783194
Down syndrome	0.0014783194
pulmonary arterial hypertension	0.0014783194
colorectal carcinoma	0.0014783194
cervical cancer	0.0014783194
diabetes mellitus	0.0014783194
Intellectual disability	0.0014783194
congenital heart disease	0.0014783194
refractory anemia	0.0014783194
bacterial disease	0.0014783194
