# Supplementary material for: Peripheral Transcriptomic Signatures Reveal Convergent Neuroinflammatory, Metabolic, and miRNA Dysregulation in Major Psychiatric Disorders
Source: Biology (Basel). 2026 Apr 24;15(9):673. doi: 10.3390/biology15090673 (PMC13162896; doi:10.3390/biology15090673)
Supplement: Supplementary file 1 [file biology-15-00673-s001.zip › Supplementary Files/Dataset S4. Hub genes GWAS results/RPL39.tsv]

disease	globalScore
Duchenne muscular dystrophy	0.50293456
influenza	0.4619748184
cystic fibrosis	0.3804499353
Becker muscular dystrophy	0.2877076508
neuromuscular disease caused by qualitative or quantitative defects of dystrophin	0.2587058983
aniridia	0.0923949637
diffuse large B-cell lymphoma	0.0831554673
glioma	0.0744498085
hemophilia B	0.0739159709
cystinosis	0.0739159709
non-Hodgkins lymphoma	0.0739159709
hemophilia A	0.0739159709
epilepsy	0.0739159709
Alport syndrome	0.0739159709
pulmonary arterial hypertension	0.0613502559
breast cancer	0.0475235835
genetic disorder	0.0461974818
lymphoid leukemia	0.0461974818
neoplasm	0.0416085252
chronic lymphocytic leukemia	0.0369579855
Disorder of amino acid and other organic acid metabolism	0.0369579855
kidney disease	0.0369579855
neoplasm of mature B-cells	0.0369579855
triple-negative breast cancer	0.0211322555
chronic myelogenous leukemia	0.0110873956
cancer	0.0095050452
chronic obstructive pulmonary disease	0.0066524374
Systemic lupus erythematosus	0.0059132777
ovarian cancer	0.0040653784
fragile X syndrome	0.0036957985
infectious disease	0.0036957985
pulmonary fibrosis	0.0036957985
Parkinson disease	0.0036957985
pachyonychia congenita	0.0036957985
Right ventricular hypertrophy	0.0036957985
atrial fibrillation	0.0029566388
relapsing-remitting multiple sclerosis	0.0029063826
Infertility	0.002587059
Rheumatoid arthritis	0.0022174791
male infertility	0.0022174791
Diamond-Blackfan anemia	0.0022174791
visceral Leishmaniasis	0.0018671501
maternal uniparental disomy of chromosome 20	0.0018478993
metaplastic breast carcinoma	0.0014783194
adenocarcinoma	0.0014783194
colon carcinoma	0.0014783194
immunodeficiency disease	0.0014783194
preeclampsia	0.0014783194
Malignant Pancreatic Neoplasm	0.0014783194
glioblastoma multiforme	0.0014783194
lung cancer	0.0014783194
