# Supplementary material for: Peripheral Transcriptomic Signatures Reveal Convergent Neuroinflammatory, Metabolic, and miRNA Dysregulation in Major Psychiatric Disorders
Source: Biology (Basel). 2026 Apr 24;15(9):673. doi: 10.3390/biology15090673 (PMC13162896; doi:10.3390/biology15090673)
Supplement: Supplementary file 1 [file biology-15-00673-s001.zip › Supplementary Files/Dataset S4. Hub genes GWAS results/RPL5.tsv]

disease	globalScore
Blackfan-Diamond anemia	0.8352448256
Diamond-Blackfan anemia	0.7535574268
inherited bone marrow failure syndrome	0.5030392467
Duchenne muscular dystrophy	0.50293456
Abnormal thumb morphology	0.4619748184
minimally differentiated acute myeloblastic leukemia	0.4619748184
influenza	0.4619748184
neurodegenerative disease	0.4550972626
genetic disorder	0.4180872106
cystic fibrosis	0.3804499353
T-cell acute lymphoblastic leukemia	0.3720904993
cutaneous melanoma	0.371427754
Cleft palate	0.3703190144
cleft palate	0.3703190144
Hepatobiliary Neoplasm	0.3695798547
Thyroid Gland Undifferentiated (Anaplastic) Carcinoma	0.3695798547
carcinoma of liver and intrahepatic biliary tract	0.3695798547
Endometrial Endometrioid Adenocarcinoma	0.3695798547
Erythroid hypoplasia	0.3405678361
Intracerebral periventricular calcifications	0.3400134663
aplastic anemia	0.3400134663
hemangioma	0.3400134663
Hepatomegaly	0.3400134663
Dry skin	0.3400134663
Downslanted palpebral fissures	0.3400134663
Hypotelorism	0.3400134663
Vaginal hydrocele	0.3400134663
Wide anterior fontanel	0.3400134663
atrial heart septal defect	0.3400134663
Lateral ventricle dilatation	0.3400134663
Aplasia of the ovary	0.3400134663
Relative macrocephaly	0.3400134663
pulmonary arterial hypertension	0.3400134663
Aplastic anemia	0.3400134663
Abnormal pinna morphology	0.3400134663
Posteriorly rotated ears	0.3400134663
lung adenocarcinoma	0.3087609179
prostate carcinoma	0.2972156386
acute myeloid leukemia	0.2964800393
Becker muscular dystrophy	0.2877076508
hepatocellular carcinoma	0.2815732838
cervical carcinoma	0.2813539061
multiple myeloma	0.2807235716
non-small cell lung carcinoma	0.2796045098
soft tissue sarcoma	0.2779240507
colorectal adenocarcinoma	0.2777392608
urinary bladder carcinoma	0.2775544709
lung carcinoma	0.2775544709
breast carcinoma	0.2775544709
colon adenocarcinoma	0.2775544709
superficial spreading melanoma	0.277184891
cervical squamous cell carcinoma	0.277184891
small cell lung carcinoma	0.277184891
acral lentiginous melanoma	0.277184891
lymphoid neoplasm	0.277184891
prostate adenocarcinoma	0.277184891
squamous cell lung carcinoma	0.277184891
cecum adenocarcinoma	0.277184891
Duodenal Adenocarcinoma	0.277184891
head and neck squamous cell carcinoma	0.277184891
kidney neoplasm	0.277184891
rectal adenocarcinoma	0.277184891
bile duct adenocarcinoma	0.277184891
female breast carcinoma	0.277184891
bladder transitional cell carcinoma	0.277184891
esophageal adenocarcinoma	0.277184891
pulmonary large cell neuroendocrine carcinoma	0.277184891
gastroesophageal junction adenocarcinoma	0.277184891
bile duct carcinoma	0.277184891
skin basal cell carcinoma	0.277184891
pancreatic ductal adenocarcinoma	0.277184891
Ewing sarcoma/peripheral primitive neuroectodermal tumor of bone	0.277184891
clear cell renal carcinoma	0.277184891
Merkel cell skin cancer	0.277184891
B-cell acute lymphoblastic leukemia	0.277184891
brain glioblastoma	0.277184891
lentigo maligna melanoma	0.277184891
gastric carcinoma	0.277184891
breast ductal adenocarcinoma	0.277184891
nodular melanoma	0.277184891
gastric adenocarcinoma	0.277184891
glioblastoma multiforme	0.2760086136
neuromuscular disease caused by qualitative or quantitative defects of dystrophin	0.2587058983
melanoma	0.2561597372
papillary thyroid carcinoma	0.1892197525
glioma	0.1859314158
anaplastic astrocytoma	0.1847899273
papillary renal cell carcinoma	0.1847899273
undifferentiated pleomorphic sarcoma	0.1847899273
oral squamous cell carcinoma	0.1847899273
desmoplastic melanoma	0.1847899273
testicular mixed germ cell tumor	0.1847899273
diffuse gastric adenocarcinoma	0.1847899273
pancreatic carcinoma	0.1847899273
nasopharyngeal squamous cell carcinoma	0.1847899273
Testicular Non-Seminomatous Germ Cell Tumor	0.1847899273
Uveal Melanoma	0.1847899273
Mixed Cell Uveal Melanoma	0.1847899273
T-cell large granular lymphocyte leukemia	0.1847899273
vulvar melanoma	0.1847899273
Testicular Teratoma	0.1847899273
lobular breast carcinoma	0.1847899273
thyroid carcinoma	0.1847899273
Gastric Neuroendocrine Tumor G1	0.1847899273
Spindle Cell Melanoma	0.1847899273
Eccrine Porocarcinoma	0.1847899273
Extramammary Paget Disease	0.1847899273
gastric intestinal type adenocarcinoma	0.1847899273
salivary gland adenoid cystic carcinoma	0.1847899273
esophageal carcinoma	0.1847899273
Pleural Epithelioid Mesothelioma	0.1847899273
central nervous system primitive neuroectodermal neoplasm	0.1847899273
ovarian serous adenocarcinoma	0.1847899273
large cell lung carcinoma	0.1847899273
adrenal cortex carcinoma	0.1847899273
endometrial mixed adenocarcinoma	0.1847899273
Ovarian Endometrioid Adenocarcinoma with Squamous Differentiation	0.1847899273
Thyroid Gland Oncocytic Follicular Carcinoma	0.1847899273
metabolic disease	0.1312647765
hyperlipidemia	0.1312647765
Intellectual disability	0.1191895031
multiple sclerosis	0.1020474639
aniridia	0.0923949637
breast cancer	0.0906217605
diffuse large B-cell lymphoma	0.0835250472
neoplasm	0.0818069344
hemophilia B	0.0739159709
epilepsy	0.0739159709
Alport syndrome	0.0739159709
hemophilia A	0.0739159709
cystinosis	0.0739159709
non-Hodgkins lymphoma	0.0739159709
cancer	0.0674646673
lymphoid leukemia	0.0461974818
Miyoshi myopathy	0.0454337507
Congenital dyserythropoietic anemia type I	0.0419731841
Abnormality of the skeletal system	0.0409681075
chronic lymphocytic leukemia	0.0376458146
acute lymphoblastic leukemia	0.0375362129
neoplasm of mature B-cells	0.0369579855
kidney disease	0.0369579855
Disorder of amino acid and other organic acid metabolism	0.0369579855
refractory anemia with ringed sideroblasts	0.0359527283
spondyloepimetaphyseal dysplasia, Isidor-Toutain type	0.0347700727
Shwachman-Diamond syndrome	0.0341713534
Shwachman-Diamond syndrome 1	0.0332474037
hemoglobin D disease	0.0330552222
monosomy 21	0.0324860692
hemoglobin E disease	0.0316803851
congenital amegakaryocytic thrombocytopenia	0.0315769028
congenital amegakaryocytic thrombocytopenia 1	0.0315769028
acrocapitofemoral dysplasia	0.0307490439
Fanconi anemia complementation group C	0.0303203313
thrombotic disease	0.028088069
congestive heart failure	0.0252973425
obstructive sleep apnea	0.0210530975
infection	0.0194572679
colorectal cancer	0.0167867949
ovarian cancer	0.0155223539
posterior cortical atrophy	0.0151322418
colorectal carcinoma	0.0132535442
chronic obstructive pulmonary disease	0.0131611493
hepatic vein thrombosis	0.0110873956
glioblastoma	0.0107633502
malignant rhabdoid tumour	0.0107178158
fetal growth restriction	0.0103482359
colonic neoplasm	0.0096090762
lung cancer	0.0095469537
cytomegalovirus infection	0.0091966972
medulloblastoma	0.0088699165
Timothy syndrome	0.0085619333
macrocytic anemia	0.0073915971
cleft lip	0.0073915971
teratocarcinoma	0.0073915971
microtia	0.0073915971
anaplastic large cell lymphoma	0.0066524374
Andersen-Tawil syndrome	0.0062828575
appendicitis	0.0059132777
coloboma	0.005174118
childhood neoplasm	0.005174118
venous thromboembolism	0.005174118
prostate cancer	0.005174118
myeloid sarcoma	0.0046916109
Microcephaly	0.0046197482
myopathy	0.0044349583
Alzheimer disease	0.0040653784
coronavirus infectious disease	0.0036957985
Wilms tumor	0.0036957985
Bloom syndrome	0.0036957985
pneumocystosis	0.0036957985
adult T acute lymphoblastic leukemia	0.0036957985
cerebellar ataxia	0.0036957985
thyroid cancer	0.0036957985
Chédiak-Higashi syndrome	0.0036957985
colon adenoma	0.0036957985
attention deficit hyperactivity disorder	0.0036957985
myopia	0.0036957985
Werner syndrome	0.0036957985
mucous membrane pemphigoid	0.0036957985
Invasive Breast Carcinoma	0.0036957985
Bloom syndrome	0.0036957985
autoimmune disease	0.0036957985
pachyonychia congenita	0.0036957985
COVID-19	0.0036957985
breast ductal carcinoma in situ	0.0036957985
autoimmune disease	0.0036957985
Wilms tumor	0.0036957985
Uveal melanoma	0.0036957985
attention deficit hyperactivity disorder	0.0036957985
Invasive Breast Carcinoma	0.0036957985
lymph node metastatic carcinoma	0.0036957985
coronavirus infectious disease	0.0036957985
nervous system disease	0.0036957985
colon adenoma	0.0036957985
thyroid cancer	0.0036957985
myelodysplastic syndrome	0.0036752663
gastric cancer	0.0034904764
Reticulocytopenia	0.0029566388
Leishmaniasis	0.0029566388
heart failure	0.002587059
viral disease	0.002587059
liver cancer	0.002587059
osteogenesis imperfecta	0.0022174791
Thromboembolism	0.0022174791
DNA repair deficiency	0.0022174791
Autoimmunity	0.0022174791
adenoma	0.0022174791
intestinal neoplasm	0.0022174791
endometrial cancer	0.002012157
bone marrow failure syndrome	0.0018478993
breast neoplasm	0.0018478993
gastroesophageal reflux disease	0.0014783194
Prader-Willi syndrome	0.0014783194
Fanconi anemia	0.0014783194
esophageal cancer	0.0014783194
Posterior Leukoencephalopathy Syndrome	0.0014783194
Barrett's esophagus	0.0014783194
congenital heart disease	0.0014783194
Infertility	0.0014783194
neuroblastoma	0.0014783194
Bartsocas-Papas syndrome 1	0.0014783194
basal cell carcinoma	0.0014783194
Guillain-Barre syndrome	0.0014783194
Sepsis	0.0014783194
Rheumatoid arthritis	0.0014783194
leukemia	0.0014783194
childhood leukemia	0.0014783194
chondrosarcoma	0.0014783194
diabetic retinopathy	0.0014783194
lymphoma	0.0014783194
polycystic ovary syndrome	0.0014783194
chronic myelogenous leukemia	0.0014783194
bacterial disease	0.0014783194
osteosarcoma	0.0014783194
