# Supplementary material for: Peripheral Transcriptomic Signatures Reveal Convergent Neuroinflammatory, Metabolic, and miRNA Dysregulation in Major Psychiatric Disorders
Source: Biology (Basel). 2026 Apr 24;15(9):673. doi: 10.3390/biology15090673 (PMC13162896; doi:10.3390/biology15090673)
Supplement: Supplementary file 1 [file biology-15-00673-s001.zip › Supplementary Files/Dataset S4. Hub genes GWAS results/RPL9.tsv]

disease	globalScore
Diamond-Blackfan anemia	0.537816326
Blackfan-Diamond anemia	0.5372869799
Duchenne muscular dystrophy	0.50293456
influenza	0.4619748184
cystic fibrosis	0.381189095
Becker muscular dystrophy	0.2877076508
neuromuscular disease caused by qualitative or quantitative defects of dystrophin	0.2587058983
hemorrhoid	0.1656407738
aniridia	0.0923949637
placenta praevia	0.0863890434
diffuse large B-cell lymphoma	0.0831554673
hepatocellular carcinoma	0.0746345984
hemophilia A	0.0739159709
Alport syndrome	0.0739159709
non-Hodgkins lymphoma	0.0739159709
hemophilia B	0.0739159709
cystinosis	0.0739159709
epilepsy	0.0739159709
genetic disorder	0.0461974818
lymphoid leukemia	0.0461974818
COVID-19–associated multisystem inflammatory syndrome in adults	0.0434256329
kidney disease	0.0384363049
neoplasm of mature B-cells	0.0369579855
Disorder of amino acid and other organic acid metabolism	0.0369579855
chronic lymphocytic leukemia	0.0369579855
atopic eczema	0.0324268856
cancer	0.0277007772
neoplasm	0.0269018131
metabolic syndrome	0.0258705898
glioma	0.0227086288
colorectal carcinoma	0.022339049
precursor B-cell acute lymphoblastic leukemia	0.0199573122
thrombotic disease	0.0199573122
chronic myelogenous leukemia	0.0155223539
colorectal cancer	0.0153170318
severe malarial anemia	0.0140440345
venous thromboembolism	0.011490443
cytomegalovirus infection	0.0103482359
COVID-19	0.009393488
infection	0.0093021187
malaria	0.0091612203
acute lymphoblastic leukemia	0.0088699165
Takayasu arteritis	0.0055436978
Sepsis	0.0055436978
thromboangiitis obliterans	0.005174118
hepatitis C virus infection	0.005174118
prostate cancer	0.005174118
myocardial infarction	0.0048045381
triple-negative breast cancer	0.0046197482
lymphoma	0.0046197482
liver cancer	0.0044349583
lung cancer	0.0042296361
viral disease	0.0042296361
Alzheimer disease	0.0040653784
major depressive disorder	0.0036957985
Herpes simplex virus keratitis	0.0036957985
Respiratory Syncytial Virus Infection	0.0036957985
hereditary angioedema	0.0036957985
esophageal cancer	0.0029566388
autoimmune disease	0.0027718489
male infertility	0.002587059
necrotizing vasculitis	0.002587059
Obesity	0.0022174791
coinfection	0.0022174791
urinary bladder carcinoma	0.0022174791
brucellosis	0.0022174791
Bloom syndrome	0.0022174791
benign prostatic hyperplasia	0.0022174791
colon carcinoma	0.0018478993
Rheumatoid arthritis	0.0014783194
posterior cortical atrophy	0.0014783194
Thromboembolism	0.0014783194
Other metabolic disease	0.0014783194
autism spectrum disorder	0.0014783194
Huntington disease	0.0014783194
esophageal squamous cell carcinoma	0.0014783194
neurodegenerative disease	0.0014783194
peeling skin syndrome	0.0014783194
diabetic cardiomyopathy	0.0014783194
Systemic lupus erythematosus	0.0014783194
systemic scleroderma	0.0014783194
Parkinson disease	0.0014783194
