# Supplementary material for: Peripheral Transcriptomic Signatures Reveal Convergent Neuroinflammatory, Metabolic, and miRNA Dysregulation in Major Psychiatric Disorders
Source: Biology (Basel). 2026 Apr 24;15(9):673. doi: 10.3390/biology15090673 (PMC13162896; doi:10.3390/biology15090673)
Supplement: Supplementary file 1 [file biology-15-00673-s001.zip › Supplementary Files/Dataset S4. Hub genes GWAS results/RPS20.tsv]

disease	globalScore
Diamond-Blackfan anemia	0.5527051071
Blackfan-Diamond anemia	0.5380895328
Duchenne muscular dystrophy	0.50293456
influenza	0.4623443982
Abnormality of the skeletal system	0.4008885232
familial colorectal cancer type X	0.4004798232
cystic fibrosis	0.3804499353
COVID-19	0.3702728169
severe acute respiratory syndrome	0.3695798547
neurodegenerative disease	0.3504899173
Becker muscular dystrophy	0.2877076508
Inherited cancer-predisposing syndrome	0.2695243219
hereditary neoplastic syndrome	0.2695243219
neuromuscular disease caused by qualitative or quantitative defects of dystrophin	0.2587058983
hereditary nonpolyposis colon cancer	0.1836537184
osteoarthritis, knee	0.1676935931
aniridia	0.0923949637
diffuse large B-cell lymphoma	0.0831554673
colorectal carcinoma	0.0819268852
Dyschromatosis universalis	0.0785482438
Dowling-Degos disease	0.077181209
Alport syndrome	0.0739159709
cystinosis	0.0739159709
hemophilia B	0.0739159709
epilepsy	0.0739159709
non-Hodgkins lymphoma	0.0739159709
hemophilia A	0.0739159709
Neurofibromatosis type 6	0.0678474697
familial generalized lentiginosis	0.0659773957
linear atrophoderma of Moulin	0.0652086696
Dowling-Degos disease 1	0.0652086696
acroleukopathy, symmetric	0.0642551535
familial progressive hyperpigmentation	0.0642551535
Tietz syndrome	0.0628359669
major depressive disorder	0.0624737786
nevus, epidermal	0.0599606356
nevus	0.0599606356
Griscelli disease	0.059330502
dyschromatosis universalis hereditaria 3	0.0587927633
oculocutaneous albinism type 3	0.0559950438
dyschromatosis symmetrica hereditaria	0.0558878656
hyperpigmentation with or without hypopigmentation, familial progressive	0.0552595799
UV-sensitive syndrome 2	0.0552521883
tufted angioma	0.0532860234
Epidermolysis bullosa simplex with mottled pigmentation	0.0524526209
epidermolysis bullosa simplex 2F, with mottled pigmentation	0.0524526209
Tietze syndrome	0.0520959763
dyschromatosis universalis hereditaria	0.0520516267
familial glucocorticoid deficiency	0.0494867425
Vitiligo	0.0487697576
Albinism-deafness syndrome	0.0486810585
Griscelli syndrome type 3	0.0480897307
Griscelli disease type 3	0.0480897307
primary immunodeficiency syndrome due to p14 deficiency	0.0474873155
hyperkeratosis-hyperpigmentation syndrome	0.047424487
genetic disorder	0.0473062214
ermine phenotype	0.0465448869
linear and whorled nevoid hypermelanosis	0.0463674886
lymphoid leukemia	0.0461974818
Waardenburg syndrome, IIa 2F	0.0451257003
Griscelli disease type 1	0.0449630851
Griscelli syndrome type 1	0.0449630851
homocarnosinosis	0.0443495826
hypo- and hypermelanotic cutaneous macules-retarded growth-intellectual disability syndrome	0.0440760935
Hypo- and hypermelanotic cutaneous macules - retarded growth - intellectual disability	0.0440760935
Rotor syndrome	0.043203885
piebald trait-neurologic defects syndrome	0.0428269136
Piebald trait - neurologic defects	0.0428269136
Erythrokeratoderma "en cocardes"	0.0419399219
erythrokeratoderma en cocardes	0.0419399219
familial primary localized cutaneous amyloidosis	0.0419177471
amyloidosis cutis dyschromia	0.0419177471
albinism-hearing loss syndrome	0.0416664328
autoimmune disease	0.0414964261
anonychia with flexural pigmentation	0.0413855521
Abnormality of refraction	0.0407542153
oculocutaneous albinism type 1B	0.040653784
neoplasm	0.0404148368
oculocerebral hypopigmentation syndrome, Cross type	0.0401437638
UV-sensitive syndrome 1	0.0400402815
spastic paraplegia-facial-cutaneous lesions syndrome	0.0396780932
Spastic paraplegia - facial-cutaneous lesions	0.0396780932
UV-sensitive syndrome 3	0.0395967856
UV-sensitive syndrome	0.0395967856
deaf blind hypopigmentation syndrome, Yemenite type	0.0395967856
microcephaly-albinism-digital anomalies syndrome	0.0394933033
Microcephaly - albinism - digital anomalies	0.0394933033
Waardenburg-Shah syndrome	0.0388354511
Waardenburg syndrome type 4B	0.0388354511
cryptomicrotia-brachydactyly-excess fingertip arch syndrome	0.0384806545
Cryptomicrotia - brachydactyly - excess fingertip arch	0.0384806545
piebaldism	0.0384141301
hypertrichosis lanuginosa congenita	0.03753453
inflammatory poikiloderma with hair abnormalities and acral keratoses	0.0373719149
ocular albinism with late-onset sensorineural deafness	0.0372092998
chronic lymphocytic leukemia	0.0369579855
neoplasm of mature B-cells	0.0369579855
Disorder of amino acid and other organic acid metabolism	0.0369579855
kidney disease	0.0369579855
Waardenburg syndrome type 2A	0.0368988527
deafness-vitiligo-achalasia syndrome	0.0363740493
Deafness - vitiligo - achalasia	0.0363740493
Epidermolysis bullosa simplex with circinate migratory erythema	0.0359970778
epidermolysis bullosa simplex 2E, with migratory circinate erythema	0.0359970778
foveal hypoplasia-presenile cataract syndrome	0.0356201064
Foveal hypoplasia - presenile cataract	0.0356201064
cancer	0.034277248
bullous dystrophy, macular type	0.033956997
oculocutaneous albinism type 8	0.0338091651
oculocutaneous albinism type 6	0.0332326205
Autosomal recessive spastic paraplegia type 23	0.0330256558
hereditary spastic paraplegia 23	0.0330256558
neuroectodermal melanolysosomal disease	0.0329147819
epidermolysis bullosa simplex 6, generalized, with scarring and hair loss	0.0327595583
Basal epidermolysis bullosa simplex	0.0327595583
sporadic porphyria cutanea tarda	0.031939091
oculocutaneous albinism type 2	0.0315473364
Watson syndrome	0.0314882036
familial cutaneous collagenoma	0.0304459884
Abnormal sperm morphology	0.0285389564
glioblastoma multiforme	0.0275336992
hepatocellular carcinoma	0.0244795323
skin lipoma	0.0239338921
nonpapillary renal cell carcinoma	0.022136396
Myasthenia gravis	0.0204826677
glioblastoma	0.0199445822
gastric cancer	0.017739833
colorectal cancer	0.0169110771
infection	0.0152389689
colitis	0.0129352949
Townes-Brocks syndrome	0.0103482359
Lynch syndrome	0.010163446
medulloblastoma	0.0099248617
Alzheimer disease	0.0098075075
lymph node metastatic carcinoma	0.0096090762
hereditary nonpolyposis colorectal carcinoma	0.0090033759
cytomegalovirus infection	0.0083155467
clear cell renal carcinoma	0.0079254347
Cleft palate	0.0066524374
cleft palate	0.0066524374
intracranial hemorrhage	0.0059132777
Leigh syndrome	0.0059132777
breast cancer	0.0058003505
acute myeloid leukemia	0.005174118
venous thromboembolism	0.005174118
lymphoma	0.0050303925
Autoimmune Hepatitis	0.0049201345
psoriasis	0.0044349583
polyposis	0.0044349583
viral disease	0.0043811639
lung carcinoma	0.0036957985
sarcoma	0.0036957985
brain neoplasm	0.0036957985
skin cancer	0.0036957985
leukemia	0.0036957985
breast neoplasm	0.0036957985
Sepsis	0.0036957985
aging	0.0036957985
familial colorectal cancer	0.0033262187
hyperinsulinemic hypoglycemia, familial, 4	0.0029566388
viral myocarditis	0.0029566388
ulcerative colitis	0.0029566388
myelodysplastic syndrome	0.0029566388
non-small cell lung carcinoma	0.0029566388
myocarditis	0.0029566388
glioma	0.0028437117
Abnormal intestine morphology	0.0022174791
coronavirus infectious disease	0.0014783194
polyp	0.0014783194
prostate cancer	0.0014783194
type 2 diabetes mellitus	0.0014783194
ovarian cancer	0.0014783194
neoplastic syndrome	0.0014783194
brain cancer	0.0014783194
renal cell carcinoma	0.0014783194
colon carcinoma	0.0014783194
bacterial disease	0.0014783194
Chronic colitis	0.0014783194
lung cancer	0.0014783194
