# Supplementary material for: Peripheral Transcriptomic Signatures Reveal Convergent Neuroinflammatory, Metabolic, and miRNA Dysregulation in Major Psychiatric Disorders
Source: Biology (Basel). 2026 Apr 24;15(9):673. doi: 10.3390/biology15090673 (PMC13162896; doi:10.3390/biology15090673)
Supplement: Supplementary file 1 [file biology-15-00673-s001.zip › Supplementary Files/Dataset S4. Hub genes GWAS results/RPS27A.tsv]

disease	globalScore
HIV infection	0.5746317237
cystic fibrosis	0.5591436103
listeriosis	0.5291972875
cancer	0.5272027024
Duchenne muscular dystrophy	0.5054050985
severe acute respiratory syndrome	0.5035936164
tuberculosis	0.4665210311
COVID-19	0.4653259935
influenza	0.4645412936
Diamond-Blackfan anemia	0.4626626475
minimally differentiated acute myeloblastic leukemia	0.4619748184
Blackfan-Diamond anemia	0.4619748184
osteonecrosis	0.2977286139
Becker muscular dystrophy	0.2877076508
Abnormality of the skeletal system	0.2764860313
neuromuscular disease caused by qualitative or quantitative defects of dystrophin	0.2587058983
Alzheimer disease	0.106366424
neoplasm	0.1021674705
infection	0.0947372712
aniridia	0.0923949637
colorectal carcinoma	0.0864421582
diffuse large B-cell lymphoma	0.0855033002
lung adenocarcinoma	0.0853606247
type 2 diabetes mellitus	0.0852050435
alcohol drinking	0.0828266155
chronic myelogenous leukemia	0.0788950389
esophageal squamous cell carcinoma	0.0786161017
epilepsy	0.0771959921
Rheumatoid arthritis	0.0771799114
melanoma	0.0769623271
non-Hodgkins lymphoma	0.0745627357
hemophilia B	0.0739159709
Alport syndrome	0.0739159709
cystinosis	0.0739159709
hemophilia A	0.0739159709
preeclampsia	0.071886244
hepatocellular carcinoma	0.0709009943
prion disease	0.0687771287
Parkinson disease	0.0671926744
gastric cancer	0.0603770613
non-small cell lung carcinoma	0.0548110488
nonpapillary renal cell carcinoma	0.0520160766
dementia	0.0515056493
schizophrenia	0.0504261679
lung cancer	0.0486992284
genetic disorder	0.047799268
inclusion body myositis	0.0474384919
lymphoid leukemia	0.0461974818
neurodegenerative disease	0.0451213615
scrapie	0.0450747795
Pick disease	0.0424676913
chronic lymphocytic leukemia	0.0424633697
kidney disease	0.0403603172
nasopharyngeal carcinoma	0.0397644856
endometriosis	0.038028247
obstructive sleep apnea	0.0370068521
Disorder of amino acid and other organic acid metabolism	0.0369579855
neoplasm of mature B-cells	0.0369579855
coronary artery disease	0.0367387014
pulmonary arterial hypertension	0.0353957121
acute myeloid leukemia	0.0351586749
non-alcoholic steatohepatitis	0.033980537
IGA glomerulonephritis	0.0338478495
pancreatic adenocarcinoma	0.0330513829
oculopharyngeal muscular dystrophy	0.0330036874
cervical carcinoma	0.0328629665
supranuclear palsy, progressive, 1	0.0325891912
breast cancer	0.0315253711
Huntington disease	0.0314451772
Sepsis	0.031203455
hearing loss	0.0304812957
Sensorineural hearing impairment	0.0301117158
cervical cancer	0.0298321975
motor neuron disease	0.0296411074
fragile X-associated tremor/ataxia syndrome	0.0294963302
Dilated cardiomyopathy	0.0289337
triple-negative breast cancer	0.0284158888
chronic obstructive pulmonary disease	0.0283525936
dengue disease	0.0282894554
leukemia	0.0273429249
Lewy body dementia	0.0271211901
Stroke	0.0270706356
gastrointestinal stromal tumor	0.0262471318
multiple myeloma	0.026179713
diabetes mellitus	0.025163416
colorectal cancer	0.0251484158
Systemic lupus erythematosus	0.0251387271
Creutzfeldt Jacob Disease	0.0246233544
Cerebral ischemia	0.0245131671
benign prostatic hyperplasia	0.0240972225
head and neck squamous cell carcinoma	0.0240886296
osteosarcoma	0.0240677876
myocardial infarction	0.0239884191
Mobius syndrome	0.0238521561
ulcerative colitis	0.0237488809
Cirrhosis	0.0233677748
diabetic nephropathy	0.0226728929
ischemia	0.0225497847
posterior cortical atrophy	0.0222701852
ovarian cancer	0.0222612632
Amyotrophic lateral sclerosis	0.0219831318
acute respiratory distress syndrome	0.0212637769
neuroblastoma	0.0212488318
lymph node metastatic carcinoma	0.0208069352
mitochondrial DNA depletion syndrome 4a	0.0199983766
alcohol dependence	0.0196211386
colon carcinoma	0.0195539214
chronic kidney disease	0.0194843926
Osteoporosis	0.0191976202
renal cell carcinoma	0.0190745108
treatment-resistant hypertension	0.0190400221
adenoma	0.0189834692
age-related macular degeneration	0.018937625
prostate cancer	0.0183666738
Bartsocas-Papas syndrome 1	0.0183495534
enteritis	0.0182942028
glioblastoma multiforme	0.0181588557
dry eye syndrome	0.0181094129
Infertility	0.0181012618
atrial fibrillation	0.0180057349
osteoarthritis	0.0176039098
transient ischemic attack	0.0175519507
multiple system atrophy	0.0174161187
brain ischemia	0.0173851594
synovial sarcoma	0.0173614243
glioma	0.0173245875
Obesity	0.0172207874
glioblastoma	0.0171871412
Krabbe disease	0.0171546649
viral disease	0.0171284536
lupus nephritis	0.0169109475
malaria	0.0166608077
cyst	0.0165141207
osteitis deformans	0.0161960079
alcoholic liver disease	0.0161731258
non-alcoholic fatty liver disease	0.0161678202
Miyoshi myopathy	0.0161625688
myeloid sarcoma	0.0160567879
autoimmune disease	0.0159475833
hypertrophic cardiomyopathy	0.015929486
tauopathy	0.0158516699
squamous cell carcinoma	0.0154956216
laryngotracheoesophageal cleft	0.0154685595
retinoblastoma	0.0154658903
mucous membrane pemphigoid	0.0154069629
fibrosis	0.015337564
AIDS	0.0150971192
neuronal intranuclear inclusion disease	0.0149343482
amyloidosis	0.0148093931
cerebrotendinous xanthomatosis	0.0147831942
male infertility	0.0146549396
Frontotemporal dementia	0.0145159246
sudden infant death syndrome	0.0144136143
dermatomyositis	0.0143058202
Down syndrome	0.014115691
inclusion body myopathy with Paget disease of bone and frontotemporal dementia	0.0139986166
cardiomyopathy	0.0138446814
cerebral amyloid angiopathy	0.0137438535
Salmonella Infections	0.0136853123
nervous system disease	0.0136161164
atherosclerosis	0.0136016579
endometrial cancer	0.0135602262
Cachexia	0.0135458193
Fanconi anemia	0.0135033246
serum lipopolysaccharide activity	0.0134751769
heart failure	0.0134582651
cardiovascular disease	0.0134186471
liver cancer	0.0132034388
bacterial disease	0.013058486
urinary bladder carcinoma	0.013022297
ovarian neoplasm	0.012844415
Nijmegen breakage syndrome	0.0127899143
muscular atrophy	0.0127888657
thyroid carcinoma	0.012750505
muscular dystrophy	0.0127214165
Muscular dystrophy	0.0127214165
clear cell renal carcinoma	0.0127079688
autosomal dominant cerebellar ataxia	0.0126614853
Leishmaniasis	0.012652977
small cell lung carcinoma	0.0126314161
esophageal carcinoma	0.0126067795
spinal muscular atrophy	0.0124709235
Desminopathy	0.0124425218
inflammatory bowel disease	0.0124282165
alcoholic fatty liver disease	0.0123809251
Wilson disease	0.0123501268
brain neoplasm	0.0123378075
Parkinsonism	0.0122020221
Burkitts lymphoma	0.0121892443
steatosis	0.0121474739
lysosomal storage disease	0.0121423408
Helicobacter pylori infectious disease	0.012032326
laryngeal squamous cell carcinoma	0.0120294136
spinal cord injury	0.0120010792
pemphigus foliaceus	0.011980547
bipolar disorder	0.0119723215
hepatitis C virus infection	0.0119076673
Uveitis	0.0118265553
Uveitis	0.0118265553
cardiac arrest	0.0118265553
Digestive System Carcinoma	0.0118265553
glaucoma	0.0118106303
gastric carcinoma	0.011795757
cardiac hypertrophy	0.0117763783
eye disease	0.0117033621
Friedreich ataxia	0.0116781747
Mental deterioration	0.0116571646
neuromuscular disease caused by qualitative or quantitative defects of dysferlin	0.0116212332
colitis	0.011587971
papillary thyroid carcinoma	0.0115168143
amebiasis	0.0115117548
Rett syndrome	0.0114569755
infectious disease	0.011350092
Mantle cell lymphoma	0.0113473684
Townes-Brocks syndrome	0.0112921919
cerebellar ataxia	0.0112147992
oral squamous cell carcinoma	0.0111240895
renal fibrosis	0.0111097194
prostate adenocarcinoma	0.0110873956
neoplasm of testis	0.0110873956
poliomyelitis	0.0110873956
spinocerebellar ataxia type 1	0.0110565973
heart disease	0.0109917814
Neurodevelopmental delay	0.010991065
myofibrillar myopathy 3	0.0109026057
attention deficit hyperactivity disorder	0.0108820735
hepatitis B virus infection	0.010840103
proteostasis deficiencies	0.010837414
vascular dementia	0.0108158383
autism spectrum disorder	0.0108150232
major depressive disorder	0.0108122514
Dravet syndrome	0.0107896785
nail-patella syndrome	0.0107319763
Ischemic stroke	0.0107201416
antiphospholipid syndrome	0.0107178158
Chagas disease	0.0106956284
viral myocarditis	0.0106859909
myopathy	0.0106193475
injury	0.0105613603
brain disease	0.0105556731
Cockayne syndrome	0.0105227598
progeroid syndrome	0.0105022275
pachyonychia congenita	0.0104905687
Duane retraction syndrome	0.0104638323
Insulin resistance	0.0104526789
Hepatitis, Alcoholic	0.0104200987
semantic dementia	0.0104098326
pulmonary fibrosis	0.0104049048
sarcopenia	0.0103899625
neuropathy	0.0103593108
insulinoma	0.0103482359
lymphoma	0.010242267
Respiratory Syncytial Virus Infection	0.010150716
Neurodevelopmental disorder	0.0101387238
acute promyelocytic leukemia	0.0101347627
diabetic cardiomyopathy	0.0101316211
experimental autoimmune encephalomyelitis	0.0101142588
duodenitis	0.0100607849
medulloblastoma	0.0100256332
Motor neuron atrophy	0.0099581239
synucleinopathy	0.0099509393
sporadic amyotrophic lateral sclerosis	0.0099243351
corticobasal degeneration disorder	0.0098979645
Uveal melanoma	0.0098889303
lumbar disc degeneration	0.0098657289
Pituitary Gland Adenoma	0.0098554628
coronavirus infectious disease	0.0098353791
Hyperplastic Polyp	0.0097938661
alcoholic liver cirrhosis	0.0097938661
severe malarial anemia	0.0096545122
stroke	0.0096501407
mild neurocognitive disorder	0.0096405091
familial amyotrophic lateral sclerosis	0.0096374107
adrenal cortex carcinoma	0.0096374107
sarcoma	0.0096374107
tarsal-carpal coalition syndrome	0.0096090762
dopa-responsive dystonia	0.0096090762
skin cancer	0.0096039432
psoriatic arthritis	0.009588544
esophageal cancer	0.0095623529
mood disorder	0.009496149
Encephalopathy	0.009496149
Spinocerebellar ataxia type 3	0.0094905637
shigellosis	0.0094539717
retinal degeneration	0.0094505448
Hypoglycemia	0.0094037541
acute coronary syndrome	0.0094037541
Escherichia coli Infections	0.0093738768
muscle atrophy	0.0093709307
breast neoplasm	0.0093345605
measles	0.0093308647
liver disease	0.0093134742
acute lymphoblastic leukemia	0.0092983893
interstitial lung disease	0.0092394964
cerebrovascular disorder	0.0092394964
nephritis	0.0092394964
spinal muscular atrophy, type 1	0.0092394964
carcinoma	0.009218898
Neoplasm of the lung	0.009208698
colon adenocarcinoma	0.0092011011
red-green color blindness	0.0091402336
lung carcinoma	0.0091337429
post-traumatic stress disorder	0.0091317022
Immunodeficiency	0.0091145453
Autoimmunity	0.0091112465
Myocardial Ischemia	0.0091013818
Autism	0.0090865986
Diabetes mellitus	0.0090660664
prostate carcinoma	0.0090547064
progressive supranuclear palsy	0.0090523138
Hepatitis	0.0090495734
glycogen storage disease VI	0.0090458872
depressive disorder	0.0090440646
Paget disease	0.0090387814
Intellectual disability	0.0089759759
gastric adenocarcinoma	0.0089571784
periodontitis	0.0089393154
adenocarcinoma	0.0089374258
bladder transitional cell carcinoma	0.0088777188
papillary renal cell carcinoma	0.0088699165
Ehlers-Danlos syndrome	0.0088699165
Abnormality of neuronal migration	0.0088699165
colon adenoma	0.0088699165
ulnar-mammary syndrome	0.0088493843
Acute Leukemia	0.0088366543
pancreatic ductal adenocarcinoma	0.008726191
arrhythmogenic right ventricular cardiomyopathy	0.008726191
primary biliary cirrhosis	0.0086851266
microphthalmia with limb anomalies	0.0086682556
breast carcinoma	0.0086543283
renal carcinoma	0.0086543283
coinfection	0.0085003367
alpha 1-antitrypsin deficiency	0.0085003367
Melnick-Needles syndrome	0.0085003367
Ataxia	0.008456465
Dentatorubral pallidoluysian atrophy	0.0083874095
liver and intrahepatic bile duct neoplasm	0.0083155467
cervical squamous intraepithelial neoplasia	0.0083155467
Yersinia infectious disease	0.0083155467
squamous cell lung carcinoma	0.0083155467
Neoplasm of the liver	0.0083155467
Aphasia	0.0083155467
deafness	0.0082950145
left ventricular hypertrophy	0.0082847484
pulmonary tuberculosis	0.0082617523
allergic rhinitis	0.0082026196
progeroid features-hepatocellular carcinoma predisposition syndrome	0.0082026196
liver neoplasm	0.0081307568
leukodystrophy	0.0081307568
hypertension	0.0081307568
cerebellar astrocytoma	0.0081307568
hyperinsulinemic hypoglycemia, familial, 4	0.0081180268
central nervous system disease	0.0081180268
myositis	0.0081102246
mitochondrial disease	0.0081102246
hyperthyroidism	0.0081102246
multiple sclerosis	0.0081102246
sickle cell disease	0.0081102246
parasitic infection	0.0081102246
chromophobe renal cell carcinoma	0.0081102246
pulmonary hypertension	0.0080178296
Hyperglycemia	0.0079994638
Acute kidney injury	0.0079557071
acute kidney injury	0.0079557071
congenital secretory chloride diarrhea 1	0.0079459669
oropharynx cancer	0.0079459669
Shwachman-Diamond syndrome	0.0079459669
Gaucher disease	0.0079459669
infarction	0.0079459669
limb-girdle muscular dystrophy	0.0079459669
generalized anxiety disorder	0.0079459669
Hyperinsulinemia	0.0079254347
diabetic retinopathy	0.0079254347
neuronal ceroid lipofuscinosis	0.0079254347
Testicular Germ Cell Tumor	0.0077611769
malignant peritoneal mesothelioma	0.0077611769
peripheral neuropathy	0.0077611769
cutaneous squamous cell carcinoma	0.0077611769
laryngeal neoplasm	0.0077611769
Genital neoplasm, female	0.0077611769
status epilepticus	0.0077611769
Aarskog-Scott syndrome, X-linked	0.0077611769
Keloid	0.0077611769
Intention tremor	0.0077611769
autosomal recessive limb-girdle muscular dystrophy type 2A	0.0077611769
in situ carcinoma	0.0077611769
kidney cancer	0.0077611769
myeloid leukemia	0.0077611769
aplastic anemia	0.0077611769
Cerebellar ataxia - hypogonadism	0.0077611769
juvenile idiopathic arthritis	0.0077611769
polycystic ovary syndrome	0.0076609452
VEXAS syndrome	0.0076188887
open-angle glaucoma	0.007571254
human african trypanosomiasis	0.0075675582
Nephronophthisis	0.0073915971
choroid plexus papilloma	0.0073915971
neurodegeneration with brain iron accumulation 2A	0.0073915971
retinitis pigmentosa	0.0073915971
allergic disease	0.0073915971
familial cardiomyopathy	0.0073915971
tropical spastic paraparesis	0.0073915971
Cerebral atrophy	0.0073915971
rhabdomyosarcoma	0.0073915971
cerebral infarction	0.0073915971
Heat Stroke	0.0073915971
X-linked hypohidrotic ectodermal dysplasia	0.0073915971
Inguinal hernia	0.0073915971
juvenile amyotrophic lateral sclerosis	0.0073915971
sarcoidosis	0.0073915971
ependymoma	0.0073915971
papillary carcinoma	0.0073915971
ankylosing spondylitis	0.0073915971
Cockayne syndrome type 2	0.0073915971
Transitional Cell Carcinoma	0.0073915971
Gout	0.0073915971
bronchiolitis obliterans	0.0073915971
distal myopathy	0.0073915971
Heat Stroke	0.0073915971
ankylosing spondylitis	0.0073915971
gastroesophageal reflux disease	0.0073915971
Right ventricular hypertrophy	0.0073915971
rhabdomyosarcoma	0.0073915971
spindle cell hemangioma	0.0073915971
sickle cell disease and related diseases	0.0073915971
anhidrosis	0.0073915971
biliary liver cirrhosis	0.0073915971
retinitis pigmentosa	0.0073915971
alcohol abuse	0.0073915971
granular corneal dystrophy type II	0.0073915971
cerebral arteriopathy, autosomal dominant, with subcortical infarcts and leukoencephalopathy, type 1	0.0073915971
cerebral small vessel disease	0.0073915971
ectodermal dysplasia syndrome	0.0073915971
carotid atherosclerosis	0.0073915971
lip and oral cavity carcinoma	0.0073915971
pancreatic neoplasm	0.0073915971
osteopathia striata with cranial sclerosis	0.0073915971
thyroid cancer	0.0072208136
cytomegalovirus infection	0.0071405554
Human T-lymphotropic virus 1 infectious disease	0.0070656168
malnutrition	0.0070220172
Charcot-Marie-Tooth disease type 1A	0.0070220172
acute myocardial infarction	0.006930431
Disseminated Peritoneal Leiomyomatosis	0.0068372273
Right ventricular cardiomyopathy	0.0068372273
liver dysplastic nodule	0.0068008727
brain injury	0.0067834329
autoimmune thyroid disease	0.0067396993
systemic lupus erythematosus	0.0066524374
Cleft palate	0.0066524374
cleft palate	0.0066524374
Charcot-Marie-Tooth disease	0.0065395102
type 1 diabetes mellitus	0.006474026
Cowden syndrome 1	0.0064581901
Blindness	0.0064471152
emphysema	0.0064471152
Atrophy	0.0064258858
inborn error of immunity	0.0062812024
Hepatic fibrosis	0.0062623253
esophageal adenocarcinoma	0.0062520592
meningioma	0.0061520673
Global developmental delay	0.0061134668
Cushing syndrome	0.0060980676
Hepatic steatosis	0.0060744652
dental caries	0.0059132777
Developmental cataract	0.0059132777
aneurysmal bone cyst	0.0058594833
Persistent Müllerian duct syndrome	0.0058003505
Machado-Joseph disease	0.0057798183
Herpes simplex infection	0.0057581731
Epstein-Barr virus infection	0.005755319
Congestive heart failure	0.0056976894
uremia	0.0056600233
toxoplasmosis	0.0055953112
metabolic syndrome	0.0055573392
renal cell adenocarcinoma	0.0055436978
Hyperlipidemia	0.0055436978
human papilloma virus infection	0.005480446
malignant pleural mesothelioma	0.0054307706
metabolic disease	0.0054176291
Spinal Cord Ischemia	0.0053743071
legionellosis	0.0053615771
respiratory distress syndrome in premature infants	0.0053589079
Multiple Organ Failure	0.0053589079
Pallister-Hall syndrome	0.0053589079
nicotine dependence	0.005350079
immune system disease	0.0052788941
Staphylococcus aureus infection	0.0052613799
von Hippel-Lindau disease	0.0052357146
Primary progressive aphasia	0.0052357146
Ehlers-Danlos syndrome, musculocontractural type	0.0052166196
multiple congenital anomalies-neurodevelopmental syndrome, X-linked	0.005174118
pneumococcal infection	0.005174118
multinucleated neurons-anhydramnios-renal dysplasia-cerebellar hypoplasia-hydranencephaly syndrome	0.005174118
chondrosarcoma	0.0051535858
autoinflammation, panniculitis, and dermatosis syndrome, autosomal recessive	0.0051408558
prostate neoplasm	0.0051227874
basal cell carcinoma	0.0050303925
glomerular disease	0.004989328
Cognitive impairment	0.0049772396
celiac disease	0.0049687958
Retinal dystrophy	0.0049687958
COVID-19–associated multisystem inflammatory syndrome in adults	0.00487907
intrahepatic cholangiocarcinoma	0.0048764009
systemic scleroderma	0.0048764009
Fabry disease	0.0048661348
morphine dependence	0.0048661348
Myocardial fibrosis	0.0048199373
Neurofibrillary tangles	0.0048156129
olivopontocerebellar atrophy	0.0048045381
Myopia	0.0048045381
myopia	0.0048045381
coxsackievirus infectious disease	0.0047840059
retinopathy	0.0047655143
HIV-1 infection	0.0047353445
hematopoietic and lymphoid cell neoplasm	0.0047320943
cerebral creatine deficiency syndrome	0.0047193169
Pelvic Inflammatory Disease	0.0046480826
endothelial dysfunction	0.004637188
hereditary spastic paraplegia	0.0046351473
whooping cough	0.0046197482
American trypanosomiasis	0.0046197482
pheochromocytoma	0.0046197482
brain cancer	0.0046197482
reading	0.0046197482
Other metabolic disease	0.0046070182
fetal growth restriction	0.004599216
head and neck malignant neoplasia	0.0045889499
B-cell non-Hodgkins lymphoma	0.004506821
endometrial carcinoma	0.0044965549
Skeletal muscle atrophy	0.0044965549
Hao-Fountain syndrome	0.0044965549
proteosome-associated autoinflammatory syndrome	0.0044965549
stomach neoplasm	0.0044965549
keratoconus	0.0044349583
neurocutaneous melanocytosis	0.0044349583
Columnar Cell Hyperplasia of the Breast	0.0044349583
cysticercosis	0.0044349583
Behcet's syndrome	0.0044349583
Erythema	0.0044349583
pancreatic intraductal papillary-mucinous neoplasm	0.0044349583
pleural tuberculosis	0.0044349583
hyperprolactinemia	0.0044349583
Chédiak-Higashi syndrome	0.0044349583
hypotrichosis 1	0.0044349583
riboflavin transporter deficiency	0.0044349583
Lymphatic Metastasis	0.0044349583
muscular disease	0.0044349583
Malan overgrowth syndrome	0.0044349583
Pituitary prolactin cell adenoma	0.0044349583
Tenorio syndrome	0.0044349583
iritis	0.0044349583
hemangioma	0.0044349583
Flavivirus Infections	0.0044349583
myotonic dystrophy type 2	0.0044349583
Thymoma	0.0044349583
bladder tumor	0.004414426
myelodysplastic syndrome	0.004414426
autoimmune thrombocytopenic purpura	0.0043220311
Bloom syndrome	0.0042501683
Zika virus infectious disease	0.0042501683
lateral meningocele syndrome	0.0042501683
ovarian carcinoma	0.0042296361
pancreatic carcinoma	0.0042296361
Metabolic acidosis	0.0042296361
childhood leukemia	0.0042296361
metabolic acidosis	0.0042296361
fatty liver disease	0.0042296361
vitamin D deficiency	0.0042296361
nemaline myopathy	0.0042296361
cirrhosis of liver	0.0042296361
Meckel syndrome, type 1	0.0040653784
lymphoid neoplasm	0.0040653784
early-infantile DEE	0.0040653784
fibrosarcoma	0.0040653784
proliferative diabetic retinopathy	0.0040653784
fungal infectious disease	0.0040653784
digestive system neoplasm	0.0040653784
cervical squamous cell carcinoma	0.0040653784
T-cell non-Hodgkin lymphoma	0.0040653784
pneumonitis	0.0040653784
Alexander disease	0.0040653784
seminoma	0.0040653784
neuroendocrine neoplasm	0.0040653784
cholangiocarcinoma	0.0039499874
graft versus host disease	0.0036957985
Arthritis	0.0036957985
cervical dystonia	0.0036957985
myopathy, myofibrillar, 9, with early respiratory failure	0.0036957985
nervous system injury	0.0036957985
pneumocystosis	0.0036957985
Dubin-Johnson syndrome	0.0036957985
metastatic melanoma	0.0036957985
squamous cell intraepithelial neoplasia	0.0036957985
breast ductal adenocarcinoma	0.0036957985
cryopyrin-associated periodic syndrome	0.0036957985
thyroiditis	0.0036957985
adult polyglucosan body disease	0.0036957985
cerebral malaria	0.0036957985
Methicillin-Resistant Staphylococcus Aureus Infection	0.0036957985
breast ductal carcinoma in situ	0.0036957985
rasopathy	0.0036957985
occult macular dystrophy	0.0036957985
familial amyloid neuropathy	0.0036957985
Autosomal dominant polycystic kidney disease	0.0036957985
kidney failure	0.0036957985
hematopoietic and lymphoid system neoplasm	0.0036957985
congenital vertical talus	0.0036957985
Flaviviridae infectious disease	0.0036957985
familial hypercholesterolemia	0.0036957985
uterine corpus endometrial carcinoma	0.0036957985
facioscapulohumeral muscular dystrophy	0.0036957985
familial avascular necrosis of femoral head	0.0036957985
gallbladder cancer	0.0036957985
Kaposi's sarcoma	0.0036957985
cognitive disorder	0.0036957985
hematopoietic and lymphoid system neoplasm	0.0036957985
22q11.2 deletion syndrome	0.0036957985
facioscapulohumeral muscular dystrophy	0.0036957985
congenital rubella	0.0036957985
kidney failure	0.0036957985
pneumocystosis	0.0036957985
cognitive disorder	0.0036957985
polycythemia	0.0036957985
Thiel-Behnke corneal dystrophy	0.0036957985
idiopathic pulmonary arterial hypertension	0.0036957985
familial hypercholesterolemia	0.0036957985
nervous system injury	0.0036957985
Vitiligo	0.0036957985
telomere syndrome	0.0036957985
Delusion	0.0036957985
polycythemia	0.0036957985
idiopathic pulmonary arterial hypertension	0.0036957985
congenital rubella	0.0036957985
Renal Cell Carcinoma Associated with Xp11.2 Translocations/TFE3 Gene Fusions	0.0036957985
Severe combined immunodeficiency	0.0036957985
Barrett's esophagus	0.0036957985
Impotence	0.0036957985
Hereditary proximal myopathy with early respiratory failure	0.0036957985
autoimmune uveitis	0.0036957985
Norrie disease	0.0036957985
Angelman syndrome	0.0036830686
Guillain-Barre syndrome	0.0036752663
macular corneal dystrophy	0.0036752663
xeroderma pigmentosum	0.0036420041
psoriasis	0.0033285445
familial hyperaldosteronism	0.0033262187
aging	0.0031697632
Brain atrophy	0.0031697632
Deltaretrovirus Infections	0.0031106304
ovarian serous carcinoma	0.0029566388
aspergillosis	0.0029566388
Myelopathy	0.0029566388
early-onset progressive neurodegeneration-blindness-ataxia-spasticity syndrome	0.0029566388
bacterial vaginosis	0.0029566388
Charcot-Marie-Tooth disease type 2D	0.0029566388
hemolytic-uremic syndrome	0.0029566388
cryptorchidism	0.0029566388
Uterine leiomyoma	0.0029566388
multi-infarct dementia	0.0029566388
late-onset Alzheimers disease	0.0029566388
connective tissue disease	0.0029566388
dermatitis	0.0029566388
Kennedy disease	0.0029361066
hemorrhage	0.0029361066
mesothelioma	0.0029361066
ciliopathy	0.0029361066
Invasive Breast Carcinoma	0.0029361066
Dystonia	0.0029361066
inflammation	0.0028437117
polymyositis	0.0027718489
hyperhomocysteinemia	0.0027718489
Acidosis	0.0027718489
chronic hepatitis C virus infection	0.0027718489
membranous glomerulonephritis	0.0027718489
chronic hepatitis B virus infection	0.0027718489
erythroleukemia	0.0027718489
memory	0.0027718489
congenital myopathy	0.0027718489
behavioral variant of frontotemporal dementia	0.0027718489
Nephropathy	0.0027718489
acidosis	0.0027718489
Abnormal autonomic nervous system physiology	0.0027718489
Hypercalcemia	0.0027718489
Saethre-Chotzen syndrome	0.0027718489
mucolipidosis type IV	0.0027718489
Cholestasis	0.0027718489
acquired Creutzfeldt-Jakob disease	0.0027718489
congenital bilateral aplasia of vas deferens from CFTR mutation	0.0027718489
BAP1-related tumor predisposition syndrome	0.0027513167
aneurysm	0.0027513167
leiomyoma	0.0027513167
ischemic cardiomyopathy	0.0027513167
hereditary inclusion-body myopathy	0.0027513167
vascular disease	0.0027513167
Burkholderia Infections	0.002587059
myotonic dystrophy type 1	0.002587059
hypertrophy	0.002587059
juvenile-onset Parkinson disease	0.002587059
scoliosis	0.002587059
persistent truncus arteriosus	0.002587059
corticobasal syndrome	0.002587059
iron poisoning	0.002587059
myocarditis	0.002587059
pantothenate kinase-associated neurodegeneration	0.002587059
Cataract	0.002587059
migraine disorder	0.002587059
hypercholesterolemia, familial, 1	0.002587059
laryngeal carcinoma	0.002587059
incontinentia pigmenti	0.002587059
snowflake vitreoretinal degeneration	0.002587059
autoinflammatory syndrome	0.002587059
opioid dependence	0.002587059
fragile X syndrome	0.002587059
acute lung injury	0.002587059
Neurodegeneration	0.002587059
Peri-Implantitis	0.002587059
early-onset generalized limb-onset dystonia	0.002587059
rotator cuff tear	0.002587059
memory impairment	0.002587059
anaplastic large cell lymphoma	0.0022174791
MALT lymphoma	0.0022174791
vector-borne disease	0.0022174791
holoprosencephaly	0.0022174791
Malignant Mesothelioma	0.0022174791
arteriosclerosis	0.0022174791
proximal spinal muscular atrophy	0.0022174791
Williams syndrome	0.0022174791
Marinesco-Sjogren syndrome	0.0022174791
arterial disorder	0.0022174791
Cardiac Rhabdomyoma	0.0022174791
malignant glioma	0.0022174791
protein S deficiency	0.0022174791
Achalasia	0.0022174791
Enterovirus infectious disease	0.0022174791
X-linked adrenoleukodystrophy	0.0022174791
stomach disease	0.0022174791
myofibrillar myopathy 4	0.0022174791
osteogenesis imperfecta	0.0022174791
mental or behavioural disorder	0.0022174791
Fibroadenoma	0.0022174791
spinocerebellar ataxia type 2	0.0022174791
Chorea	0.0022174791
narcolepsy	0.0022174791
Allergy	0.0022174791
Warsaw breakage syndrome	0.0022174791
glomerulosclerosis	0.0022174791
cutaneous melanoma	0.0022174791
activated PI3K-delta syndrome	0.0022174791
astrocytoma	0.0022174791
mental or behavioural disorder	0.0022174791
malignant glioma	0.0022174791
mucopolysaccharidosis type 3	0.0022174791
spinocerebellar ataxia 7	0.0022174791
colonic neoplasm	0.0022174791
MALT lymphoma	0.0022174791
Glomerulonephritis	0.0022174791
X-linked myopathy with excessive autophagy	0.0022174791
Disorder of energy metabolism	0.0022174791
pneumothorax	0.0022174791
Ventricular arrhythmia	0.0022174791
oculopharyngodistal myopathy	0.0022174791
arteriosclerosis	0.0022174791
abetalipoproteinemia	0.0022174791
hyperplasia	0.0022174791
Peritoneal Mesothelioma	0.0022174791
mucopolysaccharidosis type 7	0.0022174791
Enterovirus infectious disease	0.0022174791
arterial disorder	0.0022174791
aortic atherosclerosis	0.0022174791
vector-borne disease	0.0022174791
mucopolysaccharidosis type 7	0.0022174791
Reunion Island's Larsen syndrome	0.0022174791
atrophic gastritis	0.0022174791
long QT syndrome 1	0.0022174791
autosomal dominant retinitis pigmentosa	0.0022174791
Growth Hormone-Producing Pituitary Gland Adenoma	0.0022174791
mulibrey nanism	0.0022174791
giant axonal neuropathy	0.0022174791
mismatch repair cancer syndrome 1	0.0022174791
colorectal adenocarcinoma	0.0022174791
Hyperphosphatemia	0.0022174791
focal segmental glomerulosclerosis	0.0022174791
Gerstmann-Straussler-Scheinker syndrome	0.0022174791
temporal lobe epilepsy	0.0022174791
gonorrhea	0.0022174791
subarachnoid hemorrhage	0.0022174791
follicular thyroid carcinoma	0.0022174791
Warsaw breakage syndrome	0.0022174791
acute basophilic leukemia	0.0022174791
Schwartz-Jampel syndrome	0.0022174791
corneal disease	0.0022174791
papilloma	0.0022174791
oculopharyngodistal myopathy	0.0022174791
skin basal cell carcinoma	0.0022174791
peripheral arterial disease	0.0022174791
pneumothorax	0.0022174791
tubulinopathy	0.0022174791
liver abscess (disease)	0.0022174791
multiple acyl-CoA dehydrogenase deficiency	0.0022174791
West Nile encephalitis	0.0022174791
Keratitis	0.0022174791
Cervical polyp	0.0022174791
astrocytoma	0.0022174791
gastroenteritis	0.0022174791
centronuclear myopathy	0.0022174791
undifferentiated pleomorphic sarcoma	0.0022174791
sclerosing cholangitis	0.0022174791
Peritoneal Mesothelioma	0.0022174791
abetalipoproteinemia	0.0022174791
Retinal hemorrhage	0.0022174791
hyperplasia	0.0022174791
Nager acrofacial dysostosis	0.0022174791
activated PI3K-delta syndrome	0.0022174791
Niemann-Pick disease type C	0.0022174791
Ventricular arrhythmia	0.0022174791
invasive breast ductal carcinoma	0.0022174791
hyperphosphatemia	0.0022174791
breast adenocarcinoma	0.0022174791
popliteal pterygium syndrome	0.0022174791
pituitary tumor	0.0022174791
hemangioma of retina	0.0022174791
Reunion island Larsen syndrome	0.0022174791
essential thrombocythemia	0.0022174791
familial multiple trichoepithelioma	0.0022174791
psychiatric disorder	0.002104552
hairy cell leukemia	0.002012157
septic shock	0.002012157
Impaired glucose tolerance	0.002012157
leprosy	0.002012157
insomnia	0.002012157
Senile plaques	0.0018478993
skin squamous cell carcinoma	0.0018478993
rhabdomyoma	0.0018478993
psychosis	0.0018478993
Vitamin B3 deficiency	0.0018478993
Skeletal myopathy	0.0018478993
Leukoencephalopathy	0.0018478993
Reduced sperm motility	0.0018478993
rectum cancer	0.0018478993
infertility	0.0018478993
Hypoalbuminemia	0.0018478993
immune system toxicity	0.0018478993
teratocarcinoma	0.0018478993
primitive neuroectodermal tumor	0.0018478993
malignant hyperthermia, susceptibility to, 1	0.0018478993
skin disease	0.0018478993
neuritis	0.0018478993
AA amyloidosis	0.0018478993
Inflammatory abnormality of the skin	0.0018478993
neutropenia	0.0018478993
multiminicore myopathy	0.0014783194
Graves disease	0.0014783194
ovarian dysfunction	0.0014783194
Yersinia enterocolitica infectious disease	0.0014783194
anterior spinal artery syndrome	0.0014783194
ACTH-Producing Pituitary Gland Adenoma	0.0014783194
mycosis fungoides	0.0014783194
male fertility	0.0014783194
kidney neoplasm	0.0014783194
Sleep Disorder	0.0014783194
temporal arteritis	0.0014783194
gastritis	0.0014783194
digestive system cancer	0.0014783194
myocardial disorder	0.0014783194
punctate palmoplantar keratoderma type III	0.0014783194
avian influenza	0.0014783194
pancreatic neuroendocrine tumor	0.0014783194
Thrombocytopenia	0.0014783194
specific granule deficiency	0.0014783194
Herpesviridae infectious disease	0.0014783194
Yersinia pestis infectious disease	0.0014783194
medullary thyroid gland carcinoma	0.0014783194
neurotic disorder	0.0014783194
CADASIL	0.0014783194
undifferentiated sarcoma	0.0014783194
atopic eczema	0.0014783194
peritonitis	0.0014783194
encephalitis	0.0014783194
adult T-cell leukemia/lymphoma	0.0014783194
neuromuscular disease	0.0014783194
childhood medulloblastoma	0.0014783194
cryptococcosis	0.0014783194
nuclear cataract	0.0014783194
irritable bowel syndrome	0.0014783194
Microcephaly	0.0014783194
Tremor	0.0014783194
Zinc deficiency	0.0014783194
adrenoleukodystrophy	0.0014783194
Sezary's disease	0.0014783194
Glucose intolerance	0.0014783194
Abnormal sperm morphology	0.0014783194
Cerebellar atrophy	0.0014783194
skeletal muscle disorder	0.0014783194
Hypercholesterolemia	0.0014783194
chronic rhinosinusitis with nasal polyps	0.0014783194
ovarian serous adenocarcinoma	0.0014783194
corneal dystrophy	0.0014783194
hereditary neurological disease	0.0014783194
disease of peritoneum	0.0014783194
female reproductive system neoplasm	0.0014783194
X-linked syndromic intellectual disability	0.0014783194
syndromic intellectual disability	0.0014783194
non-functioning pituitary adenoma	0.0014783194
mosaic variegated aneuploidy syndrome 1	0.0014783194
disorder of glycogen metabolism	0.0014783194
pulmonary sarcoidosis	0.0014783194
Ataxia-telangiectasia	0.0014783194
tick infestation	0.0014783194
pulmonary embolism	0.0014783194
intracerebral hemorrhage	0.0014783194
mucosal melanoma	0.0014783194
Hashimoto's thyroiditis	0.0014783194
Dementia	0.0014783194
primary ovarian insufficiency	0.0014783194
GNE myopathy	0.0014783194
Shock	0.0014783194
Liddle syndrome	0.0014783194
Ventricular fibrillation	0.0014783194
inherited lipid metabolism disorder	0.0014783194
adenoviridae infectious disease	0.0014783194
rheumatic disease	0.0014783194
uterine carcinoma	0.0014783194
Ebola hemorrhagic fever	0.0014783194
preterm premature rupture of the membranes	0.0014783194
non-small cell lung adenocarcinoma	0.0014783194
Timothy syndrome	0.0014783194
neuroinflammatory disorder	0.0014783194
musculoskeletal system disease	0.0014783194
tongue squamous cell carcinoma	0.0014783194
Uterine Carcinosarcoma	0.0014783194
Thalassemia	0.0014783194
Glycogen storage disease due to acid maltase deficiency	0.0014783194
dystonia 5	0.0014783194
Wilms tumor	0.0014783194
aortic stenosis	0.0014783194
Hyperammonemia	0.0014783194
metastatic malignant neoplasm	0.0014783194
dysplasia	0.0014783194
Primary Effusion Lymphoma	0.0014783194
burn	0.0014783194
autosomal recessive cerebellar ataxia	0.0014783194
Patent ductus arteriosus	0.0014783194
Pneumonia	0.0014783194
Tinnitus	0.0014783194
Juvenile Myelomonocytic Leukemia	0.0014783194
juvenile polyposis syndrome	0.0014783194
dopaminergic neuroblastoma	0.0014783194
Xeroderma pigmentosum complementation group C	0.0014783194
Hodgkins lymphoma	0.0014783194
necrotizing enterocolitis	0.0014783194
thrombophilia	0.0014783194
growth delay due to insulin-like growth factor type 1 deficiency	0.0014783194
monoclonal gammopathy	0.0014783194
Failure to thrive	0.0014783194
xeroderma pigmentosum group C	0.0014783194
Addictive alcohol use	0.0014783194
chronic pancreatitis	0.0014783194
tetanus	0.0014783194
Priapism	0.0014783194
azoospermia	0.0014783194
Arrhythmia	0.0014783194
Mungan syndrome	0.0014783194
achalasia-alacrima syndrome	0.0014783194
bone disease	0.0014783194
hereditary hemorrhagic telangiectasia	0.0014783194
human prion disease	0.0014783194
Diffuse alveolar damage	0.0014783194
X-linked intellectual disability, Nascimento type	0.0014783194
microsporidiosis	0.0014783194
dry age related macular degeneration	0.0014783194
carbon monoxide poisoning	0.0014783194
glycogen storage disease XV	0.0014783194
