# Supplementary material for: Peripheral Transcriptomic Signatures Reveal Convergent Neuroinflammatory, Metabolic, and miRNA Dysregulation in Major Psychiatric Disorders
Source: Biology (Basel). 2026 Apr 24;15(9):673. doi: 10.3390/biology15090673 (PMC13162896; doi:10.3390/biology15090673)
Supplement: Supplementary file 1 [file biology-15-00673-s001.zip › Supplementary Files/Dataset S4. Hub genes GWAS results/RPS3.tsv]

disease	globalScore
Duchenne muscular dystrophy	0.50293456
influenza	0.4619748184
cystic fibrosis	0.3804499353
COVID-19	0.372270242
severe acute respiratory syndrome	0.3705038043
Becker muscular dystrophy	0.2877076508
neuromuscular disease caused by qualitative or quantitative defects of dystrophin	0.2587058983
alcohol drinking	0.249769631
neurodegenerative disease	0.1738007691
placenta praevia	0.1124131815
neoplasm	0.095849321
aniridia	0.0923949637
infection	0.0913091891
hepatocellular carcinoma	0.0880444744
lichen planus	0.0863997824
diffuse large B-cell lymphoma	0.0831554673
melanoma	0.0814718257
glioblastoma multiforme	0.0766013667
cancer	0.0757499095
adrenal cortex carcinoma	0.0739159709
non-Hodgkins lymphoma	0.0739159709
epilepsy	0.0739159709
hemophilia B	0.0739159709
cystinosis	0.0739159709
Alport syndrome	0.0739159709
hemophilia A	0.0739159709
pachyonychia congenita	0.0502628602
genetic disorder	0.0461974818
lymphoid leukemia	0.0461974818
colorectal carcinoma	0.0384215259
chronic lymphocytic leukemia	0.0378819351
kidney disease	0.0369579855
neoplasm of mature B-cells	0.0369579855
Disorder of amino acid and other organic acid metabolism	0.0369579855
non-small cell lung carcinoma	0.028916784
neurotic disorder	0.0258705898
pulmonary arterial hypertension	0.0258705898
chronic obstructive pulmonary disease	0.025403482
osteosarcoma	0.0221310231
coronary artery disease	0.021906074
Miyoshi myopathy	0.0199573122
gastric cancer	0.0176273838
triple-negative breast cancer	0.0171546649
eye infection	0.0160767237
Ischemic stroke	0.0140440345
breast cancer	0.0136011201
colorectal cancer	0.0135280254
viral disease	0.0134455799
Nephropathy	0.0133048748
nonpapillary renal cell carcinoma	0.0125657151
Parkinson disease	0.0121961352
hypertension	0.0116417654
glioblastoma	0.0113383894
ischemia	0.0110873956
type 2 diabetes mellitus	0.0102045104
diabetic foot	0.0096090762
lung adenocarcinoma	0.0096090762
blepharitis	0.0088699165
systemic scleroderma	0.0088699165
in situ carcinoma	0.0088699165
cyst	0.0088699165
fibrosarcoma	0.0087569893
male infertility	0.0087467232
allergic asthma	0.0079459669
adenoid cystic carcinoma	0.0077611769
acute lung injury	0.0077611769
multiple myeloma	0.0073915971
Fanconi anemia	0.0073915971
tuberculosis	0.0073915971
Systemic lupus erythematosus	0.0073915971
Escherichia coli Infections	0.0073915971
inflammatory breast carcinoma	0.0073915971
Alzheimer disease	0.0071576199
oral squamous cell carcinoma	0.0058594833
bacterial disease	0.0055309678
pancreatic ductal adenocarcinoma	0.004989328
Inflammatory abnormality of the skin	0.004989328
Abnormal sperm morphology	0.0049687958
ovarian cancer	0.0046197482
neuroblastoma	0.0045889499
cervical cancer	0.0044965549
nervous system disease	0.0044349583
bubonic plague	0.0044349583
Friedreich ataxia	0.0044349583
colitis	0.0044349583
plasmacytoma	0.0044349583
genital herpes	0.0044349583
cytomegalovirus infection	0.0042296361
glioma	0.0040653784
eumycotic mycetoma	0.0040653784
chronic myelogenous leukemia	0.0040653784
major depressive disorder	0.0036957985
Pallister-Hall syndrome	0.0036957985
Nijmegen breakage syndrome	0.0036957985
SATB2 associated disorder	0.0036957985
lymphoma	0.0036957985
colon carcinoma	0.0036957985
skin disease	0.0036957985
pulmonary hypertension	0.0036957985
cardiomyopathy	0.0036957985
prediabetes syndrome	0.0036957985
liver cancer	0.0036752663
Mental deterioration	0.0029566388
psoriasis	0.0029566388
disease arising from reactivation of latent virus	0.0027513167
leukemia	0.002587059
HIV-1 infection	0.002587059
injury	0.0022174791
adenocarcinoma	0.0022174791
airway hyperresponsiveness	0.0022174791
pituitary tumor	0.0022174791
colon adenocarcinoma	0.0022174791
esophageal cancer	0.0022174791
skin aging	0.0022174791
Åland Islands eye disease	0.0022174791
squamous cell carcinoma	0.0022174791
infective vaginitis	0.0022174791
Diamond-Blackfan anemia	0.0022174791
lung cancer	0.0018478993
adenoma	0.0014783194
colonic neoplasm	0.0014783194
Posterior Leukoencephalopathy Syndrome	0.0014783194
prostate cancer	0.0014783194
lymph node metastatic carcinoma	0.0014783194
polycystic ovary syndrome	0.0014783194
Huntington disease	0.0014783194
polycythemia vera	0.0014783194
carcinoma	0.0014783194
diabetic nephropathy	0.0014783194
Insulin resistance	0.0014783194
hyperinsulinemic hypoglycemia, familial, 4	0.0014783194
Salmonella Infections	0.0014783194
Parkinsonism	0.0014783194
fungal infectious disease	0.0014783194
corneal infection	0.0014783194
acute respiratory distress syndrome	0.0014783194
reproductive system disease	0.0014783194
Schöpf-Schulz-Passarge syndrome	0.0014783194
anaphylaxis	0.0014783194
Infertility	0.0014783194
metastatic neoplasm	0.0014783194
spinocerebellar ataxia type 1	0.0014783194
