# Supplementary material for: Peripheral Transcriptomic Signatures Reveal Convergent Neuroinflammatory, Metabolic, and miRNA Dysregulation in Major Psychiatric Disorders
Source: Biology (Basel). 2026 Apr 24;15(9):673. doi: 10.3390/biology15090673 (PMC13162896; doi:10.3390/biology15090673)
Supplement: Supplementary file 1 [file biology-15-00673-s001.zip › Supplementary Files/Dataset S4. Hub genes GWAS results/RPS3A.tsv]

disease	globalScore
Duchenne muscular dystrophy	0.50293456
influenza	0.4619748184
cystic fibrosis	0.3813738849
COVID-19	0.3706885942
multiple myeloma	0.3695798547
severe acute respiratory syndrome	0.3695798547
Becker muscular dystrophy	0.2877076508
neuromuscular disease caused by qualitative or quantitative defects of dystrophin	0.2587058983
prostate carcinoma	0.1735984237
exfoliative dermatitis	0.1056178086
aniridia	0.0923949637
Knee pain	0.0866577602
diffuse large B-cell lymphoma	0.0831554673
hepatocellular carcinoma	0.0796131833
epilepsy	0.0742855508
hemophilia B	0.0739159709
cystinosis	0.0739159709
hemophilia A	0.0739159709
Alport syndrome	0.0739159709
non-Hodgkins lymphoma	0.0739159709
neoplasm	0.049178024
substance abuse	0.0462967926
lymphoid leukemia	0.0461974818
genetic disorder	0.0461974818
chronic lymphocytic leukemia	0.038066725
glioma	0.0373275653
Disorder of amino acid and other organic acid metabolism	0.0369579855
neoplasm of mature B-cells	0.0369579855
kidney disease	0.0369579855
Hepatomegaly	0.0368413993
non-alcoholic fatty liver disease	0.0304698058
drug-induced liver injury	0.0260864324
liver disease	0.0236110618
Testicular Germ Cell Tumor	0.0221747913
Alzheimer disease	0.0215372757
coronary atherosclerosis	0.020544584
coronary artery disease	0.0182736706
atherosclerosis	0.0138387123
breast neoplasm	0.0125657151
in situ carcinoma	0.0118265553
breast cancer	0.0108598861
achalasia-alacrima syndrome	0.0103482359
squamous cell lung carcinoma	0.0096090762
glioblastoma multiforme	0.0084798044
cancer	0.008325287
trichinosis	0.0073915971
pancreatic adenocarcinoma	0.0073915971
colorectal carcinoma	0.0072068072
Dravet syndrome	0.0066524374
appendicitis	0.0059132777
hepatitis B virus infection	0.005174118
adenoma	0.005174118
infection	0.0046480826
pulmonary arterial hypertension	0.0040653784
attention deficit hyperactivity disorder	0.0036957985
bacterial disease	0.0036957985
type 1 diabetes mellitus	0.0036957985
acute myeloid leukemia	0.0036957985
hematopoietic and lymphoid system neoplasm	0.0036957985
psoriasis	0.0029566388
status epilepticus	0.0029566388
cirrhosis of liver	0.0029566388
schizophrenia	0.0029566388
thymus neoplasm	0.002587059
sleep	0.0022174791
Dilated cardiomyopathy	0.0022174791
inflammation	0.0022174791
necrotizing vasculitis	0.0022174791
viral disease	0.0022174791
nonpapillary renal cell carcinoma	0.0022174791
adenocarcinoma	0.0022174791
kidney injury	0.0022174791
lung cancer	0.002012157
thyroid carcinoma	0.0018478993
colorectal cancer	0.0018021207
coenzyme Q10 deficiency	0.0014783194
Global developmental delay	0.0014783194
focal segmental glomerulosclerosis	0.0014783194
Brachycephaly	0.0014783194
cardiovascular disease	0.0014783194
Takayasu arteritis	0.0014783194
ornithine translocase deficiency	0.0014783194
Down syndrome	0.0014783194
Gliosis	0.0014783194
neurodegenerative disease	0.0014783194
post-traumatic stress disorder	0.0014783194
Cirrhosis	0.0014783194
Addictive alcohol use	0.0014783194
non-alcoholic fatty liver	0.0014783194
ovarian cancer	0.0014783194
autism spectrum disorder	0.0014783194
leukemia	0.0014783194
trichomegaly	0.0014783194
