# Supplementary material for: Peripheral Transcriptomic Signatures Reveal Convergent Neuroinflammatory, Metabolic, and miRNA Dysregulation in Major Psychiatric Disorders
Source: Biology (Basel). 2026 Apr 24;15(9):673. doi: 10.3390/biology15090673 (PMC13162896; doi:10.3390/biology15090673)
Supplement: Supplementary file 1 [file biology-15-00673-s001.zip › Supplementary Files/Dataset S4. Hub genes GWAS results/RPSA.tsv]

disease	globalScore
familial isolated congenital asplenia	0.7619102
Duchenne muscular dystrophy	0.5038585097
influenza	0.4663978292
cystic fibrosis	0.3824980236
COVID-19	0.3709120843
severe acute respiratory syndrome	0.3695798547
Becker muscular dystrophy	0.2957778375
neuromuscular disease caused by qualitative or quantitative defects of dystrophin	0.2587058983
neurodegenerative disease	0.1355733381
neoplasm	0.1096657252
infection	0.1008478384
cancer	0.0998956404
aniridia	0.0923949637
Rheumatoid arthritis	0.0917821843
diffuse large B-cell lymphoma	0.0876151669
hypertrophic cardiomyopathy	0.084399762
small cell lung carcinoma	0.083010418
experimental autoimmune encephalomyelitis	0.0828277022
Rare familial disorder with hypertrophic cardiomyopathy	0.082826199
squamous cell carcinoma	0.0814846948
triple-negative breast cancer	0.080106882
non-Hodgkins lymphoma	0.0791580244
Romano-Ward syndrome	0.0773321112
hepatocellular carcinoma	0.0760166026
epilepsy	0.0757638702
adenocarcinoma	0.0751463049
familial atrial fibrillation	0.0745643853
hemophilia A	0.0744703407
Arrhythmogenic right ventricular dysplasia	0.0740113183
colorectal carcinoma	0.0739330458
Alport syndrome	0.0739159709
cystinosis	0.0739159709
hemophilia B	0.0739159709
atrial fibrillation	0.0739118645
Familial progressive cardiac conduction defect	0.0721961886
Familial short QT syndrome	0.0714142746
Brugada syndrome	0.0675506642
catecholaminergic polymorphic ventricular tachycardia	0.0674335403
Atrial septal defect - atrioventricular conduction defects	0.0669309117
Atrial stand still	0.0667050573
left ventricular noncompaction	0.0663132041
adenoid cystic carcinoma	0.0651950766
dilated cardiomyopathy	0.0633221697
Zika virus infectious disease	0.0618840934
sudden cardiac arrest	0.0615701559
squamous cell lung carcinoma	0.0613864371
His bundle tachycardia	0.0594432238
atrial heart septal defect	0.0593331712
frontotemporal dementia	0.0581873652
Idiopathic ventricular fibrillation, not Brugada type	0.0562130959
Familial dilated cardiomyopathy with conduction defect due to LMNA mutation	0.0555108942
Ebstein anomaly	0.0544243294
arrhythmogenic right ventricular dysplasia 1	0.0543060638
hypertrophic cardiomyopathy 12	0.0530642755
osteosarcoma	0.0529639403
ventricular arrhythmias due to cardiac ryanodine receptor calcium release deficiency syndrome	0.0526651293
cardiac conduction defect	0.0525690385
Wolff-Parkinson-White Syndrome	0.0522364167
colorectal cancer	0.0519345276
Townes-Brocks syndrome	0.0513581427
Brugada syndrome 1	0.0511128939
arrhythmogenic right ventricular dysplasia 5	0.0505289577
gastric cancer	0.0503719312
diabetes mellitus	0.0501045337
cardiomyopathy, dilated, 2I	0.0498193644
Alzheimer disease	0.0496600685
hypertrophic cardiomyopathy 7	0.0493463022
arrhythmogenic right ventricular dysplasia, familial, 14	0.0492723862
dilated cardiomyopathy 1DD	0.0490728131
short QT syndrome type 3	0.048799324
dilated cardiomyopathy 1E	0.0487327996
atrial fibrillation, familial, 9	0.0485184433
catecholaminergic polymorphic ventricular tachycardia 1	0.0481488635
ventricular tachycardia, familial	0.0480675559
cardiomyopathy, familial hypertrophic, 28	0.0479566819
hypertrophic cardiomyopathy 6	0.0479123324
atrial conduction disease	0.0479049408
hemoglobin D disease	0.0478901576
familial isolated dilated cardiomyopathy	0.0478310248
atrial fibrillation, familial, 3	0.0477497172
catecholaminergic polymorphic ventricular tachycardia 4	0.0476462349
short QT syndrome 7	0.0474762281
hypertrophic cardiomyopathy 1	0.0473801374
lymphedema	0.0473062214
Brugada syndrome 3	0.0471953474
long QT syndrome 13	0.0471879558
Stroke	0.0470378523
long QT syndrome 5	0.0469440331
atrial septal defect 1	0.046892292
sick sinus syndrome 2, autosomal dominant	0.0467962012
lung cancer	0.0466793935
long QT syndrome 15	0.0466483693
long QT syndrome 9	0.0465596701
lymphoid leukemia	0.0461974818
genetic disorder	0.0461974818
heart-hand syndrome, Slovenian type	0.0461900902
dilated cardiomyopathy 1G	0.0461531323
cardiomyopathy, familial hypertrophic, 29, with polyglucosan bodies	0.0459166011
hemoglobin E disease	0.0458205104
short QT syndrome type 2	0.0457613776
dilated cardiomyopathy 1Z	0.0457096364
sinoatrial node dysfunction and deafness	0.0455396297
familial sick sinus syndrome	0.0454731053
Brugada syndrome 9	0.0454657137
atrial fibrillation, familial, 13	0.0453844062
glycogen storage disease XV	0.0453289692
Glycogen storage disease due to glycogenin deficiency	0.0453289692
dilated cardiomyopathy 1AA	0.0452735322
ventricular fibrillation, paroxysmal familial, type 1	0.0452661406
familial cardiomyopathy	0.0450370011
dilated cardiomyopathy 1A	0.0450370011
long QT syndrome 1	0.0449483019
dilated cardiomyopathy 1L	0.04480047
hypertrophic cardiomyopathy 20	0.0447043792
cataract 46 juvenile-onset	0.0446674212
dilated cardiomyopathy 1O	0.0446378548
long QT syndrome 12	0.0444161069
congenital heart defects, multiple types, 3	0.0443643658
long QT syndrome 14	0.0442461002
dilated cardiomyopathy 2B	0.0439356531
cardiomyopathy, familial hypertrophic, 30, atrial	0.0437952128
cardiomyopathy, dilated, 2K	0.0437434716
Jervell and Lange-Nielsen syndrome 2	0.0435882481
hypertrophic cardiomyopathy 25	0.0434256329
cardiomyopathy, dilated, 100	0.0432999758
long QT syndrome 10	0.043277801
hypertrophic cardiomyopathy 11	0.0431743186
long QT syndrome 8	0.0429895287
acquired long QT syndrome	0.0429895287
hypertrophic cardiomyopathy 10	0.0428786547
Jervell and Lange-Nielsen syndrome 1	0.0428712631
sick sinus syndrome 1	0.0426864732
arrhythmogenic right ventricular dysplasia 8	0.0426273404
arrhythmogenic right ventricular dysplasia 12	0.0426051656
atrial fibrillation, familial, 10	0.0425903825
head and neck squamous cell carcinoma	0.0423786953
cardiomyopathy, familial restrictive, 1	0.042213411
dominant beta-thalassemia	0.0421099286
acute lymphoblastic leukemia	0.0420180982
arrhythmogenic right ventricular dysplasia 10	0.0418586143
hypertrophic cardiomyopathy 17	0.0416368664
non-small cell lung carcinoma	0.041570572
cardiomyopathy, dilated, 2F	0.0415703421
colitis	0.0414084291
hypertrophic cardiomyopathy 14	0.0413633773
Systemic lupus erythematosus	0.0410474102
hypertrophic cardiomyopathy 26	0.0408977067
long QT syndrome 16	0.0407129168
dilated cardiomyopathy 1KK	0.0406833504
chronic atrial and intestinal dysrhythmia	0.0405429101
dilated cardiomyopathy 1V	0.0399663655
hypertrophic cardiomyopathy 2	0.0399220159
cardiomyopathy, dilated, 2G	0.0398850579
hypertrophic cardiomyopathy 21	0.0396411352
chronic lymphocytic leukemia	0.0395842096
atrial septal defect, sinus venosus type	0.0393750377
Atrial tachyarrhythmia with short PR interval	0.0391828562
Lown-Ganong-Levine syndrome	0.0391828562
rheumatoid arthritis	0.0391549324
long QT syndrome 3	0.039057199
congenital heart defects, multiple types, 5	0.0386654444
hypertrophic cardiomyopathy 13	0.0381110746
congenitally corrected transposition of the great arteries	0.0377858443
hemoglobin H disease	0.0377636696
kidney disease	0.0375123553
liver cancer	0.037405655
atrial standstill	0.0371649502
Hypereosinophilic syndrome	0.037150167
cervical cancer	0.0371377472
congenital heart malformation	0.0370097266
neoplasm of mature B-cells	0.0369579855
Disorder of amino acid and other organic acid metabolism	0.0369579855
Supravalvular aortic stenosis	0.036691888
supravalvular aortic stenosis	0.036691888
congenital aortic valve stenosis	0.0363740493
Brugada syndrome 8	0.0363592661
Takotsubo cardiomyopathy	0.0363075249
melanoma	0.0362841972
hemoglobin C-beta-thalassemia syndrome	0.0361670846
Hemoglobin C - beta-thalassemia	0.0361670846
congenital heart block	0.0360931686
breast cancer	0.0358895952
Brugada syndrome 5	0.0356053232
temporal arteritis	0.035479666
viral disease	0.0352255312
atrial septal defect 7	0.0351544358
delta-beta-thalassemia	0.0338756895
acquired Creutzfeldt-Jakob disease	0.0332621869
alpha-thalassemia-myelodysplastic syndrome	0.0332400121
Alpha-thalassemia - myelodysplastic syndrome	0.0332400121
pulmonary arterial hypertension	0.0330921802
cardiac valvular dysplasia 2	0.0330478306
nervous system disease	0.032947884
hypertrophic cardiomyopathy 4	0.0328926071
atrial fibrillation, familial, 8	0.0326782508
Acute Leukemia	0.0324018909
atrial septal defect, ostium secundum type	0.0320795314
Hemoglobin E - beta-thalassemia	0.0316803851
hemoglobin E-beta-thalassemia syndrome	0.0316803851
ATTRV122I amyloidosis	0.0316360356
atrial septal defect, ostium primum type	0.0315325532
pulmonary hypertension, primary, 4	0.0312442809
cyanosis, transient neonatal	0.0310151414
familial idiopathic dilatation of the right atrium	0.0309412254
acute myeloid leukemia	0.030767316
sleep apnea	0.0305961016
Blackfan-Diamond anemia	0.0303498977
cytomegalovirus infection	0.0301490926
bile duct carcinoma	0.030092629
Autoimmunity	0.0294810061
cholangiocarcinoma	0.0294717349
ovarian cancer	0.0288641113
neuroblastoma	0.0287448549
subarachnoid hemorrhage	0.0286424387
primary biliary cirrhosis	0.0280188754
myelodysplastic syndrome	0.0269756336
Helicobacter pylori infectious disease	0.0267945395
oral squamous cell carcinoma	0.026558419
Sepsis	0.0258275395
esophageal squamous cell carcinoma	0.0257451521
breast carcinoma	0.0255424866
spindle cell hemangioma	0.0251314301
lung adenocarcinoma	0.0246877096
retinoblastoma	0.024024308
lung carcinoma	0.0237463834
Adenosquamous Carcinoma	0.02359182
gastric carcinoma	0.0231603376
chronic hepatitis B virus infection	0.0231398053
mixed connective tissue disease	0.0225507927
Kaposi's sarcoma	0.0225443711
Splenomegaly	0.0221747913
glioblastoma	0.0215212409
glioma	0.0214410996
psoriasis	0.0212511199
chronic graft versus host disease	0.0211276484
mucinous carcinoma	0.0210660517
ovarian carcinoma	0.0209679395
essential hypertension	0.020882699
prostate cancer	0.0202658746
leukemia	0.0199536102
urinary bladder carcinoma	0.0196898675
phosphorus metabolism disease	0.019592449
myeloid sarcoma	0.0192952288
acute promyelocytic leukemia	0.0192900152
childhood leukemia	0.0191308905
Lewy body dementia	0.0186787808
amyotrophic lateral sclerosis	0.018495056
Creutzfeldt Jacob Disease	0.0184789927
Parkinson disease	0.0183583306
astrocytoma	0.0181519242
Meningitis	0.0175552404
coronary artery disease	0.0173747514
cutaneous melanoma	0.0173702532
myocardial infarction	0.0173681811
inherited Creutzfeldt-Jakob disease	0.0170006733
tongue cancer	0.0170006733
sarcoidosis	0.0168891834
neuroendocrine neoplasm	0.0168866084
pulmonary sarcoidosis	0.0168236856
skin appendage carcinoma	0.0166310935
breast disease	0.0162615136
type 2 diabetes mellitus	0.0160561915
Pick disease	0.0157071438
ulcerative colitis	0.0153778314
acute lung injury	0.015337564
schizophrenia	0.0152375721
pulmonary fibrosis	0.015227306
Cognitive impairment	0.0151782331
IGA glomerulonephritis	0.015152774
Mixed Tumor of the Salivary Gland	0.0150835805
urothelial carcinoma	0.0149396151
rectal carcinoma	0.0147831942
endometriosis	0.014762662
nasopharyngeal carcinoma	0.0146968667
bacterial disease	0.014662936
tauopathy	0.0146600009
Sarcomatoid Carcinoma	0.0146046312
Mungan syndrome	0.0145446099
psoriasis vulgaris	0.0144438742
small cell carcinoma	0.0143896808
meningeal tuberculosis	0.0140440345
metabolic syndrome	0.0140389014
posterior cortical atrophy	0.0139463002
chronic obstructive pulmonary disease	0.0137027891
AIDS dementia	0.0136968697
psoriatic arthritis	0.0136179231
inflammatory bowel disease	0.0135506177
laryngeal squamous cell carcinoma	0.0133048748
colon carcinoma	0.0131593005
meningioma	0.0131484193
Uveal melanoma	0.0131200848
scrapie	0.0130124544
atherosclerosis	0.0128778645
glioblastoma multiforme	0.0127766482
prion disease	0.0126908118
Thymoma	0.0124965215
pulmonary tuberculosis	0.0123809251
Miyoshi myopathy	0.0123419335
multiple myeloma	0.0122017628
ovarian serous carcinoma	0.0121961352
infectious disease	0.0121571114
cervical adenocarcinoma	0.0120113453
spondyloarthropathy	0.0119600147
juvenile idiopathic arthritis	0.0118060231
Crohn's disease	0.0114736811
peritonitis	0.0114569755
spindle cell tumor	0.0114364433
breast ductal carcinoma in situ	0.011202992
malaria	0.0111305007
non-alcoholic steatohepatitis	0.0110873956
familial hyperaldosteronism	0.0110873956
Optic neuropathy	0.0110873956
chronic bronchitis	0.0110873956
xeroderma pigmentosum group C	0.0110873956
Arthropathy	0.0110873956
Testicular Germ Cell Tumor	0.0110873956
lymphoma	0.0110468104
AIDS	0.0108820735
coronary atherosclerosis	0.0107178158
skin basal cell carcinoma	0.0106870175
multiple sclerosis	0.0104907147
in situ carcinoma	0.0104209074
uterine sarcoma	0.0103482359
periodontitis	0.0103431029
cerebral creatine deficiency syndrome	0.010330555
large cell neuroendocrine carcinoma	0.0102054218
lupus nephritis	0.010163446
brain neoplasm	0.0100766785
connective tissue disease	0.0100505188
fibrosarcoma	0.0100179627
dermatitis	0.0099581239
prostate adenocarcinoma	0.0098478659
parasitic infection	0.0097938661
bacteriemia	0.0097938661
acquired factor X deficiency	0.0097938661
carcinoma	0.0097276372
status epilepticus	0.0096604068
sarcoma	0.009621657
lissencephaly with cerebellar hypoplasia	0.0096090762
preeclampsia	0.0094858829
germ cell tumor	0.0094653507
tuberculosis	0.009420179
Senile plaques	0.0094037541
myxoid liposarcoma	0.0092394964
tongue squamous cell carcinoma	0.0092394964
liposarcoma	0.0091998692
metastatic malignant neoplasm	0.009103019
neuroendocrine carcinoma	0.0090865986
HIV infection	0.0089444484
hematopoietic and lymphoid cell neoplasm	0.0089417793
ischemia	0.0089417793
inflammation	0.0089223409
chronic rhinosinusitis	0.0088699165
Visual hallucination	0.0088699165
vascular dementia	0.0088699165
arrhythmogenic right ventricular cardiomyopathy	0.0088699165
primitive neuroectodermal tumor	0.0088699165
neoplasm of minor salivary gland	0.0088699165
supranuclear palsy, progressive, 1	0.0088647835
Mental deterioration	0.0088391182
liver dysplastic nodule	0.0086851266
Dilated cardiomyopathy	0.0086851266
gastric adenocarcinoma	0.0086543283
Sinonasal Undifferentiated Carcinoma	0.0085003367
viral pneumonia	0.0084798044
Wilms tumor	0.0084695383
lipoma	0.0083771434
invasive carcinoma	0.0083417064
Lentivirus Infections	0.0083155467
craniosynostosis	0.0083155467
glycogen storage disease VI	0.0083155467
adenosquamous lung carcinoma	0.0083155467
toxoplasmosis	0.0082855571
Ewing sarcoma	0.008280395
bone disease	0.0082026196
basaloid squamous cell carcinoma	0.0081923534
dry eye syndrome	0.0081307568
pterygium	0.0081307568
polyarticular arthritis	0.0081102246
HIV-1 infection	0.0081102246
astrocytic tumor	0.0080794263
familial Alzheimer disease	0.0079459669
allergic rhinitis	0.0079459669
sebaceous adenocarcinoma	0.0079459669
T-cell non-Hodgkin lymphoma	0.0079459669
Behcet's syndrome	0.0079459669
psychosis	0.0079459669
soft tissue sarcoma	0.0079254347
Wilson disease	0.0078227736
pachyonychia congenita	0.0077611769
squamous cell intraepithelial neoplasia	0.0077611769
Bloom syndrome	0.0077611769
cerebral amyloid angiopathy	0.0077611769
metastatic melanoma	0.0077611769
venous thromboembolism	0.0077611769
pancreatic ductal adenocarcinoma	0.0077611769
ulnar-mammary syndrome	0.0077406447
autoimmune disease	0.0075258957
alveolar rhabdomyosarcoma	0.0073915971
acute graft versus host disease	0.0073915971
pulmonary neuroendocrine tumor	0.0073915971
listeriosis	0.0073915971
mucous membrane pemphigoid	0.0073915971
Lung Sclerosing Hemangioma	0.0073915971
chronic hepatitis C virus infection	0.0073915971
pulmonary hypertension	0.0073915971
Langer-Giedion syndrome	0.0073915971
Myasthenia gravis	0.0073915971
gestational trophoblastic neoplasm	0.0073915971
hereditary sensory and autonomic neuropathy	0.0073915971
primary progressive multiple sclerosis	0.0073915971
benign fibrous histiocytoma	0.0073915971
melanocytic nevus	0.0073915971
vascular neoplasm	0.0073915971
head and neck malignant neoplasia	0.0073915971
hereditary sensory and autonomic neuropathy	0.0073915971
listeriosis	0.0073915971
Duane retraction syndrome	0.0073915971
teratocarcinoma	0.0072659399
colorectal neoplasm	0.0072068072
choriocarcinoma	0.0072068072
anaplastic astrocytoma	0.0072068072
prostate neoplasm	0.0070836139
cardiomyopathy	0.0070220172
benign prostatic hyperplasia	0.0070220172
coinfection	0.0068534352
laryngotracheoesophageal cleft	0.0067776713
Hodgkins lymphoma	0.006714034
gestational diabetes	0.0066524374
follicular thyroid carcinoma	0.0066524374
chronic rhinosinusitis with nasal polyps	0.0066524374
nocardiosis	0.0066524374
Olfactory Neuroblastoma	0.0066524374
NUT midline carcinoma	0.0064699733
visceral Leishmaniasis	0.0063573895
graft versus host disease	0.0063444542
autoimmune thrombocytopenic purpura	0.0062828575
type 1 diabetes mellitus	0.0061771515
idiopathic pulmonary fibrosis	0.0060775354
adrenal cortex carcinoma	0.0059557794
Bartsocas-Papas syndrome 1	0.0059210799
juvenile dermatomyositis	0.0059132777
intrahepatic cholangiocarcinoma	0.0059081446
Inflammatory abnormality of the skin	0.0058927455
Leishmaniasis	0.0058742539
bacterial meningitis	0.0058594833
metastatic neoplasm	0.0058389511
lymph node metastatic carcinoma	0.0057438869
neoplasm of testis	0.0057284877
SAPHO syndrome	0.0057284877
chronic granulomatous disease	0.0056182298
chronic myelogenous leukemia	0.0055720323
neuropathy	0.0055231656
Salmonella Infections	0.0055231656
microphthalmia with limb anomalies	0.0054283068
SATB2 associated disorder	0.0054283068
Osteoporosis	0.0053872423
gastroenteritis	0.0053589079
red-green color blindness	0.0053589079
human prion disease	0.0053281096
Ischemic stroke	0.0053051135
papillary thyroid carcinoma	0.0052987485
medullary thyroid gland carcinoma	0.0052459807
Cerebral ischemia	0.0052357146
enthesitis	0.0052357146
benign neoplasm	0.0052357146
diabetic cardiomyopathy	0.005174118
choroidal melanoma	0.005174118
aldosterone-producing adenoma	0.005174118
candidiasis	0.005174118
prostate carcinoma	0.0051535858
Thymic Carcinoma	0.0050780272
adenoviridae infectious disease	0.00506386
cervical intraepithelial neoplasia	0.004989328
Patent ductus arteriosus	0.004989328
Neurodevelopmental disorder	0.004989328
portal hypertension	0.004989328
Hypoalbuminemia	0.004989328
Thrombocytopenia	0.004989328
Soft Tissue Neoplasm	0.0049687958
malignant myoepithelioma	0.0049687958
laryngeal carcinoma	0.0049687958
esophageal cancer	0.0049687958
undifferentiated carcinoma	0.0048199373
acute respiratory distress syndrome	0.0048045381
endometrial carcinoma	0.0048045381
Malignant Mesothelioma	0.0048045381
Allergy	0.0048045381
Paget disease	0.0048045381
giardiasis	0.0048045381
osteoarthritis	0.0047655143
adenoma	0.0047649109
amyloidosis	0.0047507437
synovial sarcoma	0.0047193169
rheumatic disease	0.0046891471
colon adenocarcinoma	0.0046480826
Pseudomonas infection	0.0046197482
breast neoplasm	0.0045659538
mucoepidermoid carcinoma	0.004506821
chronic gastritis	0.0044965549
enterocolitis	0.0044349583
amnesia	0.0044349583
Hepatic fibrosis	0.0044349583
acrodermatitis enteropathica	0.0044349583
endothelial dysfunction	0.0044349583
pneumothorax	0.0044349583
fibromyalgia	0.0044349583
attention deficit hyperactivity disorder	0.0044349583
chronic idiopathic urticaria	0.0044349583
autosomal dominant cerebellar ataxia	0.0044349583
coronavirus infectious disease	0.0044349583
mood disorder	0.0044349583
gastrointestinal stromal tumor	0.0044349583
telomere syndrome	0.0044349583
carcinoid tumor	0.0044349583
reticulum cell sarcoma	0.0044349583
tuberous sclerosis	0.0044349583
inclusion body myositis	0.0044349583
normal pressure hydrocephalus	0.0044349583
nongerminomatous germ cell tumor	0.0044349583
multiple system atrophy	0.0044349583
monocytic leukemia	0.0044349583
Hepatosplenomegaly	0.0044349583
oral candidiasis	0.0044349583
Miller-Dieker syndrome	0.0044349583
Reoviridae infectious disease	0.004414426
endometrial cancer	0.004414426
Ehlers-Danlos syndrome, musculocontractural type	0.004414426
psoriasis 14, pustular	0.004414426
renal cell carcinoma	0.004414426
oligodendroglioma	0.0042501683
hepatitis C virus infection	0.0042501683
corticobasal degeneration disorder	0.0042501683
acute myocardial infarction	0.0042501683
COVID-19–associated multisystem inflammatory syndrome in adults	0.0042501683
colorectal adenocarcinoma	0.0042501683
human papilloma virus infection	0.0042501683
major depressive disorder	0.0042296361
Escherichia coli Infections	0.0042296361
cervical squamous intraepithelial neoplasia	0.0042296361
Hypercholesterolemia	0.0040807776
maternal uniparental disomy of chromosome 20	0.0040653784
Bovine mastitis	0.0040653784
systemic scleroderma	0.0040653784
Guillain-Barre syndrome	0.0040653784
insulinoma	0.0040653784
Respiratory Syncytial Virus Infection	0.0040653784
adamantinoma	0.0040653784
avian influenza	0.0040653784
metastatic squamous cell carcinoma	0.0040653784
male infertility	0.0040653784
pancreatic adenocarcinoma	0.0040653784
lung disease	0.0040653784
Åland Islands eye disease	0.0040653784
malignant epithelioid mesothelioma	0.0040653784
basal cell carcinoma	0.0040653784
Obesity	0.0039801571
rhabdomyosarcoma	0.0038267941
mesothelioma	0.0037676613
Hypertriglyceridemia	0.0037573952
pancreatic serous cystadenoma	0.0036957985
arteriolosclerosis	0.0036957985
acinar cell carcinoma	0.0036957985
digestive system cancer	0.0036957985
Pallister-Hall syndrome	0.0036957985
bacterial urinary tract infection	0.0036957985
gram-positive bacterial infections	0.0036957985
aspergillosis	0.0036957985
peeling skin syndrome	0.0036957985
congenital heart disease	0.0036957985
fragile X syndrome	0.0036957985
peripheral neuropathy	0.0036957985
lupus erythematosus	0.0036957985
acne	0.0036957985
viral encephalitis	0.0036957985
clear cell adenocarcinoma	0.0036957985
Nephropathy	0.0036957985
metastatic carcinoma	0.0036957985
synucleinopathy	0.0036957985
hematoma	0.0036957985
purpura	0.0036957985
Staphylococcus aureus infection	0.0036957985
relapsing-remitting multiple sclerosis	0.0036957985
acute basophilic leukemia	0.0036957985
parotitis	0.0036957985
Encephalopathy	0.0036957985
clear cell adenocarcinoma	0.0036957985
sarcopenia	0.0036957985
cerebral infarction	0.0036957985
synucleinopathy	0.0036957985
van der Woude syndrome	0.0036957985
hypersensitivity pneumonitis	0.0036957985
cystic kidney disease	0.0036957985
hidradenitis suppurativa	0.0036957985
Shwachman-Diamond syndrome	0.0036957985
infertility	0.0036957985
Microcephaly	0.0036957985
fragile X syndrome	0.0036957985
Purpura	0.0036957985
Gout	0.0036957985
papillary adenocarcinoma	0.0036957985
skin cancer	0.0036957985
Nephropathy	0.0036957985
metastatic carcinoma	0.0036957985
Werner syndrome	0.0036957985
familial pityriasis rubra pilaris	0.0036957985
large cell carcinoma	0.0036752663
cardiovascular disease	0.0036420041
Hashimoto's thyroiditis	0.0035110086
Insulin resistance	0.0033262187
myeloid leukemia	0.0033262187
cervical carcinoma	0.0033262187
Neoplasm of the lung	0.0033093477
ovarian neoplasm	0.0031106304
renal nutcracker syndrome	0.0030285016
Immunodeficiency	0.0030182355
Hyperlipidemia	0.0030182355
Neoplasm of the liver	0.0029566388
liver and intrahepatic bile duct neoplasm	0.0029566388
colonic neoplasm	0.0029566388
Anemia	0.0029566388
sexually transmitted disease	0.0029566388
Takayasu arteritis	0.0029566388
Low back pain	0.0029566388
Aarskog-Scott syndrome, X-linked	0.0029566388
Peripheral demyelination	0.0029566388
Ascites	0.0029566388
enthesitis-related juvenile idiopathic arthritis	0.0029566388
familial Mediterranean fever	0.0029566388
Nephroblastoma	0.0029361066
ankylosing spondylitis	0.0029361066
Transitional Cell Carcinoma	0.0029361066
mastitis	0.0029361066
atopic eczema	0.0028437117
leiomyosarcoma	0.0028437117
extraskeletal myxoid chondrosarcoma	0.0027718489
trophoblastic neoplasm	0.0027718489
Huntington disease	0.0027718489
invasive breast ductal carcinoma	0.0027718489
Human T-lymphotropic virus 1 infectious disease	0.0027718489
age-related macular degeneration	0.0027718489
Lymphatic Metastasis	0.0027718489
pituitary tumor	0.0027718489
serum lipopolysaccharide activity	0.0027718489
progressive supranuclear palsy	0.0027718489
breast adenosis	0.0027718489
Chagas disease	0.0027718489
diabetic nephropathy	0.0027718489
Burkitts lymphoma	0.0027513167
embryonal rhabdomyosarcoma	0.0027513167
Pneumonia	0.0027513167
glaucoma	0.0027513167
Nijmegen breakage syndrome	0.0027513167
Diabetes mellitus	0.0027513167
cyst	0.0027513167
vascular disease	0.0027513167
bladder transitional cell carcinoma	0.0027513167
diabetic retinopathy	0.002587059
nasopharyngeal type undifferentiated carcinoma	0.002587059
teratoma	0.002587059
nonpapillary renal cell carcinoma	0.002587059
T-cell leukemia	0.002587059
thyroid neoplasm	0.002587059
Granulomatosis with Polyangiitis	0.002587059
skin neoplasm	0.002587059
retinopathy	0.002587059
hyperinsulinemic hypoglycemia, familial, 4	0.002587059
B-cell non-Hodgkins lymphoma	0.002587059
Merkel cell skin cancer	0.002587059
phyllodes tumor	0.002587059
Epstein-Barr virus infection	0.002587059
overactive bladder	0.002587059
Increased total eosinophil count	0.002587059
Uveitis	0.002587059
schwannoma	0.002587059
pleural tuberculosis	0.002587059
Granular Cell Tumor	0.002587059
schistosomiasis	0.002587059
Chédiak-Higashi syndrome	0.002587059
thyroid carcinoma	0.002587059
renal carcinoma	0.002587059
achalasia-alacrima syndrome	0.0022174791
dental caries	0.0022174791
Barth syndrome	0.0022174791
anthrax infection	0.0022174791
lymphoproliferative syndrome	0.0022174791
ependymoma	0.0022174791
hemochromatosis	0.0022174791
arthritis	0.0022174791
Benign Ovarian Neoplasm	0.0022174791
keratosis	0.0022174791
adult-onset Still's disease	0.0022174791
Chlamydia trachomatis infectious disease	0.0022174791
ichthyosis prematurity syndrome	0.0022174791
anxiety disorder	0.0022174791
encephalitis	0.0022174791
alexithymia	0.0022174791
congenital rubella	0.0022174791
subacute sclerosing panencephalitis	0.0022174791
Sorsby fundus dystrophy	0.0022174791
nephritis	0.0022174791
Dravet syndrome	0.0022174791
ankyloblepharon filiforme adnatum-cleft palate syndrome	0.0022174791
esophageal adenocarcinoma	0.0022174791
neuroinflammatory disorder	0.0022174791
extranodal nasal NK/T cell lymphoma	0.0022174791
Hepatic failure	0.0022174791
seminoma	0.0022174791
cardiac sarcoidosis	0.0022174791
Opportunistic infection	0.0022174791
hepatocellular adenoma	0.0022174791
malignant glioma	0.0022174791
nasopharyngeal neoplasm	0.0022174791
neurofibroma	0.0022174791
anaplastic large cell lymphoma	0.0022174791
insomnia	0.0022174791
endodermal sinus tumor	0.0022174791
severe congenital neutropenia	0.0022174791
lung neoplasm	0.0022174791
ganglioneuroma	0.0022174791
celiac disease	0.0022174791
Sjogren syndrome	0.0022174791
Poroma	0.0022174791
esophageal small cell neuroendocrine carcinoma	0.0022174791
Basaloid Carcinoma	0.0022174791
pancreatic carcinoma	0.0022174791
pulmonary non-tuberculous mycobacterial infection	0.0022174791
metastasis	0.0022174791
Endocarditis	0.0022174791
grade III meningioma	0.0022174791
Herpes Zoster	0.0022174791
bacterial vaginosis	0.0022174791
animal viral hepatitis	0.0022174791
immune system disease	0.0022174791
neoplasm of oropharynx	0.0022174791
stomach neoplasm	0.0022174791
undifferentiated pleomorphic sarcoma	0.0022174791
histiocytic sarcoma	0.0022174791
familial hypercholesterolemia	0.0022174791
pancreatic neoplasm	0.0022174791
human african trypanosomiasis	0.0022174791
osteomyelitis	0.0022174791
breast ductal adenocarcinoma	0.0022174791
Mantle cell lymphoma	0.0022174791
mitochondrial DNA depletion syndrome 4a	0.0022174791
myoepithelial tumor	0.0022174791
interstitial nephritis	0.0022174791
oligoastrocytoma	0.0022174791
Glomerulonephritis	0.0022174791
airway hyperresponsiveness	0.0022174791
viral infection of central nervous system	0.0022174791
tooth disease	0.0022174791
infectious mononucleosis	0.0022174791
nevus	0.0022174791
syndromic intellectual disability	0.0022174791
epidermal appendage tumor	0.0022174791
meningoencephalitis	0.0022174791
sebaceous adenoma	0.0022174791
cystadenoma	0.0022174791
primary hyperparathyroidism	0.0022174791
Congestive heart failure	0.0022174791
plasmacytoma	0.0022174791
bladder tumor	0.0022174791
chronic myelomonocytic leukemia	0.0022174791
Vitiligo	0.0022174791
Mycobacterium avium complex disease	0.0022174791
Frontotemporal dementia	0.0022174791
ameloblastoma	0.0022174791
pilocytic astrocytoma	0.0022174791
Cirrhosis	0.0022174791
skin squamous cell carcinoma	0.0022174791
hidrocystoma	0.0022174791
Hydatidiform Mole	0.0022174791
myocarditis	0.0022174791
breast angiosarcoma	0.002104552
acute myeloid leukemia by FAB classification	0.002104552
Urinary incontinence	0.0018478993
Parkinsonism	0.0018478993
Hepatoblastoma	0.0018478993
Mobius syndrome	0.0018478993
nail-patella syndrome	0.0018478993
Granuloma	0.0018478993
chronic kidney disease	0.0018478993
cervical squamous cell carcinoma	0.0018478993
nasal cavity and paranasal sinus carcinoma	0.0018478993
neoplasm of esophagus	0.0018478993
Genital neoplasm, female	0.0018478993
cyclic hematopoiesis	0.0018478993
brain cancer	0.0018478993
allergic asthma	0.0018478993
Myocardial Ischemia	0.0018478993
Autism	0.0018478993
histoplasmosis	0.0014783194
metabolic disease	0.0014783194
diabetic macular edema	0.0014783194
immunodeficiency disease	0.0014783194
Respiratory tract infection	0.0014783194
bronchus adenoma	0.0014783194
Right ventricular cardiomyopathy	0.0014783194
Bowen disease of the skin	0.0014783194
hidradenoma	0.0014783194
tubular adenoma	0.0014783194
adrenocortical carcinoma, hereditary	0.0014783194
Encephalitis, Tick-Borne	0.0014783194
mismatch repair cancer syndrome 1	0.0014783194
sclerosteosis	0.0014783194
Graves disease	0.0014783194
paracoccidioidomycosis	0.0014783194
brain injury	0.0014783194
mesenchymal cell neoplasm	0.0014783194
Treacher-Collins syndrome	0.0014783194
malignant pleural mesothelioma	0.0014783194
variant Creutzfeldt-Jakob disease	0.0014783194
Auditory hallucination	0.0014783194
large cell lung carcinoma	0.0014783194
secondary hyperparathyroidism	0.0014783194
diabetic neuropathy	0.0014783194
heart disease	0.0014783194
Arbovirus Infections	0.0014783194
spindle cell sarcoma	0.0014783194
Thymic Squamous Cell Carcinoma	0.0014783194
skin and soft tissue Staphylococcus aureus infection	0.0014783194
lung benign neoplasm	0.0014783194
Crohn ileitis	0.0014783194
head and neck neoplasia	0.0014783194
autoimmune thyroid disease	0.0014783194
Central Nervous System Neoplasm	0.0014783194
childhood testicular germ cell tumor	0.0014783194
liver disease	0.0014783194
chondrosarcoma	0.0014783194
Infantile dystonia-parkinsonism	0.0014783194
desmoplastic melanoma	0.0014783194
infarction	0.0014783194
parkinsonism-dystonia, infantile	0.0014783194
PEComa	0.0014783194
Pruritus	0.0014783194
Down syndrome	0.0014783194
Ventricular arrhythmia	0.0014783194
pustulosis palmaris et plantaris	0.0014783194
myxoma	0.0014783194
clear cell renal carcinoma	0.0014783194
cerebral malaria	0.0014783194
Friedreich ataxia	0.0014783194
T-cell acute lymphoblastic leukemia	0.0014783194
mild neurocognitive disorder	0.0014783194
Digestive System Mixed Adenoneuroendocrine Carcinoma	0.0014783194
thymoma type A	0.0014783194
Erythema	0.0014783194
Hepatic steatosis	0.0014783194
uterine cervix neoplasm	0.0014783194
sexual dysfunction	0.0014783194
thymus neoplasm	0.0014783194
neuroma	0.0014783194
aortic aneurysm	0.0014783194
injury	0.0014783194
Invasive Breast Carcinoma	0.0014783194
neuritis	0.0014783194
Melnick-Needles syndrome	0.0014783194
polyp	0.0014783194
idiopathic pulmonary arterial hypertension	0.0014783194
Peripheral neuropathy	0.0014783194
cognitive disorder	0.0014783194
Shock	0.0014783194
skin disease	0.0014783194
Delusion	0.0014783194
fungal infectious disease	0.0014783194
Central precocious puberty	0.0014783194
Paraganglioma	0.0014783194
Psoriasiform dermatitis	0.0014783194
benign female reproductive system neoplasm	0.0014783194
Netherton syndrome	0.0014783194
Hypocalcemia	0.0014783194
Peutz-Jeghers syndrome	0.0014783194
Burkholderia Infections	0.0014783194
Alzheimer disease 3	0.0014783194
autoimmune uveitis	0.0014783194
pulpitis	0.0014783194
sialadenitis	0.0014783194
hemorrhagic stroke	0.0014783194
Melnick-Needles syndrome	0.0014783194
T-cell acute lymphoblastic leukemia	0.0014783194
emphysema	0.0014783194
polyp	0.0014783194
angiomyolipoma	0.0014783194
allergic disease	0.0014783194
Cowden syndrome 1	0.0014783194
syphilis	0.0014783194
hemangiopericytoma	0.0014783194
gastrointestinal polyp	0.0014783194
demyelinating disease	0.0014783194
skin infection	0.0014783194
prostatitis	0.0014783194
Erdheim-Chester disease	0.0014783194
Flavivirus Infections	0.0014783194
Cribriform Carcinoma	0.0014783194
respiratory system disease	0.0014783194
Recurrent lower respiratory tract infections	0.0014783194
Cervical polyp	0.0014783194
Adenoiditis	0.0014783194
synovitis	0.0014783194
angina pectoris	0.0014783194
emphysema	0.0014783194
angiomyolipoma	0.0014783194
eye infection	0.0014783194
hemorrhagic stroke	0.0014783194
Eccrine Porocarcinoma	0.0014783194
Malignant Germ Cell Tumor	0.0014783194
sickle cell disease	0.0014783194
Herpes simplex infection	0.0014783194
infantile convulsions and choreoathetosis	0.0014783194
Thyroid Gland Undifferentiated (Anaplastic) Carcinoma	0.0014783194
acute coronary syndrome	0.0014783194
osteoporosis-pseudoglioma syndrome	0.0014783194
Hallucinations	0.0014783194
Myelopathy	0.0014783194
Extramammary Paget Disease	0.0014783194
Large vessel vasculitis	0.0014783194
