# Supplementary material for: Peripheral Transcriptomic Signatures Reveal Convergent Neuroinflammatory, Metabolic, and miRNA Dysregulation in Major Psychiatric Disorders
Source: Biology (Basel). 2026 Apr 24;15(9):673. doi: 10.3390/biology15090673 (PMC13162896; doi:10.3390/biology15090673)
Supplement: Supplementary file 1 [file biology-15-00673-s001.zip › Supplementary Files/Dataset S4. Hub genes GWAS results/RSAD2.tsv]

disease	globalScore
basal ganglia calcification, idiopathic, 10, autosomal recessive	0.4157773365
alcohol drinking	0.1729281104
cervical carcinoma	0.1381006663
risk-taking behaviour	0.1329674561
androgenetic alopecia	0.1264918368
bone fracture	0.1253940304
systemic inflammatory response syndrome	0.1237641176
brain injury	0.1237641176
ovarian neoplasm	0.1103221654
gestational diabetes	0.1032020669
polyarteritis nodosa	0.1032020669
adolescent idiopathic scoliosis	0.1017995011
Systemic lupus erythematosus	0.1006076115
squamous cell carcinoma	0.0972502381
synovium disorder	0.0946482108
Alzheimer disease	0.0906918607
infection	0.0797643284
cancer	0.0774759391
Respiratory insufficiency	0.0728599338
bronchial disease	0.0728599338
tooth disease	0.0724895437
Zika virus infectious disease	0.0697327024
intelligence	0.0623868459
rotavirus infection	0.060980676
alopecia	0.0534637122
acute tonsillitis	0.0505345757
juvenile dermatomyositis	0.0489258093
autoimmune disease	0.0471536505
isolated agammaglobulinemia	0.0465046438
systemic scleroderma	0.0455824268
Sepsis	0.0428958018
Liddle syndrome 2	0.0427049522
dengue disease	0.0424926937
cytomegalovirus infection	0.0413599463
severe combined immunodeficiency due to CARD11 deficiency	0.0413264194
hyper-IgE recurrent infection syndrome 5, autosomal recessive	0.041185979
hypoparathyroidism, familial isolated, 2	0.0409568395
severe combined immunodeficiency due to CTPS1 deficiency	0.040579868
immunodeficiency 18	0.040579868
BENTA disease	0.0398259251
combined immunodeficiency with skin granulomas	0.039737226
hyper-IgM syndrome type 3	0.0396559184
immunodeficiency, common variable, 14	0.0380445502
immunodeficiency 86	0.0378301939
immunodeficiency 89 and autoimmunity	0.0377710611
immunodeficiency 62	0.037571488
psoriasis	0.0372266169
immunodeficiency, common variable, 4	0.0370540762
immunodeficiency, common variable, 3	0.0368249367
common variable immunodeficiency	0.0368249367
agammaglobulinemia 10, autosomal dominant	0.0364479653
Abruptio Placentae	0.036136801
immunodeficiency 105	0.036085777
nephrogenic syndrome of inappropriate antidiuresis	0.0358788123
agammaglobulinemia 7, autosomal recessive	0.0357161972
immunodeficiency 73c with defective neutrophil chemotaxis and hypogammaglobulinemia	0.0355831484
ICF syndrome	0.0355757568
immune deficiency, familial variable	0.0354427081
pseudohypoaldosteronism, type IB2, autosomal recessive	0.0352800929
immunoglobulin A deficiency 2	0.0348587719
viral disease	0.0343191973
Liddle syndrome 3	0.0341639618
immunodeficiency 99 with hypogammaglobulinemia and autoimmune cytopenias	0.0340530878
nervous system benign neoplasm	0.033911913
immunodeficiency 112	0.0336539416
hyper-IgM syndrome type 2	0.0332917533
malignant hyperthermia, susceptibility to, 1	0.033188271
immunodeficiency, common variable, 7	0.0331069634
autoimmune lymphoproliferative syndrome type 2B	0.032966523
Autoimmune lymphoproliferative syndrome with recurrent viral infections	0.032966523
pseudohypoaldosteronism type 2B	0.0328334743
pseudohypoaldosteronism type 2D	0.0328334743
transcobalamin I deficiency	0.0326412928
Transcobalamin deficiency	0.0326412928
combined immunodeficiency due to moesin deficiency	0.0326117264
hereditary arterial and articular multiple calcification syndrome	0.0325230272
immunodeficiency, common variable, 15	0.0324417196
Romano-Ward syndrome	0.0323012793
MHC class II deficiency 5	0.0322791045
immunodeficiency 102	0.0322717129
primary immunodeficiency with post-measles-mumps-rubella vaccine viral infection	0.0320351818
immune dysregulation, autoimmunity, and autoinflammation	0.0318725667
immunodeficiency 25	0.0316582104
neutropenia, severe congenital, 1, autosomal dominant	0.0316508188
mouth disease	0.0316008461
isolated hyperchlorhidrosis	0.0315251616
hyper-IgM syndrome type 5	0.031480812
Liddle syndrome 1	0.031443854
severe combined immunodeficiency due to LAT deficiency	0.0311555817
corticosterone methyloxidase type 2 deficiency	0.0310668826
congenital lethal erythroderma	0.030985575
familial hyperaldosteronism type II	0.0308525263
agammaglobulinemia 8b, autosomal recessive	0.0308451347
Lung fibrosis - immunodeficiency - 46,XX gonadal dysgenesis	0.0308377431
lung fibrosis-immunodeficiency-46,XX gonadal dysgenesis syndrome	0.0308377431
pseudohypoaldosteronism, type IB3, autosomal recessive	0.0306159952
hypomagnesemia 7, renal, with or without dilated cardiomyopathy	0.0305938204
pseudohypoaldosteronism type 2C	0.0304829464
gamma chain deficiency	0.0303055481
neoplasm	0.0293833979
venous thromboembolism	0.0288272287
aortic stenosis	0.0288129161
cutaneous lupus erythematosus	0.0283165148
cervical cancer	0.0273489092
pulmonary arterial hypertension	0.0273437762
mixed connective tissue disease	0.0267530725
posterior cortical atrophy	0.0266097495
Alkalosis	0.025702244
HIV infection	0.0244292757
Glucose intolerance	0.0243922704
systemic lupus erythematosus	0.0236065058
mathematical ability	0.0235021934
hypertension	0.0233479679
oral squamous cell carcinoma	0.0230839577
lung carcinoma	0.0229742286
chronic kidney disease	0.0221747913
coinfection	0.0217744131
urinary tract obstruction	0.0201846885
atrial fibrillation	0.0199573122
Insulin resistance	0.0188485726
bronchiectasis	0.017739833
Bronchiectasis	0.017739833
cartilage-hair hypoplasia	0.0170006733
glioma	0.016394973
breast cancer	0.0163381882
in situ carcinoma	0.0162615136
esophageal squamous cell carcinoma	0.0159243988
neuroblastoma	0.0158714015
influenza	0.0157148811
colorectal carcinoma	0.0156866116
COVID-19	0.0154864332
hepatitis C virus infection	0.0145359092
chronic rhinosinusitis with nasal polyps	0.0129352949
lobular neoplasia	0.0128018355
chronic obstructive pulmonary disease	0.0121389341
Townes-Brocks syndrome	0.0118827765
HIV-1 infection	0.0117979003
bacterial disease	0.0113590243
colorectal cancer	0.0112434593
gastric cancer	0.0110873956
Schwartz-Jampel syndrome	0.0110873956
chronic rhinosinusitis without nasal polyps	0.0110873956
melanoma	0.0109539362
asthma	0.0105890722
amyotrophic lateral sclerosis	0.0105434945
breast carcinoma	0.0103839639
sclerosing cholangitis	0.0102447536
dermatomyositis	0.0102120603
Peri-Implantitis	0.0099786561
gonorrhea	0.0096090762
heart failure	0.0094242863
Plasmodium falciparum malaria	0.0093525901
atherosclerosis	0.0092040429
diabetes mellitus	0.0090341742
cystic fibrosis	0.0089353156
acute lung injury	0.0085003367
spastic ataxia	0.0085003367
Obesity	0.0084798044
nail-patella syndrome	0.0083155467
type 2 diabetes mellitus	0.0083155467
Dilated cardiomyopathy	0.0081307568
multiple sclerosis	0.008002206
acute respiratory distress syndrome	0.0079972974
meningococcal infection	0.0078553996
avian influenza	0.0077611769
autoimmune thrombocytopenia	0.0073915971
Inflammatory abnormality of the skin	0.0073915971
Leber congenital amaurosis	0.0073915971
familial hyperlipidemia	0.0073915971
non-alcoholic steatohepatitis	0.0073915971
Hepatic steatosis	0.0073915971
infectious disease	0.0073915971
Rheumatoid arthritis	0.0073243469
myocarditis	0.0067243001
X-linked hyper-IgM syndrome	0.0061887759
peeling skin syndrome	0.0061272652
myeloid sarcoma	0.0060596724
aging	0.0060005396
Ascites	0.0059132777
triple-negative breast cancer	0.0058594833
Sjogren syndrome	0.0053071545
progressive pseudorheumatoid arthropathy of childhood	0.005174118
allergic asthma	0.005174118
human papilloma virus infection	0.005174118
Miyoshi myopathy	0.0050303925
Herpes simplex infection	0.0050303925
Lyme disease	0.0049765637
Respiratory Syncytial Virus Infection	0.0049020661
Pneumonia	0.0047840059
endothelial dysfunction	0.0046197482
swine influenza	0.0046197482
ankylosing spondylitis	0.0044349583
congenital rubella	0.0042296361
malaria	0.0042296361
atopic eczema	0.0040680966
interstitial lung disease	0.0040653784
glioblastoma multiforme	0.0040653784
measles	0.0040653784
glioblastoma	0.0040653784
tuberculosis	0.0040653784
polycythemia vera	0.0036957985
respiratory system disease	0.0036957985
lung cancer	0.0036957985
renal cell carcinoma	0.0036957985
hepatitis B virus infection	0.0036957985
bladder transitional cell carcinoma	0.0036957985
Atherosclerotic lesion	0.0036957985
leukemia	0.0036957985
chronic myelogenous leukemia	0.0036957985
type 1 interferonopathy	0.0036957985
early-onset parkinsonism-intellectual disability syndrome	0.0036957985
Nijmegen breakage syndrome	0.0036957985
pancreatic adenocarcinoma	0.0036957985
chronic rhinosinusitis	0.0036957985
gastric adenocarcinoma	0.0036957985
nephritis	0.0036957985
prostate cancer	0.0036957985
non-small cell lung carcinoma	0.0036957985
familial Mediterranean fever	0.0036957985
mandibuloacral dysplasia	0.0036957985
systemic juvenile idiopathic arthritis	0.0036957985
human african trypanosomiasis	0.0036957985
COVID-19–associated multisystem inflammatory syndrome in adults	0.0036957985
pulmonary alveolar proteinosis	0.0036957985
depressive disorder	0.0036957985
post-traumatic stress disorder	0.0036957985
Dengue Hemorrhagic Fever	0.0036957985
Bartsocas-Papas syndrome 1	0.0036957985
rosacea	0.0034911205
pemphigus	0.0034904764
parasitic infection	0.0033262187
synovial sarcoma	0.0033262187
carcinoma	0.0033262187
type 1 diabetes mellitus	0.0033262187
nasopharyngeal neoplasm	0.0032441999
diabetic nephropathy	0.0031853794
supravalvular aortic stenosis	0.0029566388
autoimmune polyendocrine syndrome type 1	0.0029566388
Flavivirus Infections	0.0029566388
Enterovirus infectious disease	0.0029566388
Hyperlipidemia	0.0029566388
ovarian cancer	0.0028437117
Ischemic stroke	0.0027718489
Leishmaniasis	0.0026817161
bacteriemia	0.0026581398
Autoimmunity	0.002587059
Respiratory tract infection	0.002587059
cholangiocarcinoma	0.002587059
pancreatic carcinoma	0.0024978161
invasive breast ductal carcinoma	0.0024373561
mal de Meleda	0.0022174791
mucocutaneous lymph node syndrome	0.0022174791
pernicious anemia	0.0022174791
bovine respiratory disease complex	0.0022174791
Cutaneous T-cell lymphoma	0.0022174791
pulmonary tuberculosis	0.0022174791
Other metabolic disease	0.0022174791
autoimmune thrombocytopenic purpura	0.0022174791
nonpapillary renal cell carcinoma	0.0022174791
eye infection	0.0022174791
kidney disease	0.0022174791
nasopharyngeal carcinoma	0.0022174791
lupus nephritis	0.0022174791
iron metabolism disease	0.0022174791
autoimmune thyroid disease	0.0022174791
Vitiligo	0.0022174791
sessile serrated polyp	0.0021647041
dysplasia	0.0021532748
hepatocellular carcinoma	0.0020620311
ulcerative colitis	0.0018800618
Endometritis	0.0018478993
polymyositis	0.0018478993
Huntington disease	0.0018478993
juvenile idiopathic arthritis	0.0018275331
idiopathic pulmonary fibrosis	0.0014783194
immune system disease	0.0014783194
chronic lymphocytic leukemia	0.0014783194
Holt-Oram syndrome	0.0014783194
Neurodevelopmental disorder	0.0014783194
cervical squamous cell carcinoma	0.0014783194
skin disease	0.0014783194
acute kidney injury	0.0014783194
severe acute respiratory syndrome	0.0014783194
head and neck squamous cell carcinoma	0.0014783194
hematopoietic and lymphoid cell neoplasm	0.0014783194
brain cancer	0.0014783194
Hepatitis	0.0014783194
esophageal adenocarcinoma	0.0014783194
Venous thrombosis	0.0014783194
age-related macular degeneration	0.0014783194
endometrium adenocarcinoma	0.0014783194
postpartum depression	0.0014783194
ventricular tachycardia	0.0014783194
Reoviridae infectious disease	0.0014783194
cryohydrocytosis	0.0014783194
Acute kidney injury	0.0014783194
prostate carcinoma	0.0014783194
keratosis	0.0014783194
Friedreich ataxia	0.0014412418
vulvar intraepithelial neoplasia	0.001293586
