# Supplementary material for: Peripheral Transcriptomic Signatures Reveal Convergent Neuroinflammatory, Metabolic, and miRNA Dysregulation in Major Psychiatric Disorders
Source: Biology (Basel). 2026 Apr 24;15(9):673. doi: 10.3390/biology15090673 (PMC13162896; doi:10.3390/biology15090673)
Supplement: Supplementary file 1 [file biology-15-00673-s001.zip › Supplementary Files/Dataset S4. Hub genes GWAS results/SELL.tsv]

disease	globalScore
type 2 diabetes mellitus	0.3611368623
lymphatic system disease	0.3175988101
ankylosing spondylitis	0.3055530731
Thrombophlebitis	0.2977677606
Phlebitis	0.2977677606
sickle cell disease	0.2709142502
thrombophilia	0.1283836985
deep vein thrombosis	0.126660325
venous thromboembolism	0.1238440743
atrial fibrillation	0.1232163677
neoplasm	0.1141112095
chronic obstructive pulmonary disease	0.112679041
acne	0.0966191289
Systemic lupus erythematosus	0.0935251884
systemic scleroderma	0.0927942382
Rheumatoid arthritis	0.0917589235
Sepsis	0.090766476
heart disease	0.0902916925
Pulmonary Infarction	0.0899221126
pulmonary embolism	0.0899221126
blood coagulation disease	0.0899221126
Thromboembolism	0.0899221126
progressive multifocal leukoencephalopathy	0.0888404758
COVID-19	0.0876434063
psoriasis	0.0869042603
mucocutaneous lymph node syndrome	0.0817475902
colitis	0.0815143389
non-alcoholic steatohepatitis	0.0797271273
papillary thyroid carcinoma	0.0766514875
autoimmune disease	0.0739998956
plasma fibronectin deficiency	0.0739159709
Hashimoto's thyroiditis	0.0682780303
immune system disease	0.0672447466
neutrophil immunodeficiency syndrome	0.0663383548
common variable immunodeficiency	0.0661779579
reticular dysgenesis	0.0659817238
type II hypersensitivity reaction disease	0.0659127192
combined immunodeficiency with skin granulomas	0.0652396712
severe combined immunodeficiency due to CARD11 deficiency	0.0632408622
Autosomal recessive systemic lupus erythematosus	0.0631667409
autosomal systemic lupus erythematosus type 16	0.0631667409
immunodeficiency 86	0.0622055253
immunodeficiency 18	0.061989321
immunodeficiency 105	0.0615471598
Recurrent infection due to specific granule deficiency	0.0612294751
isolated asymptomatic elevation of creatine phosphokinase	0.0608402357
Chronic mucocutaneous candidosis	0.0606358888
glycoprotein storage disease	0.0605903586
autoimmune lymphoproliferative syndrome type 4	0.0604014623
RAS-associated autoimmune leukoproliferative disease	0.0604014623
influenza	0.0603386805
immunodeficiency 99 with hypogammaglobulinemia and autoimmune cytopenias	0.0599559132
hyper-IgM syndrome type 3	0.059562516
severe combined immunodeficiency due to IKK2 deficiency	0.0595245314
X-Linked Combined Immunodeficiency Diseases	0.0593612654
severe combined immunodeficiency due to CD70 deficiency	0.0593009356
idiopathic membranous glomerulonephritis	0.0589516826
Morvan syndrome	0.0589516826
complement component C1s deficiency	0.0587872196
C1 inhibitor deficiency	0.0587484137
immunodeficiency 81	0.0584947115
hypoalphalipoproteinemia, primary, 2, intermediate	0.0584527498
Okt4 epitope deficiency	0.0582310019
BENTA disease	0.0579293837
autoimmune lymphoproliferative syndrome type 2B	0.0578764619
Autoimmune lymphoproliferative syndrome with recurrent viral infections	0.0578764619
Familial hemophagocytic lymphohistiocytosis	0.0578365575
severe combined immunodeficiency due to CTPS1 deficiency	0.0576544573
pemphigus vulgaris	0.0573144439
chronic myelogenous leukemia	0.0572609359
Hyperlipoproteinemia type 1	0.0570663798
immunodeficiency 118	0.0570048694
immunodeficiency 64	0.0569436321
severe combined immunodeficiency due to LAT deficiency	0.0563989124
infection	0.0562604035
activated PI3K-delta syndrome	0.0562500539
immunodeficiency due to MASP-2 deficiency	0.0560708077
immunodeficiency 73c with defective neutrophil chemotaxis and hypogammaglobulinemia	0.0556266959
immunodeficiency 15a	0.0554074118
cancer	0.0552624092
ulcerative colitis	0.0549619922
aging	0.0542390975
X-linked immunodeficiency with magnesium defect, Epstein-Barr virus infection and neoplasia	0.0537128882
Mast Cell Sarcoma	0.053648569
Wiskott-Aldrich syndrome	0.0532866907
diabetes mellitus	0.0532467163
C1Q deficiency 1	0.0529035083
cutaneous lupus erythematosus	0.052817106
hemoglobin H disease	0.0527493114
immunodeficiency 72 with autoinflammation	0.0526451535
hemoglobin C-beta-thalassemia syndrome	0.0520623035
Hemoglobin C - beta-thalassemia	0.0520623035
Kimura disease	0.0519996802
severe combined immunodeficiency, autosomal recessive, T cell-negative, B cell-negative, NK cell-positive	0.0518062668
combined immunodeficiency due to OX40 deficiency	0.0517472367
steatosis	0.0516179864
congenital neutropenia-myelofibrosis-nephromegaly syndrome	0.0513882945
Recurrent infections-myelofibrosis-nephromegaly syndrome	0.0513882945
coronary artery disease	0.0512459005
T-B+ severe combined immunodeficiency due to JAK3 deficiency	0.0511085308
immunodeficiency due to a classical component pathway complement deficiency	0.0510403639
Beta-thalassemia - X-linked thrombocytopenia	0.0508826313
beta-thalassemia-X-linked thrombocytopenia syndrome	0.0508826313
hereditary neutrophilia	0.0507724698
immunodeficiency 112	0.0498706436
hyper-IgM syndrome type 2	0.0498396913
immunodeficiency 109 with lymphoproliferation	0.0497380568
dominant beta-thalassemia	0.0494196022
FTH1-related iron overload	0.0492686904
hemochromatosis type 5	0.0492686904
immunodeficiency, common variable, 4	0.049263968
erythroleukemia, familial, susceptibility to	0.0489654296
acute erythroleukemia	0.0489654296
hyper-IgM syndrome type 5	0.0486293173
T-cell lymphopenia, infantile, with or without nail dystrophy, autosomal dominant	0.0484168089
neutropenia, severe congenital, 1, autosomal dominant	0.0483484366
major depressive disorder	0.0482841708
Felty's syndrome	0.0480706357
chronic kidney disease	0.048045687
immunodeficiency, common variable, 7	0.0479552447
acute lymphoblastic leukemia	0.047894392
immunodeficiency 78 with autoimmunity and developmental delay	0.0476203643
idiopathic CD4 lymphocytopenia	0.0475464483
immunodeficiency 75	0.0474873155
immunodeficiency, common variable, 3	0.0468849004
cryohydrocytosis	0.0468460945
dyspepsia	0.0468179636
immunodeficiency, common variable, 2	0.0467592432
immunodeficiency 19	0.0464395566
DDX41-related hematologic malignancy predisposition syndrome	0.0463933592
essential thrombocythemia	0.0460496499
Hereditary cryohydrocytosis with normal stomatin	0.0459221448
isolated hyperferritinemia	0.0458870348
Sjogren syndrome	0.0457413818
autoimmune lymphoproliferative syndrome type 1	0.0457133322
autoimmune lymphoproliferative syndrome	0.0457133322
X-linked lymphoproliferative disease	0.0455433255
thrombocythemia 1	0.0454952801
hemolytic anemia due to diphosphoglycerate mutase deficiency	0.0453998053
Hepatic veno-occlusive disease - immunodeficiency	0.0450443927
hepatic veno-occlusive disease-immunodeficiency syndrome	0.0450443927
Hereditary persistence of fetal hemoglobin - beta-thalassemia	0.0447633067
hereditary persistence of fetal hemoglobin-beta-thalassemia syndrome	0.0447633067
severe combined immunodeficiency due to DCLRE1C deficiency	0.0447505767
gamma chain deficiency	0.0444493691
diabetic ketoacidosis	0.0442350128
immunodeficiency, common variable, 1	0.0441370741
immunoproliferative small intestinal disease	0.0439689153
pulmonary alveolar proteinosis with hypogammaglobulinemia	0.0438857598
adult-onset Still's disease	0.0434461651
Combined immunodeficiency T+ B+ due to partial RAG1 deficiency	0.0432925842
combined immunodeficiency due to partial RAG1 deficiency	0.0432925842
Hereditary persistence of alpha-fetoprotein	0.0431964934
hyper-IgM syndrome type 4	0.043039422
combined immunodeficiency due to ZAP70 deficiency	0.0427123438
Acute kidney injury	0.042573546
acute kidney injury	0.042573546
Hemolytic anemia due to red cell pyruvate kinase deficiency	0.0425367934
acute myeloid leukemia	0.0424916783
posterior cortical atrophy	0.0424222236
atherosclerosis	0.0424097738
chronic lymphocytic leukemia	0.0420299795
portal hypertension	0.0415925168
HIV-1 infection	0.0415718172
psoriatic arthritis	0.0415614594
Immunodeficiency due to interleukin-1 receptor-associated kinase-4 deficiency	0.0415001219
immunodeficiency 67	0.0415001219
familial isolated congenital asplenia	0.0412377202
Alymphoid cystic thymic dysgenesis	0.0410455387
breast cancer	0.0409888988
osteonecrosis	0.0406051227
allergic rhinitis	0.0401739462
Immunodeficiency syndrome with autoimmunity	0.0400532168
X-linked hyper-IgM syndrome	0.040049521
hyper-IgM syndrome type 1	0.040049521
type 1 diabetes mellitus	0.0399707496
kidney disease	0.0394813914
Immunodeficiency due to a complement cascade protein anomaly	0.0392105747
autoinflammation with episodic fever and immune dysregulation	0.0389629562
chronic pancreatitis	0.0389444772
viral disease	0.0385227303
Meckel syndrome, type 1	0.0383839477
hepatocellular carcinoma	0.0383584239
liver disease	0.0376920121
esophageal adenocarcinoma	0.0375123553
immunodeficiency 73b with defective neutrophil chemotaxis and lymphopenia	0.0373571317
melanoma	0.0369789601
Ocular Melanoma	0.0369579855
lymphoproliferative syndrome 1	0.0369358107
22q11.2 deletion syndrome	0.0368692863
combined immunodeficiency due to moesin deficiency	0.036544056
myeloid sarcoma	0.0362992375
immunodeficiency 36 with lymphoproliferation	0.0360414274
familial apolipoprotein C-II deficiency	0.0358640291
lymphoproliferative syndrome	0.035701414
lymphoproliferative syndrome 2	0.035701414
sideroblastic anemia 3	0.0356201064
Adult-onset autosomal recessive sideroblastic anemia	0.0356201064
Alzheimer disease	0.0355318159
Ischemic stroke	0.0354644305
angina unstable	0.0354591338
MHC class II deficiency 4	0.0349918206
Congenital deficiency in alpha-fetoprotein	0.0348218139
C1Q deficiency 3	0.0347035484
Thrombocytopenia	0.034557975
hereditary spherocytosis type 4	0.0345409332
immunodeficiency 97 with autoinflammation	0.0344448425
experimental autoimmune encephalomyelitis	0.0343443352
asthma	0.0343413601
T-B+ severe combined immunodeficiency due to IL-7Ralpha deficiency	0.0342083113
Sezary's disease	0.0341159164
agammaglobulinemia 8b, autosomal recessive	0.0341122206
Immunodeficiency due to a late component of complements deficiency	0.0339422139
autoinflammation with episodic fever and lymphadenopathy	0.0339126475
immunodeficiency 76	0.0338239483
immunodeficiency 84	0.0336908996
immunodeficiency 57	0.033535676
immunodeficiency 69	0.0333730609
immunodeficiency 122	0.0333287113
autoimmune lymphoproliferative syndrome type 2A	0.0331587046
monocytopenia with susceptibility to infections	0.0331439214
immunodeficiency 117	0.033114355
Osteoporosis	0.033077397
immunodeficiency 98 with autoinflammation, X-linked	0.0330626138
laryngotracheoesophageal cleft	0.0328926071
graft versus host disease	0.0328231895
ataxia-pancytopenia syndrome	0.0327817331
Ataxia - pancytopenia	0.0327817331
non-Hodgkins lymphoma	0.0327613141
immunodeficiency 14b, autosomal recessive	0.0327299919
pulmonary fibrosis and/or bone marrow failure, telomere-related, 6	0.0326265096
systemic lupus erythematosus	0.0325268257
pyogenic bacterial infections due to MyD88 deficiency	0.0325230272
immunodeficiency 121 with autoinflammation	0.0325156356
non-spherocytic hemolytic anemia due to hexokinase deficiency	0.0324195449
dehydrated hereditary stomatocytosis	0.0322643213
Nezelof syndrome	0.0321830137
Thymic aplasia	0.0321830137
immunodeficiency 115 with autoinflammation	0.0320351818
neutropenia, severe congenital, 2, autosomal dominant	0.0319316994
X-linked severe congenital neutropenia	0.0319021331
hypercoagulability syndrome due to glycosylphosphatidylinositol deficiency	0.0318356087
short stature-auditory canal atresia-mandibular hypoplasia-skeletal anomalies syndrome	0.0317838675
Severe combined immunodeficiency due to adenosine deaminase deficiency	0.0317838675
proteasome-associated autoinflammatory syndrome 5	0.0316064692
immunodeficiency 96	0.0315473364
refractory anemia with ringed sideroblasts	0.0314955952
Cernunnos-XLF deficiency	0.0314364624
lung disease, immunodeficiency, and chromosome breakage syndrome;	0.0312221061
ichthyosis-hepatosplenomegaly-cerebellar degeneration syndrome	0.0312073229
Ichthyosis - hepatosplenomegaly - cerebellar degeneration	0.0312073229
acute lung injury	0.0310229091
pyruvate kinase deficiency of red cells	0.0309781834
T-cell immunodeficiency, congenital alopecia, and nail dystrophy	0.0309264422
thrombocytopenia, anemia, and myelofibrosis	0.0308673095
Linear IgA Dermatosis	0.0307933935
Congenital dyserythropoietic anemia type II	0.0307490439
congenital dyserythropoietic anemia type 2	0.0307490439
hemoglobin D disease	0.0307342607
Pneumonia	0.0307254415
autoinflammatory syndrome with immunodeficiency	0.0307046943
immunodeficiency 32B	0.0306603447
pemphigus erythematosus	0.0306159952
sinus histiocytosis with massive lymphadenopathy	0.0305716456
severe congenital hypochromic anemia with ringed sideroblasts	0.0305346876
immunodeficiency 25	0.0305125128
mastitis	0.0287654795
mycosis fungoides	0.0284950174
non-alcoholic fatty liver disease	0.0282685345
in situ carcinoma	0.0277184891
Acute Leukemia	0.027615828
lymphoma	0.0274302508
Infertility	0.0271513893
head and neck squamous cell carcinoma	0.0270970559
hypersensitivity pneumonitis	0.0264865563
attention deficit hyperactivity disorder	0.0262401697
Wilson disease	0.0258705898
pulmonary arterial hypertension	0.02550101
Graves disease	0.0244971484
bronchopulmonary dysplasia	0.0244501713
cryptococcosis	0.0240226906
systemic inflammatory response syndrome	0.0239832687
gastric cancer	0.0237430418
otitis media with effusion	0.0236531107
airway hyperresponsiveness	0.0234812561
temporal arteritis	0.0230782087
metastatic neoplasm	0.022803693
acute respiratory distress syndrome	0.022755205
Varicose veins	0.0226116497
triple-negative breast cancer	0.0219503742
cardiovascular disease	0.0218971832
endometriosis	0.0218078806
lung carcinoma	0.0215301913
thromboangiitis obliterans	0.0214356316
ventilator-associated pneumonia	0.0213945671
inflammatory bowel disease	0.0209898283
Myocardial Ischemia	0.0207794262
atopic eczema	0.0207441066
periodontitis	0.0204831287
non-small cell lung carcinoma	0.020410312
schizophrenia	0.0203636321
urothelial carcinoma	0.0201215699
visceral Leishmaniasis	0.0200189088
age-related macular degeneration	0.0199573122
Chronic colitis	0.0199536164
Parkinson disease	0.0191668219
brucellosis	0.0188485726
HIV infection	0.018513922
leukemia	0.0184868514
benign prostatic hyperplasia	0.0184789927
chorioamnionitis	0.0179862196
diabetic nephropathy	0.0177859991
preeclampsia	0.0176895964
urinary bladder carcinoma	0.0175679784
synovial sarcoma	0.017316548
obstructive sleep apnea	0.0172724046
lung adenocarcinoma	0.017147068
ovarian carcinoma	0.0167681796
Granulomatosis with Polyangiitis	0.0167056254
colorectal cancer	0.0166441005
achalasia-alacrima syndrome	0.016557689
latent autoimmune diabetes in adults	0.0162615136
fetal growth restriction	0.0160561915
panic disorder	0.0160561915
Aarskog-Scott syndrome, X-linked	0.016041601
Immunodeficiency	0.0160370965
osteosarcoma	0.0159458832
diabetic retinopathy	0.0157611435
childhood leukemia	0.015722543
myositis	0.0155223539
primary biliary cirrhosis	0.0155175037
retinopathy	0.0149371858
Huntington disease	0.0148081192
abortion	0.0147831942
dengue disease	0.0146729362
Bronchiectasis	0.014475211
chronic hepatitis B virus infection	0.014475211
bronchiectasis	0.014475211
congenital rubella	0.014475211
Hypertension	0.0144407169
malaria	0.0143136379
Cerebral ischemia	0.0142828241
colon carcinoma	0.0142620521
AIDS	0.0142167095
Inflammatory abnormality of the skin	0.0141980261
Miyoshi myopathy	0.0141510524
multiple sclerosis	0.0137710205
acute graft versus host disease	0.0135906415
Townes-Brocks syndrome	0.0135352399
Ureteral obstruction	0.0135321664
non-alcoholic fatty liver	0.0134896647
Crohn's disease	0.0133327295
juvenile idiopathic arthritis	0.0133048748
Chédiak-Higashi syndrome	0.0132156434
Nijmegen breakage syndrome	0.0131919476
polycystic ovary syndrome	0.0130071577
IGA glomerulonephritis	0.012894971
myelodysplastic syndrome	0.0128854982
familial Mediterranean fever	0.0128223677
bacterial disease	0.0127976138
MALT lymphoma	0.0127659041
osteomyelitis	0.0125657151
glioblastoma multiforme	0.0123909488
small cell lung carcinoma	0.0123809251
Insulin resistance	0.012267998
leprosy	0.0121961352
Endometritis	0.0121961352
serum lipopolysaccharide activity	0.0121064094
anaphylaxis	0.0119497486
podoconiosis	0.0118265553
irritable bowel syndrome	0.0118265553
Thrombocytosis	0.0118265553
celiac disease	0.0117033621
acute coronary syndrome	0.0116109671
Graves ophthalmopathy	0.0114569755
polymyositis	0.0114569755
whooping cough	0.0114569755
rosacea	0.0113333043
mixed connective tissue disease	0.0112721856
Hepatitis	0.0112413872
pulmonary sarcoidosis	0.0110873956
toxoplasmosis	0.0110873956
Åland Islands eye disease	0.0110873956
emphysema	0.0110873956
pulmonary fibrosis	0.0110592665
Stroke	0.0110157561
sarcoidosis	0.0107911158
angina pectoris	0.010678792
rheumatic disease	0.0106640214
depressive disorder	0.0104457639
Duchenne muscular dystrophy	0.0103482359
male infertility	0.0103482359
lupus nephritis	0.0103297444
Uveitis	0.0102250426
B-cell non-Hodgkins lymphoma	0.0102240257
Posterior Leukoencephalopathy Syndrome	0.010163446
multiple myeloma	0.0099888908
chronic venous insufficiency	0.0099786561
Respiratory Syncytial Virus Infection	0.0099632569
chronic interstitial cystitis	0.0097961995
Nasal Cavity Polyp	0.0096528098
autism	0.0096337897
lung cancer	0.0096140712
respiratory syncytial virus bronchiolitis	0.0096090762
dermatitis herpetiformis	0.0096090762
thymic lymphoma	0.0096090762
Asthma	0.0096090762
Chylothorax	0.0096090762
hyperthyroidism	0.0096090762
monoclonal gammopathy	0.0094858829
tuberculosis	0.0094673644
transient ischemic attack	0.0094396855
hairy cell leukemia	0.0094242863
Myelopathy	0.0092394964
endometrial cancer	0.0092394964
colorectal carcinoma	0.0092091538
ischemia	0.0091479101
Hyperglycemia	0.0091265692
Nephropathy	0.0091106442
lymphopenia	0.0091013818
morbid obesity	0.0090495734
mucous membrane pemphigoid	0.0090495734
childhood onset asthma	0.0090033759
subarachnoid hemorrhage	0.0089855129
neuroblastoma	0.0089109809
Keloid	0.0088699165
peripheral arterial disease	0.0088699165
ganglioneuroma	0.0088699165
cyst	0.0088699165
acute myeloid leukemia by FAB classification	0.0088699165
esophageal cancer	0.0088699165
skin infection	0.0088699165
Pleural effusion	0.0088699165
spinal cord injury	0.0088699165
myocardial infarction	0.008731802
cervical cancer	0.008726191
bacteriemia	0.008713461
autosomal dominant cerebellar ataxia	0.0086851266
Zika virus infectious disease	0.0086440622
ovarian cancer	0.0086440622
lobular neoplasia	0.0086255706
cystic fibrosis	0.0085619333
diabetic neuropathy	0.0085003367
pituitary cancer	0.0084231677
hyperinsulinemic hypoglycemia, familial, 4	0.0083771434
inherited lipid metabolism disorder	0.0083155467
precursor B-cell acute lymphoblastic leukemia	0.0083155467
aneurysm	0.0083155467
head and neck malignant neoplasia	0.0083155467
squamous cell carcinoma	0.0082642162
Cutaneous T-cell lymphoma	0.0082617523
relapsing-remitting multiple sclerosis	0.0082026196
Neonatal sepsis	0.0081923534
tropical spastic paraparesis	0.0081590913
pneumonia	0.0081307568
malignant glioma	0.0081307568
listeriosis	0.0081307568
polycythemia vera	0.0081307568
gastritis	0.0081102246
allergic disease	0.0080999585
nasopharyngeal carcinoma	0.0079459669
congenital secretory chloride diarrhea 1	0.0079459669
Neoplasm of the lung	0.0079459669
dermatomyositis	0.0078345412
bullous pemphigoid	0.0077611769
cerebral infarction	0.0077611769
Cirrhosis	0.0077611769
Abdominal Aortic Aneurysm	0.0077611769
inflammation	0.0076975082
nail-patella syndrome	0.007576387
hantavirus hemorrhagic fever with renal syndrome	0.0073915971
meningoencephalitis	0.0073915971
aggressive periodontitis	0.0073915971
T-cell leukemia	0.0073915971
glomerulosclerosis	0.0073915971
Cholestatic liver disease	0.0073915971
uremia	0.0073915971
mucinous carcinoma	0.0073915971
discoid lupus erythematosus	0.0073915971
chronic lung disease	0.0073915971
connective tissue disease	0.0073915971
nonpapillary renal cell carcinoma	0.0073915971
Seizure	0.0073915971
periodontal disorder	0.0073915971
capillary leak syndrome	0.0073915971
encephalomyelitis	0.0073915971
autism spectrum disorder	0.0073915971
retinopathy of prematurity	0.0073915971
allergic contact dermatitis	0.0073915971
cardiac hypertrophy	0.0073915971
Non-immune hydrops fetalis	0.0073915971
T-Cell Prolymphocytic Leukemia	0.0073915971
chronic periodontitis	0.0073915971
trigeminal neuralgia	0.0073915971
nephrolithiasis	0.0070220172
lichen planus	0.0070220172
endothelial dysfunction	0.0067713063
elephantiasis	0.0066524374
Hepatic fibrosis	0.0066524374
prostate cancer	0.0064368491
migraine disorder	0.006426583
Bloom syndrome	0.0063444542
Obesity	0.006314539
astrocytoma	0.0062217969
juvenile dermatomyositis	0.0062052909
diffuse large B-cell lymphoma	0.006160473
multiminicore myopathy	0.0060980676
Pallister-Hall syndrome	0.0060980676
carcinoma	0.0060584404
allergic asthma	0.0060108057
fibromyalgia	0.0059851404
peritonitis	0.0059156035
Myasthenia gravis	0.0059132777
pseudoxanthoma elasticum (inherited or acquired)	0.0059132777
Pseudoxanthoma elasticum	0.0059132777
invasive breast ductal carcinoma	0.005821007
neutropenia	0.0057777462
septic shock	0.0057695522
Granuloma	0.0057079555
heart failure	0.0056155606
SATB2 associated disorder	0.0055231656
intrahepatic cholangiocarcinoma	0.0053589079
Autoimmunity	0.0053355954
thyroiditis	0.0052357146
eye neoplasm	0.005174118
sexually transmitted disease	0.005174118
Andersen-Tawil syndrome	0.005174118
contact dermatitis	0.0051535858
myeloid leukemia	0.0051535858
thrombotic disease	0.0051535858
Lymphadenopathy	0.0051535858
tetanus	0.0051535858
fibrosarcoma	0.0051535858
rheumatoid arthritis	0.0050925671
COVID-19–associated multisystem inflammatory syndrome in adults	0.00506386
oligodendroglioma	0.0050342424
breast neoplasm	0.0050303925
Crohn ileitis	0.004989328
Thymoma	0.004989328
glioblastoma	0.0049585297
parasitic infection	0.0049482636
fibrosis	0.0049482636
glioma	0.0048328726
thyroid nodule	0.0048045381
autoimmune gastritis	0.0048045381
systemic juvenile idiopathic arthritis	0.0048045381
acute myocardial infarction	0.0048045381
renal cell carcinoma	0.0047840059
cryopyrin-associated periodic syndrome	0.0047840059
coinfection	0.0047737398
thyroid cancer	0.0047737398
sarcoma	0.0046916109
Duane retraction syndrome	0.0046197482
Salmonella Infections	0.0046197482
Cognitive impairment	0.0046197482
polyp	0.0046197482
cytomegalovirus infection	0.0046070182
Diabetes mellitus	0.004599216
hematopoietic and lymphoid cell neoplasm	0.004599216
pulmonary tuberculosis	0.0045889499
Hypercholesterolemia	0.0045889499
cerebral creatine deficiency syndrome	0.0045889499
Bartsocas-Papas syndrome 1	0.0045889499
Hodgkins lymphoma	0.0045889499
oral squamous cell carcinoma	0.004506821
Autism	0.0044349583
chondromalacia	0.0044349583
primary ciliary dyskinesia	0.0044349583
Burkitts lymphoma	0.0044349583
polyp of colon	0.0044349583
salmonellosis	0.0044349583
Hydrocele testis	0.0044349583
autoimmune uveitis	0.0044349583
liver dysplastic nodule	0.0044349583
plasmacytoma	0.0044349583
metastatic carcinoma	0.0044349583
Erythema nodosum	0.0044349583
Shock	0.0044349583
cutaneous melanoma	0.0044349583
syndromic X-linked intellectual disability 5	0.0044349583
stroke	0.004414426
vascular disease	0.004414426
myocarditis	0.004414426
Mantle cell lymphoma	0.0042501683
Arthritis	0.0042501683
adult T-cell leukemia/lymphoma	0.0042501683
stomach neoplasm	0.0042501683
inborn error of immunity	0.0042501683
acanthosis nigricans	0.0042501683
lung neoplasm	0.0042501683
Glomerulonephritis	0.0042296361
Allergy	0.0042296361
hepatitis C virus infection	0.0040653784
dry eye syndrome	0.0040653784
injury	0.0040653784
adult acute respiratory distress syndrome	0.0040653784
scrub typhus	0.0040653784
Merkel cell skin cancer	0.0040653784
infectious disease	0.0040653784
Pyoderma gangrenosum-acne-suppurative hidradenitis syndrome	0.0040653784
autoimmune thyroid disease	0.0036957985
hip fracture	0.0036957985
diffuse intrinsic pontine glioma	0.0036957985
specific granule deficiency	0.0036957985
Epstein-Barr virus infection	0.0036957985
denture stomatitis	0.0036957985
metabolic disease	0.0036957985
gestational diabetes	0.0036957985
metabolic syndrome	0.0036957985
Delirium	0.0036957985
thyroid carcinoma	0.0036957985
Barth syndrome	0.0036957985
myxoma	0.0036957985
Invasive Breast Carcinoma	0.0036957985
hypothyroidism	0.0036957985
ovarian neoplasm	0.0036957985
carcinoid tumor	0.0036957985
human papilloma virus infection	0.0036957985
metastatic melanoma	0.0036957985
bronchitis	0.0036957985
colorectal neoplasm	0.0036957985
Chlamydia trachomatis infectious disease	0.0036957985
kidney cancer	0.0036957985
alcoholic liver cirrhosis	0.0036957985
Uveal melanoma	0.0036957985
aggressive systemic mastocytosis	0.0036957985
Chordoma	0.0036957985
cerebral cavernous malformation	0.0036957985
basal cell carcinoma	0.0036957985
neuralgia	0.0036957985
T-cell non-Hodgkin lymphoma	0.0036957985
breast carcinoma	0.0036957985
Meningitis	0.0036957985
Jeune syndrome	0.0036957985
Schwartz-Jampel syndrome	0.0036957985
myopathy	0.0036957985
Escherichia coli Infections	0.0036957985
ischemic disease	0.0036957985
thyroid cancer, nonmedullary, 2	0.0036957985
Lewy body dementia	0.0036957985
skin neoplasm	0.0036957985
Cholestasis	0.0036957985
Shwachman-Diamond syndrome	0.0036957985
postherpetic neuralgia	0.0036957985
Methicillin-Resistant Staphylococcus Aureus Infection	0.0036957985
colonic neoplasm	0.0036957985
macular retinal edema	0.0036957985
habitual abortion	0.0036957985
adenocarcinoma	0.0036957985
adenoma	0.0036957985
typhoid fever	0.0036957985
Friedreich ataxia	0.0036957985
vasculitis	0.0036752663
Guillain-Barre syndrome	0.0036420041
liver cancer	0.0034904764
macroglobulinemia	0.0033308277
chronic inflammatory demyelinating polyneuropathy	0.0033262187
Mungan syndrome	0.0033262187
prostate neoplasm	0.0033262187
Increased total leukocyte count	0.0031697632
breast ductal carcinoma in situ	0.0030818943
tonsillitis	0.0029566388
Airway obstruction	0.0029566388
Glycogen storage disease due to glucose-6-phosphatase deficiency type b	0.0029566388
Acidosis	0.0029566388
sinusitis	0.0029566388
trichuriasis	0.0029566388
Bell's palsy	0.0029566388
acidosis	0.0029566388
glycogen storage disease Ib	0.0029566388
lymph node metastatic carcinoma	0.0029566388
simple cystadenoma	0.0029566388
insomnia	0.0029566388
Decreased total leukocyte count	0.0029361066
Respiratory tract infection	0.0029361066
geroderma osteodysplastica	0.0029361066
encephalitis	0.0029361066
bacterial meningitis	0.0028437117
pneumonitis	0.0028437117
complication	0.0027718489
Severe combined immunodeficiency	0.0027718489
paroxysmal nocturnal hemoglobinuria	0.0027718489
chronic gastritis	0.0027718489
anti-neutrophil cytoplasmic antibody-associated vasculitis	0.0027718489
Decreased total granulocyte count	0.0027718489
chronic graft versus host disease	0.0027513167
radiation pneumonitis	0.0027513167
vulvar intraepithelial neoplasia	0.0025878718
acute promyelocytic leukemia	0.002587059
skin disease	0.002587059
Mental deterioration	0.002587059
osteoarthritis	0.002587059
psoriasis vulgaris	0.002587059
sclerosing cholangitis	0.002587059
Anxiety	0.002587059
Decreased total lymphocyte count	0.002587059
gastroenteritis	0.002587059
lung disease	0.002587059
Cowden syndrome 1	0.002587059
bacterial pneumonia	0.002587059
Toxic Nodular Goiter	0.002587059
Increased total granulocyte count	0.002587059
cutaneous Leishmaniasis	0.002587059
silicosis	0.002587059
Ehlers-Danlos syndrome	0.002587059
pancreatic ductal adenocarcinoma	0.0024767797
juxtacortical osteosarcoma	0.0022174791
multiple system atrophy, cerebellar type	0.0022174791
candidiasis	0.0022174791
Other metabolic disease	0.0022174791
essential hypertension	0.0022174791
autoimmune polyendocrinopathy	0.0022174791
disease arising from reactivation of latent virus	0.0022174791
Melnick-Needles syndrome	0.0022174791
Chagas disease	0.0022174791
Gastric Mucosa-Associated Lymphoid Tissue Lymphoma	0.0022174791
viral encephalitis	0.0022174791
follicular thyroid carcinoma	0.0022174791
appendicitis	0.0022174791
gastroesophageal reflux disease	0.0022174791
enteritis	0.0022174791
hypotrichosis 1	0.0022174791
congenital heart disease	0.0022174791
neuropathy	0.0022174791
sialadenitis	0.0022174791
insulinoma	0.0022174791
fungal infectious disease	0.0022174791
Disseminated Peritoneal Leiomyomatosis	0.0022174791
blood platelet disease	0.0022174791
Alopecia	0.0022174791
polyendocrinopathy	0.0022174791
B-cell neoplasm	0.0022174791
Cachexia	0.0022174791
Respiratory distress	0.0022174791
demyelinating disease of central nervous system	0.0022174791
pancreatic adenocarcinoma	0.0022174791
anorexia nervosa	0.0022174791
immune dysregulation-polyendocrinopathy-enteropathy-X-linked syndrome	0.0022174791
acute basophilic leukemia	0.0022174791
ovarian adenocarcinoma	0.0022174791
Splenic Marginal Zone Lymphoma	0.0022174791
Otitis media	0.0022174791
lymphangioleiomyomatosis	0.0022174791
congenital adrenal hyperplasia	0.0022174791
adenoviridae infectious disease	0.0022174791
hereditary mucoepithelial dysplasia	0.0022174791
Infantile dystonia-parkinsonism	0.0022174791
Deltaretrovirus Infections	0.0022174791
Barrett's esophagus	0.0022174791
hemorrhage	0.0022174791
nodal marginal zone B-cell lymphoma	0.0022174791
primary progressive multiple sclerosis	0.0022174791
multidrug-resistant tuberculosis	0.0022174791
Bladder Adenocarcinoma	0.0022174791
acrocephalopolysyndactyly	0.0022174791
Acute hepatitis	0.0022174791
meningeal tuberculosis	0.0022174791
ST Elevation Myocardial Infarction	0.0022174791
parkinsonism-dystonia, infantile	0.0022174791
alopecia	0.0022174791
abscess	0.0022174791
scoliosis	0.0022174791
Abnormal intestine morphology	0.0022174791
autoimmune polyendocrine syndrome type 1	0.0022174791
dentatorubral-pallidoluysian atrophy	0.0022174791
bacterial vaginosis	0.0022174791
chronic rhinosinusitis	0.002012157
Cohen syndrome	0.0018478993
mitochondrial DNA depletion syndrome 4a	0.0018478993
Miller Fisher syndrome	0.0018478993
severe acute respiratory syndrome	0.0018478993
cirrhosis of liver	0.0018478993
peeling skin syndrome	0.0018478993
Autoimmune Hepatitis	0.0018478993
alopecia areata	0.0018478993
complex regional pain syndrome	0.0018478993
nervous system disease	0.0018478993
hepatitis C virus induced hepatocellular carcinoma	0.0016805123
hypotonia-cystinuria syndrome	0.0014783194
Amyotrophic lateral sclerosis	0.0014783194
hepatitis B virus infection	0.0014783194
malnutrition	0.0014783194
renal fibrosis	0.0014783194
Saethre-Chotzen syndrome	0.0014783194
eye injury	0.0014783194
brain injury	0.0014783194
pneumococcal pneumonia	0.0014783194
Hypotonia - cystinuria syndrome	0.0014783194
pharyngeal squamous cell carcinoma	0.0014783194
pneumococcal infection	0.0014783194
primary central nervous system vasculitis	0.0014783194
meningioma	0.0014783194
macrophage activation syndrome	0.0014783194
acute bronchiolitis	0.0014783194
central nervous system leukemia	0.0014783194
membranous glomerulonephritis	0.0014783194
rotavirus infection	0.0014783194
ovarian mucinous adenocarcinoma	0.0014783194
Smith-Magenis syndrome	0.0014783194
Mixed Tumor of the Salivary Gland	0.0014783194
Anorexia	0.0014783194
hematopoietic and lymphoid system neoplasm	0.0014783194
HELLP syndrome	0.0014783194
bladder transitional cell carcinoma	0.0014783194
polyarteritis nodosa	0.0014783194
postpartum hemorrhage	0.0014783194
Neoplasm of the liver	0.0014783194
pneumoconiosis	0.0014783194
hydronephrosis	0.0014783194
kidney injury	0.0014783194
popliteal pterygium syndrome	0.0014783194
leukocyte adhesion deficiency	0.0014783194
heterotaxy, visceral, 5, autosomal	0.0014783194
Peri-Implantitis	0.0014783194
labyrinthitis	0.0014783194
polyarteritis nodosa	0.0014783194
intracerebral hemorrhage	0.0014783194
Smith-Lemli-Opitz syndrome	0.0014783194
aseptic meningitis	0.0014783194
Anorexia	0.0014783194
interstitial lung disease	0.0014783194
hematopoietic and lymphoid system neoplasm	0.0014783194
Bronchiolitis	0.0014783194
hereditary spastic paraplegia	0.0014783194
liver and intrahepatic bile duct neoplasm	0.0014783194
gastrointestinal stromal tumor	0.0014783194
inflammatory breast carcinoma	0.0014783194
bladder transitional cell carcinoma	0.0014783194
HELLP syndrome	0.0014783194
testicular carcinoma	0.0014783194
pachyonychia congenita	0.0014783194
Increased total eosinophil count	0.0014783194
chronic leukemia	0.0014783194
pancreatic serous cystadenoma	0.0014783194
Opportunistic infection	0.0014783194
demyelinating disease	0.0014783194
inflammatory skin disease	0.0014783194
coronavirus infectious disease	0.0014783194
respiratory system disease	0.0014783194
chronic leukemia	0.0014783194
pancreatic serous cystadenoma	0.0014783194
Bronchiolitis	0.0014783194
inflammatory skin disease	0.0014783194
colonic disorder	0.0014783194
Henoch-Schoenlein purpura	0.0014783194
brain neoplasm	0.0014783194
adrenal cortex carcinoma	0.0014783194
liver and intrahepatic bile duct neoplasm	0.0014783194
inflammatory breast carcinoma	0.0014783194
Opportunistic infection	0.0014783194
rubella	0.0014783194
coronary atherosclerosis	0.0014783194
hepatitis B virus induced hepatocellular carcinoma	0.0013726916
