# Supplementary material for: Peripheral Transcriptomic Signatures Reveal Convergent Neuroinflammatory, Metabolic, and miRNA Dysregulation in Major Psychiatric Disorders
Source: Biology (Basel). 2026 Apr 24;15(9):673. doi: 10.3390/biology15090673 (PMC13162896; doi:10.3390/biology15090673)
Supplement: Supplementary file 1 [file biology-15-00673-s001.zip › Supplementary Files/Dataset S4. Hub genes GWAS results/SNAP23.tsv]

disease	globalScore
neurodegenerative disease	0.5288361678
hyperaldosteronism	0.2970360103
hepatocellular carcinoma	0.1795596423
Griscelli disease	0.0844962209
ringed hair disease	0.0801378478
Griscelli disease type 3	0.0792637914
Griscelli syndrome type 3	0.0792637914
type 2 diabetes mellitus	0.0787839915
colorectal carcinoma	0.0761642484
uncombable hair syndrome	0.0755550576
neoplasm	0.0746008921
Microcephaly - albinism - digital anomalies	0.0625698694
microcephaly-albinism-digital anomalies syndrome	0.0625698694
pili bifurcati	0.05808317
oculocutaneous albinism type 3	0.0526226276
Alopecia-intellectual disability syndrome	0.0492871694
alopecia, androgenetic, 1	0.0492280366
uncombable hair syndrome 3	0.0490949879
wooly hair, autosomal recessive 3	0.0489028064
infection	0.0475535424
Griscelli disease type 1	0.0470918651
Griscelli syndrome type 1	0.0470918651
Chlamydia trachomatis infectious disease	0.0443495826
Tietz syndrome	0.0424351589
Tietze syndrome	0.0424351589
ermine phenotype	0.0413042446
Woolly hair	0.0393011217
isolated familial wooly hair disorder	0.0393011217
hypotrichosis 8	0.0389611083
hypotrichosis simplex	0.0389611083
Waardenburg syndrome, IIa 2F	0.0382810813
Waardenburg-Shah syndrome	0.0382293402
Waardenburg syndrome type 4B	0.0382293402
Insulin resistance	0.0376215514
Waardenburg syndrome	0.0368397199
Waardenburg syndrome type 2	0.0368397199
albinism-hearing loss syndrome	0.0362557837
Albinism-deafness syndrome	0.0362557837
Waardenburg syndrome type 2A	0.0355757568
Piebald trait - neurologic defects	0.0351618274
piebald trait-neurologic defects syndrome	0.0351618274
Clouston syndrome	0.0349770374
oculocutaneous albinism type 1B	0.0339126475
oculocutaneous albinism type 4	0.0324565028
piebaldism	0.0320795314
Alzheimer disease	0.0258041487
preeclampsia	0.0253531776
bipolar disorder	0.0248080626
polycystic ovary syndrome	0.0236531107
melanoma	0.0235839171
depressive disorder	0.022913951
cancer	0.0221114574
Cachexia	0.0219751504
benign neoplasm of eye	0.0218882431
ovarian cancer	0.0216429944
placental retention	0.0212731667
Complete right bundle branch block	0.0212703842
bipolar I disorder	0.0191223653
pulmonary arterial hypertension	0.0173702532
diabetes mellitus	0.0158607122
gestational diabetes	0.0140440345
Abnormal sperm morphology	0.0122134123
colorectal cancer	0.0117136282
thrombotic disease	0.0110873956
myocardial infarction	0.0110873956
triple-negative breast cancer	0.0092394964
Sepsis	0.0092189642
synovial sarcoma	0.0083771434
acute basophilic leukemia	0.0082539501
nail-patella syndrome	0.0081307568
cervical cancer	0.0081102246
Familial hemophagocytic lymphohistiocytosis	0.0073915971
neuroblastoma	0.0073915971
Venous thrombosis	0.0073915971
liver cancer	0.0073915971
leukemia	0.0073915971
hypohidrotic ectodermal dysplasia	0.0073915971
periodontitis	0.0073915971
juvenile dermatomyositis	0.0070260641
Diabetes mellitus	0.0066524374
subarachnoid hemorrhage	0.0059132777
syphilis	0.005174118
breast cancer	0.0049355336
Parkinson disease	0.004599216
multiple myeloma	0.0044980245
schizophrenia	0.004414426
atherosclerosis	0.004414426
Burkitts lymphoma	0.0036957985
Huntington disease	0.0036957985
neurotoxicity	0.0036957985
persistent truncus arteriosus	0.0036957985
breast neoplasm	0.0036957985
cutaneous melanoma	0.0036957985
aging	0.0036957985
Mental deterioration	0.0036957985
cyst	0.0036957985
chronic obstructive pulmonary disease	0.0036957985
Mungan syndrome	0.0036957985
head and neck malignant neoplasia	0.0036957985
astrocytoma	0.0034769466
amyotrophic lateral sclerosis	0.0031801619
glioblastoma multiforme	0.0031438029
acute quadriplegic myopathy	0.0031322688
Down syndrome	0.0030965021
psychiatric disorder	0.0029566388
epilepsy	0.0029566388
dermatomyositis	0.0028086544
macroglobulinemia	0.0028023944
alcoholic pancreatitis	0.002587059
nervous system disease	0.002587059
memory impairment	0.0022174791
Parathyroid Gland Carcinoma	0.0022174791
Drooling	0.0022174791
HELLP syndrome	0.0022174791
Cirrhosis	0.0022174791
age-related macular degeneration	0.0022174791
prostate cancer	0.0018478993
rheumatoid arthritis	0.0018337169
carcinoma	0.0014783194
Sjogren syndrome	0.0014783194
diabetic nephropathy	0.0014783194
lung disease	0.0014783194
ischemia	0.0014783194
Townes-Brocks syndrome	0.0014783194
Macrothrombocytopenia	0.0014783194
Bloom syndrome	0.0014783194
acute lymphoblastic leukemia	0.0014783194
Autism	0.0014783194
Hyperglycemia	0.0014783194
Lipodystrophy	0.0014783194
acute lung injury	0.0014783194
hemophagocytic syndrome	0.0014783194
autoimmune disease	0.0014783194
hydronephrosis	0.0014783194
Hypoglycemia	0.0014783194
allergic disease	0.0014783194
hematopoietic and lymphoid system neoplasm	0.0014783194
Hepatic steatosis	0.0014783194
ganglioglioma	0.0010801305
