# Supplementary material for: Peripheral Transcriptomic Signatures Reveal Convergent Neuroinflammatory, Metabolic, and miRNA Dysregulation in Major Psychiatric Disorders
Source: Biology (Basel). 2026 Apr 24;15(9):673. doi: 10.3390/biology15090673 (PMC13162896; doi:10.3390/biology15090673)
Supplement: Supplementary file 1 [file biology-15-00673-s001.zip › Supplementary Files/Dataset S4. Hub genes GWAS results/SOCS3.tsv]

disease	globalScore
neurodegenerative disease	0.4722321817
melanoma	0.1761031758
asthma	0.1190906781
hepatocellular carcinoma	0.1167042092
neoplasm	0.1147014482
glioblastoma multiforme	0.1104144565
colorectal carcinoma	0.1069022798
Obesity	0.1030448589
gastric cancer	0.1021870803
non-small cell lung carcinoma	0.1020491953
breast cancer	0.0987688093
Townes-Brocks syndrome	0.0978833043
respiratory system disease	0.0957423478
osteoarthritis	0.0951476139
response to statin	0.0950334043
type 2 diabetes mellitus	0.0935340767
osteoarthritis, hip	0.0927824288
cholangiocarcinoma	0.0919747347
chronic obstructive pulmonary disease	0.0919337196
colitis	0.0917016168
infection	0.0911325667
chronic myelogenous leukemia	0.0894889571
cancer	0.0881171536
experimental autoimmune encephalomyelitis	0.0837890584
chronic lymphocytic leukemia	0.0832234289
Pallister-Hall syndrome	0.083135386
allergic rhinitis	0.0822443149
MODY	0.0821517103
polycystic ovary syndrome	0.0821006039
head and neck squamous cell carcinoma	0.0804445795
Gout	0.0773939101
metabolic syndrome	0.0771122003
renal cell carcinoma	0.0756093527
pulmonary arterial hypertension	0.0753199637
type 1 diabetes mellitus	0.0733988505
acute kidney injury	0.0697318993
Acute kidney injury	0.0696961793
cytomegalovirus infection	0.0693578194
ulnar-mammary syndrome	0.0682490798
triple-negative breast cancer	0.0681731274
diabetes mellitus	0.0681132137
osteoarthritis, knee	0.0678706748
total joint arthroplasty	0.0675010949
total hip arthroplasty	0.0675010949
acute lung injury	0.0673625617
osteosarcoma	0.0668979621
open-angle glaucoma	0.0666283243
gestational diabetes	0.0664319147
gout	0.0613502559
toxoplasmosis	0.0570689135
T-cell non-Hodgkin lymphoma	0.0569666282
coronary artery disease	0.0568469872
skin basal cell carcinoma	0.0558065581
pelvic organ prolapse	0.0556217681
maturity-onset diabetes of the young type 4	0.0545869445
spondyloarthropathy	0.0537308507
small cell lung carcinoma	0.0534423354
squamous cell carcinoma	0.0533271552
hypertension	0.0529115159
Insulin resistance	0.0523205252
graft versus host disease	0.0522854887
diabetes mellitus, transient neonatal, 2	0.0522216335
Alzheimer disease	0.0518487581
posterior cortical atrophy	0.0507892724
maturity-onset diabetes of the young type 6	0.0504772166
maturity-onset diabetes of the young type 2	0.0504772166
Aarskog-Scott syndrome, X-linked	0.0497084905
viral disease	0.0496406709
pachyonychia congenita	0.0494344527
Felty's syndrome	0.0482893038
psoriasis	0.0482134595
acute myocardial infarction	0.04794892
maturity-onset diabetes of the young type 3	0.0475427525
cervical cancer	0.0468764822
ulcerative colitis	0.0460218178
ankylosing spondylitis	0.0459286331
subarachnoid hemorrhage	0.045864613
Inflammatory abnormality of the skin	0.045827902
glycoprotein storage disease	0.0456135457
maturity-onset diabetes of the young type 10	0.0452883154
adenoma	0.0441945643
dehydrated hereditary stomatocytosis	0.0440964204
pulmonary tuberculosis	0.0439262083
hemolytic anemia due to diphosphoglycerate mutase deficiency	0.0434736783
beta-thalassemia-X-linked thrombocytopenia syndrome	0.0432445388
Beta-thalassemia - X-linked thrombocytopenia	0.0432445388
Hemolytic anemia due to red cell pyruvate kinase deficiency	0.0431632312
glioma	0.0430583485
myeloid sarcoma	0.042884357
Systemic lupus erythematosus	0.0426527264
Congenital dyserythropoietic anemia type I	0.0424314631
hemoglobin D disease	0.0422651522
Crohn's disease	0.0421953886
Glomerulonephritis	0.0421321034
hyperinsulinism due to glucokinase deficiency	0.0413855521
inflammatory bowel disease	0.0405837622
liver disease	0.0403848958
alopecia areata	0.0398204957
COVID-19	0.0395898173
Recurrent infection due to specific granule deficiency	0.0392124226
medical procedure	0.0383001643
COVID-19–associated multisystem inflammatory syndrome in adults	0.0379458388
thyroid cancer	0.0377922093
central nervous system cancer	0.0376016097
cyanosis, transient neonatal	0.0375123553
maturity-onset diabetes of the young type 13	0.0370836426
prostate cancer	0.0370793048
acute lymphoblastic leukemia	0.0369681679
Allergy	0.0369298563
autoimmune lymphoproliferative syndrome	0.0369136359
autoimmune lymphoproliferative syndrome type 1	0.0369136359
Combined immunodeficiency T+ B+ due to partial RAG1 deficiency	0.0369136359
combined immunodeficiency due to partial RAG1 deficiency	0.0369136359
autoinflammation with episodic fever and lymphadenopathy	0.0366327552
autoinflammation with episodic fever and immune dysregulation	0.0365218812
autoimmune lymphoproliferative syndrome type 4	0.0362262174
RAS-associated autoimmune leukoproliferative disease	0.0362262174
acute myeloid leukemia	0.0362112482
cardiac hypertrophy	0.0361529048
colorectal cancer	0.0358087247
atherosclerosis	0.0354146865
Rheumatoid arthritis	0.0353769488
pyruvate kinase deficiency of red cells	0.0353761837
vertebral disorder	0.0352592667
hereditary neutrophilia	0.0352283517
autoinflammatory syndrome with immunodeficiency	0.0350139954
pyogenic arthritis-pyoderma gangrenosum-acne syndrome	0.0349622543
Pyogenic arthritis - pyoderma gangrenosum - acne	0.0349622543
overhydrated hereditary stomatocytosis	0.0348957299
immunodeficiency 98 with autoinflammation, X-linked	0.0348070307
Hematemesis	0.0347393762
dengue disease	0.0344641011
Hyperglycemia	0.0342137963
insomnia	0.0340013466
medulloblastoma	0.0339808144
lung cancer	0.0337668636
urinary bladder carcinoma	0.0336654876
dominant beta-thalassemia	0.0336613332
non-spherocytic hemolytic anemia due to hexokinase deficiency	0.0334543684
neutropenia, severe congenital, 1, autosomal dominant	0.0334469768
Blackfan-Diamond anemia	0.0334321937
Recurrent infections-myelofibrosis-nephromegaly syndrome	0.0333434945
congenital neutropenia-myelofibrosis-nephromegaly syndrome	0.0333434945
immunodeficiency 78 with autoimmunity and developmental delay	0.0332178373
autoimmune lymphoproliferative syndrome type 2A	0.0331734878
hemoglobin H disease	0.033077397
erythroleukemia, familial, susceptibility to	0.0330182642
acute erythroleukemia	0.0330182642
polyarticular juvenile idiopathic arthritis, rheumatoid factor negative	0.0327669499
hemoglobin C-beta-thalassemia syndrome	0.0327226003
Hemoglobin C - beta-thalassemia	0.0327226003
immunodeficiency 64	0.0327226003
spinal stenosis	0.0326233126
microphthalmia with limb anomalies	0.0325351185
TCR-alpha-beta-positive T-cell deficiency	0.0323012793
non-alcoholic steatohepatitis	0.0321014537
immunodeficiency 53	0.032013007
dehydrated hereditary stomatocytosis with or without pseudohyperkalemia and/or perinatal edema	0.031976049
autosomal erythropoietic protoporphyria	0.031939091
Åland Islands eye disease	0.0319019277
Trimethylaminuria	0.0318060423
trimethylaminuria	0.0318060423
immunodeficiency 69	0.0315621196
systemic lupus erythematosus	0.031480812
vibratory urticaria	0.0314660288
autosomal dominant vibratory urticaria	0.0314660288
congenital dyserythropoietic anemia type 2	0.031443854
Congenital dyserythropoietic anemia type II	0.031443854
leukemia	0.0314389993
mycosis fungoides	0.0314142876
combined immunodeficiency due to moesin deficiency	0.0314068961
immunodeficiency 118	0.0311999313
Pyruvate kinase hyperactivity	0.0310003582
immunodeficiency, common variable, 1	0.0309338338
common variable immunodeficiency	0.0309338338
Congenital atransferrinemia	0.0307194775
autoinflammatory disease, multisystem, with immune dysregulation, X-linked	0.0306899111
agammaglobulinemia 7, autosomal recessive	0.0306159952
anemia, nonspherocytic hemolytic, due to G6PD deficiency	0.0305790372
anemia (phenotype)	0.0305790372
immunodeficiency 32B	0.030490338
Immunodeficiency due to interleukin-1 receptor-associated kinase-4 deficiency	0.0304459884
immunodeficiency 67	0.0304459884
severe combined immunodeficiency due to LAT deficiency	0.0303425061
autism	0.0300024926
oral squamous cell carcinoma	0.0294202537
myocardial infarction	0.0286069979
myeloproliferative disorder	0.0285052835
hepatitis B virus infection	0.0282310962
malignant pleural mesothelioma	0.028088069
endometrial cancer	0.0280572706
Sepsis	0.027456383
rheumatoid arthritis	0.0271441808
non-alcoholic fatty liver disease	0.0266201738
pemphigus vulgaris	0.0263838952
Hepatitis	0.0261313381
ovarian cancer	0.0256618868
necrotizing enterocolitis	0.02550101
papillary thyroid carcinoma	0.0249979707
breast carcinoma	0.0249201004
primary biliary cirrhosis	0.0248234469
anaplastic large cell lymphoma	0.0243520147
Helicobacter pylori infectious disease	0.0242499822
colorectal adenocarcinoma	0.0241483477
chronic kidney disease	0.0235874011
preeclampsia	0.0233678261
Cutaneous T-cell lymphoma	0.0231270754
atrial fibrillation	0.0229858137
colorectal adenoma	0.022913951
major depressive disorder	0.022913951
influenza	0.0220578847
chronic hepatitis C virus infection	0.0220125668
esophageal squamous cell carcinoma	0.0219694691
fetal growth restriction	0.0217360179
atopic eczema	0.0214082973
hepatitis C virus infection	0.0213738972
septic shock	0.0212212753
Mantle cell lymphoma	0.0207478024
astrocytoma	0.0206983679
Dilated cardiomyopathy	0.0204603514
bacterial disease	0.0204200666
tuberculosis	0.0203363128
carcinoma	0.0203013277
endometriosis	0.0202652954
liver cancer	0.0201917957
synovial sarcoma	0.019641732
non-Hodgkins lymphoma	0.0192208216
Behcet's syndrome	0.0192181524
cerebral creatine deficiency syndrome	0.0191052253
Parkinson disease	0.0190857807
Cirrhosis	0.0190462978
periodontitis	0.0188221479
mitochondrial DNA depletion syndrome 4a	0.0186432504
non-alcoholic fatty liver	0.0184789927
age-related macular degeneration	0.0184650308
intrahepatic cholangiocarcinoma	0.0180888807
Hepatic fibrosis	0.0179651615
IGA glomerulonephritis	0.0179176255
nonpapillary renal cell carcinoma	0.0178381698
lung adenocarcinoma	0.0177929151
bladder transitional cell carcinoma	0.017739833
Increased total eosinophil count	0.0173953926
endothelial dysfunction	0.0171086728
colon carcinoma	0.0171008705
stomach neoplasm	0.0170033425
Cachexia	0.0169514861
Zika virus infectious disease	0.0167542867
Autism	0.0166310935
Ventricular arrhythmia	0.0166310935
Myocardial Ischemia	0.0165699075
geroderma osteodysplastica	0.0164463035
follicular lymphoma	0.0163231102
bacteriemia	0.0159362833
glioblastoma	0.0158719014
chronic hepatitis	0.0158611354
in situ carcinoma	0.0157558815
Epstein-Barr virus infection	0.0157071438
Leigh syndrome	0.0157071438
lymph node metastatic carcinoma	0.0154862163
inherited lipid metabolism disorder	0.015337564
retinitis pigmentosa 1	0.015337564
diabetic retinopathy	0.0152999774
chronic interstitial cystitis	0.0152125253
nasopharyngeal carcinoma	0.015152774
Anxiety	0.015152774
Respiratory Syncytial Virus Infection	0.0151322418
chronic hepatitis B virus infection	0.0150940519
cutaneous melanoma	0.0149679841
Neoplasm of the liver	0.0149585267
liver and intrahepatic bile duct neoplasm	0.0149585267
benign prostatic hyperplasia	0.0148987906
idiopathic pulmonary fibrosis	0.0148924256
diffuse large B-cell lymphoma	0.0148667603
Posterior Leukoencephalopathy Syndrome	0.0147831942
skin neoplasm	0.0147831942
Malignant Bone Neoplasm	0.0147831942
teratocarcinoma	0.0147831942
neutropenia	0.014762662
Hepatic steatosis	0.0147100334
schizophrenia	0.0144854771
depressive disorder	0.0144709089
acute liver failure	0.0144136143
Barrett adenocarcinoma	0.0144136143
atrophic gastritis	0.0144136143
idiopathic pulmonary arterial hypertension	0.0140440345
hereditary sensory and autonomic neuropathy	0.0140440345
Osteopenia	0.0140440345
hypopharyngeal carcinoma	0.0140440345
steatosis	0.0139545826
nail-patella syndrome	0.0138900429
lymphoma	0.0138140144
Hyperlipidemia	0.0137727914
congenital rubella	0.0137514504
primary myelofibrosis	0.0136744546
gonorrhea	0.0134896647
Dengue Hemorrhagic Fever	0.0134691325
breast neoplasm	0.013312677
lung carcinoma	0.0131533708
clear cell renal carcinoma	0.013114553
intrahepatic cholestasis	0.0130995526
neuroblastoma	0.0129515772
persistent truncus arteriosus	0.0129352949
Infertility	0.012880872
multiple myeloma	0.0128029294
spinal cord injury	0.0127915694
adenoviridae infectious disease	0.012750505
Ischemic stroke	0.0126967106
Primary Effusion Lymphoma	0.0125657151
babesiosis	0.0125657151
Cognitive impairment	0.0123809251
Graves ophthalmopathy	0.0123603929
cryohydrocytosis	0.0123150042
retinitis	0.0123117316
Hypertriglyceridemia	0.0122655341
metabolic disease	0.0122607376
age-related hearing impairment	0.0121961352
systemic juvenile idiopathic arthritis	0.0120907503
essential thrombocythemia	0.0120637697
Huntington disease	0.0119275613
retinoblastoma	0.0118265553
adrenal cortex carcinoma	0.0117365311
heart failure	0.011715338
endometrial carcinoma	0.0117136282
Autoimmunity	0.0116641498
Pneumonia	0.0116444346
encephalitis	0.0116417654
Stroke	0.0116234341
polycythemia vera	0.01147258
juvenile idiopathic arthritis	0.011415181
gastritis	0.0113198203
rosacea	0.0112751248
uterine cervix carcinoma in situ	0.0110873956
temporal lobe epilepsy	0.0110873956
Miyoshi myopathy	0.0109349932
colorectal neoplasm	0.0109026057
diastolic heart failure	0.0107178158
Glucose intolerance	0.0105928878
Duane retraction syndrome	0.0105761309
esophageal cancer	0.0105124936
autoimmune disease	0.0104716466
urothelial carcinoma	0.0103482359
metastasis	0.010163446
gastric adenocarcinoma	0.0101223816
achalasia-alacrima syndrome	0.0100769928
chronic rhinosinusitis with nasal polyps	0.0100197205
metastatic colorectal cancer	0.0099786561
Thyroid Gland Undifferentiated (Anaplastic) Carcinoma	0.0099786561
Lentivirus Infections	0.0099427247
periodontal disorder	0.0096990073
allergic disease	0.0096244309
acute coronary syndrome	0.0096090762
visceral Leishmaniasis	0.0096090762
Autoimmune Hepatitis	0.0096090762
allergic conjunctivitis	0.009588544
inflammation	0.0095278305
epilepsy	0.009496149
fatty liver disease	0.0094109278
T-cell large granular lymphocyte leukemia	0.009393488
ischemia	0.0092451239
sarcoma	0.0092394964
idiopathic scoliosis	0.0092394964
retinitis pigmentosa	0.0092394964
Diabetes mellitus	0.0091687275
multiple sclerosis	0.0091135994
nephritis	0.0090547064
nephrotic syndrome	0.0090547064
Hyperuricemia	0.0090547064
Osteoporosis	0.0089315132
laryngotracheoesophageal cleft	0.0089315132
Myocardial fibrosis	0.0089092231
Hyperinsulinemia	0.0088733148
Treacher-Collins syndrome	0.0088699165
adenomyosis	0.0088699165
Kashin-Beck disease	0.0088699165
seminoma	0.0088699165
ventilator-associated pneumonia	0.0088699165
pneumonitis	0.0088571865
malnutrition	0.0087364571
mucous membrane pemphigoid	0.0086645944
head and neck malignant neoplasia	0.0086415135
B-cell non-Hodgkins lymphoma	0.0085721994
overnutrition	0.0085721994
immune system disease	0.0085264798
hypothyroidism	0.0085003367
Helminthiasis	0.0085003367
pancreatic adenocarcinoma	0.0084798044
viral myocarditis	0.0084798044
HIV infection	0.0084798044
Splenomegaly	0.0084465423
acne	0.0083709464
serum lipopolysaccharide activity	0.0083438812
Wilson disease	0.008323349
simian immunodeficiency virus infection	0.0083155467
Chagas disease	0.0083155467
allergic asthma	0.0082252668
Hodgkins lymphoma	0.0082026196
amyloidosis	0.0081307568
pericarditis	0.0081307568
Myelofibrosis	0.0079459669
myelofibrosis	0.0079459669
Myelofibrosis	0.0079459669
urticaria	0.0079459669
diabetic nephropathy	0.0079254347
pancreatic ductal adenocarcinoma	0.0078578684
bacterial urinary tract infection	0.0077611769
silicosis	0.0077611769
glycogen storage disease VI	0.0077611769
aortic aneurysm	0.0077611769
sarcopenia	0.0077611769
gastric carcinoma	0.0075907715
interstitial lung disease	0.0075878311
aneurysm	0.0075558548
chromophobe renal cell carcinoma	0.0074918838
aging	0.0073915971
Sjogren syndrome	0.0073915971
Thymoma	0.0073915971
Bloom syndrome	0.0073915971
bronchopneumonia	0.0073915971
urinary schistosomiasis	0.0073915971
ovarian serous cystadenocarcinoma	0.0073915971
hydronephrosis	0.0073915971
Thrombocytopenia	0.0073915971
coinfection	0.0073915971
Atrophy	0.0073915971
reproductive system neoplasm	0.0073915971
chronic myelomonocytic leukemia	0.0073915971
angiosarcoma	0.0073915971
kidney injury	0.0073915971
obstructive sleep apnea	0.0073915971
hypersensitivity	0.0073915971
HIV-1 infection	0.0073915971
Testicular Germ Cell Tumor	0.0073915971
oral submucous fibrosis	0.0073915971
Amyotrophic lateral sclerosis	0.0073915971
embryonal carcinoma	0.0073915971
T-cell and NK-cell neoplasm	0.0073915971
Renal cyst	0.0073915971
ischemia reperfusion injury	0.0073915971
cerebral amyloid angiopathy	0.0073915971
Polyphagia	0.0073915971
congenital heart disease	0.0073915971
polyarteritis nodosa	0.0073915971
Herpesviridae infectious disease	0.0073915971
American trypanosomiasis	0.0073915971
mastitis	0.0073378027
Neoplasm of the lung	0.0073378027
liver hemangioma	0.0072583297
enteritis	0.007186275
AIDS	0.0070836139
Invasive Breast Carcinoma	0.0068372273
hereditary spastic paraplegia	0.0066524374
Asthma	0.0066524374
prostatitis	0.0066524374
femoral neck fracture	0.0066524374
retinopathy	0.006631699
cystic fibrosis	0.0065226568
Granuloma	0.0065087119
cardiovascular disease	0.0064978103
myelodysplastic syndrome	0.0064787818
Vaginal Melanoma	0.0064676475
meningococcal infection	0.0063801508
acute respiratory distress syndrome	0.006349164
food allergy	0.0063444542
brain neoplasm	0.0062828575
intestinal neoplasm	0.0062828575
bone inflammation disease	0.0062828575
kidney cancer	0.0062623253
pancreatic carcinoma	0.0062297951
Mobius syndrome	0.0060980676
chronic rhinosinusitis without nasal polyps	0.0060980676
Decreased liver function	0.0059132777
Chronic Eosinophilic Leukemia, Not Otherwise Specified	0.0059132777
oligoastrocytoma	0.0059132777
periapical granuloma	0.0059132777
thrombotic disease	0.0059132777
kidney failure	0.0057284877
cardiomyopathy	0.0057079555
Nasal Cavity Polyp	0.0057079555
Uveitis	0.005559097
Conjunctivitis	0.0055436978
dermatitis	0.0055436978
Laurence-Moon syndrome	0.0055436978
Plasmodium falciparum malaria	0.0054850384
ovarian carcinoma	0.0053959855
acute graft versus host disease	0.0053743071
retinopathy of prematurity	0.0053589079
Other metabolic disease	0.0053455494
Tetralogy of Fallot	0.0052601095
animal viral hepatitis	0.0052357146
hepatitis B virus induced hepatocellular carcinoma	0.0052197345
Pelvic Inflammatory Disease	0.005174118
Chronic colitis	0.005174118
rhinitis	0.005174118
fibrosis	0.0049765981
systemic scleroderma	0.0049585297
mesothelioma	0.0049585297
pulmonary fibrosis	0.0049201345
injury	0.0048306978
Hypoglycemia	0.0048045381
Pleural Mesothelioma	0.0048045381
granular corneal dystrophy type II	0.0048045381
liver dysplastic nodule	0.0048045381
anaphylaxis	0.0048045381
chondrosarcoma	0.0048045381
airway hyperresponsiveness	0.0047655143
Nijmegen breakage syndrome	0.0046197482
dry eye syndrome	0.0046197482
Salmonella Infections	0.004599216
lumbar disc degeneration	0.004506821
stroke	0.0044349583
Lymphomatoid Papulosis	0.0044349583
pregnancy	0.0044349583
chronic rhinosinusitis	0.0044349583
seasonal allergic rhinitis	0.0044349583
status epilepticus	0.0044349583
thyroiditis	0.0044349583
metastatic neoplasm	0.0044349583
abortion	0.0044349583
classic Hodgkin lymphoma	0.0044349583
vascular disease	0.0044349583
rotavirus infection	0.0044349583
secondary progressive multiple sclerosis	0.0044349583
intraepithelial neoplasia	0.0044349583
glomerulosclerosis	0.0044349583
Infectious encephalitis	0.0044349583
Recurrent lower respiratory tract infections	0.0044349583
neuroendocrine neoplasm	0.0044349583
esophageal carcinoma	0.0044349583
fungal infectious disease	0.0044349583
peripheral nerve injury	0.0044349583
renal fibrosis	0.004414426
Bardet-Biedl syndrome	0.004414426
insulinoma	0.004414426
atopic asthma	0.004414426
Cholestasis	0.0042501683
osteomyelitis	0.0042501683
glaucoma	0.0042501683
mucocutaneous lymph node syndrome	0.0042501683
nervous system disease	0.0042296361
Uveal melanoma	0.0042296361
lung disease	0.0042296361
intracerebral hemorrhage	0.0042296361
severe acute respiratory syndrome	0.0042296361
polyarticular juvenile idiopathic arthritis, rheumatoid factor positive	0.0041655686
Duchenne muscular dystrophy	0.0041382358
hepatitis C virus induced hepatocellular carcinoma	0.0040715986
benign neoplasm	0.0040653784
prostate adenocarcinoma	0.0040653784
hypertrophic cardiomyopathy	0.0040653784
retinal degeneration	0.0040653784
adenocarcinoma	0.0040653784
malaria	0.0040653784
lobular neoplasia	0.0040653784
hyperuricemia	0.0040653784
pituitary cancer	0.0038282409
infectious disease	0.0037676613
spindle cell hemangioma	0.0036957985
Heat Stroke	0.0036957985
metastatic melanoma	0.0036957985
atrophic macular degeneration	0.0036957985
Takotsubo cardiomyopathy	0.0036957985
colonic neoplasm	0.0036957985
endocervical carcinoma	0.0036957985
cervical squamous cell carcinoma	0.0036957985
Hypervolemia	0.0036957985
medulloblastoma with extensive nodularity	0.0036957985
adolescent idiopathic scoliosis	0.0036957985
bladder tumor	0.0036957985
aggressive systemic mastocytosis	0.0036957985
atrophic macular degeneration	0.0036957985
Erythema	0.0036957985
arthritis	0.0036957985
hyperplasia	0.0036957985
hookworm infectious disease	0.0036957985
human african trypanosomiasis	0.0036957985
Platelet storage pool disease	0.0036957985
colonic neoplasm	0.0036957985
ectodermal dysplasia-cutaneous syndactyly syndrome	0.0036957985
autoimmune lymphoproliferative syndrome type 2B	0.0036957985
supranuclear palsy, progressive, 1	0.0036957985
acrodermatitis enteropathica	0.0036957985
chronic inflammatory demyelinating polyneuropathy	0.0036957985
large cell medulloblastoma	0.0036957985
Gastric Adenoma	0.0036957985
hypertrophy	0.0036957985
chronic inflammatory demyelinating polyneuropathy	0.0036957985
Uterine Carcinosarcoma	0.0036957985
SATB2 associated disorder	0.0036957985
colon adenoma	0.0036957985
rhabdomyosarcoma	0.0036957985
supranuclear palsy, progressive, 1	0.0036957985
alopecia	0.0036957985
familial hyperlipidemia	0.0036957985
Alopecia	0.0036957985
childhood gender nonconformity	0.0036957985
Autoimmune lymphoproliferative syndrome with recurrent viral infections	0.0036957985
genetic disorder	0.0036957985
hyperinsulinemic hypoglycemia, familial, 4	0.0036957985
primary ciliary dyskinesia	0.0036957985
megalencephaly-capillary malformation-polymicrogyria syndrome	0.0036957985
hookworm infectious disease	0.0036957985
human african trypanosomiasis	0.0036957985
autoimmune lymphoproliferative syndrome type 2B	0.0036957985
gastrointestinal disease	0.0036957985
appendicitis	0.0036957985
Guillain-Barre syndrome	0.0036957985
Ectodermal dysplasia - cutaneous syndactyly syndrome	0.0036957985
acrodermatitis enteropathica	0.0036957985
endocrine system disease	0.0036957985
squamous cell lung carcinoma	0.0036957985
dry age related macular degeneration	0.0036957985
neuroinflammatory disorder	0.0036752663
Periapical Periodontitis	0.0035110086
inflammatory skin disease	0.0035110086
skin disease	0.0034904764
Cowden syndrome 1	0.0033262187
kidney disease	0.0033262187
Graves disease	0.0033262187
sarcoidosis	0.0029566388
cystic kidney disease	0.0029566388
glomerular disease	0.0029566388
Muscular dystrophy	0.0029566388
Cerebral ischemia	0.0029566388
adult-onset Still's disease	0.0029566388
sporotrichosis	0.0029566388
amebiasis	0.0029566388
muscular dystrophy	0.0029566388
adrenal gland pheochromocytoma	0.0029566388
Skeletal muscle atrophy	0.0029566388
ST Elevation Myocardial Infarction	0.0029566388
bronchiolitis obliterans	0.0029566388
acute-on-chronic liver failure	0.0029566388
Patent ductus arteriosus	0.0029566388
Timothy syndrome	0.0029566388
Fever	0.0029566388
myeloid leukemia	0.0029361066
cirrhosis of liver	0.0029361066
invasive breast ductal carcinoma	0.0029302293
dysplasia	0.0029071507
gastric ulcer	0.0027718489
immune system toxicity	0.0027718489
relapsing-remitting multiple sclerosis	0.0027718489
Leishmaniasis	0.0027718489
peeling skin syndrome	0.0027513167
peritonitis	0.0027513167
aldosterone-producing adenoma	0.0026617849
Mental deterioration	0.002587059
plasma cell leukemia	0.002587059
Abdominal Aortic Aneurysm	0.002587059
skin cancer	0.002587059
prostate neoplasm	0.002587059
Heavy Chain Disease	0.002587059
acute myeloid leukemia by FAB classification	0.002587059
acute quadriplegic myopathy	0.002367455
van der Woude syndrome	0.0022174791
Oral ulcer	0.0022174791
neurosyphilis	0.0022174791
plasma cell neoplasm	0.0022174791
digestive system neoplasm	0.0022174791
salmonellosis	0.0022174791
hypertensive heart disease	0.0022174791
ulcer disease	0.0022174791
ocular hypertension	0.0022174791
constitutional neutropenia	0.0022174791
bone metastasis	0.0022174791
skin squamous cell carcinoma	0.0022174791
macular retinal edema	0.0022174791
alternating hemiplegia of childhood	0.0022174791
Columnar Cell Hyperplasia of the Breast	0.0022174791
Hematuria	0.0022174791
mature T-cell and NK-cell non-Hodgkin lymphoma	0.0022174791
Sezary's disease	0.0022174791
chronic graft versus host disease	0.0022174791
neuropathy	0.0022174791
congenital bilateral aplasia of vas deferens from CFTR mutation	0.0022174791
Osteopetrosis	0.0022174791
Macular degeneration	0.0022174791
thanatophoric dysplasia	0.0022174791
hyper-IgE syndrome	0.0022174791
Blindness	0.0022174791
coronary artery calcification	0.0022174791
pulmonary alveolar proteinosis	0.0022174791
lumbar disc herniation	0.0022174791
craniodiaphyseal dysplasia	0.0022174791
prediabetes syndrome	0.0022174791
cervical adenocarcinoma	0.0022174791
allergic contact dermatitis	0.0022174791
bovine respiratory disease complex	0.0022174791
polyp	0.0022174791
Disorder of lipid metabolism	0.0022174791
Impaired glucose tolerance	0.0022174791
lymphoproliferative syndrome	0.0022174791
psoriatic arthritis	0.0022174791
viral encephalitis	0.0022174791
ependymoma	0.0022174791
Vogt-Koyanagi-Harada disease	0.0022174791
vitamin D deficiency	0.0022174791
Failure to thrive	0.0022174791
retinal detachment	0.0022174791
cryopyrin-associated periodic syndrome	0.0022174791
lung neoplasm	0.002012157
Aortic dissection	0.002012157
hematopoietic and lymphoid cell neoplasm	0.002012157
Arrhythmia	0.0018478993
undifferentiated pleomorphic sarcoma	0.0018478993
Ehlers-Danlos syndrome, musculocontractural type	0.0018478993
demyelinating disease	0.0018478993
Lymphadenopathy	0.0018478993
joint disease	0.0018478993
autosomal recessive limb-girdle muscular dystrophy type 2B	0.001555004
lupus nephritis	0.0014783194
choriocarcinoma	0.0014783194
hemorrhagic fever	0.0014783194
X-linked retinoschisis	0.0014783194
Chronic Neutrophilic Leukemia	0.0014783194
scrapie	0.0014783194
acanthosis nigricans	0.0014783194
Multiple Organ Failure	0.0014783194
TNF receptor 1-associated periodic fever syndrome	0.0014783194
hypotrichosis 1	0.0014783194
fibrosarcoma	0.0014783194
impulse control disorder	0.0014783194
cervical carcinoma	0.0014783194
Crouzon syndrome-acanthosis nigricans syndrome	0.0014783194
Peritoneal Fibrosis	0.0014783194
Anorexia	0.0014783194
hypertension, pregnancy-induced	0.0014783194
Down syndrome	0.0014783194
schistosomiasis	0.0014783194
arteriosclerosis disorder	0.0014783194
Zinc deficiency	0.0014783194
Shwachman-Diamond syndrome	0.0014783194
retinal ischemia	0.0014783194
Colon Dysplasia	0.0014783194
breast ductal adenocarcinoma	0.0014783194
pulmonary edema	0.0014783194
Floating-Harbor syndrome	0.0014783194
Complex Endometrial Hyperplasia	0.0014783194
eosinophilic esophagitis	0.0014783194
vaginitis	0.0014783194
liver neoplasm	0.0014783194
Bjornstad syndrome	0.0014783194
avian influenza	0.0014783194
Bartsocas-Papas syndrome 1	0.0014783194
Arthritis	0.0014783194
dissection	0.0014783194
Scheie syndrome	0.0014783194
Genetic obesity	0.0014783194
prion disease	0.0014783194
Chédiak-Higashi syndrome	0.0014783194
Schwartz-Jampel syndrome	0.0014783194
autoimmune thrombocytopenic purpura	0.0014783194
Neonatal sepsis	0.0014783194
psoriasis vulgaris	0.0014783194
Generalized lipodystrophy	0.0014783194
malignant peripheral nerve sheath tumor	0.0014783194
Uterine leiomyoma	0.0014783194
Escherichia coli Infections	0.0014783194
pemphigus foliaceus	0.0014783194
Dravet syndrome	0.0014783194
drug dependence	0.0014783194
adrenomyeloneuropathy	0.0014783194
bone disease	0.0014783194
placental insufficiency	0.0014783194
heart disease	0.0014783194
renal carcinoma	0.0014783194
Autosomal dominant polycystic kidney disease	0.0014783194
Fulminant hepatitis	0.0014783194
chronic mucocutaneous candidiasis	0.0014783194
skin infection	0.0014783194
lymphangioleiomyomatosis	0.0014783194
hematologic disease	0.0014783194
intestinal disease	0.0014783194
bacterial vaginosis	0.0014783194
dermatological toxicity	0.0014783194
severe malarial anemia	0.0014783194
Acute Leukemia	0.0014783194
sessile serrated polyp	0.0013837351
autosomal recessive limb-girdle muscular dystrophy type 2I	0.001071876
