# Supplementary material for: Peripheral Transcriptomic Signatures Reveal Convergent Neuroinflammatory, Metabolic, and miRNA Dysregulation in Major Psychiatric Disorders
Source: Biology (Basel). 2026 Apr 24;15(9):673. doi: 10.3390/biology15090673 (PMC13162896; doi:10.3390/biology15090673)
Supplement: Supplementary file 1 [file biology-15-00673-s001.zip › Supplementary Files/Dataset S4. Hub genes GWAS results/SP1.tsv]

disease	globalScore
neurodegenerative disease	0.5441506842
severe acute respiratory syndrome	0.3705038043
neuroinflammatory disorder	0.3699494345
testicular disease	0.128222986
hypospadias	0.1236929468
colorectal carcinoma	0.1150577825
metabolic syndrome	0.114282817
glioma	0.1137029003
lung cancer	0.1129194753
non-small cell lung carcinoma	0.1126481115
hepatocellular carcinoma	0.111519553
glioblastoma multiforme	0.1111732991
obesity	0.1093207588
cancer	0.109165903
gastric cancer	0.1087615663
lung adenocarcinoma	0.1068447768
Abruptio Placentae	0.1064304905
cervical cancer	0.1036397987
Miyoshi myopathy	0.1020624532
smoking initiation	0.1002505107
esophageal squamous cell carcinoma	0.0999511282
acute myeloid leukemia	0.0979326266
triple-negative breast cancer	0.0961797764
posterior cortical atrophy	0.0940824892
breast cancer	0.0908018245
ovarian cancer	0.0891317016
nasopharyngeal carcinoma	0.0880115592
chronic lymphocytic leukemia	0.0861803673
type 2 diabetes mellitus	0.0841836555
Parkinson disease	0.0813481886
neoplasm	0.0807241534
polyarteritis nodosa	0.080710596
Stroke	0.0792358533
osteosarcoma	0.0786484299
Rheumatoid arthritis	0.0777864751
overnutrition	0.0772056023
Sepsis	0.074286724
hypertension	0.0732778808
synovial sarcoma	0.0706624289
head and neck squamous cell carcinoma	0.0704551304
oral squamous cell carcinoma	0.0697625224
abscess	0.0689420421
hypertrophic cardiomyopathy	0.0671957772
renal cell carcinoma	0.0670309385
Alzheimer disease	0.065596241
Asthma	0.0654156343
small cell lung carcinoma	0.0632863679
diabetes mellitus	0.0613079673
malignant pleural mesothelioma	0.0595403768
schizophrenia	0.0539362841
acute lymphoblastic leukemia	0.0521708429
Duane retraction syndrome	0.0515032431
Neoplasm of the lung	0.050725313
pancreatic adenocarcinoma	0.0503401687
renal cell adenocarcinoma	0.0498932804
prostate cancer	0.0490842076
acute kidney injury	0.048660541
Acute kidney injury	0.048660541
thyroid cancer	0.0470656354
pulmonary tuberculosis	0.0466158257
Hyperglycemia	0.0464544681
multiple myeloma	0.0463364198
myocardial infarction	0.0454343114
diabetic nephropathy	0.0449140015
atrial fibrillation	0.0441595215
cystic fibrosis	0.0436060985
esophageal cancer	0.0427143554
endometriosis	0.0417003029
endometrial cancer	0.0414559372
Isolated anophthalmia - microphthalmia	0.041331963
endothelial dysfunction	0.0413158099
Vitiligo	0.0405640582
Microphthalmia - ankyloblepharon - intellectual disability	0.0400181067
neuroblastoma	0.0387982569
glioblastoma	0.038057956
chondrosarcoma	0.0380410598
Huntington disease	0.0376492198
cholangiocarcinoma	0.0375023964
Insulin resistance	0.0369786317
pulmonary arterial hypertension	0.0365629457
Cognitive impairment	0.0363264818
Ischemic stroke	0.0360678093
microphthalmia with limb anomalies	0.0357418358
Obesity	0.0356072095
cardiac hypertrophy	0.035408988
chronic myelogenous leukemia	0.0354038879
infection	0.0345720235
melanoma	0.034535533
testicular hydrocele	0.0325250403
urinary bladder carcinoma	0.0321528004
papillary thyroid carcinoma	0.0304161377
Systemic lupus erythematosus	0.0302124539
osteoporosis	0.029970998
cardiovascular disease	0.0296567996
Autism	0.0294534612
peeling skin syndrome	0.0289898312
colorectal cancer	0.0275575953
gastric adenocarcinoma	0.026357704
osteoporosis-pseudoglioma syndrome	0.026350633
pancreatic carcinoma	0.0257882431
systemic scleroderma	0.0249427068
Cataract	0.0242074805
heart failure	0.02411602
Osteoporosis	0.0234904047
pachyonychia congenita	0.0231276904
metastatic malignant neoplasm	0.0225443711
myopia	0.0225238389
Myopia	0.0225238389
Autoimmune Hepatitis	0.0221747913
mixed connective tissue disease	0.0221747913
intrahepatic cholangiocarcinoma	0.0220310658
pancreatic ductal adenocarcinoma	0.0218830726
liver cancer	0.0210488876
chronic obstructive pulmonary disease	0.0210484213
colitis	0.0206040769
Hepatic fibrosis	0.0204252287
epilepsy	0.0198829855
gastric carcinoma	0.0198652853
retinoblastoma	0.0195468697
otosclerosis	0.0188485726
liver dysplastic nodule	0.0188241422
Myocardial Ischemia	0.0186862175
prostate neoplasm	0.0186715849
ehrlich tumor carcinoma	0.0184789927
osteonecrosis	0.0181094129
squamous cell carcinoma	0.0180729733
lymph node metastatic carcinoma	0.0179354227
keratoconus	0.017886768
sarcoma	0.0178202041
ganglioneuroma	0.017739833
meningioma	0.0177065708
breast carcinoma	0.0175815861
astrocytoma	0.0175166479
atherosclerosis	0.0174616069
Stress urinary incontinence	0.0171854632
urothelial carcinoma	0.0170006733
Extramammary Paget Disease	0.0170006733
Ureteral obstruction	0.0166926901
pulmonary fibrosis	0.0163438061
metastatic neoplasm	0.0162563806
experimental autoimmune encephalomyelitis	0.0161280542
skin squamous cell carcinoma	0.0160459254
Down syndrome	0.0160416461
Keloid	0.0160403691
periodontitis	0.0158812444
laryngeal neoplasm	0.0156968777
leukemia	0.0156375513
fibrosarcoma	0.0155602004
Meningitis	0.0155018217
renal fibrosis	0.0154680336
Meckel syndrome	0.015337564
supranuclear palsy, progressive, 1	0.0152092553
nonpapillary renal cell carcinoma	0.0151625197
cirrhosis of liver	0.0151322418
carcinoma	0.0150361252
Chédiak-Higashi syndrome	0.0149371858
Helicobacter pylori infectious disease	0.0148191256
Treacher-Collins syndrome	0.0147831942
Bone marrow hypocellularity	0.0147831942
tauopathy	0.0147831942
non-alcoholic steatohepatitis	0.0146871034
mesothelioma	0.0146666173
adenocarcinoma	0.0142886632
Duchenne muscular dystrophy	0.0139567726
coronary artery disease	0.0139169055
nail-patella syndrome	0.0136206602
cytomegalovirus infection	0.0136142952
chronic kidney disease	0.0135590636
laryngeal squamous cell carcinoma	0.0135026
interstitial lung disease	0.0134896647
Ewing sarcoma	0.0131484193
pelvic organ prolapse	0.0130995526
colon carcinoma	0.0130122562
dry eye syndrome	0.0129044966
lymphoma	0.012872983
embryonal carcinoma	0.0128499495
polycystic ovary syndrome	0.0128275008
heart disease	0.0126145817
fetal growth restriction	0.0125766279
cardiomyopathy	0.0125657151
ichthyosis prematurity syndrome	0.0125657151
psychosis	0.0125657151
Malignant Bone Neoplasm	0.0125657151
AIDS dementia	0.0124219896
esophageal carcinoma	0.012382019
acute promyelocytic leukemia	0.0122520729
proliferative diabetic retinopathy	0.0121961352
vascular disease	0.0120191475
trophoblastic neoplasm	0.011980547
disease arising from reactivation of latent virus	0.0118138254
tongue squamous cell carcinoma	0.0116906321
Pallister-Hall syndrome	0.0116417654
bladder transitional cell carcinoma	0.0114596447
inflammation	0.0113974195
osteoarthritis	0.0113538336
chronic hepatitis B virus infection	0.0111284601
Zika virus infectious disease	0.0110873956
Ovarian Endometriosis	0.0110873956
Åland Islands eye disease	0.0110873956
pulpitis	0.0110873956
Ovarian Endometriosis	0.0110873956
thyroid neoplasm	0.0109720046
colon adenocarcinoma	0.0109015762
Testicular Germ Cell Tumor	0.0108820735
gestational trophoblastic neoplasm	0.0108820735
preeclampsia	0.0107420358
adrenal cortex carcinoma	0.010725618
ulcerative colitis	0.0107234433
primary biliary cirrhosis	0.0106576564
breast neoplasm	0.0106504474
kidney disease	0.010519064
clear cell renal carcinoma	0.0104748045
glaucoma	0.0104249112
Hyperoxaluria	0.0103482359
choriocarcinoma	0.0101921684
Bartsocas-Papas syndrome 1	0.0100546253
diabetic retinopathy	0.0100425785
familial hypercholesterolemia	0.0099786561
craniosynostosis	0.0096090762
recessive dystrophic epidermolysis bullosa	0.0096090762
Beta-thalassemia	0.0096090762
insulinoma	0.0096090762
phimosis	0.0096090762
familial hyperaldosteronism	0.0096090762
pulmonary hypertension	0.0095782779
multiple sclerosis	0.0095552818
Glomerulonephritis	0.009496149
Myocardial fibrosis	0.0094468592
neoplasm of testis	0.0094037541
spinal cord injury	0.0092394964
malaria	0.0092394964
Becker muscular dystrophy	0.0092394964
deep vein thrombosis	0.009208698
cryptococcosis	0.0090547064
paroxysmal nocturnal hemoglobinuria	0.0090341742
myeloid leukemia	0.0090195547
teratocarcinoma	0.008898251
hyperhomocysteinemia	0.0088699165
cervical adenocarcinoma	0.0088699165
Arrhythmia	0.0088699165
bone disease	0.0088493843
atopic eczema	0.0088493843
fibrosis	0.0087569893
lung carcinoma	0.0087005257
viral disease	0.0086552371
lumbar disc degeneration	0.0086461028
dysplasia	0.0085619333
Pneumonia	0.0085157358
myeloid sarcoma	0.0085135782
hypertrophy	0.0085003367
benign neoplasm	0.0085003367
prostate carcinoma	0.0084798044
head and neck malignant neoplasia	0.0084798044
tropical spastic paraparesis	0.0084798044
breast adenocarcinoma	0.0084695383
retinopathy	0.0083771434
Cholestasis	0.0083309459
gastritis	0.0083155467
postmenopausal osteoporosis	0.0082847484
gallbladder cancer	0.0082617523
ovarian clear cell cancer	0.0082617523
Diabetes mellitus	0.0082026196
colorectal neoplasm	0.0082026196
wrist fracture	0.0081923534
HIV-1 infection	0.0081774322
Spinal Cord Ischemia	0.0081307568
Wilson disease	0.0081307568
rectum cancer	0.0081102246
renal carcinoma	0.0081102246
Hyperinsulinemia	0.0081102246
chronic recurrent multifocal osteomyelitis	0.0081102246
trisomy 21	0.0079459669
prostate adenocarcinoma	0.0079459669
hypotonia-cystinuria syndrome	0.0079254347
cutaneous squamous cell carcinoma	0.0079254347
Hypotonia - cystinuria syndrome	0.0079254347
T-cell acute lymphoblastic leukemia	0.0079254347
Thalassemia	0.0077611769
peripheral neuropathy	0.0077611769
brain ischemia	0.0077611769
ischemic disease	0.0077611769
intracerebral hemorrhage	0.0077611769
salivary gland cancer	0.0077611769
metabolic disease	0.0077611769
Waldenstrom macroglobulinemia	0.0077611769
cervical squamous cell carcinoma	0.0077611769
bronchioloalveolar carcinoma	0.0077611769
COVID-19	0.0077127189
acrocallosal syndrome	0.0076379837
seminoma	0.0075455887
ovarian serous carcinoma	0.0073915971
cystinosis	0.0073915971
mucoepidermoid carcinoma	0.0073915971
diabetic ketoacidosis	0.0073915971
endometrium adenocarcinoma	0.0073915971
Hailey-Hailey disease	0.0073915971
shigellosis	0.0073915971
thanatophoric dysplasia	0.0073915971
adenoviridae infectious disease	0.0073915971
ovarian adenocarcinoma	0.0073915971
osteoarthritis, hip	0.0073915971
microphthalmia	0.0073915971
coronary atherosclerosis	0.0073915971
neurofibromatosis type 1	0.0073915971
Intellectual disability	0.0073915971
dyskeratosis congenita	0.0073915971
Wolfram syndrome	0.0073915971
Achilles tendon injury	0.0073915971
Sleep Disorder	0.0073915971
biliary tract disease	0.0073915971
Graves disease	0.0073915971
Bjornstad syndrome	0.0073915971
iron poisoning	0.0073915971
erythropoietic protoporphyria	0.0073915971
brain infarction	0.0073915971
epidermolysis bullosa	0.0073915971
abnormal glucose tolerance	0.0073915971
duodenal ulcer	0.0072068072
acute lung injury	0.0070220172
brain neoplasm	0.0069765994
ischemia	0.0068961202
Inguinal hernia	0.0066524374
airway hyperresponsiveness	0.0066524374
age-related macular degeneration	0.0066524374
skin cancer	0.0064676475
metastatic prostate cancer	0.0064471152
bacteriemia	0.0063444542
Hydatidiform Mole	0.0061761573
Cerebral ischemia	0.0061408419
cervical carcinoma	0.0061322412
rectal adenocarcinoma	0.0060980676
type 1 diabetes mellitus	0.0060672693
open-angle glaucoma	0.0059132777
nervous system disease	0.0057568222
leiomyoma	0.0057284877
hypertensive nephropathy	0.0057284877
malignant glioma	0.0057125627
herpes simplex dermatitis	0.0055436978
temporal lobe epilepsy	0.0055436978
abortion	0.0055246029
benign prostatic hyperplasia	0.0055231656
psoriasis	0.0055231656
Ehlers-Danlos syndrome, musculocontractural type	0.0055231656
AIDS	0.005504674
non-alcoholic fatty liver disease	0.0054584766
bone fracture	0.0053872423
Seizure	0.0053589079
mitochondrial DNA depletion syndrome 4a	0.0053589079
macrothrombocytopenia and granulocyte inclusions with or without nephritis or sensorineural hearing loss	0.0053589079
autoimmune disease	0.0053289183
papilloma	0.0053281096
Lewy body dementia	0.005174118
juvenile idiopathic arthritis	0.005174118
atrophic gastritis	0.005174118
Pelvic Inflammatory Disease	0.005174118
extranodal nasal NK/T cell lymphoma	0.005174118
Melnick-Needles syndrome	0.005174118
hemorrhage	0.0051535858
Mobius syndrome	0.0051535858
Invasive Breast Carcinoma	0.0051227874
hepatitis B virus infection	0.0051203236
rhabdomyosarcoma	0.0050360034
obstructive sleep apnea	0.0050047272
teratoma	0.00487907
depressive disorder	0.0048764009
liver disease	0.004873937
thyroid carcinoma	0.0048661348
breast fibrocystic disease	0.0048045381
Dilated cardiomyopathy	0.0048045381
tuberculosis	0.0048045381
metastatic melanoma	0.0048045381
idiopathic pulmonary fibrosis	0.0048045381
pituitary tumor	0.0047840059
diabetic cardiomyopathy	0.0046813448
bipolar disorder	0.0046480826
invasive hydatidiform mole	0.0046480826
squamous cell lung carcinoma	0.0046197482
persistent truncus arteriosus	0.0046197482
hepatitis C virus infection	0.004599216
Nijmegen breakage syndrome	0.004599216
precursor B-cell acute lymphoblastic leukemia	0.004506821
gallstones	0.0044349583
allergic disease	0.0044349583
cerebral infarction	0.0044349583
Hypoglycemia	0.0044349583
Macrothrombocytopenia	0.0044349583
neoplasm of esophagus	0.0044349583
peritonitis	0.0044349583
corneal disease	0.0044349583
hemolytic-uremic syndrome	0.0044349583
idiopathic pulmonary arterial hypertension	0.0044349583
hypercholesterolemia, familial, 1	0.0044349583
von Hippel-Lindau disease	0.0044349583
squamous cell intraepithelial neoplasia	0.0044349583
gastric ulcer	0.0044349583
achalasia-alacrima syndrome	0.0044349583
steatosis	0.0044349583
acute respiratory distress syndrome	0.004414426
brain cancer	0.004414426
kidney cancer	0.004414426
bacterial disease	0.0043220311
Uveal melanoma	0.0042501683
venous thromboembolism	0.0042501683
diphtheria	0.0042501683
acute myeloid leukemia by FAB classification	0.0042296361
psychiatric disorder	0.0042296361
colorectal adenocarcinoma	0.0040653784
Cowden syndrome 1	0.0040653784
diffuse large B-cell lymphoma	0.0040653784
Neurodegeneration	0.0040653784
dermatitis	0.0040653784
major depressive disorder	0.0040653784
colonic neoplasm	0.0040653784
lobular neoplasia	0.0040653784
Townes-Brocks syndrome	0.0037676613
Mental deterioration	0.0037573952
gestational diabetes	0.0036957985
Anorexia	0.0036957985
influenza	0.0036957985
non-Hodgkins lymphoma	0.0036957985
Cervical polyp	0.0036957985
Mantle cell lymphoma	0.0036957985
visceral Leishmaniasis	0.0036957985
T-cell non-Hodgkin lymphoma	0.0036957985
thyroid nodule	0.0036957985
Osteopenia	0.0036957985
adrenocortical insufficiency	0.0036957985
Thyroid adenoma	0.0036957985
toxoplasmosis	0.0036957985
anaplastic large cell lymphoma	0.0036957985
serous cystadenocarcinoma	0.0036957985
thrombotic disease	0.0036957985
cerebellar ataxia	0.0036957985
chromophobe renal cell carcinoma	0.0036957985
spindle cell hemangioma	0.0036957985
cutaneous melanoma	0.0036957985
asthma	0.0036957985
mycosis fungoides	0.0036957985
autosomal recessive Robinow syndrome	0.0036957985
Thymoma	0.0036957985
primary progressive multiple sclerosis	0.0036957985
Inflammatory abnormality of the skin	0.0036957985
aging	0.0036957985
ischemic cardiomyopathy	0.0036957985
reading	0.0036957985
tuberous sclerosis	0.0036957985
dissection	0.0036957985
tetrasomy 12p	0.0036957985
mucinous cystadenocarcinoma	0.0036957985
Impaired glucose tolerance	0.0036957985
hereditary sensory and autonomic neuropathy	0.0036957985
Uterine Carcinosarcoma	0.0036957985
inflammatory bowel disease	0.0036957985
Kleefstra syndrome	0.0036957985
Laurence-Moon syndrome	0.0036957985
Decreased total leukocyte count	0.0036957985
Pleural effusion	0.0036957985
Wilms tumor	0.0036957985
aortic stenosis	0.0036957985
Feingold syndrome	0.0036957985
myopathy	0.0036957985
anaphylaxis	0.0036957985
Prader-Willi syndrome	0.0036957985
Dravet syndrome	0.0036752663
erythroleukemia	0.0035110086
congenital heart disease	0.0035110086
trisomy 18	0.0035110086
in situ carcinoma	0.0033262187
hematologic disease	0.0033262187
osteogenesis imperfecta	0.0033262187
germ cell tumor	0.0032871949
connective tissue disease	0.0032108276
Infertility	0.0031819673
Sjogren syndrome	0.0031286988
aortic aneurysm	0.0031106304
stomach neoplasm	0.0030285016
placental insufficiency	0.0030182355
adenoma	0.0030182355
attention deficit hyperactivity disorder	0.0029566388
fragile X syndrome	0.0029566388
homocystinuria	0.0029566388
skin neoplasm	0.0029566388
nongerminomatous germ cell tumor	0.0029566388
infectious disease	0.0029566388
secondary progressive multiple sclerosis	0.0029566388
respiratory failure	0.0029566388
leukocyte adhesion deficiency	0.0029566388
Encephalitis, Tick-Borne	0.0029566388
pulmonary embolism	0.0029566388
genetic disorder	0.0029566388
nervous system injury	0.0029566388
mastitis	0.0029566388
Peritoneal Fibrosis	0.0029361066
HIV infection	0.0029361066
Malignant Mesothelioma	0.0029361066
cryopyrin-associated periodic syndrome	0.0027718489
sarcoidosis	0.0027718489
Anophthalmia	0.0027718489
Nephropathy	0.0027718489
prion disease	0.0027718489
tongue cancer	0.0027718489
silicosis	0.0027718489
Cirrhosis	0.0027718489
lipoid nephrosis	0.0027718489
alcoholic fatty liver disease	0.0027513167
emphysema	0.0027513167
skin aging	0.002587059
Hodgkins lymphoma	0.002587059
spinal fracture	0.002587059
oligodendroglioma	0.002587059
Hepatitis	0.002587059
liver and intrahepatic bile duct neoplasm	0.002587059
relapsing-remitting multiple sclerosis	0.002587059
gallbladder carcinoma	0.002587059
edema	0.002587059
Neoplasm of the liver	0.002587059
Ascites	0.002587059
peritoneum cancer	0.002587059
Autoimmunity	0.002587059
bladder tumor	0.002587059
Burkitts lymphoma	0.002587059
gastrointestinal stromal tumor	0.002587059
Edema	0.002587059
Behcet's syndrome	0.002587059
Acute Leukemia	0.002587059
kidney neoplasm	0.0022174791
Anxiety	0.0022174791
anaplastic astrocytoma	0.0022174791
idiopathic juvenile osteoporosis	0.0022174791
endodermal sinus tumor	0.0022174791
autosomal erythropoietic protoporphyria	0.0022174791
embryonal neoplasm	0.0022174791
status epilepticus	0.0022174791
coinfection	0.0022174791
Chagas disease	0.0022174791
Dystonia	0.0022174791
oligohydramnios	0.0022174791
hip fracture	0.0022174791
hemorrhagic stroke	0.0022174791
chronic periodontitis	0.0022174791
Crohn ileitis	0.0022174791
congenital rubella	0.0022174791
skin basal cell carcinoma	0.0022174791
Hypercalcemia	0.0022174791
immune system disease	0.0022174791
exfoliation syndrome	0.0022174791
Crouzon syndrome-acanthosis nigricans syndrome	0.0022174791
childhood leukemia	0.0022174791
Motor neuron atrophy	0.0022174791
MALT lymphoma	0.0022174791
chronic rhinosinusitis with nasal polyps	0.0022174791
acidosis	0.0022174791
adrenocortical adenoma	0.0022174791
sweat gland neoplasm	0.0022174791
Salmonella Infections	0.0022174791
viral myocarditis	0.0022174791
Pituitary prolactin cell adenoma	0.0022174791
pterygium	0.0022174791
Cholestatic liver disease	0.0022174791
pregnancy	0.0022174791
Waardenburg-Shah syndrome	0.0022174791
rectal neoplasm	0.0022174791
Hernia	0.0022174791
juvenile polyposis syndrome	0.0022174791
breast angiosarcoma	0.0022174791
Growth delay	0.0022174791
ligament rupture	0.0022174791
familial long QT syndrome	0.0022174791
Glucose intolerance	0.0022174791
hearing loss	0.0022174791
Cushing syndrome	0.0022174791
complete hydatidiform mole	0.0022174791
xerostomia	0.0022174791
malignant peripheral nerve sheath tumor	0.0022174791
breast ductal carcinoma in situ	0.0022174791
hypercoagulability syndrome due to glycosylphosphatidylinositol deficiency	0.0022174791
fatty liver disease	0.0022174791
Disseminated Peritoneal Leiomyomatosis	0.0022174791
alcohol abuse	0.0022174791
myotonic dystrophy type 1	0.0022174791
sarcopenia	0.0022174791
nephropathic cystinosis	0.0022174791
Bloom syndrome	0.0022174791
pneumococcal meningitis	0.0022174791
Hypoparathyroidism - deafness - renal disease	0.0022174791
ovarian serous cystadenocarcinoma	0.0022174791
Werner syndrome	0.0022174791
Mycoplasmoides infection	0.0022174791
childhood leukemia	0.0022174791
hematoma	0.0022174791
Creutzfeldt Jacob Disease	0.0022174791
tarsal-carpal coalition syndrome	0.0022174791
follicular thyroid adenoma	0.0022174791
Motor neuron atrophy	0.0022174791
MALT lymphoma	0.0022174791
intestinal disease	0.0022174791
Testicular Choriocarcinoma	0.0022174791
nephritis	0.0022174791
Acidosis	0.0022174791
ocular cystinosis	0.0022174791
persistent fetal circulation syndrome	0.0022174791
Erythema	0.0022174791
neoplastic disease or syndrome	0.0022174791
ovarian carcinoma	0.002012157
Haim-Munk syndrome	0.0018478993
neuropathy	0.0018478993
Thrombocytopenia	0.0018478993
ovarian neoplasm	0.0018478993
hyperinsulinemic hypoglycemia, familial, 4	0.0018478993
monocytic leukemia	0.0018478993
rheumatic disease	0.0018478993
testicular carcinoma	0.0018478993
amyloidosis	0.0018478993
autism spectrum disorder	0.0014783194
glomerulosclerosis	0.0014783194
malignant rhabdoid tumour	0.0014783194
B-cell non-Hodgkins lymphoma	0.0014783194
mismatch repair cancer syndrome 1	0.0014783194
Abnormal cardiac septum morphology	0.0014783194
chronic granulomatous disease	0.0014783194
subarachnoid hemorrhage	0.0014783194
Guillain-Barre syndrome	0.0014783194
Genital neoplasm, female	0.0014783194
diffuse intrinsic pontine glioma	0.0014783194
hemorrhagic cystitis	0.0014783194
Peripheral arterial stenosis	0.0014783194
adult T-cell leukemia/lymphoma	0.0014783194
periodontal disorder	0.0014783194
Respiratory tract infection	0.0014783194
ossification of the posterior longitudinal ligament of the spine	0.0014783194
fibromyalgia	0.0014783194
myxoid liposarcoma	0.0014783194
digestive system cancer	0.0014783194
familial Alzheimer disease	0.0014783194
Thiamine deficiency	0.0014783194
metabolic bone disorder	0.0014783194
digestive system neoplasm	0.0014783194
X-linked retinoschisis	0.0014783194
ameloblastoma	0.0014783194
retinitis	0.0014783194
Fanconi anemia	0.0014783194
spontaneous abortion	0.0014783194
neuroendocrine neoplasm	0.0014783194
IGA glomerulonephritis	0.0014783194
myeloproliferative disorder	0.0014783194
scoliosis	0.0014783194
neuropathic pain	0.0014783194
Muscular dystrophy	0.0014783194
breast ductal adenocarcinoma	0.0014783194
empyema	0.0014783194
Merkel cell skin cancer	0.0014783194
hyperandrogenism	0.0014783194
bronchogenic carcinoma	0.0014783194
ischemia reperfusion injury	0.0014783194
carotid atherosclerosis	0.0014783194
human african trypanosomiasis	0.0014783194
ichthyosis	0.0014783194
ovarian serous adenocarcinoma	0.0014783194
breast disease	0.0014783194
Hydrops fetalis	0.0014783194
muscular dystrophy	0.0014783194
Pick disease	0.0014783194
COVID-19–associated multisystem inflammatory syndrome in adults	0.0014783194
clear cell adenocarcinoma	0.0014783194
Hepatic steatosis	0.0014783194
progressive supranuclear palsy	0.0014783194
Cornelia de Lange syndrome	0.0014783194
persistent hyperplastic primary vitreous	0.0014783194
spinocerebellar ataxia type 17	0.0014783194
injury	0.0014783194
Parkinsonism	0.0014783194
Pulmonary embolism	0.0014783194
calcification	0.0014783194
Patent ductus arteriosus	0.0014783194
Kaposi's sarcoma	0.0014783194
skin disease	0.0014783194
exostosis	0.0014783194
Hypertension	0.0014783194
melanocytic nevus	0.0014783194
neuroendocrine carcinoma	0.0014783194
medulloblastoma	0.0014783194
chronic gastritis	0.0014783194
Peutz-Jeghers syndrome	0.0014783194
inclusion body myositis	0.0014783194
beta thalassemia	0.0014783194
Renal atrophy	0.0014783194
Turner syndrome	0.0014783194
memory impairment	0.0014783194
laryngeal carcinoma	0.0014783194
muscular atrophy	0.0014783194
Uterine leiomyoma	0.0014783194
Escherichia coli Infections	0.0014783194
Hyperammonemia	0.0014783194
Nasal Cavity Polyp	0.0014783194
Right ventricular hypertrophy	0.0014783194
panic disorder	0.0014783194
Decreased circulating vitamin B2 concentration	0.0014783194
uterine cancer	0.0014783194
Aortic dissection	0.0014783194
hemangioendothelioma	0.0014783194
digestive system neuroendocrine tumor, grade 1/2	0.0014783194
diffuse scleroderma	0.0014783194
human papilloma virus infection	0.0014783194
coronavirus infectious disease	0.0014783194
infantile myofibromatosis	0.0014783194
prostatitis	0.0014783194
scirrhous adenocarcinoma	0.0014783194
Meckel syndrome, type 1	0.0014783194
chronic leukemia	0.0014783194
adrenal gland neoplasm	0.0014783194
thrombophilia	0.0014783194
Hepatoblastoma	0.0014783194
Lhermitte-Duclos disease	0.0014783194
Posterior Leukoencephalopathy Syndrome	0.0014783194
monoclonal gammopathy	0.0014783194
urea cycle disorder	0.0014783194
metastasis	0.0014783194
lip and oral cavity carcinoma	0.0014783194
Ovarian Yolk Sac Tumor	0.0014783194
Mungan syndrome	0.0014783194
Respiratory Syncytial Virus Infection	0.0014783194
