# Supplementary material for: Peripheral Transcriptomic Signatures Reveal Convergent Neuroinflammatory, Metabolic, and miRNA Dysregulation in Major Psychiatric Disorders
Source: Biology (Basel). 2026 Apr 24;15(9):673. doi: 10.3390/biology15090673 (PMC13162896; doi:10.3390/biology15090673)
Supplement: Supplementary file 1 [file biology-15-00673-s001.zip › Supplementary Files/Dataset S4. Hub genes GWAS results/SPI1.tsv]

disease	globalScore
agammaglobulinemia 10, autosomal dominant	0.7180769425
agammaglobulinemia	0.5364111853
neurodegenerative disease	0.5273191636
Alzheimer disease	0.4155003189
autosomal agammaglobulinemia	0.3695798547
Parkinson disease	0.3691988321
multiple sclerosis	0.3691378514
lysosomal storage disease	0.3669948015
acute myeloid leukemia	0.2430344815
hypertension	0.1948231101
essential hypertension	0.179651688
acute lymphoblastic leukemia	0.1204603186
Ehlers-Danlos syndrome, spondylocheirodysplastic type	0.1182655535
Ehlers-Danlos syndrome	0.1182655535
open-angle glaucoma	0.1126366099
glioma	0.1107248211
insomnia	0.1075843298
Rheumatoid arthritis	0.1028214512
smoking initiation	0.0992734618
neoplasm	0.0984822464
non-small cell lung carcinoma	0.0950487368
Blackfan-Diamond anemia	0.0950155911
type 2 diabetes mellitus	0.0948855261
acute promyelocytic leukemia	0.0917261173
gastric cancer	0.0914003795
late-onset Alzheimers disease	0.0884671997
cancer	0.0854251349
atrial fibrillation	0.0851563316
acute erythroleukemia	0.0833689246
diffuse large B-cell lymphoma	0.0832532728
lung adenocarcinoma	0.0818674328
melanoma	0.0812993634
common variable immunodeficiency	0.0802357504
glioblastoma multiforme	0.0799352122
Increased blood pressure	0.0794312063
erythroleukemia, familial, susceptibility to	0.0784961638
glaucoma	0.0784134944
nonpapillary renal cell carcinoma	0.0782728816
Abnormality of refraction	0.0782079346
Alpha-thalassemia - intellectual disability syndrome linked to chromosome 16	0.0757416954
alpha thalassemia-intellectual disability syndrome type 1	0.0757416954
tuberous sclerosis	0.0744703407
combined immunodeficiency with skin granulomas	0.0744460963
lymphoma	0.0740437693
chronic lymphocytic leukemia	0.0735782347
immunodeficiency 84	0.0716869788
neutropenia, severe congenital, 2, autosomal dominant	0.0716058607
isolated agammaglobulinemia	0.0714632228
immunodeficiency 105	0.0713427589
Hereditary persistence of fetal hemoglobin - beta-thalassemia	0.0704148712
chronic myelogenous leukemia	0.0703284344
immunodeficiency 18	0.0701201805
RAS-associated autoimmune leukoproliferative disease	0.0691495796
autoimmune lymphoproliferative syndrome type 4	0.0691495796
activated PI3K-delta syndrome	0.0690666315
immunodeficiency 99 with hypogammaglobulinemia and autoimmune cytopenias	0.0686853381
myelodysplastic syndrome	0.0683168669
immunodeficiency 76	0.0681961437
hemoglobin D disease	0.0678471617
delta-beta-thalassemia	0.067628083
Pyruvate kinase hyperactivity	0.067529631
classic Hodgkin lymphoma	0.0673506928
hemolytic anemia due to diphosphoglycerate mutase deficiency	0.0672368355
immunodeficiency 72 with autoinflammation	0.066870688
autoimmune disease	0.066847823
severe combined immunodeficiency due to LAT deficiency	0.0667527393
inosine triphosphatase deficiency	0.0665095906
primary familial polycythemia due to EPO receptor mutation	0.0664634815
Adult-onset autosomal recessive sideroblastic anemia	0.0662624362
hereditary persistence of fetal hemoglobin-sickle cell disease syndrome	0.0660537242
macroglobulinemia, Waldenstrom, 1	0.0659414643
immunodeficiency 73c with defective neutrophil chemotaxis and hypogammaglobulinemia	0.0657985601
monosomy 7 myelodysplasia and leukemia syndrome 1	0.0655891315
dominant beta-thalassemia	0.0655035532
immunodeficiency 19	0.0654902175
agammaglobulinemia 8, autosomal dominant	0.0651225369
immunodeficiency 79	0.0650589897
monocytopenia with susceptibility to infections	0.0649285983
X-Linked Combined Immunodeficiency Diseases	0.064809318
severe combined immunodeficiency due to CTPS1 deficiency	0.0647873485
idiopathic hypereosinophilic syndrome	0.0646663891
severe combined immunodeficiency due to IKK2 deficiency	0.0646523492
Alymphoid cystic thymic dysgenesis	0.0645518502
primary myelofibrosis	0.064540838
autosomal dominant sideroblastic anemia	0.064502772
Constitutional sideroblastic anemia	0.064502772
hemolytic anemia due to adenylate kinase deficiency	0.0644879888
Cernunnos-XLF deficiency	0.0640358161
neutrophil immunodeficiency syndrome	0.0639938667
Heinz body anemia	0.0637488291
Combined immunodeficiency T+ B+ due to partial RAG1 deficiency	0.0636963156
combined immunodeficiency due to partial RAG1 deficiency	0.0636963156
hemoglobin C-beta-thalassemia syndrome	0.0636545349
Hemoglobin C - beta-thalassemia	0.0636545349
hereditary persistence of fetal hemoglobin-beta-thalassemia syndrome	0.0635006973
immunodeficiency 75	0.063181678
combined immunodeficiency due to ZAP70 deficiency	0.0630392646
Myelofibrosis	0.0630283312
myelofibrosis	0.0630283312
immunodeficiency 112	0.0630230154
X-linked sideroblastic anemia 1	0.0629081007
myelodysplastic syndrome associated with isolated del(5q)	0.0628390324
BENTA disease	0.0628201571
immunodeficiency 36 with lymphoproliferation	0.0626502017
hemoglobin E disease	0.0625446148
neutropenia, severe congenital, 1, autosomal dominant	0.0622385657
osteosarcoma	0.0620407542
Immunodeficiency due to interleukin-1 receptor-associated kinase-4 deficiency	0.0620118551
blood coagulation disease	0.0619387843
immunodeficiency 15a	0.0618079189
severe combined immunodeficiency due to CARD11 deficiency	0.0612151539
alpha-thalassemia-myelodysplastic syndrome	0.0612044156
Alpha-thalassemia - myelodysplastic syndrome	0.0612044156
hereditary elliptocytosis	0.0610193834
ICF syndrome	0.0609780192
hemoglobin H disease	0.0609093779
deep vein thrombosis	0.0608194244
immunodeficiency 64	0.0607664737
severe combined immunodeficiency, autosomal recessive, T cell-negative, B cell-negative, NK cell-positive	0.0606152539
Thrombocytopenia	0.0606046799
congenital neutropenia-myelofibrosis-nephromegaly syndrome	0.0603764376
Recurrent infections-myelofibrosis-nephromegaly syndrome	0.0603764376
T-B+ severe combined immunodeficiency due to JAK3 deficiency	0.0602276571
immunodeficiency 98 with autoinflammation, X-linked	0.0599166803
refractory anemia with ringed sideroblasts	0.0598042684
X-linked severe congenital neutropenia	0.059714643
Chronic mucocutaneous candidosis	0.0596738006
immunodeficiency 67	0.0595690863
erythrocytosis, familial, 3	0.0595664171
erythrocytosis, familial, 6	0.0595072843
hereditary neutrophilia	0.0595044098
reticular dysgenesis	0.0594432238
transient myeloproliferative syndrome	0.0593391255
X-linked immunodeficiency with magnesium defect, Epstein-Barr virus infection and neoplasia	0.0590932522
dehydrated hereditary stomatocytosis	0.0590615463
immunodeficiency 109 with lymphoproliferation	0.0589280706
overhydrated hereditary stomatocytosis	0.05855885
neutropenia-monocytopenia-deafness syndrome	0.0584174344
Neutropenia - monocytopenia - deafness	0.0584174344
Alpha-thalassemia	0.0583673871
alpha thalassemia spectrum	0.0583673871
Familial hemophagocytic lymphohistiocytosis	0.0583425883
Hemoglobin E - beta-thalassemia	0.0582753515
hemoglobin E-beta-thalassemia syndrome	0.0582753515
immunodeficiency, common variable, 3	0.0582162187
DDX41-related hematologic malignancy predisposition syndrome	0.0581461012
chronic myeloproliferative disorder	0.057746955
thrombophilia	0.0575633328
combined immunodeficiency due to moesin deficiency	0.0575546708
monosomy 7 myelodysplasia and leukemia syndrome 2	0.0574591857
X-linked lymphoproliferative disease	0.0572975561
immunodeficiency 73b with defective neutrophil chemotaxis and lymphopenia	0.0571871441
Hodgkins lymphoma	0.0570802727
agammaglobulinemia 7, autosomal recessive	0.0569430161
immunodeficiency 62	0.0568764917
colorectal carcinoma	0.0568420825
idiopathic CD4 lymphocytopenia	0.056840971
MHC class II deficiency 4	0.0567623326
immunodeficiency 81	0.0563371105
beta thalassemia	0.0559720477
Beta-thalassemia	0.0559720477
neutropenia, severe congenital, 10, autosomal recessive	0.0559201012
Beta-thalassemia - X-linked thrombocytopenia	0.0556376847
beta-thalassemia-X-linked thrombocytopenia syndrome	0.0556376847
gamma chain deficiency	0.0555047345
severe combined immunodeficiency due to DCLRE1C deficiency	0.0555025273
immunodeficiency 119	0.0554388261
22q11.2 deletion syndrome	0.0552197474
metabolic syndrome	0.0550909945
venous thromboembolism	0.0550562529
microcytic anemia with liver iron overload	0.0549325017
Severe combined immunodeficiency due to adenosine deaminase deficiency	0.054799453
infection	0.0547746563
immunodeficiency, common variable, 1	0.0547460692
nonimmune chronic idiopathic neutropenia of adults	0.0545290437
thrombocytopenia, anemia, and myelofibrosis	0.0545179563
ulcerative colitis	0.0543940204
Congenital dyserythropoietic anemia type I	0.0543761074
Recurrent infection due to specific granule deficiency	0.0541192207
combined immunodeficiency due to OX40 deficiency	0.0540748711
periodic fever, immunodeficiency, and thrombocytopenia syndrome	0.0539943848
pancytopenia due to IKZF1 mutations	0.0539050697
Autosomal recessive malignant osteopetrosis	0.0538182485
hepatocellular carcinoma	0.0536059751
immunodeficiency 120	0.0536001663
cervical cancer	0.0535812422
immunodeficiency 117	0.0535724992
Sea-blue histiocytosis	0.0535248644
sideroblastic anemia 3	0.0533299624
pyogenic bacterial infections due to MyD88 deficiency	0.0531889061
T-cell lymphopenia, infantile, with or without nail dystrophy, autosomal dominant	0.053171659
immunodeficiency, common variable, 4	0.0531252562
autoinflammatory syndrome with immunodeficiency	0.0530299867
autoinflammation with episodic fever and lymphadenopathy	0.0529790668
acute panmyelosis with myelofibrosis	0.0527154332
lymphoproliferative syndrome 1	0.0526749334
agammaglobulinemia 8b, autosomal recessive	0.0525357763
Li-Fraumeni syndrome	0.0524573433
beta-thalassemia HBB/LCRB	0.0524544688
immunodeficiency 88	0.0524193587
hemolytic anemia due to erythrocyte adenosine deaminase overproduction	0.0521347822
T-cell immunodeficiency, congenital alopecia, and nail dystrophy	0.0521031626
Autosomal recessive early-onset inflammatory bowel disease	0.0520904326
immunodeficiency 78 with autoimmunity and developmental delay	0.052084273
erythrocytosis, familial, 4	0.0520349956
primary immunodeficiency syndrome due to p14 deficiency	0.0520099977
refractory anemia	0.0520025547
short-limb skeletal dysplasia with severe combined immunodeficiency	0.0519998856
Ataxia - pancytopenia	0.0518102274
ataxia-pancytopenia syndrome	0.0518102274
T-B+ severe combined immunodeficiency due to IL-7Ralpha deficiency	0.0517337881
diabetes mellitus	0.0515901557
sea-blue histiocyte syndrome	0.0514566032
Fanconi anemia complementation group G	0.0513789914
Omenn syndrome	0.0513605637
combined immunodeficiency due to DOCK8 deficiency	0.0512605205
Trimethylaminuria	0.0509864771
trimethylaminuria	0.0509864771
portal hypertension	0.0509789725
combined immunodeficiency due to CD3gamma deficiency	0.050965062
pyropoikilocytosis, hereditary	0.0508560359
Pyropoikilocytosis	0.0508560359
Hemolytic anemia due to red cell pyruvate kinase deficiency	0.0508533544
immunodeficiency 102	0.0507728804
immunodeficiency 69	0.0506961926
autosomal recessive severe congenital neutropenia due to JAGN1 deficiency	0.0505345014
Congenital bile acid synthesis defect type 1	0.0504353822
hereditary spherocytosis type 3	0.0504051485
immunodeficiency 57	0.0502536207
autoimmune lymphoproliferative syndrome type 1	0.0502357577
autoimmune lymphoproliferative syndrome	0.0502357577
Tyrosinemia type 1	0.0501519863
leukocyte adhesion deficiency 3	0.0501442867
Leukocyte adhesion deficiency type III	0.0501442867
immunodeficiency 121 with autoinflammation	0.0500983972
Anemia, congenital dyserythropoietic, type IIIb, autosomal recessive	0.0498156686
immunodeficiency 14b, autosomal recessive	0.0497140342
Constipation	0.0495237005
southeast Asian ovalocytosis	0.0494202182
Rh deficiency syndrome	0.0493571843
immunodeficiency 104	0.0493407585
Obesity	0.0492929794
immunodeficiency 122	0.0491910787
immunodeficiency 85 and autoimmunity	0.0490912921
bone marrow failure syndrome 6	0.0490771249
familial pseudohyperkalemia	0.0487531265
autosomal dominant osteopetrosis	0.0487434764
osteopetrosis, autosomal dominant 3	0.0487434764
autosomal recessive severe congenital neutropenia due to CSF3R deficiency	0.0487383433
thrombocytopenia 5	0.0487085716
immunodeficiency 80 with or without congenital cardiomyopathy	0.0486404047
Mast Cell Sarcoma	0.0484112652
MHC class II deficiency 3	0.0482190836
IRIDA syndrome	0.0481507114
severe congenital hypochromic anemia with ringed sideroblasts	0.0480965063
Congenital dyserythropoietic anemia type II	0.0479340965
congenital dyserythropoietic anemia type 2	0.0479340965
polycythemia vera	0.0478812281
cryohydrocytosis	0.047778257
Hereditary cryohydrocytosis with normal stomatin	0.047778257
severe combined immunodeficiency due to CD70 deficiency	0.0477645004
Immunodeficiency syndrome with autoimmunity	0.0477583408
progressive familial intrahepatic cholestasis	0.0477394511
Nezelof syndrome	0.0477127592
Thymic aplasia	0.0477127592
disabling pansclerotic morphea of childhood	0.0472360012
non-spherocytic hemolytic anemia due to hexokinase deficiency	0.0471062376
Burkitts lymphoma	0.0469557365
combined immunodeficiency due to GINS1 deficiency	0.0468701172
kidney failure	0.0467798154
ichthyosis-hepatosplenomegaly-cerebellar degeneration syndrome	0.0467093499
Ichthyosis - hepatosplenomegaly - cerebellar degeneration	0.0467093499
Lung fibrosis - immunodeficiency - 46,XX gonadal dysgenesis	0.046670544
lung fibrosis-immunodeficiency-46,XX gonadal dysgenesis syndrome	0.046670544
pulmonary fibrosis and/or bone marrow failure syndrome, telomere-related, 9	0.0466520651
Pancreatic insufficiency - anemia - hyperostosis	0.0465643925
pancreatic insufficiency-anemia-hyperostosis syndrome	0.0465643925
Wiskott-Aldrich syndrome	0.0465282558
cyanosis, transient neonatal	0.0463869942
Immunodeficiency by defective expression of HLA class 2	0.0463845303
Systemic Mastocytosis with Associated Clonal Hematological non-Mast-Cell Lineage Disease	0.046304044
immunodeficiency, common variable, 6	0.0461697633
immunodeficiency 96	0.0460792163
Thromboembolism	0.0460506662
Felty's syndrome	0.0459835362
pulmonary alveolar proteinosis with hypogammaglobulinemia	0.0459775818
immunodeficiency 37	0.0459221448
immunoproliferative small intestinal disease	0.0457281154
autosomal recessive osteopetrosis 4	0.045687667
TCR-alpha-beta-positive T-cell deficiency	0.0456061541
lymphoproliferative syndrome	0.045569812
WHIM syndrome 2	0.0455026717
immunodeficiency 97 with autoinflammation	0.0454897364
Aplasia cutis congenita - intestinal lymphangiectasia	0.0454620179
aplasia cutis congenita-intestinal lymphangiectasia syndrome	0.0454620179
cyclic hematopoiesis	0.0454084288
hypercoagulability syndrome due to glycosylphosphatidylinositol deficiency	0.0453788625
lymphoproliferative syndrome 2	0.0450154423
severe combined immunodeficiency due to CORO1A deficiency	0.0448522112
congenital bile acid synthesis defect 5	0.0447542725
Cyclic neutropenia	0.0446692691
hereditary spherocytosis type 4	0.0445331406
X-linked dyserythropoetic anemia with abnormal platelets and neutropenia	0.0444678481
amegakaryocytic thrombocytopenia, congenital, 2	0.0442830582
Kostmann syndrome	0.0442294691
Schnitzler syndrome	0.0441908685
microphthalmia, isolated, with coloboma	0.0441407699
Senior-Boichis syndrome	0.0440151128
Congenital dyserythropoietic anemia type IV	0.0438202621
congenital dyserythropoietic anemia type 4	0.0438202621
proteasome-associated autoinflammatory syndrome 5	0.0437434716
Immunodeficiency with natural-killer cell deficiency and adrenal insufficiency	0.0437139052
primary immunodeficiency with natural-killer cell deficiency and adrenal insufficiency	0.0437139052
thrombocytopenia 4	0.0436547724
pyruvate kinase deficiency of red cells	0.0436011834
Subcutaneous Panniculitis-Like T-Cell Lymphoma	0.0434948265
immunodeficiency 70	0.0434182413
T-B+ severe combined immunodeficiency due to CD3delta/CD3epsilon/CD3zeta	0.0434016102
dehydrated hereditary stomatocytosis with or without pseudohyperkalemia and/or perinatal edema	0.0432833447
ghosal hematodiaphyseal dysplasia	0.0432574741
Mantle cell lymphoma	0.0431576875
cholestasis, progressive familial intrahepatic, 9	0.0431170337
glioma susceptibility 3	0.0429137648
MHC class II deficiency 2	0.0428675673
immunodeficiency 53	0.042819522
immunoglobulin A deficiency 2	0.042708648
neutropenia, severe congenital, 11, autosomal dominant	0.0426809295
immunodeficiency due to selective anti-polysaccharide antibody deficiency	0.0426790816
gray platelet syndrome	0.0425774472
leukemia	0.0425724036
immunodeficiency, common variable, 14	0.0425608161
primary immunodeficiency with post-measles-mumps-rubella vaccine viral infection	0.0425386413
Castleman-Kojima disease	0.0423538513
immunodeficiency 32B	0.0423021102
hyper-IgE recurrent infection syndrome 5, autosomal recessive	0.0422651522
response to xenobiotic stimulus	0.0421333921
transcobalamin I deficiency	0.0420434043
Transcobalamin deficiency	0.0420434043
Congenital atransferrinemia	0.0420101421
hyper-IgM syndrome type 3	0.0419473135
myeloperoxidase deficiency	0.0417994816
NUT midline carcinoma	0.0417902421
multiple myeloma	0.0417386554
familial isolated congenital asplenia	0.041681216
TFRC-related combined immunodeficiency	0.0415814295
Autoimmune lymphoproliferative syndrome with recurrent viral infections	0.0415777337
autoimmune lymphoproliferative syndrome type 2B	0.0415777337
immunodeficiency 25	0.0411416294
sickle cell disease	0.0410566261
immunodeficiency 115 with autoinflammation	0.0409734706
microphthalmia with limb anomalies	0.0409541703
desmoplastic small round cell tumor	0.0406759588
neutropenia, severe congenital, 8, autosomal dominant	0.0406463924
tumor predisposition syndrome 2	0.0404505151
immunodeficiency 95	0.0403876865
lung disease, immunodeficiency, and chromosome breakage syndrome;	0.0403285537
beta-thalassemia intermedia	0.0402712689
X-linked agammaglobulinemia	0.0401899613
Bruton-type agammaglobulinemia	0.0401899613
anemia, nonspherocytic hemolytic, due to G6PD deficiency	0.0401511554
anemia (phenotype)	0.0401511554
autoinflammatory disease, X-linked	0.0400107151
portal hypertension, noncirrhotic, 2	0.0400088672
linear and whorled nevoid hypermelanosis	0.0399959319
pulmonary fibrosis and/or bone marrow failure, telomere-related, 6	0.0399441907
pancytopenia-developmental delay syndrome	0.0398554915
Niemann-Pick disease type B	0.0398166856
Platelet storage pool disease	0.0397612487
platelet storage pool deficiency	0.0397612487
Cholestasis-lymphedema syndrome	0.0397205949
Griscelli syndrome type 2	0.0396485268
Griscelli disease	0.0396485268
Griscelli disease type 2	0.0396485268
immunodeficiency 93 and hypertrophic cardiomyopathy	0.0395820024
Hb Bart's hydrops fetalis	0.0394637369
neurodevelopmental disorder with dysmorphic facies and ischiopubic hypoplasia	0.0394508016
galactose epimerase deficiency	0.039424931
autosomal dominant severe congenital neutropenia	0.0392734033
agammaglobulinemia 9, autosomal recessive	0.0390719822
Aicardi-Goutieres syndrome 2	0.0388724091
Aicardi-Goutières syndrome	0.0388724091
immunodeficiency 92	0.0387911015
inflammatory bowel disease (infantile ulcerative colitis) 31, autosomal recessive	0.0386210948
gluthathione peroxidase deficiency	0.0384658713
Fanconi anemia	0.0382958645
autoimmune lymphoproliferative syndrome type 2A	0.0382441234
Deafness - lymphedema - leukemia	0.038066725
deafness-lymphedema-leukemia syndrome	0.038066725
isobutyryl-CoA dehydrogenase deficiency	0.0379632427
Systemic lupus erythematosus	0.0377833069
primary intestinal lymphangiectasia	0.0372536494
intestinal lymphangiectasia	0.0372536494
immunodeficiency, common variable, 2	0.0364849233
inflammatory bowel disease	0.0363081283
immunodeficiency 86	0.0362927417
immunodeficiency 60	0.0360340358
autosomal recessive osteopetrosis 2	0.0360340358
nephronophthisis	0.0359157703
Nephronophthisis	0.0359157703
Hypohidrotic ectodermal dysplasia with immunodeficiency	0.0359083787
formiminoglutamic aciduria	0.0357531551
hemolytic anemia due to glutathione reductase deficiency	0.0357088056
amelogenesis imperfecta	0.0356496728
chronic obstructive pulmonary disease	0.0356348519
erythroleukemia	0.0355482481
thrombocytopenia with congenital dyserythropoietic anemia	0.0353835753
progressive familial intrahepatic cholestasis type 3	0.0353540089
Glutathione synthetase deficiency	0.0352874845
transient infantile hypertriglyceridemia and hepatosteatosis	0.0352653097
autoinflammation-PLCG2-associated antibody deficiency-immune dysregulation	0.0352579181
PLCG2-associated antibody deficiency and immune dysregulation	0.0352579181
Intermediate osteopetrosis	0.0352283517
immunodeficiency 118	0.0351987854
autosomal recessive osteopetrosis 3	0.0351100862
Osteopetrosis with renal tubular acidosis	0.0351100862
acute myelomonocytic leukemia	0.0350066038
DIAPH1-related sensorineural hearing loss-thrombocytopenia syndrome	0.0349992122
megaloblastic anemia, folate-responsive	0.0348957299
proteasome-associated autoinflammatory syndrome 2	0.0348661635
severe combined immunodeficiency, autosomal recessive, T cell-negative, B cell-negative, NK cell-negative, due to adenosine deaminase deficiency	0.0348587719
Oligodontia	0.0347774643
tooth agenesis	0.0347774643
essential thrombocythemia	0.034764529
bone marrow failure syndrome	0.0346887652
autoinflammation, panniculitis, and dermatosis syndrome, autosomal recessive	0.034600066
hemolytic disease of fetus and newborn, RH-induced	0.0344965836
Ataxia-telangiectasia	0.0343413601
ataxia telangiectasia	0.0343413601
combined immunodeficiency due to STK4 deficiency	0.0343339685
AMED syndrome, digenic	0.0342896189
autosomal dominant macrothrombocytopenia	0.0342452693
Kimura disease	0.0342452693
sclerosing cholangitis	0.0342083113
refractive error	0.0341188697
Constitutional mismatch repair deficiency syndrome	0.0340752626
Hepatic fibrosis	0.0340013466
hemolytic anemia due to glucophosphate isomerase deficiency	0.0338756895
colitis	0.0335499927
Barth syndrome	0.0334839348
Hyperlipoproteinemia type 1	0.0334395853
combined immunodeficiency due to ORAI1 deficiency	0.0334026273
atransferrinemia	0.0333952357
hereditary intrinsic factor deficiency	0.0332917533
Congenital intrinsic factor deficiency	0.0332917533
autoimmune lymphoproliferative syndrome due to CTLA4 haploinsufficiency	0.0332621869
autoinflammation with episodic fever and immune dysregulation	0.0331956625
WHIM syndrome 1	0.0331439214
pulmonary fibrosis and/or bone marrow failure syndrome, telomere-related, 7	0.0331365298
bone marrow failure and diabetes mellitus syndrome	0.0331291382
glycoprotein storage disease	0.0331291382
chronic granulomatous disease	0.0331166135
Rare hemorrhagic disorder due to a constitutional platelet anomaly	0.0331069634
platelet-type bleeding disorder 19	0.0331069634
hemochromatosis type 2B	0.0330921802
acute monocytic leukemia	0.0330847886
Fanconi anemia complementation group V	0.0330626138
DOCK2 deficiency	0.0330552222
gamma-glutamylcysteine synthetase deficiency	0.032966523
elliptocytosis 2	0.0328926071
pulmonary fibrosis and/or bone marrow failure, telomere-related, 1	0.0328334743
Non-acquired isolated growth hormone deficiency	0.0328112995
isolated growth hormone deficiency type III	0.0328112995
WHIM syndrome	0.0327743415
autoinflammation with pulmonary and cutaneous vasculitis	0.0327447751
severe combined immunodeficiency due to LCK deficiency	0.0327373835
B-cell non-Hodgkins lymphoma	0.0327244618
COVID-19–associated multisystem inflammatory syndrome in adults	0.0327026841
hyper-IgE recurrent infection syndrome 4A, autosomal dominant	0.0326339012
OSLAM syndrome	0.0325895516
pernicious anemia	0.03258216
Hepatic veno-occlusive disease - immunodeficiency	0.0325525936
hepatic veno-occlusive disease-immunodeficiency syndrome	0.0325525936
granular corneal dystrophy type II	0.0325230272
cholestasis, progressive familial intrahepatic, 12	0.032471286
Wolman disease	0.0323530205
combined immunodeficiency and megaloblastic anemia with or without hyperhomocysteinemia	0.0323308457
leukodystrophy, hypomyelinating, 24	0.0323308457
Isolated anophthalmia - microphthalmia	0.0322569297
isolated microphthalmia 4	0.0322569297
microphthalmia	0.0322569297
neutropenia, severe congenital, 9, autosomal dominant	0.0322051885
cold agglutinin disease	0.0321682306
combined immunodeficiency due to STIM1 deficiency	0.032123881
dentinogenesis imperfecta	0.0321090978
dyskeratosis congenita, autosomal recessive 5	0.0320795314
orthostatic hypotension	0.0320795314
neonatal severe primary hyperparathyroidism	0.0320573566
Radio-ulnar synostosis - amegakaryocytic thrombocytopenia	0.0320425734
radioulnar synostosis with amegakaryocytic thrombocytopenia 2	0.0320425734
autoinflammation, immune dysregulation, and eosinophilia	0.0320425734
Sezary's disease	0.031976049
combined PSAP deficiency	0.0318503919
Aagenaes syndrome	0.0318356087
immunodeficiency due to CD25 deficiency	0.0318282171
progressive familial intrahepatic cholestasis type 2	0.0318134339
fish eye disease	0.0317912591
Fish-eye disease	0.0317912591
short fifth metacarpals-insulin resistance syndrome	0.0317764759
Short fifth metacarpals - insulin resistance	0.0317764759
cholestasis, progressive familial intrahepatic, 7, with or without hearing loss	0.0317616927
Congenital dyserythropoietic anemia type III	0.0317469095
congenital dyserythropoietic anemia type 3	0.0317469095
hydrops fetalis	0.0317321263
nail-patella syndrome	0.0315990776
MHC class II deficiency	0.0315695112
harderoporphyria	0.0315399448
ichthyosis prematurity syndrome	0.0314955952
congenital disorder of glycosylation type II	0.0314068961
COVID-19	0.0313846151
neuronal ceroid lipofuscinosis 1	0.0313699381
lysosomal acid lipase deficiency	0.0312886305
cholesteryl ester storage disease	0.0312886305
refractory anemia with excess blasts	0.0312812389
glycogen storage disease IXb	0.0312738473
thrombocytopenia, X-linked, with or without dyserythropoietic anemia	0.0312368893
congenital amegakaryocytic thrombocytopenia	0.0311260154
congenital amegakaryocytic thrombocytopenia 1	0.0311260154
immunodeficiency, common variable, 15	0.0310668826
thrombocytopenia 13, syndromic	0.0309707918
Juvenile Myelomonocytic Leukemia	0.030948617
acquired partial lipodystrophy	0.0308303515
idiopathic aplastic anemia	0.0306233868
purine nucleoside phosphorylase deficiency	0.0305199044
esophageal squamous cell carcinoma	0.0305017208
Autosomal recessive hyper-IgE syndrome	0.0304829464
aggressive systemic mastocytosis	0.0304607716
glycogen storage disease VII	0.030416422
glycogen storage disease IXc	0.0303868557
Dilated cardiomyopathy	0.0295536584
myocardial infarction	0.0292166777
osteoarthritis	0.0284071286
childhood leukemia	0.0282230212
osteoarthritis, hip	0.0272602187
age-related macular degeneration	0.0269177327
Sepsis	0.0264525077
Mobius syndrome	0.026368496
major depressive disorder	0.0257774409
Acute kidney injury	0.02550101
acute kidney injury	0.02550101
cardiovascular disease	0.0247358968
breast cancer	0.0245442826
triple-negative breast cancer	0.024533532
lung cancer	0.0236227903
intelligence	0.0231988282
sinus histiocytosis with massive lymphadenopathy	0.022913951
glioblastoma	0.022247376
Myocardial fibrosis	0.0221747913
cystic fibrosis	0.0219694691
pulmonary fibrosis	0.0217846792
allergic rhinitis	0.0209559961
acute myeloid leukemia by FAB classification	0.0207799148
non-alcoholic steatohepatitis	0.0204678103
ovarian cancer	0.0201281402
myeloid leukemia	0.0200301645
Neoplasm of the lung	0.0199573122
Insulin resistance	0.0197084695
congestive heart failure	0.019564255
T-cell acute lymphoblastic leukemia	0.0193392925
periodontitis	0.0191900233
Histiocytosis	0.0191668219
astrocytoma	0.0184789927
Bloom syndrome	0.0184776228
experimental autoimmune encephalomyelitis	0.0170291714
Salmonella Infections	0.0166949707
Columnar Cell Hyperplasia of the Breast	0.0166310935
emphysema	0.0164257713
psychiatric disorder	0.0160941635
sarcoidosis	0.0155223539
sarcopenia	0.0155223539
gestational diabetes	0.015152774
essential hypertension, genetic	0.0149679841
congenital rubella	0.0147831942
cerebral cortical dysplasia	0.0147831942
osteoporosis-pseudoglioma syndrome	0.0147831942
Stroke	0.0143651166
temporal arteritis	0.0138592446
myeloid neoplasm	0.0137063468
Huntington disease	0.0137049041
colorectal cancer	0.0135174726
Osteoporosis	0.0133833078
kidney angiomyolipoma	0.0133479798
Osteopetrosis	0.0133185392
endometriosis	0.0133048748
intracerebral hemorrhage	0.0125657151
Andersen-Tawil syndrome	0.0125657151
amyloidosis	0.0125375859
Primary Effusion Lymphoma	0.0121961352
neoplasm of esophagus	0.0121961352
atherosclerosis	0.0120951249
mucocutaneous lymph node syndrome	0.0119813557
squamous cell lung carcinoma	0.0118676198
Diamond-Blackfan anemia	0.0118265553
Townes-Brocks syndrome	0.0117752248
neutropenia	0.0117727609
dry eye syndrome	0.0116417654
posterior cortical atrophy	0.0112721856
non-Hodgkins lymphoma	0.0111824598
inappropriate ADH syndrome	0.0111369422
epidermolysis bullosa simplex	0.0110873956
Pelvic Inflammatory Disease	0.0110873956
allergic asthma	0.0110668634
epilepsy	0.0108488113
myeloid sarcoma	0.0105124936
precursor B-cell acute lymphoblastic leukemia	0.0103962409
breast angiosarcoma	0.0103482359
clear cell renal carcinoma	0.0102944415
inflammation	0.0102944415
anaplastic large cell lymphoma	0.0102250426
pulmonary arterial hypertension	0.0102045104
prion disease	0.0101223816
ankylosing spondylitis	0.0099889222
Down syndrome	0.0099646942
fibrosarcoma	0.0099581239
schizophrenia	0.0098837972
B-cell acute lymphoblastic leukemia	0.0098246645
Aarskog-Scott syndrome, X-linked	0.0097938661
Duane retraction syndrome	0.0097004446
head and neck squamous cell carcinoma	0.0096501407
chronic hepatitis B virus infection	0.0096090762
hematoma	0.0096090762
pneumocystosis	0.0096090762
atopic eczema	0.0095782779
AIDS	0.0094037541
Invasive Breast Carcinoma	0.0092394964
Miyoshi myopathy	0.0091402105
salmonellosis	0.0091236938
familial hyperaldosteronism	0.0090547064
nasopharyngeal carcinoma	0.0090547064
allergic disease	0.009013642
Waldenstrom macroglobulinemia	0.008898251
Peritoneal Fibrosis	0.0088699165
myositis	0.0088699165
tauopathy	0.0088493843
gastroenteritis	0.0088268827
tuberculosis	0.0087467232
aneurysmal bone cyst	0.0086851266
chronic kidney disease	0.0086440622
prostate cancer	0.0086230041
aging	0.0085721994
Autoimmunity	0.0084834657
type 1 diabetes mellitus	0.0084798044
rheumatoid arthritis	0.0084144221
brain injury	0.0083874095
cardiac hypertrophy	0.0083874095
adenocarcinoma	0.0083771434
lymphedema	0.0083155467
adrenal cortex carcinoma	0.0083155467
reticulum cell sarcoma	0.0083155467
psoriatic arthritis	0.0083155467
plasmacytoma	0.008146156
pneumonitis	0.0081307568
hematologic disease	0.0081102246
Ischemic stroke	0.0080178296
Thymoma	0.0079870313
systemic juvenile idiopathic arthritis	0.0079681417
fibrosis	0.0079459669
airway hyperresponsiveness	0.0079459669
follicular lymphoma	0.0079254347
endometrial cancer	0.0079254347
T-cell non-Hodgkin lymphoma	0.0078330397
malignant pleural mesothelioma	0.0077611769
glycosylation	0.0077611769
hormone secretion	0.0077611769
nervous system disease	0.0076047215
mucous membrane pemphigoid	0.007576387
familial atrioventricular septal defect	0.0075558548
T-cell leukemia	0.0073915971
colorectal adenocarcinoma	0.0073915971
familial amyotrophic lateral sclerosis	0.0073915971
hypertrophy	0.0073915971
Dyskinesia	0.0073915971
lung disease	0.0073915971
bone neoplasm	0.0073915971
adrenal cortex neoplasm	0.0073915971
Kaposi's sarcoma	0.0073915971
supranuclear palsy, progressive, 1	0.0073915971
pregnancy	0.0073915971
Churg-Strauss syndrome	0.0073915971
pemphigus foliaceus	0.0073915971
hearing loss	0.0073915971
lissencephaly with cerebellar hypoplasia	0.0073915971
acute megakaryoblastic leukaemia	0.0073915971
oral submucous fibrosis	0.0073915971
Hydrops fetalis	0.0073915971
pharyngitis	0.0073915971
Gallbladder Small Cell Neuroendocrine Carcinoma	0.0073915971
urinary bladder carcinoma	0.0073915971
hepatitis B virus infection	0.0073915971
skin basal cell carcinoma	0.0073915971
peripheral neuropathy	0.0073915971
renal cell carcinoma	0.0073915971
coinfection	0.0073915971
HIV-1 infection	0.0073915971
adrenocortical adenoma	0.0073915971
esophageal adenocarcinoma	0.0073915971
Lentivirus Infections	0.0073915971
Leishmaniasis	0.0073915971
bladder exstrophy	0.0073915971
mastitis	0.0070836139
neuroblastoma	0.0067064371
Behcet's syndrome	0.0066524374
Ito hypomelanosis	0.0066524374
metabolic disease	0.0064471152
bacterial disease	0.0064457453
HIV infection	0.0062828575
stomach neoplasm	0.0062623253
Lyme disease	0.0062603867
immune system disease	0.0062471411
typhoid fever	0.006220735
psoriasis	0.0061267938
enteritis	0.0060850978
intrahepatic cholangiocarcinoma	0.0060808555
acrodermatitis enteropathica	0.0059132777
fibromyalgia	0.0059132777
breast neoplasm	0.0058619471
intestinal disease	0.0056182298
systemic scleroderma	0.0054307706
retinal degeneration	0.0053383757
Decreased total leukocyte count	0.0053281096
septic shock	0.0053269297
serum lipopolysaccharide activity	0.0052459807
Other metabolic disease	0.0052357146
Abnormal intestine morphology	0.005174118
ischemia	0.005174118
Juvenile Xanthogranuloma	0.005174118
preeclampsia	0.005174118
viral disease	0.0051646606
melorheostosis	0.0050611908
Splenomegaly	0.0050176625
Hyponatremia	0.0050004029
aspergillosis	0.004989328
acute myocardial infarction	0.004989328
achalasia-alacrima syndrome	0.0049687958
immunodeficiency disease	0.0049687958
cutaneous lupus erythematosus	0.0049681057
Epstein-Barr virus infection	0.0048764009
Crohn's disease	0.0048047586
bipolar disorder	0.0048045381
brain neoplasm	0.0047840059
acute lung injury	0.0047840059
liver cancer	0.0047507437
meningococcal infection	0.0047438716
Acute Leukemia	0.0047193169
gastric adenocarcinoma	0.0046197482
non-alcoholic fatty liver	0.0046197482
Inflammatory abnormality of the skin	0.0046197482
in situ carcinoma	0.0046197482
hyperinsulinemic hypoglycemia, familial, 4	0.0046070182
acute respiratory distress syndrome	0.0044965549
tropical spastic paraparesis	0.0044349583
chromosome 8, trisomy	0.0044349583
Chronic colitis	0.0044349583
mycosis fungoides	0.0044349583
pericarditis	0.0044349583
systemic lupus erythematosus	0.0044349583
blood disease	0.0044349583
McLeod neuroacanthocytosis syndrome	0.0044349583
subependymal giant cell astrocytoma	0.0044349583
fleck corneal dystrophy	0.0044349583
fungal infectious disease	0.0044349583
Chronic Eosinophilic Leukemia, Not Otherwise Specified	0.0044349583
spitz nevus	0.0044349583
Barrett's esophagus	0.0044349583
Dravet syndrome	0.0044349583
Duchenne muscular dystrophy	0.0044349583
embryonal carcinoma	0.0044349583
dermatofibrosarcoma protuberans	0.0044349583
Gaucher disease	0.0044349583
cutaneous fibrous histiocytoma	0.0044349583
Chédiak-Higashi syndrome	0.0044349583
hemolytic-uremic syndrome	0.0044349583
Hepatic steatosis	0.004414426
non-alcoholic fatty liver disease	0.0043220311
sarcoma	0.0042501683
viral myocarditis	0.0042501683
gastrointestinal stromal tumor	0.0042296361
Hyperglycemia	0.0042296361
inborn error of immunity	0.0042296361
breast carcinoma	0.0040653784
Anxiety	0.0040653784
Increased total leukocyte count	0.0040653784
heart failure	0.0040653784
Impaired glucose tolerance	0.0040653784
head and neck malignant neoplasia	0.0040653784
hematopoietic and lymphoid system neoplasm	0.0040653784
carcinoma	0.0040653784
hemorrhagic stroke	0.0040653784
laryngotracheoesophageal cleft	0.0040653784
Plasmodium falciparum malaria	0.0039400089
pulmonary alveolar proteinosis	0.0038267941
idiopathic scoliosis	0.0036957985
laminopathy	0.0036957985
congenital heart disease	0.0036957985
Escherichia coli Infections	0.0036957985
urticaria	0.0036957985
Shwachman-Diamond syndrome	0.0036957985
tetrasomy 12p	0.0036957985
anxiety disorder	0.0036957985
phenylketonuria	0.0036957985
colon adenocarcinoma	0.0036957985
thrombotic disease	0.0036957985
Hypernatremia	0.0036957985
colorectal neoplasm	0.0036957985
hereditary sensory and autonomic neuropathy	0.0036957985
renal fibrosis	0.0036957985
Chronic constipation	0.0036957985
brain cancer	0.0036957985
hypospadias	0.0036957985
movement disorder	0.0036957985
Hypernatremia	0.0036957985
movement disorder	0.0036957985
brain disease	0.0036957985
urticaria	0.0036957985
hereditary sensory and autonomic neuropathy	0.0036957985
tetrasomy 12p	0.0036957985
anxiety disorder	0.0036957985
Nijmegen breakage syndrome	0.0036957985
myopathy	0.0036957985
hypospadias	0.0036957985
synovitis	0.0036957985
metastasis	0.0036957985
myopathy	0.0036957985
Allergy	0.0036957985
squamous cell carcinoma	0.0036752663
Diarrhea	0.0034904764
Infectious encephalitis	0.0033262187
diabetic nephropathy	0.0033262187
lymphoid leukemia	0.0033262187
hematopoietic and lymphoid cell neoplasm	0.0033196138
chronic mucocutaneous candidiasis	0.0029566388
parasitic infection	0.0029566388
Helicobacter pylori infectious disease	0.0029566388
Langerhans Cell Histiocytosis	0.0029566388
Nystagmus	0.0029566388
Haim-Munk syndrome	0.0029566388
rectum cancer	0.0029566388
Multiple Organ Failure	0.0029566388
dendritic cell tumor	0.0029566388
respiratory system disease	0.0029566388
Stargardt disease 3	0.0029566388
Erdheim-Chester disease	0.0029566388
childhood T acute lymphoblastic leukemia	0.0029566388
idiopathic pulmonary fibrosis	0.0029566388
developmental and epileptic encephalopathy	0.0029566388
hepatitis C virus infection	0.0029361066
polycystic ovary syndrome	0.0028437117
liposarcoma	0.0027718489
autoimmune thrombocytopenic purpura	0.0027718489
liver dysplastic nodule	0.0027718489
kidney disease	0.0027513167
metastatic neoplasm	0.002587059
Intellectual disability	0.002587059
Cholestasis	0.002587059
autism spectrum disorder	0.002587059
Lewy body dementia	0.002587059
Cornelia de Lange syndrome	0.002587059
digestive system infectious disorder	0.002587059
injury	0.002587059
steatosis	0.002587059
liver disease	0.0022174791
kidney neoplasm	0.0022174791
variant Creutzfeldt-Jakob disease	0.0022174791
Autosomal dominant polycystic kidney disease	0.0022174791
peritonitis	0.0022174791
skin neoplasm	0.0022174791
thanatophoric dysplasia	0.0022174791
retinal detachment	0.0022174791
diabetes insipidus	0.0022174791
Xanthelasma	0.0022174791
Adrenal insufficiency	0.0022174791
secondary progressive multiple sclerosis	0.0022174791
vitamin D deficiency	0.0022174791
bone disease	0.0022174791
aortic stenosis	0.0022174791
Cowden syndrome 1	0.0022174791
pleomorphic xanthoastrocytoma	0.0022174791
inherited lipid metabolism disorder	0.0022174791
Hypercalcemia	0.0022174791
edema	0.0022174791
medulloblastoma with extensive nodularity	0.0022174791
vasculitis	0.0022174791
breast adenocarcinoma	0.0022174791
graft versus host disease	0.0022174791
mesothelioma	0.0022174791
progressive pseudorheumatoid arthropathy of childhood	0.0022174791
mature T-cell and NK-cell non-Hodgkin lymphoma	0.0022174791
gastritis	0.0022174791
cervical squamous intraepithelial neoplasia	0.0022174791
glycogen storage disease VI	0.0022174791
Hyperlipidemia	0.0022174791
Hyperammonemia	0.0022174791
marginal zone B-cell lymphoma	0.0022174791
Decreased liver function	0.0022174791
Increased total eosinophil count	0.0022174791
neuroendocrine neoplasm	0.0022174791
fetal growth restriction	0.0022174791
folate deficiency	0.0022174791
iron poisoning	0.0022174791
Erythema	0.0022174791
myelodysplastic syndrome with multilineage dysplasia	0.0022174791
colonic neoplasm	0.0022174791
Edema	0.0022174791
X-linked retinoschisis	0.0022174791
chronic rhinosinusitis	0.0022174791
ganglioglioma	0.0022174791
Lymphomatoid Papulosis	0.0022174791
Merkel cell skin cancer	0.0022174791
Glucose intolerance	0.0022174791
depressive disorder	0.002012157
myeloproliferative disorder	0.002012157
diabetic cardiomyopathy	0.002012157
ischemic cardiomyopathy	0.0018478993
Uveitis	0.0018478993
Autism	0.0018478993
pancreatic adenocarcinoma	0.0018478993
prostatitis	0.0018478993
cerebral creatine deficiency syndrome	0.0018478993
cyst	0.0018478993
monocytic leukemia	0.0018478993
dendritic cell sarcoma	0.0018478993
coronary artery disease	0.0018478993
inflammatory skin disease	0.0018478993
male infertility	0.0018478993
relapsing-remitting multiple sclerosis	0.0015109161
Pneumonia	0.0014783194
malaria	0.0014783194
Aicardi-Goutieres syndrome	0.0014783194
cerebrovascular disorder	0.0014783194
ovarian neoplasm	0.0014783194
pulpitis	0.0014783194
laryngeal squamous cell carcinoma	0.0014783194
brucellosis	0.0014783194
infantile myofibromatosis	0.0014783194
cervical dystonia	0.0014783194
retinitis pigmentosa	0.0014783194
choroidal neovascularization	0.0014783194
chronic myelomonocytic leukemia	0.0014783194
Interstitial pneumonitis	0.0014783194
esophageal cancer	0.0014783194
erythromelalgia	0.0014783194
oral squamous cell carcinoma	0.0014783194
diarrheal disease	0.0014783194
Respiratory tract infection	0.0014783194
osteosclerosis	0.0014783194
Cirrhosis	0.0014783194
Crouzon syndrome-acanthosis nigricans syndrome	0.0014783194
eosinophilic esophagitis	0.0014783194
cardiac arrhythmia	0.0014783194
neuroinflammatory disorder	0.0014783194
Glomerulonephritis	0.0014783194
severe acute respiratory syndrome	0.0014783194
visceral Leishmaniasis	0.0014783194
Hereditary diffuse leukoencephalopathy with axonal spheroids and pigmented glia	0.0014783194
common wart	0.0014783194
infectious disease	0.0014783194
visceral Leishmaniasis	0.0014783194
pneumococcal pneumonia	0.0014783194
gastroparesis	0.0014783194
gastrointestinal disease	0.0014783194
cytomegalovirus infection	0.0014783194
Parkinsonism	0.0014783194
ulcer disease	0.0014783194
osteomyelitis	0.0014783194
Syndactyly	0.0014783194
Hoyeraal-Hreidarsson syndrome	0.0014783194
polycystic lipomembranous osteodysplasia with sclerosing leukoencephaly	0.0014783194
enterocolitis	0.0014783194
colon carcinoma	0.0014783194
skin squamous cell carcinoma	0.0014783194
spinocerebellar ataxia type 34	0.0014783194
cardiac arrhythmia	0.0014783194
polycythemia	0.0014783194
brain glioma	0.0014783194
thrombotic thrombocytopenic purpura	0.0014783194
Cirrhosis	0.0014783194
thymic lymphoma	0.0014783194
lupus erythematosus	0.0014783194
Glomerulonephritis	0.0014783194
Acute monocytic leukemia	0.0014783194
eosinophilic esophagitis	0.0014783194
severe acute respiratory syndrome	0.0014783194
lung carcinoma	0.0014783194
common wart	0.0014783194
Norrie disease	0.0014783194
Hereditary diffuse leukoencephalopathy with axonal spheroids and pigmented glia	0.0014783194
schistosomiasis	0.0014783194
infectious disease	0.0014783194
chronic bronchitis	0.0014783194
Chagas disease	0.0014783194
tetanus	0.0014783194
Blindness	0.0014783194
Immunodeficiency	0.0014783194
Global developmental delay	0.0014783194
cholangiocarcinoma	0.0014783194
hyperinsulinemic hypoglycemia	0.0014783194
constitutional neutropenia	0.0014783194
focal segmental glomerulosclerosis	0.0014783194
paroxysmal extreme pain disorder	0.0014783194
Mastocytosis	0.0014783194
lipoid nephrosis	0.0014783194
respiratory failure	0.0014783194
Amyotrophic lateral sclerosis	0.0014783194
lobular neoplasia	0.0014783194
carcinoid syndrome	0.0014783194
autoimmune encephalitis	0.0014783194
Atrophy	0.0014783194
preterm premature rupture of the membranes	0.0014783194
malignant glioma	0.0014783194
hemorrhagic cystitis	0.0014783194
malignant glioma	0.0014783194
