# Supplementary material for: Peripheral Transcriptomic Signatures Reveal Convergent Neuroinflammatory, Metabolic, and miRNA Dysregulation in Major Psychiatric Disorders
Source: Biology (Basel). 2026 Apr 24;15(9):673. doi: 10.3390/biology15090673 (PMC13162896; doi:10.3390/biology15090673)
Supplement: Supplementary file 1 [file biology-15-00673-s001.zip › Supplementary Files/Dataset S4. Hub genes GWAS results/STAT3.tsv]

disease	globalScore
autoimmune disease	0.8365571332
Autosomal dominant hyper-IgE syndrome	0.7765773493
hyper-IgE recurrent infection syndrome 1, autosomal dominant	0.7523980391
hyper-IgE syndrome	0.6930971806
hyper-IgE syndrome 6, autosomal dominant, with recurrent infections	0.6682122755
cancer	0.6262152534
STAT3 gain of function	0.5537328103
Crohn's disease	0.5451225574
diffuse large B-cell lymphoma	0.4913297959
neurodegenerative disease	0.4890078063
ulcerative colitis	0.4850931978
immunodeficiency disease	0.4709708765
leukemia	0.4699079976
lymphoid neoplasm	0.4631984927
multiple sclerosis	0.462134362
inflammatory bowel disease	0.4519848757
genetic disorder	0.4440941433
ebv-positive nodal t- and nk-cell lymphoma	0.4157773365
non-Hodgkins lymphoma	0.3972945569
T-cell large granular lymphocyte leukemia	0.3963699407
adult T-cell leukemia/lymphoma	0.390979464
skin basal cell carcinoma	0.3889118888
aggressive NK-cell leukemia	0.3796079421
myelodysplastic syndrome	0.3778400755
extranodal nasal NK/T cell lymphoma	0.3775207562
lung carcinoma	0.3771492251
neuroinflammatory disorder	0.3708342703
hemangioblastoma	0.3706885942
skin carcinoma	0.3705961993
carcinoma of liver and intrahepatic biliary tract	0.3701342245
Ovarian Endometrioid Adenocarcinoma with Squamous Differentiation	0.3695798547
bile duct carcinoma	0.3695798547
permanent neonatal diabetes mellitus	0.3695798547
Hepatobiliary Neoplasm	0.3695798547
non-small cell lung carcinoma	0.3414093345
Alzheimer disease	0.3231262706
head and neck squamous cell carcinoma	0.3155368238
hepatocellular carcinoma	0.3115522415
melanoma	0.3068926207
chronic lymphocytic leukemia	0.3064346796
esophageal squamous cell carcinoma	0.3063677815
oral squamous cell carcinoma	0.3059032398
osteosarcoma	0.3058128784
acute myeloid leukemia	0.3054906259
urinary bladder carcinoma	0.3051705065
anaplastic large cell lymphoma	0.3047433248
small cell lung carcinoma	0.3037887845
colitis	0.3037194642
Parkinson disease	0.3032435951
Hodgkins lymphoma	0.2996302036
papillary thyroid carcinoma	0.2980754075
laryngeal squamous cell carcinoma	0.2969201899
multiple myeloma	0.2967219231
lung adenocarcinoma	0.2954636095
meningioma	0.2953587568
lysosomal storage disease	0.2951158157
bladder transitional cell carcinoma	0.2933376393
gastric carcinoma	0.2918256343
esophageal adenocarcinoma	0.2916594035
breast carcinoma	0.2875615234
skin squamous cell carcinoma	0.2867738762
Mantle cell lymphoma	0.2865720358
colorectal adenocarcinoma	0.2861080619
prostate carcinoma	0.2852148284
angioimmunoblastic T-cell lymphoma	0.2838906545
urothelial carcinoma	0.2831366662
prostate adenocarcinoma	0.283118899
gastric adenocarcinoma	0.2827143443
colon adenocarcinoma	0.2821050014
squamous cell lung carcinoma	0.2813726436
cervical squamous cell carcinoma	0.2812642659
cutaneous melanoma	0.2810532115
pancreatic ductal adenocarcinoma	0.2807847393
clear cell renal carcinoma	0.28075343
hepatocellular adenoma	0.2803591307
pancreatic carcinoma	0.2800948026
thyroid carcinoma	0.2798247846
ovarian serous adenocarcinoma	0.2797085649
Merkel cell skin cancer	0.2793972371
hepatosplenic T-cell lymphoma	0.2791251853
enteritis	0.2791063462
female breast carcinoma	0.2790327903
T-cell acute lymphoblastic leukemia	0.2788197686
breast ductal adenocarcinoma	0.2785194849
rectal adenocarcinoma	0.2784424891
Duodenal Adenocarcinoma	0.2781088407
Uterine Carcinosarcoma	0.2780626432
pancreatic neuroendocrine tumor	0.2779240507
kidney neoplasm	0.2778727202
combined hepatocellular carcinoma and cholangiocarcinoma	0.277184891
metaplastic breast carcinoma	0.277184891
Gastric Diffuse Large B-Cell Lymphoma	0.277184891
Signet Ring Cell Gastric Adenocarcinoma	0.277184891
Pancreatic Acinar Cell Carcinoma	0.277184891
ovarian clear cell adenocarcinoma	0.277184891
bile duct adenocarcinoma	0.277184891
brain glioblastoma	0.277184891
HER2 Positive Breast Carcinoma	0.277184891
Gallbladder Adenocarcinoma	0.277184891
acral lentiginous melanoma	0.277184891
superficial spreading melanoma	0.277184891
unspecified peripheral T-cell lymphoma	0.277184891
lobular breast carcinoma	0.277184891
pharyngeal squamous cell carcinoma	0.277184891
central nervous system primitive neuroectodermal neoplasm	0.277184891
oral cavity carcinoma	0.277184891
Small Intestinal Diffuse Large B-Cell Lymphoma	0.277184891
Endometrial Endometrioid Adenocarcinoma	0.277184891
lentigo maligna melanoma	0.277184891
cecum adenocarcinoma	0.277184891
Breast Carcinoma by Gene Expression Profile	0.277184891
Chronic Neutrophilic Leukemia	0.277184891
nodular melanoma	0.277184891
desmoplastic melanoma	0.277184891
peripheral vascular disease	0.2396455159
psoriasis	0.2392339405
ulcerative proctosigmoiditis	0.2333034601
lymphoma	0.2286321976
ankylosing spondylitis	0.2203550376
sclerosing cholangitis	0.2198301468
glioma	0.2143319637
astrocytoma	0.2092460429
B-cell non-Hodgkins lymphoma	0.1961048115
soft tissue sarcoma	0.1914877891
Extramammary Paget Disease	0.190941892
esophageal carcinoma	0.1905458046
Invasive Breast Carcinoma	0.1894662346
thyroid neoplasm	0.1891161699
Hyperplastic Polyp	0.1889887651
Gastric Adenoma	0.188543059
Olfactory Neuroblastoma	0.1874693813
angiosarcoma	0.187199896
salivary gland adenoid cystic carcinoma	0.1870998014
plasmacytoma	0.1869535094
anaplastic astrocytoma	0.1869489122
head and neck carcinoma	0.186915593
follicular dendritic cell sarcoma	0.1867302216
anaplastic oligodendroglioma	0.185713877
papillary renal cell carcinoma	0.185713877
gastroesophageal junction adenocarcinoma	0.185621482
B-cell acute lymphoblastic leukemia	0.1851595072
Gallbladder Small Cell Neuroendocrine Carcinoma	0.1847899273
Vulvar Squamous Cell Carcinoma	0.1847899273
Cecum Villous Adenoma	0.1847899273
Breast Diffuse Large B-Cell Lymphoma	0.1847899273
pulmonary large cell neuroendocrine carcinoma	0.1847899273
Fibroadenoma	0.1847899273
digestive system melanoma	0.1847899273
Poorly Differentiated Thyroid Gland Carcinoma	0.1847899273
Borderline Ovarian Serous Tumor	0.1847899273
minor salivary gland adenoid cystic carcinoma	0.1847899273
Bladder Small Cell Neuroendocrine Carcinoma	0.1847899273
Richter syndrome	0.1847899273
uterine corpus adenosarcoma	0.1847899273
Appendix Adenocarcinoma	0.1847899273
mucoepidermoid carcinoma of parotid gland	0.1847899273
ovarian mucinous adenocarcinoma	0.1847899273
breast phyllodes tumor	0.1847899273
Gallbladder Biliary Intraepithelial Neoplasia	0.1847899273
Cortisol-Producing Adrenal Cortex Adenoma	0.1847899273
skin angiosarcoma	0.1847899273
small intestinal neuroendocrine tumor G1	0.1847899273
Placental Choriocarcinoma	0.1847899273
salivary duct carcinoma	0.1847899273
Eccrine Porocarcinoma	0.1847899273
Atypical Meningioma	0.1847899273
Splenic Diffuse Large B-Cell Lymphoma	0.1847899273
villous adenoma of colon	0.1847899273
Myelodysplastic/Myeloproliferative Neoplasm	0.1847899273
Malignant Laryngeal Neoplasm	0.1847899273
Ampulla of Vater Carcinoma	0.1847899273
Vaginal Squamous Cell Carcinoma	0.1847899273
diffuse gastric adenocarcinoma	0.1847899273
Gallbladder Adenoma	0.1847899273
Small Intestinal Tubulovillous Adenoma	0.1847899273
lung adenoma	0.1847899273
Benign Adrenal Gland Pheochromocytoma	0.1847899273
Gastric Neuroendocrine Tumor G1	0.1847899273
Vaginal Melanoma	0.1847899273
neoplasm	0.1304128299
breast cancer	0.1202310202
glioblastoma multiforme	0.120152426
colorectal carcinoma	0.1196514396
gastric cancer	0.119401208
triple-negative breast cancer	0.1190510662
atopic eczema	0.1173096803
nasopharyngeal carcinoma	0.1171909791
colorectal cancer	0.1171020149
type 2 diabetes mellitus	0.1168722216
cervical cancer	0.1168349077
ovarian cancer	0.1167100993
lung cancer	0.1165165687
posterior cortical atrophy	0.115979056
Rheumatoid arthritis	0.1141227303
adenoid cystic carcinoma	0.1129015126
Miyoshi myopathy	0.1119842273
chronic myelogenous leukemia	0.1113265509
Mobius syndrome	0.1105546472
nonpapillary renal cell carcinoma	0.1103952513
infection	0.1087361315
renal cell carcinoma	0.1086773023
prostate cancer	0.1084047047
glioblastoma	0.1082176869
Sepsis	0.1077207587
experimental autoimmune encephalomyelitis	0.106012204
Systemic lupus erythematosus	0.1058306342
pulmonary arterial hypertension	0.1040661659
intrahepatic cholangiocarcinoma	0.1037381185
acute kidney injury	0.1031458217
Acute kidney injury	0.1031458217
retinoblastoma	0.1024021783
subarachnoid hemorrhage	0.0998442806
rosacea	0.0990369945
cholangiocarcinoma	0.0977159746
Townes-Brocks syndrome	0.0975819871
rheumatic heart disease	0.0970822886
endometriosis	0.0951398197
obstructive sleep apnea	0.0947804437
systemic scleroderma	0.0947315956
polycystic ovary syndrome	0.094175278
Pallister-Hall syndrome	0.0936936017
mature T-cell and NK-cell non-Hodgkin lymphoma	0.0931517707
idiopathic pulmonary fibrosis	0.0928824502
Anaplastic Large Cell Lymphoma, ALK-Negative	0.0923949637
COVID-19	0.0922489242
liver cancer	0.0921004722
dry eye syndrome	0.090726499
graft versus host disease	0.0891394398
ovarian carcinoma	0.0890849069
T-cell non-Hodgkin lymphoma	0.0885797402
microphthalmia with limb anomalies	0.0868783698
response to statin	0.0864069638
thyroid cancer	0.0863704545
irritable bowel syndrome	0.0861389217
cystic fibrosis	0.0861024602
squamous cell carcinoma	0.0859929306
Ehlers-Danlos syndrome, musculocontractural type	0.0855210097
cardiac transplant	0.0844794656
laryngeal neoplasm	0.083811232
sialadenitis	0.0832818326
medulloblastoma	0.0831457244
Autosomal dominant polycystic kidney disease	0.0827084166
cervical carcinoma	0.0826441263
rheumatoid arthritis	0.0826141623
malignant pleural mesothelioma	0.0825868203
breast neoplasm	0.0817829568
Peritoneal Fibrosis	0.0816326223
sarcoma	0.0813539815
neurofibroma	0.0802535114
cholesteatoma	0.0799943141
tinea pedis	0.0796122076
malignant peripheral nerve sheath tumor	0.0795380861
hepatitis C virus infection	0.0792174011
colon carcinoma	0.0789763811
pachyonychia congenita	0.0789618707
IGA glomerulonephritis	0.0788157097
rhabdomyosarcoma	0.0783609826
aspergillosis	0.0775256015
non-alcoholic steatohepatitis	0.0773514983
breast angiosarcoma	0.0772450641
esophageal cancer	0.076676775
Cutaneous T-cell lymphoma	0.0766047907
gallbladder carcinoma	0.0759281279
Cirrhosis	0.0756805717
pure red-cell aplasia	0.0748378503
Emery-Dreifuss muscular dystrophy	0.0746551306
atherosclerosis	0.0745261966
pterygium	0.0739159709
myeloid sarcoma	0.0738322525
cardiac hypertrophy	0.0738098502
Respiratory Syncytial Virus Infection	0.0732819016
head and neck malignant neoplasia	0.0730958694
cerebral amyloid angiopathy	0.0728973386
breast ductal carcinoma in situ	0.0725058185
Cerebral ischemia	0.0722496386
myocardial infarction	0.0721403113
Neoplasm of the lung	0.0708420962
ependymoma	0.0706418915
gestational diabetes	0.0704920126
Patent ductus arteriosus	0.0699637602
Insulin resistance	0.0687572867
lung neoplasm	0.0679058704
achalasia-alacrima syndrome	0.0677707578
toxoplasmosis	0.0675757203
Dilated cardiomyopathy	0.0656330851
endometrial cancer	0.0653103045
pancreatic neoplasm	0.0652432538
epilepsy	0.0651612285
periodontitis	0.0646851393
rectum cancer	0.064463379
neuroblastoma	0.0639352137
chronic obstructive pulmonary disease	0.0636827681
myxoma	0.063567735
pulmonary tuberculosis	0.0632735985
Inflammatory abnormality of the skin	0.0630753117
Soft Tissue Neoplasm	0.062705382
adenocarcinoma	0.0626916176
Hepatoblastoma	0.0625021804
Stroke	0.062291625
acute lymphoblastic leukemia	0.061422193
Helicobacter pylori infectious disease	0.0611213017
dermatitis	0.0609367478
Zinc deficiency	0.0599977989
neutropenia	0.0599454606
chronic kidney disease	0.0594352634
Primary Effusion Lymphoma	0.0591566423
carcinoma	0.0585874083
viral disease	0.0581736261
Hepatic fibrosis	0.0580655817
atrial fibrillation	0.0577073934
leiomyoma	0.0567518486
punctate palmoplantar keratoderma type III	0.0561761379
myocarditis	0.0557146659
liver dysplastic nodule	0.0553262164
benign prostatic hyperplasia	0.0550217706
hepatitis B virus infection	0.0543896621
synovial sarcoma	0.0541082752
interstitial lung disease	0.0539618516
hypertrophic cardiomyopathy	0.0532595472
asthma	0.0529610621
ulnar-mammary syndrome	0.0528971761
chronic hepatitis B virus infection	0.0528769775
Nasal Cavity Polyp	0.0527327704
Vitiligo	0.0527040199
autoimmune thrombocytopenic purpura	0.0516058372
hematopoietic and lymphoid cell neoplasm	0.0515754884
human papilloma virus infection	0.0509246582
Guillain-Barre syndrome	0.0509132088
non-alcoholic fatty liver disease	0.0503020984
type 1 diabetes mellitus	0.0500834206
Uveitis	0.049633799
sarcopenia	0.0495917233
Neoplasm of the liver	0.0493532289
liver and intrahepatic bile duct neoplasm	0.0493532289
Uterine leiomyoma	0.0489408811
pemphigus foliaceus	0.0488912889
thymic epithelial neoplasm	0.0487564117
renal fibrosis	0.0487216281
adenomyosis	0.0484781603
Keloid	0.048305714
ocular hypertension	0.048119913
Alexander disease	0.0480453811
lymph node metastatic carcinoma	0.0476586583
acute graft versus host disease	0.0474519774
aneurysmal bone cyst	0.0471588847
diabetic nephropathy	0.0468301192
acute respiratory distress syndrome	0.0466314604
Duchenne muscular dystrophy	0.046434513
Nasal polyposis	0.0461974818
mucocutaneous lymph node syndrome	0.0456895978
renal cell adenocarcinoma	0.0456140236
Central Nervous System Lymphoma	0.0455710491
Obesity	0.0455558915
cirrhosis of liver	0.0448976805
Cognitive impairment	0.0446887753
renal pelvis/ureter urothelial carcinoma	0.0446705011
thromboangiitis obliterans	0.0445165095
Ischemic stroke	0.0442709295
autosomal recessive polycystic kidney disease	0.0438081481
pseudoxanthoma elasticum (inherited or acquired)	0.0436104229
Pseudoxanthoma elasticum	0.0436104229
acute lung injury	0.0429095811
nail-patella syndrome	0.0426399166
laryngeal carcinoma	0.0423951358
viral myocarditis	0.0423795419
Osteoporosis	0.0415268595
amyloidosis	0.0411614304
psoriatic arthritis	0.0411400054
malaria	0.0404539471
Pneumonia	0.0401650606
pneumonia	0.0400994142
Methicillin-Resistant Staphylococcus Aureus Infection	0.0399224265
hyperuricemia	0.0398548015
pulmonary fibrosis	0.0397888514
adenoma	0.0396800574
scoliosis	0.0396321669
medullary thyroid gland carcinoma	0.0396020823
depressive disorder	0.0394791819
pyknoachondrogenesis	0.039241989
adult astrocytic tumor	0.0391754646
urinary bladder cancer	0.0390779366
Chordoma	0.0387863131
coronary artery disease	0.0387328275
Wilms tumor	0.0385291817
inflammatory breast carcinoma	0.0382853434
dysplasia	0.0376857481
chondrosarcoma	0.0373600613
Behcet's syndrome	0.036588571
in situ carcinoma	0.0365780589
Bartsocas-Papas syndrome 1	0.0361519009
gonorrhea	0.0360237567
preeclampsia	0.0354786502
lymphangioleiomyomatosis	0.0353263229
pneumocystosis	0.034979296
post-traumatic stress disorder	0.0347284824
atopic asthma	0.034580116
Hepatic steatosis	0.0344023335
Pituitary Gland Adenoma	0.034312881
respiratory system disease	0.0340940542
metabolic disease	0.0340900279
heart disease	0.0340649161
Hepatitis	0.0336951128
skin disease	0.0333621119
anthracosis	0.0332621869
gastritis	0.0328738376
diabetes mellitus	0.0327032599
Glomerulonephritis	0.0325722902
cerebral creatine deficiency syndrome	0.0324268831
mycosis fungoides	0.0323245536
aplastic anemia	0.0321587774
dermatomyositis	0.0320637216
Duane retraction syndrome	0.0314641411
Nijmegen breakage syndrome	0.0314458661
Burkitts lymphoma	0.0312247932
allergic disease	0.0311418784
mucous membrane pemphigoid	0.0309030746
congenital rubella	0.0308998498
Benign Ovarian Neoplasm	0.0308393857
hyperuricemic nephropathy, familial juvenile type 4	0.030416422
noise-induced hearing loss	0.0303106811
prostate neoplasm	0.0302890656
HIV-associated nephropathy	0.0301182912
pulpitis	0.0300591615
Hyperglycemia	0.0299801231
bacterial disease	0.0299424937
major depressive disorder	0.0297548757
lissencephaly with cerebellar hypoplasia	0.0297511783
colorectal neoplasm	0.0297457808
retinopathy of prematurity	0.0296713981
Pelvic Inflammatory Disease	0.0295757541
gastrointestinal stromal tumor	0.0292668651
Epstein-Barr virus infection	0.029056855
ischemia	0.0290099431
Autoimmunity	0.028818783
bile reflux	0.0287465371
Oral ulcer	0.0282261438
kidney disease	0.0281693443
myeloid leukemia	0.0280040584
upper respiratory tract disorder	0.0279656795
gastroesophageal reflux disease	0.0278032871
pancreatic adenocarcinoma	0.0275499829
Wilson disease	0.0275359451
age-related macular degeneration	0.0272086863
Abnormal thrombosis	0.0270523981
Hypertriglyceridemia	0.0270070353
enteropathy-associated T-cell lymphoma	0.0269964384
bronchoalveolar adenocarcinoma	0.0269793294
diabetic retinopathy	0.0266607129
liver failure	0.0266491588
Autoimmune Hepatitis	0.0264911297
Uveal melanoma	0.0260597588
Leber congenital amaurosis	0.0259065212
chronic rhinosinusitis with nasal polyps	0.0257350116
common variable immunodeficiency	0.025472721
essential thrombocythemia	0.0252866322
Disseminated Peritoneal Leiomyomatosis	0.0250879018
lower respiratory tract disease	0.0250563825
intestinal neoplasm	0.0249869794
nephrolithiasis	0.0248532186
mitochondrial DNA depletion syndrome 4a	0.0248362829
Kaposi's sarcoma	0.0248351503
Barrett's esophagus	0.0248285417
Mungan syndrome	0.0248051782
primary biliary cirrhosis	0.0245496364
colonic neoplasm	0.0245228036
peripheral arterial disease	0.0244999332
lumbar disc degeneration	0.0244460285
larynx squamous papilloma	0.0243922704
cardiovascular disease	0.0243819314
Granuloma	0.0243261609
focal segmental glomerulosclerosis	0.0241843351
vasculitis	0.02404466
juvenile dermatomyositis	0.0240429981
stomach neoplasm	0.0240380003
polycythemia vera	0.0238121692
Cachexia	0.02376595
Columnar Cell Hyperplasia of the Breast	0.0236009914
ovarian neoplasm	0.0235545514
allergic rhinitis	0.0234482439
Myopia	0.0234060893
myopia	0.0234060893
temporal lobe epilepsy	0.0233658516
tongue cancer	0.0232470736
geroderma osteodysplastica	0.0232424664
Down syndrome	0.0232313385
juvenile idiopathic arthritis	0.0232038508
cyst	0.0231656875
Felty's syndrome	0.0231121707
persistent truncus arteriosus	0.0229960282
acute promyelocytic leukemia	0.0229528469
malignant glioma	0.0229515986
leukocyte adhesion deficiency	0.022913951
cystic kidney disease	0.0228234364
Huntington disease	0.0228000822
Bloom syndrome	0.0227927414
complex regional pain syndrome	0.0227907577
emphysema	0.0227236991
ovarian serous carcinoma	0.0225443711
bronchopulmonary dysplasia	0.0224006456
laryngotracheoesophageal cleft	0.0223632464
Chronic colitis	0.0223324462
osteoarthritis	0.0221994087
silicosis	0.0221065199
Kabuki syndrome	0.0220453095
metabolic syndrome	0.0219910965
AIDS dementia	0.0219771373
limb ischemia	0.0219694691
systemic inflammatory response syndrome	0.0219694691
androgenetic alopecia	0.0218052114
Barrett adenocarcinoma	0.0218052114
listeriosis	0.0218052114
endometrial carcinoma	0.021765532
skin cancer	0.0217575033
aging	0.021600698
vascular neoplasm	0.0215896232
Cataract	0.0215460949
heart failure	0.021523104
hyperinsulinemic hypoglycemia, familial, 4	0.0213230687
Shwachman-Diamond syndrome	0.0212349902
tuberous sclerosis	0.0211642889
osteoporosis-pseudoglioma syndrome	0.0211352107
chronic mucocutaneous candidiasis	0.0209006005
malignant hyperthermia, susceptibility to, 1	0.0208812618
retinal degeneration	0.0208013466
atypical teratoid rhabdoid tumor	0.0206964719
spondyloepimetaphyseal dysplasia, Handigodu type	0.0206964719
Aarskog-Scott syndrome, X-linked	0.0206363355
Hyperinsulinemia	0.0206338583
fetal growth restriction	0.0206286144
non-alcoholic fatty liver	0.0206221452
Chédiak-Higashi syndrome	0.0206156457
staphylococcal pneumonia	0.0204911497
fibrosis	0.0204654574
periodontal disorder	0.0204404156
Asthma	0.0204163708
adrenal gland pheochromocytoma	0.020326892
Friedreich ataxia	0.0201196004
vascular disease	0.0200472473
uterine cancer	0.0199573122
cataract	0.0199573122
Immunodeficiency	0.0199262261
temporal arteritis	0.0198552482
skin neoplasm	0.0198241379
COVID-19–associated multisystem inflammatory syndrome in adults	0.0198114861
prion disease	0.0197751914
adult-onset Still's disease	0.01975199
liver neoplasm	0.0196273961
hereditary spastic paraplegia	0.0195723331
selective IgA deficiency disease	0.0194569421
Chronic Eosinophilic Leukemia, Not Otherwise Specified	0.0193824102
metastatic neoplasm	0.0192707927
Balkan nephropathy	0.0191976202
endothelial dysfunction	0.0191098824
relapsing-remitting multiple sclerosis	0.0190733587
acute myocardial infarction	0.0189822924
coronavirus infectious disease	0.0189738065
cervicitis	0.0189409676
spondylo-ocular syndrome	0.0189101692
seminoma	0.0188280404
penile cancer	0.0188050443
endometrioid carcinoma	0.0187331815
peripheral neuropathy	0.018676718
deep vein thrombosis	0.0186346942
Cholestasis	0.0185254598
Esophageal atresia	0.0184789927
allergic bronchopulmonary aspergillosis	0.0184584605
lupus nephritis	0.0184263767
osteogenesis imperfecta	0.0182558076
Amyotrophic lateral sclerosis	0.018210088
Anxiety	0.0181591914
cervical squamous intraepithelial neoplasia	0.0181591736
cerebral infarction	0.0181415536
intestinal cancer	0.0181268527
brain ischemia	0.0181061922
tongue squamous cell carcinoma	0.0180591574
eosinophilic esophagitis	0.0178639377
paracoccidioidomycosis	0.0178593959
oral lichen planus	0.0178092319
myelofibrosis	0.0177932265
Myelofibrosis	0.0177932265
Infertility	0.0177783746
liver disease	0.0177085915
Salmonella Infections	0.0176975559
allergic asthma	0.0176869493
ichthyosis prematurity syndrome	0.017668779
Methicillin-Resistant Staphylococcus Aureus Pneumonia	0.0175345109
renal carcinoma	0.0172181592
Myocardial fibrosis	0.0172000292
digestive system infectious disorder	0.0170725361
cryopyrin-associated periodic syndrome	0.0170467795
dermatitis herpetiformis	0.0170006733
chronic cervicitis	0.0169801411
pituitary tumor	0.0169357175
Lymphatic Metastasis	0.0167953512
Myocardial Ischemia	0.0167746
Wiskott-Aldrich syndrome	0.0166612628
stomatitis	0.0166310935
Periapical Periodontitis	0.0165386985
lung disease	0.0164653514
spina bifida aperta	0.0164257713
status epilepticus	0.0163610823
adrenal cortex carcinoma	0.0163235498
cutaneous squamous cell carcinoma	0.0163035306
oropharynx cancer	0.0162615136
anaplastic ependymoma	0.0162615136
chronic prostatitis	0.0162615136
Diamond-Blackfan anemia	0.0162615136
autoimmune myocarditis	0.016251213
spondyloarthropathy	0.0161742517
brain neoplasm	0.0161598435
Increased total eosinophil count	0.0161501441
Glucose intolerance	0.0160878624
atrophic gastritis	0.0160606093
fleck corneal dystrophy	0.0159329982
precursor B-cell acute lymphoblastic leukemia	0.015802208
brain cancer	0.0157030949
Autism	0.0156939615
Splenomegaly	0.0156322205
gallbladder cancer	0.0155325279
mucoepidermoid carcinoma	0.0155223539
serous cystadenoma	0.0155223539
gestational trophoblastic neoplasm	0.0155223539
persistent fetal circulation syndrome	0.0155223539
injury	0.0154720621
monoclonal gammopathy	0.015466699
Zika virus infectious disease	0.0154525318
necrotizing enterocolitis	0.0154069629
pulmonary hypertension	0.0153514218
HIV-1 infection	0.0153512053
colorectal adenoma	0.0152907317
chronic pancreatitis	0.0152619701
mesothelioma	0.0152475983
acanthosis nigricans	0.015227306
pulmonary aspergillosis	0.0151485524
invasive breast ductal carcinoma	0.0151336791
Åland Islands eye disease	0.0150380675
Ehlers-Danlos syndrome	0.0150122122
Ureteral obstruction	0.0149606724
Ewing sarcoma	0.0149359526
schizophrenia	0.0149232976
Thrombocytopenia	0.0147985529
Hypervolemia	0.0147831942
Mental deterioration	0.0147810125
inflammation	0.0147785842
head and neck neoplasia	0.0147725847
erythroleukemia	0.0147147067
Pure red cell aplasia	0.0146210735
cystitis	0.0145438724
cardiomyopathy	0.0145251569
abortion	0.0145239396
infectious colitis	0.0144162835
Mixed Tumor of the Salivary Gland	0.0144136143
lumbar disk degenerative disorder	0.0144136143
salivary gland cancer	0.0144136143
Renal neoplasm	0.0144136143
Pruritus	0.0144094157
autoimmune uveitis	0.0143078609
pemphigus vulgaris	0.0142513973
autoimmune thyroid disease	0.0142468928
liposarcoma	0.014243964
congenital fibrosarcoma	0.0142288244
retinopathy	0.0142046031
lip and oral cavity carcinoma	0.0141641354
alcoholic liver cirrhosis	0.0141436031
Lymphadenopathy	0.0141422797
Hyperlipidemia	0.0141410366
thyroid nodule	0.0141261633
duodenal ulcer	0.0140440345
acne	0.0139465065
HIV infection	0.0139164113
autoimmune lymphoproliferative syndrome	0.0138314031
metastatic melanoma	0.0137814535
parasitic infection	0.0137489866
fatty liver disease	0.0137470646
glomerular disease	0.0137438535
Mastocytosis	0.0136744546
Fanconi anemia	0.0136744546
chronic rhinosinusitis	0.013520463
Skeletal muscle atrophy	0.0134691325
Feingold syndrome	0.0134564025
stroke	0.0134381961
periapical granuloma	0.0133048748
germ cell tumor	0.0133048748
mucinous ovarian cancer	0.0133048748
Sezary's disease	0.0132864099
tuberculosis	0.0132798838
prostatitis	0.0132173883
bacterial urinary tract infection	0.0131681114
Bronchiolitis	0.0131149518
Global developmental delay	0.0130995526
Gout	0.0130769537
hemorrhagic stroke	0.0130662904
abscess	0.0130133846
myeloid neoplasm	0.0129356652
Cervical polyp	0.0129124625
steatosis	0.012901535
bone neoplasm	0.0128815005
serum lipopolysaccharide activity	0.012862848
lobular neoplasia	0.0128318544
diabetic cardiomyopathy	0.0128078248
alcoholic liver disease	0.012761249
aneurysm	0.0127601324
telomere syndrome	0.0127365431
Malignant Pancreatic Neoplasm	0.0126501697
ganglioneuroma	0.0126075882
cholesteatoma of middle ear	0.0125657151
ring dermoid of cornea	0.0125657151
Lennox-Gastaut syndrome	0.0125657151
pneumococcal pneumonia	0.0125451828
osteoarthritis, knee	0.0125246506
Dravet syndrome	0.0124138668
cervical intraepithelial neoplasia	0.0123501268
sexually transmitted disease	0.0123476629
childhood leukemia	0.0123449967
diffuse intrinsic pontine glioma	0.0123176733
neuroendocrine neoplasm	0.0123002781
metastatic malignant neoplasm	0.0122919285
osteonecrosis	0.0122782641
craniosynostosis	0.0122280274
Genital neoplasm, female	0.0121961352
colonic disorder	0.0121961352
capillary hemangioma	0.0121961352
islet cell tumor	0.0121961352
agammaglobulinemia	0.012192712
leprosy	0.0120384478
choriocarcinoma	0.0120136711
colon adenoma	0.0120062122
brain aneurysm	0.0118696604
oral candidiasis	0.0118265553
carbon monoxide poisoning	0.0118265553
lipoid nephrosis	0.0118214223
Allergy	0.0117658694
psychiatric disorder	0.011693096
tarsal-carpal coalition syndrome	0.0116828299
systemic lupus erythematosus	0.0116212332
Renal cyst	0.0115610738
metastatic colorectal cancer	0.0115423668
visceral Leishmaniasis	0.0115391044
fibromyalgia	0.0115288382
glomerulosclerosis	0.0115284625
spinal cord injury	0.0114962588
Thymoma	0.0114959732
placental insufficiency	0.0114569755
glaucoma	0.0114052624
anaphylaxis	0.0113705223
Peutz-Jeghers syndrome	0.0113337822
folate deficiency	0.0113261853
Thrombocytosis	0.0113152906
tauopathy	0.0112670525
neurotoxicity	0.0112619195
Nephropathy	0.0112601612
severe combined immunodeficiency	0.0112389234
intrahepatic cholestasis	0.0111877982
Thyroid Gland Undifferentiated (Anaplastic) Carcinoma	0.011138634
diabetic neuropathy	0.0111284601
autoimmune gastritis	0.0110873956
arthritis	0.0110873956
hypopharyngeal squamous cell carcinoma	0.0110565973
congenital heart disease	0.0109642024
metastasis	0.0109243039
acute liver failure	0.0108822788
Malignant Bone Neoplasm	0.0108539444
ovarian clear cell cancer	0.0108506404
Abdominal Aortic Aneurysm	0.0108071658
neuropathic pain	0.0107651072
fibrosarcoma	0.0107575918
memory impairment	0.010754393
influenza	0.010743295
oculocerebrocutaneous syndrome	0.0107178158
urogenital neoplasm	0.0107178158
allergic conjunctivitis	0.0107178158
Hashimoto's thyroiditis	0.010704846
mastitis	0.0106598197
infectious disease	0.0106336982
X-linked retinoschisis	0.010547581
lymphopenia	0.0105323872
intracerebral hemorrhage	0.0105053398
immune system disease	0.0105002424
brain injury	0.0104806196
Sjogren syndrome	0.0104787056
hemorrhage	0.0104779995
basal cell carcinoma	0.0104563091
nervous system disease	0.0104269607
benign neoplasm	0.0103864931
oligodendroglioma	0.0103804715
enterocolitis	0.0103596994
Infantile dystonia-parkinsonism	0.0103482359
causalgia	0.0103482359
Graves ophthalmopathy	0.0103482359
parkinsonism-dystonia, infantile	0.0103482359
Timothy syndrome	0.0103419993
thanatophoric dysplasia	0.0103174376
Encephalopathy	0.0103047076
fungal infectious disease	0.0102877659
candidiasis	0.0102805402
nephritis	0.010229423
kidney cancer	0.0102250081
AIDS	0.0101850721
non-functioning pituitary adenoma	0.010163446
Crohn ileitis	0.010163446
Juvenile Myelomonocytic Leukemia	0.0101429138
dermatofibrosarcoma protuberans	0.0101429138
serous adenocarcinoma	0.0101429138
peritonitis	0.0101388746
Polycystic Kidney Disease	0.010082411
reading	0.0100700244
chronic hepatitis	0.0100615937
left ventricular hypertrophy	0.010048055
prostate intraepithelial neoplasia	0.0100108917
hypothyroidism	0.0100105483
thyroid cancer, nonmedullary, 2	0.0099786561
hidradenitis suppurativa	0.0099786561
primitive neuroectodermal tumor	0.0099786561
early-infantile DEE	0.0099628046
pituitary cancer	0.0099593669
psoriasis vulgaris	0.0098889303
cerebral malaria	0.0098862611
Psoriasiform dermatitis	0.0098246645
essential hypertension	0.0097938661
ovarian serous cystadenocarcinoma	0.0097938661
Treacher-Collins syndrome	0.0097548424
inborn error of immunity	0.0097319218
hematologic disease	0.0097277297
thyroiditis	0.0097081058
Aortic dissection	0.0096784751
Diabetes mellitus	0.0096564688
varicose disease	0.0096090762
Hand-foot syndrome	0.0096090762
eosinophil disorder	0.0096090762
acute erythroleukemia	0.0096090762
corneal disease	0.0096090762
membranous glomerulonephritis	0.0096090762
Right ventricular hypertrophy	0.009588544
prurigo nodularis	0.0095782779
Cowden syndrome 1	0.0095636584
lymphoid leukemia	0.0094858829
Bronchiectasis	0.009484866
bronchiectasis	0.009484866
alcoholic fatty liver disease	0.0094572279
immunoglobulin G4-related sclerosing disease	0.0094550846
undifferentiated carcinoma	0.0094242863
prolymphocytic leukemia	0.0094037541
Respiratory tract infection	0.009397777
endometrium adenocarcinoma	0.009393488
papilloma	0.009390184
bladder tumor	0.0093044467
bronchiolitis obliterans	0.009301093
leiomyosarcoma	0.0092970538
T-Cell Prolymphocytic Leukemia	0.0092908269
immune dysregulation-polyendocrinopathy-enteropathy-X-linked syndrome	0.009288363
Cutaneous abscess	0.0092688229
Ventricular arrhythmia	0.0092394964
venous thromboembolism	0.0092394964
retinal ischemia	0.0092394964
autoinflammatory syndrome	0.0092394964
oropharynx squamous cell carcinoma	0.0092394964
permanent neonatal diabetes mellitus-pancreatic and cerebellar agenesis syndrome	0.0092394964
Fabry disease	0.009230039
Carcinoma, Lewis Lung	0.009230039
hematopoietic and lymphoid system neoplasm	0.0092121053
multiminicore myopathy	0.009208698
Melnick-Needles syndrome	0.009185702
peripartum cardiomyopathy	0.0091735754
kidney injury	0.0091703028
Myasthenia gravis	0.0091035731
Tetralogy of Fallot	0.0090670828
polyp of colon	0.0090547064
hyperplasia	0.0090495734
chronic granulomatous disease	0.0090475013
osteochondritis dissecans	0.0089931098
bone disease	0.0089656867
neuropathy	0.008948953
Hepatitis, Alcoholic	0.0089361203
glycogen storage disease VI	0.0089290493
peripheral nerve injury	0.0088870255
embryonal carcinoma	0.0088828518
Ameloblastic Carcinoma	0.0088699165
mandibuloacral dysplasia	0.0088699165
Hypoglycemia	0.0088699165
digestive system cancer	0.0088699165
purine nucleoside phosphorylase deficiency	0.0088699165
hypertension, pregnancy-induced	0.0088699165
cleft palate	0.0088495896
Cleft palate	0.0088495896
pericarditis	0.0088493843
encephalomyelitis	0.0088391182
hematoma	0.008818586
Leigh syndrome	0.008818586
dengue disease	0.0087808968
hemangioma	0.0087569893
stomach disease	0.0087467232
hearing loss	0.0087364571
Testicular Germ Cell Tumor	0.0087364571
progeroid syndrome	0.008726191
Disorder of lipid metabolism	0.0086874524
asphyxia neonatorum	0.0086543283
clear cell adenocarcinoma	0.0086543283
granular corneal dystrophy type II	0.0086114508
Laurence-Moon syndrome	0.008588093
ileus	0.0085748686
generalised epilepsy	0.0085721994
Hutchinson-Gilford progeria syndrome	0.0085721994
urinary tract infection	0.0085721994
Hypotonia - cystinuria syndrome	0.0085619333
hypotonia-cystinuria syndrome	0.0085619333
schwannoma	0.0085578941
bacterial pneumonia	0.0085286711
adrenocortical carcinoma, hereditary	0.0085003367
Meningitis	0.0085003367
central nervous system cancer	0.0085003367
Congestive heart failure	0.0084798044
reticulum cell sarcoma	0.0084798044
chromophobe renal cell carcinoma	0.0084798044
Haim-Munk syndrome	0.0084798044
Polycystic kidney dysplasia	0.0083991128
Other metabolic disease	0.0083346072
Peripheral neuropathy	0.0083155467
Ataxia-telangiectasia	0.0083155467
Diarrhea	0.0083155467
severe acute respiratory syndrome	0.0082950145
primary myelofibrosis	0.0082950145
peeling skin syndrome	0.008225821
synovitis	0.0082026196
familial hyperaldosteronism	0.0081923534
chronic hepatitis C virus infection	0.0081923534
cerebrovascular disorder	0.0081307568
oculocutaneous albinism	0.0081307568
dysplastic oral keratinocyte	0.0081307568
Congenital intrinsic factor deficiency	0.0081307568
benign breast phyllodes tumor	0.0081307568
hypospadias	0.0081102246
Schwartz-Jampel syndrome	0.0081102246
aortic valve calcification	0.0081102246
idiopathic pulmonary arterial hypertension	0.0080769624
Alport syndrome	0.0080769624
Hepatosplenomegaly	0.0080434949
combined immunodeficiency	0.0079870313
chronic graft versus host disease	0.0079743013
nervous system injury	0.0079482927
Disseminated intravascular coagulation	0.0079459669
Henoch-Schoenlein purpura	0.0079459669
postmenopausal osteoporosis	0.0079459669
Noonan syndrome	0.0079254347
spindle cell hemangioma	0.0079151686
Norrie disease	0.0077895114
hemolytic anemia	0.0077611769
acute coronary syndrome	0.0077611769
Andersen-Tawil syndrome	0.0077611769
pyogenic granuloma	0.0077611769
uterine leiomyosarcoma	0.0077611769
gum cancer	0.0077611769
Bardet-Biedl syndrome	0.0077611769
congenital primary aphakia	0.0077611769
bacterial vaginosis	0.0077611769
bronchopneumonia	0.0077611769
pneumococcal infection	0.0077611769
osteosclerosis	0.0077611769
rotavirus infection	0.0077611769
polyarticular juvenile idiopathic arthritis	0.0077611769
Anal Squamous Cell Carcinoma	0.0077611769
chronic gastritis	0.0075558548
Herpes Zoster	0.0073915971
decubitus ulcer	0.0073915971
Lymphangiosarcoma	0.0073915971
cardiac arrhythmia	0.0073915971
Osteopetrosis	0.0073915971
urinary tract obstruction	0.0073915971
Malignant Adrenal Gland Pheochromocytoma	0.0073915971
primary melanoma of the central nervous system	0.0073915971
menopause	0.0073915971
eye infection	0.0073915971
myofascial pain syndrome	0.0073915971
nasopharyngeal neoplasm	0.0073915971
vascular dementia	0.0073915971
anorexia nervosa	0.0073915971
anaplastic meningioma	0.0073915971
Cryptogenic Organizing Pneumonia	0.0073915971
familial medullary thyroid carcinoma	0.0073915971
neurofibromatosis type 1	0.0073915971
stricture	0.0073915971
invasive lobular carcinoma	0.0073915971
chronic idiopathic urticaria	0.0073915971
Lung Lymphangioleiomyomatosis	0.0073915971
cutaneous lupus erythematosus	0.0073915971
primary melanoma of the central nervous system	0.0073915971
viral pneumonia	0.0073915971
pericardial effusion	0.0073915971
chronic idiopathic urticaria	0.0073915971
follicular thyroid adenoma	0.0073915971
cervical disc degenerative disorder	0.0073915971
Moyamoya disease	0.0073915971
Pericardial effusion	0.0073915971
anal neoplasm	0.0073915971
hypoparathyroidism-retardation-dysmorphism syndrome	0.0073915971
optic neuritis	0.0073915971
vascular dementia	0.0073915971
Spinal Cord Ischemia	0.0073915971
maternal uniparental disomy of chromosome 20	0.0073915971
familial medullary thyroid carcinoma	0.0073915971
teratocarcinoma	0.0073915971
Lung Lymphangioleiomyomatosis	0.0073915971
Alpha-thalassemia	0.0073915971
anaplastic meningioma	0.0073915971
squamous cell carcinoma of penis	0.0073915971
adolescent idiopathic scoliosis	0.0073915971
invasive lobular carcinoma	0.0073915971
Herpes simplex infection	0.0073915971
hypophysitis	0.0073915971
diffuse midline glioma	0.0073915971
urinary system disease	0.0073915971
ovarian serous tumor	0.0073915971
Neurodegeneration	0.0073915971
metastatic squamous cell carcinoma	0.0073915971
Atrophy	0.0073710649
polyostotic fibrous dysplasia	0.0073710649
cervical adenocarcinoma	0.007363468
infantile convulsions and choreoathetosis	0.0072786699
Tendinopathy	0.0072351416
neuromyelitis optica	0.0072068072
lymphoproliferative syndrome	0.0072028715
rheumatic disease	0.007186275
Pain	0.0071530128
skin papilloma	0.0071055834
polyp	0.0070427548
pilomyxoid astrocytoma	0.0070220172
macular retinal edema	0.0070220172
Iron deficiency anemia	0.0069733559
autoimmune lymphoproliferative syndrome type 2B	0.006806429
Autoimmune lymphoproliferative syndrome with recurrent viral infections	0.006806429
metastatic prostate cancer	0.0067368921
cytomegalovirus infection	0.0067344991
T-cell and NK-cell neoplasm	0.006714034
cardiac arrest	0.0066935018
skin infection	0.0066843296
Abnormal intestine morphology	0.0066830263
pleural tuberculosis	0.0066524374
paronychia	0.0066524374
uterine fibroid	0.0066524374
nephrotoxicity	0.0066524374
cutaneous fibrous histiocytoma	0.0066524374
Gliosis	0.0066524374
bathing suit ichthyosis	0.0066524374
Neurodevelopmental delay	0.0066524374
large cell medulloblastoma	0.0066524374
Joubert syndrome and related disorders	0.0066524374
chronic myelomonocytic leukemia	0.0066319052
chronic lung disease	0.0065292441
Escherichia coli Infections	0.0064959819
Staphylococcus aureus infection	0.0064850873
Anorexia	0.0064722876
hypertrophy	0.006453274
acromegaly	0.006426583
breast adenocarcinoma	0.0063295329
Pituitary prolactin cell adenoma	0.0062828575
muscular dystrophy	0.0062623253
Muscular dystrophy	0.0062623253
primary ciliary dyskinesia	0.0062520592
food allergy	0.0062223548
endocrine system disease	0.0062169366
digestive system neoplasm	0.0061704083
Posterior Leukoencephalopathy Syndrome	0.0061596642
inflammatory skin disease	0.006144743
sarcoidosis	0.0061094276
periventricular leukomalacia	0.0060892388
gastroenteritis	0.0060616104
pneumonitis	0.0060420819
ischemic disease	0.0059923141
activated PI3K-delta syndrome	0.0059621443
acute basophilic leukemia	0.0059543421
macrocytic anemia	0.0059132777
idiopathic interstitial pneumonia	0.0059132777
Vogt-Koyanagi-Harada disease	0.0059132777
heart injury	0.0059132777
congenital anomaly of kidney and urinary tract	0.0059132777
renal nutcracker syndrome	0.0059132777
Subcutaneous Panniculitis-Like T-Cell Lymphoma	0.0059132777
Cholecystitis	0.0059132777
carotid atherosclerosis	0.0059132777
celiac disease	0.0059101853
invasive carcinoma	0.0058216914
fusariosis	0.0058030197
Autosomal recessive hyper-IgE syndrome	0.0058011592
Ito hypomelanosis	0.0058003505
follicular lymphoma	0.0057978866
Central Nervous System Neoplasm	0.0057900844
acute myeloid leukemia by FAB classification	0.0057798183
Erythema	0.0057695522
infarction	0.0057680804
Netherton syndrome	0.0057568222
small cell osteogenic sarcoma	0.0057079555
coinfection	0.0057079555
chronic periodontitis	0.0056976894
histoplasmosis	0.0056976894
Neonatal sepsis	0.0056874233
adrenocortical adenoma	0.0056874233
low grade glioma	0.0056052945
liver mesenchymal hamartoma	0.0055436978
plexiform neurofibroma	0.0055436978
portal hypertension	0.0055436978
Omenn syndrome	0.0055231656
overnutrition	0.0055231656
sinusitis	0.0055231656
male infertility	0.0055231656
Growth Hormone-Producing Pituitary Gland Adenoma	0.0054307706
schistosomiasis	0.0054205045
Meckel syndrome, type 1	0.0053917469
ventilator-associated pneumonia	0.0053589079
pheochromocytoma	0.0053589079
cerebral small vessel disease	0.0053589079
ear infection	0.0053589079
childhood gender nonconformity	0.0053589079
SATB2 associated disorder	0.0053494505
Keratitis	0.0053461779
T-cell leukemia	0.0052698882
undifferentiated pleomorphic sarcoma	0.0052459807
Arrhythmia	0.0052459807
contact dermatitis	0.005174118
severe malarial anemia	0.005174118
cerebral cavernous malformation	0.005174118
Cushing syndrome	0.005174118
congenital secretory chloride diarrhea 1	0.0051689849
mesenchymal cell neoplasm	0.0051535858
encephalitis	0.0051535858
Gastric Metaplasia	0.0051535858
scrapie	0.0051535858
intestinal disease	0.0050997914
retinitis pigmentosa 1	0.0050406586
retinitis pigmentosa	0.0050406586
hypotrichosis 1	0.0050303925
uterine corpus endometrial carcinoma	0.0050303925
endocervical adenocarcinoma	0.0050303925
Alopecia	0.0050067678
alopecia	0.0050067678
retinal vasculitis	0.004989328
large cell carcinoma	0.004989328
hypertension	0.004989328
systemic juvenile idiopathic arthritis	0.004989328
rapidly progressive glomerulonephritis	0.004989328
Arterial thrombosis	0.0049687958
cyclic hematopoiesis	0.0049687958
Hirschsprung disease	0.0049687958
amebiasis	0.0049482636
aortic aneurysm	0.00487907
Anemia, Hemolytic, Autoimmune	0.0048764009
mental or behavioural disorder	0.0048764009
pharynx cancer	0.0048661348
COVID-19–associated multisystem inflammatory syndrome in children	0.0048661348
attention deficit hyperactivity disorder	0.0048045381
Crohn's colitis	0.0048045381
radiation pneumonitis	0.0048045381
swine influenza	0.0048045381
coccidiosis	0.0048045381
airway hyperresponsiveness	0.0047193169
Tay-Sachs disease	0.0046813448
Decreased total leukocyte count	0.0046813448
cryohydrocytosis	0.0046480826
autoimmune enteropathy	0.0046480826
Lentivirus Infections	0.0046197482
Pancytopenia	0.0046197482
paraneoplastic pemphigus	0.0046197482
secondary progressive multiple sclerosis	0.0046197482
Ventricular hypertrophy	0.0046070182
clostridium difficile infection	0.004599216
autosomal recessive Robinow syndrome	0.004599216
bile duct cancer	0.0045659538
Shock	0.004506821
Hypereosinophilic syndrome	0.004506821
coccidioidomycosis	0.004506821
Microcephaly	0.0044965549
oxyphilic adenoma	0.0044349583
hyperkeratosis lenticularis perstans	0.0044349583
Osteochondroma	0.0044349583
severe congenital neutropenia	0.0044349583
morphine dependence	0.0044349583
acrocephalopolysyndactyly	0.0044349583
Inguinal hernia	0.0044349583
campomelic dysplasia	0.0044349583
gingival disease	0.0044349583
carcinoma of pharynx	0.0044349583
paroxysmal nocturnal hemoglobinuria	0.0044349583
kidney failure	0.0044349583
Blau syndrome	0.0044349583
Primary Intraosseous Squamous Cell Carcinoma	0.0044349583
amenorrhea	0.0044349583
immunodeficiency 23	0.0044349583
Failure to thrive	0.0044349583
PTEN hamartoma tumor syndrome	0.0044349583
pelvic organ prolapse	0.0044349583
respiratory distress syndrome in premature infants	0.0044349583
infantile myofibromatosis	0.0044349583
adenoviridae infectious disease	0.0044349583
chronic thromboembolic pulmonary hypertension	0.0044349583
Cholestatic liver disease	0.0044349583
Herpesviridae infectious disease	0.004414426
hemophagocytic syndrome	0.004414426
combined immunodeficiency due to DOCK8 deficiency	0.004414426
muscle atrophy	0.0043811639
animal viral hepatitis	0.0043811639
cryptococcosis	0.0043220311
dry age related macular degeneration	0.0042501683
infectious arthritis	0.0042501683
tropical spastic paraparesis	0.0042501683
lactic acidosis	0.0042501683
polyendocrinopathy	0.0042501683
ovarian dysfunction	0.0042501683
papillary carcinoma	0.0042501683
vitamin D deficiency	0.0042501683
papillary carcinoma	0.0042501683
Smith-Magenis syndrome	0.0042501683
Opportunistic infection	0.0042342433
brain disease	0.0042296361
crescentic glomerulonephritis	0.0042296361
autism spectrum disorder	0.0042296361
nephrosis	0.0042296361
chronic fatigue syndrome	0.0040653784
malnutrition	0.0040653784
extraskeletal myxoid chondrosarcoma	0.0040653784
plasma cell neoplasm	0.0040653784
X-linked agammaglobulinemia	0.0040653784
Mycoplasma pneumoniae pneumonia	0.0040653784
Pneumocystis infectious disease	0.0040653784
autosomal dominant cerebellar ataxia	0.0040653784
acrodermatitis enteropathica	0.0040653784
neoplasm of esophagus	0.0040653784
neuroendocrine carcinoma	0.0040653784
uterine cervix neoplasm	0.0040653784
Leishmaniasis	0.0040653784
oculopharyngeal muscular dystrophy	0.0040653784
Hearing impairment	0.0040653784
actinic keratosis	0.0040653784
ischemia reperfusion injury	0.0040485075
liver hemangioma	0.0039557168
thrombotic disease	0.0039499874
Osteopenia	0.0038678585
bipolar disorder	0.0037676613
blood coagulation disease	0.0037676613
Hypercholesterolemia	0.0037676613
Fever	0.0037573952
Bone marrow hypocellularity	0.0037573952
retinal detachment	0.0036957985
Lyme disease	0.0036957985
pulmonary artery enlargement	0.0036957985
mevalonic aciduria	0.0036957985
cartilage disease	0.0036957985
embryonal neoplasm	0.0036957985
pyridoxine-dependent epilepsy caused by ALDH7A1 mutant	0.0036957985
sickle cell disease	0.0036957985
Otitis media	0.0036957985
childhood apraxia of speech	0.0036957985
Klebsiella pneumonia	0.0036957985
neonatal abstinence syndrome	0.0036957985
idiopathic membranous glomerulonephritis	0.0036957985
essential hypertension, genetic	0.0036957985
restrictive cardiomyopathy	0.0036957985
xeroderma pigmentosum	0.0036957985
primary progressive multiple sclerosis	0.0036957985
Bruton-type agammaglobulinemia	0.0036957985
uveal cancer	0.0036957985
osteomyelitis	0.0036957985
laminopathy	0.0036957985
Hoyeraal-Hreidarsson syndrome	0.0036957985
Tatton-Brown-Rahman overgrowth syndrome	0.0036957985
mucinous carcinoma	0.0036957985
atrophic macular degeneration	0.0036957985
acheiropody	0.0036957985
malignant colon neoplasm	0.0036957985
proliferative diabetic retinopathy	0.0036957985
carcinosarcoma	0.0036957985
Delirium	0.0036957985
reproductive system disease	0.0036957985
Granular Cell Tumor	0.0036957985
Yersinia infectious disease	0.0036957985
proliferative vitreoretinopathy	0.0036957985
Hydrocephalus	0.0036957985
legionellosis	0.0036957985
diabetic macular edema	0.0036957985
limb-girdle muscular dystrophy	0.0036957985
choroidal neovascularization	0.0036957985
erectile dysfunction	0.0036957985
tetrasomy 12p	0.0036957985
Retinal dystrophy	0.0036957985
diabetic foot	0.0036957985
open-angle glaucoma	0.0036957985
Vestibular schwannoma	0.0036957985
ZTTK syndrome	0.0036957985
mannose-binding lectin deficiency	0.0036957985
alopecia areata	0.0036957985
bulimia nervosa	0.0036957985
ICF syndrome	0.0036957985
Liver abscess	0.0036957985
AL amyloidosis	0.0036957985
Galactorrhea	0.0036957985
Reoviridae infectious disease	0.0036957985
hairy cell leukemia	0.0036957985
fibroma	0.0036957985
Platelet storage pool disease	0.0036957985
endodermal sinus tumor	0.0036957985
Hypothermia	0.0036957985
parathyroid disease	0.0036957985
beta thalassemia	0.0036957985
gamma chain deficiency	0.0036957985
tongue neoplasm	0.0036957985
Paraganglioma	0.0036957985
multinodular goiter	0.0036957985
squamous carcinoma in situ	0.0036957985
facial dysmorphism-immunodeficiency-livedo-short stature syndrome	0.0036957985
Lassa fever	0.0036957985
medulloblastoma with extensive nodularity	0.0036957985
Holt-Oram syndrome	0.0036957985
tinea unguium	0.0036957985
hypercholesterolemia, familial, 1	0.0036957985
Renal Cell Carcinoma Associated with Xp11.2 Translocations/TFE3 Gene Fusions	0.0036957985
polyp of large intestine	0.0036957985
lupus erythematosus	0.0036957985
intestinal polyp	0.0036957985
septic shock	0.0036957985
orchitis	0.0036957985
enthesitis-related juvenile idiopathic arthritis	0.0036957985
familial mitral valve prolapse	0.0036957985
ossification of the posterior longitudinal ligament of the spine	0.0036752663
Combined immunodeficiency	0.0036752663
central nervous system disease	0.0036752663
eye disease	0.0035828714
autoimmune encephalitis	0.0035110086
ehrlich tumor carcinoma	0.0035110086
Impaired glucose tolerance	0.0035110086
polyarticular arthritis	0.0035110086
aortic disease	0.0035110086
Hypertension	0.0035110086
migraine disorder	0.0035110086
thyroid disease	0.0034904764
intraepithelial neoplasia	0.0034904764
Growth delay	0.0033262187
congenital bilateral aplasia of vas deferens from CFTR mutation	0.0033262187
bacteriemia	0.0033262187
edema	0.0033262187
morbid obesity	0.0033262187
Edema	0.0033262187
non-small cell lung adenocarcinoma	0.0033262187
Acute Leukemia	0.0032409974
syndromic X-linked intellectual disability 5	0.0030876344
paraneoplastic neurologic syndrome	0.0030876344
inherited lipid metabolism disorder	0.0030285016
Glomerular sclerosis	0.0030182355
gastric ulcer	0.0030182355
immune system toxicity	0.0030182355
Tremor	0.0029566388
spontaneous abortion	0.0029566388
social anxiety disorder	0.0029566388
SAPHO syndrome	0.0029566388
vocal cord polyp	0.0029566388
hamartoma	0.0029566388
sporotrichosis	0.0029566388
lesion of sciatic nerve	0.0029566388
Ataxia	0.0029566388
cutaneous mastocytosis	0.0029566388
Decreased circulating immunoglobulin concentration	0.0029566388
Marfan syndrome	0.0029566388
cholelithiasis	0.0029566388
Thalassemia	0.0029566388
pediatric high-grade glioma	0.0029566388
Chronic diarrhea	0.0029566388
prostate disease	0.0029566388
Congenital alveolar capillary dysplasia	0.0029566388
normal pressure hydrocephalus	0.0029566388
psoriasis 14, pustular	0.0029566388
Werner syndrome	0.0029566388
Morvan syndrome	0.0029566388
ischemic cardiomyopathy	0.0029566388
TNF receptor 1-associated periodic fever syndrome	0.0029566388
Dry skin	0.0029566388
pustulosis palmaris et plantaris	0.0029566388
bone metastasis	0.0029566388
myopericytoma	0.0029566388
breast disease	0.0029566388
Silver-Russell syndrome	0.0029566388
Heart neoplasm	0.0029566388
myotonic dystrophy type 1	0.0029566388
fungal keratitis	0.0029566388
Myocardial necrosis	0.0029566388
streptococcal pneumonia	0.0029566388
Overgrowth	0.0029566388
Oral leukoplakia	0.0029566388
McCune-Albright syndrome	0.0029566388
alveolar capillary dysplasia with misalignment of pulmonary veins	0.0029566388
Hamartoma	0.0029566388
altitude sickness	0.0029566388
enthesitis	0.0029361066
thrombophilia	0.0029361066
Recurrent lower respiratory tract infections	0.0029361066
autoimmune polyendocrine syndrome type 1	0.0029028444
transient ischemic attack	0.0028437117
Ehlers-Danlos syndrome, dermatosparaxis type	0.0028437117
Multiple Organ Failure	0.0028437117
constitutional neutropenia	0.0027718489
autosomal dominant disease	0.0027718489
hyperprolactinemia	0.0027718489
hypertensive heart disease	0.0027718489
fragile X syndrome	0.0027718489
autosomal dominant disease	0.0027718489
hyperprolactinemia	0.0027718489
chronic bronchitis	0.0027718489
constitutional neutropenia	0.0027718489
aortic valve disease	0.0027718489
fragile X syndrome	0.0027718489
Seizure	0.0027513167
myopathy	0.0027513167
arteriosclerosis	0.0027513167
neonatal diabetes mellitus	0.0027513167
Pleural effusion	0.0027513167
B-cell neoplasm	0.0027513167
eating disorder	0.0027513167
wet macular degeneration	0.0027513167
Erythema nodosum	0.0027513167
leukoplakia	0.0027513167
Acute hepatitis	0.0027513167
nephrotic syndrome	0.002587059
bone sarcoma	0.002587059
Endometritis	0.002587059
brain infarction	0.002587059
Crouzon syndrome-acanthosis nigricans syndrome	0.002587059
Mycobacterium infection	0.002587059
refractory anemia with ringed sideroblasts	0.002587059
thoracic cancer	0.002587059
Ewing sarcoma/peripheral primitive neuroectodermal tumor	0.002587059
disease arising from reactivation of latent virus	0.002587059
myositis	0.002587059
Arthritis	0.002587059
Q fever	0.002587059
van der Woude syndrome	0.002587059
autoimmune lymphoproliferative syndrome due to CTLA4 haploinsufficiency	0.002587059
solitary fibrous tumor	0.002587059
ileocolitis	0.002587059
Eczematoid dermatitis	0.002587059
pulmonary alveolar proteinosis	0.002587059
Fulminant hepatic failure	0.002587059
alveolar rhabdomyosarcoma	0.002587059
endometrium neoplasm	0.002587059
infection due to clostridium perfringens	0.002587059
pulmonary edema	0.002587059
myeloproliferative disorder	0.0022910517
asymptomatic neurocognitive impairment	0.0022174791
bone fracture	0.0022174791
Testicular torsion	0.0022174791
motor neuron disease	0.0022174791
spondylolisthesis	0.0022174791
chronic leukemia	0.0022174791
amebic dysentery	0.0022174791
nevus	0.0022174791
placenta accreta	0.0022174791
Severe combined immunodeficiency	0.0022174791
hyperthyroidism	0.0022174791
hyperandrogenism	0.0022174791
trophoblastic neoplasm	0.0022174791
hand, foot and mouth disease	0.0022174791
Cervical lymphadenopathy	0.0022174791
myxedema	0.0022174791
interstitial cystitis	0.0022174791
interstitial nephritis	0.0022174791
stomach polyp	0.0022174791
trichorhinophalangeal syndrome	0.0022174791
spinal muscular atrophy	0.0022174791
Thymic Carcinoma	0.0022174791
Pulmonary hypoplasia	0.0022174791
Dyskinesia	0.0022174791
dendritic cell tumor	0.0022174791
Papillon-Lefèvre syndrome	0.0022174791
cardioembolic stroke	0.0022174791
Respiratory distress	0.0022174791
Constipation	0.0022174791
regulation of cell cycle	0.0022174791
breast benign neoplasm	0.0022174791
specific granule deficiency	0.0022174791
congenital dyserythropoietic anemia	0.0022174791
hypothalamic neoplasm	0.0022174791
malignant syringoma	0.0022174791
placenta disease	0.0022174791
epithelial tumor of colon	0.0022174791
Sjogren-Larsson syndrome	0.0022174791
Recurrent infections	0.0022174791
arteriovenous malformations of the brain	0.0022174791
Osteolysis	0.0022174791
Pulmonic stenosis	0.0022174791
hereditary spherocytosis	0.0022174791
spondylitis	0.0022174791
latent autoimmune diabetes in adults	0.0022174791
orofaciodigital syndrome	0.0022174791
syringoma	0.0022174791
Sleep Disorder	0.0022174791
acute graft vs. host disease	0.0022174791
Heat Stroke	0.0022174791
Arthropathy	0.0022174791
neuroepithelial neoplasm	0.0022174791
hyperphosphatemia	0.0022174791
Hyperphosphatemia	0.0022174791
oculocutaneous albinism type 1	0.0022174791
ST Elevation Myocardial Infarction	0.0022174791
urticaria	0.0022174791
cystoid macular edema	0.0022174791
glucose metabolism disease	0.0022174791
Peri-Implantitis	0.0022174791
Primary hemophagocytic lymphohistiocytosis	0.0022174791
undifferentiated sarcoma	0.0022174791
Apert syndrome	0.0022174791
cerebellar ataxia, intellectual disability, and dysequilibrium	0.0022174791
adenocarcinoma in situ	0.0022174791
Macular degeneration	0.0022174791
Bjornstad syndrome	0.0022174791
Langer mesomelic dysplasia	0.0022174791
X-linked retinal dysplasia	0.0022174791
Recurrent upper respiratory tract infections	0.0022174791
salivary gland neoplasm	0.0022174791
congenital isolated hyperinsulinism	0.0022174791
large cell lung carcinoma	0.0022174791
Subependymoma	0.0022174791
arthrogryposis multiplex congenita	0.0022174791
salmonellosis	0.0022174791
Corneal opacity	0.0022174791
treatment resistant depression	0.0022174791
Graves disease	0.002104552
Parkinsonism	0.002104552
mood disorder	0.002104552
Infectious encephalitis	0.002104552
connective tissue disease	0.002104552
joint disease	0.002104552
classic Hodgkin lymphoma	0.002104552
biliary tract cancer	0.002012157
bone inflammation disease	0.002012157
measles	0.002012157
monocytic leukemia	0.002012157
staphylococcal skin infections	0.002012157
Skin ulcer	0.002012157
malignant tumor of neck	0.002012157
Decreased liver function	0.002012157
ermine phenotype	0.0018478993
polyarteritis nodosa	0.0018478993
Increased total leukocyte count	0.0018478993
Familial adenomatous polyposis	0.0018478993
lymphedema	0.0018478993
habitual abortion	0.0018478993
Dengue Hemorrhagic Fever	0.0018478993
nasopharyngitis	0.0018478993
allergic contact dermatitis	0.0018478993
acute-on-chronic liver failure	0.0018478993
hemorrhagic fever	0.0018478993
pancreatic serous cystadenoma	0.0018478993
pancreatic intraductal papillary-mucinous neoplasm	0.0018478993
anal carcinoma	0.0018478993
Absence of circulating granulocytes	0.0018478993
memory	0.0018478993
Renal insufficiency	0.0018478993
Klippel-Feil syndrome 1, autosomal dominant	0.0018478993
mucositis	0.0018478993
insulin-resistant diabetes mellitus	0.0018478993
lung carcinoma in situ	0.0018478993
gastrointestinal disease	0.0018478993
Focal cortical dysplasia	0.0018478993
muscular atrophy	0.0018478993
Kidney Cyst	0.0018478993
brain inflammatory disease	0.0018478993
chronic recurrent multifocal osteomyelitis	0.0018478993
fungal lung infectious disease	0.0018478993
Reunion island Larsen syndrome	0.0014783194
Reunion Island's Larsen syndrome	0.0014783194
deafness	0.0014783194
fibrodysplasia ossificans progressiva	0.0014783194
progressive pseudorheumatoid arthropathy of childhood	0.0014783194
impulse control disorder	0.0014783194
dentin dysplasia	0.0014783194
progressive multifocal leukoencephalopathy	0.0014783194
dermal neurofibroma	0.0014783194
pulmonary mucoepidermoid carcinoma	0.0014783194
endophthalmitis	0.0014783194
ovarian adenocarcinoma	0.0014783194
nephrotic syndrome 14	0.0014783194
IgAD1	0.0014783194
cardia cancer	0.0014783194
nervous system cancer	0.0014783194
Peripheral demyelination	0.0014783194
Left ventricular dilatation	0.0014783194
Thyroid adenoma	0.0014783194
bone marrow disorder	0.0014783194
Nematoda infectious disease	0.0014783194
alopecia universalis congenita	0.0014783194
Hypoparathyroidism	0.0014783194
familial Alzheimer disease	0.0014783194
mixed connective tissue disease	0.0014783194
Senile plaques	0.0014783194
Nasu-Hakola disease	0.0014783194
Fulminant hepatitis	0.0014783194
Severe short stature	0.0014783194
NF2-related schwannomatosis	0.0014783194
Optic neuropathy	0.0014783194
Decreased total lymphocyte count	0.0014783194
Foster-Kennedy syndrome	0.0014783194
septic peritonitis	0.0014783194
lattice corneal dystrophy type I	0.0014783194
intracranial hemorrhage	0.0014783194
Intimal Sarcoma	0.0014783194
myocardial disorder	0.0014783194
exfoliation syndrome	0.0014783194
fetal akinesia deformation sequence	0.0014783194
metabolic bone disorder	0.0014783194
Decreased circulating total IgM	0.0014783194
cardiac sarcoidosis	0.0014783194
neoplasm of neck	0.0014783194
chronic cystitis	0.0014783194
vitamin B deficiency	0.0014783194
post-transplant lymphoproliferative disease	0.0014783194
toxic epidermal necrolysis	0.0014783194
mucopolysaccharidosis type 4A	0.0014783194
substance dependence	0.0014783194
congestive heart failure	0.0014783194
Cellulitis	0.0014783194
Pancreatitis	0.0014783194
MALT lymphoma	0.0014783194
iron poisoning	0.0014783194
Lipedema	0.0014783194
postherpetic neuralgia	0.0014783194
Pleural Mesothelioma	0.0014783194
ameloblastoma	0.0014783194
Rett syndrome	0.0014783194
Jaundice	0.0014783194
bullous pemphigoid	0.0014783194
adrenal cortex neoplasm	0.0014783194
renal adenoma	0.0014783194
Hypocholesterolemia	0.0014783194
torsades de pointes	0.0014783194
hereditary endocrine growth disease	0.0014783194
squamous cell neoplasm	0.0014783194
retinitis	0.0014783194
Atherosclerotic lesion	0.0014783194
disorder of glycogen metabolism	0.0014783194
PLCG2-associated antibody deficiency and immune dysregulation	0.0014783194
brain glioma	0.0014783194
acrocallosal syndrome	0.0014783194
A20 haploinsufficiency	0.0014783194
skin sarcoidosis	0.0014783194
Pick disease	0.0014783194
Hydatidiform Mole	0.0014783194
allergic respiratory disease	0.0014783194
ichthyosis	0.0014783194
Laryngopharyngeal Reflux	0.0014783194
scleritis	0.0014783194
Venous thrombosis	0.0014783194
bronchogenic carcinoma	0.0014783194
eosinophilic pneumonia	0.0014783194
Loeys-Dietz syndrome	0.0014783194
breast fibrocystic disease	0.0014783194
bronchioloalveolar carcinoma	0.0014783194
optic papillitis	0.0014783194
chickenpox	0.0014783194
bone marrow cancer	0.0014783194
inflammatory bowel disease 29	0.0014783194
retinitis	0.0014783194
bronchogenic carcinoma	0.0014783194
eosinophilic pneumonia	0.0014783194
iron poisoning	0.0014783194
Loeys-Dietz syndrome	0.0014783194
breast fibrocystic disease	0.0014783194
MALT lymphoma	0.0014783194
bronchioloalveolar carcinoma	0.0014783194
disorder of glycogen metabolism	0.0014783194
Atherosclerotic lesion	0.0014783194
squamous cell neoplasm	0.0014783194
post-transplant lymphoproliferative disease	0.0014783194
optic papillitis	0.0014783194
toxic epidermal necrolysis	0.0014783194
congestive heart failure	0.0014783194
mixed connective tissue disease	0.0014783194
Intervertebral disk degeneration	0.0014783194
simian immunodeficiency virus infection	0.0014783194
calcification	0.0014783194
autoimmune type 1 diabetes	0.0014783194
Vertigo	0.0014783194
ovarian adenocarcinoma	0.0014783194
autoimmune cardiomyopathy	0.0014783194
hyperinsulinism	0.0014783194
nephrotic syndrome 14	0.0014783194
chronic otitis media	0.0014783194
renal adenoma	0.0014783194
hemorrhagic disease	0.0014783194
adrenal cortex neoplasm	0.0014783194
necrotizing vasculitis	0.0014783194
neoplasm of neck	0.0014783194
Hypocholesterolemia	0.0014783194
chronic cystitis	0.0014783194
bone marrow disorder	0.0014783194
Thyroid adenoma	0.0014783194
vitamin B deficiency	0.0014783194
blepharitis	0.0014783194
Left ventricular dilatation	0.0014783194
Peripheral demyelination	0.0014783194
pulmonary mucoepidermoid carcinoma	0.0014783194
cardia cancer	0.0014783194
torsades de pointes	0.0014783194
IgAD1	0.0014783194
Scheie syndrome	0.0014783194
gastrointestinal polyp	0.0014783194
partial epilepsy	0.0014783194
North Carolina macular dystrophy	0.0014783194
craniofacial dysplasia - osteopenia syndrome	0.0014783194
melanocytic neoplasm	0.0014783194
Arterial stenosis	0.0014783194
autoimmune thrombocytopenia	0.0014783194
small intestine carcinoma	0.0014783194
mouth neoplasm	0.0014783194
McLeod neuroacanthocytosis syndrome	0.0014783194
Tourette syndrome	0.0014783194
tuberculoid leprosy	0.0014783194
Disorder of energy metabolism	0.0014783194
congenital mesoblastic nephroma	0.0014783194
Evans syndrome	0.0014783194
Hyperkeratosis	0.0014783194
Hypoalbuminemia	0.0014783194
reflex sympathetic dystrophy	0.0014783194
hypoparathyroidism	0.0014783194
Neurodevelopmental disorder	0.0014783194
glycogen storage disease due to GLUT2 deficiency	0.0014783194
proliferative glomerulonephritis	0.0014783194
familial hyperlipidemia	0.0014783194
acquired aplastic anemia	0.0014783194
type 2 diabetes nephropathy	0.0014783194
dermatophytosis	0.0014783194
Anemia	0.0014783194
squamous cell intraepithelial neoplasia	0.0014783194
gastrointestinal lymphoma	0.0014783194
hypogonadism	0.0014783194
hypohidrotic ectodermal dysplasia	0.0014783194
chronic liver failure	0.0014783194
azoospermia	0.0014783194
Medullomyoblastoma with Myogenic Differentiation	0.0014783194
Cornelia de Lange syndrome	0.0014783194
synucleinopathy	0.0014783194
pseudolymphoma	0.0014783194
teratoma	0.0014783194
metachondromatosis	0.0014783194
poisoning	0.0014783194
acute myelomonocytic leukemia	0.0014783194
Takotsubo cardiomyopathy	0.0014783194
Marchiafava-Bignami Disease	0.0014783194
dysplastic nevus	0.0014783194
infectious mononucleosis	0.0014783194
hyperinsulinism	0.0014783194
