# Supplementary material for: Peripheral Transcriptomic Signatures Reveal Convergent Neuroinflammatory, Metabolic, and miRNA Dysregulation in Major Psychiatric Disorders
Source: Biology (Basel). 2026 Apr 24;15(9):673. doi: 10.3390/biology15090673 (PMC13162896; doi:10.3390/biology15090673)
Supplement: Supplementary file 1 [file biology-15-00673-s001.zip › Supplementary Files/Dataset S4. Hub genes GWAS results/STAT5A.tsv]

disease	globalScore
cancer	0.6125447091
acute myeloid leukemia	0.3978721914
dermatitis	0.2701215252
breast cancer	0.1144219627
neoplasm	0.1121611295
pyloric stenosis	0.1108739564
Esophageal atresia	0.1108739564
childhood onset asthma	0.1086857423
chronic myelogenous leukemia	0.1071525662
acute lymphoblastic leukemia	0.1053706988
hepatocellular carcinoma	0.0995786307
mature T-cell and NK-cell non-Hodgkin lymphoma	0.0948491258
posterior cortical atrophy	0.0918459063
chronic lymphocytic leukemia	0.0891208368
Alzheimer disease	0.0882197522
ovarian cancer	0.0849964552
colorectal carcinoma	0.0842690737
cervical cancer	0.0839776032
asthma	0.0838078619
experimental autoimmune encephalomyelitis	0.0810576204
breast ductal carcinoma in situ	0.077830574
autoimmune disease	0.0776265903
glioblastoma multiforme	0.075402196
pancreatic neoplasm	0.0748399206
colorectal cancer	0.0747781885
gastric cancer	0.0712058901
leukemia	0.071188453
non-small cell lung carcinoma	0.070983219
Juvenile Myelomonocytic Leukemia	0.0685583665
pachyonychia congenita	0.0675830224
atherosclerosis	0.0630341028
prostate cancer	0.0627805216
in situ carcinoma	0.0616989344
Blackfan-Diamond anemia	0.0597943247
Systemic lupus erythematosus	0.0565685222
Rheumatoid arthritis	0.0545124379
eosinophil peroxidase deficiency	0.0532638487
myeloperoxidase deficiency	0.0528868772
anaplastic large cell lymphoma	0.0526153014
agammaglobulinemia 7, autosomal recessive	0.0513217065
chronic kidney disease	0.0507895387
Neutropenia - monocytopenia - deafness	0.0505954821
neutropenia-monocytopenia-deafness syndrome	0.0505954821
immunodeficiency 88	0.050321993
X-linked severe congenital neutropenia	0.0502462291
Hepatic fibrosis	0.049308921
colitis	0.0485627033
reticular dysgenesis	0.0483114786
chronic myeloproliferative disorder	0.048023617
Pituitary prolactin cell adenoma	0.0478605912
lymphoma	0.0475289729
respiratory system disease	0.0470808792
nonimmune chronic idiopathic neutropenia of adults	0.0467592432
immunodeficiency 18	0.0467370684
upper respiratory tract disorder	0.0460644066
melanoma	0.0460347575
neutropenia, severe congenital, 2, autosomal dominant	0.0459979087
combined immunodeficiency due to moesin deficiency	0.0453677751
linear and whorled nevoid hypermelanosis	0.0452143994
immunodeficiency 105	0.0451109171
severe combined immunodeficiency, autosomal recessive, T cell-negative, B cell-negative, NK cell-positive	0.0449723246
autosomal recessive severe congenital neutropenia due to CSF3R deficiency	0.0446452464
hyper-IgM syndrome type 3	0.0444308901
combined immunodeficiency with skin granulomas	0.044305233
renal cell carcinoma	0.0440633509
immunodeficiency 99 with hypogammaglobulinemia and autoimmune cytopenias	0.0439652195
oral squamous cell carcinoma	0.0434890526
neutropenia, severe congenital, 1, autosomal dominant	0.0420507959
severe combined immunodeficiency due to CTPS1 deficiency	0.0419473135
severe combined immunodeficiency due to CD70 deficiency	0.0419325303
Wiskott-Aldrich syndrome	0.0415038177
X-linked sideroblastic anemia 1	0.0414594681
short-limb skeletal dysplasia with severe combined immunodeficiency	0.0410972798
benign prostatic hyperplasia	0.0407893867
Recurrent infection due to specific granule deficiency	0.0406833504
cholangiocarcinoma	0.0402844095
cyclic hematopoiesis	0.039774184
Familial hemophagocytic lymphohistiocytosis	0.0396115688
Cyclic neutropenia	0.0392198142
neutropenia, severe congenital, 10, autosomal recessive	0.0391606814
paroxysmal nocturnal hemoglobinuria	0.0387237559
severe combined immunodeficiency due to LAT deficiency	0.0386284864
focal segmental glomerulosclerosis	0.0384363049
Felty's syndrome	0.038029767
X-Linked Combined Immunodeficiency Diseases	0.0380149839
skin disease	0.0378614029
immunodeficiency 81	0.0378375855
severe combined immunodeficiency due to IKK2 deficiency	0.0377488864
ichthyosis prematurity syndrome	0.0372166914
Stroke	0.0371616525
hematopoietic and lymphoid cell neoplasm	0.0371461276
T-B+ severe combined immunodeficiency due to JAK3 deficiency	0.0370614678
glioma	0.0364640772
immunodeficiency 112	0.0364331821
allergic rhinitis	0.0363485894
amegakaryocytic thrombocytopenia, congenital, 2	0.036233609
glioblastoma	0.0360017319
monosomy 7 myelodysplasia and leukemia syndrome 2	0.0359453367
Ischemic stroke	0.0356693934
Barth syndrome	0.0356422812
DIAPH1-related sensorineural hearing loss-thrombocytopenia syndrome	0.0352505265
gamma chain deficiency	0.0348144223
esophageal squamous cell carcinoma	0.0347748241
mucous membrane pemphigoid	0.0346470848
immunodeficiency 67	0.0343044021
Immunodeficiency due to interleukin-1 receptor-associated kinase-4 deficiency	0.0343044021
refractory anemia	0.0340456962
WHIM syndrome 2	0.034030913
Transcobalamin deficiency	0.0337204659
transcobalamin I deficiency	0.0337204659
autosomal recessive primary immunodeficiency with defective spontaneous natural killer cell cytotoxicity	0.0331660962
Chronic mucocutaneous candidosis	0.0329591314
childhood leukemia	0.0328941378
X-linked dyserythropoetic anemia with abnormal platelets and neutropenia	0.0327447751
immunodeficiency 73b with defective neutrophil chemotaxis and lymphopenia	0.032123881
nasopharyngeal carcinoma	0.0315838421
lung cancer	0.0314914333
immunodeficiency 14b, autosomal recessive	0.0312294977
immunodeficiency 120	0.0309560086
immunodeficiency 57	0.0307712187
thrombocytopenia 5	0.0307638271
acute erythroleukemia	0.0307367246
Obesity	0.0306986998
acute myelomonocytic leukemia	0.0306233868
liver cancer	0.0305937463
X-linked lymphoproliferative disease	0.0305790372
T-B+ severe combined immunodeficiency due to IL-7Ralpha deficiency	0.0304977296
immunodeficiency 36 with lymphoproliferation	0.0304829464
primary immunodeficiency with post-measles-mumps-rubella vaccine viral infection	0.0303498977
Extramammary Paget Disease	0.0303055481
colon adenocarcinoma	0.0295355901
epilepsy	0.0291968085
osteosarcoma	0.0288664179
skin basal cell carcinoma	0.0288272287
myeloproliferative disorder	0.0287662735
breast neoplasm	0.0286000705
cardiac hypertrophy	0.0285384077
allergic disease	0.0283175882
pulmonary arterial hypertension	0.0271390512
esophageal carcinoma	0.0268023417
Abnormal thrombosis	0.0262316179
Oral ulcer	0.0262316179
chronic obstructive pulmonary disease	0.0260253902
Huntington disease	0.0257192674
preeclampsia	0.0251314301
colon carcinoma	0.0247062981
myelofibrosis	0.024464524
Myelofibrosis	0.024464524
polycythemia vera	0.0243596352
lung adenocarcinoma	0.0241281262
pneumocystosis	0.0240226906
type 1 diabetes mellitus	0.0239862118
cervicitis	0.0236531107
persistent truncus arteriosus	0.0236531107
breast carcinoma	0.0235649326
Invasive Breast Carcinoma	0.0231925731
myelodysplastic syndrome	0.0231139358
aplastic anemia	0.0230782087
gestational diabetes	0.0230679426
multiple myeloma	0.0230156347
Insulin resistance	0.0227405096
hyperprolactinemia	0.0221825935
non-alcoholic steatohepatitis	0.0219694691
mastitis	0.0218673761
Cutaneous T-cell lymphoma	0.0215295004
Neonatal sepsis	0.0214356316
infection	0.0210218086
Sepsis	0.0207352279
Nasal Cavity Polyp	0.0206964719
Vogt-Koyanagi-Harada disease	0.0206964719
myeloid leukemia	0.0204745167
triple-negative breast cancer	0.0204653029
diabetes mellitus	0.0204504289
HIV infection	0.0201763492
Chronic Eosinophilic Leukemia, Not Otherwise Specified	0.0197314578
tropical spastic paraparesis	0.0193824102
steatosis	0.0193417942
synovial sarcoma	0.0192310877
tuberculosis	0.0191976202
myeloid sarcoma	0.0187564006
legionellosis	0.0184789927
precursor B-cell acute lymphoblastic leukemia	0.0181578688
atrial fibrillation	0.0181094129
malignant pleural mesothelioma	0.0181094129
colonic neoplasm	0.0180888807
diffuse large B-cell lymphoma	0.0180309142
COVID-19	0.0174522765
Acute Leukemia	0.0173531193
Mantle cell lymphoma	0.0172550674
lymphoid neoplasm	0.0172276216
pancreatic adenocarcinoma	0.0171331061
bladder transitional cell carcinoma	0.0166297235
gastrointestinal stromal tumor	0.0164856102
pulmonary tuberculosis	0.0162615136
mastocytoma	0.0162615136
non-alcoholic fatty liver disease	0.0161767514
acute respiratory distress syndrome	0.0161280542
essential thrombocythemia	0.0161231907
Hodgkins lymphoma	0.0160223752
influenza	0.0158714015
Miyoshi myopathy	0.0157975906
Sezary's disease	0.015722543
pulmonary fibrosis	0.0156558133
common variable immunodeficiency	0.0155223539
type 2 diabetes mellitus	0.0153938186
prostate adenocarcinoma	0.0147831942
Thrombocytosis	0.0147831942
cytomegalovirus infection	0.0144136143
prostate neoplasm	0.0143932458
HIV-1 infection	0.0143739872
graft versus host disease	0.0142043565
mycosis fungoides	0.0141523231
overactive bladder	0.0140440345
Bloom syndrome	0.0136586031
dry eye syndrome	0.0134280681
extranodal nasal NK/T cell lymphoma	0.0133921367
B-cell non-Hodgkins lymphoma	0.0133902879
Autoimmune Hepatitis	0.0133048748
Airway obstruction	0.0133048748
diabetic nephropathy	0.0133032196
nail-patella syndrome	0.0130225568
Sjogren syndrome	0.0129352949
Autosomal dominant polycystic kidney disease	0.0128250369
invasive breast ductal carcinoma	0.0127764189
pemphigus foliaceus	0.012750505
B-cell acute lymphoblastic leukemia	0.0127411599
urinary bladder carcinoma	0.0127080706
hepatitis C virus infection	0.0126281204
Dilated cardiomyopathy	0.0126273117
psoriasis	0.0126181395
vascular disease	0.0125657151
temporal arteritis	0.0125657151
Mungan syndrome	0.0125451828
ulcerative colitis	0.0124896949
Hyperglycemia	0.0124605901
Pallister-Hall syndrome	0.0122959189
head and neck squamous cell carcinoma	0.0122813738
intrahepatic cholangiocarcinoma	0.0122371996
metastatic melanoma	0.0121961352
acute kidney injury	0.012175603
Acute kidney injury	0.012175603
Cognitive impairment	0.0118895892
Disseminated Peritoneal Leiomyomatosis	0.0118265553
capillary hemangioma	0.0118265553
Osteoporosis	0.0117727609
depressive disorder	0.0117373075
neuroblastoma	0.0116957651
lymphoblastic lymphoma	0.0116417654
lymphopenia	0.0116411023
Hepatic steatosis	0.011470528
chronic rhinosinusitis with nasal polyps	0.0114569755
prostate carcinoma	0.0114569755
cervical squamous intraepithelial neoplasia	0.0114569755
T-cell non-Hodgkin lymphoma	0.0114215778
carcinoma	0.011272782
osteomyelitis	0.0112516534
primary myelofibrosis	0.011202992
salivary gland cancer	0.0110873956
penile cancer	0.0110873956
progressive pseudorheumatoid arthropathy of childhood	0.0110873956
Crohn's disease	0.0110477685
adult T-cell leukemia/lymphoma	0.0109539362
angioimmunoblastic T-cell lymphoma	0.0109436701
inflammatory bowel disease	0.010922422
nonpapillary renal cell carcinoma	0.0109012357
Mastocytosis	0.0108335758
ovarian carcinoma	0.0107603175
atopic eczema	0.0107561765
Zika virus infectious disease	0.0104714292
achalasia-alacrima syndrome	0.0104586992
Smith-Magenis syndrome	0.0104176348
Autoimmunity	0.010372976
glomerular disease	0.0103482359
myocardial infarction	0.0103154391
brain neoplasm	0.010163446
squamous cell carcinoma	0.0101326477
Aarskog-Scott syndrome, X-linked	0.0101026581
Myocardial Ischemia	0.0100362136
head and neck malignant neoplasia	0.0099900161
Bartsocas-Papas syndrome 1	0.0099786561
myeloid neoplasm	0.0098422062
systemic mastocytosis	0.0098246645
squamous cell lung carcinoma	0.0096501407
Keratitis	0.0096090762
blood disease	0.0096090762
osteoporosis	0.0096090762
uremia	0.009588544
lung carcinoma	0.0095442989
gastric adenocarcinoma	0.0094526207
classic Hodgkin lymphoma	0.0094242863
chronic pancreatitis	0.0094037541
psoriatic arthritis	0.0094037541
gastric carcinoma	0.0094037541
liver disease	0.0093175861
erythroleukemia	0.0092656561
ankylosing spondylitis	0.0092394964
hyperinsulinemic hypoglycemia, familial, 4	0.0090413479
Neoplasm of the liver	0.0090247168
liver and intrahepatic bile duct neoplasm	0.0090247168
multiple sclerosis	0.0090156827
Neoplasm of the lung	0.0088828518
neuroendocrine neoplasm	0.0088699165
ovarian serous cystadenocarcinoma	0.0088699165
polyostotic fibrous dysplasia	0.0088699165
Waldenstrom macroglobulinemia	0.0088699165
lipoid nephrosis	0.0088699165
chronic myelomonocytic leukemia	0.0088161221
microphthalmia with limb anomalies	0.0087809704
heart failure	0.0087596585
leprosy	0.0086645944
metabolic syndrome	0.0086543283
periodontitis	0.0086543283
immune system disease	0.008615933
skin neoplasm	0.0085619333
Timothy syndrome	0.0085619333
eosinophilic esophagitis	0.0085619333
esophageal adenocarcinoma	0.0085003367
Crohn ileitis	0.0085003367
urothelial carcinoma	0.0084798044
T-cell acute lymphoblastic leukemia	0.0084196451
idiopathic pulmonary arterial hypertension	0.0082282848
bacterial disease	0.0082026196
cyst	0.0081744904
prolymphocytic leukemia	0.0081307568
constitutional neutropenia	0.0081307568
dermatofibrosarcoma protuberans	0.0081307568
aneurysm	0.0081307568
congenital rubella	0.0081307568
T-Cell Prolymphocytic Leukemia	0.0080769624
adrenal cortex carcinoma	0.0079870313
IGA glomerulonephritis	0.0079459669
Hepatoblastoma	0.0079459669
Combined immunodeficiency	0.0079459669
Myelodysplasia	0.0079459669
chronic leukemia	0.0079459669
mesothelioma	0.0079254347
Inflammatory abnormality of the skin	0.0079254347
pulmonary hypertension	0.0077611769
Amyotrophic lateral sclerosis	0.0077611769
rhabdomyosarcoma	0.0077611769
spinal muscular atrophy	0.0077611769
pancreatic intraductal papillary-mucinous neoplasm	0.0073915971
breast disease	0.0073915971
Diabetes mellitus	0.0073915971
hyperplasia	0.0073915971
uterine corpus endometrial carcinoma	0.0073915971
transient ischemic attack	0.0073915971
basal cell carcinoma	0.0073915971
polyp	0.0073915971
Ehlers-Danlos syndrome	0.0073915971
Testicular Germ Cell Tumor	0.0073915971
gallbladder cancer	0.0073915971
acute coronary syndrome	0.0073915971
chondrodysplasia	0.0073915971
Myocardial fibrosis	0.0073915971
Herpes simplex infection	0.0073915971
Fever	0.0073915971
pheochromocytoma-paraganglioma	0.0073915971
follicular lymphoma	0.0073915971
Central Nervous System Neoplasm	0.0073915971
Nasal polyposis	0.0073915971
esophageal cancer	0.0072786699
Other metabolic disease	0.0072351416
chronic hepatitis B virus infection	0.0072068072
adrenal gland hyperfunction	0.0066524374
mitochondrial DNA depletion syndrome 4a	0.0066524374
Purpura	0.0066524374
purpura	0.0066524374
colorectal adenocarcinoma	0.0066524374
malignant peripheral nerve sheath tumor	0.0066524374
adenocarcinoma	0.0065147281
Townes-Brocks syndrome	0.0063547203
Hypereosinophilic syndrome	0.0062828575
acute megakaryoblastic leukaemia	0.0062623253
T-cell large granular lymphocyte leukemia	0.0060616104
breast adenocarcinoma	0.0059859491
metastatic neoplasm	0.0059538162
familial hyperprolactinemia	0.0059132777
Nijmegen breakage syndrome	0.0059132777
prostatitis	0.0058927455
fatty liver disease	0.0058280564
sarcopenia	0.0058003505
Cerebral ischemia	0.0057459276
injury	0.0056976894
Allergy	0.0056976894
severe malarial anemia	0.0056182298
human papilloma virus infection	0.0056052945
skin cancer	0.0055436978
viral disease	0.0054905543
polycythemia	0.0054334398
Cholestasis	0.0053589079
autoimmune thrombocytopenic purpura	0.0052459807
vitamin D deficiency	0.005174118
prostate intraepithelial neoplasia	0.005174118
digestive system neoplasm	0.005174118
Andersen-Tawil syndrome	0.005174118
primary ciliary dyskinesia	0.005174118
Cirrhosis	0.0051227874
Splenomegaly	0.0050934264
adenoma	0.00506386
endometrial cancer	0.0050611908
cholesteatoma	0.004989328
endometriosis	0.0049585297
aneurysmal bone cyst	0.0049482636
T-cell leukemia	0.0049355336
systemic scleroderma	0.0048661348
osteoarthritis	0.0048219779
acute lung injury	0.0048045381
hematologic disease	0.0047424156
allergic asthma	0.0047424156
papillary thyroid carcinoma	0.0046197482
Chordoma	0.0046197482
inborn error of immunity	0.0046197482
fibrosis	0.004599216
polycystic ovary syndrome	0.0044965549
Hepatitis	0.0044965549
Granular Cell Tumor	0.0044349583
hypothyroidism	0.0044349583
complex regional pain syndrome	0.0044349583
fetal growth restriction	0.0044349583
Escherichia coli Infections	0.0044349583
autoimmune lymphoproliferative syndrome type 2B	0.0044349583
heritable pulmonary arterial hypertension	0.0044349583
laryngotracheoesophageal cleft	0.0044349583
complication	0.0044349583
rectum cancer	0.0044349583
primary cutaneous amyloidosis	0.0044349583
Autoimmune lymphoproliferative syndrome with recurrent viral infections	0.0044349583
Glucose intolerance	0.0044222283
metabolic disease	0.004414426
rheumatoid arthritis	0.004414426
Increased total eosinophil count	0.0043811639
gastrointestinal disease	0.0043220311
hematopoietic and lymphoid system neoplasm	0.0043220311
enteritis	0.0042501683
Mobius syndrome	0.0042501683
astrocytoma	0.0042501683
reading	0.0042501683
neonatal abstinence syndrome	0.0042501683
follicular thyroid adenoma	0.0042501683
sarcoma	0.0042296361
hepatitis B virus infection	0.0042296361
polyarteritis nodosa	0.0040653784
severe acute respiratory syndrome	0.0040653784
infectious disease	0.0040653784
neurodegenerative disease	0.0038678585
ischemia	0.0038497902
Burkitts lymphoma	0.0038497902
autoimmune pulmonary alveolar proteinosis	0.0036957985
Chylothorax	0.0036957985
head and neck neoplasia	0.0036957985
Columnar Cell Hyperplasia of the Breast	0.0036957985
Lipodystrophy	0.0036957985
cystic fibrosis	0.0036957985
psychosis	0.0036957985
thyroid carcinoma	0.0036957985
ovarian dysfunction	0.0036957985
lepromatous leprosy	0.0036957985
Anorexia	0.0036957985
obstructive sleep apnea	0.0036957985
Vitiligo	0.0036957985
oligodendroglioma	0.0036957985
Respiratory Syncytial Virus Infection	0.0036957985
nervous system disease	0.0036957985
bladder tumor	0.0036957985
immunoglobulin G4-related sclerosing disease	0.0036957985
breast adenosis	0.0036957985
isolated cleft palate	0.0036957985
kidney neoplasm	0.0036957985
peritonitis	0.0036957985
pancreatic ductal adenocarcinoma	0.0036957985
aging	0.0036957985
Treacher-Collins syndrome	0.0036957985
sclerosing cholangitis	0.0036957985
burning mouth syndrome	0.0036957985
idiopathic CD4 lymphocytopenia	0.0036957985
radiation-induced gastrointestinal mucositis	0.0036957985
cardiomyopathy	0.0036957985
diabetic cardiomyopathy	0.0036957985
congenital isolated hyperinsulinism	0.0036957985
lupus nephritis	0.0036957985
ovarian serous adenocarcinoma	0.0036957985
endometrial carcinoma	0.0036957985
maternal uniparental disomy of chromosome 20	0.0036957985
Osteopenia	0.0036957985
bacterial urinary tract infection	0.0036957985
monoclonal gammopathy	0.0036957985
malignant glioma	0.0036957985
anaplastic astrocytoma	0.0036957985
AIDS dementia	0.0036957985
metastasis	0.0036957985
Increased total leukocyte count	0.0036957985
Decreased total leukocyte count	0.0036957985
spindle cell hemangioma	0.0036957985
Lassa fever	0.0036957985
familial hyperlipidemia	0.0036957985
ulcer disease	0.0036957985
marginal zone B-cell lymphoma	0.0036957985
inclusion body myositis	0.0036957985
Granuloma	0.0036957985
tuberculoid leprosy	0.0036957985
Nephropathy	0.0036957985
Hyperinsulinemia	0.0036752663
liver dysplastic nodule	0.0036752663
clostridium difficile infection	0.0034904764
Immunodeficiency	0.0034904764
ileocolitis	0.0033262187
lymph node metastatic carcinoma	0.0031697632
invasive carcinoma	0.0031106304
large cell carcinoma	0.0030285016
autosomal dominant cerebellar ataxia	0.0029566388
Pituicytoma	0.0029566388
hereditary sensory and autonomic neuropathy	0.0029566388
bronchiectasis	0.0029566388
Melnick-Needles syndrome	0.0029566388
Bronchiectasis	0.0029566388
Impaired glucose tolerance	0.0029566388
laryngeal squamous cell carcinoma	0.0029566388
Hashimoto's thyroiditis	0.0029566388
relapsing-remitting multiple sclerosis	0.0029361066
Infertility	0.0029028444
Cervical polyp	0.0027718489
severe combined immunodeficiency	0.0027718489
Muscular dystrophy	0.0027718489
Severe combined immunodeficiency	0.0027718489
muscular dystrophy	0.0027718489
cerebral creatine deficiency syndrome	0.0027718489
brain ischemia	0.0027718489
scrapie	0.0027718489
myxoma	0.0027718489
glycogen storage disease VI	0.0027718489
mucocutaneous lymph node syndrome	0.0027718489
pulmonary alveolar proteinosis	0.0027513167
cervical carcinoma	0.0027513167
acute myeloid leukemia by FAB classification	0.0027513167
microcytic anemia	0.0027513167
choriocarcinoma	0.0027513167
Duane retraction syndrome	0.002587059
Pruritus	0.002587059
cryptococcosis	0.002587059
Chédiak-Higashi syndrome	0.002587059
neutropenia	0.002587059
Pneumonia	0.002587059
Guillain-Barre syndrome	0.002587059
chronic periodontitis	0.002587059
major depressive disorder	0.002587059
breast angiosarcoma	0.002587059
non-Hodgkins lymphoma	0.002587059
bronchiolitis	0.0022174791
aortic valve disease	0.0022174791
schwannoma	0.0022174791
Arthritis	0.0022174791
schizophrenia	0.0022174791
lymphoproliferative syndrome	0.0022174791
hyperlipidemia	0.0022174791
post-transplant lymphoproliferative disease	0.0022174791
Churg-Strauss syndrome	0.0022174791
hereditary endocrine growth disease	0.0022174791
hypertension	0.0022174791
insulinoma	0.0022174791
coronary artery disease	0.0022174791
small cell lung carcinoma	0.0022174791
ovarian neoplasm	0.0022174791
maculopapular cutaneous mastocytosis	0.0022174791
primary familial polycythemia due to EPO receptor mutation	0.0022174791
Friedreich ataxia	0.0022174791
malnutrition	0.0022174791
malignant hyperthermia, susceptibility to, 1	0.0022174791
post-traumatic stress disorder	0.0022174791
sexually transmitted disease	0.0022174791
peeling skin syndrome	0.0022174791
Heat Stroke	0.0022174791
infertility	0.0022174791
intraepithelial neoplasia	0.0022174791
interstitial cystitis	0.0022174791
angina pectoris	0.0022174791
cerebral amyloid angiopathy	0.0022174791
tetrasomy 12p	0.0022174791
Helminthiasis	0.0022174791
ganglioneuroma	0.0022174791
Fibroadenoma	0.0022174791
follicular thyroid carcinoma	0.0022174791
intestinal disease	0.0022174791
Marinesco-Sjogren syndrome	0.0022174791
papillary carcinoma	0.0022174791
coinfection	0.0022174791
acrocallosal syndrome	0.0022174791
Cowden disease	0.0022174791
Asthma	0.0022174791
thyroid neoplasm	0.0022174791
desmoplastic small round cell tumor	0.0022174791
Hydatidiform Mole	0.0022174791
cutaneous melanoma	0.0022174791
nephrosis	0.0022174791
childhood neoplasm	0.0022174791
Hepatitis, Alcoholic	0.0022174791
Posterior Leukoencephalopathy Syndrome	0.0022174791
liver neoplasm	0.0022174791
diabetic retinopathy	0.0022174791
acute promyelocytic leukemia	0.002012157
kidney disease	0.002012157
inflammation	0.002012157
cardiovascular disease	0.0018478993
mucositis	0.0018478993
Parkinson disease	0.0018478993
renal carcinoma	0.0018478993
cirrhosis of liver	0.0018478993
thrombotic disease	0.0018478993
Polycystic Kidney Disease	0.0018478993
head and neck carcinoma	0.0018478993
airway hyperresponsiveness	0.0018478993
inflammatory breast carcinoma	0.0018478993
pituitary tumor	0.0014783194
Epstein-Barr virus infection	0.0014783194
Abdominal Aortic Aneurysm	0.0014783194
fibrosarcoma	0.0014783194
renal fibrosis	0.0014783194
pneumococcal pneumonia	0.0014783194
metastatic prostate cancer	0.0014783194
Mast Cell Neoplasm	0.0014783194
idiopathic pulmonary fibrosis	0.0014783194
meningioma	0.0014783194
celiac disease	0.0014783194
non-alcoholic fatty liver	0.0014783194
autosomal recessive primary microcephaly	0.0014783194
deep vein thrombosis	0.0014783194
Pituitary Gland Adenoma	0.0014783194
heart disease	0.0014783194
cryohydrocytosis	0.0014783194
Ovarian Endometriosis	0.0014783194
Iron deficiency anemia	0.0014783194
Olfactory Neuroblastoma	0.0014783194
enteropathy-associated T-cell lymphoma	0.0014783194
Anxiety	0.0014783194
adrenal cortex neoplasm	0.0014783194
ulnar-mammary syndrome	0.0014783194
lung disease	0.0014783194
prostate disease	0.0014783194
Lipedema	0.0014783194
isolated congenital adermatoglyphia	0.0014783194
small cell osteogenic sarcoma	0.0014783194
visceral Leishmaniasis	0.0014783194
serum lipopolysaccharide activity	0.0014783194
nocardiosis	0.0014783194
lymphoid leukemia	0.0014783194
ichthyosis	0.0014783194
muscle atrophy	0.0014783194
allergic respiratory disease	0.0014783194
chronic lung disease	0.0014783194
retinopathy	0.0014783194
abortion	0.0014783194
dengue disease	0.0014783194
lymphangioleiomyomatosis	0.0014783194
Neurodevelopmental disorder	0.0014783194
leiomyoma	0.0014783194
retinoblastoma	0.0014783194
interstitial lung disease	0.0014783194
cognitive disorder	0.0014783194
allergic contact dermatitis	0.0014783194
gallbladder carcinoma	0.0014783194
medulloblastoma	0.0014783194
female infertility	0.0014783194
brain cancer	0.0014783194
Dengue Hemorrhagic Fever	0.0014783194
anthrax infection	0.0014783194
memory impairment	0.0014783194
babesiosis	0.0014783194
postmenopausal osteoporosis	0.0014783194
mood disorder	0.0014783194
stomach neoplasm	0.0014783194
Hyperlipidemia	0.0014783194
Dravet syndrome	0.0014783194
Disorder of lipid metabolism	0.0014783194
Seckel syndrome	0.0014783194
syndromic X-linked intellectual disability 5	0.0014783194
granular corneal dystrophy type II	0.0014783194
urticaria	0.0014783194
Tourette syndrome	0.0014783194
gastroenteritis	0.0014783194
X-linked agammaglobulinemia	0.0014783194
emphysema	0.0014783194
salivary gland carcinoma	0.0014783194
Hypoglycemia	0.0014783194
bacterial vaginosis	0.0014783194
bone disease	0.0014783194
fleck corneal dystrophy	0.0014783194
blastic plasmacytoid dendritic cell neoplasm	0.0014783194
chronic hepatitis C virus infection	0.0014783194
tetanus	0.0014783194
Skeletal muscle atrophy	0.0014783194
Arrhythmia	0.0014783194
anaphylaxis	0.0014783194
chronic graft versus host disease	0.0014783194
