# Supplementary material for: Peripheral Transcriptomic Signatures Reveal Convergent Neuroinflammatory, Metabolic, and miRNA Dysregulation in Major Psychiatric Disorders
Source: Biology (Basel). 2026 Apr 24;15(9):673. doi: 10.3390/biology15090673 (PMC13162896; doi:10.3390/biology15090673)
Supplement: Supplementary file 1 [file biology-15-00673-s001.zip › Supplementary Files/Dataset S4. Hub genes GWAS results/Summary_Statistics.csv]

Metric	Value
Total_Genes	104
Total_Modules	7
Total_Diseases	7663
Primary_Neuropsychiatric_Disorders	15
Total_Neuropsychiatric_Disorders	65
Top20_Genes_Total_Diseases	31089
Top20_Genes_Primary_Disorders	118
Top_Module_by_Associations	Yellow
Top_Gene_by_Diseases	IL1B
