# Supplementary material for: Peripheral Transcriptomic Signatures Reveal Convergent Neuroinflammatory, Metabolic, and miRNA Dysregulation in Major Psychiatric Disorders
Source: Biology (Basel). 2026 Apr 24;15(9):673. doi: 10.3390/biology15090673 (PMC13162896; doi:10.3390/biology15090673)
Supplement: Supplementary file 1 [file biology-15-00673-s001.zip › Supplementary Files/Dataset S4. Hub genes GWAS results/TBK1.tsv]

disease	globalScore
frontotemporal dementia and/or amyotrophic lateral sclerosis 4	0.8079369519
Herpetic encephalitis	0.6595973795
amyotrophic lateral sclerosis	0.6258189119
Amyotrophic lateral sclerosis	0.5488201414
COVID-19	0.5096358702
autoinflammation with arthritis and vasculitis	0.4606279051
Pick disease	0.3941532203
Frontotemporal dementia	0.373855639
severe acute respiratory syndrome	0.3695798547
frontotemporal dementia	0.3695798547
frontotemporal dementia with motor neuron disease	0.3695798547
motor neuron disease	0.3659900715
neuroinflammatory disorder	0.3490162734
jaw disease	0.2877913681
celiac disease	0.282958629
corticobasal syndrome	0.2606872569
progressive non-fluent aphasia	0.2587058983
neurodegenerative disease	0.1918536593
open-angle glaucoma	0.1899044948
genetic disorder	0.1877431996
Spastic hemiparesis	0.1182655535
hereditary spastic paraplegia 8	0.1182655535
neoplasm	0.1135169266
cancer	0.1049839007
breast cancer	0.1037210398
hepatocellular carcinoma	0.1034191703
infection	0.0964323575
urinary bladder carcinoma	0.0930514686
experimental autoimmune encephalomyelitis	0.0864416293
colorectal carcinoma	0.0853424882
Alzheimer disease	0.0828062143
colitis	0.0825493718
Huntington disease	0.0802496331
non-small cell lung carcinoma	0.0800135112
cholangiocarcinoma	0.0797554164
diffuse large B-cell lymphoma	0.0776965675
nonpapillary renal cell carcinoma	0.0774887501
melanoma	0.0764506945
endometrial cancer	0.0746551306
thyroid cancer	0.0742855508
Splenomegaly	0.067252121
systemic scleroderma	0.0648920628
glioblastoma multiforme	0.0633343604
viral disease	0.0632026985
tauopathy	0.0587529308
bacterial disease	0.0577455123
non-alcoholic fatty liver disease	0.057583483
gastric cancer	0.0564816765
immunodeficiency 72 with autoinflammation	0.0527940203
renal fibrosis	0.0504870303
X-linked severe congenital neutropenia	0.0491873829
glaucoma	0.0487562679
gamma chain deficiency	0.0487032333
Hypohidrotic ectodermal dysplasia with immunodeficiency	0.0478199374
X-linked lymphoproliferative disease	0.0476901738
nonimmune chronic idiopathic neutropenia of adults	0.0473801374
combined immunodeficiency due to moesin deficiency	0.0470419718
common variable immunodeficiency	0.0449981952
autoimmune disease	0.0447095948
T-B+ severe combined immunodeficiency due to JAK3 deficiency	0.0444179548
acute lung injury	0.043652296
oral lichen planus	0.0436104229
autoimmune lymphoproliferative syndrome due to CTLA4 haploinsufficiency	0.0435309632
severe combined immunodeficiency, autosomal recessive, T cell-negative, B cell-negative, NK cell-positive	0.0435235716
activated PI3K-delta syndrome	0.0434404161
Blackfan-Diamond anemia	0.0433812833
isolated agammaglobulinemia	0.0430402433
Chronic mucocutaneous candidosis	0.0427770203
severe combined immunodeficiency due to DCLRE1C deficiency	0.0425682077
agammaglobulinemia 7, autosomal recessive	0.0423908093
combined immunodeficiency due to ZAP70 deficiency	0.0420692749
cardiac hypertrophy	0.0418553965
Severe combined immunodeficiency due to adenosine deaminase deficiency	0.0417606757
glioma	0.041711499
Felty's syndrome	0.0416516496
neutropenia, severe congenital, 2, autosomal dominant	0.040195505
T-B+ severe combined immunodeficiency due to IL-7Ralpha deficiency	0.0401881134
lung cancer	0.0399162338
hyper-IgE recurrent infection syndrome 5, autosomal recessive	0.0395228697
immunodeficiency 88	0.0390793738
acute myeloid leukemia	0.0389906894
immunodeficiency 102	0.0384510881
autosomal recessive severe congenital neutropenia due to CSF3R deficiency	0.0376675788
immunodeficiency 97 with autoinflammation	0.0375567048
X-linked immunodeficiency with magnesium defect, Epstein-Barr virus infection and neoplasia	0.03753453
eosinophil peroxidase deficiency	0.0371723418
immunodeficiency 122	0.0369801603
immunodeficiency due to CD25 deficiency	0.0368027619
immunodeficiency 117	0.0367510207
Immunodeficiency by defective expression of HLA class 2	0.0366327552
autoimmune lymphoproliferative syndrome type 2B	0.0365957972
Autoimmune lymphoproliferative syndrome with recurrent viral infections	0.0365957972
Parkinson disease	0.0364910412
T-B+ severe combined immunodeficiency due to CD3delta/CD3epsilon/CD3zeta	0.0364849233
immunodeficiency 115 with autoinflammation	0.0363149165
severe combined immunodeficiency due to LAT deficiency	0.0362557837
immunodeficiency 121 with autoinflammation	0.0361892594
Netherton syndrome	0.0361005602
proteasome-associated autoinflammatory syndrome 6	0.0361005602
immunodeficiency 112	0.0357679383
immunodeficiency 18	0.0355757568
X-linked sideroblastic anemia 1	0.0354574913
immunodeficiency 64	0.0353687921
selective IgM deficiency	0.0353466173
linear and whorled nevoid hypermelanosis	0.0351100862
immunodeficiency 73b with defective neutrophil chemotaxis and lymphopenia	0.0350731282
chronic myelogenous leukemia	0.0350657366
immunodeficiency 105	0.0350066038
neutropenia, severe congenital, 1, autosomal dominant	0.0346518072
immunodeficiency, common variable, 1	0.0345704996
lymphoproliferative syndrome 1	0.0343709265
Immunodeficiency syndrome with autoimmunity	0.0343487517
hyper-IgM syndrome type 1	0.0341713534
X-linked hyper-IgM syndrome	0.0341713534
MHC class II deficiency 3	0.0341565702
neutropenia, severe congenital, 10, autosomal recessive	0.0340604794
immunodeficiency 36 with lymphoproliferation	0.0340530878
immunodeficiency 51	0.0339791718
ulcerative colitis	0.0337147044
combined immunodeficiency due to STIM1 deficiency	0.0333878441
immunodeficiency, common variable, 2	0.0333065365
hyper-IgE syndrome	0.0332252289
hyper-IgE recurrent infection syndrome 3, autosomal recessive	0.0332252289
Sezary's disease	0.0332178373
macrophage activation syndrome	0.0332178373
Omenn syndrome	0.0331808794
proteasome-associated autoinflammatory syndrome 3	0.0331808794
immunodeficiency 78 with autoimmunity and developmental delay	0.0330552222
lymphoproliferative syndrome	0.0330256558
lymphoproliferative syndrome 2	0.0330256558
immunodeficiency 89 and autoimmunity	0.0329886978
MHC class II deficiency 4	0.0328778239
immunodeficiency, common variable, 3	0.0328408659
immunodeficiency 109 with lymphoproliferation	0.0327817331
STING-associated vasculopathy with onset in infancy	0.0327761894
recurrent infections associated with rare immunoglobulin isotypes deficiency	0.0327669499
immunodeficiency 113 with autoimmunity and autoinflammation	0.0327595583
immunodeficiency, common variable, 15	0.0327521667
mild neurocognitive disorder	0.0326594379
combined immunodeficiency due to DOCK8 deficiency	0.032656076
Autosomal recessive hyper-IgE syndrome	0.032656076
immunodeficiency 25	0.032619118
retinal ischemia	0.0325230272
severe combined immunodeficiency due to IKK2 deficiency	0.0325156356
Hepatic veno-occlusive disease - immunodeficiency	0.0324417196
hepatic veno-occlusive disease-immunodeficiency syndrome	0.0324417196
immunodeficiency due to selective anti-polysaccharide antibody deficiency	0.0323530205
immunodeficiency 32B	0.0323382373
Bruton-type agammaglobulinemia	0.0323012793
X-linked agammaglobulinemia	0.0323012793
toxoplasmosis	0.0322047779
RAS-associated autoimmune leukoproliferative disease	0.0321830137
autoimmune lymphoproliferative syndrome type 4	0.0321830137
proteasome-associated autoinflammatory syndrome 2	0.032086923
severe combined immunodeficiency, autosomal recessive, T cell-negative, B cell-negative, NK cell-negative, due to adenosine deaminase deficiency	0.0318947415
hereditary hemophagocytic lymphohistiocytosis	0.0318873499
Familial hemophagocytic lymphohistiocytosis	0.0318873499
severe dermatitis-multiple allergies-metabolic wasting syndrome	0.0318725667
Hepatic fibrosis	0.0317838675
immunodeficiency 98 with autoinflammation, X-linked	0.0316951683
immunodeficiency 85 and autoimmunity	0.0315029868
neutropenia, severe congenital, 11, autosomal dominant	0.0314734204
immunodeficiency 96	0.0313921129
immunodeficiency 23	0.0313477633
sweet syndrome	0.0313108053
Thymic aplasia	0.0312221061
autoinflammation, panniculitis, and dermatosis syndrome, autosomal recessive	0.0310668826
autoimmune lymphoproliferative syndrome	0.0310447078
immunodeficiency 120	0.0308747011
immunodeficiency 92	0.0308377431
severe combined immunodeficiency due to CARD11 deficiency	0.0307933935
immunodeficiency 57	0.0306825195
agammaglobulinemia 8b, autosomal recessive	0.0306307784
hypotrichosis simplex of the scalp	0.030601212
hereditary persistence of fetal hemoglobin-beta-thalassemia syndrome	0.0305790372
Hereditary persistence of fetal hemoglobin - beta-thalassemia	0.0305790372
immunodeficiency 14b, autosomal recessive	0.0305420792
monocytopenia with susceptibility to infections	0.0304238136
ectodermal dysplasia and immunodeficiency 1	0.0303794641
prostate cancer	0.0288947056
non-alcoholic steatohepatitis	0.0286078963
Autoimmunity	0.0271706896
intrahepatic cholangiocarcinoma	0.026943398
pulmonary arterial hypertension	0.0268818014
subarachnoid hemorrhage	0.0257679288
breast carcinoma	0.0244641332
low tension glaucoma	0.024430411
inflammatory bowel disease	0.0232835308
herpes simplex encephalitis	0.0228513706
malaria	0.0228447574
Rheumatoid arthritis	0.0217232096
type 1 diabetes mellitus	0.0213653697
myeloid sarcoma	0.0213227044
Obesity	0.0211314212
pulmonary fibrosis	0.0210635879
cytomegalovirus infection	0.0209871607
dermatomyositis	0.0208607296
chronic obstructive pulmonary disease	0.0205276782
type 2 diabetes mellitus	0.0204222887
diabetes mellitus	0.0199252835
osteosarcoma	0.0198313116
head and neck squamous cell carcinoma	0.0196983758
Systemic lupus erythematosus	0.0196752548
cervical cancer	0.0194983945
Sepsis	0.0194539241
neuroblastoma	0.0194029424
Alopecia	0.0192181524
alopecia	0.0192181524
lung adenocarcinoma	0.0186361517
osteoarthritis	0.0186227182
oral squamous cell carcinoma	0.0184759003
Salmonella Infections	0.0184276622
metabolic disease	0.0183524916
pancreatic ductal adenocarcinoma	0.0180098641
Dilated cardiomyopathy	0.0179389955
nail-patella syndrome	0.0176885025
chronic kidney disease	0.0171947027
lymph node metastatic carcinoma	0.0171854632
Insulin resistance	0.0167595017
Friedreich ataxia	0.016487368
Uveitis	0.0162615136
Patent ductus arteriosus	0.0161177881
Hyperglycemia	0.0160941635
obstructive sleep apnea	0.0155223539
Glucose intolerance	0.015152774
nasopharyngeal carcinoma	0.015152774
parasitic infection	0.0148191256
CADDS	0.0147831942
ischemia	0.0146959323
posterior cortical atrophy	0.0137727914
Pallister-Hall syndrome	0.0133048748
microphthalmia with limb anomalies	0.0132293162
Pneumonia	0.013135484
liver disease	0.0129352949
glioblastoma	0.0128815005
clear cell renal carcinoma	0.0127634403
Columnar Cell Hyperplasia of the Breast	0.0125657151
triple-negative breast cancer	0.0124764672
fungal infectious disease	0.0123809251
hepatitis B virus infection	0.0121356324
bladder transitional cell carcinoma	0.0120113453
Thymoma	0.0120113453
renal pelvis/ureter urothelial carcinoma	0.0118265553
Other metabolic disease	0.0111946968
multiple myeloma	0.0111592584
colorectal cancer	0.0110958824
Nijmegen breakage syndrome	0.0110873956
achalasia-alacrima syndrome	0.0110873956
Renal Cell Carcinoma Associated with Xp11.2 Translocations/TFE3 Gene Fusions	0.0110873956
cognition	0.0110873956
Primary progressive aphasia	0.0108079105
dengue disease	0.0107514344
bacterial urinary tract infection	0.0107178158
acute myocardial infarction	0.0105330259
AL amyloidosis	0.0103482359
atherosclerosis	0.0100930205
Hepatic steatosis	0.0100362136
myocardial infarction	0.0099975331
Primary lateral sclerosis	0.0099786561
heart failure	0.0099191001
influenza	0.0098783208
hepatitis C virus infection	0.0098665376
COVID-19–associated multisystem inflammatory syndrome in adults	0.0097938661
supranuclear palsy, progressive, 1	0.0097425356
proteostasis deficiencies	0.0097195395
gastric adenocarcinoma	0.0096501407
neuroendocrine neoplasm	0.0096090762
ataxia telangiectasia	0.0095440188
essential hypertension	0.009496149
animal viral hepatitis	0.0092394964
fatty liver disease	0.0092394964
Miyoshi myopathy	0.0089701137
acute kidney injury	0.0088828518
periodontitis	0.0088699165
coronary atherosclerosis	0.0088699165
Pruritus	0.0088699165
hypertrophic cardiomyopathy	0.0088699165
Acute kidney injury	0.0087955899
cardiovascular disease	0.0087569893
Endometritis	0.0086645944
Myocardial Ischemia	0.0085619333
congenital rubella	0.0085003367
depressive disorder	0.0083438812
Invasive Breast Carcinoma	0.0083155467
Epstein-Barr virus infection	0.0083155467
coinfection	0.0083155467
Hypercholesterolemia	0.0083155467
Sjogren syndrome	0.0083155467
dry eye syndrome	0.0083155467
head and neck malignant neoplasia	0.0083155467
pancreatic adenocarcinoma	0.0082950145
injury	0.0081307568
hyperinsulinemic hypoglycemia, familial, 4	0.0081102246
Nephropathy	0.0080178296
multiple sclerosis	0.0080178296
Cerebral ischemia	0.0079459669
Parkinsonism	0.0079254347
breast neoplasm	0.0079254347
inherited lipid metabolism disorder	0.0079254347
diabetic neuropathy	0.0077611769
renal cell carcinoma	0.0077611769
Zika virus infectious disease	0.0075399298
Hepatitis	0.0074634598
skin cancer	0.0073915971
Genetic obesity	0.0073915971
Gordon syndrome	0.0073915971
cutaneous Leishmaniasis	0.0073915971
viral hemorrhagic fever	0.0073915971
cystic fibrosis	0.0073915971
X-linked myopathy with excessive autophagy	0.0073915971
Increased total granulocyte count	0.0073915971
essential thrombocythemia	0.0073915971
cervical carcinoma	0.0073915971
mature T-cell and NK-cell non-Hodgkin lymphoma	0.0073915971
neuromuscular disease	0.0073915971
infarction	0.0073915971
adenomyosis	0.0073915971
contact dermatitis	0.0073915971
peeling skin syndrome	0.007363468
hereditary spastic paraplegia	0.0072068072
metastatic melanoma	0.007067733
small cell lung carcinoma	0.0069762977
intestinal polyp	0.0066524374
esophageal adenocarcinoma	0.0066524374
sarcoma	0.0065087119
infectious disease	0.006340415
Myocardial fibrosis	0.0062828575
leukemia	0.0062233015
colorectal neoplasm	0.0060980676
Cognitive impairment	0.006061713
kidney cancer	0.0059621443
Treacher-Collins syndrome	0.0059132777
Chlamydia trachomatis infectious disease	0.0059132777
thyroid neoplasm	0.0059132777
listeriosis	0.0059132777
allergic asthma	0.0057284877
chronic lymphocytic leukemia	0.0057284877
squamous cell carcinoma	0.0055231656
Cerebellar atrophy	0.0053383757
ovarian cancer	0.0052281177
Autosomal dominant polycystic kidney disease	0.005174118
dermatitis	0.005174118
rheumatoid arthritis	0.005174118
Apathy	0.005174118
Reduced sperm motility	0.005174118
Lymphadenopathy	0.0051535858
cervical squamous intraepithelial neoplasia	0.0050303925
reading	0.0050303925
liver cancer	0.0050176625
Leber hereditary optic neuropathy	0.004989328
Bloom syndrome	0.0048661348
Respiratory Syncytial Virus Infection	0.0048661348
mucous membrane pemphigoid	0.0048045381
squamous cell lung carcinoma	0.0047840059
disease arising from reactivation of latent virus	0.0046891471
Townes-Brocks syndrome	0.0046813448
aphthous ulcer	0.0046197482
chromophobe renal cell carcinoma	0.0046197482
Cirrhosis	0.0046197482
colon adenocarcinoma	0.0046197482
esophageal carcinoma	0.0046197482
thyroid carcinoma	0.0046197482
cerebellar ataxia	0.0044349583
pemphigus foliaceus	0.0044349583
age-related macular degeneration	0.0044349583
malignant pleural mesothelioma	0.0044349583
sarcoidosis	0.0044349583
primary biliary cirrhosis	0.0044349583
alcoholic liver disease	0.0044349583
discoid lupus erythematosus	0.0044349583
eye infection	0.0044349583
aortic aneurysm	0.0044349583
periodontal disorder	0.0044349583
Duane retraction syndrome	0.0044349583
familial cardiomyopathy	0.0044349583
coronavirus infectious disease	0.0044349583
metabolic syndrome	0.004414426
viral encephalitis	0.0040653784
rectal adenocarcinoma	0.0040653784
metastatic neoplasm	0.0040653784
fibrosis	0.0040653784
pancreatic neoplasm	0.0040653784
Herpesviridae infectious disease	0.0037676613
lymphoma	0.0036957985
Uveal melanoma	0.0036957985
psychosis	0.0036957985
language impairment	0.0036957985
B-cell non-Hodgkins lymphoma	0.0036957985
Genital neoplasm, female	0.0036957985
Dyscalculia	0.0036957985
Hypotonia - cystinuria syndrome	0.0036957985
bladder tumor	0.0036957985
Thyroid adenoma	0.0036957985
hypotonia-cystinuria syndrome	0.0036957985
X-linked reticulate pigmentary disorder with systemic manifestations	0.0036957985
Vitiligo	0.0036957985
adenocarcinoma	0.0036957985
nevoid basal cell carcinoma syndrome	0.0036957985
pheochromocytoma-paraganglioma	0.0036957985
non-Hodgkins lymphoma	0.0036957985
Cholestasis	0.0036957985
neuropathy	0.0036957985
central core myopathy	0.0036957985
temporal lobe epilepsy	0.0036957985
ovarian serous cystadenocarcinoma	0.0036957985
oligodendroglioma	0.0036957985
hypotonia-cystinuria syndrome	0.0036957985
anaplastic astrocytoma	0.0036957985
Uveal melanoma	0.0036957985
temporal lobe epilepsy	0.0036957985
psychiatric disorder	0.0036957985
brain neoplasm	0.0036957985
B-cell non-Hodgkins lymphoma	0.0036957985
adenocarcinoma	0.0036957985
oligodendroglioma	0.0036957985
nevoid basal cell carcinoma syndrome	0.0036957985
anaplastic astrocytoma	0.0036957985
lymphoma	0.0036957985
myeloid leukemia	0.0036957985
esophageal squamous cell carcinoma	0.0036957985
Thyroid adenoma	0.0036957985
retinal degeneration	0.0036957985
retinal degeneration	0.0036957985
Anxiety	0.0036957985
Anxiety	0.0036957985
ovarian serous cystadenocarcinoma	0.0036957985
pheochromocytoma-paraganglioma	0.0036957985
progressive supranuclear palsy	0.0036752663
behavioral variant of frontotemporal dementia	0.0035828714
cardiomyopathy	0.0035110086
central nervous system disease	0.0035110086
Blindness	0.0033262187
nervous system disease	0.0031106304
myelodysplastic syndrome	0.0029566388
aging	0.0029566388
uterine corpus endometrial carcinoma	0.0029566388
schizophrenia	0.0029566388
gonorrhea	0.0029566388
familial amyotrophic lateral sclerosis	0.0029439089
HIV-1 infection	0.0028437117
inflammation	0.0027513167
steatosis	0.002587059
hypertension	0.002587059
adult T-cell leukemia/lymphoma	0.002587059
overnutrition	0.002587059
heart disease	0.002587059
cryohydrocytosis	0.002587059
cerebral malaria	0.002587059
acute respiratory distress syndrome	0.002587059
synovial sarcoma	0.002587059
endothelial dysfunction	0.002587059
esophageal cancer	0.002587059
adenoviridae infectious disease	0.002587059
Fever	0.002587059
pigmentary glaucoma	0.002587059
Thrombocytopenia	0.0022174791
cervical squamous cell carcinoma	0.0022174791
osteitis deformans	0.0022174791
amyotrophic lateral sclerosis type 4	0.0022174791
renal cell adenocarcinoma	0.0022174791
lung neoplasm	0.0022174791
exfoliation syndrome	0.0022174791
diabetic retinopathy	0.0022174791
magnesium deficiency	0.0022174791
preeclampsia	0.0022174791
Mental deterioration	0.0022174791
Down syndrome	0.0022174791
inborn error of immunity	0.0022174791
renal hypertension	0.0022174791
Hyperkeratosis	0.0022174791
hyperuricemia	0.0022174791
Progressive cerebellar ataxia	0.0022174791
inclusion body myopathy with Paget disease of bone and frontotemporal dementia	0.0022174791
diabetic cardiomyopathy	0.0022174791
Hyperlipidemia	0.0022174791
lobular neoplasia	0.0022174791
cyst	0.0022174791
pulmonary hypertension	0.0022174791
paralytic poliomyelitis	0.0022174791
aseptic loosening	0.0022174791
tuberculosis	0.0022174791
Myelofibrosis	0.0022174791
medulloblastoma	0.0022174791
mucocutaneous lymph node syndrome	0.0022174791
myelofibrosis	0.0022174791
immune system disease	0.0022174791
thyrotoxic periodic paralysis	0.0022174791
Stroke	0.002012157
epilepsy	0.002012157
Aicardi-Goutieres syndrome	0.0018478993
carcinoma	0.0018478993
allergic rhinitis	0.0018478993
ulcer disease	0.0018478993
IGA glomerulonephritis	0.0018478993
HIV infection	0.0018478993
lumbar disc degeneration	0.0018478993
Neoplasm of the lung	0.0018478993
allergic disease	0.0018478993
pachyonychia congenita	0.0018478993
Respiratory tract infection	0.0014783194
major depressive disorder	0.0014783194
Smith-Magenis syndrome	0.0014783194
respiratory failure	0.0014783194
autoinflammatory syndrome	0.0014783194
non-alcoholic fatty liver	0.0014783194
kidney neoplasm	0.0014783194
dental caries	0.0014783194
ocular hypertension	0.0014783194
gestational diabetes	0.0014783194
Malignant hyperthermia	0.0014783194
meningioma	0.0014783194
atopic eczema	0.0014783194
Crohn ileitis	0.0014783194
malignant glioma	0.0014783194
cirrhosis of liver	0.0014783194
retinitis	0.0014783194
polyarticular arthritis	0.0014783194
psoriasis	0.0014783194
retinopathy	0.0014783194
Neoplasm of the liver	0.0014783194
Methicillin-Resistant Staphylococcus Aureus Pneumonia	0.0014783194
Fabry disease	0.0014783194
Digestive System Carcinoma	0.0014783194
purpura	0.0014783194
Motor neuron atrophy	0.0014783194
Rett syndrome	0.0014783194
semantic dementia	0.0014783194
liver failure	0.0014783194
acrodermatitis enteropathica	0.0014783194
Yersinia infectious disease	0.0014783194
Purpura	0.0014783194
Ataxia-telangiectasia	0.0014783194
pneumonitis	0.0014783194
Allergy	0.0014783194
Infectious encephalitis	0.0014783194
Lewy body dementia	0.0014783194
Paget disease	0.0014783194
memory impairment	0.0014783194
pulpitis	0.0014783194
inclusion body myositis	0.0014783194
lung carcinoma	0.0014783194
ocular toxoplasmosis	0.0014783194
benign prostatic hyperplasia	0.0014783194
peripheral neuropathy	0.0014783194
vasculitis	0.0014783194
polyp	0.0014783194
myocarditis	0.0014783194
spinal muscular atrophy	0.0014783194
syndromic X-linked intellectual disability 5	0.0014783194
glycogen storage disease VI	0.0014783194
lysosomal storage disease	0.0014783194
Opportunistic infection	0.0014783194
intestinal neoplasm	0.0014783194
liver and intrahepatic bile duct neoplasm	0.0014783194
Speech apraxia	0.0014783194
spinocerebellar ataxia type 2	0.0014783194
kidney disease	0.0014783194
progressive bulbar palsy	0.0014783194
Herpes simplex infection	0.0014783194
Flavivirus Infections	0.0014783194
thyroiditis	0.0014783194
Neurodevelopmental delay	0.0014783194
