# Supplementary material for: Peripheral Transcriptomic Signatures Reveal Convergent Neuroinflammatory, Metabolic, and miRNA Dysregulation in Major Psychiatric Disorders
Source: Biology (Basel). 2026 Apr 24;15(9):673. doi: 10.3390/biology15090673 (PMC13162896; doi:10.3390/biology15090673)
Supplement: Supplementary file 1 [file biology-15-00673-s001.zip › Supplementary Files/Dataset S4. Hub genes GWAS results/TLE3.tsv]

disease	globalScore
atrial fibrillation	0.3726064544
open-angle glaucoma	0.3206314759
multiple sclerosis	0.3149982368
schizophrenia	0.2968167962
prostatitis	0.2760496259
Abnormality of the skeletal system	0.27167689
self-injurious ideation	0.2647060426
prostate carcinoma	0.2638567484
kidney disease	0.2575273157
mathematical ability	0.2436386705
osteoporosis	0.242492491
asthma	0.2346421565
cardiac arrest	0.2288282244
rheumatic disease	0.2277343024
restless legs syndrome	0.2252512356
obsessive-compulsive disorder	0.2239835018
attention deficit hyperactivity disorder	0.2239835018
obesity	0.2239835018
major depressive episode	0.2239835018
pericarditis	0.2191541331
smoking initiation	0.2091170753
bone fracture	0.2038101691
lower respiratory tract disease	0.2032979362
preeclampsia	0.2000906932
major depressive disorder	0.1949109364
lumbar disc degeneration	0.1948140763
diabetes mellitus	0.1916752505
spinal cord injury	0.1845435807
ovarian neoplasm	0.181849133
injury	0.1809251834
ovarian dysfunction	0.1809251834
migraine disorder	0.1730230678
Chronic Obstructive Asthma	0.1715351959
facial morphology	0.1700608607
Vertigo	0.1644265752
complex regional pain syndrome	0.1607468171
rheumatoid arthritis	0.1535436394
ACPA-positive rheumatoid arthritis	0.1356908724
androgenetic alopecia	0.1016018338
neoplasm	0.0948656316
cancer	0.0774970677
cyst	0.0772376537
prostate cancer	0.0756645844
colorectal carcinoma	0.07563308
melanoma	0.0752095004
triple-negative breast cancer	0.0710003965
chronic lymphocytic leukemia	0.0663583041
systemic lupus erythematosus	0.0647627928
breast cancer	0.0638436028
alopecia	0.0607404213
lymphoid leukemia	0.0522128918
Partial pancreatic agenesis	0.0469070752
actinic keratosis	0.046817903
chronic pancreatitis	0.0464951989
annular pancreas	0.0416331706
pancreatic agenesis 1	0.0379928091
hyperinsulinemic hypoglycemia, familial, 2	0.0373275653
pancreatic agenesis 2	0.0356570644
permanent neonatal diabetes mellitus-pancreatic and cerebellar agenesis syndrome	0.0349548627
Permanent neonatal diabetes mellitus - pancreatic and cerebellar agenesis	0.0349548627
hereditary chronic pancreatitis	0.0333139281
Familial ocular anterior segment mesenchymal dysgenesis	0.0316582104
Hypoplastic pancreas-intestinal atresia-hypoplastic gallbladder syndrome	0.0315769028
upper limb defect-eye and ear abnormalities syndrome	0.0314882036
Upper limb defect - eye and ear abnormalities	0.0314882036
infection	0.0314637332
colobomatous microphthalmia - obesity - hypogenitalism - intellectual disability syndrome	0.0308894843
Colobomatous microphthalmia-obesity-hypogenitalism-intellectual disability syndrome	0.0308894843
Sepsis	0.0251314301
colon carcinoma	0.0236531107
ovarian cancer	0.0213356397
rhabdomyosarcoma	0.0181094129
adrenal cortex carcinoma	0.017739833
Alzheimer disease	0.0168004842
angiosarcoma	0.0166310935
acute myeloid leukemia	0.0165592322
cerebral amyloid angiopathy	0.0147831942
ovarian carcinoma	0.0142160944
sarcoidosis	0.0140440345
prostate neoplasm	0.0128223677
pituitary cancer	0.0121593569
memory impairment	0.0118265553
COVID-19	0.0114569755
colorectal cancer	0.011235831
Rheumatoid arthritis	0.0105330259
hepatocellular carcinoma	0.0095567191
posterior cortical atrophy	0.0094037541
lung adenocarcinoma	0.0087826546
acute lymphoblastic leukemia	0.0081307568
post-traumatic stress disorder	0.0077611769
gastric cancer	0.0075624251
overnutrition	0.0073915971
Glucose intolerance	0.0073915971
embryonal carcinoma	0.0073915971
Miyoshi myopathy	0.0073915971
Increased total eosinophil count	0.0073915971
breast carcinoma	0.0073915971
retinitis pigmentosa 1	0.0066524374
Obesity	0.0058030197
type 2 diabetes mellitus	0.0055436978
systemic scleroderma	0.005174118
lung cancer	0.0049585297
leukemia	0.004599216
Chronic Eosinophilic Leukemia, Not Otherwise Specified	0.0044349583
acute lung injury	0.0044349583
Insulin resistance	0.0042501683
breast neoplasm	0.0042296361
ulcerative colitis	0.0040653784
adenoma	0.0040653784
visceral Leishmaniasis	0.0038050383
rectal neoplasm	0.0036957985
uterine neoplasm	0.0036957985
liver cancer	0.0036957985
glioblastoma multiforme	0.0036957985
mesothelioma	0.0036957985
autism	0.0036957985
adenocarcinoma	0.0036957985
neuroendocrine neoplasm	0.0036957985
Bloom syndrome	0.0036957985
maternal uniparental disomy of chromosome 20	0.0036957985
nervous system disease	0.0036957985
neural tube defect	0.0036957985
pancreatic adenocarcinoma	0.0036957985
Mungan syndrome	0.0036957985
Cataract	0.0036957985
epidermolysis bullosa simplex	0.0036957985
lymphopenia	0.0036957985
pulmonary arterial hypertension	0.0036957985
Parkinson disease	0.0036957985
colonic neoplasm	0.0036957985
psoriasis	0.0033763577
cervical cancer	0.0033262187
Anxiety	0.0029566388
nasopharyngeal carcinoma	0.0029566388
neurodegenerative disease	0.0029566388
meningioma	0.0029361066
Cognitive impairment	0.0027718489
metabolic disease	0.002587059
Neoplasm of the lung	0.0022174791
Myoclonus	0.0022174791
Dystonia	0.0022174791
Hyperglycemia	0.0022174791
ankylosing spondylitis	0.0022174791
colitis	0.0022174791
non-small cell lung carcinoma	0.0018478993
grade III meningioma	0.0014783194
Pneumonia	0.0014783194
autism spectrum disorder	0.0014783194
nephritis	0.0014783194
somatoform disorder	0.0014783194
sarcoma	0.0014783194
glioblastoma	0.0014783194
Autism	0.0014783194
pancreatic neoplasm	0.0014783194
uterine cervix neoplasm	0.0014783194
non-alcoholic fatty liver disease	0.0014783194
colon adenocarcinoma	0.0014783194
neuritis	0.0014783194
Huntington disease	0.0014783194
language impairment	0.0014783194
metastatic neoplasm	0.0014783194
lymph node metastatic carcinoma	0.0014783194
chronic obstructive pulmonary disease	0.0014783194
metastatic melanoma	0.0014303536
