# Supplementary material for: Peripheral Transcriptomic Signatures Reveal Convergent Neuroinflammatory, Metabolic, and miRNA Dysregulation in Major Psychiatric Disorders
Source: Biology (Basel). 2026 Apr 24;15(9):673. doi: 10.3390/biology15090673 (PMC13162896; doi:10.3390/biology15090673)
Supplement: Supplementary file 1 [file biology-15-00673-s001.zip › Supplementary Files/Dataset S4. Hub genes GWAS results/TLN1.tsv]

disease	globalScore
cancer	0.6101368845
Noonan syndrome	0.5261379876
hypertrophic cardiomyopathy	0.5076897932
Costello syndrome	0.5030392467
cardiofaciocutaneous syndrome	0.3695798547
alopecia areata	0.2728748043
capillary leak syndrome	0.2660974954
ovarian neoplasm	0.2569841326
gastric carcinoma	0.1626151361
cardiomyopathy	0.135734549
generalized dystonia	0.1176755789
hepatocellular carcinoma	0.1122442553
neoplasm	0.1120494257
colorectal carcinoma	0.1028407626
posterior cortical atrophy	0.0925110254
prostate cancer	0.0918574679
coronary artery disease	0.0912680986
Alzheimer disease	0.0889783221
nasopharyngeal carcinoma	0.082814967
melanoma	0.0824676381
glioblastoma multiforme	0.0814059177
triple-negative breast cancer	0.0809272247
acute myeloid leukemia	0.0787741392
lymph node metastatic carcinoma	0.0759075957
myelodysplastic syndrome	0.0757638702
glioma	0.0755985545
endometriosis	0.0755971486
lung cancer	0.0751967705
skin cancer	0.0748399206
gastric cancer	0.0670500886
Glucose intolerance	0.0613502559
non-small cell lung carcinoma	0.0503019552
breast cancer	0.0476494538
colitis	0.047367818
oral squamous cell carcinoma	0.0464927334
IGA glomerulonephritis	0.0463036214
benign prostatic hyperplasia	0.0443495826
diabetes mellitus	0.0428712631
osteopathia striata with cranial sclerosis	0.0407564451
epidermolysis bullosa simplex	0.0391754646
benign neoplasm	0.0384363049
ovarian serous carcinoma	0.0350973562
chronic fatigue syndrome	0.0340013466
renal cell carcinoma	0.0340013466
type 2 diabetes mellitus	0.0321087597
systemic scleroderma	0.0310447078
infection	0.0299263614
atherosclerosis	0.0296027304
migraine disorder	0.0283205662
liver cancer	0.0269822039
adenomyosis	0.0261042464
polycystic ovary syndrome	0.0258705898
Systemic capillary leak syndrome	0.0239610939
Dilated cardiomyopathy	0.0233911869
Coronary artery dissection	0.0232297364
anaphylaxis	0.0214356316
pachyonychia congenita	0.0210660517
myopathy	0.020889064
diabetic nephropathy	0.0208812618
ulcerative colitis	0.0205630125
clear cell renal carcinoma	0.0201215699
multiple sclerosis	0.0188177743
autoimmune uveitis	0.0184789927
type 1 diabetes mellitus	0.0182942028
infectious colitis	0.0181094129
nonpapillary renal cell carcinoma	0.0176963047
ovarian cancer	0.0176540084
lung adenocarcinoma	0.0176374729
Sepsis	0.0171854632
experimental autoimmune encephalomyelitis	0.0170006733
Cirrhosis	0.0169185445
colorectal cancer	0.0166207794
osteosarcoma	0.0166071289
viral disease	0.0155223539
laryngotracheoesophageal cleft	0.0155223539
thrombotic disease	0.015337564
ankylosing spondylitis	0.015152774
cytomegalovirus infection	0.0147831942
tropical spastic paraparesis	0.0147831942
skin neoplasm	0.0147831942
carcinoma	0.0144583665
microphthalmia with limb anomalies	0.0144136143
COVID-19	0.0142573642
psoriasis	0.0141974216
cholangiocarcinoma	0.0121961352
cardiac hypertrophy	0.0118536579
chronic kidney disease	0.0118265553
myeloid sarcoma	0.0115598419
multiple endocrine neoplasia type 2	0.0110873956
digestive system neoplasm	0.0110873956
sarcoma	0.0103893004
Benign Ovarian Neoplasm	0.0103482359
focal segmental glomerulosclerosis	0.0100505188
cirrhosis of liver	0.0099786561
familial hyperaldosteronism	0.0096090762
Insulin resistance	0.0088699165
HIV-1 infection	0.0088699165
primitive neuroectodermal tumor	0.0088699165
Cognitive impairment	0.0088699165
persistent truncus arteriosus	0.0088699165
urinary bladder carcinoma	0.0087826546
heart failure	0.0087442594
prostate adenocarcinoma	0.0086851266
Aortic dissection	0.0085721994
chronic myelogenous leukemia	0.0081307568
cervical cancer	0.0079254347
bladder transitional cell carcinoma	0.007576387
Ascites	0.0073915971
Scheie syndrome	0.0073915971
ovarian serous adenocarcinoma	0.0073915971
pulmonary edema	0.0073915971
polycystic kidney disease 2	0.0073915971
cutaneous melanoma	0.0073915971
Ovarian Endometriosis	0.0073915971
mucopolysaccharidosis type 2	0.0073915971
Diabetes mellitus	0.0073915971
Legg-Calve-Perthes disease	0.0073915971
blood platelet disease	0.0073915971
prostate neoplasm	0.007186275
kidney failure	0.0070965492
glycogen storage disease VI	0.0070220172
achalasia-alacrima syndrome	0.0066524374
X-linked retinoschisis	0.0066524374
brain infarction	0.0066524374
Townes-Brocks syndrome	0.0066524374
congenital heart disease	0.0064676475
complex regional pain syndrome	0.0060980676
Arterial thrombosis	0.0059132777
serum lipopolysaccharide activity	0.0059132777
oral cavity cancer	0.0059132777
Hyperglycemia	0.0059132777
Miyoshi myopathy	0.0059132777
adenocarcinoma	0.0056052945
autoimmune disease	0.0055436978
squamous cell carcinoma	0.0052459807
Hyperinsulinemia	0.005174118
glioblastoma	0.005174118
Developmental cataract	0.005174118
Osteoporosis	0.005174118
intrahepatic cholangiocarcinoma	0.005174118
squamous cell lung carcinoma	0.0050303925
chronic obstructive pulmonary disease	0.0049847625
nephrotic syndrome	0.0048045381
pulmonary arterial hypertension	0.0048045381
meningococcal infection	0.0046076954
ischemia	0.0044349583
reading	0.0044349583
Meckel syndrome, type 1	0.0044349583
pancreatic ductal adenocarcinoma	0.0044349583
colonic disorder	0.0044349583
carotid atherosclerosis	0.0044349583
pancreatic neuroendocrine tumor	0.0044349583
arterial occlusive disease	0.0044349583
radiation pneumonitis	0.0044349583
Laurence-Moon syndrome	0.0044349583
cartilage-hair hypoplasia	0.0044349583
fragile X syndrome	0.0040653784
adrenal cortex carcinoma	0.0040653784
secondary progressive multiple sclerosis	0.0036957985
papillary thyroid carcinoma	0.0036957985
Infertility	0.0036957985
malignant peripheral nerve sheath tumor	0.0036957985
pancreatic intraductal papillary-mucinous neoplasm	0.0036957985
cervical squamous cell carcinoma	0.0036957985
bladder tumor	0.0036957985
AIDS	0.0036957985
primary progressive multiple sclerosis	0.0036957985
endocervical adenocarcinoma	0.0036957985
age-related macular degeneration	0.0036957985
coronary atherosclerosis	0.0036957985
gastric adenocarcinoma	0.0036957985
COVID-19–associated multisystem inflammatory syndrome in adults	0.0036957985
myocardial infarction	0.0036957985
Lymphatic Metastasis	0.0036957985
Methicillin-Resistant Staphylococcus Aureus Infection	0.0036957985
colon adenocarcinoma	0.0036957985
Huntington disease	0.0036957985
dental caries	0.0036957985
Ischemic stroke	0.0033262187
metastatic prostate cancer	0.0033262187
cardiovascular disease	0.0033262187
venous thromboembolism	0.0033262187
astrocytoma	0.0031215687
metastasis	0.0029566388
mucous membrane pemphigoid	0.0029566388
head and neck squamous cell carcinoma	0.0029566388
lymphopenia	0.0029566388
metabolic syndrome	0.0029566388
HIV infection	0.0029566388
Aarskog-Scott syndrome, X-linked	0.0029566388
Uveal melanoma	0.0029566388
Thrombocytopenia	0.0029566388
insulinoma	0.0029566388
Aortic Coarctation	0.0029566388
vascular disease	0.0029566388
ST Elevation Myocardial Infarction	0.0029566388
aortic aneurysm	0.0029566388
leukocyte adhesion deficiency	0.0029566388
fibrosarcoma	0.0027718489
Parkinson disease	0.0027718489
peritonitis	0.002587059
septic shock	0.0022642687
thyroid carcinoma	0.0022174791
pregnancy	0.0022174791
coloboma	0.0022174791
idiopathic pulmonary arterial hypertension	0.0022174791
hematopoietic and lymphoid cell neoplasm	0.0022174791
cerebral cavernous malformation	0.0022174791
autism spectrum disorder	0.0022174791
Pallister-Hall syndrome	0.0022174791
Osteopetrosis	0.0022174791
acute lymphoblastic leukemia	0.0022174791
periodontitis	0.0022174791
endometrioid carcinoma	0.0018478993
aging	0.0014783194
bacterial disease	0.0014783194
skin basal cell carcinoma	0.0014783194
Myocardial fibrosis	0.0014783194
arterial disorder	0.0014783194
DNA repair deficiency	0.0014783194
Obesity	0.0014783194
Melnick-Needles syndrome	0.0014783194
Bone marrow hypocellularity	0.0014783194
Nephropathy	0.0014783194
breast neoplasm	0.0014783194
Fanconi anemia complementation group G	0.0014783194
ovarian carcinoma	0.0014783194
Zika virus infectious disease	0.0014783194
multiple myeloma	0.0014783194
Friedreich ataxia	0.0014783194
glomerular disease	0.0014783194
airway hyperresponsiveness	0.0014783194
osteoarthritis	0.0014783194
aortic disease	0.0014783194
Pneumonia	0.0014783194
female reproductive system disease	0.0014783194
pustulosis palmaris et plantaris	0.0014783194
familial hypercholesterolemia	0.0014783194
head and neck malignant neoplasia	0.0014783194
Ventricular hypertrophy	0.0014783194
glomerulosclerosis	0.0014783194
Amyotrophic lateral sclerosis	0.0014783194
fibromuscular dysplasia	0.0014783194
heart disease	0.0014783194
esophageal carcinoma	0.0014783194
prostatitis	0.0014783194
brain neoplasm	0.0014783194
thyroid cancer	0.0014783194
hematologic disease	0.0014783194
Stroke	0.0014783194
thoracic aortic aneurysm	0.0014783194
