# Supplementary material for: Peripheral Transcriptomic Signatures Reveal Convergent Neuroinflammatory, Metabolic, and miRNA Dysregulation in Major Psychiatric Disorders
Source: Biology (Basel). 2026 Apr 24;15(9):673. doi: 10.3390/biology15090673 (PMC13162896; doi:10.3390/biology15090673)
Supplement: Supplementary file 1 [file biology-15-00673-s001.zip › Supplementary Files/Dataset S4. Hub genes GWAS results/TLR2.tsv]

disease	globalScore
tuberculosis	0.4703753996
inborn error of immunity	0.3701342245
leprosy	0.252156573
neurodegenerative disease	0.2273972555
attenuated familial adenomatous polyposis	0.1847899273
colorectal cancer	0.1833932327
COVID-19–associated multisystem inflammatory syndrome in adults	0.1472850674
infection	0.1186104616
neoplasm	0.1173002572
chronic obstructive pulmonary disease	0.1154299758
Parkinson disease	0.1101580971
Alzheimer disease	0.1099389663
Rheumatoid arthritis	0.1098189696
cancer	0.1098044411
gastric cancer	0.1091823074
hepatocellular carcinoma	0.106815042
acute myeloid leukemia	0.1059014351
breast cancer	0.1053200892
psoriasis	0.1039489718
COVID-19	0.1018249015
Sepsis	0.1003878324
dengue disease	0.1001444345
myelodysplastic syndrome	0.0999485189
myeloid sarcoma	0.0997608849
colitis	0.0956728476
achalasia-alacrima syndrome	0.0942266176
irritable bowel syndrome	0.0941083616
acute lung injury	0.0928097394
ulcerative colitis	0.0913363375
non-small cell lung carcinoma	0.0902944608
oral squamous cell carcinoma	0.0902795721
chronic lymphocytic leukemia	0.0902776493
sarcoidosis	0.0899750711
colorectal carcinoma	0.0891277418
cystic fibrosis	0.0867282046
Obesity	0.0854430745
acute lymphoblastic leukemia	0.0853149543
Huntington disease	0.085098336
type 2 diabetes mellitus	0.0829843757
Townes-Brocks syndrome	0.0813787293
clostridium difficile infection	0.0811980161
Stroke	0.0811187729
pulmonary tuberculosis	0.0806621538
Autosomal recessive hyper-IgE syndrome	0.0796313181
Autosomal recessive hyper-IgE syndrome due to TYK2 deficiency	0.0796313181
immunodeficiency 35	0.0796313181
endometriosis	0.0793914822
obstructive sleep apnea	0.0792261564
osteomyelitis	0.0791470586
head and neck squamous cell carcinoma	0.0791112512
Escherichia coli Infections	0.0784185703
Immunodeficiency due to a late component of complements deficiency	0.0780035672
acute kidney injury	0.0778173937
Acute kidney injury	0.0777961513
esophageal adenocarcinoma	0.0776033838
adult-onset Still's disease	0.0766878198
osteogenesis imperfecta	0.0765711969
lung adenocarcinoma	0.0763076909
chronic inflammatory demyelinating polyneuropathy	0.0739159709
non-alcoholic steatohepatitis	0.0736403466
synucleinopathy	0.073109451
non-alcoholic fatty liver disease	0.0714271311
Neoplasm of the lung	0.0701825859
mucocutaneous lymph node syndrome	0.0698352269
lung cancer	0.0697861497
experimental autoimmune encephalomyelitis	0.0697322634
pneumococcal meningitis	0.0692089294
periapical granuloma	0.0680540238
hyper-IgM syndrome type 2	0.067726997
cytomegalovirus infection	0.0676132839
diabetes mellitus	0.0673522109
periodontitis	0.0672374688
leptospirosis	0.0668133711
common variable immunodeficiency	0.0664778321
systemic inflammatory response syndrome	0.0654910886
retinal degeneration	0.0642909697
Insulin resistance	0.0636148985
subarachnoid hemorrhage	0.0635428277
Helicobacter pylori infectious disease	0.0633784854
isolated agammaglobulinemia	0.0632721401
Dravet syndrome	0.0630709227
atrial fibrillation	0.0630192792
dental caries	0.0620527942
ameloblastoma	0.0613502559
recurrent Neisseria infections due to factor D deficiency	0.0612467735
immunodeficiency, common variable, 4	0.0595664171
immune deficiency, familial variable	0.059421049
X-linked agammaglobulinemia	0.0588303372
mastitis	0.0587063745
Hepatitis	0.0586106603
immunodeficiency 28	0.0585192742
Mendelian susceptibility to mycobacterial diseases due to complete IFNgammaR2 deficiency	0.0585192742
immunodeficiency 31B	0.0582679599
Susceptibility to viral and mycobacterial infections	0.0582679599
chronic pancreatitis	0.0574288083
Hyperlipidemia	0.0571534116
mannose-binding lectin deficiency	0.0569504077
familial hyperlipidemia	0.0567099755
pulpitis	0.0562969095
chronic hepatitis B virus infection	0.0562684362
hyper-IgM syndrome type 5	0.0555778292
atherosclerosis	0.055558084
type II complement component 8 deficiency	0.0550267446
solitary fibrous tumor	0.0548826084
Immunodeficiency due to interleukin-1 receptor-associated kinase-4 deficiency	0.0548013009
bacteriemia	0.0545975737
hyper-IgM syndrome type 3	0.0544672417
glioma	0.0543638386
malaria	0.0535368364
dry eye syndrome	0.0532375965
cardiac hypertrophy	0.0527644229
wet macular degeneration	0.0524932747
acne	0.0524464321
Pneumonia	0.0517729476
immunodeficiency 33	0.0513284822
pneumococcal pneumonia	0.0511157541
rosacea	0.0510373418
synovial sarcoma	0.0509787861
retinitis pigmentosa 1	0.0506119079
myocardial infarction	0.050061918
immunodeficiency due to ficolin3 deficiency	0.049808277
hyper-IgE recurrent infection syndrome 5, autosomal recessive	0.0497140342
type 1 diabetes mellitus	0.0489684063
nail-patella syndrome	0.048920147
hepatitis B virus infection	0.0486501103
bacterial disease	0.0485569143
glioblastoma multiforme	0.0479642012
immunodeficiency, common variable, 3	0.0478920055
infectious arthritis	0.0477723817
bacterial urinary tract infection	0.0474544433
schizophrenia	0.047075986
Hyperlipoproteinemia type 1	0.0467647869
agammaglobulinemia 8, autosomal dominant	0.0465522785
Immunodeficiency by defective expression of HLA class 2	0.0463790893
MHC class II deficiency	0.0463790893
diabetic ketoacidosis	0.045764838
breast angiosarcoma	0.0452735322
papillary thyroid carcinoma	0.0450515743
GCGR-related hyperglucagonemia	0.0445565473
bipolar disorder	0.0444058095
Mantle cell lymphoma	0.0443163204
influenza	0.0441952634
Pelizeaus-Merzbacher spectrum disorder	0.0440095691
inflammatory bowel disease	0.0438937548
triple-negative breast cancer	0.0438705243
dermatitis	0.0436722389
giardiasis	0.043546019
hereditary chronic pancreatitis	0.0433609565
immunodeficiency 89 and autoimmunity	0.0432205161
Inflammatory abnormality of the skin	0.0431050098
Cerebral ischemia	0.0423333891
cholesteatoma	0.0422127311
Hepatic fibrosis	0.0419833213
Immunodeficiency due to a complement cascade protein anomaly	0.0419824236
atopic eczema	0.0419508492
Hypohidrotic ectodermal dysplasia with immunodeficiency	0.0417403488
ectodermal dysplasia and immunodeficiency 1	0.0417403488
Respiratory Syncytial Virus Infection	0.0414973917
Autoimmune Hepatitis	0.0411296887
nasopharyngeal carcinoma	0.0407637175
tongue cancer	0.040463325
autosomal dominant slowed nerve conduction velocity	0.0401733302
hypersensitivity pneumonitis	0.040171277
lobular neoplasia	0.0400364476
pancytopenia due to IKZF1 mutations	0.039975605
insulin-resistance syndrome type B	0.0398721226
visceral Leishmaniasis	0.0394521337
Systemic lupus erythematosus	0.039414062
endophthalmitis	0.0390659181
Lewy body dementia	0.0390625374
polycystic ovary syndrome	0.0390583679
coronary artery disease	0.0389082907
kidney failure	0.0384363049
MODY	0.038360541
adult-onset autosomal dominant demyelinating leukodystrophy	0.0383180393
deep vein thrombosis	0.0383028455
oral lichen planus	0.0382178118
thrombotic disease	0.0381420366
severe malarial anemia	0.0376971452
ischemia	0.0376646914
metabolic syndrome	0.0371866257
Infertility	0.0368850535
prostate cancer	0.0366035048
acute myocardial infarction	0.0356326321
Lyme disease	0.0354444562
dermatomyositis	0.0353667389
proteasome-associated autoinflammatory syndrome 6	0.0350879114
immunodeficiency, common variable, 15	0.0349770374
viral disease	0.0348875874
toxoplasmosis	0.0348501405
psoriatic arthritis	0.0348252698
allergic rhinitis	0.0343657198
age-related macular degeneration	0.0341479132
gastroesophageal reflux disease	0.0339360542
brain neoplasm	0.0337111919
microphthalmia with limb anomalies	0.0336991927
Crohn ileitis	0.0336241699
gastric carcinoma	0.0333492426
autosomal recessive severe congenital neutropenia due to JAGN1 deficiency	0.0332695785
renal fibrosis	0.0331700166
major depressive disorder	0.033158507
autoimmune thrombocytopenic purpura	0.033077397
Nasal Cavity Polyp	0.0329208941
AIDS	0.0328142413
Ischemic stroke	0.0325335236
X-linked adrenal hypoplasia congenita	0.032160839
Cytomegalic congenital adrenal hypoplasia	0.032160839
diabetic nephropathy	0.0320625717
familial Mediterranean fever	0.0320334012
depressive disorder	0.032025671
Peri-Implantitis	0.0319851085
familial pancreatic carcinoma	0.0319612658
severe combined immunodeficiency due to CTPS1 deficiency	0.031939091
autoimmune lymphoproliferative syndrome due to CTLA4 haploinsufficiency	0.0317616927
Zollinger-Ellison Syndrome	0.0317469095
chronic rhinosinusitis	0.0316994858
ovarian cancer	0.0314927192
Crohn's disease	0.0313472427
HIV-1 infection	0.031324834
emphysema	0.0312613899
Uveitis	0.0312573294
cerebral malaria	0.0311816926
congenital adrenal hyperplasia due to cytochrome P450 oxidoreductase deficiency	0.0311038406
acute respiratory distress syndrome	0.0310551029
hypopituitarism	0.0310373162
Combined pituitary hormone deficiencies, genetic forms	0.0310373162
HIV infection	0.030913056
glucocorticoid-remediable aldosteronism	0.0307046943
somatostatinoma	0.0307046943
Vertigo	0.0306429153
hyper-IgM syndrome type 4	0.0303351145
hereditary hemophagocytic lymphohistiocytosis	0.0303055481
Familial hemophagocytic lymphohistiocytosis	0.0303055481
candidiasis	0.0302941916
cutaneous Leishmaniasis	0.0302322411
Chédiak-Higashi syndrome	0.0302301814
gastritis	0.0301397416
multiple system atrophy	0.0299359682
melanoma	0.0298980546
Behcet's syndrome	0.0298786621
chronic periodontitis	0.0298251241
cardiac arrest	0.0297871097
idiopathic pulmonary fibrosis	0.0296587833
Gout	0.0296415317
chronic purulent otitis media	0.0294959629
head injury	0.0293844198
measles	0.0292193814
laryngotracheoesophageal cleft	0.0291584133
chorioamnionitis	0.0289070287
juvenile idiopathic arthritis	0.0285465533
dermatophytosis	0.0285116485
Granuloma	0.0283639261
isolated focal cortical dysplasia type II	0.0282742961
posterior cortical atrophy	0.0281607404
Esophagitis	0.028088069
pyometritis	0.027976579
cardiomyopathy	0.0278814803
parasitic infection	0.0276590687
inherited lipid metabolism disorder	0.0276471043
cervical cancer	0.027504082
coinfection	0.0274978641
cysticercosis	0.0273361793
squamous cell carcinoma	0.0271898919
liver dysplastic nodule	0.0271267485
venous thromboembolism	0.026871237
hidradenitis suppurativa	0.0265816204
rheumatic heart disease	0.026350633
pulmonary arterial hypertension	0.0263481691
Thrombocytosis	0.0262401697
chronic hepatitis C virus infection	0.0261977184
myocarditis	0.0261633375
Otitis media	0.0260867071
mucous membrane pemphigoid	0.0260637778
Dilated cardiomyopathy	0.0260458933
kidney disease	0.0259515973
pneumonitis	0.0259378808
meningeal tuberculosis	0.0257802622
Guillain-Barre syndrome	0.0257612127
Keratitis	0.025443763
Peptic ulcer	0.025293224
hepatitis C virus infection	0.0252904514
cerebral cavernous malformation	0.0251314301
Testicular Germ Cell Tumor	0.0251314301
Autoimmunity	0.0249861288
allergic asthma	0.0248856189
hereditary angioedema	0.024741318
Pallister-Hall syndrome	0.0247279818
glioblastoma	0.0246844871
necrotizing enterocolitis	0.0246844312
inflammation	0.0245917481
pemphigus foliaceus	0.0245770603
Asthma	0.0244059118
systemic lupus erythematosus	0.0243922704
essential thrombocythemia	0.0242614802
Bronchiolitis	0.0241821842
cirrhosis of liver	0.0237814018
gonorrhea	0.0237732116
pulmonary fibrosis	0.0236513033
graft versus host disease	0.0235937309
lung carcinoma	0.0235441433
Increased total leukocyte count	0.0234837199
Palmar Fibromatosis	0.0234700948
Encephalitis, Tick-Borne	0.0234683208
microscopic polyangiitis	0.0232835308
Anorexia	0.0232470736
duodenal ulcer	0.0230371443
acrocallosal syndrome	0.022913951
leukemia	0.0228765412
urinary bladder carcinoma	0.0226024797
congenital rubella	0.0224399186
Hyperglycemia	0.0223833477
chronic kidney disease	0.0223368724
non-Hodgkins lymphoma	0.0222160404
Myocardial Ischemia	0.022198602
filarial elephantiasis	0.0219694691
intrahepatic cholangiocarcinoma	0.0219054086
malnutrition	0.0218797434
mycobacterial infectious disease	0.0216358207
autoimmune disease	0.0214174934
endometrial cancer	0.0213754722
Vitiligo	0.0212303094
Acute hepatitis	0.0211559828
fungal infectious disease	0.0210721323
trichinosis	0.0210660517
bacterial vaginosis	0.0210555028
Fulminant hepatic failure	0.0206964719
Meningitis	0.0206605379
Hepatic steatosis	0.0206203867
Congestive heart failure	0.0206190528
Anxiety	0.020570708
chronic myelogenous leukemia	0.0204611275
infectious disease	0.0204548597
carcinoma	0.0204430129
Endometritis	0.0202072999
chronic rhinosinusitis with nasal polyps	0.0200613785
Barrett's esophagus	0.0199727113
Psoriasiform dermatitis	0.0199573122
IGA glomerulonephritis	0.0198481868
Mungan syndrome	0.0198310265
multiple sclerosis	0.0197232404
bacterial meningitis	0.0196321458
listeriosis	0.0195954286
Salmonella Infections	0.0195203395
Staphylococcus aureus infection	0.0194949828
juvenile polyposis syndrome	0.0194446039
autosomal dominant cerebellar ataxia	0.0193824102
Fabry disease	0.0193156805
Hashimoto's thyroiditis	0.0192926844
brain aneurysm	0.0192489508
open-angle glaucoma	0.0192181524
medulloblastoma	0.0192181524
gastric ulcer	0.0191682592
urinary tract infection	0.0189841984
aortic stenosis	0.0188485726
hypotrichosis 1	0.0188485726
ear infection	0.0188204435
schistosomiasis	0.0185280757
fibrosis	0.0185271541
Myocardial fibrosis	0.018511238
gram-positive bacterial infections	0.0184967338
peptic esophagitis	0.0184789927
hereditary spastic paraplegia	0.0182135112
clear cell renal carcinoma	0.0181991213
Increased total eosinophil count	0.018199031
Granulomatosis with Polyangiitis	0.0181839448
HELLP syndrome	0.0181094129
hypertension	0.0180478162
Cognitive impairment	0.0180112038
syphilis	0.0179908268
cyst	0.0178919758
Duchenne muscular dystrophy	0.0178708286
rheumatic fever	0.0178502963
sialadenitis	0.017739833
Herpes Zoster	0.0177193008
ganglioneuroma	0.0177090347
pneumococcal infection	0.0176954438
epilepsy	0.0175686844
atrophic gastritis	0.0175345109
Cirrhosis	0.0175328855
Glomerulonephritis	0.0174991766
essential hypertension	0.017452382
laryngeal squamous cell carcinoma	0.0174267168
extrapulmonary tuberculosis	0.0173858577
heart failure	0.017370611
persistent truncus arteriosus	0.0173640935
Respiratory tract infection	0.0172725393
Helminthiasis	0.0171259073
prion disease	0.0170165504
liver disease	0.0169336935
preeclampsia	0.0169268259
mitochondrial DNA depletion syndrome 4a	0.016767222
osteochondritis dissecans	0.0166310935
stroke	0.0165125074
Nasal polyposis	0.0164750298
temporal arteritis	0.016474638
amyloidosis	0.0164599449
Bronchiectasis	0.0164163139
bronchiectasis	0.0164163139
Acanthamoeba infectious disease	0.0163610823
chronic rhinosinusitis without nasal polyps	0.0163598503
allergic conjunctivitis	0.0163444512
Methicillin-Resistant Staphylococcus Aureus Infection	0.0162210463
Chagas disease	0.0161280542
Allergy	0.0158694846
Chlamydia trachomatis infectious disease	0.0158059741
ocular onchocerciasis	0.0157071438
serum lipopolysaccharide activity	0.0156770845
Periapical Periodontitis	0.0156166617
peritonitis	0.0156150761
bronchiolitis	0.0155223539
tuberculosis, spinal	0.0155223539
lung disease	0.0155107897
neuroendocrine neoplasm	0.015421282
Bloom syndrome	0.0153710315
angina pectoris	0.0153704029
cardiovascular disease	0.0153633569
allergic disease	0.015324841
common wart	0.015152774
pleural tuberculosis	0.0151041127
chronic otitis media	0.0147961295
diabetic cardiomyopathy	0.0147831942
anogenital venereal wart	0.0147831942
osteoporosis-pseudoglioma syndrome	0.0147831942
multiminicore myopathy	0.0147831942
systemic scleroderma	0.0146241133
Vibrio infectious disease	0.0145984043
head and neck malignant neoplasia	0.0144904721
immune system disease	0.014466639
oral mucositis	0.0144136143
hearing loss	0.0144136143
Ito hypomelanosis	0.0144136143
intracerebral hemorrhage	0.0143130738
Henoch-Schoenlein purpura	0.0142185583
infective endocarditis	0.0142082922
Tularemia	0.0141901893
Duane retraction syndrome	0.0141596308
chronic gastritis	0.0140850989
staphylococcal skin infections	0.0140440345
adenocarcinoma	0.0139309011
paracoccidioidomycosis	0.0139169055
Borrelia infectious disease	0.0138459887
scrapie	0.013807914
Fever	0.0137871639
skin infection	0.0137707007
pulmonary sarcoidosis	0.0137643857
vitamin D deficiency	0.0137105913
injury	0.013662156
Neonatal sepsis	0.01365083
abscess	0.0134708705
keratoconus	0.0134486003
retinopathy	0.0133332092
human papilloma virus infection	0.0133185161
sleep apnea	0.0133048748
periodontal disorder	0.0132200335
Ureteral obstruction	0.0131740846
lepromatous leprosy	0.013129334
lupus nephritis	0.0129916205
Abdominal Aortic Aneurysm	0.0129431644
diffuse large B-cell lymphoma	0.012927698
infarction	0.0128693739
ulcer disease	0.0128223677
cerebral creatine deficiency syndrome	0.0128186889
intraepithelial neoplasia	0.0128121016
Autosomal dominant polycystic kidney disease	0.012750505
Arterial thrombosis	0.0126427109
Diabetes mellitus	0.0126117063
Miyoshi myopathy	0.0125906545
food allergy	0.0125770751
pneumococcal bacteremia	0.0125657151
polyp of large intestine	0.0125657151
vasculitis	0.0125607457
pancreatic carcinoma	0.0125273198
burning mouth syndrome	0.0124527879
acute coronary syndrome	0.0123532613
laryngeal carcinoma	0.0123271307
neuropathy	0.012267998
skin disease	0.0122485596
cryohydrocytosis	0.0122111856
Mastocytosis	0.0121961352
gallstones	0.0121961352
adenoviridae infectious disease	0.0121961352
Dengue Hemorrhagic Fever	0.012083208
diabetic foot	0.0120729419
nervous system disease	0.0120569279
metabolic disease	0.0120327882
Yersinia pestis infectious disease	0.0120230486
polyarticular arthritis	0.0120113453
Ehlers-Danlos syndrome	0.0118684285
infantile myofibromatosis	0.0118265553
Persistent Müllerian duct syndrome	0.0118265553
Åland Islands eye disease	0.0118138254
pneumonia caused by chlamydia	0.0118060231
Opportunistic infection	0.0117727609
alcoholic liver disease	0.0117644328
polyp	0.0117458637
pancreatic adenocarcinoma	0.0117136282
Hepatitis, Alcoholic	0.0116212332
steatosis	0.0115834312
osteoarthritis	0.0115216766
cryptococcal meningitis	0.0114569755
acute promyelocytic leukemia	0.0114569755
coronary stenosis	0.0114569755
urinary schistosomiasis	0.0114569755
coccidioidomycosis	0.0113621167
Q fever	0.0113440483
Mental deterioration	0.0113310785
aneurysm	0.0113089257
Arteritis	0.0112516534
Mycoplasmoides infection	0.0111849237
gestational diabetes	0.0111494702
Tuberculosis, Bovine	0.0111489923
opisthorchiasis	0.0110873956
heart valve disease	0.0110873956
infective vaginitis	0.0110873956
hypertensive disorder	0.0110873956
meningitis	0.0110873956
esophageal squamous cell carcinoma	0.0110873956
Graves disease	0.0110873956
gram-negative bacterial infections	0.0110705247
pouchitis	0.0109771377
Werner syndrome	0.0109744685
pancreatic ductal adenocarcinoma	0.0109711617
Pelvic Inflammatory Disease	0.0108996391
cryopyrin-associated periodic syndrome	0.0108026138
neutropenia	0.0107896785
endothelial dysfunction	0.0107502919
polymyositis	0.0107178158
Klebsiella pneumonia	0.0107178158
obstructive jaundice	0.0107178158
type 2 diabetes nephropathy	0.0106972836
brain injury	0.010697249
Seborrheic dermatitis	0.0106048886
anti-neutrophil cytoplasmic antibody-associated vasculitis	0.0105371323
infectious mononucleosis	0.0105124936
Pruritus	0.0105107358
lumbar disc degeneration	0.0104816953
celiac disease	0.0104468578
abortion	0.0104227679
whooping cough	0.0104196755
Smith-Magenis syndrome	0.0104098326
diabetic retinopathy	0.0104055082
precursor B-cell acute lymphoblastic leukemia	0.0103790343
mucositis	0.0103772764
molluscum contagiosum	0.0103482359
low tension glaucoma	0.0103482359
eosinophilic esophagitis	0.0103482359
Endocarditis	0.010260974
encephalitis	0.0102547033
metastatic malignant neoplasm	0.010163446
Neurodevelopmental delay	0.010163446
scrub typhus	0.0101429138
peripheral neuropathy	0.0101429138
idiopathic pulmonary arterial hypertension	0.0101429138
sickle cell disease	0.0100607849
Thrombocytopenia	0.0100513275
peripheral arterial disease	0.0100505188
disseminated candidiasis	0.0100179627
brain ischemia	0.00999812
mycosis fungoides	0.0099786561
vascular dementia	0.0099786561
rheumatoid arthritis	0.0099745868
relapsing-remitting multiple sclerosis	0.0099691987
B-cell non-Hodgkins lymphoma	0.0098427328
disorder of glycogen metabolism	0.0098246645
laryngeal neoplasm	0.0097938661
colorectal neoplasm	0.0097733339
spondyloarthropathy	0.0097425356
kidney injury	0.0097425356
nervous system injury	0.0097322695
neuroblastoma	0.0097155004
SATB2 associated disorder	0.0096630759
streptococcal infection	0.0096604068
corneal infection	0.0096374107
Erythema	0.0096310457
dysplasia	0.0096261852
pneumocystosis	0.0096090762
stomach disease	0.0096090762
intestinal schistosomiasis	0.0096090762
tauopathy	0.0096090762
hypersensitivity reaction disease	0.0095782779
vulvovaginal candidiasis	0.0095552818
Sjogren syndrome	0.0094936852
cryptococcosis	0.0094266121
inflammation of heart layer	0.0094242863
aphthous ulcer	0.0094037541
acute-on-chronic liver failure	0.0094037541
liver and intrahepatic bile duct neoplasm	0.009393488
Neoplasm of the liver	0.009393488
Cellulitis	0.009393488
astrocytoma	0.0093903557
Bartsocas-Papas syndrome 1	0.0093858911
Splenomegaly	0.00928323
mevalonic aciduria	0.0092394964
retinitis pigmentosa	0.0092394964
cholesteatoma of middle ear	0.0092394964
metastatic neoplasm	0.0092394964
migraine disorder	0.0092189642
brucellosis	0.0091984319
coronary atherosclerosis	0.0091922723
hematopoietic and lymphoid cell neoplasm	0.009185702
cutaneous lupus erythematosus	0.0091311842
stomach neoplasm	0.0091272443
liver cancer	0.0090660664
Hypercholesterolemia	0.0090580817
airway hyperresponsiveness	0.0090108348
Congenital intrinsic factor deficiency	0.0089674445
memory impairment	0.0089444484
adenoma	0.0089323219
left ventricular hypertrophy	0.0089109809
vascular disease	0.0088835809
keratoacanthoma	0.0088699165
neuromyelitis optica	0.0088699165
hyperinsulinemic hypoglycemia, familial, 4	0.0088699165
Legionnaires' disease	0.0088699165
chronic hepatitis	0.008800723
breast neoplasm	0.0087955899
enthesitis-related juvenile idiopathic arthritis	0.008726191
Hypotonia - cystinuria syndrome	0.0086645944
hypotonia-cystinuria syndrome	0.0086645944
staphylococcal pneumonia	0.0085003367
male infertility	0.0085003367
hemorrhage	0.0084798044
Norrie disease	0.0084798044
breast carcinoma	0.0084798044
bacterial pneumonia	0.0084781493
Acute otitis media	0.0084695383
in situ carcinoma	0.0084592722
Yersinia infectious disease	0.00843874
primary biliary cirrhosis	0.0083849456
contact dermatitis	0.0083771434
Hyperplastic Polyp	0.0083438812
myeloid leukemia	0.0083155467
Mycobacterium avium complex disease	0.0083155467
filariasis	0.0082617523
Parkinsonism	0.0082617523
nonpapillary renal cell carcinoma	0.0082112305
interstitial nephritis	0.0082026196
Aeromonas hydrophila infection	0.0081923534
acquired idiopathic inflammatory myopathy	0.0081307568
ankylosing spondylitis	0.0081307568
osteoporosis	0.0081307568
intracranial hemorrhage	0.0081102246
diabetic neuropathy	0.0081102246
autoimmune myocarditis	0.0081102246
bone inflammation disease	0.0081102246
fungal keratitis	0.0081102246
rhinitis	0.0081102246
temporal lobe epilepsy	0.007961366
alcohol abuse	0.0079459669
pulmonary non-tuberculous mycobacterial infection	0.0079459669
tonsillitis	0.0079459669
osteoarthritis, knee	0.0079459669
Mycobacterium infection	0.0079254347
interstitial lung disease	0.0079254347
prostate adenocarcinoma	0.0078973243
Arthritis	0.0078843702
legionellosis	0.0078484389
asphyxia neonatorum	0.0077611769
hypophosphatasia	0.0077611769
Acidosis	0.0077611769
chronic gingivitis	0.0077611769
hypertrophy	0.0077611769
Proteinuria	0.0077611769
Decreased total leukocyte count	0.0077611769
Atrophy	0.0077611769
Cutaneous T-cell lymphoma	0.0077611769
Candidiasis, Invasive	0.0077611769
acidosis	0.0077611769
Pneumovirus Infections	0.0077611769
alveolar rhabdomyosarcoma	0.0077611769
childhood onset asthma	0.0076457859
Peritoneal Fibrosis	0.0076047215
congenital syphilis	0.007576387
Hypertension	0.0075455887
Severe combined immunodeficiency	0.0073915971
Aortic dissection	0.0073915971
Buruli ulcer disease	0.0073915971
sialolithiasis	0.0073915971
brain glioblastoma	0.0073915971
periodic fever syndrome	0.0073915971
pharyngitis	0.0073915971
Hepatosplenomegaly	0.0073915971
folliculitis	0.0073915971
Down syndrome	0.0073915971
tongue squamous cell carcinoma	0.0073915971
Esophageal atresia	0.0073915971
eumycotic mycetoma	0.0073915971
cerebral small vessel disease	0.0073915971
vulvovaginitis	0.0073915971
osteonecrosis	0.0073915971
Polycystic Kidney Disease	0.0073915971
Fulminant hepatitis	0.0073915971
fish eye disease	0.0073915971
suppurative periapical periodontitis	0.0073915971
leukocyte adhesion deficiency type II	0.0073915971
morbid obesity	0.0073915971
pemphigus	0.0073915971
Fish-eye disease	0.0073915971
female breast carcinoma	0.0073915971
Crohn's colitis	0.0073915971
Bohring-Opitz syndrome	0.0073915971
Left ventricular dilatation	0.0073915971
enterocolitis	0.0073915971
enthesitis	0.0073915971
Diarrhea	0.0073915971
B-cell acute lymphoblastic leukemia	0.0073915971
typhus	0.0073915971
oropharynx squamous cell carcinoma	0.0073915971
hydronephrosis	0.0073915971
Flavivirus Infections	0.0073915971
Sezary's disease	0.0073915971
Vogt-Koyanagi-Harada disease	0.0073915971
gastric adenosquamous carcinoma	0.0073915971
Mobius syndrome	0.0073915971
neurotoxicity	0.0073915971
cervical intraepithelial neoplasia	0.0073915971
malignant pleural mesothelioma	0.0073915971
cholangiocarcinoma	0.0073915971
cervical lymphadenitis	0.0073915971
lichen planus	0.0073915971
non-allergic rhinitis	0.0073915971
acute myeloid leukemia by FAB classification	0.0073915971
glaucoma	0.0073378027
Immunodeficiency	0.0073063758
Airway obstruction	0.0072786699
Meckel syndrome, type 1	0.0072068072
autoimmune pancreatitis type 1	0.007186275
Hyperbilirubinemia	0.007186275
sexually transmitted disease	0.0071760088
Leishmaniasis	0.0071660086
lymph node metastatic carcinoma	0.0070844226
lymphangioleiomyomatosis	0.0070836139
Potocki-Lupski syndrome	0.0070836139
oral candidiasis	0.0070220172
marginal zone B-cell lymphoma	0.0070220172
meningococcal meningitis	0.0068655618
lymphoma	0.0066843296
idiopathic interstitial pneumonia	0.0066524374
retinopathy of prematurity	0.0066524374
T-cell non-Hodgkin lymphoma	0.0066524374
Taeniasis	0.0066524374
polyostotic fibrous dysplasia	0.0066524374
chronic interstitial cystitis	0.0065794572
eosinophilic pneumonia	0.0064676475
Nephropathy	0.0064534832
septic shock	0.0064148963
intestinal cancer	0.0062828575
infectious otitis media	0.0062623253
proteostasis deficiencies	0.0062623253
Glucose intolerance	0.0061931318
congenital toxoplasmosis	0.0060980676
colonic neoplasm	0.0060908625
glycogen storage disease VI	0.0060789726
autoimmune uveitis	0.0060442732
peeling skin syndrome	0.006023741
disease arising from reactivation of latent virus	0.0059599531
Edema	0.0059132777
ascariasis	0.0059132777
Churg-Strauss syndrome	0.0059132777
tetrasomy 12p	0.0059132777
edema	0.0059132777
neurosyphilis	0.0059132777
hip fracture	0.0059132777
End Stage Liver Disease	0.0059132777
Gingivitis	0.0058941827
Wilson disease	0.0058851485
coronavirus infectious disease	0.0058177903
aortic aneurysm	0.0057284877
Herpesviridae infectious disease	0.0057284877
heart disease	0.0057157578
corneal disease	0.0057079555
Cowden syndrome 1	0.0056976894
aspergillosis	0.005689464
pachyonychia congenita	0.0056052945
Pleural effusion	0.0056052945
preterm premature rupture of the membranes	0.0055720323
ichthyosis	0.0055436978
AA amyloidosis	0.0055436978
cardiac arrhythmia	0.0055231656
glomerulosclerosis	0.0055026334
Chronic colitis	0.0054307706
Other metabolic disease	0.0053994464
Arrhythmia	0.0053589079
psoriasis vulgaris	0.0053461779
meningococcal infection	0.0052474525
Candidemia	0.0052146565
arthritis	0.005174118
genital herpes	0.005174118
Malignant Bone Neoplasm	0.005174118
animal viral hepatitis	0.005174118
Ehlers-Danlos syndrome, musculocontractural type	0.005174118
spinal muscular atrophy, type II	0.005174118
Mydriasis	0.005174118
oculocutaneous albinism type 1	0.005174118
Brain atrophy	0.005174118
Crouzon syndrome-acanthosis nigricans syndrome	0.005174118
Arenaviridae infectious disease	0.005174118
cervical squamous intraepithelial neoplasia	0.0051535858
mouth disease	0.0051535858
periventricular leukomalacia	0.0051535858
gastric adenocarcinoma	0.0050176625
respiratory distress syndrome in premature infants	0.004989328
trypanosomiasis	0.0049687958
infection due to clostridium perfringens	0.0049602396
Infectious encephalitis	0.0049503043
Zika virus infectious disease	0.0048661348
gastroenteritis	0.0048328726
mature T-cell and NK-cell non-Hodgkin lymphoma	0.0048045381
immunoglobulin G4-related sclerosing disease	0.0048045381
Krabbe disease	0.0048045381
ulnar-mammary syndrome	0.0048045381
hematologic disease	0.0048045381
Ascites	0.0048045381
AIDS dementia	0.0047737398
Multiple Organ Failure	0.0047737398
lung neoplasm	0.0047737398
fetal growth restriction	0.0046813448
enteritis	0.0046480826
Friedreich ataxia	0.0046197482
mesothelioma	0.0046197482
prediabetes syndrome	0.0045889499
Epstein-Barr virus infection	0.0045889499
inflammatory skin disease	0.004506821
Disorder of lipid metabolism	0.004506821
nephritis	0.004506821
Cholestasis	0.0044965549
Paraparesis	0.0044349583
tuberous sclerosis	0.0044349583
Morvan syndrome	0.0044349583
subacute sclerosing panencephalitis	0.0044349583
hypertensive heart disease	0.0044349583
adult acute respiratory distress syndrome	0.0044349583
paraplegia	0.0044349583
respiratory failure	0.0044349583
small cell lung carcinoma	0.0044349583
Angel-shaped phalango-epiphyseal dysplasia	0.0044349583
colon adenoma	0.0044349583
chronic endometritis	0.0044349583
swine influenza	0.0044349583
substance dependence	0.0044349583
pulmonary hypertension	0.0044349583
Patent ductus arteriosus	0.0044349583
silicosis	0.0044349583
Glomerular sclerosis	0.0044349583
spondylitis	0.0044349583
arteriosclerosis	0.0044349583
pyelonephritis	0.0044349583
infertility	0.0044349583
adult T-cell leukemia/lymphoma	0.0044349583
ileus	0.0044349583
chronic granulomatous disease	0.0044349583
intestinal motility disease	0.0044349583
Thrombophlebitis	0.0044349583
vocal cord polyp	0.0044349583
hemolytic-uremic syndrome	0.0044349583
tooth and nail syndrome	0.0044349583
Menkes disease	0.0044349583
hyperuricemia	0.0044349583
carotid artery disease	0.0044349583
multidrug-resistant tuberculosis	0.0044349583
focal segmental glomerulosclerosis	0.004414426
gastrointestinal disease	0.0043220311
intestinal disease	0.0042638097
seasonal allergic rhinitis	0.0042501683
colorectal adenocarcinoma	0.0042501683
bronchitis	0.0042501683
kidney transplant	0.0042501683
Bovine mastitis	0.0042296361
ovarian neoplasm	0.0042296361
inclusion body myositis	0.0042296361
sporotrichosis	0.0042296361
septic peritonitis	0.0042296361
Osteopenia	0.0040653784
Feingold syndrome	0.0040653784
Cutaneous abscess	0.0040653784
Thymoma	0.0040653784
esophageal cancer	0.0040653784
osteosarcoma	0.0040653784
cystitis	0.0040653784
thyroid cancer	0.0040653784
Balkan nephropathy	0.0040653784
Acanthamoeba keratitis	0.0040653784
renal cell carcinoma	0.0040653784
neonatal abstinence syndrome	0.0040653784
Autism	0.0040653784
cyclic hematopoiesis	0.0040653784
amebiasis	0.0040653784
allergic contact dermatitis	0.0039524512
peripheral nerve injury	0.003921127
cerebral infarction	0.0039089229
blood coagulation disease	0.0038497902
autism	0.0038369091
multiple myeloma	0.0037573952
interstitial emphysema	0.0036957985
choroidal neovascularization	0.0036957985
endometrioid carcinoma	0.0036957985
tuberculoid leprosy	0.0036957985
sitosterolemia	0.0036957985
hookworm infectious disease	0.0036957985
Oral ulcer	0.0036957985
familial hyperaldosteronism	0.0036957985
rotator cuff tear	0.0036957985
Myasthenia gravis	0.0036957985
Ataxia	0.0036957985
chronic fatigue syndrome	0.0036957985
Interstitial pneumonitis	0.0036957985
Polydipsia	0.0036957985
lysosomal storage disease	0.0036957985
Nijmegen breakage syndrome	0.0036957985
aortic valve disease	0.0036957985
chronic lung disease	0.0036957985
bronchopneumonia	0.0036957985
Polyphagia	0.0036957985
Wheezing	0.0036957985
bone disease	0.0036957985
Pneumonia, Aspiration	0.0036957985
cerebrotendinous xanthomatosis	0.0036957985
anaplastic astrocytoma	0.0036957985
ichthyosis prematurity syndrome	0.0036957985
autoimmune encephalitis	0.0036957985
Infantile dystonia-parkinsonism	0.0036957985
Decreased liver function	0.0036957985
combined immunodeficiency	0.0036957985
cardiac amyloidosis	0.0036957985
motor neuron disease	0.0036957985
polyarteritis nodosa	0.0036957985
primary myelofibrosis	0.0036957985
ferro-cerebro-cutaneous syndrome	0.0036957985
digestive system neoplasm	0.0036957985
peripheral nerve lesion	0.0036957985
dyspepsia	0.0036957985
Pancytopenia	0.0036957985
respiratory syncytial virus bronchiolitis	0.0036957985
papillary serous cystadenocarcinoma	0.0036957985
alcoholic liver cirrhosis	0.0036957985
spinocerebellar ataxia type 6	0.0036957985
photosensitive epilepsy	0.0036957985
Thromboembolism	0.0036957985
transient ischemic attack	0.0036957985
female genital tuberculosis	0.0036957985
skin basal cell carcinoma	0.0036957985
Andersen-Tawil syndrome	0.0036957985
hyperandrogenism	0.0036957985
Venous thrombosis	0.0036957985
amnesia	0.0036957985
membranous glomerulonephritis	0.0036957985
parkinsonism-dystonia, infantile	0.0036957985
Invasive Breast Carcinoma	0.0036957985
craniofacial microsomia	0.0036957985
Aarskog-Scott syndrome, X-linked	0.0036752663
hepatocellular adenoma	0.0035828714
pulmonary aspergillosis	0.0035828714
hepatitis C virus induced hepatocellular carcinoma	0.00354704
Acute monocytic leukemia	0.0035110086
allergic bronchopulmonary aspergillosis	0.0035110086
liver failure	0.0035110086
miliary tuberculosis	0.0033262187
Klebsiella Infections	0.0033262187
Pain	0.0033262187
syndromic X-linked intellectual disability 5	0.0033262187
hyperplasia	0.0031829819
pancolitis	0.0031819673
carotid atherosclerosis	0.0031106304
respiratory system disease	0.0030285016
gallbladder cancer	0.0030285016
Amyotrophic lateral sclerosis	0.0030285016
congenital bilateral aplasia of vas deferens from CFTR mutation	0.0030182355
Hepatopulmonary Syndrome	0.0029566388
chronic graft versus host disease	0.0029566388
congenital primary aphakia	0.0029566388
Retinal dystrophy	0.0029566388
skin sarcoidosis	0.0029566388
Posterior Leukoencephalopathy Syndrome	0.0029566388
ventilator-associated pneumonia	0.0029566388
inclusion conjunctivitis	0.0029566388
tympanosclerosis	0.0029566388
kidney cancer	0.0029566388
tubular adenoma	0.0029566388
malignant glioma	0.0029566388
myopericytoma	0.0029566388
colon carcinoma	0.0029566388
undifferentiated pleomorphic sarcoma	0.0029566388
neurofibroma	0.0029566388
acute cholangitis	0.0029566388
Bone marrow hypocellularity	0.0029566388
immune system toxicity	0.0029361066
Hyperkeratosis	0.0029361066
lymphedema	0.0029361066
Gerstmann syndrome	0.0029361066
Ehlers-Danlos syndrome, dermatosparaxis type	0.0028437117
rotavirus infection	0.0028437117
autoimmune thyroid disease	0.0028437117
rectum cancer	0.0028437117
clonorchiasis	0.0028437117
sudden infant death syndrome	0.0027718489
diaphragmatic hernia	0.0027718489
mood disorder	0.0027718489
lactose intolerance	0.0027718489
bartonellosis	0.0027718489
lip and oral cavity carcinoma	0.0027513167
brain infarction	0.0027513167
streptococcal pneumonia	0.0027513167
follicular lymphoma	0.0027513167
onchocerciasis	0.0027513167
onchocerciasis	0.0027513167
bladder tumor	0.0027513167
psychiatric disorder	0.0027513167
acrodermatitis enteropathica	0.0027513167
atopic asthma	0.002587059
aggressive periodontitis	0.002587059
diabetic macular edema	0.002587059
Shwachman-Diamond syndrome	0.002587059
shigellosis	0.002587059
meningoencephalitis	0.002587059
brain cancer	0.002587059
sarcoma	0.002587059
secondary progressive multiple sclerosis	0.002587059
joint disease	0.002587059
cryptosporidiosis	0.002587059
congenital secretory chloride diarrhea 1	0.002587059
Merkel cell skin cancer	0.002587059
ischemic disease	0.002587059
pneumonia	0.002587059
colonic disorder	0.002587059
TNF receptor 1-associated periodic fever syndrome	0.002587059
Hyperinsulinemia	0.002587059
brain disease	0.002587059
spindle cell hemangioma	0.002587059
systemic juvenile idiopathic arthritis	0.0023833021
corneal ulcer	0.0022174791
brain edema	0.0022174791
hemorrhagic stroke	0.0022174791
Cannabis use	0.0022174791
thrombophilia	0.0022174791
bovine respiratory disease complex	0.0022174791
early-infantile DEE	0.0022174791
cognitive disorder	0.0022174791
chronic mucocutaneous candidiasis	0.0022174791
Motor neuron atrophy	0.0022174791
demyelinating disease	0.0022174791
cerebral cortical dysplasia	0.0022174791
Hepatic failure	0.0022174791
cryoglobulinemia	0.0022174791
Holt-Oram syndrome	0.0022174791
malignant hyperthermia, susceptibility to, 1	0.0022174791
viral pneumonia	0.0022174791
thyroiditis	0.0022174791
Kearns-Sayre syndrome	0.0022174791
cholelithiasis	0.0022174791
Recurrent lower respiratory tract infections	0.0022174791
nut allergic reaction	0.0022174791
lysinuric protein intolerance	0.0022174791
insulinoma	0.0022174791
Soft Tissue Neoplasm	0.0022174791
Macular degeneration	0.0022174791
Rickettsiaceae infectious disease	0.0022174791
digestive system cancer	0.0022174791
acquired immunodeficiency	0.0022174791
myotonic dystrophy type 2	0.0022174791
geroderma osteodysplastica	0.0022174791
herpes simplex encephalitis	0.0022174791
polycythemia vera	0.0022174791
Saethre-Chotzen syndrome	0.0022174791
Papule	0.0022174791
pituitary tumor	0.0022174791
mucormycosis	0.0022174791
Telangiectasia	0.0022174791
hereditary neoplastic syndrome	0.0022174791
autosomal dominant cutis laxa	0.0022174791
placenta disease	0.0022174791
colorectal adenoma	0.0022174791
oral cavity cancer	0.0022174791
classic lissencephaly	0.0022174791
chromoblastomycosis	0.0022174791
PFAPA syndrome	0.0022174791
familial cylindromatosis	0.0022174791
learning disability	0.0022174791
larynx squamous papilloma	0.0022174791
Epiretinal membrane	0.0022174791
adenomatous colon polyp	0.0022174791
Escherichia coli meningitis	0.0022174791
Recurrent upper respiratory tract infections	0.0022174791
skin squamous cell carcinoma	0.0022174791
uterine cervix neoplasm	0.0022174791
serous adenocarcinoma	0.0022174791
non-alcoholic fatty liver	0.0022174791
Acute Leukemia	0.0022174791
aortic atherosclerosis	0.0022174791
pregnancy disorder	0.0022174791
X-linked retinoschisis	0.0022174791
asphyxia	0.0022174791
memory	0.0022174791
anthrax infection	0.0022174791
subcutaneous mycosis	0.0022174791
disease of orbital part of eye adnexa	0.0022174791
Polyomavirus infectious disease	0.0022174791
asthma	0.0022174791
cutaneous melanoma	0.0022174791
aging	0.0022174791
calcification	0.0022174791
Cryptogenic Organizing Pneumonia	0.0022174791
bronchopulmonary dysplasia	0.0022174791
Decreased total B cell count	0.0022174791
nephrolithiasis	0.0022174791
cerebral toxoplasmosis	0.0022174791
Plasmodium falciparum malaria	0.0022174791
idiopathic inflammatory myopathy	0.0022174791
Colon Dysplasia	0.0022174791
tetanus	0.0022174791
Chronic pain	0.0022174791
ganglioglioma	0.0022174791
Subependymoma	0.0022174791
skin reaction	0.0022174791
Timothy syndrome	0.0022174791
follicular thyroid carcinoma	0.0022174791
constitutional neutropenia	0.0022174791
Schwartz-Jampel syndrome	0.0022174791
Decreased total monocyte count	0.0022174791
arterial occlusive disease	0.0022174791
Epididymitis	0.0022174791
infectious colitis	0.0022174791
cutaneous candidiasis	0.0022174791
Paroxysmal atrial fibrillation	0.0022174791
dentin dysplasia	0.0022174791
Pustule	0.0022174791
Azoospermia	0.0022174791
hepatitis B virus induced hepatocellular carcinoma	0.0021842997
autoimmune pancreatitis	0.002104552
Carcinoma, Lewis Lung	0.002104552
invasive breast ductal carcinoma	0.0020764566
intestinal neoplasm	0.002012157
Osteoporosis	0.002012157
thromboangiitis obliterans	0.002012157
viral encephalitis	0.0018478993
myositis	0.0018478993
congenital non-bullous ichthyosiform erythroderma	0.0018478993
Renal insufficiency	0.0018478993
Senile plaques	0.0018478993
cerebrovascular disorder	0.0018478993
severe acute respiratory syndrome	0.0018478993
viral myocarditis	0.0018478993
echinococcosis	0.0018478993
Shock	0.0018478993
allergic respiratory disease	0.0018478993
Burkholderia Infections	0.0018478993
childhood leukemia	0.0018478993
impaired renal function disease	0.0014783194
crescentic glomerulonephritis	0.0014783194
Neurodegeneration	0.0014783194
KID syndrome	0.0014783194
Dysmenorrhea	0.0014783194
urothelial carcinoma	0.0014783194
autoinflammatory syndrome	0.0014783194
villitis	0.0014783194
Syringocystadenoma Papilliferum	0.0014783194
familial isolated congenital asplenia	0.0014783194
acanthosis nigricans	0.0014783194
Intestinal Type Adenocarcinoma	0.0014783194
otitis media with effusion	0.0014783194
Japanese encephalitis	0.0014783194
occult macular dystrophy	0.0014783194
staphylococcus aureus pneumonia	0.0014783194
central nervous system infection	0.0014783194
Yersinia enterocolitica infectious disease	0.0014783194
Cholestatic liver disease	0.0014783194
seminoma	0.0014783194
punctate palmoplantar keratoderma type III	0.0014783194
meningioma	0.0014783194
Marinesco-Sjogren syndrome	0.0014783194
gnathomiasis	0.0014783194
Schöpf-Schulz-Passarge syndrome	0.0014783194
pregnancy	0.0014783194
thyroid carcinoma	0.0014783194
Peripheral demyelination	0.0014783194
acute disseminated encephalomyelitis	0.0014783194
protozoa infectious disease	0.0014783194
retinitis	0.0014783194
arteriosclerosis disorder	0.0014783194
supranuclear palsy, progressive, 1	0.0014783194
limb ischemia	0.0014783194
bowel dysfunction	0.0014783194
retinal ischemia	0.0014783194
lipoprotein glomerulopathy	0.0014783194
sudden sensorineural hearing loss	0.0014783194
neuropathic pain	0.0014783194
lymphopenia	0.0014783194
Malignant Pancreatic Neoplasm	0.0014783194
pancreatic neoplasm	0.0014783194
Disseminated Peritoneal Leiomyomatosis	0.0014783194
Ventricular arrhythmia	0.0014783194
type II hypersensitivity reaction disease	0.0014783194
varicocele	0.0014783194
basal cell carcinoma	0.0014783194
myxedema	0.0014783194
congenital heart disease	0.0014783194
red-green color blindness	0.0014783194
pulmonary edema	0.0014783194
rickets	0.0014783194
Pick disease	0.0014783194
Whipple's disease	0.0014783194
ischemia reperfusion injury	0.0014783194
acute graft versus host disease	0.0014783194
Sleep apnea	0.0014783194
arteriosclerosis disorder	0.0014783194
Low back pain	0.0014783194
Williams syndrome	0.0014783194
typhoid fever	0.0014783194
pancreatic neoplasm	0.0014783194
Impaired glucose tolerance	0.0014783194
bronchiolitis obliterans	0.0014783194
supranuclear palsy, progressive, 1	0.0014783194
Malignant Pancreatic Neoplasm	0.0014783194
limb ischemia	0.0014783194
lymphopenia	0.0014783194
Schistosomiasis mansoni	0.0014783194
primary progressive multiple sclerosis	0.0014783194
Chagas cardiomyopathy	0.0014783194
acute pyelonephritis	0.0014783194
bowel dysfunction	0.0014783194
hereditary sensory and autonomic neuropathy	0.0014783194
skin sensitization	0.0014783194
retinal ischemia	0.0014783194
neuropathic pain	0.0014783194
sudden sensorineural hearing loss	0.0014783194
myelofibrosis	0.0014783194
central nervous system infection	0.0014783194
polyp of colon	0.0014783194
Leber congenital amaurosis	0.0014783194
hematuria, benign familial, 1	0.0014783194
lipoprotein glomerulopathy	0.0014783194
fleck corneal dystrophy	0.0014783194
autosomal recessive Robinow syndrome	0.0014783194
acute hepatitis B virus infection	0.0014783194
Yersinia enterocolitica infectious disease	0.0014783194
postmenopausal osteoporosis	0.0014783194
ocular toxoplasmosis	0.0014783194
digestive system infectious disorder	0.0014783194
metastatic colorectal cancer	0.0014783194
cerebrofacial arteriovenous metameric syndrome	0.0014783194
Peripheral demyelination	0.0014783194
protozoa infectious disease	0.0014783194
Intestinal Type Adenocarcinoma	0.0014783194
acute monocytic leukemia	0.0014783194
type II hypersensitivity reaction disease	0.0014783194
Japanese encephalitis	0.0014783194
Ventricular arrhythmia	0.0014783194
Focal cortical dysplasia	0.0014783194
rickettsiosis	0.0014783194
Disseminated Peritoneal Leiomyomatosis	0.0014783194
synovitis	0.0014783194
Cervical polyp	0.0014783194
insomnia	0.0014783194
Niemann-Pick disease, type C1	0.0014783194
ocular sarcoidosis	0.0014783194
acute hepatitis B virus infection	0.0014783194
digestive system infectious disorder	0.0014783194
prostate neoplasm	0.0014783194
metastatic colorectal cancer	0.0014783194
pasteurellosis	0.0014783194
diffuse cutaneous Leishmaniasis	0.0014783194
Luscan-Lumish syndrome	0.0014783194
papillary renal cell carcinoma	0.0014111067
hereditary angioedema with normal C1Inh	0.0
hereditary angioedema type 3	0.0
