# Supplementary material for: Peripheral Transcriptomic Signatures Reveal Convergent Neuroinflammatory, Metabolic, and miRNA Dysregulation in Major Psychiatric Disorders
Source: Biology (Basel). 2026 Apr 24;15(9):673. doi: 10.3390/biology15090673 (PMC13162896; doi:10.3390/biology15090673)
Supplement: Supplementary file 1 [file biology-15-00673-s001.zip › Supplementary Files/Dataset S4. Hub genes GWAS results/TNFRSF1A.tsv]

disease	globalScore
TNF receptor 1-associated periodic fever syndrome	0.8352771516
Tumor necrosis factor receptor 1 associated periodic syndrome	0.8237057275
multiple sclerosis	0.6651651826
primary biliary cirrhosis	0.5117240572
Behcet's syndrome	0.4579122087
ankylosing spondylitis	0.4493685062
autoinflammatory syndrome	0.3949676394
genetic disorder	0.3914810746
ulcerative colitis	0.3682748011
psoriasis	0.360532425
Crohn's disease	0.3590303367
biliary liver cirrhosis	0.3578000422
pneumonia	0.3565238558
sclerosing cholangitis	0.3562045789
CHARGE syndrome	0.3326218692
seborrheic keratosis	0.3232796752
Hepatosplenomegaly	0.1191895031
Febrile seizure (within the age range of 3 months to 6 years)	0.1186351334
neoplasm	0.114674683
experimental autoimmune encephalomyelitis	0.107363039
infection	0.098355238
hepatocellular carcinoma	0.0979424969
Alzheimer disease	0.0967236183
colitis	0.0906371407
autoimmune disease	0.0896813921
breast cancer	0.08766981
chronic kidney disease	0.087584421
melanoma	0.0875121353
glioma	0.0865100421
type 2 diabetes mellitus	0.0855437155
chronic lymphocytic leukemia	0.0844918242
Osteoporosis	0.0827565487
Ischemic stroke	0.0814455249
esophageal squamous cell carcinoma	0.080641455
Sepsis	0.0775172401
glioblastoma multiforme	0.07676036
squamous cell carcinoma	0.0762979131
immune system disease	0.0755314873
cancer	0.0745641562
breast angiosarcoma	0.0739159709
papillary thyroid carcinoma	0.0731611348
Stroke	0.0721605878
type 1 diabetes mellitus	0.0707378873
neutrophil immunodeficiency syndrome	0.0705909842
Systemic lupus erythematosus	0.0700245238
skin infection	0.0694604805
idiopathic membranous glomerulonephritis	0.0691779572
Morvan syndrome	0.0688083773
C1 inhibitor deficiency	0.0684314059
Rheumatoid arthritis	0.068377438
type II hypersensitivity reaction disease	0.068135742
nonpapillary renal cell carcinoma	0.0670444519
squamous cell intraepithelial neoplasia	0.0657852141
transient myeloproliferative syndrome	0.0646284292
atrial fibrillation	0.0630418411
non-alcoholic fatty liver disease	0.0629245438
myeloid sarcoma	0.0623064304
lobular neoplasia	0.0621048147
cystic fibrosis	0.0615397724
hyper-IgM syndrome type 2	0.0609548054
common variable immunodeficiency	0.0603703806
ovarian cancer	0.0591657333
Hashimoto's thyroiditis	0.0588574398
dermatitis	0.0584647337
gamma chain deficiency	0.0584466374
IGA glomerulonephritis	0.0583159145
chronic myelogenous leukemia	0.0582553294
immunodeficiency 72 with autoinflammation	0.05755626
hyper-IgE recurrent infection syndrome 5, autosomal recessive	0.0574440315
acute kidney injury	0.057358551
Acute kidney injury	0.0571265139
isolated agammaglobulinemia	0.0569002767
autosomal systemic lupus erythematosus type 16	0.0566381127
Autosomal recessive systemic lupus erythematosus	0.0566381127
hyper-IgM syndrome type 3	0.0561114614
immunodeficiency 88	0.0560800471
immunodeficiency 64	0.0560781993
Mobius syndrome	0.055991348
severe combined immunodeficiency due to DCLRE1C deficiency	0.0557675592
pemphigus vulgaris	0.0555478522
complement component C1s deficiency	0.055477632
neutropenia, severe congenital, 2, autosomal dominant	0.0553704538
Chronic mucocutaneous candidosis	0.0552736958
Immunodeficiency by defective expression of HLA class 2	0.055268507
hyper-IgM syndrome type 5	0.0552355572
X-linked immunodeficiency with magnesium defect, Epstein-Barr virus infection and neoplasia	0.0550951168
Autosomal recessive hyper-IgE syndrome	0.0549948683
immunodeficiency 89 and autoimmunity	0.0546647945
X-linked severe congenital neutropenia	0.0542561706
neutropenia, severe congenital, 1, autosomal dominant	0.0539290924
Inflammatory abnormality of the skin	0.0538548413
immunodeficiency 78 with autoimmunity and developmental delay	0.0534911403
severe combined immunodeficiency, autosomal recessive, T cell-negative, B cell-negative, NK cell-positive	0.053282533
C1Q deficiency 1	0.0532363355
activated PI3K-delta syndrome	0.0528702461
immunodeficiency, common variable, 2	0.0524674041
Severe combined immunodeficiency due to adenosine deaminase deficiency	0.0522253293
combined immunodeficiency due to ZAP70 deficiency	0.0521191777
autoimmune lymphoproliferative syndrome due to CTLA4 haploinsufficiency	0.0520904326
Blackfan-Diamond anemia	0.0520349956
immunodeficiency 99 with hypogammaglobulinemia and autoimmune cytopenias	0.0515804124
ischemia	0.0515076113
Autoimmune lymphoproliferative syndrome with recurrent viral infections	0.0513715998
autoimmune lymphoproliferative syndrome type 2B	0.0513715998
selective IgM deficiency	0.0513327939
RAS-associated autoimmune leukoproliferative disease	0.0511923536
autoimmune lymphoproliferative syndrome type 4	0.0511923536
cardiac hypertrophy	0.0511015886
severe combined immunodeficiency due to CD70 deficiency	0.0510907191
Hypohidrotic ectodermal dysplasia with immunodeficiency	0.0508886821
inflammatory bowel disease (infantile ulcerative colitis) 31, autosomal recessive	0.0508190779
X-linked agammaglobulinemia	0.0506759663
subarachnoid hemorrhage	0.050598514
chronic myeloproliferative disorder	0.0505067829
T-B+ severe combined immunodeficiency due to JAK3 deficiency	0.0504878933
linear and whorled nevoid hypermelanosis	0.050395909
acute myelomonocytic leukemia	0.0502628602
Immunodeficiency due to interleukin-1 receptor-associated kinase-4 deficiency	0.0502389402
IgAD1	0.049882193
Recurrent infection due to specific granule deficiency	0.0496427874
immunodeficiency, common variable, 15	0.0495754417
age-related macular degeneration	0.0495237005
recurrent infections associated with rare immunoglobulin isotypes deficiency	0.0495017311
achalasia-alacrima syndrome	0.0494853053
immunodeficiency, common variable, 7	0.0494257619
T-B+ severe combined immunodeficiency due to CD3delta/CD3epsilon/CD3zeta	0.0494245299
Miyoshi myopathy	0.0493322936
immunodeficiency, common variable, 1	0.0493093442
Thymic aplasia	0.0492261887
gastric cancer	0.0490463232
immunodeficiency 35	0.0490450946
Autosomal recessive hyper-IgE syndrome due to TYK2 deficiency	0.0490450946
juvenile idiopathic arthritis	0.0488257985
immunodeficiency due to a classical component pathway complement deficiency	0.0487531265
immunoglobulin A deficiency 2	0.0487235601
multiple myeloma	0.048667122
severe combined immunodeficiency due to LAT deficiency	0.0485018122
severe combined immunodeficiency due to CARD11 deficiency	0.048163852
Thrombocytopenia	0.048119913
BENTA disease	0.0477127592
stroke	0.0475865922
Respiratory Syncytial Virus Infection	0.047460213
immunodeficiency 51	0.0473653542
ichthyosis prematurity syndrome	0.0473255217
22q11.2 deletion syndrome	0.0472840466
MHC class II deficiency	0.0472641817
immunodeficiency 112	0.0472132105
thrombocytopenia 2	0.0471805642
agammaglobulinemia 7, autosomal recessive	0.0471698875
chronic granulomatous disease	0.0471639332
aneurysm	0.0471446329
combined immunodeficiency due to DOCK8 deficiency	0.0469746261
immunodeficiency 62	0.0468812046
MHC class II deficiency 3	0.0467740264
Bruton-type agammaglobulinemia	0.0464535185
immunodeficiency 25	0.0463730323
autoinflammatory disease, multisystem, with immune dysregulation, X-linked	0.046360097
combined immunodeficiency due to moesin deficiency	0.0461328054
immunodeficiency 118	0.0458519247
triple-negative breast cancer	0.0457977093
immunodeficiency, common variable, 3	0.0457207238
T-B+ severe combined immunodeficiency due to IL-7Ralpha deficiency	0.04568007
Parkinson disease	0.0454345987
juvenile arthritis due to defect in LACC1	0.0454306036
lung cancer	0.045165563
immunodeficiency 18	0.0450240658
hepatocellular adenoma	0.0450148263
nonimmune chronic idiopathic neutropenia of adults	0.0450092826
combined immunodeficiency due to STIM1 deficiency	0.0449963473
lymphoproliferative syndrome	0.0449893664
lymphoproliferative syndrome 2	0.0449893664
X-linked hyper-IgM syndrome	0.0446563338
hyper-IgM syndrome type 1	0.0446563338
immunodeficiency, common variable, 4	0.0446360069
hyper-IgM syndrome type 4	0.0446008969
immunodeficiency 73b with defective neutrophil chemotaxis and lymphopenia	0.0443107767
Townes-Brocks syndrome	0.0441694105
non-alcoholic steatohepatitis	0.0440343109
Pneumonia	0.0435661418
Anal fistula	0.0435217237
eosinophil peroxidase deficiency	0.0434773741
COVID-19	0.0434667034
immunodeficiency 67	0.0432580901
myocardial infarction	0.0431445458
glioblastoma	0.0431148401
Cerebral ischemia	0.0428204105
WHIM syndrome 2	0.0424647253
immunodeficiency 102	0.0424628774
depressive disorder	0.0424031256
neutropenia, severe congenital, 10, autosomal recessive	0.0423982009
Cryptosporidiosis - chronic cholangitis - liver disease	0.0422411295
cryptosporidiosis-chronic cholangitis-liver disease syndrome	0.0422411295
immunodeficiency 69	0.0421154723
periodontitis	0.0420527049
Immunodeficiency syndrome with autoimmunity	0.0420360127
ventilator-associated pneumonia	0.0413929437
Aicardi-Goutières syndrome	0.0412728303
Aicardi-Goutieres syndrome 2	0.0412728303
colorectal carcinoma	0.041232642
immunodeficiency 96	0.040984558
diabetic nephropathy	0.0409503125
Immunodeficiency due to a late component of complements deficiency	0.0408829235
Immunodeficiency due to a complement cascade protein anomaly	0.0405946512
lung adenocarcinoma	0.0405553575
autosomal recessive severe congenital neutropenia due to CSF3R deficiency	0.0405429101
acute lung injury	0.0404611026
immunodeficiency 36 with lymphoproliferation	0.0404394277
sarcoidosis	0.0404331048
autoimmune disease with susceptibility to mycobacterium tuberculosis	0.0403950781
Mendelian susceptibility to mycobacterial diseases due to complete IFNgammaR2 deficiency	0.040232463
immunodeficiency 28	0.040232463
non-small cell lung carcinoma	0.0402235003
myeloperoxidase deficiency	0.0399441907
autoimmune lymphoproliferative syndrome	0.0397598114
complement component 3 deficiency	0.0397298344
combined immunodeficiency due to partial RAG1 deficiency	0.0397279865
Combined immunodeficiency T+ B+ due to partial RAG1 deficiency	0.0397279865
autoimmune lymphoproliferative syndrome type 1	0.0390719822
immunodeficiency 73c with defective neutrophil chemotaxis and hypogammaglobulinemia	0.0390350243
cyclic hematopoiesis	0.0390054579
agammaglobulinemia 10, autosomal dominant	0.0387726226
X-linked lymphoproliferative disease	0.0384603276
post-transplant lymphoproliferative disease	0.0384363049
immunodeficiency 98 with autoinflammation, X-linked	0.038103683
Cyclic neutropenia	0.0380815082
immunodeficiency 109 with lymphoproliferation	0.0376601872
respiratory system disease	0.0375123553
immunodeficiency 75	0.0372979989
pneumococcal meningitis	0.0369579855
severe combined immunodeficiency due to CTPS1 deficiency	0.0368766779
proteasome-associated autoinflammatory syndrome 2	0.0367140628
COVID-19–associated multisystem inflammatory syndrome in adults	0.036349369
small cell lung carcinoma	0.0362906885
autoinflammatory syndrome with immunodeficiency	0.0362853501
X-linked sideroblastic anemia 1	0.0361818678
Autoimmune Hepatitis	0.0360968099
combined immunodeficiency due to STK4 deficiency	0.036085777
hereditary neutrophilia	0.036011861
diabetes mellitus	0.0359138822
Crohn ileitis	0.0356858996
monocytopenia with susceptibility to infections	0.035553582
autoimmune lymphoproliferative syndrome type 2A	0.0354870576
immunodeficiency 117	0.0353318341
myelodysplastic syndrome	0.0351774319
Insulin resistance	0.035172538
TCR-alpha-beta-positive T-cell deficiency	0.0348439887
amegakaryocytic thrombocytopenia, congenital, 2	0.0348439887
immunodeficiency 53	0.0346665904
immunodeficiency 115 with autoinflammation	0.0346148492
granulomatous disease, chronic, autosomal recessive, 5	0.0344818004
immunodeficiency 84	0.0344004929
cardiovascular disease	0.0343847251
immunodeficiency due to MASP-2 deficiency	0.0343191853
acute myocardial infarction	0.0343050055
immunodeficiency 97 with autoinflammation	0.0340604794
disabling pansclerotic morphea of childhood	0.0338830811
immunodeficiency due to CD25 deficiency	0.0335800256
idiopathic hypereosinophilic syndrome	0.0335652424
polycythemia vera	0.03342665
immunodeficiency 121 with autoinflammation	0.0334174105
endometriosis	0.0333286637
Felty's syndrome	0.0333065365
immunodeficiency 105	0.0332695785
Autosomal recessive cerebellar ataxia-epilepsy-intellectual disability syndrome due to TUD deficiency	0.0332474037
spinocerebellar ataxia, autosomal recessive 23	0.0332474037
immunodeficiency 122	0.0332474037
lymphoproliferative syndrome 1	0.0332400121
immunodeficiency 104	0.0330995718
immunodeficiency 119	0.0330626138
cirrhosis of liver	0.0329761732
immunodeficiency 80 with or without congenital cardiomyopathy	0.0329443482
atherosclerosis	0.0329113469
immunodeficiency 60	0.0327447751
MHC class II deficiency 4	0.0327004255
pancytopenia due to IKZF1 mutations	0.0326708592
agammaglobulinemia 8, autosomal dominant	0.032086923
autoinflammation with episodic fever and lymphadenopathy	0.032049965
DIAPH1-related sensorineural hearing loss-thrombocytopenia syndrome	0.0320277902
combined immunodeficiency due to LRBA deficiency	0.0320277902
immune dysregulation, autoimmunity, and autoinflammation	0.0319612658
Kimura disease	0.0318947415
immunodeficiency, common variable, 10	0.0318577835
autoinflammation with episodic fever and immune dysregulation	0.0318060423
monosomy 7 myelodysplasia and leukemia syndrome 2	0.0317395179
severe combined immunodeficiency, autosomal recessive, T cell-negative, B cell-negative, NK cell-negative, due to adenosine deaminase deficiency	0.0317099515
purine nucleoside phosphorylase deficiency	0.0315695112
immunodeficiency, common variable, 14	0.0315325532
macrophage activation syndrome	0.031480812
autosomal recessive severe congenital neutropenia due to JAGN1 deficiency	0.0314512456
primary immunodeficiency syndrome due to p14 deficiency	0.0312516725
ectodermal dysplasia and immunodeficiency 1	0.0312442809
complement factor I deficiency	0.0311851481
DDX41-related hematologic malignancy predisposition syndrome	0.0311407986
severe combined immunodeficiency due to IKK2 deficiency	0.0310151414
schizophrenia	0.0309352556
agammaglobulinemia 8b, autosomal recessive	0.0307564355
Cernunnos-XLF deficiency	0.0307490439
Non-acquired isolated growth hormone deficiency	0.030601212
isolated growth hormone deficiency type III	0.030601212
periodic fever, immunodeficiency, and thrombocytopenia syndrome	0.0305938204
Fanconi anemia complementation group V	0.0304755548
coronary artery disease	0.0304275951
immunodeficiency 23	0.0303794641
systemic scleroderma	0.0303728749
emphysema	0.0302517537
cholangiocarcinoma	0.0291968085
bipolar disorder	0.0291244528
rheumatoid arthritis	0.029040353
prostate cancer	0.0289784314
AIDS	0.0287389045
Hypertension	0.0282728589
metabolic syndrome	0.0282322324
polycystic ovary syndrome	0.027995674
Anxiety	0.0273378315
periodic fever syndrome	0.0271894871
renal cell carcinoma	0.0269114111
brain aneurysm	0.0268271307
Mental deterioration	0.0263203766
acute respiratory distress syndrome	0.0256211824
neuropathy	0.0252289581
hyperuricemia	0.0251314301
oculopharyngeal muscular dystrophy	0.0249466402
oral squamous cell carcinoma	0.0248590233
chronic lung disease	0.0248234469
kidney disease	0.0244533369
Autosomal dominant polycystic kidney disease	0.0243922704
dermatomyositis	0.0243922704
Nijmegen breakage syndrome	0.0242793432
periodontal disorder	0.0240021583
adenoma	0.0238994973
colonic neoplasm	0.0238746407
colorectal adenoma	0.023763574
Neoplasm of the liver	0.0237257822
liver and intrahepatic bile duct neoplasm	0.0237257822
colorectal cancer	0.0236359413
major depressive disorder	0.022566283
Hepatitis	0.0225108613
microphthalmia with limb anomalies	0.0222352101
knee injury	0.0220508244
inflammatory bowel disease	0.0219214328
fibrosarcoma	0.0217802851
osteosarcoma	0.0217685242
post-traumatic stress disorder	0.0216820181
preeclampsia	0.0216502041
breast neoplasm	0.0213774102
head and neck squamous cell carcinoma	0.0212704482
acute lymphoblastic leukemia	0.0212401232
acute myeloid leukemia	0.021164448
Hyperammonemia	0.021162591
nasopharyngeal carcinoma	0.0211002988
synovial sarcoma	0.0210814509
mycosis fungoides	0.0210660517
polymyositis	0.0208812618
neuroblastoma	0.0208618235
epilepsy	0.0207678823
chronic obstructive pulmonary disease	0.020758928
nephritis	0.0207094072
venous thromboembolism	0.0205887364
influenza	0.0205500426
obstructive sleep apnea	0.0205375525
skin basal cell carcinoma	0.0205116819
bacterial meningitis	0.0204911497
Muckle-Wells syndrome	0.0204603514
graft versus host disease	0.0203967012
liver disease	0.0203924832
Ito hypomelanosis	0.020326892
bacterial disease	0.02005457
malnutrition	0.0200086427
Fabry disease	0.019844385
Obesity	0.0196554702
Helicobacter pylori infectious disease	0.0196485077
glaucoma	0.0195704639
temporal lobe epilepsy	0.0195339379
popliteal pterygium syndrome	0.019464539
serum lipopolysaccharide activity	0.0193352572
hypertensive heart disease	0.0192181524
Tinnitus	0.0191873541
acute graft versus host disease	0.0187014879
parasitic infection	0.0186184161
endothelial dysfunction	0.0184753681
myositis	0.0183301342
pancreatic adenocarcinoma	0.0181094129
Keratocystic odontogenic tumor	0.0181094129
Hydrocephalus	0.0181094129
lupus nephritis	0.0179513821
HIV infection	0.0179221878
hepatitis B virus infection	0.0178964938
lymph node metastatic carcinoma	0.0177090347
heart failure	0.0173050035
dengue disease	0.017205258
coronavirus infectious disease	0.0171854632
chronic hepatitis B virus infection	0.0171751971
dry eye syndrome	0.0171437737
familial Mediterranean fever	0.0171043147
persistent truncus arteriosus	0.01706227
Myocardial Ischemia	0.0170540667
cerebral malaria	0.0169801411
infectious arthritis	0.0169263467
Hyperglycemia	0.01685519
Cachexia	0.0168257263
Hepatitis, Alcoholic	0.0167953512
lumbar disc degeneration	0.0167694389
viral disease	0.0166489479
breast adenocarcinoma	0.0166310935
Autoimmunity	0.0165986916
nail-patella syndrome	0.0162726628
prion disease	0.0162615136
toxoplasmosis	0.0161666548
malaria	0.0161283655
pulmonary fibrosis	0.0160561915
anaplastic astrocytoma	0.0158919338
colorectal neoplasm	0.0158919338
deep vein thrombosis	0.0158919338
bone metastasis	0.0157071438
cervical cancer	0.015701701
mucocutaneous lymph node syndrome	0.0156068086
Bloom syndrome	0.0155839505
steatosis	0.015499118
ganglioneuroma	0.0154404304
renal fibrosis	0.015412802
pancreatic ductal adenocarcinoma	0.015337564
gestational diabetes	0.015152774
lymphoma	0.0149465858
liver dysplastic nodule	0.0149110514
cervical carcinoma	0.0148139925
Combined hyperlipidemia	0.0147831942
sickle cell disease	0.0147831942
nephrotic syndrome	0.0147831942
reactive arthritis	0.0147831942
cerebral amyloid angiopathy	0.0147831942
Granuloma	0.0147468105
Infertility	0.0147293998
laryngeal squamous cell carcinoma	0.0146600009
Duchenne muscular dystrophy	0.0146394687
head and neck malignant neoplasia	0.0145856743
fetal growth restriction	0.0145812473
Malignant Bone Neoplasm	0.0145111423
AA amyloidosis	0.0144830132
leukemia	0.0144727118
acute liver failure	0.0141158972
myocarditis	0.0140496455
pancreatic intraductal papillary-mucinous neoplasm	0.0140440345
neuritis	0.0140440345
Splenomegaly	0.0135116438
peripheral arterial disease	0.0134974669
Sarcomatoid Carcinoma	0.0133048748
fatty liver disease	0.0133048748
severe malarial anemia	0.0133048748
chronic inflammatory demyelinating polyradiculoneuropathy	0.0133048748
Azoospermia	0.0133048748
brain neoplasm	0.0132740764
astrocytoma	0.0131760611
autoimmune thyroid disease	0.0131098187
hepatitis C virus infection	0.0131080609
retinopathy of prematurity	0.0130790204
primary ciliary dyskinesia	0.0126991745
Periapical Periodontitis	0.0125940495
intestinal neoplasm	0.0125657151
heart disease	0.0125035925
temporal arteritis	0.0124425218
lymphopenia	0.0123843004
Patent ductus arteriosus	0.0123809251
cerebral creatine deficiency syndrome	0.0123717529
peripheral nerve injury	0.0120775491
endometrial cancer	0.0120626758
osteoarthritis	0.0119553033
systemic inflammatory response syndrome	0.0119017075
Sjogren syndrome	0.0118419545
prediabetes syndrome	0.0118265553
severe acute respiratory syndrome	0.0118060231
cryopyrin-associated periodic syndrome	0.0118012236
diffuse large B-cell lymphoma	0.0117721324
Nasal Cavity Polyp	0.0116212332
Hepatic steatosis	0.0116013487
hyperimmunoglobulinemia D with periodic fever	0.0111831658
lung neoplasm	0.0111284601
scleritis	0.0110873956
Osteopenia	0.0110873956
hemophilia A	0.0110873956
Cutaneous T-cell lymphoma	0.0110873956
hypertensive disorder	0.0110873956
autoimmune neuropathy	0.0110873956
familial hyperaldosteronism	0.0110668634
liver cancer	0.0110654934
skin cancer	0.0110541335
pneumoconiosis	0.0109744685
B-cell non-Hodgkins lymphoma	0.0109642024
laryngeal carcinoma	0.0109026057
vascular disease	0.0108693435
Plasmodium falciparum malaria	0.0107178158
pulmonary tuberculosis	0.0106878262
breast carcinoma	0.0106767514
carcinoma	0.0106146029
attention deficit hyperactivity disorder	0.0106048886
amyloidosis	0.0103995841
injury	0.0103995319
gastric carcinoma	0.0103482359
Thalassemia	0.0103482359
Cognitive impairment	0.0103205819
Dilated cardiomyopathy	0.0103174376
mitochondrial DNA depletion syndrome 4a	0.0103071715
Yersinia infectious disease	0.0102379779
stomach neoplasm	0.0102147765
Immunodeficiency	0.0101788452
nutritional disorder	0.010163446
Staphylococcus aureus infection	0.0101531799
spondyloarthropathy	0.0101429138
pulmonary edema	0.0100938292
cervical squamous intraepithelial neoplasia	0.0100685872
pseudohypoaldosteronism, type IB1, autosomal recessive	0.0100607849
bronchiectasis with or without elevated sweat chloride 1	0.0100607849
Pallister-Hall syndrome	0.0100150654
listeriosis	0.0099810854
squamous cell lung carcinoma	0.0099581239
reticulum cell sarcoma	0.0098889303
intracerebral hemorrhage	0.0098657289
Down syndrome	0.0098246645
Uveitis	0.009750098
synovitis	0.0096706729
posterior cortical atrophy	0.0096579429
Huntington disease	0.0096520008
Ascites	0.0096090762
Invasive Breast Carcinoma	0.0096090762
alcohol withdrawal delirium	0.0096090762
mastitis	0.0096090762
Bronchiolitis	0.0096090762
open-angle glaucoma	0.0096090762
tuberculosis	0.0094783037
neuromyelitis optica	0.0094526207
inflammation	0.0094517337
abscess	0.0094448185
AIDS dementia	0.0094448185
hypersensitivity pneumonitis	0.0094396855
hip fracture	0.0094242863
hereditary spastic paraplegia	0.0094242863
Nephropathy	0.0094157941
skin disease	0.0093637835
adult-onset Still's disease	0.0093637835
glycogen storage disease VI	0.0092508564
Myelopathy	0.0092394964
Lyme disease	0.0092394964
paracoccidioidomycosis	0.0092394964
musculoskeletal system disease	0.0092394964
preterm premature rupture of the membranes	0.0092189642
cardiomyopathy	0.009190835
kidney failure	0.0091223583
fibrosis	0.0091122639
encephalitis	0.0090625087
nervous system disease	0.009051614
Peripheral demyelination	0.0090341742
colon carcinoma	0.0089656867
chronic hepatitis C virus infection	0.0089444484
congenital rubella	0.0089444484
clear cell renal carcinoma	0.0089290493
lung disease	0.0088870255
cerebral toxoplasmosis	0.0088699165
hemorrhagic cystitis	0.0088699165
lepromatous leprosy	0.0088699165
alcohol abuse	0.0088699165
diabetic retinopathy	0.0088699165
joint disease	0.0088699165
Familial cold urticaria	0.0088699165
Chronic Eosinophilic Leukemia, Not Otherwise Specified	0.0088699165
congenital adrenal hyperplasia	0.0088699165
thymus atrophy	0.0088699165
respiratory syncytial virus bronchiolitis	0.0088699165
psoriatic arthritis	0.0088484183
Graves disease	0.0088288521
granular corneal dystrophy type II	0.0087467232
telomere syndrome	0.0087364571
lung carcinoma	0.0087364571
necrotizing enterocolitis	0.0086851266
liver failure	0.0086756692
benign neoplasm	0.0086645944
soft tissue sarcoma	0.0086645944
Glucose intolerance	0.0086594613
retinopathy	0.0086543283
HIV-1 infection	0.0086454994
human papilloma virus infection	0.008633796
Encephalopathy	0.008615933
Seizure	0.0085286711
fungal infectious disease	0.0085003367
Tendinopathy	0.0085003367
Asthma	0.0085003367
Arthritis	0.0084695383
scrapie	0.0084607095
Renal amyloidosis	0.0083155467
Hyperlipidemia	0.0083155467
pancreatic neoplasm	0.0083155467
ovarian neoplasm	0.0083155467
alcoholic liver disease	0.0083155467
allergic rhinitis	0.0082950145
Fulminant hepatitis	0.0082617523
PFAPA syndrome	0.0081732585
leprosy	0.0081307568
retinoblastoma	0.0081307568
laryngotracheoesophageal cleft	0.0081102246
mevalonic aciduria	0.0081102246
pneumocystosis	0.0081026277
rheumatic disease	0.0080615632
cutaneous melanoma	0.0080178296
sarcoma	0.0080178296
Myasthenia gravis	0.0079459669
hypothyroidism	0.0079459669
uterine cervix carcinoma in situ	0.0079459669
Methicillin-Resistant Staphylococcus Aureus Pneumonia	0.0079459669
coinfection	0.0079459669
hyperthyroidism	0.0079459669
Chlamydia trachomatis infectious disease	0.0079459669
Impaired glucose tolerance	0.0079254347
left ventricular hypertrophy	0.0077611769
Neurofibrillary tangles	0.0077611769
trypanosomiasis	0.0077611769
Acute Leukemia	0.0077611769
hemolytic-uremic syndrome	0.0077611769
Neonatal sepsis	0.0077611769
arterial disorder	0.0077611769
fragile X syndrome	0.0077611769
oral mucositis	0.0077611769
tropical spastic paraparesis	0.0077611769
relapsing-remitting multiple sclerosis	0.0077611769
infectious mononucleosis	0.0077611769
rectum cancer	0.0077406447
Melnick-Needles syndrome	0.007576387
gastritis	0.0074891251
hairy cell leukemia	0.0074634598
acute coronary syndrome	0.0074634598
cerebral infarction	0.0073915971
chronic myelomonocytic leukemia	0.0073915971
Proteinuria	0.0073915971
Japanese encephalitis	0.0073915971
Ovarian cyst	0.0073915971
Microcephaly	0.0073915971
Amyotrophic lateral sclerosis	0.0073915971
cervical adenocarcinoma	0.0073915971
streptococcal pneumonia	0.0073915971
Hip dysplasia	0.0073915971
chronic inflammatory demyelinating polyneuropathy	0.0073915971
Wilms tumor	0.0073915971
visceral Leishmaniasis	0.0073915971
serous cystadenoma	0.0073915971
viral encephalitis	0.0073915971
Heat Stroke	0.0073915971
colon adenocarcinoma	0.0073915971
Vitiligo	0.0073915971
chronic rhinosinusitis with nasal polyps	0.0073915971
cutaneous squamous cell carcinoma	0.0073915971
severe congenital neutropenia	0.0073915971
type 2 diabetes nephropathy	0.0073915971
psoriasis vulgaris	0.0073915971
viral hemorrhagic fever	0.0073915971
follicular thyroid carcinoma	0.0073915971
Salmonella Infections	0.0072581377
cytomegalovirus infection	0.0072571111
kidney injury	0.0072478716
proliferative diabetic retinopathy	0.0072068072
Allergy	0.007186275
nephrocalcinosis	0.007186275
Nephrocalcinosis	0.007186275
interstitial lung disease	0.0071376136
schistosomiasis	0.0070220172
systemic juvenile idiopathic arthritis	0.0070220172
chronic pancreatitis	0.0070220172
Keloid	0.0068372273
metastatic neoplasm	0.0068372273
treatment resistant depression	0.0068372273
pneumonitis	0.0066547632
Potocki-Lupski syndrome	0.0066524374
Cryptogenic Organizing Pneumonia	0.0066524374
postmenopausal osteoporosis	0.0066524374
carotid atherosclerosis	0.0066524374
cryohydrocytosis	0.0066524374
pulmonary sarcoidosis	0.0066524374
autoinflammation, panniculitis, and dermatosis syndrome, autosomal recessive	0.0066524374
Pleural effusion	0.0066524374
autosomal dominant cerebellar ataxia	0.0066524374
neurodegenerative disease	0.0065604408
non-Hodgkins lymphoma	0.0064723282
Hodgkins lymphoma	0.0064697901
neuroinflammatory disorder	0.0064676475
insulinoma	0.0064676475
male infertility	0.0064676475
retinitis	0.0064676475
Cirrhosis	0.0064471152
impaired renal function disease	0.0063082131
Ehlers-Danlos syndrome, dermatosparaxis type	0.0062828575
pulmonary alveolar proteinosis	0.0062828575
in situ carcinoma	0.0062623253
atopic eczema	0.0062520592
infectious disease	0.006144743
retinal degeneration	0.0060980676
sarcopenia	0.006025679
anaplastic large cell lymphoma	0.0059999041
Neoplasm of the lung	0.0059672774
Duane retraction syndrome	0.0059557794
Feingold syndrome	0.0059132777
primary aldosteronism	0.0059132777
cervical disc degenerative disorder	0.0059132777
memory impairment	0.0058927455
nervous system injury	0.0058425088
Diabetes mellitus	0.0057421291
urinary tract infection	0.0057284877
septic peritonitis	0.0057284877
Lymphadenopathy	0.0057079555
Guillain-Barre syndrome	0.0056746933
childhood leukemia	0.0055436978
tauopathy	0.0055436978
Optic atrophy	0.0055309678
Dengue Hemorrhagic Fever	0.0054205045
pyometritis	0.0053589079
viral pneumonia	0.0053589079
status epilepticus	0.0053281096
aphthous ulcer	0.0053281096
metabolic disease	0.0053051135
staphylococcal pneumonia	0.0052459807
mental or behavioural disorder	0.0052459807
Anemia	0.0052357146
urinary bladder carcinoma	0.0051870533
inflammatory breast carcinoma	0.005174118
Klebsiella Infections	0.005174118
enteritis	0.005174118
heart valve disease	0.005174118
osteoarthritis, hip	0.005174118
migraine disorder	0.0051535858
mood disorder	0.0051535858
benign prostatic hyperplasia	0.0050406586
cyst	0.0050318297
retinal ischemia	0.0050093344
Fulminant hepatic failure	0.004989328
Gout	0.004989328
cutaneous lupus erythematosus	0.004989328
Kaposi's sarcoma	0.004989328
Cowden syndrome 1	0.004989328
typhoid fever	0.004989328
animal viral hepatitis	0.0049687958
Glomerular sclerosis	0.0049355336
Premature rupture of membranes	0.0048045381
hyperinsulinemic hypoglycemia, familial, 4	0.0047950807
Glomerulonephritis	0.0047754496
Myalgia	0.0046480826
pericarditis	0.0046480826
Pain	0.0046480826
Hyponatremia	0.0046197482
mucositis	0.0046197482
idiopathic pulmonary fibrosis	0.0045889499
Hepatic fibrosis	0.0045659538
lymphoblastic lymphoma	0.0044349583
protein S deficiency	0.0044349583
smallpox	0.0044349583
multiminicore myopathy	0.0044349583
thrombotic disease	0.0044349583
Hydroureter	0.0044349583
Increased total granulocyte count	0.0044349583
kidney cancer	0.0044349583
aneurysmal bone cyst	0.0044349583
idiopathic cardiomyopathy	0.0044349583
osteoarthritis, knee	0.0044349583
refractory anemia	0.0044349583
Hepatomegaly	0.0044349583
adrenal cortex neoplasm	0.0044349583
Schistosomiasis japonica	0.0044349583
Cushing syndrome	0.0044349583
hemosiderosis	0.0044349583
portal hypertension	0.0044349583
esophageal carcinoma	0.0044349583
congenital secretory chloride diarrhea 1	0.0044349583
Psychotic episodes	0.0044349583
hyperplasia	0.0044349583
acanthosis nigricans	0.0044349583
neuromuscular disease caused by qualitative or quantitative defects of dystrophin	0.0044349583
orthostatic intolerance	0.0044349583
inflammation of heart layer	0.0044349583
gastroesophageal reflux disease	0.0044349583
Abdominal Aortic Aneurysm	0.0044349583
pterygium	0.0044349583
ulcer disease	0.0044349583
hypohidrotic ectodermal dysplasia	0.0044349583
inflammatory skin disease	0.004414426
Osteopetrosis	0.004414426
Aarskog-Scott syndrome, X-linked	0.004414426
hematopoietic and lymphoid cell neoplasm	0.004414426
pemphigus foliaceus	0.004414426
Cellulitis	0.004414426
demyelinating disease	0.0043811639
Keratitis	0.0042501683
ovarian carcinoma	0.0042501683
Fever	0.0042501683
Norrie disease	0.0042501683
thyroiditis	0.0042501683
malignant glioma	0.0042501683
Meningitis	0.0042501683
Autism	0.0042296361
disease arising from reactivation of latent virus	0.0042296361
Epstein-Barr virus infection	0.0042296361
skin neoplasm	0.0042296361
hypertrophy	0.0042296361
lupus erythematosus	0.0040653784
peripheral neuropathy	0.0040653784
Carcinoma, Lewis Lung	0.0040653784
hypertrophic cardiomyopathy	0.0040653784
polyarticular arthritis	0.0040653784
Meckel syndrome, type 1	0.0040653784
Carcinoma, Lewis Lung	0.0040653784
peripheral neuropathy	0.0040653784
lupus erythematosus	0.0040653784
hypertrophic cardiomyopathy	0.0040653784
adenocarcinoma	0.0040215067
Delirium	0.0039961848
pharyngitis	0.0039089229
vasculitis	0.0038600563
pancreatic carcinoma	0.003829533
Conjunctivitis	0.0037676613
septic shock	0.0037573952
dermatographia	0.0036957985
Lentivirus Infections	0.0036957985
malignant pleural mesothelioma	0.0036957985
congenital isolated hyperinsulinism	0.0036957985
prostate neoplasm	0.0036957985
oligodendroglioma	0.0036957985
Central Nervous System Neoplasm	0.0036957985
punctate palmoplantar keratoderma type III	0.0036957985
autoinflammatory syndrome, familial, Behcet-like	0.0036957985
ferro-cerebro-cutaneous syndrome	0.0036957985
cervical intraepithelial neoplasia	0.0036957985
alcoholic liver cirrhosis	0.0036957985
chronic gastritis	0.0036957985
mucopolysaccharidosis type 6	0.0036957985
acute hemorrhagic leukoencephalitis	0.0036957985
angina unstable	0.0036957985
marginal zone B-cell lymphoma	0.0036957985
craniodiaphyseal dysplasia	0.0036957985
invasive breast ductal carcinoma	0.0036957985
Helminthiasis	0.0036957985
infertility	0.0036957985
spondylo-ocular syndrome	0.0036957985
grade III glioma	0.0036957985
human african trypanosomiasis	0.0036957985
interstitial nephritis	0.0036957985
familial cold autoinflammatory syndrome	0.0036957985
medulloblastoma	0.0036957985
brain glioma	0.0036957985
metastatic squamous cell carcinoma	0.0036957985
central nervous system infection	0.0036957985
angina pectoris	0.0036957985
Friedreich ataxia	0.0036957985
Hyperoxaluria	0.0036957985
Anophthalmia	0.0036957985
Stargardt disease	0.0036957985
Lennox-Gastaut syndrome	0.0036957985
astrocytic tumor	0.0036957985
Decreased total leukocyte count	0.0036957985
Peritoneal Fibrosis	0.0036957985
neonatal abstinence syndrome	0.0036957985
choroidal neovascularization	0.0036957985
eye disease	0.0036957985
Blau syndrome	0.0036957985
Erythema	0.0036957985
apoptotic process	0.0036957985
classic lissencephaly	0.0036957985
orofacial cleft	0.0036957985
Intussusception	0.0036957985
papilloma	0.0036957985
familial Behcet-like autoinflammatory syndrome	0.0036957985
periventricular leukomalacia	0.0036957985
Lewy body dementia	0.0036957985
pulmonary arterial hypertension	0.0036957985
Dravet syndrome	0.0036752663
chronic hepatitis	0.0035110086
urticaria	0.0034904764
alcoholic fatty liver disease	0.0033262187
neoplasm of testis	0.0033262187
Glycogen storage disease due to acid maltase deficiency	0.0033262187
rhabdomyosarcoma	0.0033262187
bone sarcoma	0.0033262187
Smith-Lemli-Opitz syndrome	0.0033262187
airway hyperresponsiveness	0.0032108276
bacteriemia	0.0031697632
Shock	0.0031106304
coronary atherosclerosis	0.0030285016
pachyonychia congenita	0.0030285016
Anorexia	0.0030182355
Decreased total granulocyte count	0.0030182355
arthritis	0.0029566388
spondylitis	0.0029566388
acute myeloid leukemia by FAB classification	0.0029566388
GNE myopathy	0.0029566388
respiratory distress syndrome in premature infants	0.0029566388
lip and oral cavity carcinoma	0.0029566388
experimental arthritis	0.0029566388
Cytomegalovirus Retinitis	0.0029566388
laryngeal neoplasm	0.0029566388
endometrial carcinoma	0.0029566388
juvenile myoclonic epilepsy	0.0029566388
autism spectrum disorder	0.0029566388
childhood gender nonconformity	0.0029566388
thanatophoric dysplasia	0.0029566388
mixed connective tissue disease	0.0029566388
spinal cord injury	0.0029566388
neutropenia	0.0029566388
allergic disease	0.0029566388
Follicular Variant Thyroid Gland Papillary Carcinoma	0.0029566388
Schwartz-Jampel syndrome	0.0029566388
oligospermia	0.0029566388
bone benign neoplasm	0.0029566388
varicocele	0.0029566388
esophageal cancer	0.0029566388
myeloid leukemia	0.0029566388
Acute hepatitis	0.0029566388
Ewing sarcoma	0.0029566388
renal carcinoma	0.0029566388
Ochoa syndrome	0.0029566388
mucopolysaccharidosis type 7	0.0029566388
adenoviridae infectious disease	0.0029566388
Ebola hemorrhagic fever	0.0029566388
aortic atherosclerosis	0.0029566388
Opportunistic infection	0.0029361066
infarction	0.0029361066
brain injury	0.0029361066
psychiatric disorder	0.0028437117
Hypotonia - cystinuria syndrome	0.0027718489
hypotonia-cystinuria syndrome	0.0027718489
mucous membrane pemphigoid	0.0027718489
Coma	0.0027718489
Increased total eosinophil count	0.0027718489
osteomyelitis	0.0027513167
inherited lipid metabolism disorder	0.0027513167
retinitis pigmentosa 1	0.0027513167
Chronic colitis	0.0027513167
Atrophy	0.0027513167
Bartsocas-Papas syndrome 1	0.0027513167
meningeal tuberculosis	0.0026474844
central nervous system disease	0.002587059
ischemia reperfusion injury	0.002587059
pyoderma gangrenosum	0.002587059
poliovirus infection	0.002587059
adult T-cell leukemia/lymphoma	0.002587059
narcolepsy	0.002587059
meningococcal infection	0.002587059
thyroid cancer	0.002587059
Dowling-Degos disease 1	0.002587059
coronary aneurysm	0.002587059
T-cell leukemia	0.002587059
precursor B-cell acute lymphoblastic leukemia	0.002587059
hemophagocytic syndrome	0.002587059
brain disease	0.002587059
STING-associated vasculopathy with onset in infancy	0.002587059
Narcolepsy	0.002587059
skin reaction	0.0022174791
renovascular hypertension	0.0022174791
paratyphoid fever	0.0022174791
nodular goiter	0.0022174791
esophageal adenocarcinoma	0.0022174791
menopause	0.0022174791
metastatic melanoma	0.0022174791
neurotoxicity	0.0022174791
Chédiak-Higashi syndrome	0.0022174791
juvenile polyposis syndrome	0.0022174791
neural tube defect	0.0022174791
Schnitzler syndrome	0.0022174791
Hypoalbuminemia	0.0022174791
prostatitis	0.0022174791
autoimmune gastritis	0.0022174791
macular retinal edema	0.0022174791
chronic purulent otitis media	0.0022174791
pyogenic arthritis-pyoderma gangrenosum-acne syndrome	0.0022174791
urea cycle disorder	0.0022174791
otosclerosis	0.0022174791
macular retinal edema	0.0022174791
Mantle cell lymphoma	0.0022174791
MALT lymphoma	0.0022174791
neuropathic pain	0.0022174791
Vibrio infectious disease	0.0022174791
Motor neuron atrophy	0.0022174791
inborn error of immunity	0.0022174791
ankylosis	0.0022174791
bacterial urinary tract infection	0.0022174791
Burkitts lymphoma	0.0022174791
nephrolithiasis	0.0022174791
Ataxia-telangiectasia	0.0022174791
fulminant viral hepatitis	0.0022174791
Decreased total lymphocyte count	0.0022174791
brain ischemia	0.0022174791
hemophilia	0.0022174791
ankylosis	0.0022174791
Herpes simplex infection	0.0022174791
otosclerosis	0.0022174791
Mantle cell lymphoma	0.0022174791
MALT lymphoma	0.0022174791
arteriosclerosis	0.0022174791
Leishmaniasis	0.0022174791
Pick disease	0.0022174791
neuropathic pain	0.0022174791
abortion	0.0022174791
Vibrio infectious disease	0.0022174791
Motor neuron atrophy	0.0022174791
inborn error of immunity	0.0022174791
cystoid macular edema	0.0022174791
histoplasmosis	0.0022174791
gastrointestinal disease	0.0022174791
Ureteral obstruction	0.0022174791
bone inflammation disease	0.0022174791
nephrolithiasis	0.0022174791
lymphadenitis	0.0022174791
Burkitts lymphoma	0.0022174791
bacterial urinary tract infection	0.0022174791
Recurrent fever	0.0022174791
ankyloblepharon filiforme adnatum-cleft palate syndrome	0.0022174791
silicosis	0.0022174791
deafness	0.0022174791
oculocutaneous albinism type 1	0.0022174791
spermatocele	0.0022174791
primary hyperoxaluria	0.0022174791
encephalomyelitis	0.002012157
ovarian adenocarcinoma	0.0018478993
hypopharyngeal squamous cell carcinoma	0.0018478993
Skin rash	0.0018478993
Congestive heart failure	0.0018478993
bacterial pneumonia	0.0018478993
bone disease	0.0018478993
Mixed Tumor of the Salivary Gland	0.0018478993
gram-negative bacterial infections	0.0018478993
acute promyelocytic leukemia	0.0018478993
Other metabolic disease	0.0018478993
giardiasis	0.0018478993
Edema	0.0014783194
Chagas disease	0.0014783194
progressive multifocal leukoencephalopathy	0.0014783194
focal segmental glomerulosclerosis	0.0014783194
celiac disease	0.0014783194
Multiple Organ Failure	0.0014783194
Respiratory tract infection	0.0014783194
prostate carcinoma	0.0014783194
immunodeficiency disease	0.0014783194
Ehlers-Danlos syndrome	0.0014783194
fibromyalgia	0.0014783194
viral eye infection	0.0014783194
dentin dysplasia	0.0014783194
Increased total leukocyte count	0.0014783194
SATB2 associated disorder	0.0014783194
Cheilitis	0.0014783194
prostate adenocarcinoma	0.0014783194
diabetic neuropathy	0.0014783194
uterine disorder	0.0014783194
Endometritis	0.0014783194
anti-neutrophil cytoplasmic antibody-associated vasculitis	0.0014783194
peritonitis	0.0014783194
osteonecrosis	0.0014783194
long COVID-19	0.0014783194
infantile myofibromatosis	0.0014783194
congenital dyserythropoietic anemia type 2	0.0014783194
morbid obesity	0.0014783194
X-linked retinoschisis	0.0014783194
chorioamnionitis	0.0014783194
glomerular disease	0.0014783194
thrombotic thrombocytopenic purpura	0.0014783194
mucopolysaccharidosis	0.0014783194
ptosis	0.0014783194
Cholestasis	0.0014783194
Scarring	0.0014783194
tongue cancer	0.0014783194
Testicular Embryonal Carcinoma	0.0014783194
chronic graft versus host disease	0.0014783194
irritable bowel syndrome	0.0014783194
Tremor	0.0014783194
rectal adenocarcinoma	0.0014783194
limb ischemia	0.0014783194
ameloblastoma	0.0014783194
bone neoplasm	0.0014783194
skin aging	0.0014783194
Constipation	0.0014783194
mature T-cell and NK-cell non-Hodgkin lymphoma	0.0014783194
complication	0.0014783194
Pancreatitis	0.0014783194
toxicity	0.0014783194
Bardet-Biedl syndrome	0.0014783194
POEMS syndrome	0.0014783194
ciliopathy	0.0014783194
lymphoid leukemia	0.0014783194
ovarian serous adenocarcinoma	0.0014783194
liver neoplasm	0.0014783194
cerebral cavernous malformation	0.0014783194
cutaneous Leishmaniasis	0.0014783194
Ataxia	0.0014783194
cardiac arrest	0.0014783194
oral cavity cancer	0.0014783194
Hepatic Granuloma	0.0014783194
allergic contact dermatitis	0.0014783194
essential thrombocythemia	0.0014783194
cheilitis	0.0014783194
Tularemia	0.0014783194
Mumps virus infectious disease	0.0014783194
Acute encephalopathy	0.0014783194
myotonic dystrophy type 2	0.0014783194
microlissencephaly	0.0014783194
hereditary periodic fever syndrome	0.0014783194
obesity	0.0014783194
Timothy syndrome	0.0014783194
cerebral microbleeds	0.0014783194
T-cell non-Hodgkin lymphoma	0.0014783194
wet macular degeneration	0.0014783194
posterior uveitis	0.0014783194
measles	0.0014783194
pulpitis	0.0014783194
Luscan-Lumish syndrome	0.0014783194
infective endocarditis	0.0014783194
Gastric Mucosa-Associated Lymphoid Tissue Lymphoma	0.0014783194
sialadenitis	0.0014783194
Congenital dyserythropoietic anemia type II	0.0014783194
metastatic malignant neoplasm	0.0014783194
head and neck carcinoma	0.0014783194
asthenia	0.0014783194
aplastic anemia	0.0014783194
ectodermal dysplasia syndrome	0.0014783194
chronic fatigue syndrome	0.0014783194
edema	0.0014783194
Peripheral neuropathy	0.0014783194
salivary gland carcinoma	0.0014783194
classic Hodgkin lymphoma	0.0014783194
Sensory neuropathy	0.0014783194
hearing loss	0.0014783194
Nager acrofacial dysostosis	0.0014783194
Hepatoblastoma	0.0014783194
Airway obstruction	0.0014783194
female reproductive system disease	0.0014783194
metastasis	0.0014783194
breast carcinoma in situ	0.0014783194
synucleinopathy	0.0014783194
idiopathic dilated cardiomyopathy	0.0014783194
scrub typhus	0.0014783194
essential hypertension	0.0014783194
Arrhythmia	0.0014783194
Mungan syndrome	0.0014783194
anaphylaxis	0.0014783194
stomatitis	0.0014783194
bronchopneumonia	0.0014783194
alpha 1-antitrypsin deficiency	0.0014783194
lysosomal storage disease	0.0014783194
Anemia, Hemolytic, Autoimmune	0.0014783194
psoriasis 14, pustular	0.0014783194
Trematode Infections	0.0014783194
Gaucher disease	0.0014783194
leptospirosis	0.0014783194
Parkinsonism	0.0014783194
acute respiratory failure	0.0014783194
chronic atrial and intestinal dysrhythmia	0.0014783194
oral lichen planus	0.0014783194
