# Supplementary material for: Peripheral Transcriptomic Signatures Reveal Convergent Neuroinflammatory, Metabolic, and miRNA Dysregulation in Major Psychiatric Disorders
Source: Biology (Basel). 2026 Apr 24;15(9):673. doi: 10.3390/biology15090673 (PMC13162896; doi:10.3390/biology15090673)
Supplement: Supplementary file 1 [file biology-15-00673-s001.zip › Supplementary Files/Dataset S4. Hub genes GWAS results/TNFSF13B.tsv]

disease	globalScore
systemic lupus erythematosus	0.6042084695
lupus nephritis	0.4854133004
IGA glomerulonephritis	0.3604482908
rheumatoid arthritis	0.3337521459
autoimmune thrombocytopenic purpura	0.3110603822
vasculitis	0.2637023433
Abruptio Placentae	0.1515427847
amyotrophic lateral sclerosis	0.1515427847
chronic lymphocytic leukemia	0.1309245165
Systemic lupus erythematosus	0.117891849
systemic scleroderma	0.1104636148
multiple myeloma	0.1090822912
Sjogren syndrome	0.1084248501
neoplasm	0.1072814156
interstitial lung disease	0.1072360715
Rheumatoid arthritis	0.106010313
myeloid sarcoma	0.1017047101
nephrotic syndrome	0.0992728322
neuromyelitis optica	0.0977015958
Miyoshi myopathy	0.0976850859
irritable bowel syndrome	0.0965790654
pulmonary tuberculosis	0.0951904246
infection	0.0945855351
membranous glomerulonephritis	0.094579078
multiple sclerosis	0.0943223546
acute graft versus host disease	0.0940814797
acute lymphoblastic leukemia	0.0939563393
lobular neoplasia	0.093245328
experimental autoimmune encephalomyelitis	0.0917841741
Mungan syndrome	0.0906485055
sarcoidosis	0.0903162823
peeling skin syndrome	0.0902305805
graft versus host disease	0.0891906988
chronic obstructive pulmonary disease	0.0883718293
common variable immunodeficiency	0.0875179271
Central Nervous System Lymphoma	0.0861859436
combined immunodeficiency with skin granulomas	0.0861717291
Opsoclonus-Myoclonus Syndrome	0.0849033747
chronic rhinosinusitis with nasal polyps	0.084634563
immunoglobulin G4-related sclerosing disease	0.0845837459
inflammatory bowel disease	0.0841563052
periodontitis	0.084022453
immunodeficiency 73c with defective neutrophil chemotaxis and hypogammaglobulinemia	0.0836432852
Granulomatosis with Polyangiitis	0.0828367175
dermatomyositis	0.0825783728
myositis	0.0825762905
BENTA disease	0.0822298524
malaria	0.081843015
Hodgkins lymphoma	0.0818401445
immunodeficiency 99 with hypogammaglobulinemia and autoimmune cytopenias	0.0816217253
immunodeficiency 18	0.0809550518
cardiovascular disease	0.0809036421
classic Hodgkin lymphoma	0.0806926734
immunodeficiency 105	0.0803523017
severe combined immunodeficiency due to CARD11 deficiency	0.0798205525
COVID-19–associated multisystem inflammatory syndrome in adults	0.0796239265
atherosclerosis	0.078547863
kidney disease	0.0783887748
leukemia	0.0782276981
activated PI3K-delta syndrome	0.0779751361
severe combined immunodeficiency due to CTPS1 deficiency	0.0779361087
diffuse large B-cell lymphoma	0.0772811546
autoimmune disease	0.0761882439
relapsing-remitting multiple sclerosis	0.0757176479
type 2 diabetes mellitus	0.0754740057
hepatitis C virus infection	0.0753713078
acute myocardial infarction	0.075053045
microscopic polyangiitis	0.0747937231
emphysema	0.0743779458
hyper-IgM syndrome type 3	0.0743036705
coronary artery disease	0.0742855508
immunodeficiency, common variable, 4	0.0741626183
autoimmune polyendocrinopathy	0.0739159709
adrenal cortex carcinoma	0.0739159709
chronic renal failure syndrome	0.0739159709
colitis	0.0739159709
short-limb skeletal dysplasia with severe combined immunodeficiency	0.0735500479
immunodeficiency, common variable, 3	0.0734212924
immunodeficiency 62	0.0731312194
isolated agammaglobulinemia	0.0730201841
agammaglobulinemia 8, autosomal dominant	0.0719545267
macroglobulinemia, Waldenstrom, 1	0.0718091296
Behcet's syndrome	0.0712985547
immunodeficiency, common variable, 14	0.0711987024
autoimmune lymphoproliferative syndrome type 2B	0.071023639
Autoimmune lymphoproliferative syndrome with recurrent viral infections	0.071023639
neutropenia, severe congenital, 2, autosomal dominant	0.0707465253
severe combined immunodeficiency due to LAT deficiency	0.0706713842
agammaglobulinemia 10, autosomal dominant	0.0706123063
immunodeficiency 112	0.0705433445
severe combined immunodeficiency due to CD70 deficiency	0.0705346787
immunodeficiency 72 with autoinflammation	0.0697602142
immune deficiency, familial variable	0.0690966496
immunodeficiency 86	0.0689760927
Salmonella Infections	0.0687726513
nail-patella syndrome	0.068754582
X-Linked Combined Immunodeficiency Diseases	0.0686175031
synovial sarcoma	0.0685883827
agammaglobulinemia 7, autosomal recessive	0.0678618033
immunodeficiency 109 with lymphoproliferation	0.0677172688
severe combined immunodeficiency, autosomal recessive, T cell-negative, B cell-negative, NK cell-positive	0.0673478297
immunodeficiency 64	0.0673064767
Lung fibrosis - immunodeficiency - 46,XX gonadal dysgenesis	0.0669995858
lung fibrosis-immunodeficiency-46,XX gonadal dysgenesis syndrome	0.0669995858
preeclampsia	0.0667585025
T-B+ severe combined immunodeficiency due to JAK3 deficiency	0.0665002366
combined immunodeficiency due to moesin deficiency	0.0660427887
ICF syndrome	0.0654096491
gamma chain deficiency	0.0651253717
reticular dysgenesis	0.064527616
immunoglobulin A deficiency 2	0.0642215279
severe combined immunodeficiency due to IKK2 deficiency	0.0638123024
agammaglobulinemia 8b, autosomal recessive	0.063287265
Obesity	0.0631062457
Chronic mucocutaneous candidosis	0.0630442662
Okt4 epitope deficiency	0.06303554
esophageal squamous cell carcinoma	0.0628285753
esophageal adenocarcinoma	0.0626232532
transcobalamin I deficiency	0.0623462551
Transcobalamin deficiency	0.0623462551
immunodeficiency 84	0.0621278663
combined immunodeficiency due to ZAP70 deficiency	0.0621074839
immunodeficiency due to selective anti-polysaccharide antibody deficiency	0.061769846
Autoimmunity	0.0617298771
primary immunodeficiency with post-measles-mumps-rubella vaccine viral infection	0.061725749
non-alcoholic steatohepatitis	0.061014712
immunodeficiency 36 with lymphoproliferation	0.0608602033
influenza	0.0608100555
immunodeficiency 67	0.0606381884
Immunodeficiency due to interleukin-1 receptor-associated kinase-4 deficiency	0.0606381884
immunodeficiency, common variable, 1	0.060553298
autoimmune lymphoproliferative syndrome type 4	0.0601632372
RAS-associated autoimmune leukoproliferative disease	0.0601632372
immunodeficiency 120	0.0600907524
breast cancer	0.0599275104
Autoimmune Hepatitis	0.0595693478
Cernunnos-XLF deficiency	0.0592765926
immunodeficiency 81	0.0589976173
MHC class II deficiency 4	0.0589087703
idiopathic pulmonary fibrosis	0.0588400547
MHC class II deficiency 5	0.0583465983
immunodeficiency 14b, autosomal recessive	0.0583287578
immunodeficiency, common variable, 7	0.0582932084
Severe combined immunodeficiency due to adenosine deaminase deficiency	0.0582229307
hyper-IgE recurrent infection syndrome 5, autosomal recessive	0.0580946906
immunodeficiency 121 with autoinflammation	0.0579121879
immunodeficiency 73b with defective neutrophil chemotaxis and lymphopenia	0.0578613707
lupus erythematosus	0.0577317866
immunodeficiency, common variable, 15	0.0574212915
autoinflammatory disease, X-linked	0.0574198747
pulmonary alveolar proteinosis with hypogammaglobulinemia	0.0573981126
Kimura disease	0.0572168132
immunodeficiency 70	0.0571122796
serum lipopolysaccharide activity	0.0571000875
hyper-IgM syndrome type 2	0.0569736317
immunodeficiency 25	0.0568816063
neutropenia, severe congenital, 1, autosomal dominant	0.0566764751
immunodeficiency 96	0.0566726376
autoimmune lymphoproliferative syndrome	0.0565695865
immunodeficiency 78 with autoimmunity and developmental delay	0.0563169889
primary immunodeficiency syndrome due to p14 deficiency	0.0560256409
immunodeficiency 57	0.0559657464
autoimmune lymphoproliferative syndrome type 1	0.0556456368
immunodeficiency 75	0.0556383992
congenital neutropenia-myelofibrosis-nephromegaly syndrome	0.0555380994
Recurrent infections-myelofibrosis-nephromegaly syndrome	0.0555380994
MHC class II deficiency 3	0.05546521
X-linked lymphoproliferative disease	0.0552083007
severe combined immunodeficiency due to CORO1A deficiency	0.0550945009
immunodeficiency 102	0.0550861176
T-B+ severe combined immunodeficiency due to IL-7Ralpha deficiency	0.0548327151
hyper-IgM syndrome type 5	0.0547463813
immunodeficiency 85 and autoimmunity	0.0546910203
acute erythroleukemia	0.0546177429
pancytopenia due to IKZF1 mutations	0.0545014505
Melnick-Needles syndrome	0.0543537659
severe combined immunodeficiency due to DCLRE1C deficiency	0.0541730151
immunodeficiency 122	0.0540796449
Insulin resistance	0.0540784687
immunodeficiency 93 and hypertrophic cardiomyopathy	0.053784794
non-Hodgkins lymphoma	0.0537414501
Familial hemophagocytic lymphohistiocytosis	0.0537202798
immunodeficiency 92	0.0526578404
pulmonary fibrosis and/or bone marrow failure, telomere-related, 6	0.0525379322
Autosomal recessive early-onset inflammatory bowel disease	0.0525063639
cervical cancer	0.0523238839
immunodeficiency 97 with autoinflammation	0.0521879606
immunodeficiency 37	0.051648374
alcohol drinking	0.0516235827
immunodeficiency 60	0.0511633005
Combined immunodeficiency T+ B+ due to partial RAG1 deficiency	0.0511626845
combined immunodeficiency due to partial RAG1 deficiency	0.0511626845
X-linked immunodeficiency with magnesium defect, Epstein-Barr virus infection and neoplasia	0.0511350687
agammaglobulinemia 9, autosomal recessive	0.0511257327
intestinal lymphangiectasia	0.0510021739
primary intestinal lymphangiectasia	0.0510021739
immunodeficiency 15a	0.050618509
immunodeficiency 19	0.0501909975
immunodeficiency 76	0.0498766493
immunodeficiency 95	0.0495512137
immunodeficiency 119	0.0495227766
cancer	0.0493175132
lung disease, immunodeficiency, and chromosome breakage syndrome;	0.0491793753
immunodeficiency 98 with autoinflammation, X-linked	0.0489453081
cystic fibrosis	0.0488937903
trigeminal nerve disease	0.0487452194
hepatocellular carcinoma	0.048631434
immunodeficiency, common variable, 2	0.0484001778
Wiskott-Aldrich syndrome	0.0481356202
immunodeficiency 117	0.047771892
immunodeficiency 118	0.0476388433
immunodeficiency, common variable, 6	0.0474002589
Mantle cell lymphoma	0.0472311696
combined immunodeficiency due to CD3gamma deficiency	0.0470828822
autoimmune lymphoproliferative syndrome type 2A	0.0467093499
immunodeficiency 80 with or without congenital cardiomyopathy	0.0466428256
Immunodeficiency syndrome with autoimmunity	0.0466372819
allergic rhinitis	0.04592543
autoimmune lymphoproliferative syndrome due to CTLA4 haploinsufficiency	0.0458149667
acute myeloid leukemia	0.0455490328
lymphoproliferative syndrome 1	0.0455451734
chronic graft versus host disease	0.0452964842
X-linked hyper-IgM syndrome	0.0448522112
hyper-IgM syndrome type 1	0.0448522112
glioma	0.0442366554
ataxia-pancytopenia syndrome	0.0439689153
Ataxia - pancytopenia	0.0439689153
hepatic veno-occlusive disease-immunodeficiency syndrome	0.043497701
Hepatic veno-occlusive disease - immunodeficiency	0.043497701
autoinflammation with episodic fever and immune dysregulation	0.0434330245
pyogenic bacterial infections due to MyD88 deficiency	0.0431262732
PLCG2-associated antibody deficiency and immune dysregulation	0.0429318332
autoinflammation-PLCG2-associated antibody deficiency-immune dysregulation	0.0429318332
T-B+ severe combined immunodeficiency due to CD3delta/CD3epsilon/CD3zeta	0.0426938648
severe combined immunodeficiency due to LCK deficiency	0.042604755
Townes-Brocks syndrome	0.042232766
immunoproliferative small intestinal disease	0.0421912362
polymyositis	0.0419802551
sinus histiocytosis with massive lymphadenopathy	0.0419103555
combined immunodeficiency due to STIM1 deficiency	0.0418733975
Hypohidrotic ectodermal dysplasia with immunodeficiency	0.041755132
skin disease	0.0417115265
periodic fever, immunodeficiency, and thrombocytopenia syndrome	0.0416959992
melanoma	0.0412974203
rheumatic disease	0.0412594677
Mast Cell Sarcoma	0.0408847714
ulcerative colitis	0.0407814761
Cutaneous T-cell lymphoma	0.040653784
COVID-19	0.0405187429
Strabismus	0.0402361827
nonpapillary renal cell carcinoma	0.0399725906
lymphopenia	0.0395577968
glomerulonephritis	0.0386640326
idiopathic CD4 lymphocytopenia	0.0385231562
chronic fatigue syndrome	0.0377484757
Respiratory Syncytial Virus Infection	0.037596085
optic neuritis	0.0374199603
gestational diabetes	0.0367927011
Thymic aplasia	0.036196651
Nezelof syndrome	0.036196651
Huntington disease	0.0359860674
Peri-Implantitis	0.0358287137
Meckel syndrome, type 1	0.0357260526
lymphoma	0.0356862642
pemphigus vulgaris	0.03535791
hyper-IgM syndrome type 4	0.0353244425
Bloom syndrome	0.0353008205
bone marrow failure syndrome	0.035021387
Nasal polyposis	0.0348636996
Hepatic fibrosis	0.0347889498
lymphoproliferative syndrome	0.0347565383
autoimmune thyroid disease	0.0346138205
X-linked agammaglobulinemia	0.0338793853
nephritis	0.033874138
immunodeficiency 115 with autoinflammation	0.0337648155
antiphospholipid syndrome	0.0337268309
Bruton-type agammaglobulinemia	0.0334174105
Myasthenia gravis	0.0332931029
type 1 diabetes mellitus	0.0332758283
proteasome-associated autoinflammatory syndrome 2	0.0332621869
breast angiosarcoma	0.0332621869
dyskeratosis congenita, autosomal recessive 5	0.0332400121
autoinflammation, panniculitis, and dermatosis syndrome, autosomal recessive	0.0332030541
renal cell carcinoma	0.0327078171
temporal arteritis	0.0326965623
autoimmune disease with susceptibility to mycobacterium tuberculosis	0.0326412928
Schnitzler syndrome	0.03258216
severe combined immunodeficiency, autosomal recessive, T cell-negative, B cell-negative, NK cell-negative, due to adenosine deaminase deficiency	0.0325673768
precursor B-cell acute lymphoblastic leukemia	0.0325256964
Omenn syndrome	0.0324934608
inclusion body myositis	0.0324101
autoinflammatory syndrome with immunodeficiency	0.0324047617
Leishmaniasis	0.0322717129
lymphoproliferative syndrome 2	0.0322643213
chronic inflammatory demyelinating polyneuropathy	0.0322197538
mucous membrane pemphigoid	0.0321485196
immunodeficiency due to CD25 deficiency	0.0321312726
Aplasia cutis congenita - intestinal lymphangiectasia	0.0319686574
aplasia cutis congenita-intestinal lymphangiectasia syndrome	0.0319686574
salpingitis	0.0317838675
schistosomiasis	0.0317838675
temporal lobe epilepsy	0.0317838675
neurodevelopmental disorder with dysmorphic facies and ischiopubic hypoplasia	0.0317616927
Takayasu arteritis	0.0317428031
neutrophil immunodeficiency syndrome	0.0315769028
Anemia, Hemolytic, Autoimmune	0.0314635398
combined immunodeficiency due to ORAI1 deficiency	0.0314512456
Bartsocas-Papas syndrome 1	0.0311315165
immunodeficiency 32B	0.0310816658
Bronchiolitis	0.0310447078
nonimmune chronic idiopathic neutropenia of adults	0.0310299246
primary biliary cirrhosis	0.0310065503
essential thrombocythemia	0.030875317
neutropenia, severe congenital, 8, autosomal dominant	0.0307786103
hereditary persistence of fetal hemoglobin-sickle cell disease syndrome	0.0307342607
acute panmyelosis with myelofibrosis	0.0306677363
Sezary's disease	0.030490338
monocytopenia with susceptibility to infections	0.030490338
autism spectrum disorder - epilepsy - arthrogryposis syndrome	0.0303581315
juvenile polyposis syndrome	0.0303055481
clear cell renal carcinoma	0.0298860012
autoimmune pancreatitis	0.0298277509
non-alcoholic fatty liver disease	0.0296484259
pemphigus	0.029202436
Graves disease	0.0286087669
renal osteodystrophy	0.0285475284
chronic kidney disease	0.0279849784
B-cell non-Hodgkins lymphoma	0.0276940596
ocular cicatricial pemphigoid	0.0273489092
anti-neutrophil cytoplasmic antibody-associated vasculitis	0.0270160417
diabetes mellitus	0.0266284368
chronic granulomatous disease	0.0266097495
HIV infection	0.0266045956
schizophrenia	0.0265956724
Hepatic steatosis	0.0265348688
Uveitis	0.0264798564
psoriatic arthritis	0.0263711652
retinitis pigmentosa 1	0.0262196375
Nasal Cavity Polyp	0.0253521022
Apathy	0.0251314301
pulmonary alveolar proteinosis	0.0237147073
non-small cell lung carcinoma	0.0236095824
dengue disease	0.0233474533
Thalassemia	0.0232835308
ulnar-mammary syndrome	0.0226511386
lung cancer	0.0225304092
allergic asthma	0.022436577
normal pressure hydrocephalus	0.0221747913
scleroderma	0.0221747913
cartilage disease	0.0220655093
dementia	0.0220655093
visceral Leishmaniasis	0.0219715098
AIDS	0.0215954989
Chagas disease	0.0214356316
fibrosis	0.0212368797
agammaglobulinemia	0.0211611159
oral cavity cancer	0.0210660517
atrial fibrillation	0.020999322
juvenile dermatomyositis	0.0209734001
tuberculosis	0.0204911497
chronic rhinosinusitis without nasal polyps	0.0200445741
Crohn's disease	0.0199777561
Ehlers-Danlos syndrome	0.0199573122
Chronic colitis	0.0199367799
Sepsis	0.01993541
chronic rhinosinusitis	0.0198723761
abscess	0.0195574884
Acute hepatic failure	0.01931823
acute kidney injury	0.0192592169
Acute kidney injury	0.0192592169
Asthma	0.0192181524
juvenile idiopathic arthritis	0.01902341
Pleural effusion	0.0188461087
oral squamous cell carcinoma	0.0187634042
cellulitis	0.0186797362
MHC class II deficiency	0.0184789927
Splenomegaly	0.0184217751
colorectal carcinoma	0.0182074407
viral disease	0.0180967329
parasitic infection	0.0178759616
alternating hemiplegia of childhood	0.017739833
Periapical Periodontitis	0.017739833
glioblastoma multiforme	0.0177155394
lipoid nephrosis	0.0175704423
atopic eczema	0.0172470599
inborn error of immunity	0.0172062008
psychosis	0.0171854632
congenital rubella	0.017178675
idiopathic inflammatory myopathy	0.0171111366
laryngotracheoesophageal cleft	0.0170534411
rhabdomyosarcoma	0.0170006733
meningioma	0.0170006733
meningoencephalitis	0.0170006733
ocular sarcoidosis	0.0170006733
MALT lymphoma	0.0168734409
polyneuropathy	0.0166310935
primary ciliary dyskinesia	0.0162615136
pulmonary fibrosis	0.0159555854
posterior cortical atrophy	0.0158508693
major depressive disorder	0.0155839505
astrocytoma	0.0155318988
epilepsy	0.0155223539
bullous pemphigoid	0.0154775937
prostate cancer	0.0154094267
ovarian carcinoma	0.0153826831
Alzheimer disease	0.0150747895
chronic hepatitis B virus infection	0.0150571777
glomerular disease	0.0148550569
Glucose intolerance	0.0148525931
hepatitis B virus infection	0.014848291
HIV-1 infection	0.0148237112
macular retinal edema	0.0147831942
bipolar disorder	0.0147831942
acute promyelocytic leukemia	0.014762662
monocytic leukemia	0.0146600009
discoid lupus erythematosus	0.0145984043
Burkitts lymphoma	0.0141988348
Nephropathy	0.0141955622
cryohydrocytosis	0.0141021406
neutropenia	0.0139902401
post-transplant lymphoproliferative disease	0.0139208412
follicular lymphoma	0.0139171454
cryptococcal meningitis	0.0138592446
Allergy	0.0137433276
triple-negative breast cancer	0.0134845316
chronic gastritis	0.0134153381
hyperthyroidism	0.0133634817
mucocutaneous lymph node syndrome	0.0133537414
Hashimoto's thyroiditis	0.0130868227
periodontal disorder	0.013020093
mixed connective tissue disease	0.0129147627
geroderma osteodysplastica	0.0127930067
neuroendocrine neoplasm	0.012750505
kidney transplant	0.0126883825
myocardial infarction	0.0126372566
Pelvic Inflammatory Disease	0.0125657151
encephalitis	0.0125273198
Uveal melanoma	0.0125246506
aseptic meningitis	0.0121961352
pulmonary arterial hypertension	0.0121694433
achalasia-alacrima syndrome	0.0120524097
allergic disease	0.0120516557
cutaneous lupus erythematosus	0.0120206865
in situ carcinoma	0.0120103187
cervical squamous intraepithelial neoplasia	0.0118265553
Gingivitis	0.0118265553
whooping cough	0.0116417654
idiopathic interstitial pneumonia	0.0116417654
Osteoporosis	0.0116212332
endometriosis	0.0116079774
classic lissencephaly	0.0113337822
Thrombocytopenia	0.011191494
congenital secretory chloride diarrhea 1	0.0110873956
Plasmodium falciparum malaria	0.0110873956
venous thromboembolism	0.0110873956
chronic hepatitis C virus infection	0.0110137397
Glycogen storage disease due to acid maltase deficiency	0.0109026057
Immunodeficiency	0.0107420429
hyperinsulinemic hypoglycemia, familial, 4	0.0106860401
rickets	0.0103482359
Kaposi's sarcoma	0.0103482359
intellectual disability-hypotonic facies syndrome, X-linked, 1	0.010163446
Fatigable weakness	0.0101531799
Cholestatic liver disease	0.0099786561
Chédiak-Higashi syndrome	0.0099786561
Granuloma	0.0099581239
renal fibrosis	0.0099581239
acquired idiopathic inflammatory myopathy	0.0099217693
osteoarthritis	0.0099101686
secondary progressive multiple sclerosis	0.0098554628
Decreased total B cell count	0.009760604
progressive multifocal leukoencephalopathy	0.0096090762
bronchiolitis obliterans	0.0096090762
infectious mononucleosis	0.0096090762
spinal cord injury	0.0096090762
T-cell non-Hodgkin lymphoma	0.0096090762
enthesitis-related juvenile idiopathic arthritis	0.0096090762
diabetic foot	0.0096090762
hematopoietic and lymphoid cell neoplasm	0.0095906591
immune system disease	0.0094744614
Pallister-Hall syndrome	0.0094653507
hidradenitis suppurativa	0.0092394964
oral lichen planus	0.0092394964
lung adenocarcinoma	0.0092378412
inflammation	0.0090506673
connective tissue disease	0.009013642
bacterial disease	0.0089847601
invasive breast ductal carcinoma	0.0089204301
heart disease	0.0088699165
myelodysplastic syndrome	0.0088699165
mesothelioma	0.0088699165
hereditary spastic paraplegia	0.0088699165
toxoplasmosis	0.0088699165
Castleman disease	0.0088699165
behavioral variant of frontotemporal dementia	0.0088699165
steatosis	0.0088604591
pancreatic ductal adenocarcinoma	0.0087310479
angioosteohypertrophic syndrome	0.0086851266
Infertility	0.0086645944
hemophilia A	0.0086440622
lung disease	0.0086313322
cirrhosis of liver	0.0084695383
chronic myelogenous leukemia	0.0083903354
Netherton syndrome	0.0083771434
Encephalitis, Tick-Borne	0.0083155467
cerebral creatine deficiency syndrome	0.0083155467
peripheral arterial disease	0.0083155467
Tumor Lysis Syndrome	0.0083155467
cytomegalovirus infection	0.0082026196
Cavernous Hemangioma	0.0081307568
B-cell acute lymphoblastic leukemia	0.0081307568
coronary atherosclerosis	0.0081307568
aortic aneurysm	0.0081307568
glioblastoma	0.0080999585
Schwartz-Jampel syndrome	0.0079862773
Bronchiectasis	0.0079459669
bronchiectasis	0.0079459669
Large vessel vasculitis	0.0079459669
Stroke	0.0079459669
Aarskog-Scott syndrome, X-linked	0.0078656671
ganglioneuroma	0.0078305758
Increased total eosinophil count	0.0077765761
B-cell neoplasm	0.0077611769
Parkinson disease	0.0076868503
infectious disorder of the nervous system	0.0073915971
brain ischemia	0.0073915971
Plasmodium vivax malaria	0.0073915971
Cerebral cortical atrophy	0.0073915971
Pituicytoma	0.0073915971
extranodal nasal NK/T cell lymphoma	0.0073915971
oculocutaneous albinism type 1	0.0073915971
Seborrheic dermatitis	0.0073915971
breast ductal carcinoma in situ	0.0073915971
Escherichia coli Infections	0.0073915971
vitamin D deficiency	0.0073915971
atopic asthma	0.0073915971
coinfection	0.0073915971
chondrosarcoma	0.0073915971
Ascites	0.0073915971
disease arising from reactivation of latent virus	0.0073915971
Fabry disease	0.0073915971
polycystic ovary syndrome	0.0073915971
psoriasis	0.0072544043
rosacea	0.0072397833
Nijmegen breakage syndrome	0.0072068072
Mobius syndrome	0.0072068072
Duchenne muscular dystrophy	0.0071864857
chronic interstitial cystitis	0.0071201567
monoclonal gammopathy	0.0070503517
metabolic disease	0.0070220172
Thymoma	0.0070220172
Herpes Zoster	0.0070220172
arthritis	0.0070220172
inherited lipid metabolism disorder	0.0068372273
Glomerulonephritis	0.0067166541
herpes simplex encephalitis	0.0066524374
Waldenstrom macroglobulinemia	0.0064876538
B cell deficiency	0.0064850873
infectious disease	0.0063905136
osteosarcoma	0.0063444542
chronic pancreatitis	0.0062828575
Cirrhosis	0.0062828575
xerostomia	0.0062828575
pemphigus foliaceus	0.0062432304
hematologic disease	0.006208005
small cell lung carcinoma	0.0060980676
Cowden syndrome 1	0.0060980676
polyp	0.0059672774
Abdominal Aortic Aneurysm	0.0059132777
cardiac sarcoidosis	0.0059132777
Morvan syndrome	0.0059132777
Vitiligo	0.0059132777
maternal uniparental disomy of chromosome 20	0.0057798183
Pseudomonas infection	0.0057284877
Hyperglycemia	0.0057079555
liver disease	0.0057079555
endothelial dysfunction	0.0057079555
microphthalmia with limb anomalies	0.0055778714
breast carcinoma	0.0055436978
hypertension	0.0055436978
abortion	0.0055436978
sialadenitis	0.0054517808
autoimmune encephalitis	0.0054205045
acute disseminated encephalomyelitis	0.0053383757
alopecia areata	0.0053383757
Lymphadenopathy	0.0052459807
depressive disorder	0.0052403218
radiculitis	0.005174118
rubella	0.005174118
mitochondrial DNA depletion syndrome 4a	0.005174118
Anxiety	0.0051203236
Cornelia de Lange syndrome	0.0049973019
Graves ophthalmopathy	0.004989328
pneumonitis	0.0049687958
hypotonia-cystinuria syndrome	0.0048661348
Hypotonia - cystinuria syndrome	0.0048661348
nodular goiter	0.0048045381
Glomerular sclerosis	0.0048045381
synovitis	0.0048045381
metabolic syndrome	0.0048045381
synovitis	0.0048045381
metabolic syndrome	0.0048045381
acute respiratory distress syndrome	0.0047840059
glomerulosclerosis	0.0047737398
neurodegenerative disease	0.0046916109
glycogen storage disease VI	0.0046813448
pachyonychia congenita	0.0046197482
prostate adenocarcinoma	0.0046197482
airway hyperresponsiveness	0.004599216
acne	0.0044849525
Infectious encephalitis	0.0044349583
Pleuropulmonary blastoma	0.0044349583
urticaria	0.0044349583
Headache	0.0044349583
Dilated cardiomyopathy	0.0044349583
aortic stenosis	0.0044349583
panuveitis	0.0044349583
reticulum cell sarcoma	0.0044349583
central nervous system disease	0.0044349583
chronic progressive multiple sclerosis	0.0044349583
mucositis	0.0044349583
psoriasis vulgaris	0.0044349583
X-linked retinal dysplasia	0.0044349583
deep vein thrombosis	0.0044349583
impaired renal function disease	0.0044349583
androgen insensitivity syndrome	0.0044349583
McLeod neuroacanthocytosis syndrome	0.0044349583
glaucoma	0.0044349583
gastric cancer	0.004414426
cryoglobulinemia	0.0043394709
nervous system disease	0.0042638097
Myelitis	0.0042501683
acanthosis nigricans	0.0042501683
acrodermatitis enteropathica	0.0042501683
Cognitive impairment	0.0040653784
inflammatory skin disease	0.0040653784
brain neoplasm	0.0040653784
metastatic neoplasm	0.0040653784
thyroiditis	0.0040653784
Down syndrome	0.0039089229
chronic periodontitis	0.0038497902
Other metabolic disease	0.0038267941
Takotsubo cardiomyopathy	0.0036957985
SATB2 associated disorder	0.0036957985
macrothrombocytopenia and granulocyte inclusions with or without nephritis or sensorineural hearing loss	0.0036957985
Fryns syndrome	0.0036957985
COVID-19–associated multisystem inflammatory syndrome in children	0.0036957985
papillary thyroid carcinoma	0.0036957985
adult-onset Still's disease	0.0036957985
congenital agammaglobulinemia	0.0036957985
Increased total leukocyte count	0.0036957985
medulloblastoma	0.0036957985
plasmacytoma	0.0036957985
van der Woude syndrome	0.0036957985
Helminthiasis	0.0036957985
mucopolysaccharidosis type 7	0.0036957985
ulcer disease	0.0036957985
myopia	0.0036957985
benign neoplasm	0.0036957985
liposarcoma	0.0036957985
rectum cancer	0.0036957985
colonic neoplasm	0.0036957985
Osteopetrosis	0.0036957985
meningeal neoplasm	0.0036957985
Proteinuria	0.0036957985
Myalgia	0.0036957985
Delirium	0.0036957985
Combined immunodeficiency	0.0036957985
leptomeningeal metastasis	0.0036957985
osteomyelitis	0.0036957985
Cervical polyp	0.0036957985
Myopia	0.0036957985
Helicobacter pylori infectious disease	0.0036752663
necrotizing vasculitis	0.0036752663
marginal zone B-cell lymphoma	0.0035828714
hypertensive disorder	0.0035110086
tonsillitis	0.0034904764
Disseminated Peritoneal Leiomyomatosis	0.0033262187
gastritis	0.0031106304
Myocardial fibrosis	0.0029566388
popliteal pterygium syndrome	0.0029566388
metastatic colorectal cancer	0.0029566388
pulmonary hypertension	0.0029566388
food allergy	0.0029566388
mental or behavioural disorder	0.0029566388
nemaline myopathy 5	0.0029566388
ocular tuberculosis	0.0029566388
Low back pain	0.0029566388
Guillain-Barre syndrome	0.0029566388
pregnancy	0.0029566388
hyperhomocysteinemia	0.0029566388
fetal growth restriction	0.0029566388
Gastric Diffuse Large B-Cell Lymphoma	0.0029566388
Brain atrophy	0.0029566388
focal segmental glomerulosclerosis	0.0029566388
beta thalassemia	0.0029566388
aggressive periodontitis	0.0029566388
colorectal cancer	0.0029361066
cryopyrin-associated periodic syndrome	0.0029361066
musculoskeletal system disease	0.0029361066
Epstein-Barr virus infection	0.0028437117
Hepatitis	0.0028437117
hepatitis C virus induced hepatocellular carcinoma	0.002821733
Amyotrophic lateral sclerosis	0.0027718489
viral encephalitis	0.002587059
chronic hepatitis	0.002587059
Acute hepatitis	0.002587059
mood disorder	0.002587059
carcinoma	0.002587059
bacteriemia	0.0022174791
fibromyalgia	0.0022174791
hematopoietic and lymphoid system neoplasm	0.0022174791
bacterial meningitis	0.0022174791
stomach polyp	0.0022174791
migraine disorder	0.0022174791
neuroblastoma	0.0022174791
joint disease	0.0022174791
vascular disease	0.0022174791
esophageal cancer	0.0022174791
giardiasis	0.0022174791
oculootodental syndrome	0.0022174791
Arteritis	0.0022174791
Non-epidermolytic palmoplantar keratoderma	0.0022174791
neurotic disorder	0.0022174791
riboflavin transporter deficiency	0.0022174791
squamous cell carcinoma	0.0022174791
Peptic ulcer	0.0022174791
membranoproliferative glomerulonephritis	0.0022174791
giant cell tumor	0.0022174791
prostate neoplasm	0.0022174791
epidermodysplasia verruciformis	0.0022174791
polyp of large intestine	0.0022174791
spontaneous abortion	0.0022174791
chronic primary adrenal insufficiency	0.0022174791
acquired immunodeficiency	0.0022174791
Arthralgia	0.0022174791
Muscular dystrophy	0.0022174791
Hypercholesterolemia	0.0022174791
Hepatic Granuloma	0.0022174791
viral meningitis	0.0022174791
thrombotic microangiopathy	0.0022174791
acrocallosal syndrome	0.0022174791
familial hyperaldosteronism	0.0022174791
retinopathy	0.0022174791
neurodegeneration with brain iron accumulation 4	0.0022174791
muscular dystrophy	0.0022174791
sclerosing cholangitis	0.0022174791
burning mouth syndrome	0.0022174791
Friedreich ataxia	0.0022174791
Castleman-Kojima disease	0.0022174791
open-angle glaucoma	0.0022174791
Digestive System Carcinoma	0.0022174791
Shock	0.0022174791
duodenitis	0.0022174791
stage 5 chronic kidney disease	0.0022174791
thyroid disease	0.0022174791
Aeromonas hydrophila infection	0.0022174791
Japanese encephalitis	0.0022174791
metastatic melanoma	0.0019374355
proliferative glomerulonephritis	0.0018478993
neuroinflammatory disorder	0.0018478993
Hepatomegaly	0.0018478993
Recurrent upper respiratory tract infections	0.0018478993
Zika virus infectious disease	0.0018478993
Feingold syndrome	0.0018478993
Lyme disease	0.0018478993
pleural tuberculosis	0.0018478993
gastric carcinoma	0.0018041437
benign prostatic hyperplasia	0.0014848529
Nematoda infectious disease	0.0014783194
Stüve-Wiedemann syndrome 1	0.0014783194
Fontaine progeroid syndrome	0.0014783194
Respiratory tract infection	0.0014783194
extrapulmonary tuberculosis	0.0014783194
malignant pleural mesothelioma	0.0014783194
glucose metabolism disease	0.0014783194
short rib dysplasia	0.0014783194
avian influenza	0.0014783194
myocardial disorder	0.0014783194
Arthritis	0.0014783194
thromboangiitis obliterans	0.0014783194
nasopharyngitis	0.0014783194
cyclic hematopoiesis	0.0014783194
neuromuscular disease	0.0014783194
Peripheral demyelination	0.0014783194
ischemia	0.0014783194
Ataxia	0.0014783194
germ cell tumor	0.0014783194
T-cell acute lymphoblastic leukemia	0.0014783194
fatty liver disease	0.0014783194
adenoma	0.0014783194
liver cancer	0.0014783194
infarction	0.0014783194
complication	0.0014783194
encephalomyelitis	0.0014783194
common cold	0.0014783194
malignant hyperthermia, susceptibility to, 1	0.0014783194
metabolic process	0.0014783194
Otitis media	0.0014783194
duodenal ulcer	0.0014783194
long COVID-19	0.0014783194
Arthritis	0.0014783194
myocardial disorder	0.0014783194
common cold	0.0014783194
avian influenza	0.0014783194
malignant pleural mesothelioma	0.0014783194
encephalomyelitis	0.0014783194
Patent ductus arteriosus	0.0014783194
complication	0.0014783194
infarction	0.0014783194
trypanosomiasis	0.0014783194
Genital ulcers	0.0014783194
liver cancer	0.0014783194
renal pelvis/ureter urothelial carcinoma	0.0014783194
cowpox	0.0014783194
bone disease	0.0014783194
glucose metabolism disease	0.0014783194
idiopathic nephrotic syndrome	0.0014783194
Smith-Lemli-Opitz syndrome	0.0014783194
Meningitis	0.0014783194
fungal infectious disease	0.0014783194
urinary tract infection	0.0014783194
telomere syndrome	0.0014783194
psychiatric disorder	0.0014783194
thromboangiitis obliterans	0.0014783194
Nematoda infectious disease	0.0014783194
extrapulmonary tuberculosis	0.0014783194
tetanus	0.0014783194
Genital ulcers	0.0014783194
