# Supplementary material for: Peripheral Transcriptomic Signatures Reveal Convergent Neuroinflammatory, Metabolic, and miRNA Dysregulation in Major Psychiatric Disorders
Source: Biology (Basel). 2026 Apr 24;15(9):673. doi: 10.3390/biology15090673 (PMC13162896; doi:10.3390/biology15090673)
Supplement: Supplementary file 1 [file biology-15-00673-s001.zip › Supplementary Files/Dataset S4. Hub genes GWAS results/Top20_Genes_Individual_Reports.csv]

Gene	Module	Total_Diseases	Primary_Disorders	Neuropsychiatric_Disorders	Neurodegenerative_Disorders	Neuroinflammatory_Disorders	All_Diseases
IL1B	Yellow	2563	schizophrenia; treatment resistant depression; major depressive disorder; Anxiety; generalized anxiety disorder; social anxiety disorder; bipolar disorder; mixed anxiety and depressive disorder; anxiety disorder; postpartum depression; respiratory depression; schizoaffective disorder; bipolar II disorder	depressive disorder; schizophrenia; post-traumatic stress disorder; Anorexia; treatment resistant depression; major depressive disorder; Anxiety; attention deficit hyperactivity disorder; generalized anxiety disorder; social anxiety disorder; mood disorder; Autism; anorexia nervosa; psychosis; bipolar disorder; mixed anxiety and depressive disorder; psychiatric disorder; panic disorder; autism sp…	neurodegenerative disease; Alzheimer disease; Parkinson disease; Cognitive impairment; supranuclear palsy, progressive, 1; Huntington disease; POEMS syndrome; multiple sclerosis; prion disease; Lewy body dementia; AIDS dementia; tauopathy; Parkinsonism; vascular dementia; chronic progressive multiple sclerosis; autosomal dominant cerebellar ataxia; relapsing-remitting multiple sclerosis; Infantil…	systemic inflammatory response syndrome; inflammatory bowel disease; Pelvic Inflammatory Disease; COVID-19–associated multisystem inflammatory syndrome in adults; viral encephalitis; bacterial meningitis; Meningitis; Inflammatory abnormality of the skin; encephalitis; Encephalitis, Tick-Borne; aseptic meningitis; subacute sclerosing panencephalitis; chronic inflammatory demyelinating polyneuropat…	A20 haploinsufficiency; AA amyloidosis; Aarskog-Scott syndrome, X-linked; ABCD syndrome; Abdominal Aortic Aneurysm; abdominal tuberculosis; Abnormal autonomic nervous system physiology; Abnormal cerebral morphology; Abnormal cerebral white matter morphology; Abnormal intestine morphology; Abnormal sperm morphology; Abnormal thrombosis; Abnormality of mitochondrial metabolism; Abnormality of the g…
MMP9	Green	2274	schizophrenia; Anxiety; bipolar disorder; major depressive disorder; bipolar I disorder; bipolar II disorder; anxiety disorder; postpartum depression	schizophrenia; depressive disorder; psychosis; post-traumatic stress disorder; Anxiety; bipolar disorder; attention deficit hyperactivity disorder; major depressive disorder; Neurodevelopmental disorder; psychiatric disorder; autism spectrum disorder - epilepsy - arthrogryposis syndrome; autism spectrum disorder; Addictive alcohol use; Autism; eating disorder; mood disorder; bipolar I disorder; P…	Alzheimer disease; Parkinson disease; Cognitive impairment; supranuclear palsy, progressive, 1; Acromesomelic dysplasia, Hunter-Thomson type; brachydactylous dwarfism, Mseleni type; primary progressive multiple sclerosis; multiple sclerosis; ataxia-pancytopenia syndrome; Ataxia - pancytopenia; neurodegenerative disease; Adams-Oliver syndrome; Amyotrophic lateral sclerosis; Brachydactyly - nystagm…	Encephalitis, Tick-Borne; COVID-19–associated multisystem inflammatory syndrome in adults; inflammatory bowel disease; proteasome-associated autoinflammatory syndrome 6; Autosomal recessive early-onset inflammatory bowel disease; autoinflammatory syndrome, familial, X-linked, Behcet-like 2; autoinflammatory disease, X-linked; inflammatory bowel disease, immunodeficiency, and encephalopathy; Menin…	Aarskog-Scott syndrome, X-linked; Abdominal Aortic Aneurysm; Abnormal cerebral white matter morphology; Abnormal intestine morphology; abortion; abscess; Absent tibia - polydactyly; Acanthamoeba infectious disease; acanthosis nigricans; Achalasia; achalasia-alacrima syndrome; Acheiropodia; acheiropody; Achondrogenesis type 2; achondroplasia; acne; acquired angioedema; acquired Creutzfeldt-Jakob d…
AKT1	Yellow	2252	schizophrenia; Anxiety; major depressive disorder; bipolar disorder; anxiety disorder; generalized anxiety disorder; treatment resistant depression; schizoaffective disorder; social anxiety disorder	schizophrenia; depressive disorder; Autism; Anxiety; major depressive disorder; psychosis; post-traumatic stress disorder; psychiatric disorder; bipolar disorder; autism spectrum disorder; anxiety disorder; attention deficit hyperactivity disorder; generalized anxiety disorder; mood disorder; Neurodevelopmental disorder; Anorexia; treatment resistant depression; autism; Macrocephaly-intellectual …	neurodegenerative disease; Alzheimer disease; Parkinson disease; multiple sclerosis; kidney Wilms tumor; Huntington disease; cerebral palsy; AIDS dementia; spinocerebellar ataxia type 32; Cognitive impairment; Wilms tumor; prion disease; tauopathy; supranuclear palsy, progressive, 1; Friedreich ataxia; Parkinsonism; familial Alzheimer disease; familial amyotrophic lateral sclerosis; vascular deme…	inflammatory bowel disease; COVID-19–associated multisystem inflammatory syndrome in adults; Pelvic Inflammatory Disease; Inflammatory abnormality of the skin; inflammatory breast carcinoma; pneumococcal meningitis; inflammatory skin disease; encephalitis; Meningitis; neuroinflammatory disorder; inflammatory myofibroblastic tumor; acute hemorrhagic leukoencephalitis; Infectious encephalitis; syst…	22q11.2 deletion syndrome; 46,XY partial gonadal dysgenesis; Aarskog-Scott syndrome, X-linked; Abdominal Aortic Aneurysm; Abnormal sperm morphology; Abnormality of the pancreas; abortion; acanthosis nigricans; Achalasia; achalasia-alacrima syndrome; acidosis; Acidosis; acinar cell carcinoma; acne; acral lentiginous melanoma; acrocallosal syndrome; acrocardiofacial syndrome; acrocephalopolysyndact…
PTGS2	Red	2187	bipolar disorder; schizophrenia; postpartum depression; schizoaffective disorder; major depressive disorder; Anxiety; treatment resistant depression; bipolar I disorder; anxiety disorder; respiratory depression	bipolar disorder; depressive disorder; schizophrenia; postpartum depression; schizoaffective disorder; major depressive disorder; Anxiety; psychosis; post-traumatic stress disorder; Borderline personality disorder; treatment resistant depression; Anorexia; Autism; psychiatric disorder; mood disorder; autism spectrum disorder; bipolar I disorder; anxiety disorder; respiratory depression; Neurodeve…	Alzheimer disease; multiple sclerosis; cerebral palsy; amyotrophic lateral sclerosis; Cognitive impairment; Parkinson disease; Wilms tumor; prion disease; AIDS dementia; Lewy body dementia; Huntington disease; Amyotrophic lateral sclerosis; relapsing-remitting multiple sclerosis; neurodegenerative disease; parkinsonism-dystonia, infantile; Infantile dystonia-parkinsonism; Parkinsonism; Friedreich…	inflammatory bowel disease; meningitis; bacterial meningitis; inflammatory breast carcinoma; COVID-19–associated multisystem inflammatory syndrome in adults; Autosomal recessive early-onset inflammatory bowel disease; inflammatory bowel disease 29; inflammatory bowel disease 19; inflammatory bowel disease 13; inflammatory bowel disease 25; inflammatory bowel disease 30; inflammatory bowel disease…	46,XY partial gonadal dysgenesis; 46,XY sex reversal 4; AA amyloidosis; Aarskog-Scott syndrome, X-linked; Abdominal Aortic Aneurysm; Abdominal pain; Abnormal autonomic nervous system physiology; Abnormal bleeding; Abnormal blood ion concentration; Abnormal cerebral white matter morphology; Abnormal intestine morphology; Abnormal sperm morphology; Abnormality of the gastrointestinal tract; abortio…
CD274	Yellow	1978	Anxiety; major depressive disorder; generalized anxiety disorder; schizophrenia; bipolar disorder	neurodevelopmental disorder with dysmorphic facies and ischiopubic hypoplasia; Autism; depressive disorder; Anxiety; major depressive disorder; generalized anxiety disorder; schizophrenia; bipolar disorder; autism spectrum disorder - epilepsy - arthrogryposis syndrome; post-traumatic stress disorder	neurodegenerative disease; AIDS dementia; Alzheimer disease; Wilms tumor; supranuclear palsy, progressive, 1; multiple sclerosis; Huntington disease; tauopathy; Cognitive impairment; relapsing-remitting multiple sclerosis; Parkinson disease; Friedreich ataxia; Charlevoix-Saguenay spastic ataxia; autosomal dominant cerebellar ataxia; Amyotrophic lateral sclerosis; episodic ataxia type 2; Alstrom s…	inflammatory breast carcinoma; inflammatory bowel disease; autoinflammatory disease, multisystem, with immune dysregulation, X-linked; proteasome-associated autoinflammatory syndrome 2; Autosomal recessive early-onset inflammatory bowel disease; autoinflammatory disease, X-linked; inflammatory myofibroblastic tumor; autoinflammatory syndrome with immunodeficiency; inflammatory bowel disease, immu…	3MC syndrome 2; AA amyloidosis; Aarskog-Scott syndrome, X-linked; abortion; abscess; Absence of circulating granulocytes; acanthosis nigricans; achalasia-alacrima syndrome; Acidosis; acinar cell carcinoma; acinar lung adenocarcinoma; acne; acneiform dermatitis; acquired idiopathic inflammatory myopathy; acral lentiginous melanoma; acrocephalopolysyndactyly; acrodermatitis enteropathica; acromegal…
STAT3	Black	1699	major depressive disorder; Anxiety; schizophrenia; bipolar disorder; social anxiety disorder; treatment resistant depression	depressive disorder; post-traumatic stress disorder; major depressive disorder; Anxiety; Autism; schizophrenia; psychiatric disorder; anorexia nervosa; Anorexia; attention deficit hyperactivity disorder; autism spectrum disorder; bipolar disorder; bulimia nervosa; social anxiety disorder; eating disorder; treatment resistant depression; mood disorder; Neurodevelopmental disorder	neurodegenerative disease; multiple sclerosis; Alzheimer disease; Parkinson disease; Cognitive impairment; Wilms tumor; Huntington disease; AIDS dementia; Friedreich ataxia; prion disease; relapsing-remitting multiple sclerosis; Amyotrophic lateral sclerosis; tauopathy; Infantile dystonia-parkinsonism; parkinsonism-dystonia, infantile; Ataxia-telangiectasia; vascular dementia; secondary progressi…	inflammatory bowel disease; neuroinflammatory disorder; Inflammatory abnormality of the skin; inflammatory breast carcinoma; Pelvic Inflammatory Disease; systemic inflammatory response syndrome; COVID-19–associated multisystem inflammatory syndrome in adults; autoinflammatory syndrome; Meningitis; Gliosis; inflammatory skin disease; encephalitis; COVID-19–associated multisystem inflammatory syndr…	A20 haploinsufficiency; Aarskog-Scott syndrome, X-linked; Abdominal Aortic Aneurysm; Abnormal intestine morphology; Abnormal thrombosis; abortion; abscess; Absence of circulating granulocytes; acanthosis nigricans; achalasia-alacrima syndrome; acheiropody; acne; acquired aplastic anemia; acral lentiginous melanoma; acrocallosal syndrome; acrocephalopolysyndactyly; acrodermatitis enteropathica; ac…
ICAM1	Red	1625	schizophrenia; major depressive disorder; Anxiety; bipolar disorder; anxiety disorder; schizoaffective disorder; respiratory depression	schizophrenia; major depressive disorder; depressive disorder; Anxiety; psychiatric disorder; bipolar disorder; post-traumatic stress disorder; autism; Autism; mood disorder; anxiety disorder; autism spectrum disorder - epilepsy - arthrogryposis syndrome; schizoaffective disorder; respiratory depression; attention deficit hyperactivity disorder	neurodegenerative disease; Alzheimer disease; Parkinson disease; multiple sclerosis; Huntington disease; Cognitive impairment; autosomal dominant cerebellar ataxia; Amyotrophic lateral sclerosis; relapsing-remitting multiple sclerosis; Lewy body dementia; secondary progressive multiple sclerosis; prion disease; Friedreich ataxia; vascular dementia; Ataxia; Facial palsy; AIDS dementia; Wilms tumor…	inflammatory bowel disease; Autosomal recessive early-onset inflammatory bowel disease; Inflammatory abnormality of the skin; COVID-19–associated multisystem inflammatory syndrome in adults; Pelvic Inflammatory Disease; inflammatory bowel disease (infantile ulcerative colitis) 31, autosomal recessive; systemic inflammatory response syndrome; Japanese encephalitis; autoinflammatory disease, X-link…	22q11.2 deletion syndrome; Aarskog-Scott syndrome, X-linked; abdominal abscess; Abdominal Aortic Aneurysm; Abnormal cerebral white matter morphology; Abnormal intestine morphology; Abnormal pulmonary interstitial morphology; Abnormality of mitochondrial metabolism; Abnormality of the lymphatic system; Abnormality of the pancreas; abortion; abscess; Absence of circulating granulocytes; acanthosis …
HIF1A	Green	1608	Anxiety; major depressive disorder; schizophrenia; bipolar disorder	depressive disorder; Anxiety; Autism; major depressive disorder; mood disorder; attention deficit hyperactivity disorder; autism spectrum disorder; anorexia nervosa; post-traumatic stress disorder; schizophrenia; bipolar disorder; psychiatric disorder; Neurodevelopmental disorder	neurodegenerative disease; Alzheimer disease; Parkinson disease; multiple sclerosis; Wilms tumor; supranuclear palsy, progressive, 1; Cognitive impairment; Huntington disease; cerebral palsy; AIDS dementia; vascular dementia; autosomal dominant cerebellar ataxia; Amyotrophic lateral sclerosis; Parkinsonism; prion disease; Friedreich ataxia; relapsing-remitting multiple sclerosis; cerebellar ataxi…	Lung Inflammatory Myofibroblastic Tumor; COVID-19–associated multisystem inflammatory syndrome in adults; inflammatory bowel disease; pneumococcal meningitis; Meningitis; inflammatory breast carcinoma; neuroinflammatory disorder; Pelvic Inflammatory Disease; bacterial meningitis; Inflammatory abnormality of the skin; inflammatory skin disease; systemic inflammatory response syndrome; autoimmune e…	Aarskog-Scott syndrome, X-linked; Abdominal Aortic Aneurysm; Abnormal autonomic nervous system physiology; Abnormal cardiovascular system morphology; Abnormal intestine morphology; Abnormality of the gastrointestinal tract; Abnormality of the pancreas; abortion; Abruptio Placentae; abscess; Absence of circulating granulocytes; Acanthamoeba infectious disease; acanthosis nigricans; achalasia-alacr…
CXCR4	Green	1476	schizophrenia; Anxiety; bipolar disorder; anxiety disorder; major depressive disorder	neurodevelopmental disorder with dysmorphic facies and ischiopubic hypoplasia; depressive disorder; schizophrenia; Anxiety; post-traumatic stress disorder; anorexia nervosa; autism spectrum disorder; Autism; Neurodevelopmental disorder; psychiatric disorder; bipolar disorder; anxiety disorder; attention deficit hyperactivity disorder; major depressive disorder	neurodegenerative disease; multiple sclerosis; Alzheimer disease; supranuclear palsy, progressive, 1; Parkinson disease; Ataxia - pancytopenia; ataxia-pancytopenia syndrome; Huntington disease; Lewy body dementia; autosomal dominant cerebellar ataxia; Cognitive impairment; AIDS dementia; Amyotrophic lateral sclerosis; vascular dementia; tauopathy; relapsing-remitting multiple sclerosis; Parkinson…	Inflammatory abnormality of the skin; COVID-19–associated multisystem inflammatory syndrome in adults; autoinflammatory disease, X-linked; proteasome-associated autoinflammatory syndrome 2; Autosomal recessive early-onset inflammatory bowel disease; proteasome-associated autoinflammatory syndrome 3; proteasome-associated autoinflammatory syndrome 6; periodic fever-infantile enterocolitis-autoinfl…	16p13.11 microduplication syndrome; 22q11.2 deletion syndrome; 8p23.1 duplication syndrome; 8p23.1 microduplication syndrome; Aarskog-Scott syndrome, X-linked; Abdominal Aortic Aneurysm; Abnormality of the pancreas; abortion; abscess; acanthosis nigricans; achalasia-alacrima syndrome; acne; acquired idiopathic inflammatory myopathy; acquired von willebrand syndrome; acrocephalopolysyndactyly; acr…
FOS	Yellow	1434	Anxiety; schizophrenia; major depressive disorder; bipolar disorder; anxiety disorder; respiratory depression; social anxiety disorder; mixed anxiety and depressive disorder; treatment resistant depression	Anxiety; schizophrenia; macrocephaly-autism syndrome; depressive disorder; Anorexia; major depressive disorder; post-traumatic stress disorder; mood disorder; Autism; psychiatric disorder; bipolar disorder; panic disorder; anorexia nervosa; attention deficit hyperactivity disorder; anxiety disorder; psychosis; respiratory depression; social anxiety disorder; mixed anxiety and depressive disorder;…	neurodegenerative disease; Alzheimer disease; Parkinson disease; vascular dementia; Huntington disease; multiple sclerosis; tauopathy; Lewy body dementia; Parkinsonism; familial Alzheimer disease; Dystonia; Cognitive impairment; Ataxia; Amyotrophic lateral sclerosis; human prion disease; supranuclear palsy, progressive, 1; paroxysmal dystonia; AIDS dementia; prion disease; Infantile dystonia-park…	inflammatory bowel disease; Autosomal recessive early-onset inflammatory bowel disease; COVID-19–associated multisystem inflammatory syndrome in adults; proteasome-associated autoinflammatory syndrome 6; Inflammatory abnormality of the skin; inflammatory breast carcinoma; inflammatory skin disease; viral encephalitis; systemic inflammatory response syndrome; Infectious encephalitis; acute hemorrh…	Aarskog-Scott syndrome, X-linked; Abdominal Aortic Aneurysm; Abnormal intestine morphology; abortion; abscess; acanthosis nigricans; Achalasia; achalasia-alacrima syndrome; acne; acrocardiofacial syndrome; acrodysostosis; acromegaly; actinic keratosis; activated PI3K-delta syndrome; acute basophilic leukemia; acute coronary syndrome; acute graft versus host disease; acute hemorrhagic leukoencepha…
ITGB2	Yellow	1302	schizophrenia; major depressive disorder; Anxiety	neurodevelopmental disorder with dysmorphic facies and ischiopubic hypoplasia; macrocephaly-autism syndrome; schizophrenia; major depressive disorder; autism spectrum disorder - epilepsy - arthrogryposis syndrome; Anxiety; Autism	neurodegenerative disease; Alzheimer disease; Olmsted syndrome 1; Parkinson disease; Olmsted syndrome 2; ataxia-pancytopenia syndrome; Ataxia - pancytopenia; ataxia telangiectasia; Ataxia-telangiectasia; multiple sclerosis; autosomal dominant cerebellar ataxia; relapsing-remitting multiple sclerosis; Huntington disease; Cognitive impairment; prion disease; Wilms tumor; tauopathy; secondary progre…	inflammatory bowel disease; Autosomal recessive early-onset inflammatory bowel disease; neonatal inflammatory skin and bowel disease; autoinflammatory disease, X-linked; proteasome-associated autoinflammatory syndrome 3; proteasome-associated autoinflammatory syndrome 2; familial cold autoinflammatory syndrome 2; proteasome-associated autoinflammatory syndrome 6; inflammatory bowel disease, immun…	22q11.2 deletion syndrome; Aarskog-Scott syndrome, X-linked; Abdominal Aortic Aneurysm; abortion; abscess; absence of fingerprints-congenital milia syndrome; Absence of fingerprints - congenital milia; achalasia-alacrima syndrome; acne; acne inversa, familial, 1; acne inversa, familial, 3; acquired ichthyosis; acral dystrophic epidermolysis bullosa; acral peeling skin syndrome; acrocallosal syndr…
NOTCH1	Green	1298	Anxiety; schizophrenia; major depressive disorder	Anxiety; depressive disorder; Autism; schizophrenia; psychosis; major depressive disorder; post-traumatic stress disorder; autism spectrum disorder; jugulotympanic paraganglioma; psychiatric disorder; attention deficit hyperactivity disorder	Adams-Oliver syndrome; neurodegenerative disease; kidney Wilms tumor; Alzheimer disease; Wilms tumor; familial Alzheimer disease; multiple sclerosis; prion disease; Huntington disease; AIDS dementia; Parkinson disease; Cognitive impairment; Parkinsonism; autosomal dominant cerebellar ataxia; cerebral palsy; Friedreich ataxia; Ataxia; early-onset autosomal dominant Alzheimer disease	COVID-19–associated multisystem inflammatory syndrome in adults; Autosomal recessive early-onset inflammatory bowel disease; inflammatory breast carcinoma; inflammatory bowel disease; Inflammatory abnormality of the skin; COVID-19–associated multisystem inflammatory syndrome in children; Pelvic Inflammatory Disease; inflammatory myofibroblastic tumor; Meningitis	22q11.2 deletion syndrome; Aarskog-Scott syndrome, X-linked; Abdominal Aortic Aneurysm; Abnormal cardiovascular system morphology; Abnormal heart morphology; Abnormal pupillary function; Abnormal vena cava morphology; Abnormality of connective tissue; Abnormality of the cardiovascular system; abortion; acanthosis nigricans; achalasia-alacrima syndrome; acne; acquired factor X deficiency; acral le…
TLR2	Red	1240	schizophrenia; bipolar disorder; major depressive disorder; Anxiety	schizophrenia; bipolar disorder; major depressive disorder; depressive disorder; Anorexia; Anxiety; Autism; autism; mood disorder; psychiatric disorder	neurodegenerative disease; Parkinson disease; Alzheimer disease; Huntington disease; Lewy body dementia; Combined pituitary hormone deficiencies, genetic forms; multiple sclerosis; autosomal dominant cerebellar ataxia; Cognitive impairment; prion disease; vascular dementia; relapsing-remitting multiple sclerosis; tauopathy; Parkinsonism; AIDS dementia; Friedreich ataxia; Ataxia; Infantile dystoni…	COVID-19–associated multisystem inflammatory syndrome in adults; chronic inflammatory demyelinating polyneuropathy; pneumococcal meningitis; systemic inflammatory response syndrome; inflammatory bowel disease; Inflammatory abnormality of the skin; proteasome-associated autoinflammatory syndrome 6; Encephalitis, Tick-Borne; Meningitis; bacterial meningitis; cryptococcal meningitis; meningitis; Pel…	AA amyloidosis; Aarskog-Scott syndrome, X-linked; Abdominal Aortic Aneurysm; abortion; abscess; Acanthamoeba infectious disease; Acanthamoeba keratitis; acanthosis nigricans; achalasia-alacrima syndrome; acidosis; Acidosis; acne; acquired idiopathic inflammatory myopathy; acquired immunodeficiency; acrocallosal syndrome; acrodermatitis enteropathica; acute-on-chronic liver failure; acute cholangi…
ITGAM	Red	1225	major depressive disorder; schizophrenia; Anxiety; bipolar I disorder; bipolar disorder; social anxiety disorder	major depressive disorder; depressive disorder; schizophrenia; Anxiety; autism spectrum disorder - epilepsy - arthrogryposis syndrome; bipolar I disorder; bipolar disorder; social anxiety disorder; mood disorder; Autism; Anorexia	Alzheimer disease; Parkinson disease; vascular dementia; autosomal dominant cerebellar ataxia; Huntington disease; Cognitive impairment; relapsing-remitting multiple sclerosis; multiple sclerosis; Amyotrophic lateral sclerosis; AIDS dementia; neurodegenerative disease; cerebellar ataxia, intellectual disability, and dysequilibrium; prion disease; supranuclear palsy, progressive, 1; Parkinsonism	Japanese encephalitis; COVID-19–associated multisystem inflammatory syndrome in adults; systemic inflammatory response syndrome; autoinflammatory disease, X-linked; Autosomal recessive early-onset inflammatory bowel disease; inflammatory bowel disease, immunodeficiency, and encephalopathy; Meningitis; inflammatory bowel disease; encephalitis; viral encephalitis; Infectious encephalitis; neuroinfl…	22q11.2 deletion syndrome; Aarskog-Scott syndrome, X-linked; Abdominal Aortic Aneurysm; Abnormal bleeding; abnormal mineralization disorder; abortion; abscess; Absence of circulating granulocytes; acanthosis nigricans; achalasia-alacrima syndrome; acne; acrocallosal syndrome; acrodermatitis enteropathica; actinobacillosis; activated PI3K-delta syndrome; acute coronary syndrome; acute graft versus…
JUN	Yellow	1221	Anxiety; schizophrenia; major depressive disorder; bipolar disorder	attention deficit hyperactivity disorder; autism spectrum disorder; Anxiety; schizophrenia; major depressive disorder; depressive disorder; Anorexia; Autism; bipolar disorder; psychiatric disorder; Neurodevelopmental disorder; autism; psychosis	neurodegenerative disease; Alzheimer disease; Parkinson disease; tauopathy; Ataxia-telangiectasia; Amyotrophic lateral sclerosis; Huntington disease; multiple sclerosis; prion disease; supranuclear palsy, progressive, 1; ataxia telangiectasia; human prion disease; autosomal dominant cerebellar ataxia; spinocerebellar ataxia 7; cerebral palsy; Cognitive impairment; Friedreich ataxia; AIDS dementia…	COVID-19–associated multisystem inflammatory syndrome in adults; inflammatory bowel disease; inflammatory breast carcinoma; Inflammatory abnormality of the skin; inflammatory skin disease; systemic inflammatory response syndrome; encephalitis; Infectious encephalitis; Pelvic Inflammatory Disease; neuroinflammatory disorder; chronic inflammatory demyelinating polyneuropathy; Japanese encephalitis;…	22q11.2 deletion syndrome; Aagenaes syndrome; Aarskog-Scott syndrome, X-linked; Abdominal Aortic Aneurysm; Abnormal blistering of the skin; Abnormal cardiovascular system morphology; Abnormal erythrocyte morphology; Abnormal intestine morphology; Abnormal pupillary function; Abnormality of neuronal migration; abortion; acanthosis nigricans; Achalasia; achalasia-alacrima syndrome; acidosis; Acidos…
CREBBP	Black	1212	schizophrenia; major depressive disorder; bipolar disorder; Anxiety	Neurodevelopmental disorder; autism spectrum disorder; Autism; neurodevelopmental disorder with poor growth, large ears, and dysmorphic facies; intellectual developmental disorder with hypertelorism and distinctive facies; intellectual developmental disorder, autosomal dominant 63, with macrocephaly; autism; schizophrenia; major depressive disorder; bipolar disorder; Anxiety; depressive disorder;…	neurodegenerative disease; kidney Wilms tumor; Alzheimer disease; Huntington disease; tauopathy; Short fifth metacarpals - insulin resistance; short fifth metacarpals-insulin resistance syndrome; Combined pituitary hormone deficiencies, genetic forms; Acromesomelic dysplasia, Hunter-Thomson type; behavioral variant of frontotemporal dementia; ataxia-pancytopenia syndrome; Ataxia - pancytopenia; B…	autoinflammatory syndrome with immunodeficiency; inflammatory bowel disease; Inflammatory abnormality of the skin; inflammatory breast carcinoma; Meningitis; pneumococcal meningitis; COVID-19–associated multisystem inflammatory syndrome in children; systemic inflammatory response syndrome	15q11q13 microduplication syndrome; 3-hydroxy-3-methylglutaryl-CoA synthase deficiency; 3-M syndrome; 3M syndrome; Abnormal cerebral morphology; Abnormal thumb morphology; Abnormality of the nervous system; Abnormality of the skeletal system; abscess; acanthosis nigricans-insulin resistance-muscle cramps-acral enlargement syndrome; Acanthosis nigricans - Insulin resistance - muscle cramps - acral…
GSK3B	Red	1161	bipolar disorder; bipolar I disorder; major depressive disorder; schizophrenia; Anxiety; treatment resistant depression; anxiety disorder; social anxiety disorder	bipolar disorder; depressive disorder; bipolar I disorder; major depressive disorder; schizophrenia; autism spectrum disorder; Anxiety; treatment resistant depression; attention deficit hyperactivity disorder; mood disorder; post-traumatic stress disorder; Autism; psychosis; psychiatric disorder; anxiety disorder; major depressive episode; Neurodevelopmental disorder; internet addiction disorder;…	Alzheimer disease; Parkinson disease; neurodegenerative disease; multiple sclerosis; amyotrophic lateral sclerosis; Dementia; Huntington disease; kidney Wilms tumor; Spinocerebellar ataxia type 3; frontotemporal dementia; spinocerebellar ataxia type 2; Cognitive impairment; Wolff-Parkinson-White Syndrome; spinocerebellar ataxia type 1; cerebral palsy; Combined pituitary hormone deficiencies, gene…	neuroinflammatory disorder; COVID-19–associated multisystem inflammatory syndrome in adults; inflammatory bowel disease; inflammatory breast carcinoma; Infectious encephalitis; Gliosis; Pelvic Inflammatory Disease; Inflammatory abnormality of the skin	22q11.2 deletion syndrome; 2q33.1 microdeletion syndrome; 3-hydroxy-3-methylglutaryl-CoA synthase deficiency; Aarskog-Scott syndrome, X-linked; Abdominal Aortic Aneurysm; Abnormal lung morphology; Abnormal sperm morphology; Abnormality of the skeletal system; acanthosis nigricans; achalasia-alacrima syndrome; Achondrogenesis type 2; achondrogenesis type II; acinar cell carcinoma; acquired long QT…
TNFRSF1A	Green	1130	schizophrenia; bipolar disorder; Anxiety; major depressive disorder; treatment resistant depression	depressive disorder; schizophrenia; bipolar disorder; Anxiety; major depressive disorder; post-traumatic stress disorder; attention deficit hyperactivity disorder; treatment resistant depression; mood disorder; Psychotic episodes; Autism; Anorexia; autism spectrum disorder; psychiatric disorder	multiple sclerosis; Alzheimer disease; Parkinson disease; Autosomal recessive cerebellar ataxia-epilepsy-intellectual disability syndrome due to TUD deficiency; spinocerebellar ataxia, autosomal recessive 23; prion disease; Cognitive impairment; Huntington disease; AIDS dementia; relapsing-remitting multiple sclerosis; Amyotrophic lateral sclerosis; Wilms tumor; autosomal dominant cerebellar atax…	autoinflammatory syndrome; Inflammatory abnormality of the skin; inflammatory bowel disease (infantile ulcerative colitis) 31, autosomal recessive; autoinflammatory disease, multisystem, with immune dysregulation, X-linked; pneumococcal meningitis; proteasome-associated autoinflammatory syndrome 2; COVID-19–associated multisystem inflammatory syndrome in adults; autoinflammatory syndrome with imm…	22q11.2 deletion syndrome; AA amyloidosis; Aarskog-Scott syndrome, X-linked; Abdominal Aortic Aneurysm; abortion; abscess; acanthosis nigricans; achalasia-alacrima syndrome; activated PI3K-delta syndrome; acute coronary syndrome; Acute encephalopathy; acute graft versus host disease; acute hemorrhagic leukoencephalitis; Acute hepatitis; acute kidney injury; Acute kidney injury; Acute Leukemia; ac…
FCGR2A	Red	1117	schizophrenia; major depressive disorder	schizophrenia; intellectual developmental disorder, autosomal recessive 77; neurodevelopmental disorder with early-onset parkinsonism and behavioral abnormalities; X-linked intellectual disability - psychosis - macroorchidism; X-linked intellectual disability-psychosis-macroorchidism syndrome; neurodevelopmental disorder with impaired speech and hyperkinetic movements; neurodevelopmental disorder…	Parkinson disease; Young adult-onset Parkinsonism; Spinocerebellar ataxia type 40; Rapid-onset dystonia-parkinsonism; spinocerebellar ataxia type 15/16; torsion dystonia 2; Hereditary late-onset Parkinson disease; myoclonus-dystonia syndrome; spinocerebellar ataxia type 37; spinocerebellar ataxia type 20; spinocerebellar ataxia type 35; early-onset generalized limb-onset dystonia; Primary dystoni…	inflammatory bowel disease; autoinflammatory disease, X-linked; autoinflammatory disease, multisystem, with immune dysregulation, X-linked; Autosomal recessive early-onset inflammatory bowel disease; proteasome-associated autoinflammatory syndrome 2; autoinflammatory syndrome with immunodeficiency; inflammatory skin and bowel disease, neonatal, 2; neonatal inflammatory skin and bowel disease; inf…	Absence of circulating granulocytes; achalasia-alacrima syndrome; acneiform dermatitis; acquired long QT syndrome; acrocallosal syndrome; action myoclonus-renal failure syndrome; Action myoclonus - renal failure syndrome; activated PI3K-delta syndrome; acute basophilic leukemia; acute coronary syndrome; acute erythroleukemia; acute kidney injury; Acute kidney injury; acute lung injury; acute lymp…
CXCR2	Red	1087	bipolar disorder; major depressive disorder; Anxiety	depressive disorder; bipolar disorder; intellectual developmental disorder with speech delay, dysmorphic facies, and t-cell abnormalities; major depressive disorder; Anxiety; Autism; autism; post-traumatic stress disorder	Alzheimer disease; Ataxia - pancytopenia; ataxia-pancytopenia syndrome; spinocerebellar ataxia, autosomal recessive 23; Autosomal recessive cerebellar ataxia-epilepsy-intellectual disability syndrome due to TUD deficiency; ataxia telangiectasia; Ataxia-telangiectasia; AIDS dementia; multiple sclerosis; cerebral palsy; Huntington disease; Wilms tumor; tauopathy; neurodegenerative disease; Parkinso…	inflammatory bowel disease; autoinflammatory syndrome with immunodeficiency; proteasome-associated autoinflammatory syndrome 2; familial cold autoinflammatory syndrome 2; inflammatory bowel disease (infantile ulcerative colitis) 31, autosomal recessive; Autosomal recessive early-onset inflammatory bowel disease; autoinflammatory disease, multisystem, with immune dysregulation, X-linked; autoinfla…	22q11.2 deletion syndrome; Abdominal Aortic Aneurysm; Abnormality of the liver; abortion; achalasia-alacrima syndrome; acne; acquired partial lipodystrophy; acropectoral syndrome; activated PI3K-delta syndrome; acute basophilic leukemia; acute erythroleukemia; acute kidney injury; Acute kidney injury; Acute Leukemia; acute liver failure; acute lung injury; acute lymphoblastic leukemia; acute mono…
