# Supplementary material for: Peripheral Transcriptomic Signatures Reveal Convergent Neuroinflammatory, Metabolic, and miRNA Dysregulation in Major Psychiatric Disorders
Source: Biology (Basel). 2026 Apr 24;15(9):673. doi: 10.3390/biology15090673 (PMC13162896; doi:10.3390/biology15090673)
Supplement: Supplementary file 1 [file biology-15-00673-s001.zip › Supplementary Files/Dataset S4. Hub genes GWAS results/Top20_HubGenes_Disease_Associations.csv]

Gene	Module	Disease	Disease_Category	Is_Primary_Disorder
AKT1	Yellow	AIDS dementia	Neurodegenerative	FALSE
AKT1	Yellow	Alzheimer disease	Neurodegenerative	FALSE
AKT1	Yellow	Amyotrophic lateral sclerosis	Neurodegenerative	FALSE
AKT1	Yellow	Ataxia	Neurodegenerative	FALSE
AKT1	Yellow	Ataxia-telangiectasia	Neurodegenerative	FALSE
AKT1	Yellow	Blomstrand lethal chondrodysplasia	Neurodegenerative	FALSE
AKT1	Yellow	Charlevoix-Saguenay spastic ataxia	Neurodegenerative	FALSE
AKT1	Yellow	Cognitive impairment	Neurodegenerative	FALSE
AKT1	Yellow	Friedreich ataxia	Neurodegenerative	FALSE
AKT1	Yellow	Frontotemporal dementia	Neurodegenerative	FALSE
AKT1	Yellow	Global developmental delay-lung cysts-overgrowth-Wilms tumor syndrome	Neurodegenerative	FALSE
AKT1	Yellow	Huntington disease	Neurodegenerative	FALSE
AKT1	Yellow	Infantile dystonia-parkinsonism	Neurodegenerative	FALSE
AKT1	Yellow	Lewy body dementia	Neurodegenerative	FALSE
AKT1	Yellow	Parkinson disease	Neurodegenerative	FALSE
AKT1	Yellow	Parkinsonism	Neurodegenerative	FALSE
AKT1	Yellow	Williams syndrome	Neurodegenerative	FALSE
AKT1	Yellow	Wilms tumor	Neurodegenerative	FALSE
AKT1	Yellow	Young adult-onset Parkinsonism	Neurodegenerative	FALSE
AKT1	Yellow	amyotrophic lateral sclerosis type 5	Neurodegenerative	FALSE
AKT1	Yellow	ataxia telangiectasia	Neurodegenerative	FALSE
AKT1	Yellow	autosomal dominant cerebellar ataxia	Neurodegenerative	FALSE
AKT1	Yellow	cerebellar ataxia	Neurodegenerative	FALSE
AKT1	Yellow	cerebellar ataxia, intellectual disability, and dysequilibrium	Neurodegenerative	FALSE
AKT1	Yellow	cerebral palsy	Neurodegenerative	FALSE
AKT1	Yellow	dystonia 12	Neurodegenerative	FALSE
AKT1	Yellow	familial Alzheimer disease	Neurodegenerative	FALSE
AKT1	Yellow	familial amyotrophic lateral sclerosis	Neurodegenerative	FALSE
AKT1	Yellow	fragile X-associated tremor/ataxia syndrome	Neurodegenerative	FALSE
AKT1	Yellow	hereditary neuropathy with liability to pressure palsies	Neurodegenerative	FALSE
AKT1	Yellow	kidney Wilms tumor	Neurodegenerative	FALSE
AKT1	Yellow	multi-infarct dementia	Neurodegenerative	FALSE
AKT1	Yellow	multiple sclerosis	Neurodegenerative	FALSE
AKT1	Yellow	neurodegenerative disease	Neurodegenerative	FALSE
AKT1	Yellow	parkinsonism-dystonia, infantile	Neurodegenerative	FALSE
AKT1	Yellow	prion disease	Neurodegenerative	FALSE
AKT1	Yellow	progressive supranuclear palsy	Neurodegenerative	FALSE
AKT1	Yellow	relapsing-remitting multiple sclerosis	Neurodegenerative	FALSE
AKT1	Yellow	spinocerebellar ataxia type 1	Neurodegenerative	FALSE
AKT1	Yellow	spinocerebellar ataxia type 32	Neurodegenerative	FALSE
AKT1	Yellow	spinocerebellar ataxia type 6	Neurodegenerative	FALSE
AKT1	Yellow	supranuclear palsy, progressive, 1	Neurodegenerative	FALSE
AKT1	Yellow	tauopathy	Neurodegenerative	FALSE
AKT1	Yellow	vascular dementia	Neurodegenerative	FALSE
AKT1	Yellow	COVID-19–associated multisystem inflammatory syndrome in adults	Neuroinflammatory	FALSE
AKT1	Yellow	Gliosis	Neuroinflammatory	FALSE
AKT1	Yellow	Infectious encephalitis	Neuroinflammatory	FALSE
AKT1	Yellow	Inflammatory abnormality of the skin	Neuroinflammatory	FALSE
AKT1	Yellow	Meningitis	Neuroinflammatory	FALSE
AKT1	Yellow	Pelvic Inflammatory Disease	Neuroinflammatory	FALSE
AKT1	Yellow	acute hemorrhagic leukoencephalitis	Neuroinflammatory	FALSE
AKT1	Yellow	bacterial meningitis	Neuroinflammatory	FALSE
AKT1	Yellow	brain inflammatory disease	Neuroinflammatory	FALSE
AKT1	Yellow	encephalitis	Neuroinflammatory	FALSE
AKT1	Yellow	infectious meningitis	Neuroinflammatory	FALSE
AKT1	Yellow	inflammatory bowel disease	Neuroinflammatory	FALSE
AKT1	Yellow	inflammatory breast carcinoma	Neuroinflammatory	FALSE
AKT1	Yellow	inflammatory myofibroblastic tumor	Neuroinflammatory	FALSE
AKT1	Yellow	inflammatory skin disease	Neuroinflammatory	FALSE
AKT1	Yellow	neuroinflammatory disorder	Neuroinflammatory	FALSE
AKT1	Yellow	pneumococcal meningitis	Neuroinflammatory	FALSE
AKT1	Yellow	proteosome-associated autoinflammatory syndrome	Neuroinflammatory	FALSE
AKT1	Yellow	systemic inflammatory response syndrome	Neuroinflammatory	FALSE
AKT1	Yellow	22q11.2 deletion syndrome	Other Diseases	FALSE
AKT1	Yellow	46,XY partial gonadal dysgenesis	Other Diseases	FALSE
AKT1	Yellow	ACTH-Producing Pituitary Gland Adenoma	Other Diseases	FALSE
AKT1	Yellow	AIDS	Other Diseases	FALSE
AKT1	Yellow	AKT2-related familial partial lipodystrophy	Other Diseases	FALSE
AKT1	Yellow	AL amyloidosis	Other Diseases	FALSE
AKT1	Yellow	Aarskog-Scott syndrome, X-linked	Other Diseases	FALSE
AKT1	Yellow	Abdominal Aortic Aneurysm	Other Diseases	FALSE
AKT1	Yellow	Abnormal sperm morphology	Other Diseases	FALSE
AKT1	Yellow	Abnormality of the pancreas	Other Diseases	FALSE
AKT1	Yellow	Achalasia	Other Diseases	FALSE
AKT1	Yellow	Acidosis	Other Diseases	FALSE
AKT1	Yellow	Acute Leukemia	Other Diseases	FALSE
AKT1	Yellow	Acute hepatic failure	Other Diseases	FALSE
AKT1	Yellow	Acute hepatitis	Other Diseases	FALSE
AKT1	Yellow	Acute kidney injury	Other Diseases	FALSE
AKT1	Yellow	Acute monocytic leukemia	Other Diseases	FALSE
AKT1	Yellow	Adamantinomatous Craniopharyngioma	Other Diseases	FALSE
AKT1	Yellow	Adenosquamous Carcinoma	Other Diseases	FALSE
AKT1	Yellow	Adrenal insufficiency	Other Diseases	FALSE
AKT1	Yellow	Aeromonas hydrophila infection	Other Diseases	FALSE
AKT1	Yellow	Age-related cataract	Other Diseases	FALSE
AKT1	Yellow	Aggressive behavior	Other Diseases	FALSE
AKT1	Yellow	Aicardi-Goutieres syndrome	Other Diseases	FALSE
AKT1	Yellow	Airway obstruction	Other Diseases	FALSE
AKT1	Yellow	Allergy	Other Diseases	FALSE
AKT1	Yellow	Alopecia	Other Diseases	FALSE
AKT1	Yellow	Alphavirus infectious disease	Other Diseases	FALSE
AKT1	Yellow	Alport syndrome	Other Diseases	FALSE
AKT1	Yellow	Ameloblastic Carcinoma	Other Diseases	FALSE
AKT1	Yellow	American trypanosomiasis	Other Diseases	FALSE
AKT1	Yellow	Ampulla of Vater Carcinoma	Other Diseases	FALSE
AKT1	Yellow	Anal Squamous Cell Carcinoma	Other Diseases	FALSE
AKT1	Yellow	Anaplastic (Malignant) Meningioma	Other Diseases	FALSE
AKT1	Yellow	Andersen-Tawil syndrome	Other Diseases	FALSE
AKT1	Yellow	Anemia	Other Diseases	FALSE
AKT1	Yellow	Angel-shaped phalango-epiphyseal dysplasia	Other Diseases	FALSE
AKT1	Yellow	Angiofibroma	Other Diseases	FALSE
AKT1	Yellow	Angiofibromas	Other Diseases	FALSE
AKT1	Yellow	Angiomatous Meningioma	Other Diseases	FALSE
AKT1	Yellow	Apert syndrome	Other Diseases	FALSE
AKT1	Yellow	Appendix Adenocarcinoma	Other Diseases	FALSE
AKT1	Yellow	Arrhythmia	Other Diseases	FALSE
AKT1	Yellow	Arterial thrombosis	Other Diseases	FALSE
AKT1	Yellow	Ascending tubular aorta aneurysm	Other Diseases	FALSE
AKT1	Yellow	Ascites	Other Diseases	FALSE
AKT1	Yellow	Asthma	Other Diseases	FALSE
AKT1	Yellow	Atherosclerotic lesion	Other Diseases	FALSE
AKT1	Yellow	Atrophy	Other Diseases	FALSE
AKT1	Yellow	Atypical Endometrial Hyperplasia	Other Diseases	FALSE
AKT1	Yellow	Atypical Meningioma	Other Diseases	FALSE
AKT1	Yellow	Autoimmune Hepatitis	Other Diseases	FALSE
AKT1	Yellow	Autoimmune lymphoproliferative syndrome with recurrent viral infections	Other Diseases	FALSE
AKT1	Yellow	Autoimmunity	Other Diseases	FALSE
AKT1	Yellow	Autosomal dominant Charcot-Marie-Tooth disease type 2F	Other Diseases	FALSE
AKT1	Yellow	Autosomal dominant Charcot-Marie-Tooth disease type 2L	Other Diseases	FALSE
AKT1	Yellow	Autosomal dominant polycystic kidney disease	Other Diseases	FALSE
AKT1	Yellow	Azoospermia	Other Diseases	FALSE
AKT1	Yellow	B-cell acute lymphoblastic leukemia	Other Diseases	FALSE
AKT1	Yellow	B-cell neoplasm	Other Diseases	FALSE
AKT1	Yellow	B-cell non-Hodgkins lymphoma	Other Diseases	FALSE
AKT1	Yellow	BAP1-related tumor predisposition syndrome	Other Diseases	FALSE
AKT1	Yellow	Balkan nephropathy	Other Diseases	FALSE
AKT1	Yellow	Bannayan-Riley-Ruvalcaba syndrome	Other Diseases	FALSE
AKT1	Yellow	Bardet-Biedl syndrome	Other Diseases	FALSE
AKT1	Yellow	Barrett adenocarcinoma	Other Diseases	FALSE
AKT1	Yellow	Barrett's esophagus	Other Diseases	FALSE
AKT1	Yellow	Bartsocas-Papas syndrome 1	Other Diseases	FALSE
AKT1	Yellow	Becker muscular dystrophy	Other Diseases	FALSE
AKT1	Yellow	Behcet's syndrome	Other Diseases	FALSE
AKT1	Yellow	Benign Thyroid Gland Neoplasm	Other Diseases	FALSE
AKT1	Yellow	Bicuspid aortic valve	Other Diseases	FALSE
AKT1	Yellow	Bile Duct Adenoma	Other Diseases	FALSE
AKT1	Yellow	Bjornstad syndrome	Other Diseases	FALSE
AKT1	Yellow	Bladder Squamous Cell Carcinoma	Other Diseases	FALSE
AKT1	Yellow	Blindness	Other Diseases	FALSE
AKT1	Yellow	Bloom syndrome	Other Diseases	FALSE
AKT1	Yellow	Bone marrow hypocellularity	Other Diseases	FALSE
AKT1	Yellow	Borderline Ovarian Endometrioid Tumor	Other Diseases	FALSE
AKT1	Yellow	Bovine mastitis	Other Diseases	FALSE
AKT1	Yellow	Brain atrophy	Other Diseases	FALSE
AKT1	Yellow	Breast Carcinoma by Gene Expression Profile	Other Diseases	FALSE
AKT1	Yellow	Bronchiectasis	Other Diseases	FALSE
AKT1	Yellow	Bronchiolitis	Other Diseases	FALSE
AKT1	Yellow	Burkitts lymphoma	Other Diseases	FALSE
AKT1	Yellow	CADDS	Other Diseases	FALSE
AKT1	Yellow	CDH1-related diffuse gastric and lobular breast cancer syndrome	Other Diseases	FALSE
AKT1	Yellow	CIDEC-related familial partial lipodystrophy	Other Diseases	FALSE
AKT1	Yellow	CLAPO syndrome	Other Diseases	FALSE
AKT1	Yellow	CLN8 disease	Other Diseases	FALSE
AKT1	Yellow	COVID-19	Other Diseases	FALSE
AKT1	Yellow	Cachexia	Other Diseases	FALSE
AKT1	Yellow	Carcinoma, Lewis Lung	Other Diseases	FALSE
AKT1	Yellow	Carney complex	Other Diseases	FALSE
AKT1	Yellow	Cataract	Other Diseases	FALSE
AKT1	Yellow	Cavernous Hemangioma	Other Diseases	FALSE
AKT1	Yellow	Central Nervous System Lymphoma	Other Diseases	FALSE
AKT1	Yellow	Central Nervous System Neoplasm	Other Diseases	FALSE
AKT1	Yellow	Central precocious puberty	Other Diseases	FALSE
AKT1	Yellow	Cerebral ischemia	Other Diseases	FALSE
AKT1	Yellow	Cervical Clear Cell Adenocarcinoma	Other Diseases	FALSE
AKT1	Yellow	Cervical Small Cell Carcinoma	Other Diseases	FALSE
AKT1	Yellow	Cervical polyp	Other Diseases	FALSE
AKT1	Yellow	Chagas disease	Other Diseases	FALSE
AKT1	Yellow	Charcot-Marie-Tooth disease	Other Diseases	FALSE
AKT1	Yellow	Charcot-Marie-Tooth disease type 1A	Other Diseases	FALSE
AKT1	Yellow	Chlamydia trachomatis infectious disease	Other Diseases	FALSE
AKT1	Yellow	Cholecystitis	Other Diseases	FALSE
AKT1	Yellow	Cholestasis	Other Diseases	FALSE
AKT1	Yellow	Cholestatic liver disease	Other Diseases	FALSE
AKT1	Yellow	Chordoid Meningioma	Other Diseases	FALSE
AKT1	Yellow	Chordoma	Other Diseases	FALSE
AKT1	Yellow	Chronic Eosinophilic Leukemia, Not Otherwise Specified	Other Diseases	FALSE
AKT1	Yellow	Chronic colitis	Other Diseases	FALSE
AKT1	Yellow	Chronic oral candidiasis	Other Diseases	FALSE
AKT1	Yellow	Chédiak-Higashi syndrome	Other Diseases	FALSE
AKT1	Yellow	Cirrhosis	Other Diseases	FALSE
AKT1	Yellow	Clear Cell Meningioma	Other Diseases	FALSE
AKT1	Yellow	Cleft palate	Other Diseases	FALSE
AKT1	Yellow	Columnar Cell Hyperplasia of the Breast	Other Diseases	FALSE
AKT1	Yellow	Coma	Other Diseases	FALSE
AKT1	Yellow	Complex Endometrial Hyperplasia	Other Diseases	FALSE
AKT1	Yellow	Congestive heart failure	Other Diseases	FALSE
AKT1	Yellow	Conjunctival Melanoma	Other Diseases	FALSE
AKT1	Yellow	Conjunctival Squamous Cell Carcinoma	Other Diseases	FALSE
AKT1	Yellow	Constipation	Other Diseases	FALSE
AKT1	Yellow	Corneal opacity	Other Diseases	FALSE
AKT1	Yellow	Cortical tubers	Other Diseases	FALSE
AKT1	Yellow	Cough	Other Diseases	FALSE
AKT1	Yellow	Cowden disease	Other Diseases	FALSE
AKT1	Yellow	Cowden syndrome 1	Other Diseases	FALSE
AKT1	Yellow	Cowden syndrome 6	Other Diseases	FALSE
AKT1	Yellow	Craniopharyngioma	Other Diseases	FALSE
AKT1	Yellow	Creutzfeldt Jacob Disease	Other Diseases	FALSE
AKT1	Yellow	Crohn's disease	Other Diseases	FALSE
AKT1	Yellow	Crouzon syndrome-acanthosis nigricans syndrome	Other Diseases	FALSE
AKT1	Yellow	Cushing syndrome	Other Diseases	FALSE
AKT1	Yellow	Cutaneous T-cell lymphoma	Other Diseases	FALSE
AKT1	Yellow	DNA repair deficiency	Other Diseases	FALSE
AKT1	Yellow	Decreased circulating vitamin B2 concentration	Other Diseases	FALSE
AKT1	Yellow	Decreased liver function	Other Diseases	FALSE
AKT1	Yellow	Decreased total leukocyte count	Other Diseases	FALSE
AKT1	Yellow	Decreased total monocyte count	Other Diseases	FALSE
AKT1	Yellow	Delayed puberty	Other Diseases	FALSE
AKT1	Yellow	Delirium	Other Diseases	FALSE
AKT1	Yellow	Deltaretrovirus Infections	Other Diseases	FALSE
AKT1	Yellow	Dengue Hemorrhagic Fever	Other Diseases	FALSE
AKT1	Yellow	Desmoid-type fibromatosis	Other Diseases	FALSE
AKT1	Yellow	Diabetes mellitus	Other Diseases	FALSE
AKT1	Yellow	Diamond-Blackfan anemia	Other Diseases	FALSE
AKT1	Yellow	Diarrhea	Other Diseases	FALSE
AKT1	Yellow	Dilated cardiomyopathy	Other Diseases	FALSE
AKT1	Yellow	Disorder of energy metabolism	Other Diseases	FALSE
AKT1	Yellow	Disorder of lipid metabolism	Other Diseases	FALSE
AKT1	Yellow	Disseminated Peritoneal Leiomyomatosis	Other Diseases	FALSE
AKT1	Yellow	Down syndrome	Other Diseases	FALSE
AKT1	Yellow	Dravet syndrome	Other Diseases	FALSE
AKT1	Yellow	Dry skin	Other Diseases	FALSE
AKT1	Yellow	Duane retraction syndrome	Other Diseases	FALSE
AKT1	Yellow	Dubin-Johnson syndrome	Other Diseases	FALSE
AKT1	Yellow	Duchenne muscular dystrophy	Other Diseases	FALSE
AKT1	Yellow	Duodenal Adenocarcinoma	Other Diseases	FALSE
AKT1	Yellow	Dupuytren Contracture	Other Diseases	FALSE
AKT1	Yellow	Dyggve-Melchior-Clausen disease	Other Diseases	FALSE
AKT1	Yellow	Dyskinesia	Other Diseases	FALSE
AKT1	Yellow	Edema	Other Diseases	FALSE
AKT1	Yellow	Ehlers-Danlos syndrome	Other Diseases	FALSE
AKT1	Yellow	Ehlers-Danlos syndrome, cardiac valvular type	Other Diseases	FALSE
AKT1	Yellow	Ehlers-Danlos syndrome, dermatosparaxis type	Other Diseases	FALSE
AKT1	Yellow	Ehlers-Danlos syndrome, musculocontractural type	Other Diseases	FALSE
AKT1	Yellow	Emery-Dreifuss muscular dystrophy	Other Diseases	FALSE
AKT1	Yellow	Encephalopathy	Other Diseases	FALSE
AKT1	Yellow	Endometrial Clear Cell Adenocarcinoma	Other Diseases	FALSE
AKT1	Yellow	Endometrial Endometrioid Adenocarcinoma	Other Diseases	FALSE
AKT1	Yellow	Endometrial Polyp	Other Diseases	FALSE
AKT1	Yellow	Endometrial Serous Adenocarcinoma	Other Diseases	FALSE
AKT1	Yellow	Endometritis	Other Diseases	FALSE
AKT1	Yellow	Enterovirus infectious disease	Other Diseases	FALSE
AKT1	Yellow	Epididymitis	Other Diseases	FALSE
AKT1	Yellow	Epileptic encephalopathy	Other Diseases	FALSE
AKT1	Yellow	Epstein-Barr virus infection	Other Diseases	FALSE
AKT1	Yellow	Erdheim-Chester disease	Other Diseases	FALSE
AKT1	Yellow	Escherichia coli Infections	Other Diseases	FALSE
AKT1	Yellow	Esophageal atresia	Other Diseases	FALSE
AKT1	Yellow	Esophagitis	Other Diseases	FALSE
AKT1	Yellow	Ewing sarcoma	Other Diseases	FALSE
AKT1	Yellow	Extramammary Paget Disease	Other Diseases	FALSE
AKT1	Yellow	Fabry disease	Other Diseases	FALSE
AKT1	Yellow	Fallopian Tube Carcinoma	Other Diseases	FALSE
AKT1	Yellow	Familial adenomatous polyposis	Other Diseases	FALSE
AKT1	Yellow	Familial gastric cancer	Other Diseases	FALSE
AKT1	Yellow	Familial partial lipodystrophy due to AKT2 mutations	Other Diseases	FALSE
AKT1	Yellow	Fanconi anemia	Other Diseases	FALSE
AKT1	Yellow	Fanconi anemia complementation group A	Other Diseases	FALSE
AKT1	Yellow	Fascioliasis	Other Diseases	FALSE
AKT1	Yellow	Fatigable weakness	Other Diseases	FALSE
AKT1	Yellow	Feingold syndrome	Other Diseases	FALSE
AKT1	Yellow	Fever	Other Diseases	FALSE
AKT1	Yellow	Fibroadenoma	Other Diseases	FALSE
AKT1	Yellow	Fibrolamellar Carcinoma	Other Diseases	FALSE
AKT1	Yellow	Fibrous Meningioma	Other Diseases	FALSE
AKT1	Yellow	Flavivirus Infections	Other Diseases	FALSE
AKT1	Yellow	Focal cortical dysplasia	Other Diseases	FALSE
AKT1	Yellow	Follicular Cyst	Other Diseases	FALSE
AKT1	Yellow	Follicular Variant Thyroid Gland Papillary Carcinoma	Other Diseases	FALSE
AKT1	Yellow	Fryns syndrome	Other Diseases	FALSE
AKT1	Yellow	Fuchs endothelial corneal dystrophy	Other Diseases	FALSE
AKT1	Yellow	GM2 gangliosidosis	Other Diseases	FALSE
AKT1	Yellow	Gallbladder Adenocarcinoma	Other Diseases	FALSE
AKT1	Yellow	Gastric Adenoma	Other Diseases	FALSE
AKT1	Yellow	Gastric Diffuse Large B-Cell Lymphoma	Other Diseases	FALSE
AKT1	Yellow	Gastric Mucosa-Associated Lymphoid Tissue Lymphoma	Other Diseases	FALSE
AKT1	Yellow	Gastric Neuroendocrine Tumor G1	Other Diseases	FALSE
AKT1	Yellow	Gaucher disease	Other Diseases	FALSE
AKT1	Yellow	Genital neoplasm, female	Other Diseases	FALSE
AKT1	Yellow	Glanzmann thrombasthenia 1	Other Diseases	FALSE
AKT1	Yellow	Global developmental delay	Other Diseases	FALSE
AKT1	Yellow	Glomerular sclerosis	Other Diseases	FALSE
AKT1	Yellow	Glomerulonephritis	Other Diseases	FALSE
AKT1	Yellow	Glucose intolerance	Other Diseases	FALSE
AKT1	Yellow	Glycogen storage disease due to acid maltase deficiency	Other Diseases	FALSE
AKT1	Yellow	Glycogen storage disease due to glucose-6-phosphatase deficiency type a	Other Diseases	FALSE
AKT1	Yellow	Glycogen storage disease due to phosphorylase kinase deficiency	Other Diseases	FALSE
AKT1	Yellow	Goiter	Other Diseases	FALSE
AKT1	Yellow	Gorham-Stout disease	Other Diseases	FALSE
AKT1	Yellow	Gout	Other Diseases	FALSE
AKT1	Yellow	Grade I preterm intraventricular hemorrhage	Other Diseases	FALSE
AKT1	Yellow	Granular Cell Tumor	Other Diseases	FALSE
AKT1	Yellow	Granuloma	Other Diseases	FALSE
AKT1	Yellow	Graves disease	Other Diseases	FALSE
AKT1	Yellow	Graves ophthalmopathy	Other Diseases	FALSE
AKT1	Yellow	Growth delay	Other Diseases	FALSE
AKT1	Yellow	Guillain-Barre syndrome	Other Diseases	FALSE
AKT1	Yellow	HER2 Positive Breast Carcinoma	Other Diseases	FALSE
AKT1	Yellow	HIV infection	Other Diseases	FALSE
AKT1	Yellow	HIV-1 infection	Other Diseases	FALSE
AKT1	Yellow	HIV-associated neurocognitive disorder	Other Diseases	FALSE
AKT1	Yellow	Haim-Munk syndrome	Other Diseases	FALSE
AKT1	Yellow	Hamartoma	Other Diseases	FALSE
AKT1	Yellow	Hashimoto's thyroiditis	Other Diseases	FALSE
AKT1	Yellow	Hearing impairment	Other Diseases	FALSE
AKT1	Yellow	Heart neoplasm	Other Diseases	FALSE
AKT1	Yellow	Heat Stroke	Other Diseases	FALSE
AKT1	Yellow	Heavy Chain Disease	Other Diseases	FALSE
AKT1	Yellow	Helicobacter pylori infectious disease	Other Diseases	FALSE
AKT1	Yellow	Hemarthrosis	Other Diseases	FALSE
AKT1	Yellow	Hepatic fibrosis	Other Diseases	FALSE
AKT1	Yellow	Hepatic steatosis	Other Diseases	FALSE
AKT1	Yellow	Hepatitis	Other Diseases	FALSE
AKT1	Yellow	Hepatitis, Alcoholic	Other Diseases	FALSE
AKT1	Yellow	Hepatobiliary Neoplasm	Other Diseases	FALSE
AKT1	Yellow	Hepatoblastoma	Other Diseases	FALSE
AKT1	Yellow	Hepatomegaly	Other Diseases	FALSE
AKT1	Yellow	Hepatosplenomegaly	Other Diseases	FALSE
AKT1	Yellow	Hereditary breast and ovarian cancer syndrome	Other Diseases	FALSE
AKT1	Yellow	Hereditary breast cancer	Other Diseases	FALSE
AKT1	Yellow	Herpes Zoster	Other Diseases	FALSE
AKT1	Yellow	Herpes simplex infection	Other Diseases	FALSE
AKT1	Yellow	Herpesviridae infectious disease	Other Diseases	FALSE
AKT1	Yellow	Hidradenocarcinoma	Other Diseases	FALSE
AKT1	Yellow	Hirschsprung disease	Other Diseases	FALSE
AKT1	Yellow	Histiocytosis	Other Diseases	FALSE
AKT1	Yellow	Hodgkins lymphoma	Other Diseases	FALSE
AKT1	Yellow	Holt-Oram syndrome	Other Diseases	FALSE
AKT1	Yellow	Human T-lymphotropic virus 1 infectious disease	Other Diseases	FALSE
AKT1	Yellow	Hutchinson-Gilford progeria syndrome	Other Diseases	FALSE
AKT1	Yellow	Hydatidiform Mole	Other Diseases	FALSE
AKT1	Yellow	Hydrocephalus with stenosis of the aqueduct of Sylvius	Other Diseases	FALSE
AKT1	Yellow	Hydrolethalus	Other Diseases	FALSE
AKT1	Yellow	Hyperammonemia	Other Diseases	FALSE
AKT1	Yellow	Hyperbilirubinemia	Other Diseases	FALSE
AKT1	Yellow	Hypercalciuria	Other Diseases	FALSE
AKT1	Yellow	Hypercholesterolemia	Other Diseases	FALSE
AKT1	Yellow	Hyperglycemia	Other Diseases	FALSE
AKT1	Yellow	Hyperinsulinemia	Other Diseases	FALSE
AKT1	Yellow	Hyperkalemia	Other Diseases	FALSE
AKT1	Yellow	Hyperkeratosis	Other Diseases	FALSE
AKT1	Yellow	Hyperlipidemia	Other Diseases	FALSE
AKT1	Yellow	Hyperlipoproteinemia	Other Diseases	FALSE
AKT1	Yellow	Hypermetropia	Other Diseases	FALSE
AKT1	Yellow	Hyperparathyroidism	Other Diseases	FALSE
AKT1	Yellow	Hyperphosphatemia	Other Diseases	FALSE
AKT1	Yellow	Hyperplastic Polyp	Other Diseases	FALSE
AKT1	Yellow	Hypertension	Other Diseases	FALSE
AKT1	Yellow	Hypertriglyceridemia	Other Diseases	FALSE
AKT1	Yellow	Hyperuricemia	Other Diseases	FALSE
AKT1	Yellow	Hypoalbuminemia	Other Diseases	FALSE
AKT1	Yellow	Hypoglycemia	Other Diseases	FALSE
AKT1	Yellow	Hypoglycemic coma	Other Diseases	FALSE
AKT1	Yellow	Hypoinsulinemia	Other Diseases	FALSE
AKT1	Yellow	Hypopigmentation of the skin	Other Diseases	FALSE
AKT1	Yellow	Hypothermia	Other Diseases	FALSE
AKT1	Yellow	Hypotonia - cystinuria syndrome	Other Diseases	FALSE
AKT1	Yellow	IGA glomerulonephritis	Other Diseases	FALSE
AKT1	Yellow	Immunodeficiency	Other Diseases	FALSE
AKT1	Yellow	Impaired glucose tolerance	Other Diseases	FALSE
AKT1	Yellow	Increased total eosinophil count	Other Diseases	FALSE
AKT1	Yellow	Infertility	Other Diseases	FALSE
AKT1	Yellow	Insulin resistance	Other Diseases	FALSE
AKT1	Yellow	Intellectual disability	Other Diseases	FALSE
AKT1	Yellow	Interstitial cardiac fibrosis	Other Diseases	FALSE
AKT1	Yellow	Intervertebral disk degeneration	Other Diseases	FALSE
AKT1	Yellow	Intestinal Type Adenocarcinoma	Other Diseases	FALSE
AKT1	Yellow	Invasive Breast Carcinoma	Other Diseases	FALSE
AKT1	Yellow	Ischemic stroke	Other Diseases	FALSE
AKT1	Yellow	Isolated follicle stimulating hormone deficiency	Other Diseases	FALSE
AKT1	Yellow	Ito hypomelanosis	Other Diseases	FALSE
AKT1	Yellow	Jaundice	Other Diseases	FALSE
AKT1	Yellow	Joubert syndrome	Other Diseases	FALSE
AKT1	Yellow	Juvenile Myelomonocytic Leukemia	Other Diseases	FALSE
AKT1	Yellow	Kaposi's sarcoma	Other Diseases	FALSE
AKT1	Yellow	Kashin-Beck disease	Other Diseases	FALSE
AKT1	Yellow	Keloid	Other Diseases	FALSE
AKT1	Yellow	Keratitis	Other Diseases	FALSE
AKT1	Yellow	Keratocystic odontogenic tumor	Other Diseases	FALSE
AKT1	Yellow	Kindler syndrome	Other Diseases	FALSE
AKT1	Yellow	Krabbe disease	Other Diseases	FALSE
AKT1	Yellow	LEOPARD syndrome 1	Other Diseases	FALSE
AKT1	Yellow	LIPE-related familial partial lipodystrophy	Other Diseases	FALSE
AKT1	Yellow	Langer mesomelic dysplasia	Other Diseases	FALSE
AKT1	Yellow	Langerhans Cell Histiocytosis	Other Diseases	FALSE
AKT1	Yellow	Large for gestational age	Other Diseases	FALSE
AKT1	Yellow	Laurence-Moon syndrome	Other Diseases	FALSE
AKT1	Yellow	Leber congenital amaurosis	Other Diseases	FALSE
AKT1	Yellow	Left ventricular diastolic dysfunction	Other Diseases	FALSE
AKT1	Yellow	Legg-Calve-Perthes disease	Other Diseases	FALSE
AKT1	Yellow	Legg-Calvé-Perthes disease	Other Diseases	FALSE
AKT1	Yellow	Leigh syndrome	Other Diseases	FALSE
AKT1	Yellow	Leishmaniasis	Other Diseases	FALSE
AKT1	Yellow	Lentivirus Infections	Other Diseases	FALSE
AKT1	Yellow	Lhermitte-Duclos disease	Other Diseases	FALSE
AKT1	Yellow	Lipodystrophy	Other Diseases	FALSE
AKT1	Yellow	Lissencephaly	Other Diseases	FALSE
AKT1	Yellow	Loeys-Dietz syndrome	Other Diseases	FALSE
AKT1	Yellow	Low back pain	Other Diseases	FALSE
AKT1	Yellow	Lung Sarcomatoid Carcinoma	Other Diseases	FALSE
AKT1	Yellow	Lung Sclerosing Hemangioma	Other Diseases	FALSE
AKT1	Yellow	Lymphadenitis	Other Diseases	FALSE
AKT1	Yellow	Lymphadenopathy	Other Diseases	FALSE
AKT1	Yellow	Lysosomal disease	Other Diseases	FALSE
AKT1	Yellow	MALT lymphoma	Other Diseases	FALSE
AKT1	Yellow	MELAS	Other Diseases	FALSE
AKT1	Yellow	Machado-Joseph disease	Other Diseases	FALSE
AKT1	Yellow	Macrocephaly	Other Diseases	FALSE
AKT1	Yellow	Macrothrombocytopenia	Other Diseases	FALSE
AKT1	Yellow	Macular degeneration	Other Diseases	FALSE
AKT1	Yellow	Maffucci syndrome	Other Diseases	FALSE
AKT1	Yellow	Malignant Adrenal Gland Pheochromocytoma	Other Diseases	FALSE
AKT1	Yellow	Malignant Bone Neoplasm	Other Diseases	FALSE
AKT1	Yellow	Malignant Mesothelioma	Other Diseases	FALSE
AKT1	Yellow	Malignant Pancreatic Neoplasm	Other Diseases	FALSE
AKT1	Yellow	Mantle cell lymphoma	Other Diseases	FALSE
AKT1	Yellow	Marchiafava-Bignami Disease	Other Diseases	FALSE
AKT1	Yellow	Marfan syndrome	Other Diseases	FALSE
AKT1	Yellow	Mast Cell Neoplasm	Other Diseases	FALSE
AKT1	Yellow	Mastocytosis	Other Diseases	FALSE
AKT1	Yellow	Mayer-Rokitansky-Kuster-Hauser syndrome	Other Diseases	FALSE
AKT1	Yellow	McKusick-Kaufman syndrome	Other Diseases	FALSE
AKT1	Yellow	McLeod neuroacanthocytosis syndrome	Other Diseases	FALSE
AKT1	Yellow	Meckel syndrome, type 1	Other Diseases	FALSE
AKT1	Yellow	Meester-Loeys syndrome	Other Diseases	FALSE
AKT1	Yellow	Melnick-Needles syndrome	Other Diseases	FALSE
AKT1	Yellow	Meningothelial Meningioma	Other Diseases	FALSE
AKT1	Yellow	Menorrhagia	Other Diseases	FALSE
AKT1	Yellow	Mental deterioration	Other Diseases	FALSE
AKT1	Yellow	Merkel cell skin cancer	Other Diseases	FALSE
AKT1	Yellow	Metaplastic Meningioma	Other Diseases	FALSE
AKT1	Yellow	Methicillin-Resistant Staphylococcus Aureus Infection	Other Diseases	FALSE
AKT1	Yellow	Microcephaly	Other Diseases	FALSE
AKT1	Yellow	Middle East respiratory syndrome	Other Diseases	FALSE
AKT1	Yellow	Mixed Lobular and Ductal Breast Carcinoma	Other Diseases	FALSE
AKT1	Yellow	Mixed Tumor of the Salivary Gland	Other Diseases	FALSE
AKT1	Yellow	Miyoshi myopathy	Other Diseases	FALSE
AKT1	Yellow	Mobius syndrome	Other Diseases	FALSE
AKT1	Yellow	Morvan syndrome	Other Diseases	FALSE
AKT1	Yellow	Motor neuron atrophy	Other Diseases	FALSE
AKT1	Yellow	Multiple Organ Failure	Other Diseases	FALSE
AKT1	Yellow	Mungan syndrome	Other Diseases	FALSE
AKT1	Yellow	Muscular dystrophy	Other Diseases	FALSE
AKT1	Yellow	Myasthenia gravis	Other Diseases	FALSE
AKT1	Yellow	Mycoplasma pneumoniae pneumonia	Other Diseases	FALSE
AKT1	Yellow	Mycoplasmoides infection	Other Diseases	FALSE
AKT1	Yellow	Myelodysplasia	Other Diseases	FALSE
AKT1	Yellow	Myelofibrosis	Other Diseases	FALSE
AKT1	Yellow	Myocardial Ischemia	Other Diseases	FALSE
AKT1	Yellow	Myocardial fibrosis	Other Diseases	FALSE
AKT1	Yellow	Myopia	Other Diseases	FALSE
AKT1	Yellow	NF2-related schwannomatosis	Other Diseases	FALSE
AKT1	Yellow	Nasal Cavity Polyp	Other Diseases	FALSE
AKT1	Yellow	Nasal polyposis	Other Diseases	FALSE
AKT1	Yellow	Nematoda infectious disease	Other Diseases	FALSE
AKT1	Yellow	Neoplasm of the endocrine system	Other Diseases	FALSE
AKT1	Yellow	Neoplasm of the liver	Other Diseases	FALSE
AKT1	Yellow	Neoplasm of the lung	Other Diseases	FALSE
AKT1	Yellow	Nephroblastoma	Other Diseases	FALSE
AKT1	Yellow	Nephropathy	Other Diseases	FALSE
AKT1	Yellow	Netherton syndrome	Other Diseases	FALSE
AKT1	Yellow	Neurodegeneration	Other Diseases	FALSE
AKT1	Yellow	Neurodevelopmental delay	Other Diseases	FALSE
AKT1	Yellow	Neurogenic bladder	Other Diseases	FALSE
AKT1	Yellow	Nijmegen breakage syndrome	Other Diseases	FALSE
AKT1	Yellow	Non-syndromic pontocerebellar hypoplasia	Other Diseases	FALSE
AKT1	Yellow	Noonan syndrome	Other Diseases	FALSE
AKT1	Yellow	Noonan syndrome with multiple lentigines	Other Diseases	FALSE
AKT1	Yellow	Noonan syndrome-like disorder with juvenile myelomonocytic leukemia	Other Diseases	FALSE
AKT1	Yellow	Norrie disease	Other Diseases	FALSE
AKT1	Yellow	North Carolina macular dystrophy	Other Diseases	FALSE
AKT1	Yellow	Obesity	Other Diseases	FALSE
AKT1	Yellow	Ochoa syndrome	Other Diseases	FALSE
AKT1	Yellow	Ocular Melanoma	Other Diseases	FALSE
AKT1	Yellow	Ocular Sebaceous Carcinoma	Other Diseases	FALSE
AKT1	Yellow	Olfactory Neuroblastoma	Other Diseases	FALSE
AKT1	Yellow	Oligodontia	Other Diseases	FALSE
AKT1	Yellow	Opportunistic infection	Other Diseases	FALSE
AKT1	Yellow	Optic atrophy	Other Diseases	FALSE
AKT1	Yellow	Optic neuropathy	Other Diseases	FALSE
AKT1	Yellow	Oral leukoplakia	Other Diseases	FALSE
AKT1	Yellow	Osteochondroma	Other Diseases	FALSE
AKT1	Yellow	Osteopenia	Other Diseases	FALSE
AKT1	Yellow	Osteopetrosis	Other Diseases	FALSE
AKT1	Yellow	Osteoporosis	Other Diseases	FALSE
AKT1	Yellow	Other metabolic disease	Other Diseases	FALSE
AKT1	Yellow	Otitis media	Other Diseases	FALSE
AKT1	Yellow	Ovarian Carcinosarcoma	Other Diseases	FALSE
AKT1	Yellow	Ovarian Embryonal Carcinoma	Other Diseases	FALSE
AKT1	Yellow	Ovarian Endometrioid Adenocarcinoma	Other Diseases	FALSE
AKT1	Yellow	Ovarian Endometrioid Adenocarcinoma with Squamous Differentiation	Other Diseases	FALSE
AKT1	Yellow	Ovarian Endometriosis	Other Diseases	FALSE
AKT1	Yellow	Ovarian cyst	Other Diseases	FALSE
AKT1	Yellow	Overgrowth	Other Diseases	FALSE
AKT1	Yellow	PEComa	Other Diseases	FALSE
AKT1	Yellow	PIK3CA-related overgrowth syndrome	Other Diseases	FALSE
AKT1	Yellow	PTEN hamartoma tumor syndrome	Other Diseases	FALSE
AKT1	Yellow	Pain	Other Diseases	FALSE
AKT1	Yellow	Pallister-Hall syndrome	Other Diseases	FALSE
AKT1	Yellow	Pancreatic cysts	Other Diseases	FALSE
AKT1	Yellow	Pancytopenia	Other Diseases	FALSE
AKT1	Yellow	Papillary Craniopharyngioma	Other Diseases	FALSE
AKT1	Yellow	Paraganglioma	Other Diseases	FALSE
AKT1	Yellow	Paranoia	Other Diseases	FALSE
AKT1	Yellow	Parathyroid Gland Carcinoma	Other Diseases	FALSE
AKT1	Yellow	Pasteurella multocida infectious disease	Other Diseases	FALSE
AKT1	Yellow	Patent ductus arteriosus	Other Diseases	FALSE
AKT1	Yellow	Penile Carcinoma	Other Diseases	FALSE
AKT1	Yellow	Peptic ulcer	Other Diseases	FALSE
AKT1	Yellow	Periapical Periodontitis	Other Diseases	FALSE
AKT1	Yellow	Pericardial effusion	Other Diseases	FALSE
AKT1	Yellow	Peripheral demyelination	Other Diseases	FALSE
AKT1	Yellow	Peritoneal Fibrosis	Other Diseases	FALSE
AKT1	Yellow	Peritoneal Mesothelioma	Other Diseases	FALSE
AKT1	Yellow	Persistent Müllerian duct syndrome	Other Diseases	FALSE
AKT1	Yellow	Peutz-Jeghers syndrome	Other Diseases	FALSE
AKT1	Yellow	Phlebitis	Other Diseases	FALSE
AKT1	Yellow	Photophobia	Other Diseases	FALSE
AKT1	Yellow	Pick disease	Other Diseases	FALSE
AKT1	Yellow	Pituitary Gland Adenoma	Other Diseases	FALSE
AKT1	Yellow	Pituitary prolactin cell adenoma	Other Diseases	FALSE
AKT1	Yellow	Platelet storage pool disease	Other Diseases	FALSE
AKT1	Yellow	Pleural Epithelioid Mesothelioma	Other Diseases	FALSE
AKT1	Yellow	Pleural Mesothelioma	Other Diseases	FALSE
AKT1	Yellow	Pleural effusion	Other Diseases	FALSE
AKT1	Yellow	Pneumonia	Other Diseases	FALSE
AKT1	Yellow	Polycystic Kidney Disease	Other Diseases	FALSE
AKT1	Yellow	Polycystic kidney dysplasia	Other Diseases	FALSE
AKT1	Yellow	Polydactyly	Other Diseases	FALSE
AKT1	Yellow	Polyomavirus infectious disease	Other Diseases	FALSE
AKT1	Yellow	Poorly Differentiated Thyroid Gland Carcinoma	Other Diseases	FALSE
AKT1	Yellow	Poroma	Other Diseases	FALSE
AKT1	Yellow	Posterior Leukoencephalopathy Syndrome	Other Diseases	FALSE
AKT1	Yellow	Postural instability	Other Diseases	FALSE
AKT1	Yellow	Potocki-Lupski syndrome	Other Diseases	FALSE
AKT1	Yellow	Prader-Willi syndrome	Other Diseases	FALSE
AKT1	Yellow	Premature ovarian insufficiency	Other Diseases	FALSE
AKT1	Yellow	Priapism	Other Diseases	FALSE
AKT1	Yellow	Primary Effusion Lymphoma	Other Diseases	FALSE
AKT1	Yellow	Primary Intraosseous Squamous Cell Carcinoma	Other Diseases	FALSE
AKT1	Yellow	Prolactin-Producing Pituitary Gland Adenoma	Other Diseases	FALSE
AKT1	Yellow	Proteus syndrome	Other Diseases	FALSE
AKT1	Yellow	Proteus-like syndrome	Other Diseases	FALSE
AKT1	Yellow	Pruritus	Other Diseases	FALSE
AKT1	Yellow	Psammomatous Meningioma	Other Diseases	FALSE
AKT1	Yellow	Psoriasiform dermatitis	Other Diseases	FALSE
AKT1	Yellow	Pulmonary embolism	Other Diseases	FALSE
AKT1	Yellow	Pulmonary hypoplasia	Other Diseases	FALSE
AKT1	Yellow	Recurrent upper respiratory tract infections	Other Diseases	FALSE
AKT1	Yellow	Reduced sperm motility	Other Diseases	FALSE
AKT1	Yellow	Renal Cell Carcinoma Associated with Xp11.2 Translocations/TFE3 Gene Fusions	Other Diseases	FALSE
AKT1	Yellow	Renal cyst	Other Diseases	FALSE
AKT1	Yellow	Renal insufficiency	Other Diseases	FALSE
AKT1	Yellow	Renal neoplasm	Other Diseases	FALSE
AKT1	Yellow	Reoviridae infectious disease	Other Diseases	FALSE
AKT1	Yellow	Respiratory Syncytial Virus Infection	Other Diseases	FALSE
AKT1	Yellow	Respiratory tract infection	Other Diseases	FALSE
AKT1	Yellow	Retinal hemorrhage	Other Diseases	FALSE
AKT1	Yellow	Rett syndrome	Other Diseases	FALSE
AKT1	Yellow	Reunion Island's Larsen syndrome	Other Diseases	FALSE
AKT1	Yellow	Reunion island Larsen syndrome	Other Diseases	FALSE
AKT1	Yellow	Rhabdoid Meningioma	Other Diseases	FALSE
AKT1	Yellow	Rhabdoid Tumor of the Kidney	Other Diseases	FALSE
AKT1	Yellow	Rhabdoviridae infectious disease	Other Diseases	FALSE
AKT1	Yellow	Rheumatoid arthritis	Other Diseases	FALSE
AKT1	Yellow	Richter syndrome	Other Diseases	FALSE
AKT1	Yellow	Right ventricular cardiomyopathy	Other Diseases	FALSE
AKT1	Yellow	Right ventricular hypertrophy	Other Diseases	FALSE
AKT1	Yellow	SATB2 associated disorder	Other Diseases	FALSE
AKT1	Yellow	SHORT syndrome	Other Diseases	FALSE
AKT1	Yellow	Salmonella Infections	Other Diseases	FALSE
AKT1	Yellow	Schöpf-Schulz-Passarge syndrome	Other Diseases	FALSE
AKT1	Yellow	Seborrheic dermatitis	Other Diseases	FALSE
AKT1	Yellow	Secretory Meningioma	Other Diseases	FALSE
AKT1	Yellow	Segmental outgrowth - lipomatosis - arteriovenous malformation - epidermal nevus	Other Diseases	FALSE
AKT1	Yellow	Seizure	Other Diseases	FALSE
AKT1	Yellow	Senile plaques	Other Diseases	FALSE
AKT1	Yellow	Senior-Boichis syndrome	Other Diseases	FALSE
AKT1	Yellow	Sepsis	Other Diseases	FALSE
AKT1	Yellow	Sertoli Cell-Only Syndrome	Other Diseases	FALSE
AKT1	Yellow	Severe short stature	Other Diseases	FALSE
AKT1	Yellow	Sezary's disease	Other Diseases	FALSE
AKT1	Yellow	Shock	Other Diseases	FALSE
AKT1	Yellow	Shwachman-Diamond syndrome	Other Diseases	FALSE
AKT1	Yellow	Silver-Russell syndrome	Other Diseases	FALSE
AKT1	Yellow	Sinonasal Undifferentiated Carcinoma	Other Diseases	FALSE
AKT1	Yellow	Sinus bradycardia	Other Diseases	FALSE
AKT1	Yellow	Sjogren syndrome	Other Diseases	FALSE
AKT1	Yellow	Skeletal dysplasia	Other Diseases	FALSE
AKT1	Yellow	Skeletal muscle atrophy	Other Diseases	FALSE
AKT1	Yellow	Skeletal myopathy	Other Diseases	FALSE
AKT1	Yellow	Skin rash	Other Diseases	FALSE
AKT1	Yellow	Skin ulcer	Other Diseases	FALSE
AKT1	Yellow	Sleep Disorder	Other Diseases	FALSE
AKT1	Yellow	Smith-Magenis syndrome	Other Diseases	FALSE
AKT1	Yellow	Soft Tissue Neoplasm	Other Diseases	FALSE
AKT1	Yellow	Solid Pseudopapillary Neoplasm of the Pancreas	Other Diseases	FALSE
AKT1	Yellow	Spinal Chordoma	Other Diseases	FALSE
AKT1	Yellow	Spinal Cord Ischemia	Other Diseases	FALSE
AKT1	Yellow	Spindle Cell Melanoma	Other Diseases	FALSE
AKT1	Yellow	Splenomegaly	Other Diseases	FALSE
AKT1	Yellow	Staphylococcus aureus infection	Other Diseases	FALSE
AKT1	Yellow	Stress urinary incontinence	Other Diseases	FALSE
AKT1	Yellow	Stroke	Other Diseases	FALSE
AKT1	Yellow	Subcutaneous Panniculitis-Like T-Cell Lymphoma	Other Diseases	FALSE
AKT1	Yellow	Syringocystadenoma Papilliferum	Other Diseases	FALSE
AKT1	Yellow	Systemic lupus erythematosus	Other Diseases	FALSE
AKT1	Yellow	T-cell acute lymphoblastic leukemia	Other Diseases	FALSE
AKT1	Yellow	T-cell and NK-cell neoplasm	Other Diseases	FALSE
AKT1	Yellow	T-cell large granular lymphocyte leukemia	Other Diseases	FALSE
AKT1	Yellow	T-cell leukemia	Other Diseases	FALSE
AKT1	Yellow	T-cell non-Hodgkin lymphoma	Other Diseases	FALSE
AKT1	Yellow	TNF receptor 1-associated periodic fever syndrome	Other Diseases	FALSE
AKT1	Yellow	TSH-secreting pituitary adenoma	Other Diseases	FALSE
AKT1	Yellow	Takotsubo cardiomyopathy	Other Diseases	FALSE
AKT1	Yellow	Tay-Sachs disease	Other Diseases	FALSE
AKT1	Yellow	Telangiectasia	Other Diseases	FALSE
AKT1	Yellow	Tendinopathy	Other Diseases	FALSE
AKT1	Yellow	Tendon rupture	Other Diseases	FALSE
AKT1	Yellow	Tenosynovial Giant Cell Tumor	Other Diseases	FALSE
AKT1	Yellow	Testicular Embryonal Carcinoma	Other Diseases	FALSE
AKT1	Yellow	Testicular Germ Cell Tumor	Other Diseases	FALSE
AKT1	Yellow	Testicular torsion	Other Diseases	FALSE
AKT1	Yellow	Thalassemia	Other Diseases	FALSE
AKT1	Yellow	Therapy-Related Myeloid Neoplasm	Other Diseases	FALSE
AKT1	Yellow	Thiel-Behnke corneal dystrophy	Other Diseases	FALSE
AKT1	Yellow	Thrombocytopenia	Other Diseases	FALSE
AKT1	Yellow	Thrombocytosis	Other Diseases	FALSE
AKT1	Yellow	Thromboembolism	Other Diseases	FALSE
AKT1	Yellow	Thymic Carcinoma	Other Diseases	FALSE
AKT1	Yellow	Thymic Squamous Cell Carcinoma	Other Diseases	FALSE
AKT1	Yellow	Thymoma	Other Diseases	FALSE
AKT1	Yellow	Thyroid Gland Oncocytic Follicular Carcinoma	Other Diseases	FALSE
AKT1	Yellow	Thyroid Gland Undifferentiated (Anaplastic) Carcinoma	Other Diseases	FALSE
AKT1	Yellow	Thyroid adenoma	Other Diseases	FALSE
AKT1	Yellow	Tietz syndrome	Other Diseases	FALSE
AKT1	Yellow	Timothy syndrome	Other Diseases	FALSE
AKT1	Yellow	Torticollis	Other Diseases	FALSE
AKT1	Yellow	Townes-Brocks syndrome	Other Diseases	FALSE
AKT1	Yellow	Transitional Cell Carcinoma	Other Diseases	FALSE
AKT1	Yellow	Transitional Meningioma	Other Diseases	FALSE
AKT1	Yellow	Treacher-Collins syndrome	Other Diseases	FALSE
AKT1	Yellow	Tremor	Other Diseases	FALSE
AKT1	Yellow	Trigonocephaly	Other Diseases	FALSE
AKT1	Yellow	Tularemia	Other Diseases	FALSE
AKT1	Yellow	Ullrich congenital muscular dystrophy	Other Diseases	FALSE
AKT1	Yellow	Undifferentiated Pancreatic Carcinoma	Other Diseases	FALSE
AKT1	Yellow	Ureteral obstruction	Other Diseases	FALSE
AKT1	Yellow	Uruguay Faciocardiomusculoskeletal syndrome	Other Diseases	FALSE
AKT1	Yellow	Usual Ductal Breast Hyperplasia	Other Diseases	FALSE
AKT1	Yellow	Uterine Carcinosarcoma	Other Diseases	FALSE
AKT1	Yellow	Uterine leiomyoma	Other Diseases	FALSE
AKT1	Yellow	Uveal Melanoma	Other Diseases	FALSE
AKT1	Yellow	Uveal melanoma	Other Diseases	FALSE
AKT1	Yellow	Uveitis	Other Diseases	FALSE
AKT1	Yellow	Vaginal Melanoma	Other Diseases	FALSE
AKT1	Yellow	Vascular skin abnormality	Other Diseases	FALSE
AKT1	Yellow	Venous malformation	Other Diseases	FALSE
AKT1	Yellow	Venous thrombosis	Other Diseases	FALSE
AKT1	Yellow	Ventricular arrhythmia	Other Diseases	FALSE
AKT1	Yellow	Ventricular fibrillation	Other Diseases	FALSE
AKT1	Yellow	Ventricular hypertrophy	Other Diseases	FALSE
AKT1	Yellow	Vestibular schwannoma	Other Diseases	FALSE
AKT1	Yellow	Vibrio infectious disease	Other Diseases	FALSE
AKT1	Yellow	Visual impairment	Other Diseases	FALSE
AKT1	Yellow	Vitiligo	Other Diseases	FALSE
AKT1	Yellow	Vogt-Koyanagi-Harada disease	Other Diseases	FALSE
AKT1	Yellow	Vulvar Squamous Cell Carcinoma	Other Diseases	FALSE
AKT1	Yellow	WHIM syndrome	Other Diseases	FALSE
AKT1	Yellow	Waldenstrom macroglobulinemia	Other Diseases	FALSE
AKT1	Yellow	Werner syndrome	Other Diseases	FALSE
AKT1	Yellow	Wilson disease	Other Diseases	FALSE
AKT1	Yellow	Wiskott-Aldrich syndrome	Other Diseases	FALSE
AKT1	Yellow	Wolfram syndrome	Other Diseases	FALSE
AKT1	Yellow	X-linked lymphoproliferative syndrome	Other Diseases	FALSE
AKT1	Yellow	X-linked myotubular myopathy	Other Diseases	FALSE
AKT1	Yellow	X-linked retinal dysplasia	Other Diseases	FALSE
AKT1	Yellow	X-linked retinoschisis	Other Diseases	FALSE
AKT1	Yellow	X-linked syndromic intellectual disability	Other Diseases	FALSE
AKT1	Yellow	Xeroderma pigmentosum complementation group D	Other Diseases	FALSE
AKT1	Yellow	Yersinia infectious disease	Other Diseases	FALSE
AKT1	Yellow	Ziegler-Huang syndrome	Other Diseases	FALSE
AKT1	Yellow	Zika virus infectious disease	Other Diseases	FALSE
AKT1	Yellow	Zinc deficiency	Other Diseases	FALSE
AKT1	Yellow	abortion	Other Diseases	FALSE
AKT1	Yellow	acanthosis nigricans	Other Diseases	FALSE
AKT1	Yellow	achalasia-alacrima syndrome	Other Diseases	FALSE
AKT1	Yellow	acidosis	Other Diseases	FALSE
AKT1	Yellow	acinar cell carcinoma	Other Diseases	FALSE
AKT1	Yellow	acne	Other Diseases	FALSE
AKT1	Yellow	acral lentiginous melanoma	Other Diseases	FALSE
AKT1	Yellow	acrocallosal syndrome	Other Diseases	FALSE
AKT1	Yellow	acrocardiofacial syndrome	Other Diseases	FALSE
AKT1	Yellow	acrocephalopolysyndactyly	Other Diseases	FALSE
AKT1	Yellow	acrodermatitis enteropathica	Other Diseases	FALSE
AKT1	Yellow	acromegaly	Other Diseases	FALSE
AKT1	Yellow	activated PI3K-delta syndrome	Other Diseases	FALSE
AKT1	Yellow	acute basophilic leukemia	Other Diseases	FALSE
AKT1	Yellow	acute coronary syndrome	Other Diseases	FALSE
AKT1	Yellow	acute graft versus host disease	Other Diseases	FALSE
AKT1	Yellow	acute kidney injury	Other Diseases	FALSE
AKT1	Yellow	acute liver failure	Other Diseases	FALSE
AKT1	Yellow	acute lung injury	Other Diseases	FALSE
AKT1	Yellow	acute lymphoblastic leukemia	Other Diseases	FALSE
AKT1	Yellow	acute megakaryoblastic leukaemia	Other Diseases	FALSE
AKT1	Yellow	acute myeloid leukemia	Other Diseases	FALSE
AKT1	Yellow	acute myeloid leukemia by FAB classification	Other Diseases	FALSE
AKT1	Yellow	acute myocardial infarction	Other Diseases	FALSE
AKT1	Yellow	acute pharyngitis	Other Diseases	FALSE
AKT1	Yellow	acute promyelocytic leukemia	Other Diseases	FALSE
AKT1	Yellow	acute respiratory distress syndrome	Other Diseases	FALSE
AKT1	Yellow	adenocarcinoma	Other Diseases	FALSE
AKT1	Yellow	adenoid cystic carcinoma	Other Diseases	FALSE
AKT1	Yellow	adenoma	Other Diseases	FALSE
AKT1	Yellow	adenoma of small intestine	Other Diseases	FALSE
AKT1	Yellow	adenomyosis	Other Diseases	FALSE
AKT1	Yellow	adenosarcoma	Other Diseases	FALSE
AKT1	Yellow	adenosquamous lung carcinoma	Other Diseases	FALSE
AKT1	Yellow	adenoviridae infectious disease	Other Diseases	FALSE
AKT1	Yellow	adnexal spiradenoma/cylindroma of a sweat gland	Other Diseases	FALSE
AKT1	Yellow	adrenal carcinoma	Other Diseases	FALSE
AKT1	Yellow	adrenal cortex carcinoma	Other Diseases	FALSE
AKT1	Yellow	adrenal cortex neoplasm	Other Diseases	FALSE
AKT1	Yellow	adrenal gland hyperfunction	Other Diseases	FALSE
AKT1	Yellow	adrenal gland pheochromocytoma	Other Diseases	FALSE
AKT1	Yellow	adrenal medulla neoplasm	Other Diseases	FALSE
AKT1	Yellow	adrenocortical adenoma	Other Diseases	FALSE
AKT1	Yellow	adrenoleukodystrophy	Other Diseases	FALSE
AKT1	Yellow	adult T-cell leukemia/lymphoma	Other Diseases	FALSE
AKT1	Yellow	adult hepatocellular carcinoma	Other Diseases	FALSE
AKT1	Yellow	adult-onset Still's disease	Other Diseases	FALSE
AKT1	Yellow	advanced heart failure	Other Diseases	FALSE
AKT1	Yellow	agammaglobulinemia	Other Diseases	FALSE
AKT1	Yellow	age-related macular degeneration	Other Diseases	FALSE
AKT1	Yellow	aggressive behavior	Other Diseases	FALSE
AKT1	Yellow	aging	Other Diseases	FALSE
AKT1	Yellow	airway hyperresponsiveness	Other Diseases	FALSE
AKT1	Yellow	alcohol abuse	Other Diseases	FALSE
AKT1	Yellow	alcohol dependence	Other Diseases	FALSE
AKT1	Yellow	alcohol drinking	Other Diseases	FALSE
AKT1	Yellow	alcoholic fatty liver disease	Other Diseases	FALSE
AKT1	Yellow	alcoholic liver disease	Other Diseases	FALSE
AKT1	Yellow	aldosterone-producing adenoma	Other Diseases	FALSE
AKT1	Yellow	allergic asthma	Other Diseases	FALSE
AKT1	Yellow	allergic conjunctivitis	Other Diseases	FALSE
AKT1	Yellow	allergic disease	Other Diseases	FALSE
AKT1	Yellow	allergic respiratory disease	Other Diseases	FALSE
AKT1	Yellow	allergic rhinitis	Other Diseases	FALSE
AKT1	Yellow	alopecia	Other Diseases	FALSE
AKT1	Yellow	alopecia universalis congenita	Other Diseases	FALSE
AKT1	Yellow	alpha 1-antitrypsin deficiency	Other Diseases	FALSE
AKT1	Yellow	altitude sickness	Other Diseases	FALSE
AKT1	Yellow	alveolar rhabdomyosarcoma	Other Diseases	FALSE
AKT1	Yellow	amebiasis	Other Diseases	FALSE
AKT1	Yellow	ameloblastoma	Other Diseases	FALSE
AKT1	Yellow	amnesia	Other Diseases	FALSE
AKT1	Yellow	amyloidosis	Other Diseases	FALSE
AKT1	Yellow	anal carcinoma	Other Diseases	FALSE
AKT1	Yellow	anal neoplasm	Other Diseases	FALSE
AKT1	Yellow	anaphylaxis	Other Diseases	FALSE
AKT1	Yellow	anaplastic astrocytoma	Other Diseases	FALSE
AKT1	Yellow	anaplastic cancer	Other Diseases	FALSE
AKT1	Yellow	anaplastic large cell lymphoma	Other Diseases	FALSE
AKT1	Yellow	anaplastic meningioma	Other Diseases	FALSE
AKT1	Yellow	anaplastic oligoastrocytoma	Other Diseases	FALSE
AKT1	Yellow	anaplastic oligodendroglioma	Other Diseases	FALSE
AKT1	Yellow	androgenetic alopecia	Other Diseases	FALSE
AKT1	Yellow	aneurysm	Other Diseases	FALSE
AKT1	Yellow	aneurysmal bone cyst	Other Diseases	FALSE
AKT1	Yellow	angina pectoris	Other Diseases	FALSE
AKT1	Yellow	angioimmunoblastic T-cell lymphoma	Other Diseases	FALSE
AKT1	Yellow	angiomyolipoma	Other Diseases	FALSE
AKT1	Yellow	angioosteohypertrophic syndrome	Other Diseases	FALSE
AKT1	Yellow	angiosarcoma	Other Diseases	FALSE
AKT1	Yellow	animal viral hepatitis	Other Diseases	FALSE
AKT1	Yellow	ankylosing spondylitis	Other Diseases	FALSE
AKT1	Yellow	anogenital venereal wart	Other Diseases	FALSE
AKT1	Yellow	anovulation	Other Diseases	FALSE
AKT1	Yellow	anthrax infection	Other Diseases	FALSE
AKT1	Yellow	anti-neutrophil cytoplasmic antibody-associated vasculitis	Other Diseases	FALSE
AKT1	Yellow	antiphospholipid syndrome	Other Diseases	FALSE
AKT1	Yellow	aortic aneurysm	Other Diseases	FALSE
AKT1	Yellow	aortic disease	Other Diseases	FALSE
AKT1	Yellow	aortic stenosis	Other Diseases	FALSE
AKT1	Yellow	aortic valve calcification	Other Diseases	FALSE
AKT1	Yellow	aortic valve disease	Other Diseases	FALSE
AKT1	Yellow	aortic valve insufficiency	Other Diseases	FALSE
AKT1	Yellow	aplastic anemia	Other Diseases	FALSE
AKT1	Yellow	apocrine adenocarcinoma	Other Diseases	FALSE
AKT1	Yellow	appendix cancer	Other Diseases	FALSE
AKT1	Yellow	arrhythmogenic right ventricular cardiomyopathy	Other Diseases	FALSE
AKT1	Yellow	arterial occlusive disease	Other Diseases	FALSE
AKT1	Yellow	arteriolosclerosis	Other Diseases	FALSE
AKT1	Yellow	arteriosclerosis	Other Diseases	FALSE
AKT1	Yellow	arteriosclerosis obliterans	Other Diseases	FALSE
AKT1	Yellow	arteriovenous hemangioma/malformation	Other Diseases	FALSE
AKT1	Yellow	aspergillosis	Other Diseases	FALSE
AKT1	Yellow	asphyxia neonatorum	Other Diseases	FALSE
AKT1	Yellow	asthma	Other Diseases	FALSE
AKT1	Yellow	astrocytic tumor	Other Diseases	FALSE
AKT1	Yellow	astrocytoma	Other Diseases	FALSE
AKT1	Yellow	atherosclerosis	Other Diseases	FALSE
AKT1	Yellow	atopic eczema	Other Diseases	FALSE
AKT1	Yellow	atrial fibrillation	Other Diseases	FALSE
AKT1	Yellow	atrial septal defect 5	Other Diseases	FALSE
AKT1	Yellow	atrial tachycardia	Other Diseases	FALSE
AKT1	Yellow	atrophic gastritis	Other Diseases	FALSE
AKT1	Yellow	attenuated familial adenomatous polyposis	Other Diseases	FALSE
AKT1	Yellow	atypical ductal hyperplasia	Other Diseases	FALSE
AKT1	Yellow	autoimmune cardiomyopathy	Other Diseases	FALSE
AKT1	Yellow	autoimmune disease	Other Diseases	FALSE
AKT1	Yellow	autoimmune lymphoproliferative syndrome	Other Diseases	FALSE
AKT1	Yellow	autoimmune lymphoproliferative syndrome type 2B	Other Diseases	FALSE
AKT1	Yellow	autoimmune myocarditis	Other Diseases	FALSE
AKT1	Yellow	autoimmune neuropathy	Other Diseases	FALSE
AKT1	Yellow	autoimmune pancreatitis	Other Diseases	FALSE
AKT1	Yellow	autoimmune retinopathy	Other Diseases	FALSE
AKT1	Yellow	autoimmune thrombocytopenic purpura	Other Diseases	FALSE
AKT1	Yellow	autoimmune thyroid disease	Other Diseases	FALSE
AKT1	Yellow	autoimmune uveitis	Other Diseases	FALSE
AKT1	Yellow	autosomal dominant disease	Other Diseases	FALSE
AKT1	Yellow	autosomal recessive Robinow syndrome	Other Diseases	FALSE
AKT1	Yellow	autosomal recessive polycystic kidney disease	Other Diseases	FALSE
AKT1	Yellow	azoospermia	Other Diseases	FALSE
AKT1	Yellow	azoospermia, obstructive, with nephrolithiasis	Other Diseases	FALSE
AKT1	Yellow	bacterial disease	Other Diseases	FALSE
AKT1	Yellow	bacterial urinary tract infection	Other Diseases	FALSE
AKT1	Yellow	bacterial vaginosis	Other Diseases	FALSE
AKT1	Yellow	bacteriemia	Other Diseases	FALSE
AKT1	Yellow	basal cell carcinoma	Other Diseases	FALSE
AKT1	Yellow	benign breast phyllodes tumor	Other Diseases	FALSE
AKT1	Yellow	benign epithelial neoplasm	Other Diseases	FALSE
AKT1	Yellow	benign muscle neoplasm	Other Diseases	FALSE
AKT1	Yellow	benign neoplasm	Other Diseases	FALSE
AKT1	Yellow	benign prostatic hyperplasia	Other Diseases	FALSE
AKT1	Yellow	benign spiradenoma	Other Diseases	FALSE
AKT1	Yellow	bent bone dysplasia syndrome 1	Other Diseases	FALSE
AKT1	Yellow	bile duct adenocarcinoma	Other Diseases	FALSE
AKT1	Yellow	bile duct cancer	Other Diseases	FALSE
AKT1	Yellow	bile duct carcinoma	Other Diseases	FALSE
AKT1	Yellow	bile duct papillary neoplasm	Other Diseases	FALSE
AKT1	Yellow	biliary tract cancer	Other Diseases	FALSE
AKT1	Yellow	bladder transitional cell carcinoma	Other Diseases	FALSE
AKT1	Yellow	bladder tumor	Other Diseases	FALSE
AKT1	Yellow	blastic plasmacytoid dendritic cell neoplasm	Other Diseases	FALSE
AKT1	Yellow	blepharitis	Other Diseases	FALSE
AKT1	Yellow	blood coagulation disease	Other Diseases	FALSE
AKT1	Yellow	blood disease	Other Diseases	FALSE
AKT1	Yellow	blood platelet disease	Other Diseases	FALSE
AKT1	Yellow	blue cone monochromacy	Other Diseases	FALSE
AKT1	Yellow	blue rubber bleb nevus	Other Diseases	FALSE
AKT1	Yellow	bone disease	Other Diseases	FALSE
AKT1	Yellow	bone fracture	Other Diseases	FALSE
AKT1	Yellow	bone metastasis	Other Diseases	FALSE
AKT1	Yellow	bone neoplasm	Other Diseases	FALSE
AKT1	Yellow	bone sarcoma	Other Diseases	FALSE
AKT1	Yellow	brain aneurysm	Other Diseases	FALSE
AKT1	Yellow	brain cancer	Other Diseases	FALSE
AKT1	Yellow	brain disease	Other Diseases	FALSE
AKT1	Yellow	brain edema	Other Diseases	FALSE
AKT1	Yellow	brain glioblastoma	Other Diseases	FALSE
AKT1	Yellow	brain glioma	Other Diseases	FALSE
AKT1	Yellow	brain infarction	Other Diseases	FALSE
AKT1	Yellow	brain injury	Other Diseases	FALSE
AKT1	Yellow	brain ischemia	Other Diseases	FALSE
AKT1	Yellow	brain neoplasm	Other Diseases	FALSE
AKT1	Yellow	breast adenocarcinoma	Other Diseases	FALSE
AKT1	Yellow	breast adenoma	Other Diseases	FALSE
AKT1	Yellow	breast angiosarcoma	Other Diseases	FALSE
AKT1	Yellow	breast cancer	Other Diseases	FALSE
AKT1	Yellow	breast carcinoma	Other Diseases	FALSE
AKT1	Yellow	breast disease	Other Diseases	FALSE
AKT1	Yellow	breast ductal adenocarcinoma	Other Diseases	FALSE
AKT1	Yellow	breast ductal adenoma	Other Diseases	FALSE
AKT1	Yellow	breast ductal carcinoma in situ	Other Diseases	FALSE
AKT1	Yellow	breast hyperplasia	Other Diseases	FALSE
AKT1	Yellow	breast intraductal proliferative lesion	Other Diseases	FALSE
AKT1	Yellow	breast neoplasm	Other Diseases	FALSE
AKT1	Yellow	breast neuroendocrine neoplasm	Other Diseases	FALSE
AKT1	Yellow	breast phyllodes tumor	Other Diseases	FALSE
AKT1	Yellow	breast tumor luminal	Other Diseases	FALSE
AKT1	Yellow	bronchial endocrine tumor	Other Diseases	FALSE
AKT1	Yellow	bronchiectasis	Other Diseases	FALSE
AKT1	Yellow	bronchioloalveolar carcinoma	Other Diseases	FALSE
AKT1	Yellow	bronchitis	Other Diseases	FALSE
AKT1	Yellow	bronchoalveolar adenocarcinoma	Other Diseases	FALSE
AKT1	Yellow	bronchopulmonary dysplasia	Other Diseases	FALSE
AKT1	Yellow	brucellosis	Other Diseases	FALSE
AKT1	Yellow	bullous pemphigoid	Other Diseases	FALSE
AKT1	Yellow	calcification	Other Diseases	FALSE
AKT1	Yellow	cancer	Other Diseases	FALSE
AKT1	Yellow	cannabis dependence	Other Diseases	FALSE
AKT1	Yellow	capillary hemangioma	Other Diseases	FALSE
AKT1	Yellow	capillary malformation	Other Diseases	FALSE
AKT1	Yellow	carbon monoxide poisoning	Other Diseases	FALSE
AKT1	Yellow	carcinoid syndrome	Other Diseases	FALSE
AKT1	Yellow	carcinoid tumor	Other Diseases	FALSE
AKT1	Yellow	carcinoma	Other Diseases	FALSE
AKT1	Yellow	carcinoma of liver and intrahepatic biliary tract	Other Diseases	FALSE
AKT1	Yellow	carcinoma of pharynx	Other Diseases	FALSE
AKT1	Yellow	carcinosarcoma	Other Diseases	FALSE
AKT1	Yellow	cardiac arrest	Other Diseases	FALSE
AKT1	Yellow	cardiac arrhythmia	Other Diseases	FALSE
AKT1	Yellow	cardiac hypertrophy	Other Diseases	FALSE
AKT1	Yellow	cardiofaciocutaneous syndrome	Other Diseases	FALSE
AKT1	Yellow	cardiomyopathy	Other Diseases	FALSE
AKT1	Yellow	cardiovascular disease	Other Diseases	FALSE
AKT1	Yellow	carotid artery thrombosis	Other Diseases	FALSE
AKT1	Yellow	carotid atherosclerosis	Other Diseases	FALSE
AKT1	Yellow	cartilage disease	Other Diseases	FALSE
AKT1	Yellow	cartilage-hair hypoplasia	Other Diseases	FALSE
AKT1	Yellow	cecum adenocarcinoma	Other Diseases	FALSE
AKT1	Yellow	celiac disease	Other Diseases	FALSE
AKT1	Yellow	central nervous system cancer	Other Diseases	FALSE
AKT1	Yellow	central nervous system disease	Other Diseases	FALSE
AKT1	Yellow	central nervous system primitive neuroectodermal neoplasm	Other Diseases	FALSE
AKT1	Yellow	cerebellar degeneration	Other Diseases	FALSE
AKT1	Yellow	cerebellar neoplasm	Other Diseases	FALSE
AKT1	Yellow	cerebral amyloid angiopathy	Other Diseases	FALSE
AKT1	Yellow	cerebral artery occlusion	Other Diseases	FALSE
AKT1	Yellow	cerebral cavernous malformation	Other Diseases	FALSE
AKT1	Yellow	cerebral cortical dysplasia	Other Diseases	FALSE
AKT1	Yellow	cerebral creatine deficiency syndrome	Other Diseases	FALSE
AKT1	Yellow	cerebral infarction	Other Diseases	FALSE
AKT1	Yellow	cerebral malaria	Other Diseases	FALSE
AKT1	Yellow	cerebral malformation	Other Diseases	FALSE
AKT1	Yellow	cerebral small vessel disease	Other Diseases	FALSE
AKT1	Yellow	cerebral toxoplasmosis	Other Diseases	FALSE
AKT1	Yellow	cerebritis	Other Diseases	FALSE
AKT1	Yellow	cerebrofacial arteriovenous metameric syndrome	Other Diseases	FALSE
AKT1	Yellow	cerebrotendinous xanthomatosis	Other Diseases	FALSE
AKT1	Yellow	cerebrovascular disorder	Other Diseases	FALSE
AKT1	Yellow	cervical adenocarcinoma	Other Diseases	FALSE
AKT1	Yellow	cervical cancer	Other Diseases	FALSE
AKT1	Yellow	cervical carcinoma	Other Diseases	FALSE
AKT1	Yellow	cervical disc degenerative disorder	Other Diseases	FALSE
AKT1	Yellow	cervical intraepithelial neoplasia	Other Diseases	FALSE
AKT1	Yellow	cervical spondylosis	Other Diseases	FALSE
AKT1	Yellow	cervical squamous cell carcinoma	Other Diseases	FALSE
AKT1	Yellow	cervical squamous intraepithelial neoplasia	Other Diseases	FALSE
AKT1	Yellow	cervicitis	Other Diseases	FALSE
AKT1	Yellow	channelopathy	Other Diseases	FALSE
AKT1	Yellow	childhood acute lymphoblastic leukemia	Other Diseases	FALSE
AKT1	Yellow	childhood gender nonconformity	Other Diseases	FALSE
AKT1	Yellow	childhood leukemia	Other Diseases	FALSE
AKT1	Yellow	childhood onset asthma	Other Diseases	FALSE
AKT1	Yellow	childhood testicular germ cell tumor	Other Diseases	FALSE
AKT1	Yellow	cholangiocarcinoma	Other Diseases	FALSE
AKT1	Yellow	cholesteatoma	Other Diseases	FALSE
AKT1	Yellow	cholesteatoma of middle ear	Other Diseases	FALSE
AKT1	Yellow	chondrosarcoma	Other Diseases	FALSE
AKT1	Yellow	choriocarcinoma	Other Diseases	FALSE
AKT1	Yellow	choroidal melanoma	Other Diseases	FALSE
AKT1	Yellow	choroidal neovascularization	Other Diseases	FALSE
AKT1	Yellow	choroideremia	Other Diseases	FALSE
AKT1	Yellow	chromophobe renal cell carcinoma	Other Diseases	FALSE
AKT1	Yellow	chronic bronchitis	Other Diseases	FALSE
AKT1	Yellow	chronic cervicitis	Other Diseases	FALSE
AKT1	Yellow	chronic gastritis	Other Diseases	FALSE
AKT1	Yellow	chronic graft versus host disease	Other Diseases	FALSE
AKT1	Yellow	chronic granulomatous disease	Other Diseases	FALSE
AKT1	Yellow	chronic hepatitis	Other Diseases	FALSE
AKT1	Yellow	chronic hepatitis B virus infection	Other Diseases	FALSE
AKT1	Yellow	chronic hepatitis C virus infection	Other Diseases	FALSE
AKT1	Yellow	chronic idiopathic urticaria	Other Diseases	FALSE
AKT1	Yellow	chronic intestinal pseudoobstruction	Other Diseases	FALSE
AKT1	Yellow	chronic kidney disease	Other Diseases	FALSE
AKT1	Yellow	chronic leukemia	Other Diseases	FALSE
AKT1	Yellow	chronic liver failure	Other Diseases	FALSE
AKT1	Yellow	chronic lymphocytic leukemia	Other Diseases	FALSE
AKT1	Yellow	chronic mountain sickness	Other Diseases	FALSE
AKT1	Yellow	chronic myelogenous leukemia	Other Diseases	FALSE
AKT1	Yellow	chronic myelomonocytic leukemia	Other Diseases	FALSE
AKT1	Yellow	chronic obstructive pulmonary disease	Other Diseases	FALSE
AKT1	Yellow	chronic pancreatitis	Other Diseases	FALSE
AKT1	Yellow	chronic periodontitis	Other Diseases	FALSE
AKT1	Yellow	chronic prostatitis	Other Diseases	FALSE
AKT1	Yellow	chronic rhinosinusitis	Other Diseases	FALSE
AKT1	Yellow	chronic rhinosinusitis with nasal polyps	Other Diseases	FALSE
AKT1	Yellow	chronic rhinosinusitis without nasal polyps	Other Diseases	FALSE
AKT1	Yellow	chronic thromboembolic pulmonary hypertension	Other Diseases	FALSE
AKT1	Yellow	chronic ulcer of skin	Other Diseases	FALSE
AKT1	Yellow	chronic venous insufficiency	Other Diseases	FALSE
AKT1	Yellow	ciliopathy	Other Diseases	FALSE
AKT1	Yellow	cirrhosis of liver	Other Diseases	FALSE
AKT1	Yellow	classic Hodgkin lymphoma	Other Diseases	FALSE
AKT1	Yellow	clear cell adenocarcinoma	Other Diseases	FALSE
AKT1	Yellow	clear cell renal carcinoma	Other Diseases	FALSE
AKT1	Yellow	cleft palate	Other Diseases	FALSE
AKT1	Yellow	cleidocranial dysplasia 1	Other Diseases	FALSE
AKT1	Yellow	clostridium difficile infection	Other Diseases	FALSE
AKT1	Yellow	clubfoot	Other Diseases	FALSE
AKT1	Yellow	cocaine abuse	Other Diseases	FALSE
AKT1	Yellow	cocaine dependence	Other Diseases	FALSE
AKT1	Yellow	coccidioidomycosis	Other Diseases	FALSE
AKT1	Yellow	cognition	Other Diseases	FALSE
AKT1	Yellow	cognitive disorder	Other Diseases	FALSE
AKT1	Yellow	coinfection	Other Diseases	FALSE
AKT1	Yellow	colitis	Other Diseases	FALSE
AKT1	Yellow	colon adenocarcinoma	Other Diseases	FALSE
AKT1	Yellow	colon adenoma	Other Diseases	FALSE
AKT1	Yellow	colon carcinoma	Other Diseases	FALSE
AKT1	Yellow	colonic disorder	Other Diseases	FALSE
AKT1	Yellow	colonic neoplasm	Other Diseases	FALSE
AKT1	Yellow	colorectal adenocarcinoma	Other Diseases	FALSE
AKT1	Yellow	colorectal adenoma	Other Diseases	FALSE
AKT1	Yellow	colorectal cancer	Other Diseases	FALSE
AKT1	Yellow	colorectal carcinoma	Other Diseases	FALSE
AKT1	Yellow	colorectal neoplasm	Other Diseases	FALSE
AKT1	Yellow	combined immunodeficiency	Other Diseases	FALSE
AKT1	Yellow	combined small cell lung carcinoma	Other Diseases	FALSE
AKT1	Yellow	common variable immunodeficiency	Other Diseases	FALSE
AKT1	Yellow	complex regional pain syndrome	Other Diseases	FALSE
AKT1	Yellow	complicated disease course	Other Diseases	FALSE
AKT1	Yellow	complication	Other Diseases	FALSE
AKT1	Yellow	concussion	Other Diseases	FALSE
AKT1	Yellow	congenital adrenal hyperplasia	Other Diseases	FALSE
AKT1	Yellow	congenital anomaly of kidney and urinary tract	Other Diseases	FALSE
AKT1	Yellow	congenital bilateral absence of vas deferens	Other Diseases	FALSE
AKT1	Yellow	congenital bilateral aplasia of vas deferens from CFTR mutation	Other Diseases	FALSE
AKT1	Yellow	congenital dyserythropoietic anemia	Other Diseases	FALSE
AKT1	Yellow	congenital fibrosarcoma	Other Diseases	FALSE
AKT1	Yellow	congenital heart disease	Other Diseases	FALSE
AKT1	Yellow	congenital isolated hyperinsulinism	Other Diseases	FALSE
AKT1	Yellow	congenital non-bullous ichthyosiform erythroderma	Other Diseases	FALSE
AKT1	Yellow	congenital primary aphakia	Other Diseases	FALSE
AKT1	Yellow	congenital rubella	Other Diseases	FALSE
AKT1	Yellow	congenital secretory chloride diarrhea 1	Other Diseases	FALSE
AKT1	Yellow	congenital vascular malformation	Other Diseases	FALSE
AKT1	Yellow	conjunctival intraepithelial neoplasm	Other Diseases	FALSE
AKT1	Yellow	conjunctival tumor	Other Diseases	FALSE
AKT1	Yellow	connective tissue disease	Other Diseases	FALSE
AKT1	Yellow	constitutional neutropenia	Other Diseases	FALSE
AKT1	Yellow	cor pulmonale	Other Diseases	FALSE
AKT1	Yellow	corneal disease	Other Diseases	FALSE
AKT1	Yellow	corneal dystrophy	Other Diseases	FALSE
AKT1	Yellow	corneal infection	Other Diseases	FALSE
AKT1	Yellow	corneal ulcer	Other Diseases	FALSE
AKT1	Yellow	coronary artery disease	Other Diseases	FALSE
AKT1	Yellow	coronary atherosclerosis	Other Diseases	FALSE
AKT1	Yellow	coronavirus infectious disease	Other Diseases	FALSE
AKT1	Yellow	cortical cataract	Other Diseases	FALSE
AKT1	Yellow	craniodiaphyseal dysplasia	Other Diseases	FALSE
AKT1	Yellow	craniofacial dysplasia - osteopenia syndrome	Other Diseases	FALSE
AKT1	Yellow	craniosynostosis	Other Diseases	FALSE
AKT1	Yellow	craniosynostosis 2	Other Diseases	FALSE
AKT1	Yellow	crescentic glomerulonephritis	Other Diseases	FALSE
AKT1	Yellow	cryohydrocytosis	Other Diseases	FALSE
AKT1	Yellow	cryopyrin-associated periodic syndrome	Other Diseases	FALSE
AKT1	Yellow	cryptorchidism	Other Diseases	FALSE
AKT1	Yellow	cryptosporidiosis	Other Diseases	FALSE
AKT1	Yellow	cutaneous Leishmaniasis	Other Diseases	FALSE
AKT1	Yellow	cutaneous fibrous histiocytoma	Other Diseases	FALSE
AKT1	Yellow	cutaneous melanoma	Other Diseases	FALSE
AKT1	Yellow	cutaneous squamous cell carcinoma	Other Diseases	FALSE
AKT1	Yellow	cyclic hematopoiesis	Other Diseases	FALSE
AKT1	Yellow	cyst	Other Diseases	FALSE
AKT1	Yellow	cystadenocarcinoma	Other Diseases	FALSE
AKT1	Yellow	cystadenoma	Other Diseases	FALSE
AKT1	Yellow	cystic disease of lung	Other Diseases	FALSE
AKT1	Yellow	cystic fibrosis	Other Diseases	FALSE
AKT1	Yellow	cystic kidney disease	Other Diseases	FALSE
AKT1	Yellow	cysticercosis	Other Diseases	FALSE
AKT1	Yellow	cystitis	Other Diseases	FALSE
AKT1	Yellow	cytomegalovirus infection	Other Diseases	FALSE
AKT1	Yellow	deafness	Other Diseases	FALSE
AKT1	Yellow	deafness-infertility syndrome	Other Diseases	FALSE
AKT1	Yellow	decubitus ulcer	Other Diseases	FALSE
AKT1	Yellow	dedifferentiated liposarcoma	Other Diseases	FALSE
AKT1	Yellow	deep vein thrombosis	Other Diseases	FALSE
AKT1	Yellow	demyelinating disease	Other Diseases	FALSE
AKT1	Yellow	dengue disease	Other Diseases	FALSE
AKT1	Yellow	dental fluorosis	Other Diseases	FALSE
AKT1	Yellow	dentin dysplasia	Other Diseases	FALSE
AKT1	Yellow	dermatitis	Other Diseases	FALSE
AKT1	Yellow	dermatofibrosarcoma protuberans	Other Diseases	FALSE
AKT1	Yellow	dermatomyositis	Other Diseases	FALSE
AKT1	Yellow	dermatophytosis	Other Diseases	FALSE
AKT1	Yellow	dermis tumor	Other Diseases	FALSE
AKT1	Yellow	desmoplastic melanoma	Other Diseases	FALSE
AKT1	Yellow	desmoplastic small round cell tumor	Other Diseases	FALSE
AKT1	Yellow	developmental disability	Other Diseases	FALSE
AKT1	Yellow	diabetes insipidus	Other Diseases	FALSE
AKT1	Yellow	diabetes mellitus	Other Diseases	FALSE
AKT1	Yellow	diabetic angiopathy	Other Diseases	FALSE
AKT1	Yellow	diabetic cardiomyopathy	Other Diseases	FALSE
AKT1	Yellow	diabetic encephalopathy	Other Diseases	FALSE
AKT1	Yellow	diabetic eye disease	Other Diseases	FALSE
AKT1	Yellow	diabetic foot	Other Diseases	FALSE
AKT1	Yellow	diabetic ketoacidosis	Other Diseases	FALSE
AKT1	Yellow	diabetic macular edema	Other Diseases	FALSE
AKT1	Yellow	diabetic nephropathy	Other Diseases	FALSE
AKT1	Yellow	diabetic neuropathy	Other Diseases	FALSE
AKT1	Yellow	diabetic polyneuropathy	Other Diseases	FALSE
AKT1	Yellow	diabetic retinopathy	Other Diseases	FALSE
AKT1	Yellow	differentiated thyroid carcinoma	Other Diseases	FALSE
AKT1	Yellow	diffuse intrinsic pontine glioma	Other Diseases	FALSE
AKT1	Yellow	diffuse large B-cell lymphoma	Other Diseases	FALSE
AKT1	Yellow	diffuse lymphatic malformation	Other Diseases	FALSE
AKT1	Yellow	digestive system cancer	Other Diseases	FALSE
AKT1	Yellow	digestive system neoplasm	Other Diseases	FALSE
AKT1	Yellow	digestive system neuroendocrine neoplasm	Other Diseases	FALSE
AKT1	Yellow	disease arising from reactivation of latent virus	Other Diseases	FALSE
AKT1	Yellow	disorder of glycogen metabolism	Other Diseases	FALSE
AKT1	Yellow	disorder of sexual differentiation	Other Diseases	FALSE
AKT1	Yellow	dissection	Other Diseases	FALSE
AKT1	Yellow	drug dependence	Other Diseases	FALSE
AKT1	Yellow	drug-induced hepatitis	Other Diseases	FALSE
AKT1	Yellow	dry age related macular degeneration	Other Diseases	FALSE
AKT1	Yellow	dry eye syndrome	Other Diseases	FALSE
AKT1	Yellow	dyskeratosis congenita	Other Diseases	FALSE
AKT1	Yellow	dyslexia	Other Diseases	FALSE
AKT1	Yellow	dysplasia	Other Diseases	FALSE
AKT1	Yellow	dysplasia of cervix	Other Diseases	FALSE
AKT1	Yellow	dysplastic nevus	Other Diseases	FALSE
AKT1	Yellow	dysplastic oral keratinocyte	Other Diseases	FALSE
AKT1	Yellow	dysthymic disorder	Other Diseases	FALSE
AKT1	Yellow	ear neoplasm	Other Diseases	FALSE
AKT1	Yellow	early-infantile DEE	Other Diseases	FALSE
AKT1	Yellow	eccrine carcinoma	Other Diseases	FALSE
AKT1	Yellow	ectodermal dysplasia syndrome	Other Diseases	FALSE
AKT1	Yellow	ectodermal dysplasia-cutaneous syndactyly syndrome	Other Diseases	FALSE
AKT1	Yellow	edema	Other Diseases	FALSE
AKT1	Yellow	ehrlich tumor carcinoma	Other Diseases	FALSE
AKT1	Yellow	embryonal carcinoma	Other Diseases	FALSE
AKT1	Yellow	embryonal neoplasm	Other Diseases	FALSE
AKT1	Yellow	embryonal rhabdomyosarcoma	Other Diseases	FALSE
AKT1	Yellow	emphysema	Other Diseases	FALSE
AKT1	Yellow	endocervical adenocarcinoma	Other Diseases	FALSE
AKT1	Yellow	endocrine neoplasm	Other Diseases	FALSE
AKT1	Yellow	endocrine system disease	Other Diseases	FALSE
AKT1	Yellow	endodermal sinus tumor	Other Diseases	FALSE
AKT1	Yellow	endometrial cancer	Other Diseases	FALSE
AKT1	Yellow	endometrial carcinoma	Other Diseases	FALSE
AKT1	Yellow	endometrial disorder	Other Diseases	FALSE
AKT1	Yellow	endometrial endometrioid carcinoma	Other Diseases	FALSE
AKT1	Yellow	endometrial neoplasm	Other Diseases	FALSE
AKT1	Yellow	endometrial stromal sarcoma	Other Diseases	FALSE
AKT1	Yellow	endometrioid carcinoma	Other Diseases	FALSE
AKT1	Yellow	endometrioid tumor	Other Diseases	FALSE
AKT1	Yellow	endometriosis	Other Diseases	FALSE
AKT1	Yellow	endometrium adenocarcinoma	Other Diseases	FALSE
AKT1	Yellow	endometrium neoplasm	Other Diseases	FALSE
AKT1	Yellow	endothelial dysfunction	Other Diseases	FALSE
AKT1	Yellow	enhanced S-cone syndrome	Other Diseases	FALSE
AKT1	Yellow	enteritis	Other Diseases	FALSE
AKT1	Yellow	enterocolitis	Other Diseases	FALSE
AKT1	Yellow	enthesitis-related juvenile idiopathic arthritis	Other Diseases	FALSE
AKT1	Yellow	eosinophilic esophagitis	Other Diseases	FALSE
AKT1	Yellow	ependymoma	Other Diseases	FALSE
AKT1	Yellow	epidermal appendage tumor	Other Diseases	FALSE
AKT1	Yellow	epidermolysis bullosa acquisita	Other Diseases	FALSE
AKT1	Yellow	epidermolysis bullosa simplex	Other Diseases	FALSE
AKT1	Yellow	epilepsy	Other Diseases	FALSE
AKT1	Yellow	epilepsy syndrome	Other Diseases	FALSE
AKT1	Yellow	episodic kinesigenic dyskinesia	Other Diseases	FALSE
AKT1	Yellow	epithelioid sarcoma	Other Diseases	FALSE
AKT1	Yellow	erectile dysfunction	Other Diseases	FALSE
AKT1	Yellow	ermine phenotype	Other Diseases	FALSE
AKT1	Yellow	erythroleukemia	Other Diseases	FALSE
AKT1	Yellow	esophageal adenocarcinoma	Other Diseases	FALSE
AKT1	Yellow	esophageal cancer	Other Diseases	FALSE
AKT1	Yellow	esophageal carcinoma	Other Diseases	FALSE
AKT1	Yellow	esophageal squamous cell carcinoma	Other Diseases	FALSE
AKT1	Yellow	esophagitis	Other Diseases	FALSE
AKT1	Yellow	essential hypertension	Other Diseases	FALSE
AKT1	Yellow	essential thrombocythemia	Other Diseases	FALSE
AKT1	Yellow	exocrine pancreatic insufficiency	Other Diseases	FALSE
AKT1	Yellow	experimental autoimmune encephalomyelitis	Other Diseases	FALSE
AKT1	Yellow	exstrophy-epispadias complex	Other Diseases	FALSE
AKT1	Yellow	extrahepatic bile duct carcinoma	Other Diseases	FALSE
AKT1	Yellow	extranodal nasal NK/T cell lymphoma	Other Diseases	FALSE
AKT1	Yellow	extraskeletal myxoid chondrosarcoma	Other Diseases	FALSE
AKT1	Yellow	eye disease	Other Diseases	FALSE
AKT1	Yellow	eye infection	Other Diseases	FALSE
AKT1	Yellow	eye neoplasm	Other Diseases	FALSE
AKT1	Yellow	fallopian tube cancer	Other Diseases	FALSE
AKT1	Yellow	familial Mediterranean fever	Other Diseases	FALSE
AKT1	Yellow	familial atrioventricular septal defect	Other Diseases	FALSE
AKT1	Yellow	familial avascular necrosis of femoral head	Other Diseases	FALSE
AKT1	Yellow	familial episodic pain syndrome	Other Diseases	FALSE
AKT1	Yellow	familial hyperaldosteronism	Other Diseases	FALSE
AKT1	Yellow	familial hyperlipidemia	Other Diseases	FALSE
AKT1	Yellow	familial hypertrophic cardiomyopathy	Other Diseases	FALSE
AKT1	Yellow	familial hypocalciuric hypercalcemia	Other Diseases	FALSE
AKT1	Yellow	familial isolated congenital asplenia	Other Diseases	FALSE
AKT1	Yellow	familial male-limited precocious puberty	Other Diseases	FALSE
AKT1	Yellow	familial melanoma	Other Diseases	FALSE
AKT1	Yellow	familial mitral valve prolapse	Other Diseases	FALSE
AKT1	Yellow	familial nephrotic syndrome	Other Diseases	FALSE
AKT1	Yellow	familial papillary or follicular thyroid carcinoma	Other Diseases	FALSE
AKT1	Yellow	fatty liver disease	Other Diseases	FALSE
AKT1	Yellow	female breast carcinoma	Other Diseases	FALSE
AKT1	Yellow	female infertility	Other Diseases	FALSE
AKT1	Yellow	female reproductive system disease	Other Diseases	FALSE
AKT1	Yellow	female reproductive system neoplasm	Other Diseases	FALSE
AKT1	Yellow	fetal akinesia deformation sequence	Other Diseases	FALSE
AKT1	Yellow	fetal anticonvulsant syndrome	Other Diseases	FALSE
AKT1	Yellow	fetal growth restriction	Other Diseases	FALSE
AKT1	Yellow	fibroma	Other Diseases	FALSE
AKT1	Yellow	fibromatosis	Other Diseases	FALSE
AKT1	Yellow	fibromyalgia	Other Diseases	FALSE
AKT1	Yellow	fibrosarcoma	Other Diseases	FALSE
AKT1	Yellow	fibrosis	Other Diseases	FALSE
AKT1	Yellow	fleck corneal dystrophy	Other Diseases	FALSE
AKT1	Yellow	focal segmental glomerulosclerosis	Other Diseases	FALSE
AKT1	Yellow	folate deficiency	Other Diseases	FALSE
AKT1	Yellow	follicular lymphoma	Other Diseases	FALSE
AKT1	Yellow	follicular thyroid adenoma	Other Diseases	FALSE
AKT1	Yellow	follicular thyroid carcinoma	Other Diseases	FALSE
AKT1	Yellow	folliculitis	Other Diseases	FALSE
AKT1	Yellow	food allergy	Other Diseases	FALSE
AKT1	Yellow	fragile X syndrome	Other Diseases	FALSE
AKT1	Yellow	freckles	Other Diseases	FALSE
AKT1	Yellow	fungal infectious disease	Other Diseases	FALSE
AKT1	Yellow	fusariosis	Other Diseases	FALSE
AKT1	Yellow	gallbladder cancer	Other Diseases	FALSE
AKT1	Yellow	gallbladder carcinoma	Other Diseases	FALSE
AKT1	Yellow	gallbladder disease	Other Diseases	FALSE
AKT1	Yellow	gallbladder disease 1	Other Diseases	FALSE
AKT1	Yellow	gallbladder neoplasm	Other Diseases	FALSE
AKT1	Yellow	gallstones	Other Diseases	FALSE
AKT1	Yellow	gangliocytoma	Other Diseases	FALSE
AKT1	Yellow	ganglioglioma	Other Diseases	FALSE
AKT1	Yellow	ganglioneuroblastoma	Other Diseases	FALSE
AKT1	Yellow	ganglioneuroma	Other Diseases	FALSE
AKT1	Yellow	gastric adenocarcinoma	Other Diseases	FALSE
AKT1	Yellow	gastric cancer	Other Diseases	FALSE
AKT1	Yellow	gastric carcinoma	Other Diseases	FALSE
AKT1	Yellow	gastric cardia adenocarcinoma	Other Diseases	FALSE
AKT1	Yellow	gastric intestinal type adenocarcinoma	Other Diseases	FALSE
AKT1	Yellow	gastric lymphoma	Other Diseases	FALSE
AKT1	Yellow	gastric neuroendocrine tumor, well differentiated, low or intermediate grade	Other Diseases	FALSE
AKT1	Yellow	gastric ulcer	Other Diseases	FALSE
AKT1	Yellow	gastritis	Other Diseases	FALSE
AKT1	Yellow	gastroenteritis	Other Diseases	FALSE
AKT1	Yellow	gastroesophageal junction adenocarcinoma	Other Diseases	FALSE
AKT1	Yellow	gastroesophageal reflux disease	Other Diseases	FALSE
AKT1	Yellow	gastrointestinal disease	Other Diseases	FALSE
AKT1	Yellow	gastrointestinal mucositis	Other Diseases	FALSE
AKT1	Yellow	gastrointestinal stromal tumor	Other Diseases	FALSE
AKT1	Yellow	generalized epilepsy	Other Diseases	FALSE
AKT1	Yellow	genetic disorder	Other Diseases	FALSE
AKT1	Yellow	germ cell tumor	Other Diseases	FALSE
AKT1	Yellow	germinoma	Other Diseases	FALSE
AKT1	Yellow	geroderma osteodysplastica	Other Diseases	FALSE
AKT1	Yellow	gestational diabetes	Other Diseases	FALSE
AKT1	Yellow	gestational trophoblastic neoplasm	Other Diseases	FALSE
AKT1	Yellow	giant cell tumor	Other Diseases	FALSE
AKT1	Yellow	giardiasis	Other Diseases	FALSE
AKT1	Yellow	glandular papilloma	Other Diseases	FALSE
AKT1	Yellow	glaucoma	Other Diseases	FALSE
AKT1	Yellow	glioblastoma	Other Diseases	FALSE
AKT1	Yellow	glioblastoma multiforme	Other Diseases	FALSE
AKT1	Yellow	glioma	Other Diseases	FALSE
AKT1	Yellow	gliosarcoma	Other Diseases	FALSE
AKT1	Yellow	glomerular disease	Other Diseases	FALSE
AKT1	Yellow	glomerulosclerosis	Other Diseases	FALSE
AKT1	Yellow	glucocorticoid resistance	Other Diseases	FALSE
AKT1	Yellow	glucose metabolism disease	Other Diseases	FALSE
AKT1	Yellow	glycogen storage disease V	Other Diseases	FALSE
AKT1	Yellow	glycogen storage disease VI	Other Diseases	FALSE
AKT1	Yellow	gnathodiaphyseal dysplasia	Other Diseases	FALSE
AKT1	Yellow	goblet cell carcinoma	Other Diseases	FALSE
AKT1	Yellow	gonorrhea	Other Diseases	FALSE
AKT1	Yellow	grade III meningioma	Other Diseases	FALSE
AKT1	Yellow	graft versus host disease	Other Diseases	FALSE
AKT1	Yellow	granular corneal dystrophy type II	Other Diseases	FALSE
AKT1	Yellow	granulosa cell tumor	Other Diseases	FALSE
AKT1	Yellow	gray platelet syndrome	Other Diseases	FALSE
AKT1	Yellow	hairy cell leukemia	Other Diseases	FALSE
AKT1	Yellow	hamartoma	Other Diseases	FALSE
AKT1	Yellow	hand, foot and mouth disease	Other Diseases	FALSE
AKT1	Yellow	hantavirus hemorrhagic fever with renal syndrome	Other Diseases	FALSE
AKT1	Yellow	head and neck carcinoma	Other Diseases	FALSE
AKT1	Yellow	head and neck malignant neoplasia	Other Diseases	FALSE
AKT1	Yellow	head and neck neoplasia	Other Diseases	FALSE
AKT1	Yellow	head and neck squamous cell carcinoma	Other Diseases	FALSE
AKT1	Yellow	head injury	Other Diseases	FALSE
AKT1	Yellow	hearing loss	Other Diseases	FALSE
AKT1	Yellow	heart disease	Other Diseases	FALSE
AKT1	Yellow	heart failure	Other Diseases	FALSE
AKT1	Yellow	heart injury	Other Diseases	FALSE
AKT1	Yellow	heart valve disease	Other Diseases	FALSE
AKT1	Yellow	hemangioblastoma	Other Diseases	FALSE
AKT1	Yellow	hemangioendothelioma	Other Diseases	FALSE
AKT1	Yellow	hemangioma	Other Diseases	FALSE
AKT1	Yellow	hemangioma of lung	Other Diseases	FALSE
AKT1	Yellow	hematologic disease	Other Diseases	FALSE
AKT1	Yellow	hematoma	Other Diseases	FALSE
AKT1	Yellow	hematopoietic and lymphoid cell neoplasm	Other Diseases	FALSE
AKT1	Yellow	hematopoietic and lymphoid system neoplasm	Other Diseases	FALSE
AKT1	Yellow	hemimegalencephaly	Other Diseases	FALSE
AKT1	Yellow	hemolytic anemia	Other Diseases	FALSE
AKT1	Yellow	hemolytic-uremic syndrome	Other Diseases	FALSE
AKT1	Yellow	hemorrhage	Other Diseases	FALSE
AKT1	Yellow	hemorrhagic disease	Other Diseases	FALSE
AKT1	Yellow	hemorrhagic fever	Other Diseases	FALSE
AKT1	Yellow	hemorrhagic stroke	Other Diseases	FALSE
AKT1	Yellow	hepatitis B virus infection	Other Diseases	FALSE
AKT1	Yellow	hepatitis C virus infection	Other Diseases	FALSE
AKT1	Yellow	hepatitis E virus infection	Other Diseases	FALSE
AKT1	Yellow	hepatocellular adenoma	Other Diseases	FALSE
AKT1	Yellow	hepatocellular carcinoma	Other Diseases	FALSE
AKT1	Yellow	hereditary breast carcinoma	Other Diseases	FALSE
AKT1	Yellow	hereditary breast ovarian cancer syndrome	Other Diseases	FALSE
AKT1	Yellow	hereditary cancer	Other Diseases	FALSE
AKT1	Yellow	hereditary diffuse gastric adenocarcinoma	Other Diseases	FALSE
AKT1	Yellow	hereditary endocrine growth disease	Other Diseases	FALSE
AKT1	Yellow	hereditary fructose intolerance	Other Diseases	FALSE
AKT1	Yellow	hereditary hemorrhagic telangiectasia	Other Diseases	FALSE
AKT1	Yellow	hereditary hyperferritinemia with congenital cataracts	Other Diseases	FALSE
AKT1	Yellow	hereditary leiomyomatosis and renal cell cancer	Other Diseases	FALSE
AKT1	Yellow	hereditary mucoepithelial dysplasia	Other Diseases	FALSE
AKT1	Yellow	hereditary neoplastic syndrome	Other Diseases	FALSE
AKT1	Yellow	hereditary nonpolyposis colon cancer	Other Diseases	FALSE
AKT1	Yellow	hereditary sensory and autonomic neuropathy	Other Diseases	FALSE
AKT1	Yellow	hereditary spastic paraplegia	Other Diseases	FALSE
AKT1	Yellow	hidradenitis suppurativa	Other Diseases	FALSE
AKT1	Yellow	high altitude pulmonary edema	Other Diseases	FALSE
AKT1	Yellow	high grade ovarian serous adenocarcinoma	Other Diseases	FALSE
AKT1	Yellow	hilar cholangiocarcinoma	Other Diseases	FALSE
AKT1	Yellow	hippocampal atrophy	Other Diseases	FALSE
AKT1	Yellow	histiocytic sarcoma	Other Diseases	FALSE
AKT1	Yellow	histiocytoma	Other Diseases	FALSE
AKT1	Yellow	human african trypanosomiasis	Other Diseases	FALSE
AKT1	Yellow	human papilloma virus infection	Other Diseases	FALSE
AKT1	Yellow	hydranencephaly	Other Diseases	FALSE
AKT1	Yellow	hyperaldosteronism	Other Diseases	FALSE
AKT1	Yellow	hyperandrogenism	Other Diseases	FALSE
AKT1	Yellow	hypercholesterolemia, familial, 1	Other Diseases	FALSE
AKT1	Yellow	hyperhomocysteinemia	Other Diseases	FALSE
AKT1	Yellow	hyperinsulinemic hypoglycemia, familial, 4	Other Diseases	FALSE
AKT1	Yellow	hyperinsulinism	Other Diseases	FALSE
AKT1	Yellow	hyperkeratosis lenticularis perstans	Other Diseases	FALSE
AKT1	Yellow	hyperlipoproteinemia	Other Diseases	FALSE
AKT1	Yellow	hyperlysinemia	Other Diseases	FALSE
AKT1	Yellow	hyperparathyroidism	Other Diseases	FALSE
AKT1	Yellow	hyperphosphatemia	Other Diseases	FALSE
AKT1	Yellow	hyperplasia	Other Diseases	FALSE
AKT1	Yellow	hyperprolactinemia	Other Diseases	FALSE
AKT1	Yellow	hyperprolinemia type 1	Other Diseases	FALSE
AKT1	Yellow	hypersensitivity	Other Diseases	FALSE
AKT1	Yellow	hypersensitivity pneumonitis	Other Diseases	FALSE
AKT1	Yellow	hypertension	Other Diseases	FALSE
AKT1	Yellow	hypertensive disorder	Other Diseases	FALSE
AKT1	Yellow	hypertensive heart disease	Other Diseases	FALSE
AKT1	Yellow	hypertensive retinopathy	Other Diseases	FALSE
AKT1	Yellow	hyperthyroidism	Other Diseases	FALSE
AKT1	Yellow	hypertrophic cardiomyopathy	Other Diseases	FALSE
AKT1	Yellow	hypertrophic cardiomyopathy 1	Other Diseases	FALSE
AKT1	Yellow	hypertrophy	Other Diseases	FALSE
AKT1	Yellow	hyperuricemia	Other Diseases	FALSE
AKT1	Yellow	hypoalphalipoproteinemia, primary, 1	Other Diseases	FALSE
AKT1	Yellow	hypochondroplasia	Other Diseases	FALSE
AKT1	Yellow	hypogonadism	Other Diseases	FALSE
AKT1	Yellow	hypogonadotropic hypogonadism 24 without anosmia	Other Diseases	FALSE
AKT1	Yellow	hypohidrotic ectodermal dysplasia	Other Diseases	FALSE
AKT1	Yellow	hypoinsulinemic hypoglycemia and body hemihypertrophy	Other Diseases	FALSE
AKT1	Yellow	hypopharyngeal carcinoma	Other Diseases	FALSE
AKT1	Yellow	hypopharyngeal squamous cell carcinoma	Other Diseases	FALSE
AKT1	Yellow	hypophosphatasia	Other Diseases	FALSE
AKT1	Yellow	hypospadias	Other Diseases	FALSE
AKT1	Yellow	hypothyroidism	Other Diseases	FALSE
AKT1	Yellow	hypotonia-cystinuria syndrome	Other Diseases	FALSE
AKT1	Yellow	hypotrichosis 1	Other Diseases	FALSE
AKT1	Yellow	hypoxia	Other Diseases	FALSE
AKT1	Yellow	ichthyosis prematurity syndrome	Other Diseases	FALSE
AKT1	Yellow	idiopathic cardiomyopathy	Other Diseases	FALSE
AKT1	Yellow	idiopathic hemiconvulsion-hemiplegia syndrome	Other Diseases	FALSE
AKT1	Yellow	idiopathic interstitial pneumonia	Other Diseases	FALSE
AKT1	Yellow	idiopathic membranous glomerulonephritis	Other Diseases	FALSE
AKT1	Yellow	idiopathic multicentric Castleman disease	Other Diseases	FALSE
AKT1	Yellow	idiopathic pulmonary arterial hypertension	Other Diseases	FALSE
AKT1	Yellow	idiopathic pulmonary fibrosis	Other Diseases	FALSE
AKT1	Yellow	ileal neoplasm	Other Diseases	FALSE
AKT1	Yellow	ileus	Other Diseases	FALSE
AKT1	Yellow	immune dysregulation-polyendocrinopathy-enteropathy-X-linked syndrome	Other Diseases	FALSE
AKT1	Yellow	immune system disease	Other Diseases	FALSE
AKT1	Yellow	immune system toxicity	Other Diseases	FALSE
AKT1	Yellow	immunodeficiency disease	Other Diseases	FALSE
AKT1	Yellow	immunoglobulin G4-related sclerosing disease	Other Diseases	FALSE
AKT1	Yellow	immunoproliferative disorder	Other Diseases	FALSE
AKT1	Yellow	impaired renal function disease	Other Diseases	FALSE
AKT1	Yellow	in situ carcinoma	Other Diseases	FALSE
AKT1	Yellow	inborn error of immunity	Other Diseases	FALSE
AKT1	Yellow	inclusion body myositis	Other Diseases	FALSE
AKT1	Yellow	inclusion conjunctivitis	Other Diseases	FALSE
AKT1	Yellow	infantile convulsions and choreoathetosis	Other Diseases	FALSE
AKT1	Yellow	infantile myofibromatosis	Other Diseases	FALSE
AKT1	Yellow	infarction	Other Diseases	FALSE
AKT1	Yellow	infection	Other Diseases	FALSE
AKT1	Yellow	infectious disease	Other Diseases	FALSE
AKT1	Yellow	infertility	Other Diseases	FALSE
AKT1	Yellow	inflammation	Other Diseases	FALSE
AKT1	Yellow	influenza	Other Diseases	FALSE
AKT1	Yellow	inherited fatty acid metabolism disorder	Other Diseases	FALSE
AKT1	Yellow	inherited lipid metabolism disorder	Other Diseases	FALSE
AKT1	Yellow	injury	Other Diseases	FALSE
AKT1	Yellow	insomnia	Other Diseases	FALSE
AKT1	Yellow	insulin-resistant diabetes mellitus	Other Diseases	FALSE
AKT1	Yellow	insulinoma	Other Diseases	FALSE
AKT1	Yellow	interstitial cystitis	Other Diseases	FALSE
AKT1	Yellow	interstitial lung disease	Other Diseases	FALSE
AKT1	Yellow	intestinal cancer	Other Diseases	FALSE
AKT1	Yellow	intestinal disease	Other Diseases	FALSE
AKT1	Yellow	intestinal infectious disease	Other Diseases	FALSE
AKT1	Yellow	intestinal neoplasm	Other Diseases	FALSE
AKT1	Yellow	intestinal obstruction	Other Diseases	FALSE
AKT1	Yellow	intestinal polyp	Other Diseases	FALSE
AKT1	Yellow	intracerebral hemorrhage	Other Diseases	FALSE
AKT1	Yellow	intracranial hemorrhage	Other Diseases	FALSE
AKT1	Yellow	intracranial meningioma	Other Diseases	FALSE
AKT1	Yellow	intraductal breast papilloma	Other Diseases	FALSE
AKT1	Yellow	intraductal papilloma	Other Diseases	FALSE
AKT1	Yellow	intraepithelial neoplasia	Other Diseases	FALSE
AKT1	Yellow	intrahepatic cholangiocarcinoma	Other Diseases	FALSE
AKT1	Yellow	intrahepatic cholestasis	Other Diseases	FALSE
AKT1	Yellow	invasive breast ductal carcinoma	Other Diseases	FALSE
AKT1	Yellow	invasive carcinoma	Other Diseases	FALSE
AKT1	Yellow	invasive lobular carcinoma	Other Diseases	FALSE
AKT1	Yellow	iron metabolism disease	Other Diseases	FALSE
AKT1	Yellow	iron poisoning	Other Diseases	FALSE
AKT1	Yellow	irritable bowel syndrome	Other Diseases	FALSE
AKT1	Yellow	ischemia	Other Diseases	FALSE
AKT1	Yellow	ischemia reperfusion injury	Other Diseases	FALSE
AKT1	Yellow	ischemic cardiomyopathy	Other Diseases	FALSE
AKT1	Yellow	ischemic disease	Other Diseases	FALSE
AKT1	Yellow	islet cell tumor	Other Diseases	FALSE
AKT1	Yellow	isochromosomy Yp	Other Diseases	FALSE
AKT1	Yellow	isochromosomy Yq	Other Diseases	FALSE
AKT1	Yellow	isolated cleft palate	Other Diseases	FALSE
AKT1	Yellow	isolated congenital adermatoglyphia	Other Diseases	FALSE
AKT1	Yellow	isolated focal cortical dysplasia type II	Other Diseases	FALSE
AKT1	Yellow	isolated focal cortical dysplasia type IIa	Other Diseases	FALSE
AKT1	Yellow	isolated focal cortical dysplasia type IIb	Other Diseases	FALSE
AKT1	Yellow	joint disease	Other Diseases	FALSE
AKT1	Yellow	juvenile idiopathic arthritis	Other Diseases	FALSE
AKT1	Yellow	juvenile neuronal ceroid lipofuscinosis	Other Diseases	FALSE
AKT1	Yellow	juvenile type testicular granulosa cell tumor	Other Diseases	FALSE
AKT1	Yellow	kaposiform hemangioendothelioma	Other Diseases	FALSE
AKT1	Yellow	keratoacanthoma	Other Diseases	FALSE
AKT1	Yellow	keratoconus	Other Diseases	FALSE
AKT1	Yellow	keratosis	Other Diseases	FALSE
AKT1	Yellow	keratosis pilaris	Other Diseases	FALSE
AKT1	Yellow	kidney angiomyolipoma	Other Diseases	FALSE
AKT1	Yellow	kidney cancer	Other Diseases	FALSE
AKT1	Yellow	kidney disease	Other Diseases	FALSE
AKT1	Yellow	kidney failure	Other Diseases	FALSE
AKT1	Yellow	kidney injury	Other Diseases	FALSE
AKT1	Yellow	kidney neoplasm	Other Diseases	FALSE
AKT1	Yellow	lactic acidosis	Other Diseases	FALSE
AKT1	Yellow	lamellar ichthyosis	Other Diseases	FALSE
AKT1	Yellow	laminopathy	Other Diseases	FALSE
AKT1	Yellow	large cell carcinoma	Other Diseases	FALSE
AKT1	Yellow	large cell lung carcinoma	Other Diseases	FALSE
AKT1	Yellow	large cell neuroendocrine carcinoma	Other Diseases	FALSE
AKT1	Yellow	large congenital melanocytic nevus	Other Diseases	FALSE
AKT1	Yellow	laryngeal carcinoma	Other Diseases	FALSE
AKT1	Yellow	laryngeal neoplasm	Other Diseases	FALSE
AKT1	Yellow	laryngeal squamous cell carcinoma	Other Diseases	FALSE
AKT1	Yellow	laryngotracheoesophageal cleft	Other Diseases	FALSE
AKT1	Yellow	larynx squamous papilloma	Other Diseases	FALSE
AKT1	Yellow	lattice corneal dystrophy type I	Other Diseases	FALSE
AKT1	Yellow	left ventricular hypertrophy	Other Diseases	FALSE
AKT1	Yellow	legionellosis	Other Diseases	FALSE
AKT1	Yellow	leiomyoma	Other Diseases	FALSE
AKT1	Yellow	leiomyosarcoma	Other Diseases	FALSE
AKT1	Yellow	lentigo maligna melanoma	Other Diseases	FALSE
AKT1	Yellow	leukemia	Other Diseases	FALSE
AKT1	Yellow	leukocyte adhesion deficiency	Other Diseases	FALSE
AKT1	Yellow	leukodystrophy	Other Diseases	FALSE
AKT1	Yellow	leukoplakia	Other Diseases	FALSE
AKT1	Yellow	lichen planus	Other Diseases	FALSE
AKT1	Yellow	limb ischemia	Other Diseases	FALSE
AKT1	Yellow	lip and oral cavity carcinoma	Other Diseases	FALSE
AKT1	Yellow	lipoblastoma	Other Diseases	FALSE
AKT1	Yellow	lipodystrophy, congenital generalized, type 5	Other Diseases	FALSE
AKT1	Yellow	lipoid nephrosis	Other Diseases	FALSE
AKT1	Yellow	lipoma	Other Diseases	FALSE
AKT1	Yellow	lipomatosis	Other Diseases	FALSE
AKT1	Yellow	liposarcoma	Other Diseases	FALSE
AKT1	Yellow	lissencephaly with cerebellar hypoplasia	Other Diseases	FALSE
AKT1	Yellow	listeriosis	Other Diseases	FALSE
AKT1	Yellow	liver and intrahepatic bile duct neoplasm	Other Diseases	FALSE
AKT1	Yellow	liver cancer	Other Diseases	FALSE
AKT1	Yellow	liver disease	Other Diseases	FALSE
AKT1	Yellow	liver dysplastic nodule	Other Diseases	FALSE
AKT1	Yellow	liver failure	Other Diseases	FALSE
AKT1	Yellow	liver mesenchymal hamartoma	Other Diseases	FALSE
AKT1	Yellow	liver neoplasm	Other Diseases	FALSE
AKT1	Yellow	lobular breast carcinoma	Other Diseases	FALSE
AKT1	Yellow	lobular neoplasia	Other Diseases	FALSE
AKT1	Yellow	low grade glioma	Other Diseases	FALSE
AKT1	Yellow	low tension glaucoma	Other Diseases	FALSE
AKT1	Yellow	lumbar disc degeneration	Other Diseases	FALSE
AKT1	Yellow	lumbar disc herniation	Other Diseases	FALSE
AKT1	Yellow	luminal A breast carcinoma	Other Diseases	FALSE
AKT1	Yellow	luminal B breast carcinoma	Other Diseases	FALSE
AKT1	Yellow	lung adenocarcinoma	Other Diseases	FALSE
AKT1	Yellow	lung adenoma	Other Diseases	FALSE
AKT1	Yellow	lung cancer	Other Diseases	FALSE
AKT1	Yellow	lung carcinoid tumor	Other Diseases	FALSE
AKT1	Yellow	lung carcinoma	Other Diseases	FALSE
AKT1	Yellow	lung disease	Other Diseases	FALSE
AKT1	Yellow	lung neoplasm	Other Diseases	FALSE
AKT1	Yellow	lupus nephritis	Other Diseases	FALSE
AKT1	Yellow	lymph node metastatic carcinoma	Other Diseases	FALSE
AKT1	Yellow	lymph node neoplasm	Other Diseases	FALSE
AKT1	Yellow	lymphangioleiomyomatosis	Other Diseases	FALSE
AKT1	Yellow	lymphatic malformation	Other Diseases	FALSE
AKT1	Yellow	lymphedema	Other Diseases	FALSE
AKT1	Yellow	lymphoblastic lymphoma	Other Diseases	FALSE
AKT1	Yellow	lymphoid leukemia	Other Diseases	FALSE
AKT1	Yellow	lymphoid neoplasm	Other Diseases	FALSE
AKT1	Yellow	lymphoma	Other Diseases	FALSE
AKT1	Yellow	lymphopenia	Other Diseases	FALSE
AKT1	Yellow	lymphoproliferative syndrome	Other Diseases	FALSE
AKT1	Yellow	lysosomal lipid storage disorder	Other Diseases	FALSE
AKT1	Yellow	lysosomal storage disease	Other Diseases	FALSE
AKT1	Yellow	macroglobulinemia	Other Diseases	FALSE
AKT1	Yellow	macrothrombocytopenia and granulocyte inclusions with or without nephritis or sensorineural hearing loss	Other Diseases	FALSE
AKT1	Yellow	macrothrombocytopenia-lymphedema-developmental delay-facial dysmorphism-camptodactyly syndrome	Other Diseases	FALSE
AKT1	Yellow	macular retinal edema	Other Diseases	FALSE
AKT1	Yellow	malaria	Other Diseases	FALSE
AKT1	Yellow	male breast carcinoma	Other Diseases	FALSE
AKT1	Yellow	male infertility	Other Diseases	FALSE
AKT1	Yellow	male infertility with azoospermia or oligozoospermia due to single gene mutation	Other Diseases	FALSE
AKT1	Yellow	male infertility with teratozoospermia due to single gene mutation	Other Diseases	FALSE
AKT1	Yellow	malignant Leydig cell tumor	Other Diseases	FALSE
AKT1	Yellow	malignant colon neoplasm	Other Diseases	FALSE
AKT1	Yellow	malignant epithelial tumor of ovary	Other Diseases	FALSE
AKT1	Yellow	malignant epithelioid mesothelioma	Other Diseases	FALSE
AKT1	Yellow	malignant glioma	Other Diseases	FALSE
AKT1	Yellow	malignant hyperthermia, susceptibility to, 1	Other Diseases	FALSE
AKT1	Yellow	malignant peripheral nerve sheath tumor	Other Diseases	FALSE
AKT1	Yellow	malignant peritoneal mesothelioma	Other Diseases	FALSE
AKT1	Yellow	malignant pleural mesothelioma	Other Diseases	FALSE
AKT1	Yellow	malignant rhabdoid tumour	Other Diseases	FALSE
AKT1	Yellow	malignant tumor of extrahepatic bile duct	Other Diseases	FALSE
AKT1	Yellow	malignant tumor of neck	Other Diseases	FALSE
AKT1	Yellow	malnutrition	Other Diseases	FALSE
AKT1	Yellow	marginal zone B-cell lymphoma	Other Diseases	FALSE
AKT1	Yellow	mastitis	Other Diseases	FALSE
AKT1	Yellow	mastocytoma	Other Diseases	FALSE
AKT1	Yellow	maternal uniparental disomy of chromosome 20	Other Diseases	FALSE
AKT1	Yellow	mature T-cell and NK-cell non-Hodgkin lymphoma	Other Diseases	FALSE
AKT1	Yellow	measles	Other Diseases	FALSE
AKT1	Yellow	medullary thyroid gland carcinoma	Other Diseases	FALSE
AKT1	Yellow	medulloblastoma	Other Diseases	FALSE
AKT1	Yellow	megalencephaly	Other Diseases	FALSE
AKT1	Yellow	megalencephaly-capillary malformation-polymicrogyria syndrome	Other Diseases	FALSE
AKT1	Yellow	megalodactyly	Other Diseases	FALSE
AKT1	Yellow	melanocytic neoplasm	Other Diseases	FALSE
AKT1	Yellow	melanoma	Other Diseases	FALSE
AKT1	Yellow	membranous glomerulonephritis	Other Diseases	FALSE
AKT1	Yellow	memory	Other Diseases	FALSE
AKT1	Yellow	memory impairment	Other Diseases	FALSE
AKT1	Yellow	meningioma	Other Diseases	FALSE
AKT1	Yellow	mental or behavioural disorder	Other Diseases	FALSE
AKT1	Yellow	mesenchymal cell neoplasm	Other Diseases	FALSE
AKT1	Yellow	mesenchymal chondrosarcoma	Other Diseases	FALSE
AKT1	Yellow	mesothelioma	Other Diseases	FALSE
AKT1	Yellow	metabolic bone disorder	Other Diseases	FALSE
AKT1	Yellow	metabolic disease	Other Diseases	FALSE
AKT1	Yellow	metabolic process	Other Diseases	FALSE
AKT1	Yellow	metabolic syndrome	Other Diseases	FALSE
AKT1	Yellow	metachromatic leukodystrophy	Other Diseases	FALSE
AKT1	Yellow	metaplastic breast carcinoma	Other Diseases	FALSE
AKT1	Yellow	metastasis	Other Diseases	FALSE
AKT1	Yellow	metastatic carcinoma	Other Diseases	FALSE
AKT1	Yellow	metastatic colorectal cancer	Other Diseases	FALSE
AKT1	Yellow	metastatic malignant neoplasm	Other Diseases	FALSE
AKT1	Yellow	metastatic melanoma	Other Diseases	FALSE
AKT1	Yellow	metastatic neoplasm	Other Diseases	FALSE
AKT1	Yellow	metastatic prostate cancer	Other Diseases	FALSE
AKT1	Yellow	metastatic squamous cell carcinoma	Other Diseases	FALSE
AKT1	Yellow	mevalonic aciduria	Other Diseases	FALSE
AKT1	Yellow	microphthalmia	Other Diseases	FALSE
AKT1	Yellow	microphthalmia with limb anomalies	Other Diseases	FALSE
AKT1	Yellow	microscopic polyangiitis	Other Diseases	FALSE
AKT1	Yellow	microtia	Other Diseases	FALSE
AKT1	Yellow	migraine disorder	Other Diseases	FALSE
AKT1	Yellow	mild disease course	Other Diseases	FALSE
AKT1	Yellow	mild neurocognitive disorder	Other Diseases	FALSE
AKT1	Yellow	mismatch repair cancer syndrome 1	Other Diseases	FALSE
AKT1	Yellow	mitochondrial DNA depletion syndrome 4a	Other Diseases	FALSE
AKT1	Yellow	mitochondrial disease	Other Diseases	FALSE
AKT1	Yellow	mitochondrial myopathy with reversible cytochrome C oxidase deficiency	Other Diseases	FALSE
AKT1	Yellow	mixed liposarcoma	Other Diseases	FALSE
AKT1	Yellow	monoclonal gammopathy	Other Diseases	FALSE
AKT1	Yellow	monocytic leukemia	Other Diseases	FALSE
AKT1	Yellow	morbid obesity	Other Diseases	FALSE
AKT1	Yellow	morphine dependence	Other Diseases	FALSE
AKT1	Yellow	movement disorder	Other Diseases	FALSE
AKT1	Yellow	mucinous carcinoma	Other Diseases	FALSE
AKT1	Yellow	mucinous cystadenocarcinoma	Other Diseases	FALSE
AKT1	Yellow	mucinous neoplasm	Other Diseases	FALSE
AKT1	Yellow	mucocutaneous lymph node syndrome	Other Diseases	FALSE
AKT1	Yellow	mucoepidermoid carcinoma	Other Diseases	FALSE
AKT1	Yellow	mucopolysaccharidosis	Other Diseases	FALSE
AKT1	Yellow	mucosal melanoma	Other Diseases	FALSE
AKT1	Yellow	mucositis	Other Diseases	FALSE
AKT1	Yellow	mucous membrane pemphigoid	Other Diseases	FALSE
AKT1	Yellow	multicystic dysplastic kidney	Other Diseases	FALSE
AKT1	Yellow	multiminicore myopathy	Other Diseases	FALSE
AKT1	Yellow	multinodular goiter	Other Diseases	FALSE
AKT1	Yellow	multiple myeloma	Other Diseases	FALSE
AKT1	Yellow	multiple symmetric lipomatosis	Other Diseases	FALSE
AKT1	Yellow	multiple system atrophy	Other Diseases	FALSE
AKT1	Yellow	muscle atrophy	Other Diseases	FALSE
AKT1	Yellow	muscle cramp	Other Diseases	FALSE
AKT1	Yellow	muscle tissue disorder	Other Diseases	FALSE
AKT1	Yellow	muscular atrophy	Other Diseases	FALSE
AKT1	Yellow	muscular dystrophy	Other Diseases	FALSE
AKT1	Yellow	mycosis fungoides	Other Diseases	FALSE
AKT1	Yellow	myelodysplastic syndrome	Other Diseases	FALSE
AKT1	Yellow	myelofibrosis	Other Diseases	FALSE
AKT1	Yellow	myeloid leukemia	Other Diseases	FALSE
AKT1	Yellow	myeloid neoplasm	Other Diseases	FALSE
AKT1	Yellow	myeloid sarcoma	Other Diseases	FALSE
AKT1	Yellow	myeloproliferative disorder	Other Diseases	FALSE
AKT1	Yellow	myocardial disorder	Other Diseases	FALSE
AKT1	Yellow	myocardial infarction	Other Diseases	FALSE
AKT1	Yellow	myocarditis	Other Diseases	FALSE
AKT1	Yellow	myoclonus, familial	Other Diseases	FALSE
AKT1	Yellow	myopathy	Other Diseases	FALSE
AKT1	Yellow	myopia	Other Diseases	FALSE
AKT1	Yellow	myositis	Other Diseases	FALSE
AKT1	Yellow	myotonic dystrophy	Other Diseases	FALSE
AKT1	Yellow	myotonic dystrophy type 1	Other Diseases	FALSE
AKT1	Yellow	myotonic dystrophy type 2	Other Diseases	FALSE
AKT1	Yellow	myxofibrosarcoma	Other Diseases	FALSE
AKT1	Yellow	myxoid liposarcoma	Other Diseases	FALSE
AKT1	Yellow	myxoma	Other Diseases	FALSE
AKT1	Yellow	nail infection	Other Diseases	FALSE
AKT1	Yellow	nail-patella syndrome	Other Diseases	FALSE
AKT1	Yellow	nasopharyngeal carcinoma	Other Diseases	FALSE
AKT1	Yellow	nasopharyngeal neoplasm	Other Diseases	FALSE
AKT1	Yellow	nasopharyngeal type undifferentiated carcinoma	Other Diseases	FALSE
AKT1	Yellow	nasopharyngitis	Other Diseases	FALSE
AKT1	Yellow	necrotizing enterocolitis	Other Diseases	FALSE
AKT1	Yellow	neoplasm	Other Diseases	FALSE
AKT1	Yellow	neoplasm of cerebral hemisphere	Other Diseases	FALSE
AKT1	Yellow	neoplasm of esophagus	Other Diseases	FALSE
AKT1	Yellow	neoplasm of mature B-cells	Other Diseases	FALSE
AKT1	Yellow	neoplasm of oropharynx	Other Diseases	FALSE
AKT1	Yellow	neoplasm of testis	Other Diseases	FALSE
AKT1	Yellow	neoplastic disease or syndrome	Other Diseases	FALSE
AKT1	Yellow	neoplastic syndrome	Other Diseases	FALSE
AKT1	Yellow	neovascular glaucoma	Other Diseases	FALSE
AKT1	Yellow	nephritis	Other Diseases	FALSE
AKT1	Yellow	nephrolithiasis	Other Diseases	FALSE
AKT1	Yellow	nephronophthisis 2	Other Diseases	FALSE
AKT1	Yellow	nephrosclerosis	Other Diseases	FALSE
AKT1	Yellow	nephrosis	Other Diseases	FALSE
AKT1	Yellow	nephrotic syndrome	Other Diseases	FALSE
AKT1	Yellow	nervous system disease	Other Diseases	FALSE
AKT1	Yellow	nervous system injury	Other Diseases	FALSE
AKT1	Yellow	neural tube defect	Other Diseases	FALSE
AKT1	Yellow	neuralgia	Other Diseases	FALSE
AKT1	Yellow	neuritis	Other Diseases	FALSE
AKT1	Yellow	neuroblastoma	Other Diseases	FALSE
AKT1	Yellow	neurocutaneous melanocytosis	Other Diseases	FALSE
AKT1	Yellow	neurocutaneous syndrome	Other Diseases	FALSE
AKT1	Yellow	neuroendocrine carcinoma	Other Diseases	FALSE
AKT1	Yellow	neuroendocrine neoplasm	Other Diseases	FALSE
AKT1	Yellow	neurofibroma	Other Diseases	FALSE
AKT1	Yellow	neurofibromatosis	Other Diseases	FALSE
AKT1	Yellow	neurofibromatosis type 1	Other Diseases	FALSE
AKT1	Yellow	neurometabolic disorder due to serine deficiency	Other Diseases	FALSE
AKT1	Yellow	neuromuscular disease	Other Diseases	FALSE
AKT1	Yellow	neuromuscular disease caused by qualitative or quantitative defects of alpha-dystroglycan	Other Diseases	FALSE
AKT1	Yellow	neuromyelitis optica	Other Diseases	FALSE
AKT1	Yellow	neuronal ceroid lipofuscinosis	Other Diseases	FALSE
AKT1	Yellow	neuronal ceroid lipofuscinosis 3	Other Diseases	FALSE
AKT1	Yellow	neuronal ceroid lipofuscinosis 8	Other Diseases	FALSE
AKT1	Yellow	neuropathic pain	Other Diseases	FALSE
AKT1	Yellow	neuropathy	Other Diseases	FALSE
AKT1	Yellow	neurotoxicity	Other Diseases	FALSE
AKT1	Yellow	neutropenia	Other Diseases	FALSE
AKT1	Yellow	neutrophil immunodeficiency syndrome	Other Diseases	FALSE
AKT1	Yellow	nevoid basal cell carcinoma syndrome	Other Diseases	FALSE
AKT1	Yellow	nevus	Other Diseases	FALSE
AKT1	Yellow	nevus, epidermal	Other Diseases	FALSE
AKT1	Yellow	nicotine dependence	Other Diseases	FALSE
AKT1	Yellow	nodular goiter	Other Diseases	FALSE
AKT1	Yellow	nodular melanoma	Other Diseases	FALSE
AKT1	Yellow	noise-induced hearing loss	Other Diseases	FALSE
AKT1	Yellow	non-Hodgkins lymphoma	Other Diseases	FALSE
AKT1	Yellow	non-alcoholic fatty liver	Other Diseases	FALSE
AKT1	Yellow	non-alcoholic fatty liver disease	Other Diseases	FALSE
AKT1	Yellow	non-alcoholic steatohepatitis	Other Diseases	FALSE
AKT1	Yellow	non-functional pancreatic neuroendocrine tumor	Other Diseases	FALSE
AKT1	Yellow	non-functioning pituitary adenoma	Other Diseases	FALSE
AKT1	Yellow	non-proliferative diabetic retinopathy	Other Diseases	FALSE
AKT1	Yellow	non-small cell lung adenocarcinoma	Other Diseases	FALSE
AKT1	Yellow	non-small cell lung carcinoma	Other Diseases	FALSE
AKT1	Yellow	non-small cell squamous lung carcinoma	Other Diseases	FALSE
AKT1	Yellow	nonpapillary renal cell carcinoma	Other Diseases	FALSE
AKT1	Yellow	nontoxic goiter	Other Diseases	FALSE
AKT1	Yellow	nosocomial infection	Other Diseases	FALSE
AKT1	Yellow	obstructive jaundice	Other Diseases	FALSE
AKT1	Yellow	obstructive sleep apnea	Other Diseases	FALSE
AKT1	Yellow	occult macular dystrophy	Other Diseases	FALSE
AKT1	Yellow	ocular hypertension	Other Diseases	FALSE
AKT1	Yellow	ocular toxoplasmosis	Other Diseases	FALSE
AKT1	Yellow	oculocerebrocutaneous syndrome	Other Diseases	FALSE
AKT1	Yellow	oculopharyngeal muscular dystrophy	Other Diseases	FALSE
AKT1	Yellow	odontogenic neoplasm	Other Diseases	FALSE
AKT1	Yellow	oligoastrocytoma	Other Diseases	FALSE
AKT1	Yellow	oligodendroglial tumor	Other Diseases	FALSE
AKT1	Yellow	oligodendroglioma	Other Diseases	FALSE
AKT1	Yellow	oophoritis	Other Diseases	FALSE
AKT1	Yellow	open-angle glaucoma	Other Diseases	FALSE
AKT1	Yellow	opioid dependence	Other Diseases	FALSE
AKT1	Yellow	opioid use disorder	Other Diseases	FALSE
AKT1	Yellow	opisthorchiasis	Other Diseases	FALSE
AKT1	Yellow	oral candidiasis	Other Diseases	FALSE
AKT1	Yellow	oral cavity cancer	Other Diseases	FALSE
AKT1	Yellow	oral cavity carcinoma	Other Diseases	FALSE
AKT1	Yellow	oral lichen planus	Other Diseases	FALSE
AKT1	Yellow	oral mucositis	Other Diseases	FALSE
AKT1	Yellow	oral squamous cell carcinoma	Other Diseases	FALSE
AKT1	Yellow	oral submucous fibrosis	Other Diseases	FALSE
AKT1	Yellow	orchitis	Other Diseases	FALSE
AKT1	Yellow	oropharynx cancer	Other Diseases	FALSE
AKT1	Yellow	oropharynx squamous cell carcinoma	Other Diseases	FALSE
AKT1	Yellow	orthostatic intolerance	Other Diseases	FALSE
AKT1	Yellow	ossification of the posterior longitudinal ligament of the spine	Other Diseases	FALSE
AKT1	Yellow	osteoarthritis	Other Diseases	FALSE
AKT1	Yellow	osteoarthritis, knee	Other Diseases	FALSE
AKT1	Yellow	osteochondritis dissecans	Other Diseases	FALSE
AKT1	Yellow	osteogenesis imperfecta	Other Diseases	FALSE
AKT1	Yellow	osteomyelitis	Other Diseases	FALSE
AKT1	Yellow	osteonecrosis	Other Diseases	FALSE
AKT1	Yellow	osteopathia striata with cranial sclerosis	Other Diseases	FALSE
AKT1	Yellow	osteoporosis	Other Diseases	FALSE
AKT1	Yellow	osteoporosis-pseudoglioma syndrome	Other Diseases	FALSE
AKT1	Yellow	osteosarcoma	Other Diseases	FALSE
AKT1	Yellow	osteosclerosis	Other Diseases	FALSE
AKT1	Yellow	otitis media with effusion	Other Diseases	FALSE
AKT1	Yellow	ovarian adenocarcinoma	Other Diseases	FALSE
AKT1	Yellow	ovarian cancer	Other Diseases	FALSE
AKT1	Yellow	ovarian carcinoma	Other Diseases	FALSE
AKT1	Yellow	ovarian clear cell adenocarcinoma	Other Diseases	FALSE
AKT1	Yellow	ovarian clear cell cancer	Other Diseases	FALSE
AKT1	Yellow	ovarian disease	Other Diseases	FALSE
AKT1	Yellow	ovarian dysfunction	Other Diseases	FALSE
AKT1	Yellow	ovarian endometrioid carcinoma	Other Diseases	FALSE
AKT1	Yellow	ovarian epithelial tumor	Other Diseases	FALSE
AKT1	Yellow	ovarian granulosa cell tumor	Other Diseases	FALSE
AKT1	Yellow	ovarian hyperstimulation syndrome	Other Diseases	FALSE
AKT1	Yellow	ovarian mucinous adenocarcinoma	Other Diseases	FALSE
AKT1	Yellow	ovarian neoplasm	Other Diseases	FALSE
AKT1	Yellow	ovarian serous adenocarcinoma	Other Diseases	FALSE
AKT1	Yellow	ovarian serous carcinoma	Other Diseases	FALSE
AKT1	Yellow	ovarian serous cystadenocarcinoma	Other Diseases	FALSE
AKT1	Yellow	ovarian serous tumor	Other Diseases	FALSE
AKT1	Yellow	ovarian teratoma	Other Diseases	FALSE
AKT1	Yellow	overactive bladder	Other Diseases	FALSE
AKT1	Yellow	overgrowth syndrome	Other Diseases	FALSE
AKT1	Yellow	overnutrition	Other Diseases	FALSE
AKT1	Yellow	oxyphilic adenoma	Other Diseases	FALSE
AKT1	Yellow	pachyonychia congenita	Other Diseases	FALSE
AKT1	Yellow	pancreas disease	Other Diseases	FALSE
AKT1	Yellow	pancreatic adenocarcinoma	Other Diseases	FALSE
AKT1	Yellow	pancreatic carcinoma	Other Diseases	FALSE
AKT1	Yellow	pancreatic ductal adenocarcinoma	Other Diseases	FALSE
AKT1	Yellow	pancreatic endocrine carcinoma	Other Diseases	FALSE
AKT1	Yellow	pancreatic insulinoma	Other Diseases	FALSE
AKT1	Yellow	pancreatic intraductal papillary-mucinous neoplasm	Other Diseases	FALSE
AKT1	Yellow	pancreatic neoplasm	Other Diseases	FALSE
AKT1	Yellow	pancreatic neuroendocrine tumor	Other Diseases	FALSE
AKT1	Yellow	papillary adenoma	Other Diseases	FALSE
AKT1	Yellow	papillary carcinoma	Other Diseases	FALSE
AKT1	Yellow	papillary eccrine carcinoma	Other Diseases	FALSE
AKT1	Yellow	papillary hidradenoma	Other Diseases	FALSE
AKT1	Yellow	papillary renal cell carcinoma	Other Diseases	FALSE
AKT1	Yellow	papillary thyroid carcinoma	Other Diseases	FALSE
AKT1	Yellow	papilloma	Other Diseases	FALSE
AKT1	Yellow	paracoccidioidomycosis	Other Diseases	FALSE
AKT1	Yellow	paranasal sinus carcinoma	Other Diseases	FALSE
AKT1	Yellow	paraneoplastic neurologic syndrome	Other Diseases	FALSE
AKT1	Yellow	paraplegia	Other Diseases	FALSE
AKT1	Yellow	parasitic infection	Other Diseases	FALSE
AKT1	Yellow	parathyroid adenoma	Other Diseases	FALSE
AKT1	Yellow	paroxysmal nocturnal hemoglobinuria	Other Diseases	FALSE
AKT1	Yellow	partial androgen insensitivity syndrome	Other Diseases	FALSE
AKT1	Yellow	partial chromosome Y deletion	Other Diseases	FALSE
AKT1	Yellow	partial epilepsy	Other Diseases	FALSE
AKT1	Yellow	partial lipodystrophy	Other Diseases	FALSE
AKT1	Yellow	peeling skin syndrome	Other Diseases	FALSE
AKT1	Yellow	pelvic organ prolapse	Other Diseases	FALSE
AKT1	Yellow	pemphigus foliaceus	Other Diseases	FALSE
AKT1	Yellow	pemphigus vulgaris	Other Diseases	FALSE
AKT1	Yellow	penile cancer	Other Diseases	FALSE
AKT1	Yellow	pericardial effusion	Other Diseases	FALSE
AKT1	Yellow	periodontal disorder	Other Diseases	FALSE
AKT1	Yellow	periodontitis	Other Diseases	FALSE
AKT1	Yellow	peripheral arterial disease	Other Diseases	FALSE
AKT1	Yellow	peripheral nerve injury	Other Diseases	FALSE
AKT1	Yellow	peripheral nerve lesion	Other Diseases	FALSE
AKT1	Yellow	peripheral neuropathy	Other Diseases	FALSE
AKT1	Yellow	peripheral vascular disease	Other Diseases	FALSE
AKT1	Yellow	peritoneal carcinoma	Other Diseases	FALSE
AKT1	Yellow	peritoneum cancer	Other Diseases	FALSE
AKT1	Yellow	peritonitis	Other Diseases	FALSE
AKT1	Yellow	periventricular leukomalacia	Other Diseases	FALSE
AKT1	Yellow	periventricular nodular heterotopia	Other Diseases	FALSE
AKT1	Yellow	permanent neonatal diabetes mellitus-pancreatic and cerebellar agenesis syndrome	Other Diseases	FALSE
AKT1	Yellow	peroxisomal disease	Other Diseases	FALSE
AKT1	Yellow	peroxisome biogenesis disorder	Other Diseases	FALSE
AKT1	Yellow	persistent fetal circulation syndrome	Other Diseases	FALSE
AKT1	Yellow	persistent truncus arteriosus	Other Diseases	FALSE
AKT1	Yellow	pharyngeal squamous cell carcinoma	Other Diseases	FALSE
AKT1	Yellow	pharyngitis	Other Diseases	FALSE
AKT1	Yellow	pharynx cancer	Other Diseases	FALSE
AKT1	Yellow	pharynx neoplasm	Other Diseases	FALSE
AKT1	Yellow	pheochromocytoma	Other Diseases	FALSE
AKT1	Yellow	pheochromocytoma-paraganglioma	Other Diseases	FALSE
AKT1	Yellow	phyllodes tumor	Other Diseases	FALSE
AKT1	Yellow	physical activity	Other Diseases	FALSE
AKT1	Yellow	pik3ca related overgrowth spectrum	Other Diseases	FALSE
AKT1	Yellow	pilocytic astrocytoma	Other Diseases	FALSE
AKT1	Yellow	pituitary adenocarcinoma	Other Diseases	FALSE
AKT1	Yellow	pituitary tumor	Other Diseases	FALSE
AKT1	Yellow	placenta disease	Other Diseases	FALSE
AKT1	Yellow	placental insufficiency	Other Diseases	FALSE
AKT1	Yellow	plasma cell neoplasm	Other Diseases	FALSE
AKT1	Yellow	plasmacytoma	Other Diseases	FALSE
AKT1	Yellow	pleomorphic xanthoastrocytoma	Other Diseases	FALSE
AKT1	Yellow	plexiform neurofibroma	Other Diseases	FALSE
AKT1	Yellow	pneumococcal infection	Other Diseases	FALSE
AKT1	Yellow	pneumoconiosis	Other Diseases	FALSE
AKT1	Yellow	pneumocystosis	Other Diseases	FALSE
AKT1	Yellow	pneumonia	Other Diseases	FALSE
AKT1	Yellow	pneumonitis	Other Diseases	FALSE
AKT1	Yellow	polyarteritis nodosa	Other Diseases	FALSE
AKT1	Yellow	polycystic ovary syndrome	Other Diseases	FALSE
AKT1	Yellow	polycythemia	Other Diseases	FALSE
AKT1	Yellow	polycythemia vera	Other Diseases	FALSE
AKT1	Yellow	polymicrogyria	Other Diseases	FALSE
AKT1	Yellow	polyostotic fibrous dysplasia	Other Diseases	FALSE
AKT1	Yellow	polyp	Other Diseases	FALSE
AKT1	Yellow	polyp of colon	Other Diseases	FALSE
AKT1	Yellow	polyp of large intestine	Other Diseases	FALSE
AKT1	Yellow	polyposis	Other Diseases	FALSE
AKT1	Yellow	popliteal pterygium syndrome	Other Diseases	FALSE
AKT1	Yellow	portal hypertension	Other Diseases	FALSE
AKT1	Yellow	post-transplant lymphoproliferative disease	Other Diseases	FALSE
AKT1	Yellow	posterior cortical atrophy	Other Diseases	FALSE
AKT1	Yellow	postherpetic neuralgia	Other Diseases	FALSE
AKT1	Yellow	postmenopausal osteoporosis	Other Diseases	FALSE
AKT1	Yellow	potassium deficiency	Other Diseases	FALSE
AKT1	Yellow	potassium-aggravated myotonia	Other Diseases	FALSE
AKT1	Yellow	precocious puberty	Other Diseases	FALSE
AKT1	Yellow	precursor B-cell acute lymphoblastic leukemia	Other Diseases	FALSE
AKT1	Yellow	prediabetes syndrome	Other Diseases	FALSE
AKT1	Yellow	preeclampsia	Other Diseases	FALSE
AKT1	Yellow	premature aging syndrome	Other Diseases	FALSE
AKT1	Yellow	premature menopause	Other Diseases	FALSE
AKT1	Yellow	primary aldosteronism	Other Diseases	FALSE
AKT1	Yellow	primary biliary cirrhosis	Other Diseases	FALSE
AKT1	Yellow	primary ciliary dyskinesia	Other Diseases	FALSE
AKT1	Yellow	primary failure of tooth eruption	Other Diseases	FALSE
AKT1	Yellow	primary lymphedema	Other Diseases	FALSE
AKT1	Yellow	primary membranoproliferative glomerulonephritis	Other Diseases	FALSE
AKT1	Yellow	primary myelofibrosis	Other Diseases	FALSE
AKT1	Yellow	primary ovarian insufficiency	Other Diseases	FALSE
AKT1	Yellow	primary peritoneal carcinoma	Other Diseases	FALSE
AKT1	Yellow	primitive neuroectodermal tumor	Other Diseases	FALSE
AKT1	Yellow	progeroid syndrome	Other Diseases	FALSE
AKT1	Yellow	progressive cerebello-cerebral atrophy	Other Diseases	FALSE
AKT1	Yellow	progressive multifocal leukoencephalopathy	Other Diseases	FALSE
AKT1	Yellow	progressive osseous heteroplasia	Other Diseases	FALSE
AKT1	Yellow	progressive pseudorheumatoid arthropathy of childhood	Other Diseases	FALSE
AKT1	Yellow	proliferative diabetic retinopathy	Other Diseases	FALSE
AKT1	Yellow	proliferative vitreoretinopathy	Other Diseases	FALSE
AKT1	Yellow	prolymphocytic leukemia	Other Diseases	FALSE
AKT1	Yellow	prostate adenocarcinoma	Other Diseases	FALSE
AKT1	Yellow	prostate cancer	Other Diseases	FALSE
AKT1	Yellow	prostate carcinoma	Other Diseases	FALSE
AKT1	Yellow	prostate disease	Other Diseases	FALSE
AKT1	Yellow	prostate intraepithelial neoplasia	Other Diseases	FALSE
AKT1	Yellow	prostate neoplasm	Other Diseases	FALSE
AKT1	Yellow	prostatic adenoma	Other Diseases	FALSE
AKT1	Yellow	prostatitis	Other Diseases	FALSE
AKT1	Yellow	proteostasis deficiencies	Other Diseases	FALSE
AKT1	Yellow	pseudohypoaldosteronism type 2	Other Diseases	FALSE
AKT1	Yellow	pseudolymphoma	Other Diseases	FALSE
AKT1	Yellow	pseudomyxoma peritonei	Other Diseases	FALSE
AKT1	Yellow	psoriasis	Other Diseases	FALSE
AKT1	Yellow	psoriasis 14, pustular	Other Diseases	FALSE
AKT1	Yellow	psoriasis vulgaris	Other Diseases	FALSE
AKT1	Yellow	psoriatic arthritis	Other Diseases	FALSE
AKT1	Yellow	pterygium	Other Diseases	FALSE
AKT1	Yellow	puberty	Other Diseases	FALSE
AKT1	Yellow	pulmonary alveolar proteinosis	Other Diseases	FALSE
AKT1	Yellow	pulmonary arterial hypertension	Other Diseases	FALSE
AKT1	Yellow	pulmonary artery enlargement	Other Diseases	FALSE
AKT1	Yellow	pulmonary blastoma	Other Diseases	FALSE
AKT1	Yellow	pulmonary edema	Other Diseases	FALSE
AKT1	Yellow	pulmonary fibrosis	Other Diseases	FALSE
AKT1	Yellow	pulmonary hypertension	Other Diseases	FALSE
AKT1	Yellow	pulmonary large cell neuroendocrine carcinoma	Other Diseases	FALSE
AKT1	Yellow	pulmonary neuroendocrine tumor	Other Diseases	FALSE
AKT1	Yellow	pulmonary sarcoidosis	Other Diseases	FALSE
AKT1	Yellow	pulmonary tuberculosis	Other Diseases	FALSE
AKT1	Yellow	pulmonary venoocclusive disease	Other Diseases	FALSE
AKT1	Yellow	pulpitis	Other Diseases	FALSE
AKT1	Yellow	punctate palmoplantar keratoderma type III	Other Diseases	FALSE
AKT1	Yellow	pure red-cell aplasia	Other Diseases	FALSE
AKT1	Yellow	radiation pneumonitis	Other Diseases	FALSE
AKT1	Yellow	rasopathy	Other Diseases	FALSE
AKT1	Yellow	reading	Other Diseases	FALSE
AKT1	Yellow	recessive dystrophic epidermolysis bullosa	Other Diseases	FALSE
AKT1	Yellow	rectal adenocarcinoma	Other Diseases	FALSE
AKT1	Yellow	rectal carcinoma	Other Diseases	FALSE
AKT1	Yellow	rectal neoplasm	Other Diseases	FALSE
AKT1	Yellow	rectum cancer	Other Diseases	FALSE
AKT1	Yellow	rectum neuroendocrine neoplasm	Other Diseases	FALSE
AKT1	Yellow	red-green color blindness	Other Diseases	FALSE
AKT1	Yellow	renal agenesis	Other Diseases	FALSE
AKT1	Yellow	renal carcinoma	Other Diseases	FALSE
AKT1	Yellow	renal cell adenocarcinoma	Other Diseases	FALSE
AKT1	Yellow	renal cell carcinoma	Other Diseases	FALSE
AKT1	Yellow	renal fibrosis	Other Diseases	FALSE
AKT1	Yellow	renal nutcracker syndrome	Other Diseases	FALSE
AKT1	Yellow	renal pelvis/ureter urothelial carcinoma	Other Diseases	FALSE
AKT1	Yellow	reproductive system disease	Other Diseases	FALSE
AKT1	Yellow	respiratory distress syndrome in premature infants	Other Diseases	FALSE
AKT1	Yellow	respiratory failure	Other Diseases	FALSE
AKT1	Yellow	respiratory system disease	Other Diseases	FALSE
AKT1	Yellow	respiratory tract infectious disorder	Other Diseases	FALSE
AKT1	Yellow	reticulum cell sarcoma	Other Diseases	FALSE
AKT1	Yellow	retinal degeneration	Other Diseases	FALSE
AKT1	Yellow	retinal detachment	Other Diseases	FALSE
AKT1	Yellow	retinal ischemia	Other Diseases	FALSE
AKT1	Yellow	retinitis	Other Diseases	FALSE
AKT1	Yellow	retinitis pigmentosa	Other Diseases	FALSE
AKT1	Yellow	retinitis pigmentosa 1	Other Diseases	FALSE
AKT1	Yellow	retinoblastoma	Other Diseases	FALSE
AKT1	Yellow	retinopathy	Other Diseases	FALSE
AKT1	Yellow	retinopathy of prematurity	Other Diseases	FALSE
AKT1	Yellow	rhabdomyolysis	Other Diseases	FALSE
AKT1	Yellow	rhabdomyoma	Other Diseases	FALSE
AKT1	Yellow	rhabdomyosarcoma	Other Diseases	FALSE
AKT1	Yellow	rheumatic disease	Other Diseases	FALSE
AKT1	Yellow	rheumatic disease of mitral valve	Other Diseases	FALSE
AKT1	Yellow	rheumatic heart disease	Other Diseases	FALSE
AKT1	Yellow	rheumatoid arthritis	Other Diseases	FALSE
AKT1	Yellow	right atrial isomerism	Other Diseases	FALSE
AKT1	Yellow	ring chromosome 6	Other Diseases	FALSE
AKT1	Yellow	ring chromosome Y	Other Diseases	FALSE
AKT1	Yellow	rosacea	Other Diseases	FALSE
AKT1	Yellow	rosette-forming glioneuronal tumor of fourth ventricule	Other Diseases	FALSE
AKT1	Yellow	rotator cuff tear	Other Diseases	FALSE
AKT1	Yellow	rotavirus infection	Other Diseases	FALSE
AKT1	Yellow	round cell liposarcoma	Other Diseases	FALSE
AKT1	Yellow	salivary duct carcinoma	Other Diseases	FALSE
AKT1	Yellow	salivary gland adenoid cystic carcinoma	Other Diseases	FALSE
AKT1	Yellow	salivary gland cancer	Other Diseases	FALSE
AKT1	Yellow	salivary gland carcinoma	Other Diseases	FALSE
AKT1	Yellow	salmonellosis	Other Diseases	FALSE
AKT1	Yellow	sarcoidosis	Other Diseases	FALSE
AKT1	Yellow	sarcoma	Other Diseases	FALSE
AKT1	Yellow	sarcopenia	Other Diseases	FALSE
AKT1	Yellow	scalp-ear-nipple syndrome	Other Diseases	FALSE
AKT1	Yellow	schistosomiasis	Other Diseases	FALSE
AKT1	Yellow	schwannoma	Other Diseases	FALSE
AKT1	Yellow	schwannomatosis	Other Diseases	FALSE
AKT1	Yellow	sclerosing cholangitis	Other Diseases	FALSE
AKT1	Yellow	scoliosis	Other Diseases	FALSE
AKT1	Yellow	scrapie	Other Diseases	FALSE
AKT1	Yellow	sebaceous adenocarcinoma	Other Diseases	FALSE
AKT1	Yellow	sebaceous adenoma	Other Diseases	FALSE
AKT1	Yellow	seborrheic keratosis	Other Diseases	FALSE
AKT1	Yellow	secondary hyperparathyroidism	Other Diseases	FALSE
AKT1	Yellow	seminoma	Other Diseases	FALSE
AKT1	Yellow	sensorineural hearing loss	Other Diseases	FALSE
AKT1	Yellow	septic shock	Other Diseases	FALSE
AKT1	Yellow	serous adenocarcinoma	Other Diseases	FALSE
AKT1	Yellow	serum lipopolysaccharide activity	Other Diseases	FALSE
AKT1	Yellow	severe acute respiratory syndrome	Other Diseases	FALSE
AKT1	Yellow	severe combined immunodeficiency	Other Diseases	FALSE
AKT1	Yellow	severe malarial anemia	Other Diseases	FALSE
AKT1	Yellow	sexually transmitted disease	Other Diseases	FALSE
AKT1	Yellow	shigellosis	Other Diseases	FALSE
AKT1	Yellow	sialidosis	Other Diseases	FALSE
AKT1	Yellow	sick sinus syndrome	Other Diseases	FALSE
AKT1	Yellow	sickle cell disease	Other Diseases	FALSE
AKT1	Yellow	signet ring cell carcinoma	Other Diseases	FALSE
AKT1	Yellow	silicosis	Other Diseases	FALSE
AKT1	Yellow	silver-Russell syndrome due to 11p15 microduplication	Other Diseases	FALSE
AKT1	Yellow	simple cystadenoma	Other Diseases	FALSE
AKT1	Yellow	situs inversus	Other Diseases	FALSE
AKT1	Yellow	skeletal dysplasia	Other Diseases	FALSE
AKT1	Yellow	skeletal muscle cancer	Other Diseases	FALSE
AKT1	Yellow	skeletal muscle disorder	Other Diseases	FALSE
[truncated: 29,090 more rows]
