# Supplementary material for: Peripheral Transcriptomic Signatures Reveal Convergent Neuroinflammatory, Metabolic, and miRNA Dysregulation in Major Psychiatric Disorders
Source: Biology (Basel). 2026 Apr 24;15(9):673. doi: 10.3390/biology15090673 (PMC13162896; doi:10.3390/biology15090673)
Supplement: Supplementary file 1 [file biology-15-00673-s001.zip › Supplementary Files/Dataset S4. Hub genes GWAS results/Top20_HubGenes_Summary.csv]

Gene	Module	TotalDiseases	Neuropsychiatric_Diseases	Primary_Disorders	Neurodegenerative_Diseases	Neuroinflammatory_Diseases	Disease_List
IL1B	Yellow	2563	34	13	50	39	A20 haploinsufficiency; AA amyloidosis; Aarskog-Scott syndrome, X-linked; ABCD syndrome; Abdominal Aortic Aneurysm; abdominal tuberculosis; Abnormal autonomic nervous system physiology; Abnormal cerebral morphology; Abnormal cerebral white matter morphology; Abnormal intestine morphology; Abnormal sperm morphology; Abnormal thrombosis; Abnormality of mitochondrial metabolism; Abnormality of the g…
MMP9	Green	2274	24	8	41	38	Aarskog-Scott syndrome, X-linked; Abdominal Aortic Aneurysm; Abnormal cerebral white matter morphology; Abnormal intestine morphology; abortion; abscess; Absent tibia - polydactyly; Acanthamoeba infectious disease; acanthosis nigricans; Achalasia; achalasia-alacrima syndrome; Acheiropodia; acheiropody; Achondrogenesis type 2; achondroplasia; acne; acquired angioedema; acquired Creutzfeldt-Jakob d…
AKT1	Yellow	2252	22	9	44	19	22q11.2 deletion syndrome; 46,XY partial gonadal dysgenesis; Aarskog-Scott syndrome, X-linked; Abdominal Aortic Aneurysm; Abnormal sperm morphology; Abnormality of the pancreas; abortion; acanthosis nigricans; Achalasia; achalasia-alacrima syndrome; acidosis; Acidosis; acinar cell carcinoma; acne; acral lentiginous melanoma; acrocallosal syndrome; acrocardiofacial syndrome; acrocephalopolysyndact…
PTGS2	Red	2187	20	10	29	34	46,XY partial gonadal dysgenesis; 46,XY sex reversal 4; AA amyloidosis; Aarskog-Scott syndrome, X-linked; Abdominal Aortic Aneurysm; Abdominal pain; Abnormal autonomic nervous system physiology; Abnormal bleeding; Abnormal blood ion concentration; Abnormal cerebral white matter morphology; Abnormal intestine morphology; Abnormal sperm morphology; Abnormality of the gastrointestinal tract; abortio…
CD274	Yellow	1978	10	5	23	25	3MC syndrome 2; AA amyloidosis; Aarskog-Scott syndrome, X-linked; abortion; abscess; Absence of circulating granulocytes; acanthosis nigricans; achalasia-alacrima syndrome; Acidosis; acinar cell carcinoma; acinar lung adenocarcinoma; acne; acneiform dermatitis; acquired idiopathic inflammatory myopathy; acral lentiginous melanoma; acrocephalopolysyndactyly; acrodermatitis enteropathica; acromegal…
STAT3	Black	1699	18	6	25	17	A20 haploinsufficiency; Aarskog-Scott syndrome, X-linked; Abdominal Aortic Aneurysm; Abnormal intestine morphology; Abnormal thrombosis; abortion; abscess; Absence of circulating granulocytes; acanthosis nigricans; achalasia-alacrima syndrome; acheiropody; acne; acquired aplastic anemia; acral lentiginous melanoma; acrocallosal syndrome; acrocephalopolysyndactyly; acrodermatitis enteropathica; ac…
ICAM1	Red	1625	15	7	28	36	22q11.2 deletion syndrome; Aarskog-Scott syndrome, X-linked; abdominal abscess; Abdominal Aortic Aneurysm; Abnormal cerebral white matter morphology; Abnormal intestine morphology; Abnormal pulmonary interstitial morphology; Abnormality of mitochondrial metabolism; Abnormality of the lymphatic system; Abnormality of the pancreas; abortion; abscess; Absence of circulating granulocytes; acanthosis …
HIF1A	Green	1608	13	4	23	17	Aarskog-Scott syndrome, X-linked; Abdominal Aortic Aneurysm; Abnormal autonomic nervous system physiology; Abnormal cardiovascular system morphology; Abnormal intestine morphology; Abnormality of the gastrointestinal tract; Abnormality of the pancreas; abortion; Abruptio Placentae; abscess; Absence of circulating granulocytes; Acanthamoeba infectious disease; acanthosis nigricans; achalasia-alacr…
CXCR4	Green	1476	14	5	22	20	16p13.11 microduplication syndrome; 22q11.2 deletion syndrome; 8p23.1 duplication syndrome; 8p23.1 microduplication syndrome; Aarskog-Scott syndrome, X-linked; Abdominal Aortic Aneurysm; Abnormality of the pancreas; abortion; abscess; acanthosis nigricans; achalasia-alacrima syndrome; acne; acquired idiopathic inflammatory myopathy; acquired von willebrand syndrome; acrocephalopolysyndactyly; acr…
FOS	Yellow	1434	22	9	27	17	Aarskog-Scott syndrome, X-linked; Abdominal Aortic Aneurysm; Abnormal intestine morphology; abortion; abscess; acanthosis nigricans; Achalasia; achalasia-alacrima syndrome; acne; acrocardiofacial syndrome; acrodysostosis; acromegaly; actinic keratosis; activated PI3K-delta syndrome; acute basophilic leukemia; acute coronary syndrome; acute graft versus host disease; acute hemorrhagic leukoencepha…
ITGB2	Yellow	1302	7	3	22	25	22q11.2 deletion syndrome; Aarskog-Scott syndrome, X-linked; Abdominal Aortic Aneurysm; abortion; abscess; absence of fingerprints-congenital milia syndrome; Absence of fingerprints - congenital milia; achalasia-alacrima syndrome; acne; acne inversa, familial, 1; acne inversa, familial, 3; acquired ichthyosis; acral dystrophic epidermolysis bullosa; acral peeling skin syndrome; acrocallosal syndr…
NOTCH1	Green	1298	11	3	18	9	22q11.2 deletion syndrome; Aarskog-Scott syndrome, X-linked; Abdominal Aortic Aneurysm; Abnormal cardiovascular system morphology; Abnormal heart morphology; Abnormal pupillary function; Abnormal vena cava morphology; Abnormality of connective tissue; Abnormality of the cardiovascular system; abortion; acanthosis nigricans; achalasia-alacrima syndrome; acne; acquired factor X deficiency; acral le…
TLR2	Red	1240	10	4	25	27	AA amyloidosis; Aarskog-Scott syndrome, X-linked; Abdominal Aortic Aneurysm; abortion; abscess; Acanthamoeba infectious disease; Acanthamoeba keratitis; acanthosis nigricans; achalasia-alacrima syndrome; acidosis; Acidosis; acne; acquired idiopathic inflammatory myopathy; acquired immunodeficiency; acrocallosal syndrome; acrodermatitis enteropathica; acute-on-chronic liver failure; acute cholangi…
ITGAM	Red	1225	11	6	15	18	22q11.2 deletion syndrome; Aarskog-Scott syndrome, X-linked; Abdominal Aortic Aneurysm; Abnormal bleeding; abnormal mineralization disorder; abortion; abscess; Absence of circulating granulocytes; acanthosis nigricans; achalasia-alacrima syndrome; acne; acrocallosal syndrome; acrodermatitis enteropathica; actinobacillosis; activated PI3K-delta syndrome; acute coronary syndrome; acute graft versus…
JUN	Yellow	1221	13	4	21	14	22q11.2 deletion syndrome; Aagenaes syndrome; Aarskog-Scott syndrome, X-linked; Abdominal Aortic Aneurysm; Abnormal blistering of the skin; Abnormal cardiovascular system morphology; Abnormal erythrocyte morphology; Abnormal intestine morphology; Abnormal pupillary function; Abnormality of neuronal migration; abortion; acanthosis nigricans; Achalasia; achalasia-alacrima syndrome; acidosis; Acidos…
CREBBP	Black	1212	16	4	28	8	15q11q13 microduplication syndrome; 3-hydroxy-3-methylglutaryl-CoA synthase deficiency; 3-M syndrome; 3M syndrome; Abnormal cerebral morphology; Abnormal thumb morphology; Abnormality of the nervous system; Abnormality of the skeletal system; abscess; acanthosis nigricans-insulin resistance-muscle cramps-acral enlargement syndrome; Acanthosis nigricans - Insulin resistance - muscle cramps - acral…
GSK3B	Red	1161	19	8	37	8	22q11.2 deletion syndrome; 2q33.1 microdeletion syndrome; 3-hydroxy-3-methylglutaryl-CoA synthase deficiency; Aarskog-Scott syndrome, X-linked; Abdominal Aortic Aneurysm; Abnormal lung morphology; Abnormal sperm morphology; Abnormality of the skeletal system; acanthosis nigricans; achalasia-alacrima syndrome; Achondrogenesis type 2; achondrogenesis type II; acinar cell carcinoma; acquired long QT…
TNFRSF1A	Green	1130	14	5	21	24	22q11.2 deletion syndrome; AA amyloidosis; Aarskog-Scott syndrome, X-linked; Abdominal Aortic Aneurysm; abortion; abscess; acanthosis nigricans; achalasia-alacrima syndrome; activated PI3K-delta syndrome; acute coronary syndrome; Acute encephalopathy; acute graft versus host disease; acute hemorrhagic leukoencephalitis; Acute hepatitis; acute kidney injury; Acute kidney injury; Acute Leukemia; ac…
FCGR2A	Red	1117	13	2	115	24	Absence of circulating granulocytes; achalasia-alacrima syndrome; acneiform dermatitis; acquired long QT syndrome; acrocallosal syndrome; action myoclonus-renal failure syndrome; Action myoclonus - renal failure syndrome; activated PI3K-delta syndrome; acute basophilic leukemia; acute coronary syndrome; acute erythroleukemia; acute kidney injury; Acute kidney injury; acute lung injury; acute lymp…
CXCR2	Red	1087	8	3	16	33	22q11.2 deletion syndrome; Abdominal Aortic Aneurysm; Abnormality of the liver; abortion; achalasia-alacrima syndrome; acne; acquired partial lipodystrophy; acropectoral syndrome; activated PI3K-delta syndrome; acute basophilic leukemia; acute erythroleukemia; acute kidney injury; Acute kidney injury; Acute Leukemia; acute liver failure; acute lung injury; acute lymphoblastic leukemia; acute mono…
