# Supplementary material for: Peripheral Transcriptomic Signatures Reveal Convergent Neuroinflammatory, Metabolic, and miRNA Dysregulation in Major Psychiatric Disorders
Source: Biology (Basel). 2026 Apr 24;15(9):673. doi: 10.3390/biology15090673 (PMC13162896; doi:10.3390/biology15090673)
Supplement: Supplementary file 1 [file biology-15-00673-s001.zip › Supplementary Files/Dataset S4. Hub genes GWAS results/TopGenes_PrimaryDisorder_Associations.csv]

Gene	Module	Primary_Disorders	Count
IL1B	Yellow	Anxiety; anxiety disorder; bipolar disorder; bipolar II disorder; generalized anxiety disorder; major depressive disorder; mixed anxiety and depressive disorder; postpartum depression; respiratory depression; schizoaffective disorder; schizophrenia; social anxiety disorder; treatment resistant depression	13
PTGS2	Red	Anxiety; anxiety disorder; bipolar disorder; bipolar I disorder; major depressive disorder; postpartum depression; respiratory depression; schizoaffective disorder; schizophrenia; treatment resistant depression	10
AKT1	Yellow	Anxiety; anxiety disorder; bipolar disorder; generalized anxiety disorder; major depressive disorder; schizoaffective disorder; schizophrenia; social anxiety disorder; treatment resistant depression	9
FOS	Yellow	Anxiety; anxiety disorder; bipolar disorder; major depressive disorder; mixed anxiety and depressive disorder; respiratory depression; schizophrenia; social anxiety disorder; treatment resistant depression	9
GSK3B	Red	Anxiety; anxiety disorder; bipolar disorder; bipolar I disorder; major depressive disorder; schizophrenia; social anxiety disorder; treatment resistant depression	8
MMP9	Green	Anxiety; anxiety disorder; bipolar disorder; bipolar I disorder; bipolar II disorder; major depressive disorder; postpartum depression; schizophrenia	8
ICAM1	Red	Anxiety; anxiety disorder; bipolar disorder; major depressive disorder; respiratory depression; schizoaffective disorder; schizophrenia	7
ITGAM	Red	Anxiety; bipolar disorder; bipolar I disorder; major depressive disorder; schizophrenia; social anxiety disorder	6
STAT3	Black	Anxiety; bipolar disorder; major depressive disorder; schizophrenia; social anxiety disorder; treatment resistant depression	6
CD274	Yellow	Anxiety; bipolar disorder; generalized anxiety disorder; major depressive disorder; schizophrenia	5
CXCR4	Green	Anxiety; anxiety disorder; bipolar disorder; major depressive disorder; schizophrenia	5
TNFRSF1A	Green	Anxiety; bipolar disorder; major depressive disorder; schizophrenia; treatment resistant depression	5
CREBBP	Black	Anxiety; bipolar disorder; major depressive disorder; schizophrenia	4
HIF1A	Green	Anxiety; bipolar disorder; major depressive disorder; schizophrenia	4
JUN	Yellow	Anxiety; bipolar disorder; major depressive disorder; schizophrenia	4
TLR2	Red	Anxiety; bipolar disorder; major depressive disorder; schizophrenia	4
CXCR2	Red	Anxiety; bipolar disorder; major depressive disorder	3
ITGB2	Yellow	Anxiety; major depressive disorder; schizophrenia	3
NOTCH1	Green	Anxiety; major depressive disorder; schizophrenia	3
FCGR2A	Red	major depressive disorder; schizophrenia	2
