# Supplementary material for: Peripheral Transcriptomic Signatures Reveal Convergent Neuroinflammatory, Metabolic, and miRNA Dysregulation in Major Psychiatric Disorders
Source: Biology (Basel). 2026 Apr 24;15(9):673. doi: 10.3390/biology15090673 (PMC13162896; doi:10.3390/biology15090673)
Supplement: Supplementary file 1 [file biology-15-00673-s001.zip › Supplementary Files/Dataset S4. Hub genes GWAS results/TYROBP.tsv]

disease	globalScore
Nasu-Hakola disease	0.7323361494
Dementia	0.4078662437
dementia	0.4058855255
neurodegenerative disease	0.4023090518
genetic disorder	0.189727112
Parkinson disease	0.1305531908
parkinsonian disorder	0.1182655535
Frontotemporal cerebral atrophy	0.1182655535
Bradykinesia	0.1182655535
Caudate atrophy	0.1182655535
Cerebellar atrophy	0.1182655535
Cerebral cortical atrophy	0.1182655535
Action tremor	0.1182655535
memory impairment	0.1182655535
Alzheimer disease	0.1032752732
nonpapillary renal cell carcinoma	0.0972224057
neoplasm	0.0938083335
Rheumatoid arthritis	0.0872036887
IGA glomerulonephritis	0.0871598462
osteosarcoma	0.0841167839
Huntington disease	0.081307568
osteoarthritis	0.0777619297
rheumatoid arthritis	0.0753669962
tauopathy	0.0739958542
Miyoshi myopathy	0.0739159709
Obesity	0.0706803948
varicella, severe recurrent	0.0651864948
cancer	0.0647903088
common variable immunodeficiency	0.0646100015
primary ovarian insufficiency	0.0633161127
cardiac transplant	0.0629120867
polycystic lipomembranous osteodysplasia with sclerosing leukoencephaly	0.0625272847
chondrocalcinosis 2	0.0619785416
46,XX gonadal dysgenesis	0.059329886
autoimmune lymphoproliferative syndrome	0.0581626296
autoimmune lymphoproliferative syndrome type 1	0.0581626296
immunodeficiency 64	0.0578743573
immunoglobulin A deficiency 2	0.0567268119
autoimmune disease	0.0555129683
immunodeficiency 89 and autoimmunity	0.053954963
hyper-IgM syndrome type 3	0.0529145957
immunodeficiency 25	0.0521403259
Testicular regression syndrome	0.0517245486
atrial fibrillation	0.0517010497
RAS-associated autoimmune leukoproliferative disease	0.0515009528
autoimmune lymphoproliferative syndrome type 4	0.0515009528
severe combined immunodeficiency due to CARD11 deficiency	0.0514202611
reticular dysgenesis	0.0511572435
autoimmune lymphoproliferative syndrome type 2A	0.0509779973
Wiskott-Aldrich syndrome	0.0509761494
Perrault syndrome	0.0504883039
gastric cancer	0.0502466539
immunodeficiency 28	0.0495754417
Mendelian susceptibility to mycobacterial diseases due to complete IFNgammaR2 deficiency	0.0495754417
Chronic mucocutaneous candidosis	0.0492779299
immunodeficiency 18	0.0492649946
immunodeficiency 14b, autosomal recessive	0.0489736425
activated PI3K-delta syndrome	0.0487475828
immunodeficiency 81	0.047954834
Familial hemophagocytic lymphohistiocytosis	0.0475963416
immunodeficiency 31B	0.0474392701
Susceptibility to viral and mycobacterial infections	0.0474392701
immunodeficiency 99 with hypogammaglobulinemia and autoimmune cytopenias	0.0464857541
Cernunnos-XLF deficiency	0.0457299633
glycoprotein storage disease	0.0445935053
immunoglobulin G4-related sclerosing disease	0.0435217237
BENTA disease	0.0431077943
gamma chain deficiency	0.0430985548
immunodeficiency 62	0.0430560531
Perrault syndrome 6	0.0425903825
Mayer-Rokitansky-Küster-Hauser syndrome	0.0425774472
cholangiocarcinoma	0.0419473135
ghosal hematodiaphyseal dysplasia	0.0418623101
severe combined immunodeficiency due to CTPS1 deficiency	0.0418512227
osteomesopyknosis	0.041479795
immunodeficiency 105	0.0413116362
immunodeficiency 78 with autoimmunity and developmental delay	0.0407794412
immunodeficiency 73c with defective neutrophil chemotaxis and hypogammaglobulinemia	0.0405946512
premature ovarian failure 13	0.0404985605
classic Hodgkin lymphoma	0.0403359453
Hodgkins lymphoma	0.0403359453
premature ovarian failure 7	0.0399367991
Albers-Schönberg osteopetrosis	0.0399183201
autosomal dominant osteopetrosis 2	0.0399183201
isolated agammaglobulinemia	0.0396947243
Severe combined immunodeficiency due to adenosine deaminase deficiency	0.0396928764
combined immunodeficiency with skin granulomas	0.0396559184
immunodeficiency 36 with lymphoproliferation	0.0391754646
Angel-shaped phalango-epiphyseal dysplasia	0.0391089402
clear cell renal carcinoma	0.0390791435
autosomal dominant osteopetrosis 1	0.0389370856
Autosomal dominant osteopetrosis type 1	0.0389370856
severe combined immunodeficiency due to LAT deficiency	0.0388206679
premature ovarian failure 18	0.0387393604
46,XY sex reversal 11	0.038635878
Immunodeficiency syndrome with autoimmunity	0.0386284864
46,XX ovotesticular disorder of sex development	0.0385693536
autoimmune disease with susceptibility to mycobacterium tuberculosis	0.0383993469
hyper-IgM syndrome type 2	0.0382662982
46,XY complete gonadal dysgenesis	0.038214557
macroglobulinemia, Waldenstrom, 1	0.0381702074
Hepatic veno-occlusive disease - immunodeficiency	0.0381628158
hepatic veno-occlusive disease-immunodeficiency syndrome	0.0381628158
immunodeficiency 72 with autoinflammation	0.0377119284
autoimmune lymphoproliferative syndrome type 2B	0.0374014813
Autoimmune lymphoproliferative syndrome with recurrent viral infections	0.0374014813
immunodeficiency 86	0.0373053905
talo-patello-scaphoid osteolysis	0.0372536494
severe combined immunodeficiency, autosomal recessive, T cell-negative, B cell-negative, NK cell-positive	0.0371427754
achalasia-alacrima syndrome	0.0370990041
Lung fibrosis - immunodeficiency - 46,XX gonadal dysgenesis	0.0370688594
lung fibrosis-immunodeficiency-46,XX gonadal dysgenesis syndrome	0.0370688594
immunodeficiency, common variable, 7	0.0369949435
hyper-IgM syndrome type 5	0.0367658039
immunodeficiency, common variable, 14	0.036544056
immunodeficiency 98 with autoinflammation, X-linked	0.0364701401
immunodeficiency 109 with lymphoproliferation	0.0363814409
immunodeficiency, common variable, 3	0.0362853501
immune dysregulation, autoimmunity, and autoinflammation	0.0362483921
Hydatidiform Mole	0.036048819
hyper-IgE recurrent infection syndrome 5, autosomal recessive	0.0357753299
immunodeficiency 112	0.0355018408
esophageal adenocarcinoma	0.035479666
proteasome-associated autoinflammatory syndrome 2	0.0353318341
immunodeficiency due to a classical component pathway complement deficiency	0.0353318341
agammaglobulinemia 10, autosomal dominant	0.0353096593
immunodeficiency, common variable, 2	0.0352357433
coronary artery disease	0.0351100862
IgAD1	0.0349548627
immunodeficiency, common variable, 4	0.0349400795
schizophrenia	0.0349330985
Systemic lupus erythematosus	0.0349150302
Kimura disease	0.0349031215
immunodeficiency, common variable, 1	0.0348957299
Mayer-Rokitansky-Kuster-Hauser syndrome	0.0347626811
Mayer-Rokitansky-Kuster-Hauser syndrome type 1	0.0347626811
ovarian dysgenesis 9	0.0346665904
autoinflammatory syndrome with immunodeficiency	0.0346074576
autoinflammation with episodic fever and immune dysregulation	0.0344374509
lymphoproliferative syndrome 1	0.0343931013
immunodeficiency 60	0.0342157029
T-B+ severe combined immunodeficiency due to IL-7Ralpha deficiency	0.0342083113
mild neurocognitive disorder	0.0340013466
Abdominal Aortic Aneurysm	0.0340013466
immunodeficiency, common variable, 15	0.0339052559
Camptodactyly-arthropathy-coxa-vara-pericarditis syndrome	0.0338239483
immunodeficiency 102	0.0336539416
autoinflammatory disease, multisystem, with immune dysregulation, X-linked	0.0336243752
Leydig cell hypoplasia	0.0335430676
X-Linked Combined Immunodeficiency Diseases	0.0333804525
agammaglobulinemia 8b, autosomal recessive	0.0330256558
combined immunodeficiency due to ZAP70 deficiency	0.0322569297
Sjogren syndrome	0.0321534474
papillary thyroid carcinoma	0.0321534474
neutropenia, severe congenital, 1, autosomal dominant	0.0321164894
Recurrent infections-myelofibrosis-nephromegaly syndrome	0.0319834406
congenital neutropenia-myelofibrosis-nephromegaly syndrome	0.0319834406
immunodeficiency 67	0.0319021331
Immunodeficiency due to interleukin-1 receptor-associated kinase-4 deficiency	0.0319021331
Hypohidrotic ectodermal dysplasia with immunodeficiency	0.0318577835
primary immunodeficiency with post-measles-mumps-rubella vaccine viral infection	0.0317838675
transcobalamin I deficiency	0.0317543011
Transcobalamin deficiency	0.0317543011
polyarticular juvenile idiopathic arthritis, rheumatoid factor positive	0.0317469095
chilblain lupus	0.0316877767
Perrault syndrome 3	0.031591686
Combined immunodeficiency T+ B+ due to partial RAG1 deficiency	0.031554728
combined immunodeficiency due to partial RAG1 deficiency	0.031554728
infection	0.0314599493
autosomal recessive osteopetrosis 6	0.0313847213
Intermediate osteopetrosis	0.0313847213
mullerian aplasia and hyperandrogenism	0.0312590641
macrophage activation syndrome	0.0311925397
Felty's syndrome	0.0311851481
autoimmune lymphoproliferative syndrome due to CTLA4 haploinsufficiency	0.0311703649
appendicitis	0.0310447078
MHC class II deficiency 4	0.0310373162
isolated osteopoikilosis	0.0310151414
12q14 microdeletion syndrome	0.030985575
chronic rhinosinusitis with nasal polyps	0.0309215145
partial androgen insensitivity syndrome	0.0308155683
hyper-IgM syndrome type 1	0.0307416523
X-linked hyper-IgM syndrome	0.0307416523
X-linked lymphoproliferative disease	0.0307342607
peripheral dysostosis	0.0307194775
MHC class II deficiency 2	0.0306159952
severe combined immunodeficiency due to DCLRE1C deficiency	0.030601212
autoinflammatory disease, X-linked	0.0305494708
melorheostosis	0.0304607716
immunodeficiency 92	0.03045338
melorheostosis with osteopoikilosis	0.0303055481
Acute hepatic failure	0.0294666474
acute lymphoblastic leukemia	0.0273489092
colitis	0.0252546234
pachyonychia congenita	0.0243922704
Duchenne muscular dystrophy	0.023244725
Sepsis	0.0231084811
Townes-Brocks syndrome	0.0229550154
multiple myeloma	0.022913951
ulcerative colitis	0.0226899833
breast cancer	0.0210230382
diabetes mellitus	0.0196636986
glioblastoma multiforme	0.0196373738
renal cell carcinoma	0.0195852684
Cognitive impairment	0.019349148
endometriosis	0.0184789927
cytomegalovirus infection	0.0182736706
lung carcinoma	0.0181845026
serum lipopolysaccharide activity	0.017739833
adenoma	0.0175550431
myeloid sarcoma	0.0173909907
glioma	0.0170168043
influenza	0.016302578
Osteopenia	0.0162615136
seminoma	0.0162615136
microphthalmia with limb anomalies	0.0159601007
experimental autoimmune encephalomyelitis	0.015389566
non-small cell lung carcinoma	0.0150654095
systemic scleroderma	0.0150090485
viral disease	0.014963329
septic peritonitis	0.0147831942
normal pressure hydrocephalus	0.0147831942
ovarian cancer	0.014762662
Osteopetrosis	0.0143067634
metabolic disease	0.0140440345
mucocutaneous lymph node syndrome	0.0138592446
osteonecrosis	0.0125657151
juvenile dermatomyositis	0.0124481688
myocardial infarction	0.0123809251
leukemia	0.0122963324
Osteoporosis	0.0121792643
COVID-19–associated multisystem inflammatory syndrome in adults	0.0120421436
papillary renal cell carcinoma	0.0116192371
kidney neoplasm	0.0114569755
small cell lung carcinoma	0.0113440483
Genital neoplasm, female	0.0110873956
gastric non-cardia carcinoma	0.0109765217
gastric cardia carcinoma	0.0109765217
atherosclerosis	0.0107697732
esophageal squamous cell carcinoma	0.0106972836
hepatocellular carcinoma	0.0103893004
congenital rubella	0.0103277037
multiple sclerosis	0.0102353088
autosomal recessive limb-girdle muscular dystrophy type 2A	0.0100814544
hypertrophic cardiomyopathy	0.0099940552
Autoimmunity	0.0098529989
chronic kidney disease	0.0097938661
type 2 diabetes mellitus	0.009759372
adult-onset Still's disease	0.0096090762
T-cell large granular lymphocyte leukemia	0.0096090762
kidney disease	0.0095936771
BK-virus nephropathy	0.0093406007
acute myeloid leukemia	0.0092562321
urinary bladder carcinoma	0.0092394964
pancreatic ductal adenocarcinoma	0.0092198954
ovarian carcinoma	0.0091613987
amyloidosis	0.0091558957
cutaneous lupus erythematosus	0.0087561543
COVID-19	0.008726191
non-alcoholic steatohepatitis	0.0086569975
B-cell non-Hodgkins lymphoma	0.0084798044
chronic lymphocytic leukemia	0.0083717244
pulmonary fibrosis	0.0083155467
colorectal carcinoma	0.0083155467
liver disease	0.0083155467
primary biliary cirrhosis	0.0083155467
lung cancer	0.0083028168
cardiovascular disease	0.0082950145
inflammatory bowel disease	0.0081307568
hematopoietic and lymphoid cell neoplasm	0.0081307568
glioblastoma	0.0081180268
psychiatric disorder	0.0081102246
invasive breast ductal carcinoma	0.0080906262
central nervous system disease	0.0079459669
Crohn's disease	0.0078593939
intracerebral hemorrhage	0.0077611769
Hepatitis	0.0073915971
neurotoxicity	0.0073915971
type 1 diabetes mellitus	0.0073915971
Barrett's esophagus	0.0073915971
cutaneous squamous cell carcinoma	0.0073915971
squamous cell lung carcinoma	0.0073915971
cryptorchidism	0.0073915971
renal carcinoma	0.0070220172
melanoma	0.0070220172
otitis media with effusion	0.0066524374
eosinophilic pneumonia	0.0066524374
Uveitis	0.0066524374
Lyme disease	0.0064973084
lung adenocarcinoma	0.0063776608
Ischemic stroke	0.0062828575
Leukoencephalopathy	0.0061699304
acne	0.0061445205
metabolic syndrome	0.0059132777
chronic hepatitis B virus infection	0.0059132777
demyelinating disease	0.0059081446
autosomal recessive limb-girdle muscular dystrophy type 2I	0.0059063639
Pick disease	0.0058594833
preeclampsia	0.0055436978
liver dysplastic nodule	0.0050868561
non-alcoholic fatty liver disease	0.0050611908
adrenal cortex carcinoma	0.0049984377
peripheral nerve injury	0.004989328
nervous system injury	0.004989328
Insulin resistance	0.0049585297
liver cancer	0.0049482636
renal fibrosis	0.0048661348
Neurodevelopmental delay	0.0048045381
Cerebral atrophy	0.0048045381
kidney cancer	0.0048045381
astrocytoma	0.0047423603
diabetic nephropathy	0.0046480826
bladder transitional cell carcinoma	0.0046197482
Nasal Cavity Polyp	0.0046197482
Stroke	0.0046197482
Amyotrophic lateral sclerosis	0.0046197482
carcinoma	0.0044349583
lymphopenia	0.0044349583
eosinophilic esophagitis	0.0044349583
retinal degeneration	0.0044349583
Basal ganglia calcification	0.0044349583
benign prostatic hyperplasia	0.004394837
autosomal recessive limb-girdle muscular dystrophy type 2B	0.0042546627
Cirrhosis	0.0042501683
periodontitis	0.0042296361
Becker muscular dystrophy	0.0042188357
sarcoma	0.0040653784
Autism	0.0040653784
graft versus host disease	0.0040653784
Melnick-Needles syndrome	0.0040653784
lymphoma	0.0040653784
leukodystrophy	0.0037676613
chronic interstitial cystitis	0.0037273845
Pelvic Inflammatory Disease	0.0036957985
hypotrichosis 1	0.0036957985
esophageal cancer	0.0036957985
peritonitis	0.0036957985
focal segmental glomerulosclerosis	0.0036957985
maternal uniparental disomy of chromosome 20	0.0036957985
Immunodeficiency	0.0036957985
cryopyrin-associated periodic syndrome	0.0036957985
Skin rash	0.0036957985
neuroinflammatory disorder	0.0036957985
VEXAS syndrome	0.0036957985
hematoma	0.0036957985
cirrhosis of liver	0.0036957985
Focal segmental glomerulosclerosis	0.0036957985
undifferentiated pleomorphic sarcoma	0.0036957985
neonatal abstinence syndrome	0.0036957985
inclusion body myositis	0.0036957985
bipolar disorder	0.0036957985
Keloid	0.0036957985
chronic obstructive pulmonary disease	0.0036957985
Staphylococcus aureus infection	0.0036957985
head and neck squamous cell carcinoma	0.0036957985
prostate cancer	0.0036957985
Glucose intolerance	0.0036957985
non-alcoholic fatty liver	0.0036957985
lobular neoplasia	0.0036957985
lipoid nephrosis	0.0036957985
pancreatic adenocarcinoma	0.0036957985
Zika virus infectious disease	0.0036957985
syndromic X-linked intellectual disability 5	0.0036957985
Spasticity	0.0036957985
Hypocalcemia	0.0036957985
nail-patella syndrome	0.0036957985
neural tube defect	0.0036957985
prostate adenocarcinoma	0.0036957985
joint disease	0.0036957985
Merkel cell skin cancer	0.0036957985
invasive carcinoma	0.0036957985
ganglioneuroma	0.0036957985
membranous glomerulonephritis	0.0036957985
memory	0.0036957985
HIV infection	0.0036957985
Decreased total monocyte count	0.0035110086
proteostasis deficiencies	0.0034904764
age-related macular degeneration	0.0033262187
Bloom syndrome	0.0033262187
epilepsy	0.0033262187
rosacea	0.0031372691
pancreatic carcinoma	0.0030863274
chronic myelogenous leukemia	0.0030285641
bacterial disease	0.0030285016
hepatitis C virus induced hepatocellular carcinoma	0.0029622
anti-neutrophil cytoplasmic antibody-associated vasculitis	0.0029566388
Cholestasis	0.0027718489
Anxiety	0.0027718489
Duane retraction syndrome	0.0027718489
depressive disorder	0.0027718489
Frontotemporal dementia	0.0027513167
meningeal tuberculosis	0.0027420374
B-cell acute lymphoblastic leukemia	0.002587059
lupus nephritis	0.002587059
immune system disease	0.002587059
oligodendroglioma	0.002587059
MALT lymphoma	0.0025045128
myelodysplastic syndrome	0.0023487174
nasopharyngeal neoplasm	0.002333063
dermatomyositis	0.0023225555
late-onset Alzheimers disease	0.0022174791
major depressive disorder	0.0022174791
congenital bilateral aplasia of vas deferens from CFTR mutation	0.0022174791
encephalomyelitis	0.0022174791
tenosynovial giant cell tumor, diffuse type	0.0022174791
polycystic ovary syndrome	0.0022174791
inflammation	0.0022174791
lung disease	0.0022174791
septic shock	0.0022174791
Columnar Cell Hyperplasia of the Breast	0.0022174791
neuropathic pain	0.0022174791
Hereditary diffuse leukoencephalopathy with axonal spheroids and pigmented glia	0.0022174791
Pallister-Hall syndrome	0.0022174791
brain aneurysm	0.0022174791
emphysema	0.0022174791
Helminthiasis	0.0022174791
ischemia	0.0022174791
blue cone monochromacy	0.0022174791
pneumococcal pneumonia	0.0022174791
Salmonella Infections	0.0022174791
Gout	0.0022174791
pilocytic astrocytoma	0.0022174791
Thrombocytopenia	0.0022174791
mesothelioma	0.0022174791
autoimmune uveitis	0.0022174791
acute lung injury	0.0022174791
Nephropathy	0.0022174791
relapsing-remitting multiple sclerosis	0.0021680229
colorectal cancer	0.002012157
metastasis	0.0018478993
Bartsocas-Papas syndrome 1	0.0018478993
nervous system disease	0.0018478993
metastatic colorectal cancer	0.0018478993
Granuloma	0.0018478993
head and neck malignant neoplasia	0.0016931813
gastric carcinoma	0.0016208032
nephrosclerosis	0.0015426531
Hyperinsulinemia	0.0014783194
infectious disease	0.0014783194
cerebral amyloid angiopathy	0.0014783194
glaucoma	0.0014783194
Mental deterioration	0.0014783194
brain cancer	0.0014783194
synovial sarcoma	0.0014783194
Respiratory tract infection	0.0014783194
esophageal carcinoma	0.0014783194
Norrie disease	0.0014783194
celiac disease	0.0014783194
fungal infectious disease	0.0014783194
autism spectrum disorder - epilepsy - arthrogryposis syndrome	0.0014783194
gastric ulcer	0.0014783194
Rett syndrome	0.0014783194
vascular disease	0.0014783194
behavioral variant of frontotemporal dementia	0.0014783194
Progressive encephalopathy	0.0014783194
cerebral creatine deficiency syndrome	0.0014783194
ankylosing spondylitis	0.0014783194
kidney transplant	0.0014783194
bone disease	0.0014783194
breast ductal carcinoma in situ	0.0014783194
myopathy	0.0014783194
glycogen storage disease VI	0.0014783194
diabetic retinopathy	0.0014783194
metastatic malignant neoplasm	0.0014783194
chronic gastritis	0.0014783194
cyst	0.0014783194
Encephalopathy	0.0014783194
sarcoidosis	0.0014783194
ischemia reperfusion injury	0.0014783194
retinopathy	0.0014783194
central nervous system leukemia	0.0014783194
Arthritis	0.0014783194
gonorrhea	0.0014783194
Myocardial Ischemia	0.0014783194
convulsion	0.0014783194
listeriosis	0.0014783194
