# Supplementary material for: Peripheral Transcriptomic Signatures Reveal Convergent Neuroinflammatory, Metabolic, and miRNA Dysregulation in Major Psychiatric Disorders
Source: Biology (Basel). 2026 Apr 24;15(9):673. doi: 10.3390/biology15090673 (PMC13162896; doi:10.3390/biology15090673)
Supplement: Supplementary file 1 [file biology-15-00673-s001.zip › Supplementary Files/Dataset S4. Hub genes GWAS results/UBE2L6.tsv]

disease	globalScore
melanoma	0.0778565009
nasopharyngeal carcinoma	0.0746013362
smoking initiation	0.0621567619
neoplasm	0.0544927462
alcohol drinking	0.0513395916
major depressive disorder	0.0400340649
Townes-Brocks syndrome	0.0388328492
acute promyelocytic leukemia	0.0348971671
Obesity	0.030875317
attention deficit hyperactivity disorder	0.030373156
diabetes mellitus	0.0303055481
serum lipopolysaccharide activity	0.0295207884
schizophrenia	0.0285252567
insomnia	0.0277332639
esophageal cancer	0.0272951148
pulmonary tuberculosis	0.0269793294
juvenile dermatomyositis	0.0259497582
asthma	0.0234238704
autism spectrum disorder	0.0232594456
bipolar disorder	0.0232594456
acute myeloid leukemia	0.0232387706
Insulin resistance	0.0224109117
obsessive-compulsive disorder	0.0210632444
anorexia nervosa	0.0210632444
major depressive episode	0.0210632444
obesity	0.0210632444
Hepatic steatosis	0.0193824102
ulcerative colitis	0.0179440773
cancer	0.0172877073
Crohn's disease	0.0170249491
psoriasis	0.0157873577
cervical cancer	0.0131731252
Plasmodium falciparum malaria	0.013171826
cutaneous lupus erythematosus	0.0121438956
sarcoidosis	0.0120113453
breast cancer	0.0105443859
Leishmaniasis	0.0100377889
infection	0.0096224894
atherosclerosis	0.0096090762
migraine disorder	0.0096090762
ovarian serous carcinoma	0.0096090762
lung carcinoma	0.0096090762
oral squamous cell carcinoma	0.0092247132
viral disease	0.008948953
clear cell renal carcinoma	0.0088449232
tuberculosis	0.008521424
gastric cancer	0.0085003367
ovarian carcinoma	0.0083000228
leukemia	0.0082617523
systemic juvenile idiopathic arthritis	0.0081802372
kidney oncocytoma	0.0080708723
sclerosing cholangitis	0.0080494492
HIV-associated neurocognitive disorder	0.0077611769
Hypotonia - cystinuria syndrome	0.0073915971
head and neck squamous cell carcinoma	0.0073915971
hypotonia-cystinuria syndrome	0.0073915971
triple-negative breast cancer	0.0073915971
Guillain-Barre syndrome	0.0073915971
inflammatory bowel disease	0.0072570849
Acute kidney injury	0.0066524374
acute kidney injury	0.0066524374
Sepsis	0.0066035332
laryngotracheoesophageal cleft	0.0064676475
Hyperglycemia	0.0059132777
cytomegalovirus infection	0.005174118
supravalvular aortic stenosis	0.005174118
colorectal carcinoma	0.005174118
type 2 diabetes mellitus	0.0049687958
non-small cell lung carcinoma	0.0046197482
lymph node metastatic carcinoma	0.0046197482
gastric adenocarcinoma	0.0046197482
renal cell carcinoma	0.0046197482
depressive disorder	0.0044349583
rosacea	0.0043728984
BK-virus nephropathy	0.0042650521
HIV-1 infection	0.0042501683
ovarian cancer	0.0042501683
rheumatoid arthritis	0.0041686495
COVID-19	0.0040653784
autoimmune thyroid disease	0.0036957985
bladder transitional cell carcinoma	0.0036957985
listeriosis	0.0036957985
Ataxia	0.0036957985
metastatic melanoma	0.0036957985
Systemic lupus erythematosus	0.0036957985
glioblastoma	0.0036957985
post-traumatic stress disorder	0.0036957985
osteosarcoma	0.0036957985
Atrophy	0.0036957985
Platelet storage pool disease	0.0036957985
Uveitis	0.0036957985
Alzheimer disease	0.0036957985
dermatomyositis	0.0030625898
esophageal squamous cell carcinoma	0.0028437117
type 1 diabetes mellitus	0.0023046666
liver dysplastic nodule	0.0022174791
hepatocellular carcinoma	0.0022174791
multiple sclerosis	0.0020349066
HIV infection	0.0018478993
diabetic nephropathy	0.001580737
Glucose intolerance	0.0014783194
Ehlers-Danlos syndrome, musculocontractural type	0.0014783194
Nephropathy	0.0014783194
colorectal cancer	0.0014783194
Hyperinsulinemia	0.0014783194
Hepatitis	0.0014783194
sarcoma	0.0014783194
lymphoma	0.0014783194
measles	0.0014783194
Cachexia	0.0014783194
childhood leukemia	0.0014783194
hematopoietic and lymphoid cell neoplasm	0.0014783194
Hypercholesterolemia	0.0014783194
ischemia	0.0014783194
prostate cancer	0.0014783194
esophageal adenocarcinoma	0.0013102961
