# Supplementary material for: Peripheral Transcriptomic Signatures Reveal Convergent Neuroinflammatory, Metabolic, and miRNA Dysregulation in Major Psychiatric Disorders
Source: Biology (Basel). 2026 Apr 24;15(9):673. doi: 10.3390/biology15090673 (PMC13162896; doi:10.3390/biology15090673)
Supplement: Supplementary file 1 [file biology-15-00673-s001.zip › Supplementary Files/Dataset S4. Hub genes GWAS results/UPF1.tsv]

disease	globalScore
Global developmental delay	0.4259407825
Frontal bossing	0.4250168329
Hypertelorism	0.4250168329
High anterior hairline	0.4250168329
complex neurodevelopmental disorder	0.3695798547
Thin upper lip vermilion	0.3400134663
Strabismus	0.3400134663
gastritis	0.2823756181
Intellectual disability	0.2684997644
neurodegenerative disease	0.2618765172
developmental disorder of mental health	0.2318086977
Neurodevelopmental disorder	0.1888553057
Mild global developmental delay	0.1182655535
Delayed speech and language development	0.1182655535
Short stature	0.1182655535
Autistic behavior	0.1182655535
Atypical behavior	0.1182655535
attention deficit hyperactivity disorder	0.1182655535
hepatocellular carcinoma	0.1127690376
trauma complication	0.1111380736
colorectal carcinoma	0.1030415664
neoplasm	0.1022587362
nonpapillary renal cell carcinoma	0.0748399206
status epilepticus	0.0724376515
psoriasis	0.063567735
Zika virus infectious disease	0.0595377621
glioma	0.0516925828
cancer	0.0508483128
long COVID-19	0.0485792187
nasopharyngeal carcinoma	0.0431176497
gastric cancer	0.0409328277
lung adenocarcinoma	0.0365237641
chronic obstructive pulmonary disease	0.0340013466
endometrial cancer	0.0330394095
infection	0.0314792298
myotonic dystrophy type 1	0.0301207582
breast cancer	0.0266241221
papillary thyroid carcinoma	0.0251855935
skin disease	0.0236531107
exstrophy-epispadias complex	0.022913951
cervical cancer	0.0192181524
Alzheimer disease	0.019061697
occult macular dystrophy	0.0184789927
cyst	0.017739833
triple-negative breast cancer	0.0157841396
urinary bladder carcinoma	0.0147831942
pancreatic ductal adenocarcinoma	0.0137565835
clear cell renal carcinoma	0.0133048748
ischemia	0.0129352949
colorectal cancer	0.0127268189
pancreatic adenosquamous carcinoma	0.0121867522
glioblastoma	0.0117079692
cervical carcinoma	0.0110873956
melanoma	0.0106972836
lung cancer	0.0106325945
ovarian cancer	0.0102250426
temporal lobe epilepsy	0.0099786561
Congenital muscular dystrophy, Ullrich type	0.0096090762
non-small cell lung carcinoma	0.0095175919
Takotsubo cardiomyopathy	0.0093140283
squamous cell carcinoma	0.0090547064
pachyonychia congenita	0.0086851266
Amyotrophic lateral sclerosis	0.0084876067
Myocardial Ischemia	0.0079459669
Sepsis	0.0073915971
non-alcoholic steatohepatitis	0.0073915971
Thalassemia	0.0073915971
diabetic foot	0.0073915971
endometrial endometrioid carcinoma	0.0073915971
adrenal cortex carcinoma	0.0073915971
lupus nephritis	0.0073915971
viral disease	0.0071610876
HIV-1 infection	0.0067526346
ulcerative colitis	0.0066524374
Marfan syndrome	0.0066524374
inflammatory myofibroblastic tumor	0.0058280564
colitis	0.0053589079
Neurodevelopmental delay	0.005174118
myocardial infarction	0.005174118
liver cancer	0.00506386
AIDS dementia	0.0048045381
Microcephaly	0.0044349583
coronavirus infectious disease	0.0044349583
stomach neoplasm	0.0044349583
Osteoporosis	0.0044349583
prostate cancer	0.004414426
embryonal carcinoma	0.004414426
COVID-19	0.0042501683
Deltaretrovirus Infections	0.0040653784
Alphavirus infectious disease	0.0040653784
osteosarcoma	0.0040653784
fragile X syndrome	0.0037676613
microphthalmia with limb anomalies	0.0036957985
bacterial disease	0.0036957985
type 2 diabetes mellitus	0.0036957985
acute lymphoblastic leukemia	0.0036957985
gastric carcinoma	0.0036957985
Primary Effusion Lymphoma	0.0036957985
pancreatic adenocarcinoma	0.0036957985
cholangiocarcinoma	0.0036957985
Burkitts lymphoma	0.0036957985
breast carcinoma	0.0033566937
acute myeloid leukemia	0.0033262187
actinic keratosis	0.0029566388
depressive disorder	0.0029566388
fatty liver disease	0.0029566388
neonatal abstinence syndrome	0.0029566388
myelodysplastic syndrome	0.0029566388
Treacher-Collins syndrome	0.0027718489
hyperinsulinemic hypoglycemia, familial, 4	0.002587059
diabetes mellitus	0.002587059
recessive dystrophic epidermolysis bullosa	0.002587059
Muscular dystrophy	0.0022174791
lobular neoplasia	0.0022174791
muscular dystrophy	0.0022174791
severe malarial anemia	0.0022174791
congenital muscular dystrophy	0.0022174791
rotavirus infection	0.0022174791
cardiomyopathy	0.0022174791
thyroid cancer	0.0022174791
esophageal cancer	0.0022174791
bladder tumor	0.0022174791
carcinoma	0.0022174791
Autism	0.0022174791
infertility	0.0022174791
lymph node metastatic carcinoma	0.0022174791
Cerebral ischemia	0.0022174791
fragile X-associated tremor/ataxia syndrome	0.0022174791
brain ischemia	0.0022174791
liver mesenchymal hamartoma	0.0022174791
genetic disorder	0.0018478993
liver neoplasm	0.0018478993
benign neoplasm	0.0014783194
endometrial carcinoma	0.0014783194
facioscapulohumeral muscular dystrophy	0.0014783194
HIV infection	0.0014783194
glioblastoma multiforme	0.0014783194
Epstein-Barr virus infection	0.0014783194
rectum cancer	0.0014783194
Adenosquamous Carcinoma	0.0014783194
influenza	0.0014783194
cystic fibrosis	0.0014783194
cardiovascular disease	0.0014783194
hematopoietic and lymphoid cell neoplasm	0.0014783194
hepatitis C virus infection	0.0014783194
Pick disease	0.0014783194
bladder transitional cell carcinoma	0.0014783194
Frontotemporal dementia	0.0014783194
X-linked retinoschisis	0.0014783194
Therapy-Related Myeloid Neoplasm	0.0014783194
Paralysis	0.0014783194
Hypomagnesemia	0.0014783194
ovarian cystadenocarcinoma	0.0014783194
