# Supplementary material for: Peripheral Transcriptomic Signatures Reveal Convergent Neuroinflammatory, Metabolic, and miRNA Dysregulation in Major Psychiatric Disorders
Source: Biology (Basel). 2026 Apr 24;15(9):673. doi: 10.3390/biology15090673 (PMC13162896; doi:10.3390/biology15090673)
Supplement: Supplementary file 1 [file biology-15-00673-s001.zip › Supplementary Files/Dataset S4. Hub genes GWAS results/Yellow_Neuropsychiatric_Diseases.csv]

Disease	NumGenes
Anxiety	13
major depressive disorder	13
schizophrenia	13
depressive disorder	12
Autism	11
bipolar disorder	10
post-traumatic stress disorder	8
psychiatric disorder	8
psychosis	7
Anorexia	6
Neurodevelopmental disorder	6
autism	6
mood disorder	6
attention deficit hyperactivity disorder	5
autism spectrum disorder	5
autism spectrum disorder - epilepsy - arthrogryposis syndrome	5
anxiety disorder	4
treatment resistant depression	4
generalized anxiety disorder	3
neurodevelopmental disorder with dysmorphic facies and ischiopubic hypoplasia	3
social anxiety disorder	3
anorexia nervosa	2
bulimia nervosa	2
macrocephaly-autism syndrome	2
mixed anxiety and depressive disorder	2
panic disorder	2
pervasive developmental disorder	2
respiratory depression	2
schizoaffective disorder	2
Addictive alcohol use	1
Asperger syndrome	1
Borderline personality disorder	1
Macrocephaly-intellectual disability-neurodevelopmental disorder-small thorax syndrome	1
bipolar II disorder	1
internet addiction disorder	1
major depressive episode	1
postpartum depression	1
