# Supplementary material for: Peripheral Transcriptomic Signatures Reveal Convergent Neuroinflammatory, Metabolic, and miRNA Dysregulation in Major Psychiatric Disorders
Source: Biology (Basel). 2026 Apr 24;15(9):673. doi: 10.3390/biology15090673 (PMC13162896; doi:10.3390/biology15090673)
Supplement: Supplementary file 1 [file biology-15-00673-s001.zip › Supplementary Files/Dataset S4. Hub genes GWAS results/YWHAZ.tsv]

disease	globalScore
neurodegenerative disease	0.4452627804
Abnormality of the skeletal system	0.4199384971
risk-taking behaviour	0.3806527449
COVID-19	0.3725480323
severe acute respiratory syndrome	0.3699494345
autosomal dominant non-syndromic intellectual disability	0.3695798547
smoking initiation	0.3630845509
obesity	0.2975318097
liver disease	0.2945951009
Herpes Zoster	0.2824123399
bronchial disease	0.2726359474
spinal cord injury	0.1481083797
hepatocellular carcinoma	0.1069154459
gastric cancer	0.1068116138
neoplasm	0.1002470184
polyp of colon	0.0896258269
breast cancer	0.0883506171
non-small cell lung carcinoma	0.086110498
diffuse large B-cell lymphoma	0.0837626049
urinary bladder carcinoma	0.0817531663
osteosarcoma	0.0785332553
cancer	0.0771033331
lymphatic malformation 11	0.0758655047
hereditary angioedema	0.0741687738
posterior cortical atrophy	0.0734553164
Milroy disease	0.0717254403
Lipedema	0.0658776091
lymphatic malformation 14	0.0656004242
Alzheimer disease	0.0617304181
hereditary angioedema with normal C1Inh	0.0550581589
acute myeloid leukemia	0.0537949982
ovarian carcinoma	0.0537533366
lymphatic malformation 8	0.0504014527
esophageal squamous cell carcinoma	0.0472754231
ovarian cancer	0.0459353616
chronic lymphocytic leukemia	0.0447191624
lymphatic malformation 3	0.0441001162
fetal growth restriction	0.0434769635
lymphatic malformation 10	0.0422891749
lymphatic malformation 9	0.0421875404
lymphatic malformation	0.0421875404
type 2 diabetes mellitus	0.0417592195
diabetes mellitus	0.0414447036
Leber congenital amaurosis	0.0413929437
Kaposi sarcoma, susceptibility to	0.0410788008
Kaposi's sarcoma	0.0410788008
liver cancer	0.040465109
lymphatic malformation 7	0.0404320361
White sponge nevus	0.0400901747
colorectal carcinoma	0.0382470846
cystoid macular edema	0.038066725
Cystoid macular dystrophy	0.038066725
dysplasia of head of femur, Meyer type	0.0357457635
hemorrhage	0.0339569432
Acromesomelic dysplasia, Grebe type	0.0337795987
acromesomelic dysplasia 2A	0.0337795987
Acheiropodia	0.0332843617
acheiropody	0.0332843617
X-linked retinoschisis	0.0328039079
acromesomelic dysplasia 2C, Hunter-Thompson type	0.0324121533
Acromesomelic dysplasia, Hunter-Thomson type	0.0324121533
complication	0.0319704515
lissencephaly type 1 due to doublecortin gene mutation	0.0317469095
polycythemia vera	0.0314955952
Global developmental delay	0.0314142876
Fuhrmann syndrome	0.0313034137
immunodeficiency 99 with hypogammaglobulinemia and autoimmune cytopenias	0.0304459884
Invasive Breast Carcinoma	0.0293324112
Rheumatoid arthritis	0.0287580447
nephrotic syndrome	0.0286980055
osteoarthritis	0.0281629153
ulcerative colitis	0.0273716223
lung adenocarcinoma	0.0270857294
Crohn's disease	0.0249454775
glioblastoma	0.0239990659
oral squamous cell carcinoma	0.0238270228
coronary artery disease	0.0221928574
diabetic nephropathy	0.0215024366
Intellectual disability	0.0214150994
lung cancer	0.0212662192
lumbar disc degeneration	0.0210660517
cerebral artery stenosis	0.0206964719
head and neck malignant neoplasia	0.0206574481
sudden sensorineural hearing loss	0.0199573122
Hyperbilirubinemia	0.0199573122
chronic pancreatitis	0.019554948
infection	0.0194629006
schizophrenia	0.0191265541
Miyoshi myopathy	0.0190744269
endometriosis	0.0190004066
cardiofaciocutaneous syndrome	0.0188485726
systemic inflammatory response syndrome	0.0187364541
bacterial disease	0.0187066248
pachyonychia congenita	0.0178835585
non-alcoholic fatty liver disease	0.0175236606
colorectal cancer	0.017465774
prostate cancer	0.0170992992
sickle cell disease	0.0170417377
atherosclerosis	0.0169225597
Stroke	0.0161831949
cardiovascular disease	0.0161043347
Parkinson disease	0.0157664064
Sepsis	0.0156094746
gastric adenocarcinoma	0.0155223539
experimental autoimmune encephalomyelitis	0.0153948363
Ischemic stroke	0.014909555
cervical cancer	0.0148520665
central nervous system disease	0.0147831942
status epilepticus	0.0147831942
Diabetes mellitus	0.0147345328
triple-negative breast cancer	0.0146939629
uremia	0.0146472709
meconium aspiration syndrome	0.0144957432
duodenal ulcer	0.0144136143
gallstones	0.0143930821
acute myocardial infarction	0.0143483219
acute respiratory distress syndrome	0.0142061334
Autism	0.01417503
chronic kidney disease	0.0139311073
leukemia	0.0139251547
tuberculosis	0.0138592446
rheumatoid arthritis	0.0136744546
COVID-19–associated multisystem inflammatory syndrome in adults	0.0136744546
multiple sclerosis	0.0136097656
psoriasis	0.0135669803
Gout	0.0134383342
head and neck squamous cell carcinoma	0.0133940519
Chordoma	0.0133048748
Obesity	0.0132651234
Myocardial Ischemia	0.0131899629
Systemic lupus erythematosus	0.0130997579
neuroblastoma	0.0130591934
neurodegeneration with brain iron accumulation 2A	0.013043567
myocardial infarction	0.0130101921
glioma	0.0127705167
gestational diabetes	0.0126889083
bipolar disorder	0.0125576848
viral disease	0.0125266913
Cognitive impairment	0.0124725661
insulinoma	0.0124297918
diabetic retinopathy	0.0122371996
Behcet's syndrome	0.0121961352
dengue disease	0.012159678
transient ischemic attack	0.0121012764
Escherichia coli Infections	0.0119497486
polycystic ovary syndrome	0.011875422
chronic obstructive pulmonary disease	0.011875422
malaria	0.0118607289
carcinoma	0.0118548898
Peptic ulcer	0.0118265553
Multiple Organ Failure	0.0117316965
Sciatica	0.011600701
acute coronary syndrome	0.0115404928
metabolic syndrome	0.0115281702
metabolic disease	0.01148531
colitis	0.0113697075
non-alcoholic steatohepatitis	0.0112652947
acute liver failure	0.0110873956
monoclonal gammopathy	0.0110873956
mature T-cell and NK-cell non-Hodgkin lymphoma	0.0110873956
periodontitis	0.0110873956
acute promyelocytic leukemia	0.0110873956
carotid atherosclerosis	0.0110237458
cirrhosis of liver	0.0109642024
melanoma	0.010947063
esophageal cancer	0.0108820735
ischemia	0.0108255256
periodontal disorder	0.0107178158
acute kidney injury	0.010521025
Acute kidney injury	0.010521025
Cerebral ischemia	0.0104922096
nervous system disease	0.0104610251
inflammatory bowel disease	0.0104545583
type 1 diabetes mellitus	0.0104433001
subacute sclerosing panencephalitis	0.0103482359
Pneumonia	0.0103174376
bacterial vaginosis	0.010284512
pulmonary fibrosis	0.0102636432
Inflammatory abnormality of the skin	0.0102123127
glioblastoma multiforme	0.0101942443
coronary atherosclerosis	0.0101531799
depressive disorder	0.0101035592
open-angle glaucoma	0.0100607849
pulmonary arterial hypertension	0.0100402527
heart disease	0.0100108917
lymphoma	0.0099184967
heart failure	0.0098774323
appendicitis	0.0098657289
microphthalmia with limb anomalies	0.0098526556
autism spectrum disorder	0.0097907737
septic shock	0.0097733339
allergic asthma	0.0097322695
obstructive sleep apnea	0.0096501407
hepatitis C virus infection	0.0096501407
acute chest syndrome	0.0096501407
peripheral arterial disease	0.0096374107
peritonitis	0.0096244754
endothelial dysfunction	0.0095963462
synovitis	0.009588544
synovitis	0.009588544
Neurodevelopmental disorder	0.009588544
membranous glomerulonephritis	0.0095782779
atopic eczema	0.0095782779
Neurodegeneration	0.0095552818
adult acute respiratory distress syndrome	0.009496149
exfoliation syndrome	0.0094858829
vascular disease	0.0094858829
cholangiocarcinoma	0.0094653507
Crohn's colitis	0.0094242863
breast carcinoma	0.0094231355
allergic rhinitis	0.0094037541
colonic neoplasm	0.0094037541
vascular dementia	0.0094037541
Infertility	0.0094037541
Hyperlipidemia	0.0093088953
acute lung injury	0.0092620692
aging	0.0092394964
Pleural effusion	0.0092394964
diabetic macular edema	0.0092394964
typhus	0.0092394964
memory impairment	0.0092394964
Other metabolic disease	0.0092394964
Insulin resistance	0.0091937768
Hyperglycemia	0.009185702
cystic fibrosis	0.009179337
gastric carcinoma	0.0089417793
Abnormality of the pancreas	0.008898251
pneumocystosis	0.0088699165
rhinitis	0.0088699165
aortic atherosclerosis	0.0088699165
brain glioma	0.0088699165
achalasia-alacrima syndrome	0.0088699165
Fish-eye disease	0.0088699165
Hypertension resistant to conventional therapy	0.0088699165
fish eye disease	0.0088699165
sarcoma	0.0088493843
Helicobacter pylori infectious disease	0.0088302893
inherited lipid metabolism disorder	0.0088161221
inflammation	0.0086692015
liver neoplasm	0.0086645944
Cirrhosis	0.0086543283
preeclampsia	0.0085999053
lysosomal storage disease	0.0085619333
pulmonary hypertension	0.0085619333
benign prostatic hyperplasia	0.0084798044
bladder transitional cell carcinoma	0.0084798044
pancreatic carcinoma	0.0084798044
laryngeal neoplasm	0.0084695383
Allergy	0.0084382141
Abdominal Aortic Aneurysm	0.0083155467
Parkinsonism	0.0082642162
adenoma	0.0082617523
thrombotic disease	0.0082026196
Immunodeficiency	0.0082026196
fatty liver disease	0.0081923534
Sjogren syndrome	0.0081307568
Familial adenomatous polyposis	0.0081307568
nasopharyngeal carcinoma	0.0081307568
dermatitis	0.0081102246
acute basophilic leukemia	0.0081102246
autoimmune disease	0.0080769624
lung disease	0.0080178296
mastocytoma	0.0080178296
Hepatic fibrosis	0.0080178296
Nasal Cavity Polyp	0.0079459669
subarachnoid hemorrhage	0.0079459669
aneurysm	0.0079459669
serum lipopolysaccharide activity	0.0079459669
Granuloma	0.0079254347
Arterial stenosis	0.0077611769
cutaneous melanoma	0.0077611769
Hepatic steatosis	0.0077611769
amnesia	0.0077611769
psychosis	0.0077611769
chronic rhinosinusitis	0.0077611769
malignant glioma	0.0077611769
essential thrombocythemia	0.0077611769
ischemic disease	0.0077611769
Keratoconjunctivitis sicca	0.0077611769
essential hypertension	0.0077611769
inflammatory skin disease	0.0077611769
endometrial cancer	0.0077406447
squamous cell lung carcinoma	0.007576387
typhoid fever	0.0073915971
colorectal adenocarcinoma	0.0073915971
acalculous cholecystitis	0.0073915971
sarcoidosis	0.0073915971
tonsillitis	0.0073915971
myeloid leukemia	0.0073915971
adenoviridae infectious disease	0.0073915971
mucocutaneous lymph node syndrome	0.0073915971
intestinal obstruction	0.0073915971
tuberous sclerosis	0.0073915971
Asthma	0.0073915971
brain infarction	0.0073915971
cerebral microbleeds	0.0073915971
brachial plexus neoplasm	0.0073915971
Testicular atrophy	0.0073915971
asbestosis	0.0073915971
Crohn ileitis	0.0073915971
systemic lupus erythematosus	0.0073915971
ovarian dysfunction	0.0073915971
myelomeningocele	0.0073915971
pityriasis rubra pilaris	0.0073915971
Cataract	0.0073915971
arteriovenous malformations of the brain	0.0073915971
hematopoietic and lymphoid cell neoplasm	0.0073915971
autoimmune uveitis	0.0073915971
anthrax infection	0.0073915971
Hypercholesterolemia	0.0073915971
adenocarcinoma	0.0073915971
coronary aneurysm	0.0073915971
neuromuscular disease caused by qualitative or quantitative defects of dystrophin	0.0073915971
juvenile idiopathic arthritis	0.0073915971
Acanthamoeba keratitis	0.0073915971
Intervertebral disk degeneration	0.0073915971
allergic respiratory disease	0.0073915971
hyperhomocysteinemia	0.0073915971
prediabetes syndrome	0.0073915971
AIDS	0.0073915971
cerebral small vessel disease	0.0073915971
poliovirus infection	0.0073915971
polyarticular arthritis	0.0073915971
familial glucocorticoid deficiency	0.0073915971
inflammatory breast carcinoma	0.0073915971
ST Elevation Myocardial Infarction	0.0073915971
Menorrhagia	0.0073915971
Cholestatic liver disease	0.0073915971
Neoplasm of the liver	0.0073915971
senile cataract	0.0073915971
familial hypercholesterolemia	0.0073915971
Plasmodium falciparum malaria	0.0073915971
coronary stenosis	0.0073915971
lymphangioleiomyomatosis	0.0073915971
Impaired glucose tolerance	0.0073915971
nervous system cancer	0.0073915971
injury	0.0073915971
liver and intrahepatic bile duct neoplasm	0.0073915971
Reduced sperm motility	0.0073915971
angina pectoris	0.0073915971
Middle cerebral artery stenosis	0.0073915971
Chagas disease	0.0073915971
Rett syndrome	0.0073915971
emphysema	0.0073915971
cerebral malaria	0.0073915971
contact dermatitis	0.0073915971
chronic myelogenous leukemia	0.0073710649
Duchenne muscular dystrophy	0.0068782917
edema	0.0066524374
necrotizing vasculitis	0.0066524374
Edema	0.0066524374
gastric adenocarcinoma and proximal polyposis of the stomach	0.0066524374
pancreatic adenocarcinoma	0.0065087119
gastritis	0.0064676475
gas gangrene	0.0063016941
ataxia telangiectasia	0.0061346492
aortic stenosis	0.0059132777
Lewy body dementia	0.0059132777
breast ductal carcinoma in situ	0.0059132777
psychiatric disorder	0.0059005477
in situ carcinoma	0.0057695522
Aarskog-Scott syndrome, X-linked	0.0055436978
intrahepatic cholangiocarcinoma	0.0055436978
nonpapillary renal cell carcinoma	0.0055436978
Uveal melanoma	0.0055231656
myeloid sarcoma	0.0054815753
small cell lung carcinoma	0.0053589079
glaucoma	0.0053383757
hyperinsulinemic hypoglycemia, familial, 4	0.0053281096
PLA2G6-associated neurodegeneration	0.0053017543
idiopathic cardiomyopathy	0.005174118
cervical squamous cell carcinoma	0.005174118
epilepsy	0.0051710256
squamous cell carcinoma	0.0051535858
astrocytoma	0.004989328
attention deficit hyperactivity disorder	0.0048764009
substance withdrawal syndrome	0.0048045381
pharyngitis	0.0048045381
Posterior Leukoencephalopathy Syndrome	0.0048045381
cardiomyopathy	0.0048045381
atrial fibrillation	0.0046480826
Meckel syndrome, type 1	0.0046197482
adrenal cortex carcinoma	0.0046197482
lymph node metastatic carcinoma	0.0044965549
Treacher-Collins syndrome	0.0044349583
Fanconi anemia	0.0044349583
leiomyoma	0.0044349583
Krabbe disease	0.0044349583
newborn respiratory distress syndrome	0.0044349583
autoimmune thrombocytopenic purpura	0.0044349583
Timothy syndrome	0.0044349583
non-alcoholic fatty liver	0.0044349583
laryngotracheoesophageal cleft	0.0044349583
dysplasia	0.0044349583
Huntington disease	0.004414426
Nephropathy	0.004414426
thyroiditis	0.0042501683
Becker muscular dystrophy	0.0042501683
fibrosis	0.0042501683
fungal infectious disease	0.0042501683
renal fibrosis	0.0042296361
Dystonia	0.0040653784
Andersen-Tawil syndrome	0.0040653784
temporal lobe epilepsy	0.0040653784
orchitis	0.0040653784
stroke	0.0040653784
Guillain-Barre syndrome	0.0040653784
major depressive disorder	0.0039541611
Down syndrome	0.0036957985
Åland Islands eye disease	0.0036957985
Autoimmunity	0.0036957985
Dilated cardiomyopathy	0.0036957985
hepatitis B virus infection	0.0036957985
Hypertriglyceridemia	0.0036957985
cryopyrin-associated periodic syndrome	0.0036957985
Amyotrophic lateral sclerosis	0.0036957985
osteoarthritis, knee	0.0036957985
arthritis	0.0036957985
hydronephrosis	0.0036957985
neurodegeneration with brain iron accumulation 2B	0.0036957985
lip and oral cavity carcinoma	0.0036957985
prostate adenocarcinoma	0.0036957985
cognitive disorder	0.0036957985
lumbar disk degenerative disorder	0.0036957985
mesothelioma	0.0036957985
cholesteatoma	0.0036957985
Pallister-Hall syndrome	0.0036957985
Fabry disease	0.0036957985
adenoid cystic carcinoma	0.0036957985
musculoskeletal system disease	0.0036957985
skin reaction	0.0036957985
hypertrophic cardiomyopathy	0.0036957985
multidrug-resistant tuberculosis	0.0036957985
Dengue Hemorrhagic Fever	0.0036957985
lateral epicondylitis	0.0036957985
renal cell carcinoma	0.0036957985
immune system disease	0.0036957985
Hyperinsulinemia	0.0036957985
frozen shoulder	0.0036957985
restrictive cardiomyopathy	0.0036957985
kidney cancer	0.0036957985
Heart neoplasm	0.0036957985
infectious disease	0.0036752663
Melnick-Needles syndrome	0.0036752663
Townes-Brocks syndrome	0.0035828714
chronic hepatitis	0.0035110086
lumbar disc herniation	0.0031697632
meningioma	0.0030285016
pantothenate kinase-associated neurodegeneration	0.0030182355
parasitic infection	0.0029566388
tongue neoplasm	0.0029566388
Myalgia	0.0029566388
idiopathic pulmonary fibrosis	0.0029566388
Mungan syndrome	0.0029566388
systemic scleroderma	0.0029566388
idiopathic membranous glomerulonephritis	0.0029566388
skin neoplasm	0.0029566388
glomerular disease	0.0029566388
rectum cancer	0.0029566388
colorectal neoplasm	0.0029566388
Bartsocas-Papas syndrome 1	0.0029566388
anhaptoglobinemia	0.0029566388
radiculopathy	0.0029361066
allergic disease	0.0029028444
aceruloplasminemia	0.0027718489
sarcopenia	0.0027718489
chorioamnionitis	0.0027718489
neurodegeneration with brain iron accumulation 4	0.0027718489
celiac disease	0.0027718489
fatty acid hydroxylase-associated neurodegeneration	0.0027718489
neurodegeneration with brain iron accumulation 5	0.0027718489
neuroferritinopathy	0.0027718489
liver dysplastic nodule	0.0027513167
intestinal neoplasm	0.0027513167
Uveitis	0.0027513167
mastitis	0.0027513167
pneumonitis	0.0027513167
respiratory failure	0.0027513167
nail-patella syndrome	0.0027513167
neurodegeneration with brain iron accumulation	0.0027513167
peripheral neuropathy	0.0027513167
pituitary tumor	0.0027513167
colon adenocarcinoma	0.0027513167
age-related macular degeneration	0.002587059
amyloidosis	0.002587059
pulmonary edema	0.002587059
respiratory system disease	0.002587059
Hyperplastic Polyp	0.002587059
aortic aneurysm	0.002587059
Cholecystitis	0.002587059
malnutrition	0.002587059
autosomal dominant cerebellar ataxia	0.002587059
multiple myeloma	0.002587059
endometrium adenocarcinoma	0.002587059
ischemia reperfusion injury	0.002587059
leukodystrophy	0.0022174791
brain ischemia	0.0022174791
Encephalopathy	0.0022174791
acrodermatitis enteropathica	0.0022174791
focal segmental glomerulosclerosis	0.0022174791
dentin dysplasia	0.0022174791
rheumatic heart disease	0.0022174791
alcoholic liver disease	0.0022174791
Marfan syndrome	0.0022174791
Coma	0.0022174791
metastatic colorectal cancer	0.0022174791
neurotic disorder	0.0022174791
malignant hyperthermia of anesthesia	0.0022174791
infarction	0.0022174791
pyometritis	0.0022174791
gastrointestinal disease	0.0022174791
neurodegeneration with brain iron accumulation 6	0.0022174791
hyperthyroidism	0.0022174791
lactic acidosis	0.0022174791
vasculitis	0.0022174791
Bartter syndrome with hypocalcemia	0.0022174791
neuroaxonal dystrophy	0.0022174791
liver abscess (disease)	0.0022174791
breast angiosarcoma	0.0022174791
encephalitis	0.0022174791
dry eye syndrome	0.0022174791
breast disease	0.0022174791
varicocele	0.0022174791
hypertension	0.0022174791
brain disease	0.0022174791
PTEN hamartoma tumor syndrome	0.0022174791
necrotizing enterocolitis	0.0022174791
alcoholic pancreatitis	0.0022174791
Kufor-Rakeb syndrome	0.0022174791
Congestive heart failure	0.0022174791
abortion	0.0022174791
freckles	0.0022174791
Woodhouse-Sakati syndrome	0.0022174791
biliary tract cancer	0.0022174791
prostate carcinoma	0.0022174791
intestinal disease	0.0022174791
hypertensive nephropathy	0.0022174791
peroxisomal disease	0.0022174791
Erythema	0.0022174791
pancreatic ductal adenocarcinoma	0.002104552
Arrhythmia	0.002012157
transitional cell carcinoma of kidney	0.001946418
breast adenocarcinoma	0.0018478993
Intraalveolar phospholipid accumulation	0.0018478993
gastroesophageal junction adenocarcinoma	0.0018478993
psoriatic arthritis	0.0018478993
Low back pain	0.0018478993
ptosis	0.0018478993
cerebral infarction	0.0018478993
Mental deterioration	0.0018478993
kidney disease	0.0018478993
Thrombocytopenia	0.0018478993
rhabdomyolysis	0.0018478993
HIV infection	0.0018478993
mood disorder	0.0018478993
ovarian neoplasm	0.0014783194
Ventricular hypertrophy	0.0014783194
alopecia	0.0014783194
Disseminated intravascular coagulation	0.0014783194
metastatic prostate cancer	0.0014783194
vascular hemostatic disease	0.0014783194
influenza	0.0014783194
congenital secretory chloride diarrhea 1	0.0014783194
Epstein-Barr virus infection	0.0014783194
Cholecystitis, Acute	0.0014783194
Lyme disease	0.0014783194
bacteriemia	0.0014783194
Malignant hyperthermia	0.0014783194
bacterial meningitis	0.0014783194
Hypoparathyroidism	0.0014783194
cryptococcosis	0.0014783194
ulcer disease	0.0014783194
Pulmonary hemorrhage	0.0014783194
Increased total leukocyte count	0.0014783194
obstructive jaundice	0.0014783194
anterior uveitis	0.0014783194
Arthritis	0.0014783194
intracranial hemorrhage	0.0014783194
Macular degeneration	0.0014783194
glucosephosphate dehydrogenase deficiency	0.0014783194
peripheral nerve injury	0.0014783194
urothelial carcinoma	0.0014783194
familial episodic pain syndrome	0.0014783194
Encephalitis, Tick-Borne	0.0014783194
ichthyosis	0.0014783194
irritable bowel syndrome	0.0014783194
fragile X-associated tremor/ataxia syndrome	0.0014783194
Glomerulonephritis	0.0014783194
esophageal carcinoma	0.0014783194
visceral Leishmaniasis	0.0014783194
Cerebellar atrophy	0.0014783194
congenital thrombotic thrombocytopenic purpura	0.0014783194
bone metastasis	0.0014783194
urethritis	0.0014783194
bronchitis	0.0014783194
human african trypanosomiasis	0.0014783194
human granulocytic anaplasmosis	0.0014783194
pulmonary mucoepidermoid carcinoma	0.0014783194
Parvoviridae infectious disease	0.0014783194
cutaneous Leishmaniasis	0.0014783194
thrombotic microangiopathy	0.0014783194
Keloid	0.0014783194
hypertension, pregnancy-induced	0.0014783194
peste des petits ruminants infectious disease	0.0014783194
nicotine dependence	0.0014783194
male infertility	0.0014783194
B-cell non-Hodgkins lymphoma	0.0014783194
neuroma	0.0014783194
leukocyte adhesion deficiency type II	0.0014783194
hypothyroidism	0.0014783194
hemorrhagic stroke	0.0014783194
Anxiety	0.0014783194
brain edema	0.0014783194
hypothyroidism	0.0014783194
airway hyperresponsiveness	0.0014783194
thrombophilia	0.0014783194
Alopecia	0.0014783194
ganglioneuroma	0.0014783194
hypoparathyroidism	0.0014783194
Hypoglycemia	0.0014783194
esophageal adenocarcinoma	0.0014783194
allergic conjunctivitis	0.0014783194
congenital rubella	0.0014783194
neurotoxicity	0.0014783194
Paget disease	0.0014783194
porphyria cutanea tarda	0.0014783194
babesiosis	0.0014783194
teratoma	0.0014783194
brain edema	0.0014783194
Macular degeneration	0.0014783194
Parvoviridae infectious disease	0.0014783194
Conjunctivitis	0.0014783194
human granulocytic anaplasmosis	0.0014783194
ichthyosis	0.0014783194
bronchitis	0.0014783194
laryngeal carcinoma	0.0014783194
colon carcinoma	0.0014783194
pulpitis	0.0014783194
tongue cancer	0.0014783194
glucosephosphate dehydrogenase deficiency	0.0014783194
irritable bowel syndrome	0.0014783194
esophageal carcinoma	0.0014783194
Conjunctivitis	0.0014783194
hypoparathyroidism	0.0014783194
radiculitis	0.0014783194
blood coagulation disease	0.0014783194
esophagitis	0.0014783194
cardiac arrest	0.0014783194
gastroenteritis	0.0014783194
Angel-shaped phalango-epiphyseal dysplasia	0.0014783194
Arterial occlusion	0.0014783194
human african trypanosomiasis	0.0014783194
bone metastasis	0.0014783194
papillary thyroid carcinoma	0.0014783194
Osteoporosis	0.0014783194
breast neoplasm	0.0014783194
early-infantile DEE	0.0014783194
urethritis	0.0014783194
Glomerulonephritis	0.0014783194
ovarian neoplasm	0.0014783194
trichomoniasis	0.0014783194
Duane retraction syndrome	0.0014783194
Hepatic failure	0.0014783194
Anxiety	0.0014783194
spotted fever	0.0014783194
fragile X-associated tremor/ataxia syndrome	0.0014783194
tongue cancer	0.0014783194
