# Supplementary material for: Peripheral Transcriptomic Signatures Reveal Convergent Neuroinflammatory, Metabolic, and miRNA Dysregulation in Major Psychiatric Disorders
Source: Biology (Basel). 2026 Apr 24;15(9):673. doi: 10.3390/biology15090673 (PMC13162896; doi:10.3390/biology15090673)
Supplement: Supplementary file 1 [file biology-15-00673-s001.zip › Supplementary Files/Dataset S4. Hub genes GWAS results/ZC3H18.tsv]

disease	globalScore
neurodegenerative disease	0.4648477617
Abnormal nasolacrimal system morphology	0.2440361835
phototoxic dermatitis	0.2357127805
musculoskeletal system disease	0.2340535806
cervical carcinoma	0.1372819155
glomerulonephritis	0.1120549181
Cachexia	0.1120549181
neoplasm	0.0813102372
ovarian cancer	0.0589479868
esophageal cancer	0.0561761379
pulmonary embolism	0.0479139287
cervical cancer	0.0421321034
hair color	0.0255668327
Burkitts lymphoma	0.0251314301
Hypercholesterolemia	0.0198070854
cancer	0.0186715849
diffuse large B-cell lymphoma	0.0162615136
breast cancer	0.0140440345
lung adenocarcinoma	0.0140440345
lymphoma	0.0125657151
AIDS	0.005174118
Epstein-Barr virus infection	0.0044349583
neoplasm of esophagus	0.0036957985
acute myeloid leukemia	0.0036957985
infection	0.0036957985
glioblastoma	0.0036957985
ovarian neoplasm	0.0029566388
colorectal cancer	0.0014783194
squamous cell intraepithelial neoplasia	0.0014783194
